# Supplementary material for: Choquet integral-based fuzzy molecular characterizations: when global definitions are computed from the dependency among atom/bond contributions (LOVIs/LOEIs)
Source: J Cheminform. 2018 Oct 25;10:51. doi: 10.1186/s13321-018-0306-7 (PMC6755596; doi:10.1186/s13321-018-0306-7)
Supplement: Supplementary file 2 — Additional file 2. Steroid dataset and projects used to determine the best configurations for the computation of fuzzy densities. [file 13321_2018_306_MOESM2_ESM.zip]

Archive with 47 entries (45 files):
- Suppl. Info. 2/Projects 1 - L-measure = -0.5/
- Suppl. Info. 2/Projects 1 - L-measure = -0.5/project_AO1(0.0).xml
- Suppl. Info. 2/Projects 1 - L-measure = -0.5/project_AO1(0.1).xml
- Suppl. Info. 2/Projects 1 - L-measure = -0.5/project_AO1(0.2).xml
- Suppl. Info. 2/Projects 1 - L-measure = -0.5/project_AO1(0.3).xml
- Suppl. Info. 2/Projects 1 - L-measure = -0.5/project_AO1(0.4).xml
- Suppl. Info. 2/Projects 1 - L-measure = -0.5/project_AO1(0.5).xml
- Suppl. Info. 2/Projects 1 - L-measure = -0.5/project_AO1(0.6).xml
- Suppl. Info. 2/Projects 1 - L-measure = -0.5/project_AO1(0.7).xml
- Suppl. Info. 2/Projects 1 - L-measure = -0.5/project_AO1(0.8).xml
- Suppl. Info. 2/Projects 1 - L-measure = -0.5/project_AO1(0.9).xml
- Suppl. Info. 2/Projects 1 - L-measure = -0.5/project_AO1(1.0).xml
- Suppl. Info. 2/Projects 1 - L-measure = -0.5/project_AO2(0.0).xml
- Suppl. Info. 2/Projects 1 - L-measure = -0.5/project_AO2(0.1).xml
- Suppl. Info. 2/Projects 1 - L-measure = -0.5/project_AO2(0.2).xml
- Suppl. Info. 2/Projects 1 - L-measure = -0.5/project_AO2(0.3).xml
- Suppl. Info. 2/Projects 1 - L-measure = -0.5/project_AO2(0.4).xml
- Suppl. Info. 2/Projects 1 - L-measure = -0.5/project_AO2(0.5).xml
- Suppl. Info. 2/Projects 1 - L-measure = -0.5/project_AO2(0.6).xml
- Suppl. Info. 2/Projects 1 - L-measure = -0.5/project_AO2(0.7).xml
- Suppl. Info. 2/Projects 1 - L-measure = -0.5/project_AO2(0.8).xml
- Suppl. Info. 2/Projects 1 - L-measure = -0.5/project_AO2(0.9).xml
- Suppl. Info. 2/Projects 1 - L-measure = -0.5/project_AO2(1.0).xml
- Suppl. Info. 2/Projects 2 - L-measure = 0.5/
- Suppl. Info. 2/Projects 2 - L-measure = 0.5/project_AO1(0.0).xml
- Suppl. Info. 2/Projects 2 - L-measure = 0.5/project_AO1(0.1).xml
- Suppl. Info. 2/Projects 2 - L-measure = 0.5/project_AO1(0.2).xml
- Suppl. Info. 2/Projects 2 - L-measure = 0.5/project_AO1(0.3).xml
- Suppl. Info. 2/Projects 2 - L-measure = 0.5/project_AO1(0.4).xml
- Suppl. Info. 2/Projects 2 - L-measure = 0.5/project_AO1(0.5).xml
- Suppl. Info. 2/Projects 2 - L-measure = 0.5/project_AO1(0.6).xml
- Suppl. Info. 2/Projects 2 - L-measure = 0.5/project_AO1(0.7).xml
- Suppl. Info. 2/Projects 2 - L-measure = 0.5/project_AO1(0.8).xml
- Suppl. Info. 2/Projects 2 - L-measure = 0.5/project_AO1(0.9).xml
- Suppl. Info. 2/Projects 2 - L-measure = 0.5/project_AO1(1.0).xml
- Suppl. Info. 2/Projects 2 - L-measure = 0.5/project_AO2(0.0).xml
- Suppl. Info. 2/Projects 2 - L-measure = 0.5/project_AO2(0.1).xml
- Suppl. Info. 2/Projects 2 - L-measure = 0.5/project_AO2(0.2).xml
- Suppl. Info. 2/Projects 2 - L-measure = 0.5/project_AO2(0.3).xml
- Suppl. Info. 2/Projects 2 - L-measure = 0.5/project_AO2(0.4).xml
- Suppl. Info. 2/Projects 2 - L-measure = 0.5/project_AO2(0.5).xml
- Suppl. Info. 2/Projects 2 - L-measure = 0.5/project_AO2(0.6).xml
- Suppl. Info. 2/Projects 2 - L-measure = 0.5/project_AO2(0.7).xml
- Suppl. Info. 2/Projects 2 - L-measure = 0.5/project_AO2(0.8).xml
- Suppl. Info. 2/Projects 2 - L-measure = 0.5/project_AO2(0.9).xml
- Suppl. Info. 2/Projects 2 - L-measure = 0.5/project_AO2(1.0).xml
- Suppl. Info. 2/STEsteroids2COR3D.sdf
