# Supplementary material for: Choquet integral-based fuzzy molecular characterizations: when global definitions are computed from the dependency among atom/bond contributions (LOVIs/LOEIs)
Source: J Cheminform. 2018 Oct 25;10:51. doi: 10.1186/s13321-018-0306-7 (PMC6755596; doi:10.1186/s13321-018-0306-7)
Supplement: Supplementary file 2 — Additional file 2. Steroid dataset and projects used to determine the best configurations for the computation of fuzzy densities. [file 13321_2018_306_MOESM2_ESM.zip › Suppl. Info. 2/Projects 1 - L-measure = -0.5/project_AO1(0.6).xml]

<?xml version="1.0" encoding="ISO-8859-1"?>
<ToMoCoMD-cardd_project>
    <qubils>
        <MID/>
    </qubils>
    <options>
        <hAtomsOFF/>
        <lonePairOFF/>
        <distanceToCenterOFF/>
    </options>
    <algebraic_form>
        <bilinear/>
        <linear/>
        <quadratic/>
    </algebraic_form>
    <constrains_form>
        <nonChiral/>
        <duples/>
    </constrains_form>
    <matrix_form order="7">
        <non_stochastic/>
        <simple_stochastic/>
        <mutual_probability/>
    </matrix_form>
    <metrics>
        <m10/>
        <m13/>
        <m16/>
        <m3/>
        <m5/>
    </metrics>
    <cut_off>
        <all/>
    </cut_off>
    <groups>
        <total/>
    </groups>
    <properties>
        <softness/>
        <hardness/>
    </properties>
    <invariants standarized="false">
        <choquet value="-0.5//AGGREGATED_OBJECTS_1//0.6"/>
    </invariants>
</ToMoCoMD-cardd_project>
