# Supplementary material for: Choquet integral-based fuzzy molecular characterizations: when global definitions are computed from the dependency among atom/bond contributions (LOVIs/LOEIs)
Source: J Cheminform. 2018 Oct 25;10:51. doi: 10.1186/s13321-018-0306-7 (PMC6755596; doi:10.1186/s13321-018-0306-7)
Supplement: Supplementary file 2 — Additional file 2. Steroid dataset and projects used to determine the best configurations for the computation of fuzzy densities. [file 13321_2018_306_MOESM2_ESM.zip › Suppl. Info. 2/STEsteroids2COR3D.sdf]

aldosterone
 Wcorina  11250909513D 1   1.00000     0.00000 
CORINA evaluation license 3.46 0067  05.08.2008
 54 58  0  0  1  0  0  0  0  0  1 V2000
   -1.1121    1.1961   -0.9917 C   0  0  0  0  0  0  0  0  0  0  0  0
   -2.2155    2.2102   -1.2214 C   0  0  0  0  0  0  0  0  0  0  0  0
   -1.6377    3.3239   -2.0941 C   0  0  0  0  0  0  0  0  0  0  0  0
   -0.4281    3.9724   -1.4454 C   0  0  1  0  0  0  0  0  0  0  0  0
    0.4964    3.0039   -0.7717 C   0  0  0  0  0  0  0  0  0  0  0  0
    0.1809    1.7245   -0.5439 C   0  0  0  0  0  0  0  0  0  0  0  0
    0.3553    4.7588   -2.5021 C   0  0  2  0  0  0  0  0  0  0  0  0
    1.5836    5.4025   -1.8422 C   0  0  1  0  0  0  0  0  0  0  0  0
    2.5140    4.2954   -1.3416 C   0  0  0  0  0  0  0  0  0  0  0  0
    1.8342    3.5062   -0.2603 C   0  0  0  0  0  0  0  0  0  0  0  0
   -0.5551    5.8412   -3.1040 C   0  0  2  0  0  0  0  0  0  0  0  0
    0.2335    6.5363   -4.2577 C   0  0  0  0  0  0  0  0  0  0  0  0
    1.2528    7.2871   -3.4003 C   0  0  1  0  0  0  0  0  0  0  0  0
    2.2905    6.2672   -2.8782 C   0  0  1  0  0  0  0  0  0  0  0  0
   -1.2908    0.0086   -1.1645 O   0  0  0  0  0  0  0  0  0  0  0  0
   -0.9278    4.9634   -0.3923 C   0  0  0  0  0  0  0  0  0  0  0  0
    3.3669    7.1923   -2.2853 C   0  0  0  0  0  0  0  0  0  0  0  0
    3.4225    8.3781   -3.2839 C   0  0  0  0  0  0  0  0  0  0  0  0
    2.0596    8.3915   -4.0355 C   0  0  2  0  0  0  0  0  0  0  0  0
    0.4276    7.7634   -2.1941 C   0  0  2  0  0  0  0  0  0  0  0  0
    1.3953    9.7237   -3.8011 C   0  0  0  0  0  0  0  0  0  0  0  0
    0.2660   10.1700   -4.6937 C   0  0  0  0  0  0  0  0  0  0  0  0
    1.7678   10.4336   -2.8980 O   0  0  0  0  0  0  0  0  0  0  0  0
   -0.7109    6.8641   -2.0958 O   0  0  0  0  0  0  0  0  0  0  0  0
   -0.1939   11.4559   -4.2731 O   0  0  0  0  0  0  0  0  0  0  0  0
   -0.0216    9.1036   -2.4042 O   0  0  0  0  0  0  0  0  0  0  0  0
    0.6814    4.0804   -3.2904 H   0  0  0  0  0  0  0  0  0  0  0  0
    1.2665    6.0217   -1.0031 H   0  0  0  0  0  0  0  0  0  0  0  0
   -1.5111    5.4384   -3.4386 H   0  0  0  0  0  0  0  0  0  0  0  0
    2.6785    5.6629   -3.6982 H   0  0  0  0  0  0  0  0  0  0  0  0
    2.1733    8.2089   -5.1041 H   0  0  0  0  0  0  0  0  0  0  0  0
    1.0260    7.7071   -1.2848 H   0  0  0  0  0  0  0  0  0  0  0  0
   -0.9221   11.8063   -4.8042 H   0  0  0  0  0  0  0  0  0  0  0  0
   -0.5966    9.4401   -1.7034 H   0  0  0  0  0  0  0  0  0  0  0  0
   -3.0538    1.7363   -1.7321 H   0  0  0  0  0  0  0  0  0  0  0  0
   -2.5459    2.6207   -0.2672 H   0  0  0  0  0  0  0  0  0  0  0  0
   -1.3436    2.9054   -3.0566 H   0  0  0  0  0  0  0  0  0  0  0  0
   -2.4036    4.0823   -2.2564 H   0  0  0  0  0  0  0  0  0  0  0  0
    0.8856    1.0748   -0.0462 H   0  0  0  0  0  0  0  0  0  0  0  0
    2.7514    3.6193   -2.1630 H   0  0  0  0  0  0  0  0  0  0  0  0
    3.4319    4.7376   -0.9544 H   0  0  0  0  0  0  0  0  0  0  0  0
    1.6763    4.1438    0.6094 H   0  0  0  0  0  0  0  0  0  0  0  0
    2.4609    2.6582    0.0160 H   0  0  0  0  0  0  0  0  0  0  0  0
    0.7154    5.8087   -4.9107 H   0  0  0  0  0  0  0  0  0  0  0  0
   -0.3996    7.2210   -4.8220 H   0  0  0  0  0  0  0  0  0  0  0  0
   -1.3915    4.4174    0.4293 H   0  0  0  0  0  0  0  0  0  0  0  0
   -0.0876    5.5453   -0.0134 H   0  0  0  0  0  0  0  0  0  0  0  0
   -1.6603    5.6334   -0.8425 H   0  0  0  0  0  0  0  0  0  0  0  0
    3.0712    7.5388   -1.2951 H   0  0  0  0  0  0  0  0  0  0  0  0
    4.3292    6.6822   -2.2423 H   0  0  0  0  0  0  0  0  0  0  0  0
    3.5879    9.3121   -2.7467 H   0  0  0  0  0  0  0  0  0  0  0  0
    4.2187    8.2180   -4.0108 H   0  0  0  0  0  0  0  0  0  0  0  0
    0.6184   10.2291   -5.7234 H   0  0  0  0  0  0  0  0  0  0  0  0
   -0.5524    9.4528   -4.6303 H   0  0  0  0  0  0  0  0  0  0  0  0
  1 15  2  0  0  0  0
  1  6  1  0  0  0  0
  1  2  1  0  0  0  0
  2  3  1  0  0  0  0
  3  4  1  0  0  0  0
  4 16  1  0  0  0  0
  4  7  1  0  0  0  0
  4  5  1  0  0  0  0
  5 10  1  0  0  0  0
  5  6  2  0  0  0  0
  7 27  1  0  0  0  0
  7 11  1  0  0  0  0
  7  8  1  0  0  0  0
  8 28  1  0  0  0  0
  8 14  1  0  0  0  0
  8  9  1  0  0  0  0
  9 10  1  0  0  0  0
 11 29  1  0  0  0  0
 11 24  1  0  0  0  0
 11 12  1  0  0  0  0
 13 12  1  0  0  0  0
 13 20  1  0  0  0  0
 13 19  1  0  0  0  0
 13 14  1  0  0  0  0
 14 30  1  0  0  0  0
 14 17  1  0  0  0  0
 17 18  1  0  0  0  0
 18 19  1  0  0  0  0
 19 31  1  0  0  0  0
 19 21  1  0  0  0  0
 20 32  1  0  0  0  0
 20 26  1  0  0  0  0
 20 24  1  0  0  0  0
 21 23  2  0  0  0  0
 21 22  1  0  0  0  0
 22 25  1  0  0  0  0
 25 33  1  0  0  0  0
 26 34  1  0  0  0  0
  2 35  1  0  0  0  0
  2 36  1  0  0  0  0
  3 37  1  0  0  0  0
  3 38  1  0  0  0  0
  6 39  1  0  0  0  0
  9 40  1  0  0  0  0
  9 41  1  0  0  0  0
 10 42  1  0  0  0  0
 10 43  1  0  0  0  0
 12 44  1  0  0  0  0
 12 45  1  0  0  0  0
 16 46  1  0  0  0  0
 16 47  1  0  0  0  0
 16 48  1  0  0  0  0
 17 49  1  0  0  0  0
 17 50  1  0  0  0  0
 18 51  1  0  0  0  0
 18 52  1  0  0  0  0
 22 53  1  0  0  0  0
 22 54  1  0  0  0  0
M  END
$$$$
androstanediol
 Wcorina  11250909513D 1   1.00000     0.00000 
CORINA evaluation license 3.46 0067  05.08.2008
 53 56  0  0  1  0  0  0  0  0  1 V2000
   -0.0133    1.0857   -0.0296 C   0  0  1  0  0  0  0  0  0  0  0  0
   -0.7229    1.5782    1.2332 C   0  0  0  0  0  0  0  0  0  0  0  0
   -2.1579    1.0477    1.2514 C   0  0  0  0  0  0  0  0  0  0  0  0
   -2.9053    1.5544    0.0162 C   0  0  1  0  0  0  0  0  0  0  0  0
   -2.1950    1.0632   -1.2471 C   0  0  2  0  0  0  0  0  0  0  0  0
   -0.7598    1.5935   -1.2648 C   0  0  0  0  0  0  0  0  0  0  0  0
   -4.3388    1.0221    0.0335 C   0  0  2  0  0  0  0  0  0  0  0  0
   -5.0862    1.5440   -1.2034 C   0  0  1  0  0  0  0  0  0  0  0  0
   -4.3650    1.0641   -2.4638 C   0  0  0  0  0  0  0  0  0  0  0  0
   -2.9401    1.5703   -2.4831 C   0  0  0  0  0  0  0  0  0  0  0  0
   -5.0397    1.4526    1.3175 C   0  0  0  0  0  0  0  0  0  0  0  0
   -6.5143    1.0154    1.3252 C   0  0  0  0  0  0  0  0  0  0  0  0
   -7.1697    1.6182    0.0982 C   0  0  1  0  0  0  0  0  0  0  0  0
   -6.5002    0.9981   -1.1394 C   0  0  1  0  0  0  0  0  0  0  0  0
   -8.6482    1.3067   -0.1077 C   0  0  2  0  0  0  0  0  0  0  0  0
   -8.8430    1.2414   -1.6431 C   0  0  0  0  0  0  0  0  0  0  0  0
   -7.4462    1.4598   -2.2532 C   0  0  0  0  0  0  0  0  0  0  0  0
    1.3273    1.5803   -0.0463 O   0  0  0  0  0  0  0  0  0  0  0  0
   -2.9289    3.0842    0.0262 C   0  0  0  0  0  0  0  0  0  0  0  0
   -9.4555    2.3446    0.4519 O   0  0  0  0  0  0  0  0  0  0  0  0
   -6.9541    3.1329    0.0884 C   0  0  0  0  0  0  0  0  0  0  0  0
    0.0014   -0.0042   -0.0364 H   0  0  0  0  0  0  0  0  0  0  0  0
   -4.3107   -0.0669   -0.0049 H   0  0  0  0  0  0  0  0  0  0  0  0
   -5.1111    2.6336   -1.1860 H   0  0  0  0  0  0  0  0  0  0  0  0
   -6.4838   -0.0893   -1.0658 H   0  0  0  0  0  0  0  0  0  0  0  0
   -8.8990    0.3479    0.3459 H   0  0  0  0  0  0  0  0  0  0  0  0
    1.8604    1.2974    0.7093 H   0  0  0  0  0  0  0  0  0  0  0  0
  -10.4065    2.2009    0.3510 H   0  0  0  0  0  0  0  0  0  0  0  0
   -2.1794   -0.0266   -1.2543 H   0  0  0  0  0  0  0  0  0  0  0  0
   -0.1908    1.2171    2.1133 H   0  0  0  0  0  0  0  0  0  0  0  0
   -0.7384    2.6681    1.2396 H   0  0  0  0  0  0  0  0  0  0  0  0
   -2.1424   -0.0422    1.2448 H   0  0  0  0  0  0  0  0  0  0  0  0
   -2.6635    1.3983    2.1511 H   0  0  0  0  0  0  0  0  0  0  0  0
   -0.7750    2.6834   -1.2576 H   0  0  0  0  0  0  0  0  0  0  0  0
   -0.2540    1.2431   -2.1645 H   0  0  0  0  0  0  0  0  0  0  0  0
   -4.3394   -0.0256   -2.4753 H   0  0  0  0  0  0  0  0  0  0  0  0
   -4.8949    1.4247   -3.3454 H   0  0  0  0  0  0  0  0  0  0  0  0
   -2.9507    2.6602   -2.4789 H   0  0  0  0  0  0  0  0  0  0  0  0
   -2.4358    1.2158   -3.3819 H   0  0  0  0  0  0  0  0  0  0  0  0
   -4.5301    1.0033    2.1698 H   0  0  0  0  0  0  0  0  0  0  0  0
   -4.9891    2.5379    1.4047 H   0  0  0  0  0  0  0  0  0  0  0  0
   -6.5790   -0.0719    1.2837 H   0  0  0  0  0  0  0  0  0  0  0  0
   -7.0053    1.3829    2.2262 H   0  0  0  0  0  0  0  0  0  0  0  0
   -9.2509    0.2714   -1.9276 H   0  0  0  0  0  0  0  0  0  0  0  0
   -9.5105    2.0388   -1.9699 H   0  0  0  0  0  0  0  0  0  0  0  0
   -7.2759    2.5093   -2.4935 H   0  0  0  0  0  0  0  0  0  0  0  0
   -7.3314    0.8364   -3.1399 H   0  0  0  0  0  0  0  0  0  0  0  0
   -1.9071    3.4635    0.0135 H   0  0  0  0  0  0  0  0  0  0  0  0
   -3.4614    3.4451   -0.8538 H   0  0  0  0  0  0  0  0  0  0  0  0
   -3.4352    3.4339    0.9259 H   0  0  0  0  0  0  0  0  0  0  0  0
   -5.8884    3.3487    0.1640 H   0  0  0  0  0  0  0  0  0  0  0  0
   -7.3442    3.5495   -0.8403 H   0  0  0  0  0  0  0  0  0  0  0  0
   -7.4763    3.5797    0.9345 H   0  0  0  0  0  0  0  0  0  0  0  0
  1 22  1  0  0  0  0
  1 18  1  0  0  0  0
  1  6  1  0  0  0  0
  1  2  1  0  0  0  0
  2  3  1  0  0  0  0
  3  4  1  0  0  0  0
  4 19  1  0  0  0  0
  4  7  1  0  0  0  0
  4  5  1  0  0  0  0
  5 29  1  0  0  0  0
  5 10  1  0  0  0  0
  5  6  1  0  0  0  0
  7 23  1  0  0  0  0
  7 11  1  0  0  0  0
  7  8  1  0  0  0  0
  8 24  1  0  0  0  0
  8 14  1  0  0  0  0
  8  9  1  0  0  0  0
  9 10  1  0  0  0  0
 11 12  1  0  0  0  0
 12 13  1  0  0  0  0
 13 21  1  0  0  0  0
 13 15  1  0  0  0  0
 13 14  1  0  0  0  0
 14 25  1  0  0  0  0
 14 17  1  0  0  0  0
 15 26  1  0  0  0  0
 15 20  1  0  0  0  0
 15 16  1  0  0  0  0
 16 17  1  0  0  0  0
 18 27  1  0  0  0  0
 20 28  1  0  0  0  0
  2 30  1  0  0  0  0
  2 31  1  0  0  0  0
  3 32  1  0  0  0  0
  3 33  1  0  0  0  0
  6 34  1  0  0  0  0
  6 35  1  0  0  0  0
  9 36  1  0  0  0  0
  9 37  1  0  0  0  0
 10 38  1  0  0  0  0
 10 39  1  0  0  0  0
 11 40  1  0  0  0  0
 11 41  1  0  0  0  0
 12 42  1  0  0  0  0
 12 43  1  0  0  0  0
 16 44  1  0  0  0  0
 16 45  1  0  0  0  0
 17 46  1  0  0  0  0
 17 47  1  0  0  0  0
 19 48  1  0  0  0  0
 19 49  1  0  0  0  0
 19 50  1  0  0  0  0
 21 51  1  0  0  0  0
 21 52  1  0  0  0  0
 21 53  1  0  0  0  0
M  END
$$$$
5-androstenediol
 Wcorina  11250909513D 1   1.00000     0.00000 
CORINA evaluation license 3.46 0067  05.08.2008
 51 54  0  0  1  0  0  0  0  0  1 V2000
   -0.0184    1.1361    0.1753 C   0  0  1  0  0  0  0  0  0  0  0  0
   -0.7670    1.6273    1.4156 C   0  0  0  0  0  0  0  0  0  0  0  0
   -2.1689    1.0155    1.4475 C   0  0  0  0  0  0  0  0  0  0  0  0
   -2.9595    1.4930    0.2260 C   0  0  1  0  0  0  0  0  0  0  0  0
   -2.1841    1.1868   -1.0207 C   0  0  0  0  0  0  0  0  0  0  0  0
   -0.7336    1.6355   -1.0834 C   0  0  0  0  0  0  0  0  0  0  0  0
   -4.3448    0.8686    0.2267 C   0  0  2  0  0  0  0  0  0  0  0  0
   -4.9595    0.9219   -1.1787 C   0  0  1  0  0  0  0  0  0  0  0  0
   -4.0692    0.1047   -2.1215 C   0  0  0  0  0  0  0  0  0  0  0  0
   -2.6796    0.5602   -2.0472 C   0  0  0  0  0  0  0  0  0  0  0  0
   -5.2297    1.5772    1.2483 C   0  0  0  0  0  0  0  0  0  0  0  0
   -6.6665    1.0326    1.2327 C   0  0  0  0  0  0  0  0  0  0  0  0
   -7.1945    1.2054   -0.1788 C   0  0  2  0  0  0  0  0  0  0  0  0
   -6.3448    0.3063   -1.0969 C   0  0  1  0  0  0  0  0  0  0  0  0
    1.3187    1.6400    0.1952 O   0  0  0  0  0  0  0  0  0  0  0  0
   -3.1202    3.0112    0.3272 C   0  0  0  0  0  0  0  0  0  0  0  0
   -7.0487    2.6655   -0.6123 C   0  0  0  0  0  0  0  0  0  0  0  0
   -7.1650    0.3355   -2.3913 C   0  0  0  0  0  0  0  0  0  0  0  0
   -8.6263    0.2141   -1.8792 C   0  0  0  0  0  0  0  0  0  0  0  0
   -8.6216    0.7301   -0.4327 C   0  0  2  0  0  0  0  0  0  0  0  0
   -9.5369    1.8197   -0.3020 O   0  0  0  0  0  0  0  0  0  0  0  0
   -4.2499   -0.1767    0.5208 H   0  0  0  0  0  0  0  0  0  0  0  0
   -5.0253    1.9541   -1.5228 H   0  0  0  0  0  0  0  0  0  0  0  0
   -6.2859   -0.7057   -0.6964 H   0  0  0  0  0  0  0  0  0  0  0  0
   -8.8826   -0.0688    0.2614 H   0  0  0  0  0  0  0  0  0  0  0  0
  -10.4609    1.5774   -0.4526 H   0  0  0  0  0  0  0  0  0  0  0  0
    0.0041    0.0463    0.1723 H   0  0  0  0  0  0  0  0  0  0  0  0
    1.8529    1.3677   -0.5634 H   0  0  0  0  0  0  0  0  0  0  0  0
   -0.2208    1.3294    2.3106 H   0  0  0  0  0  0  0  0  0  0  0  0
   -0.8461    2.7140    1.3847 H   0  0  0  0  0  0  0  0  0  0  0  0
   -2.0918   -0.0716    1.4285 H   0  0  0  0  0  0  0  0  0  0  0  0
   -2.6814    1.3281    2.3573 H   0  0  0  0  0  0  0  0  0  0  0  0
   -0.6875    2.7238   -1.1244 H   0  0  0  0  0  0  0  0  0  0  0  0
   -0.2568    1.2139   -1.9683 H   0  0  0  0  0  0  0  0  0  0  0  0
   -4.0755   -0.9408   -1.8131 H   0  0  0  0  0  0  0  0  0  0  0  0
   -4.4465    0.1866   -3.1408 H   0  0  0  0  0  0  0  0  0  0  0  0
   -2.0440    0.3916   -2.9040 H   0  0  0  0  0  0  0  0  0  0  0  0
   -4.8070    1.4359    2.2431 H   0  0  0  0  0  0  0  0  0  0  0  0
   -5.2513    2.6430    1.0211 H   0  0  0  0  0  0  0  0  0  0  0  0
   -6.6664   -0.0235    1.5026 H   0  0  0  0  0  0  0  0  0  0  0  0
   -7.2847    1.5956    1.9320 H   0  0  0  0  0  0  0  0  0  0  0  0
   -2.1365    3.4803    0.3445 H   0  0  0  0  0  0  0  0  0  0  0  0
   -3.6813    3.3753   -0.5335 H   0  0  0  0  0  0  0  0  0  0  0  0
   -3.6573    3.2595    1.2426 H   0  0  0  0  0  0  0  0  0  0  0  0
   -6.0055    2.9687   -0.5228 H   0  0  0  0  0  0  0  0  0  0  0  0
   -7.3700    2.7707   -1.6485 H   0  0  0  0  0  0  0  0  0  0  0  0
   -7.6667    3.2973    0.0257 H   0  0  0  0  0  0  0  0  0  0  0  0
   -7.0185    1.2776   -2.9196 H   0  0  0  0  0  0  0  0  0  0  0  0
   -6.9085   -0.5099   -3.0296 H   0  0  0  0  0  0  0  0  0  0  0  0
   -9.2890    0.8270   -2.4901 H   0  0  0  0  0  0  0  0  0  0  0  0
   -8.9473   -0.8272   -1.9074 H   0  0  0  0  0  0  0  0  0  0  0  0
  1 27  1  0  0  0  0
  1 15  1  0  0  0  0
  1  6  1  0  0  0  0
  1  2  1  0  0  0  0
  2  3  1  0  0  0  0
  3  4  1  0  0  0  0
  4 16  1  0  0  0  0
  4  7  1  0  0  0  0
  4  5  1  0  0  0  0
  5 10  2  0  0  0  0
  5  6  1  0  0  0  0
  7 22  1  0  0  0  0
  7 11  1  0  0  0  0
  7  8  1  0  0  0  0
  8 23  1  0  0  0  0
  8 14  1  0  0  0  0
  8  9  1  0  0  0  0
  9 10  1  0  0  0  0
 11 12  1  0  0  0  0
 12 13  1  0  0  0  0
 13 17  1  0  0  0  0
 13 20  1  0  0  0  0
 13 14  1  0  0  0  0
 14 24  1  0  0  0  0
 14 18  1  0  0  0  0
 15 28  1  0  0  0  0
 18 19  1  0  0  0  0
 19 20  1  0  0  0  0
 20 25  1  0  0  0  0
 20 21  1  0  0  0  0
 21 26  1  0  0  0  0
  2 29  1  0  0  0  0
  2 30  1  0  0  0  0
  3 31  1  0  0  0  0
  3 32  1  0  0  0  0
  6 33  1  0  0  0  0
  6 34  1  0  0  0  0
  9 35  1  0  0  0  0
  9 36  1  0  0  0  0
 10 37  1  0  0  0  0
 11 38  1  0  0  0  0
 11 39  1  0  0  0  0
 12 40  1  0  0  0  0
 12 41  1  0  0  0  0
 16 42  1  0  0  0  0
 16 43  1  0  0  0  0
 16 44  1  0  0  0  0
 17 45  1  0  0  0  0
 17 46  1  0  0  0  0
 17 47  1  0  0  0  0
 18 48  1  0  0  0  0
 18 49  1  0  0  0  0
 19 50  1  0  0  0  0
 19 51  1  0  0  0  0
M  END
$$$$
4-androstenedione
 Wcorina  11250909513D 1   1.00000     0.00000 
CORINA evaluation license 3.46 0067  05.08.2008
 47 50  0  0  1  0  0  0  0  0  1 V2000
   -0.0064    1.2095    0.0103 C   0  0  0  0  0  0  0  0  0  0  0  0
   -1.3069    1.9884    0.0340 C   0  0  0  0  0  0  0  0  0  0  0  0
   -1.2280    3.0434   -1.0689 C   0  0  0  0  0  0  0  0  0  0  0  0
   -0.0356    3.9640   -0.8798 C   0  0  1  0  0  0  0  0  0  0  0  0
    1.2096    3.2661   -0.4261 C   0  0  0  0  0  0  0  0  0  0  0  0
    1.2297    1.9996    0.0019 C   0  0  0  0  0  0  0  0  0  0  0  0
    0.2480    4.7018   -2.1943 C   0  0  2  0  0  0  0  0  0  0  0  0
    1.4586    5.6275   -2.0062 C   0  0  1  0  0  0  0  0  0  0  0  0
    2.6919    4.7791   -1.6834 C   0  0  0  0  0  0  0  0  0  0  0  0
    2.5085    4.0505   -0.3852 C   0  0  0  0  0  0  0  0  0  0  0  0
   -0.9940    5.4873   -2.6047 C   0  0  0  0  0  0  0  0  0  0  0  0
   -0.7352    6.3505   -3.8497 C   0  0  0  0  0  0  0  0  0  0  0  0
    0.4265    7.2685   -3.5237 C   0  0  2  0  0  0  0  0  0  0  0  0
    1.6668    6.3813   -3.3079 C   0  0  1  0  0  0  0  0  0  0  0  0
    0.0113   -0.0037    0.0039 O   0  0  0  0  0  0  0  0  0  0  0  0
   -0.4056    5.0074    0.1763 C   0  0  0  0  0  0  0  0  0  0  0  0
    0.1256    8.0443   -2.2398 C   0  0  0  0  0  0  0  0  0  0  0  0
    2.7775    7.4396   -3.2886 C   0  0  0  0  0  0  0  0  0  0  0  0
    2.3437    8.4041   -4.4260 C   0  0  0  0  0  0  0  0  0  0  0  0
    0.8620    8.2197   -4.5985 C   0  0  0  0  0  0  0  0  0  0  0  0
    0.1627    8.7476   -5.4295 O   0  0  0  0  0  0  0  0  0  0  0  0
    0.4774    3.9704   -2.9692 H   0  0  0  0  0  0  0  0  0  0  0  0
    1.2676    6.3303   -1.1953 H   0  0  0  0  0  0  0  0  0  0  0  0
    1.7959    5.6847   -4.1363 H   0  0  0  0  0  0  0  0  0  0  0  0
   -2.1445    1.3169   -0.1549 H   0  0  0  0  0  0  0  0  0  0  0  0
   -1.4308    2.4733    1.0023 H   0  0  0  0  0  0  0  0  0  0  0  0
   -1.1418    2.5435   -2.0337 H   0  0  0  0  0  0  0  0  0  0  0  0
   -2.1415    3.6380   -1.0583 H   0  0  0  0  0  0  0  0  0  0  0  0
    2.1585    1.5524    0.3240 H   0  0  0  0  0  0  0  0  0  0  0  0
    2.8306    4.0278   -2.4608 H   0  0  0  0  0  0  0  0  0  0  0  0
    3.5721    5.4202   -1.6345 H   0  0  0  0  0  0  0  0  0  0  0  0
    2.4679    4.7831    0.4210 H   0  0  0  0  0  0  0  0  0  0  0  0
    3.3426    3.3684   -0.2207 H   0  0  0  0  0  0  0  0  0  0  0  0
   -1.8022    4.7880   -2.8188 H   0  0  0  0  0  0  0  0  0  0  0  0
   -1.2943    6.1338   -1.7801 H   0  0  0  0  0  0  0  0  0  0  0  0
   -0.4790    5.7137   -4.6964 H   0  0  0  0  0  0  0  0  0  0  0  0
   -1.6211    6.9412   -4.0827 H   0  0  0  0  0  0  0  0  0  0  0  0
   -0.6461    4.5060    1.1138 H   0  0  0  0  0  0  0  0  0  0  0  0
    0.4362    5.6823    0.3307 H   0  0  0  0  0  0  0  0  0  0  0  0
   -1.2706    5.5772   -0.1633 H   0  0  0  0  0  0  0  0  0  0  0  0
   -0.1114    7.3438   -1.4390 H   0  0  0  0  0  0  0  0  0  0  0  0
    0.9977    8.6351   -1.9594 H   0  0  0  0  0  0  0  0  0  0  0  0
   -0.7238    8.7068   -2.4062 H   0  0  0  0  0  0  0  0  0  0  0  0
    2.8017    7.9578   -2.3300 H   0  0  0  0  0  0  0  0  0  0  0  0
    3.7450    6.9894   -3.5109 H   0  0  0  0  0  0  0  0  0  0  0  0
    2.5679    9.4339   -4.1479 H   0  0  0  0  0  0  0  0  0  0  0  0
    2.8593    8.1461   -5.3511 H   0  0  0  0  0  0  0  0  0  0  0  0
  1 15  2  0  0  0  0
  1  6  1  0  0  0  0
  1  2  1  0  0  0  0
  2  3  1  0  0  0  0
  3  4  1  0  0  0  0
  4 16  1  0  0  0  0
  4  7  1  0  0  0  0
  4  5  1  0  0  0  0
  5 10  1  0  0  0  0
  5  6  2  0  0  0  0
  7 22  1  0  0  0  0
  7 11  1  0  0  0  0
  7  8  1  0  0  0  0
  8 23  1  0  0  0  0
  8 14  1  0  0  0  0
  8  9  1  0  0  0  0
  9 10  1  0  0  0  0
 11 12  1  0  0  0  0
 12 13  1  0  0  0  0
 13 17  1  0  0  0  0
 13 20  1  0  0  0  0
 13 14  1  0  0  0  0
 14 24  1  0  0  0  0
 14 18  1  0  0  0  0
 18 19  1  0  0  0  0
 19 20  1  0  0  0  0
 20 21  2  0  0  0  0
  2 25  1  0  0  0  0
  2 26  1  0  0  0  0
  3 27  1  0  0  0  0
  3 28  1  0  0  0  0
  6 29  1  0  0  0  0
  9 30  1  0  0  0  0
  9 31  1  0  0  0  0
 10 32  1  0  0  0  0
 10 33  1  0  0  0  0
 11 34  1  0  0  0  0
 11 35  1  0  0  0  0
 12 36  1  0  0  0  0
 12 37  1  0  0  0  0
 16 38  1  0  0  0  0
 16 39  1  0  0  0  0
 16 40  1  0  0  0  0
 17 41  1  0  0  0  0
 17 42  1  0  0  0  0
 17 43  1  0  0  0  0
 18 44  1  0  0  0  0
 18 45  1  0  0  0  0
 19 46  1  0  0  0  0
 19 47  1  0  0  0  0
M  END
$$$$
androsterone
 Wcorina  11250909513D 1   1.00000     0.00000 
CORINA evaluation license 3.46 0067  05.08.2008
 51 54  0  0  1  0  0  0  0  0  1 V2000
   -0.0111    1.0866    0.1075 C   0  0  2  0  0  0  0  0  0  0  0  0
   -0.7432    1.5783   -1.1428 C   0  0  0  0  0  0  0  0  0  0  0  0
   -0.7628    3.1080   -1.1536 C   0  0  0  0  0  0  0  0  0  0  0  0
   -1.4861    3.6189    0.0942 C   0  0  1  0  0  0  0  0  0  0  0  0
   -0.7574    3.1231    1.3451 C   0  0  2  0  0  0  0  0  0  0  0  0
   -0.7361    1.5953    1.3552 C   0  0  0  0  0  0  0  0  0  0  0  0
   -1.4983    5.1481    0.0850 C   0  0  2  0  0  0  0  0  0  0  0  0
   -2.2330    5.6568    1.3349 C   0  0  1  0  0  0  0  0  0  0  0  0
   -1.5144    5.1431    2.5834 C   0  0  0  0  0  0  0  0  0  0  0  0
   -1.4807    3.6329    2.5931 C   0  0  0  0  0  0  0  0  0  0  0  0
   -2.1682    5.6574   -1.1867 C   0  0  0  0  0  0  0  0  0  0  0  0
   -2.2770    7.1916   -1.1859 C   0  0  0  0  0  0  0  0  0  0  0  0
   -2.2176    7.1735    1.2789 C   0  0  1  0  0  0  0  0  0  0  0  0
    1.3294    1.5816    0.1003 O   0  0  0  0  0  0  0  0  0  0  0  0
   -2.9243    3.0969    0.1004 C   0  0  0  0  0  0  0  0  0  0  0  0
   -3.0501    7.5889    0.0553 C   0  0  1  0  0  0  0  0  0  0  0  0
   -3.2866    9.0547    0.2686 C   0  0  0  0  0  0  0  0  0  0  0  0
   -3.2939    9.2624    1.7797 C   0  0  0  0  0  0  0  0  0  0  0  0
   -2.9602    7.8884    2.4148 C   0  0  0  0  0  0  0  0  0  0  0  0
   -3.4394    9.8980   -0.5821 O   0  0  0  0  0  0  0  0  0  0  0  0
   -4.3911    6.8528    0.0832 C   0  0  0  0  0  0  0  0  0  0  0  0
    0.2665    3.4969    1.3409 H   0  0  0  0  0  0  0  0  0  0  0  0
    0.0040   -0.0033    0.1149 H   0  0  0  0  0  0  0  0  0  0  0  0
   -0.4699    5.5084    0.1100 H   0  0  0  0  0  0  0  0  0  0  0  0
   -3.2624    5.2983    1.3287 H   0  0  0  0  0  0  0  0  0  0  0  0
   -1.1951    7.5423    1.1983 H   0  0  0  0  0  0  0  0  0  0  0  0
    1.8492    1.2983   -0.6643 H   0  0  0  0  0  0  0  0  0  0  0  0
   -0.2279    1.2152   -2.0320 H   0  0  0  0  0  0  0  0  0  0  0  0
   -1.7662    1.2019   -1.1364 H   0  0  0  0  0  0  0  0  0  0  0  0
    0.2602    3.4842   -1.1600 H   0  0  0  0  0  0  0  0  0  0  0  0
   -1.2840    3.4582   -2.0445 H   0  0  0  0  0  0  0  0  0  0  0  0
   -1.7590    1.2187    1.3600 H   0  0  0  0  0  0  0  0  0  0  0  0
   -0.2156    1.2445    2.2463 H   0  0  0  0  0  0  0  0  0  0  0  0
   -0.4862    5.5050    2.5855 H   0  0  0  0  0  0  0  0  0  0  0  0
   -2.0288    5.5052    3.4735 H   0  0  0  0  0  0  0  0  0  0  0  0
   -2.5040    3.2575    2.5986 H   0  0  0  0  0  0  0  0  0  0  0  0
   -0.9601    3.2809    3.4837 H   0  0  0  0  0  0  0  0  0  0  0  0
   -1.5820    5.3417   -2.0497 H   0  0  0  0  0  0  0  0  0  0  0  0
   -3.1678    5.2288   -1.2596 H   0  0  0  0  0  0  0  0  0  0  0  0
   -1.2811    7.6338   -1.1597 H   0  0  0  0  0  0  0  0  0  0  0  0
   -2.8087    7.5260   -2.0767 H   0  0  0  0  0  0  0  0  0  0  0  0
   -2.9151    2.0069    0.1068 H   0  0  0  0  0  0  0  0  0  0  0  0
   -3.4392    3.4611    0.9894 H   0  0  0  0  0  0  0  0  0  0  0  0
   -3.4431    3.4507   -0.7905 H   0  0  0  0  0  0  0  0  0  0  0  0
   -2.5424   10.0010    2.0586 H   0  0  0  0  0  0  0  0  0  0  0  0
   -4.2804    9.5913    2.1066 H   0  0  0  0  0  0  0  0  0  0  0  0
   -3.8676    7.3481    2.6844 H   0  0  0  0  0  0  0  0  0  0  0  0
   -2.3117    8.0150    3.2818 H   0  0  0  0  0  0  0  0  0  0  0  0
   -4.2188    5.7804   -0.0084 H   0  0  0  0  0  0  0  0  0  0  0  0
   -4.8998    7.0600    1.0247 H   0  0  0  0  0  0  0  0  0  0  0  0
   -5.0099    7.1936   -0.7468 H   0  0  0  0  0  0  0  0  0  0  0  0
  1 23  1  0  0  0  0
  1 14  1  0  0  0  0
  1  6  1  0  0  0  0
  1  2  1  0  0  0  0
  2  3  1  0  0  0  0
  3  4  1  0  0  0  0
  4 15  1  0  0  0  0
  4  7  1  0  0  0  0
  4  5  1  0  0  0  0
  5 22  1  0  0  0  0
  5 10  1  0  0  0  0
  5  6  1  0  0  0  0
  7 24  1  0  0  0  0
  7 11  1  0  0  0  0
  7  8  1  0  0  0  0
  8 25  1  0  0  0  0
  8 13  1  0  0  0  0
  8  9  1  0  0  0  0
  9 10  1  0  0  0  0
 11 12  1  0  0  0  0
 12 16  1  0  0  0  0
 13 26  1  0  0  0  0
 13 19  1  0  0  0  0
 13 16  1  0  0  0  0
 14 27  1  0  0  0  0
 16 21  1  0  0  0  0
 16 17  1  0  0  0  0
 17 20  2  0  0  0  0
 17 18  1  0  0  0  0
 18 19  1  0  0  0  0
  2 28  1  0  0  0  0
  2 29  1  0  0  0  0
  3 30  1  0  0  0  0
  3 31  1  0  0  0  0
  6 32  1  0  0  0  0
  6 33  1  0  0  0  0
  9 34  1  0  0  0  0
  9 35  1  0  0  0  0
 10 36  1  0  0  0  0
 10 37  1  0  0  0  0
 11 38  1  0  0  0  0
 11 39  1  0  0  0  0
 12 40  1  0  0  0  0
 12 41  1  0  0  0  0
 15 42  1  0  0  0  0
 15 43  1  0  0  0  0
 15 44  1  0  0  0  0
 18 45  1  0  0  0  0
 18 46  1  0  0  0  0
 19 47  1  0  0  0  0
 19 48  1  0  0  0  0
 21 49  1  0  0  0  0
 21 50  1  0  0  0  0
 21 51  1  0  0  0  0
M  END
$$$$
corticosterone
 Wcorina  11250909513D 1   1.00000     0.00000 
CORINA evaluation license 3.46 0067  05.08.2008
 55 58  0  0  1  0  0  0  0  0  1 V2000
   -1.8223    0.9443   -0.4130 C   0  0  0  0  0  0  0  0  0  0  0  0
   -2.9813    1.9219   -0.4121 C   0  0  0  0  0  0  0  0  0  0  0  0
   -2.6368    3.0402   -1.3952 C   0  0  0  0  0  0  0  0  0  0  0  0
   -1.3378    3.7326   -1.0231 C   0  0  1  0  0  0  0  0  0  0  0  0
   -0.2635    2.8024   -0.5495 C   0  0  0  0  0  0  0  0  0  0  0  0
   -0.4819    1.5175   -0.2500 C   0  0  0  0  0  0  0  0  0  0  0  0
   -0.8242    4.5284   -2.2296 C   0  0  2  0  0  0  0  0  0  0  0  0
    0.4947    5.2209   -1.8564 C   0  0  1  0  0  0  0  0  0  0  0  0
    1.5452    4.1545   -1.5331 C   0  0  0  0  0  0  0  0  0  0  0  0
    1.1339    3.3544   -0.3329 C   0  0  0  0  0  0  0  0  0  0  0  0
   -1.8853    5.5418   -2.6481 C   0  0  2  0  0  0  0  0  0  0  0  0
   -1.3826    6.4601   -3.7734 C   0  0  0  0  0  0  0  0  0  0  0  0
   -0.1266    7.1423   -3.2660 C   0  0  1  0  0  0  0  0  0  0  0  0
    0.9343    6.0461   -3.0524 C   0  0  1  0  0  0  0  0  0  0  0  0
   -1.9950   -0.2502   -0.5369 O   0  0  0  0  0  0  0  0  0  0  0  0
   -1.6359    4.7243    0.1032 C   0  0  0  0  0  0  0  0  0  0  0  0
   -2.2369    6.3421   -1.5176 O   0  0  0  0  0  0  0  0  0  0  0  0
    2.1999    6.8872   -2.8508 C   0  0  0  0  0  0  0  0  0  0  0  0
    2.0535    7.9989   -3.9254 C   0  0  0  0  0  0  0  0  0  0  0  0
    0.5536    8.1153   -4.2235 C   0  0  2  0  0  0  0  0  0  0  0  0
    0.0871    9.5231   -3.9560 C   0  0  0  0  0  0  0  0  0  0  0  0
    0.6976   10.2255   -3.1865 O   0  0  0  0  0  0  0  0  0  0  0  0
   -1.1413   10.0543   -4.6487 C   0  0  0  0  0  0  0  0  0  0  0  0
   -1.3771   11.4013   -4.2340 O   0  0  0  0  0  0  0  0  0  0  0  0
   -0.4173    7.8412   -1.9364 C   0  0  0  0  0  0  0  0  0  0  0  0
   -0.6432    3.8417   -3.0566 H   0  0  0  0  0  0  0  0  0  0  0  0
    0.3438    5.8684   -0.9926 H   0  0  0  0  0  0  0  0  0  0  0  0
   -2.7702    5.0075   -2.9940 H   0  0  0  0  0  0  0  0  0  0  0  0
    1.0206    5.4153   -3.9371 H   0  0  0  0  0  0  0  0  0  0  0  0
   -2.9085    7.0124   -1.7038 H   0  0  0  0  0  0  0  0  0  0  0  0
    0.3442    7.8371   -5.2564 H   0  0  0  0  0  0  0  0  0  0  0  0
   -2.1542   11.8079   -4.6412 H   0  0  0  0  0  0  0  0  0  0  0  0
   -3.8928    1.4162   -0.7308 H   0  0  0  0  0  0  0  0  0  0  0  0
   -3.1162    2.3356    0.5872 H   0  0  0  0  0  0  0  0  0  0  0  0
   -2.5408    2.6175   -2.3953 H   0  0  0  0  0  0  0  0  0  0  0  0
   -3.4432    3.7736   -1.3964 H   0  0  0  0  0  0  0  0  0  0  0  0
    0.3322    0.8970    0.0944 H   0  0  0  0  0  0  0  0  0  0  0  0
    1.6321    3.4631   -2.3713 H   0  0  0  0  0  0  0  0  0  0  0  0
    2.5077    4.6339   -1.3543 H   0  0  0  0  0  0  0  0  0  0  0  0
    1.1374    4.0089    0.5388 H   0  0  0  0  0  0  0  0  0  0  0  0
    1.8320    2.5318   -0.1780 H   0  0  0  0  0  0  0  0  0  0  0  0
   -1.1521    5.8692   -4.6598 H   0  0  0  0  0  0  0  0  0  0  0  0
   -2.1408    7.2065   -4.0103 H   0  0  0  0  0  0  0  0  0  0  0  0
   -1.6820    4.1920    1.0533 H   0  0  0  0  0  0  0  0  0  0  0  0
   -0.8464    5.4746    0.1450 H   0  0  0  0  0  0  0  0  0  0  0  0
   -2.5917    5.2128   -0.0863 H   0  0  0  0  0  0  0  0  0  0  0  0
    2.2209    7.3186   -1.8501 H   0  0  0  0  0  0  0  0  0  0  0  0
    3.0932    6.2898   -3.0332 H   0  0  0  0  0  0  0  0  0  0  0  0
    2.4314    8.9453   -3.5385 H   0  0  0  0  0  0  0  0  0  0  0  0
    2.5963    7.7200   -4.8286 H   0  0  0  0  0  0  0  0  0  0  0  0
   -0.9901   10.0275   -5.7278 H   0  0  0  0  0  0  0  0  0  0  0  0
   -2.0013    9.4377   -4.3870 H   0  0  0  0  0  0  0  0  0  0  0  0
   -0.5859    7.0930   -1.1619 H   0  0  0  0  0  0  0  0  0  0  0  0
    0.4329    8.4649   -1.6602 H   0  0  0  0  0  0  0  0  0  0  0  0
   -1.3061    8.4637   -2.0398 H   0  0  0  0  0  0  0  0  0  0  0  0
  1 15  2  0  0  0  0
  1  6  1  0  0  0  0
  1  2  1  0  0  0  0
  2  3  1  0  0  0  0
  3  4  1  0  0  0  0
  4 16  1  0  0  0  0
  4  7  1  0  0  0  0
  4  5  1  0  0  0  0
  5 10  1  0  0  0  0
  5  6  2  0  0  0  0
  7 26  1  0  0  0  0
  7 11  1  0  0  0  0
  7  8  1  0  0  0  0
  8 27  1  0  0  0  0
  8 14  1  0  0  0  0
  8  9  1  0  0  0  0
  9 10  1  0  0  0  0
 11 28  1  0  0  0  0
 11 17  1  0  0  0  0
 11 12  1  0  0  0  0
 12 13  1  0  0  0  0
 13 25  1  0  0  0  0
 13 20  1  0  0  0  0
 13 14  1  0  0  0  0
 14 29  1  0  0  0  0
 14 18  1  0  0  0  0
 17 30  1  0  0  0  0
 18 19  1  0  0  0  0
 19 20  1  0  0  0  0
 20 31  1  0  0  0  0
 20 21  1  0  0  0  0
 21 23  1  0  0  0  0
 21 22  2  0  0  0  0
 23 24  1  0  0  0  0
 24 32  1  0  0  0  0
  2 33  1  0  0  0  0
  2 34  1  0  0  0  0
  3 35  1  0  0  0  0
  3 36  1  0  0  0  0
  6 37  1  0  0  0  0
  9 38  1  0  0  0  0
  9 39  1  0  0  0  0
 10 40  1  0  0  0  0
 10 41  1  0  0  0  0
 12 42  1  0  0  0  0
 12 43  1  0  0  0  0
 16 44  1  0  0  0  0
 16 45  1  0  0  0  0
 16 46  1  0  0  0  0
 18 47  1  0  0  0  0
 18 48  1  0  0  0  0
 19 49  1  0  0  0  0
 19 50  1  0  0  0  0
 23 51  1  0  0  0  0
 23 52  1  0  0  0  0
 25 53  1  0  0  0  0
 25 54  1  0  0  0  0
 25 55  1  0  0  0  0
M  END
$$$$
cortisol
 Wcorina  11250909513D 1   1.00000     0.00000 
CORINA evaluation license 3.46 0067  05.08.2008
 56 59  0  0  1  0  0  0  0  0  1 V2000
   -0.2389    0.7140    0.8706 C   0  0  0  0  0  0  0  0  0  0  0  0
   -1.4885    1.5532    0.7247 C   0  0  0  0  0  0  0  0  0  0  0  0
   -1.3943    2.8235    1.5627 C   0  0  0  0  0  0  0  0  0  0  0  0
   -0.0983    2.9254    2.3553 C   0  0  1  0  0  0  0  0  0  0  0  0
    1.0939    2.5871    1.5267 C   0  0  0  0  0  0  0  0  0  0  0  0
    1.0412    1.4489    0.7822 C   0  0  0  0  0  0  0  0  0  0  0  0
   -0.0134    4.2419    3.0999 C   0  0  2  0  0  0  0  0  0  0  0  0
    0.9993    5.1932    2.4588 C   0  0  2  0  0  0  0  0  0  0  0  0
    2.3812    4.5455    2.4067 C   0  0  0  0  0  0  0  0  0  0  0  0
    2.3355    3.4182    1.3632 C   0  0  0  0  0  0  0  0  0  0  0  0
    0.1219    4.1689    4.6111 C   0  0  2  0  0  0  0  0  0  0  0  0
    0.0558    5.5648    5.2440 C   0  0  0  0  0  0  0  0  0  0  0  0
    1.1104    6.4736    4.6311 C   0  0  1  0  0  0  0  0  0  0  0  0
   -0.2853   -0.4840    1.0420 O   0  0  0  0  0  0  0  0  0  0  0  0
   -0.2005    1.8342    3.4181 C   0  0  0  0  0  0  0  0  0  0  0  0
    2.5170    6.0574    5.0545 C   0  0  0  0  0  0  0  0  0  0  0  0
    1.3126    3.5118    5.0265 O   0  0  0  0  0  0  0  0  0  0  0  0
   -0.9979    4.7246    2.9159 H   0  0  0  0  0  0  0  0  0  0  0  0
    0.6723    5.3260    1.4053 H   0  0  0  0  0  0  0  0  0  0  0  0
   -0.7406    3.6247    5.0331 H   0  0  0  0  0  0  0  0  0  0  0  0
    1.4164    3.4556    5.9863 H   0  0  0  0  0  0  0  0  0  0  0  0
    0.9281    6.5335    3.1229 C   0  0  1  0  0  0  0  0  0  0  0  0
    1.9572    7.6045    2.7431 C   0  0  0  0  0  0  0  0  0  0  0  0
    1.7043    8.6773    3.8125 C   0  0  0  0  0  0  0  0  0  0  0  0
    0.9734    7.9802    4.9650 C   0  0  2  0  0  0  0  0  0  0  0  0
    1.6445    8.2781    6.2771 C   0  0  0  0  0  0  0  0  0  0  0  0
    2.7904    8.6588    6.2965 O   0  0  0  0  0  0  0  0  0  0  0  0
   -0.4002    8.3553    4.9950 O   0  0  0  0  0  0  0  0  0  0  0  0
    0.8872    8.1016    7.5680 C   0  0  0  0  0  0  0  0  0  0  0  0
    1.7331    8.4452    8.6673 O   0  0  0  0  0  0  0  0  0  0  0  0
   -0.0836    6.9629    2.9131 H   0  0  0  0  0  0  0  0  0  0  0  0
   -0.5486    9.2888    5.1994 H   0  0  0  0  0  0  0  0  0  0  0  0
    1.3102    8.3549    9.5322 H   0  0  0  0  0  0  0  0  0  0  0  0
   -1.6202    1.8192   -0.3274 H   0  0  0  0  0  0  0  0  0  0  0  0
   -2.3531    0.9667    1.0462 H   0  0  0  0  0  0  0  0  0  0  0  0
   -1.4686    3.6946    0.9050 H   0  0  0  0  0  0  0  0  0  0  0  0
   -2.2330    2.8539    2.2650 H   0  0  0  0  0  0  0  0  0  0  0  0
    1.8733    1.1112    0.1741 H   0  0  0  0  0  0  0  0  0  0  0  0
    3.1275    5.2790    2.1044 H   0  0  0  0  0  0  0  0  0  0  0  0
    2.6521    4.1111    3.3635 H   0  0  0  0  0  0  0  0  0  0  0  0
    3.2069    2.7790    1.4896 H   0  0  0  0  0  0  0  0  0  0  0  0
    2.3401    3.8540    0.3665 H   0  0  0  0  0  0  0  0  0  0  0  0
   -0.9433    5.9805    5.0775 H   0  0  0  0  0  0  0  0  0  0  0  0
    0.2201    5.4730    6.3226 H   0  0  0  0  0  0  0  0  0  0  0  0
   -0.3010    0.8631    2.9333 H   0  0  0  0  0  0  0  0  0  0  0  0
    0.6988    1.8415    4.0339 H   0  0  0  0  0  0  0  0  0  0  0  0
   -1.0722    2.0189    4.0458 H   0  0  0  0  0  0  0  0  0  0  0  0
    2.7108    5.0385    4.7193 H   0  0  0  0  0  0  0  0  0  0  0  0
    3.2461    6.7323    4.6060 H   0  0  0  0  0  0  0  0  0  0  0  0
    2.5984    6.1043    6.1405 H   0  0  0  0  0  0  0  0  0  0  0  0
    2.9763    7.2357    2.7750 H   0  0  0  0  0  0  0  0  0  0  0  0
    1.7378    8.0069    1.7477 H   0  0  0  0  0  0  0  0  0  0  0  0
    2.6504    9.0901    4.1607 H   0  0  0  0  0  0  0  0  0  0  0  0
    1.0794    9.4710    3.4006 H   0  0  0  0  0  0  0  0  0  0  0  0
    0.0113    8.7503    7.5669 H   0  0  0  0  0  0  0  0  0  0  0  0
    0.5702    7.0632    7.6642 H   0  0  0  0  0  0  0  0  0  0  0  0
  1 14  2  0  0  0  0
  1  6  1  0  0  0  0
  1  2  1  0  0  0  0
  2  3  1  0  0  0  0
  3  4  1  0  0  0  0
  4 15  1  0  0  0  0
  4  7  1  0  0  0  0
  4  5  1  0  0  0  0
  5 10  1  0  0  0  0
  5  6  2  0  0  0  0
  7 18  1  0  0  0  0
  7 11  1  0  0  0  0
  7  8  1  0  0  0  0
  8 19  1  0  0  0  0
  8 22  1  0  0  0  0
  8  9  1  0  0  0  0
  9 10  1  0  0  0  0
 11 20  1  0  0  0  0
 11 17  1  0  0  0  0
 11 12  1  0  0  0  0
 12 13  1  0  0  0  0
 13 16  1  0  0  0  0
 13 25  1  0  0  0  0
 13 22  1  0  0  0  0
 17 21  1  0  0  0  0
 22 31  1  0  0  0  0
 22 23  1  0  0  0  0
 23 24  1  0  0  0  0
 24 25  1  0  0  0  0
 25 28  1  0  0  0  0
 25 26  1  0  0  0  0
 26 29  1  0  0  0  0
 26 27  2  0  0  0  0
 28 32  1  0  0  0  0
 29 30  1  0  0  0  0
 30 33  1  0  0  0  0
  2 34  1  0  0  0  0
  2 35  1  0  0  0  0
  3 36  1  0  0  0  0
  3 37  1  0  0  0  0
  6 38  1  0  0  0  0
  9 39  1  0  0  0  0
  9 40  1  0  0  0  0
 10 41  1  0  0  0  0
 10 42  1  0  0  0  0
 12 43  1  0  0  0  0
 12 44  1  0  0  0  0
 15 45  1  0  0  0  0
 15 46  1  0  0  0  0
 15 47  1  0  0  0  0
 16 48  1  0  0  0  0
 16 49  1  0  0  0  0
 16 50  1  0  0  0  0
 23 51  1  0  0  0  0
 23 52  1  0  0  0  0
 24 53  1  0  0  0  0
 24 54  1  0  0  0  0
 29 55  1  0  0  0  0
 29 56  1  0  0  0  0
M  END
$$$$
cortisone
 Wcorina  11250909513D 1   1.00000     0.00000 
CORINA evaluation license 3.46 0067  05.08.2008
 54 57  0  0  1  0  0  0  0  0  1 V2000
    0.1645    0.9459   -0.2911 C   0  0  0  0  0  0  0  0  0  0  0  0
   -1.1510    1.6941   -0.1989 C   0  0  0  0  0  0  0  0  0  0  0  0
   -1.1139    2.8126   -1.2399 C   0  0  0  0  0  0  0  0  0  0  0  0
    0.0605    3.7475   -1.0151 C   0  0  1  0  0  0  0  0  0  0  0  0
    1.3323    3.0498   -0.6331 C   0  0  0  0  0  0  0  0  0  0  0  0
    1.3840    1.7605   -0.2827 C   0  0  0  0  0  0  0  0  0  0  0  0
    0.3110    4.5668   -2.2839 C   0  0  2  0  0  0  0  0  0  0  0  0
    1.5018    5.5091   -2.0413 C   0  0  1  0  0  0  0  0  0  0  0  0
    2.7596    4.6645   -1.8361 C   0  0  0  0  0  0  0  0  0  0  0  0
    2.6203    3.8505   -0.5782 C   0  0  0  0  0  0  0  0  0  0  0  0
   -0.9127    5.3728   -2.6366 C   0  0  0  0  0  0  0  0  0  0  0  0
   -0.8040    6.4805   -3.6749 C   0  0  0  0  0  0  0  0  0  0  0  0
    0.3923    7.3293   -3.2748 C   0  0  1  0  0  0  0  0  0  0  0  0
    0.2063   -0.2645   -0.3631 O   0  0  0  0  0  0  0  0  0  0  0  0
   -0.3090    4.7158    0.1104 C   0  0  0  0  0  0  0  0  0  0  0  0
    0.1656    7.9254   -1.8841 C   0  0  0  0  0  0  0  0  0  0  0  0
   -1.9698    5.1416   -2.1007 O   0  0  0  0  0  0  0  0  0  0  0  0
    1.6258    6.4129   -3.2513 C   0  0  1  0  0  0  0  0  0  0  0  0
    2.7626    7.4411   -3.1867 C   0  0  0  0  0  0  0  0  0  0  0  0
    2.2979    8.5420   -4.1769 C   0  0  0  0  0  0  0  0  0  0  0  0
    0.7745    8.4336   -4.2575 C   0  0  2  0  0  0  0  0  0  0  0  0
    0.1435    9.7389   -3.8463 C   0  0  0  0  0  0  0  0  0  0  0  0
    0.7372   10.4917   -3.1120 O   0  0  0  0  0  0  0  0  0  0  0  0
    0.3659    8.0811   -5.5807 O   0  0  0  0  0  0  0  0  0  0  0  0
   -1.2284   10.1048   -4.3514 C   0  0  0  0  0  0  0  0  0  0  0  0
   -1.6053   11.3791   -3.8258 O   0  0  0  0  0  0  0  0  0  0  0  0
    0.5475    3.8924   -3.1069 H   0  0  0  0  0  0  0  0  0  0  0  0
    1.3166    6.1116   -1.1520 H   0  0  0  0  0  0  0  0  0  0  0  0
    1.6858    5.8193   -4.1636 H   0  0  0  0  0  0  0  0  0  0  0  0
    0.5823    8.7455   -6.2493 H   0  0  0  0  0  0  0  0  0  0  0  0
   -2.4796   11.6788   -4.1100 H   0  0  0  0  0  0  0  0  0  0  0  0
   -1.9781    1.0169   -0.4119 H   0  0  0  0  0  0  0  0  0  0  0  0
   -1.2663    2.1193    0.7980 H   0  0  0  0  0  0  0  0  0  0  0  0
   -1.0323    2.3715   -2.2333 H   0  0  0  0  0  0  0  0  0  0  0  0
   -2.0401    3.3843   -1.1809 H   0  0  0  0  0  0  0  0  0  0  0  0
    2.3284    1.3134   -0.0093 H   0  0  0  0  0  0  0  0  0  0  0  0
    2.8837    3.9834   -2.6780 H   0  0  0  0  0  0  0  0  0  0  0  0
    3.6294    5.3169   -1.7598 H   0  0  0  0  0  0  0  0  0  0  0  0
    2.5985    4.5167    0.2842 H   0  0  0  0  0  0  0  0  0  0  0  0
    3.4682    3.1709   -0.4931 H   0  0  0  0  0  0  0  0  0  0  0  0
   -0.6438    6.0513   -4.6639 H   0  0  0  0  0  0  0  0  0  0  0  0
   -1.7101    7.0863   -3.6713 H   0  0  0  0  0  0  0  0  0  0  0  0
   -0.5194    4.1527    1.0197 H   0  0  0  0  0  0  0  0  0  0  0  0
    0.5216    5.3985    0.2898 H   0  0  0  0  0  0  0  0  0  0  0  0
   -1.1926    5.2860   -0.1763 H   0  0  0  0  0  0  0  0  0  0  0  0
   -0.0791    7.1280   -1.1824 H   0  0  0  0  0  0  0  0  0  0  0  0
    1.0717    8.4339   -1.5546 H   0  0  0  0  0  0  0  0  0  0  0  0
   -0.6573    8.6391   -1.9244 H   0  0  0  0  0  0  0  0  0  0  0  0
    2.8594    7.8454   -2.1790 H   0  0  0  0  0  0  0  0  0  0  0  0
    3.7021    6.9979   -3.5168 H   0  0  0  0  0  0  0  0  0  0  0  0
    2.5772    9.5260   -3.8002 H   0  0  0  0  0  0  0  0  0  0  0  0
    2.7443    8.3758   -5.1573 H   0  0  0  0  0  0  0  0  0  0  0  0
   -1.2144   10.1507   -5.4403 H   0  0  0  0  0  0  0  0  0  0  0  0
   -1.9472    9.3516   -4.0286 H   0  0  0  0  0  0  0  0  0  0  0  0
  1 14  2  0  0  0  0
  1  6  1  0  0  0  0
  1  2  1  0  0  0  0
  2  3  1  0  0  0  0
  3  4  1  0  0  0  0
  4 15  1  0  0  0  0
  4  7  1  0  0  0  0
  4  5  1  0  0  0  0
  5 10  1  0  0  0  0
  5  6  2  0  0  0  0
  7 27  1  0  0  0  0
  7 11  1  0  0  0  0
  7  8  1  0  0  0  0
  8 28  1  0  0  0  0
  8 18  1  0  0  0  0
  8  9  1  0  0  0  0
  9 10  1  0  0  0  0
 11 17  2  0  0  0  0
 11 12  1  0  0  0  0
 12 13  1  0  0  0  0
 13 16  1  0  0  0  0
 13 21  1  0  0  0  0
 13 18  1  0  0  0  0
 18 29  1  0  0  0  0
 18 19  1  0  0  0  0
 19 20  1  0  0  0  0
 20 21  1  0  0  0  0
 21 24  1  0  0  0  0
 21 22  1  0  0  0  0
 22 25  1  0  0  0  0
 22 23  2  0  0  0  0
 24 30  1  0  0  0  0
 25 26  1  0  0  0  0
 26 31  1  0  0  0  0
  2 32  1  0  0  0  0
  2 33  1  0  0  0  0
  3 34  1  0  0  0  0
  3 35  1  0  0  0  0
  6 36  1  0  0  0  0
  9 37  1  0  0  0  0
  9 38  1  0  0  0  0
 10 39  1  0  0  0  0
 10 40  1  0  0  0  0
 12 41  1  0  0  0  0
 12 42  1  0  0  0  0
 15 43  1  0  0  0  0
 15 44  1  0  0  0  0
 15 45  1  0  0  0  0
 16 46  1  0  0  0  0
 16 47  1  0  0  0  0
 16 48  1  0  0  0  0
 19 49  1  0  0  0  0
 19 50  1  0  0  0  0
 20 51  1  0  0  0  0
 20 52  1  0  0  0  0
 25 53  1  0  0  0  0
 25 54  1  0  0  0  0
M  END
$$$$
dehydroepiandrosterone
 Wcorina  11250909513D 1   1.00000     0.00000 
CORINA evaluation license 3.46 0067  05.08.2008
 49 52  0  0  1  0  0  0  0  0  1 V2000
   -0.0128    1.0878    0.0142 C   0  0  1  0  0  0  0  0  0  0  0  0
   -0.7301    1.5810    1.2719 C   0  0  0  0  0  0  0  0  0  0  0  0
   -2.1358    0.9805    1.3341 C   0  0  0  0  0  0  0  0  0  0  0  0
   -2.9497    1.4661    0.1308 C   0  0  1  0  0  0  0  0  0  0  0  0
   -2.2038    1.1530   -1.1322 C   0  0  0  0  0  0  0  0  0  0  0  0
   -0.7528    1.5949   -1.2272 C   0  0  0  0  0  0  0  0  0  0  0  0
   -4.3400    0.8543    0.1628 C   0  0  2  0  0  0  0  0  0  0  0  0
   -4.9825    0.9007   -1.2303 C   0  0  1  0  0  0  0  0  0  0  0  0
   -4.1157    0.0739   -2.1864 C   0  0  0  0  0  0  0  0  0  0  0  0
   -2.7234    0.5247   -2.1454 C   0  0  0  0  0  0  0  0  0  0  0  0
   -5.1996    1.5800    1.1944 C   0  0  0  0  0  0  0  0  0  0  0  0
   -6.6398    1.0444    1.2131 C   0  0  0  0  0  0  0  0  0  0  0  0
   -6.3682    0.2897   -1.1152 C   0  0  1  0  0  0  0  0  0  0  0  0
    1.3276    1.5828    0.0052 O   0  0  0  0  0  0  0  0  0  0  0  0
   -3.0940    2.9857    0.2359 C   0  0  0  0  0  0  0  0  0  0  0  0
   -7.1948    1.2023   -0.1891 C   0  0  1  0  0  0  0  0  0  0  0  0
   -8.6068    0.7474   -0.4134 C   0  0  0  0  0  0  0  0  0  0  0  0
   -8.6572    0.2271   -1.8464 C   0  0  0  0  0  0  0  0  0  0  0  0
   -7.2081    0.3051   -2.3985 C   0  0  0  0  0  0  0  0  0  0  0  0
   -9.5173    0.7850    0.3789 O   0  0  0  0  0  0  0  0  0  0  0  0
   -7.0470    2.6563   -0.6418 C   0  0  0  0  0  0  0  0  0  0  0  0
    0.0022   -0.0021    0.0083 H   0  0  0  0  0  0  0  0  0  0  0  0
   -4.2489   -0.1891    0.4646 H   0  0  0  0  0  0  0  0  0  0  0  0
   -5.0522    1.9308   -1.5797 H   0  0  0  0  0  0  0  0  0  0  0  0
   -6.3070   -0.7206   -0.7107 H   0  0  0  0  0  0  0  0  0  0  0  0
    1.8429    1.3088   -0.7658 H   0  0  0  0  0  0  0  0  0  0  0  0
   -0.1665    1.2765    2.1538 H   0  0  0  0  0  0  0  0  0  0  0  0
   -0.8013    2.6684    1.2458 H   0  0  0  0  0  0  0  0  0  0  0  0
   -2.0679   -0.1072    1.3120 H   0  0  0  0  0  0  0  0  0  0  0  0
   -2.6256    1.2958    2.2554 H   0  0  0  0  0  0  0  0  0  0  0  0
   -0.7020    2.6830   -1.2662 H   0  0  0  0  0  0  0  0  0  0  0  0
   -0.2983    1.1731   -2.1236 H   0  0  0  0  0  0  0  0  0  0  0  0
   -4.1185   -0.9693   -1.8706 H   0  0  0  0  0  0  0  0  0  0  0  0
   -4.5147    0.1502   -3.1979 H   0  0  0  0  0  0  0  0  0  0  0  0
   -2.1078    0.3515   -3.0157 H   0  0  0  0  0  0  0  0  0  0  0  0
   -4.7580    1.4466    2.1820 H   0  0  0  0  0  0  0  0  0  0  0  0
   -5.2190    2.6434    0.9560 H   0  0  0  0  0  0  0  0  0  0  0  0
   -6.6408   -0.0081    1.4964 H   0  0  0  0  0  0  0  0  0  0  0  0
   -7.2408    1.6199    1.9172 H   0  0  0  0  0  0  0  0  0  0  0  0
   -2.1058    3.4457    0.2309 H   0  0  0  0  0  0  0  0  0  0  0  0
   -3.6710    3.3553   -0.6117 H   0  0  0  0  0  0  0  0  0  0  0  0
   -3.6078    3.2386    1.1633 H   0  0  0  0  0  0  0  0  0  0  0  0
   -9.0059   -0.8056   -1.8565 H   0  0  0  0  0  0  0  0  0  0  0  0
   -9.3190    0.8510   -2.4470 H   0  0  0  0  0  0  0  0  0  0  0  0
   -7.0507    1.2302   -2.9532 H   0  0  0  0  0  0  0  0  0  0  0  0
   -6.9833   -0.5625   -3.0188 H   0  0  0  0  0  0  0  0  0  0  0  0
   -6.0039    2.9601   -0.5537 H   0  0  0  0  0  0  0  0  0  0  0  0
   -7.3655    2.7477   -1.6802 H   0  0  0  0  0  0  0  0  0  0  0  0
   -7.6663    3.2970   -0.0141 H   0  0  0  0  0  0  0  0  0  0  0  0
  1 22  1  0  0  0  0
  1 14  1  0  0  0  0
  1  6  1  0  0  0  0
  1  2  1  0  0  0  0
  2  3  1  0  0  0  0
  3  4  1  0  0  0  0
  4 15  1  0  0  0  0
  4  7  1  0  0  0  0
  4  5  1  0  0  0  0
  5 10  2  0  0  0  0
  5  6  1  0  0  0  0
  7 23  1  0  0  0  0
  7 11  1  0  0  0  0
  7  8  1  0  0  0  0
  8 24  1  0  0  0  0
  8 13  1  0  0  0  0
  8  9  1  0  0  0  0
  9 10  1  0  0  0  0
 11 12  1  0  0  0  0
 12 16  1  0  0  0  0
 13 25  1  0  0  0  0
 13 19  1  0  0  0  0
 13 16  1  0  0  0  0
 14 26  1  0  0  0  0
 16 21  1  0  0  0  0
 16 17  1  0  0  0  0
 17 20  2  0  0  0  0
 17 18  1  0  0  0  0
 18 19  1  0  0  0  0
  2 27  1  0  0  0  0
  2 28  1  0  0  0  0
  3 29  1  0  0  0  0
  3 30  1  0  0  0  0
  6 31  1  0  0  0  0
  6 32  1  0  0  0  0
  9 33  1  0  0  0  0
  9 34  1  0  0  0  0
 10 35  1  0  0  0  0
 11 36  1  0  0  0  0
 11 37  1  0  0  0  0
 12 38  1  0  0  0  0
 12 39  1  0  0  0  0
 15 40  1  0  0  0  0
 15 41  1  0  0  0  0
 15 42  1  0  0  0  0
 18 43  1  0  0  0  0
 18 44  1  0  0  0  0
 19 45  1  0  0  0  0
 19 46  1  0  0  0  0
 21 47  1  0  0  0  0
 21 48  1  0  0  0  0
 21 49  1  0  0  0  0
M  END
$$$$
11-deoxycorticosterone
 Wcorina  11250909513D 1   1.00000     0.00000 
CORINA evaluation license 3.46 0067  05.08.2008
 54 57  0  0  1  0  0  0  0  0  1 V2000
   -0.4988    1.3241   -0.0403 C   0  0  0  0  0  0  0  0  0  0  0  0
   -1.7778    2.1325   -0.1377 C   0  0  0  0  0  0  0  0  0  0  0  0
   -1.5807    3.1687   -1.2438 C   0  0  0  0  0  0  0  0  0  0  0  0
   -0.3875    4.0653   -0.9648 C   0  0  1  0  0  0  0  0  0  0  0  0
    0.7988    3.3457   -0.4003 C   0  0  0  0  0  0  0  0  0  0  0  0
    0.7523    2.0853    0.0443 C   0  0  0  0  0  0  0  0  0  0  0  0
    0.0215    4.7811   -2.2582 C   0  0  2  0  0  0  0  0  0  0  0  0
    1.2344    5.6806   -1.9786 C   0  0  1  0  0  0  0  0  0  0  0  0
    2.4161    4.8071   -1.5481 C   0  0  0  0  0  0  0  0  0  0  0  0
    2.1089    4.0998   -0.2614 C   0  0  0  0  0  0  0  0  0  0  0  0
   -1.1629    5.5907   -2.7777 C   0  0  0  0  0  0  0  0  0  0  0  0
   -0.7814    6.4350   -4.0039 C   0  0  0  0  0  0  0  0  0  0  0  0
    0.3699    7.3310   -3.5888 C   0  0  1  0  0  0  0  0  0  0  0  0
    1.5662    6.4170   -3.2641 C   0  0  1  0  0  0  0  0  0  0  0  0
   -0.5099    0.1109   -0.0278 O   0  0  0  0  0  0  0  0  0  0  0  0
   -0.8210    5.1292    0.0457 C   0  0  0  0  0  0  0  0  0  0  0  0
    2.7072    7.4363   -3.1708 C   0  0  0  0  0  0  0  0  0  0  0  0
    2.4193    8.3907   -4.3616 C   0  0  0  0  0  0  0  0  0  0  0  0
    0.9191    8.2718   -4.6559 C   0  0  2  0  0  0  0  0  0  0  0  0
    0.2677    9.6261   -4.5433 C   0  0  0  0  0  0  0  0  0  0  0  0
    0.7868   10.4927   -3.8816 O   0  0  0  0  0  0  0  0  0  0  0  0
   -1.0315    9.8990   -5.2566 C   0  0  0  0  0  0  0  0  0  0  0  0
   -1.4440   11.2424   -4.9977 O   0  0  0  0  0  0  0  0  0  0  0  0
   -0.0183    8.1301   -2.3432 C   0  0  0  0  0  0  0  0  0  0  0  0
    0.2967    4.0358   -3.0044 H   0  0  0  0  0  0  0  0  0  0  0  0
    0.9941    6.3955   -1.1916 H   0  0  0  0  0  0  0  0  0  0  0  0
    1.7405    5.7077   -4.0732 H   0  0  0  0  0  0  0  0  0  0  0  0
    0.7541    7.8539   -5.6490 H   0  0  0  0  0  0  0  0  0  0  0  0
   -2.2751   11.4882   -5.4265 H   0  0  0  0  0  0  0  0  0  0  0  0
   -2.6120    1.4773   -0.3883 H   0  0  0  0  0  0  0  0  0  0  0  0
   -1.9717    2.6347    0.8101 H   0  0  0  0  0  0  0  0  0  0  0  0
   -1.4240    2.6526   -2.1909 H   0  0  0  0  0  0  0  0  0  0  0  0
   -2.4776    3.7834   -1.3192 H   0  0  0  0  0  0  0  0  0  0  0  0
    1.6399    1.6216    0.4486 H   0  0  0  0  0  0  0  0  0  0  0  0
    2.5988    4.0433   -2.3040 H   0  0  0  0  0  0  0  0  0  0  0  0
    3.3050    5.4275   -1.4339 H   0  0  0  0  0  0  0  0  0  0  0  0
    2.0207    4.8431    0.5310 H   0  0  0  0  0  0  0  0  0  0  0  0
    2.9098    3.4002   -0.0219 H   0  0  0  0  0  0  0  0  0  0  0  0
   -1.9668    4.9078   -3.0525 H   0  0  0  0  0  0  0  0  0  0  0  0
   -1.5155    6.2523   -1.9864 H   0  0  0  0  0  0  0  0  0  0  0  0
   -0.4696    5.7840   -4.8207 H   0  0  0  0  0  0  0  0  0  0  0  0
   -1.6312    7.0424   -4.3155 H   0  0  0  0  0  0  0  0  0  0  0  0
   -1.1504    4.6445    0.9648 H   0  0  0  0  0  0  0  0  0  0  0  0
    0.0200    5.7875    0.2635 H   0  0  0  0  0  0  0  0  0  0  0  0
   -1.6413    5.7134   -0.3711 H   0  0  0  0  0  0  0  0  0  0  0  0
    2.6655    7.9764   -2.2249 H   0  0  0  0  0  0  0  0  0  0  0  0
    3.6731    6.9464   -3.2941 H   0  0  0  0  0  0  0  0  0  0  0  0
    2.6654    9.4164   -4.0869 H   0  0  0  0  0  0  0  0  0  0  0  0
    2.9990    8.0869   -5.2332 H   0  0  0  0  0  0  0  0  0  0  0  0
   -0.8930    9.7617   -6.3290 H   0  0  0  0  0  0  0  0  0  0  0  0
   -1.7950    9.2088   -4.8976 H   0  0  0  0  0  0  0  0  0  0  0  0
   -0.3099    7.4442   -1.5478 H   0  0  0  0  0  0  0  0  0  0  0  0
    0.8326    8.7268   -2.0145 H   0  0  0  0  0  0  0  0  0  0  0  0
   -0.8541    8.7886   -2.5797 H   0  0  0  0  0  0  0  0  0  0  0  0
  1 15  2  0  0  0  0
  1  6  1  0  0  0  0
  1  2  1  0  0  0  0
  2  3  1  0  0  0  0
  3  4  1  0  0  0  0
  4 16  1  0  0  0  0
  4  7  1  0  0  0  0
  4  5  1  0  0  0  0
  5 10  1  0  0  0  0
  5  6  2  0  0  0  0
  7 25  1  0  0  0  0
  7 11  1  0  0  0  0
  7  8  1  0  0  0  0
  8 26  1  0  0  0  0
  8 14  1  0  0  0  0
  8  9  1  0  0  0  0
  9 10  1  0  0  0  0
 11 12  1  0  0  0  0
 12 13  1  0  0  0  0
 13 24  1  0  0  0  0
 13 19  1  0  0  0  0
 13 14  1  0  0  0  0
 14 27  1  0  0  0  0
 14 17  1  0  0  0  0
 17 18  1  0  0  0  0
 18 19  1  0  0  0  0
 19 28  1  0  0  0  0
 19 20  1  0  0  0  0
 20 22  1  0  0  0  0
 20 21  2  0  0  0  0
 22 23  1  0  0  0  0
 23 29  1  0  0  0  0
  2 30  1  0  0  0  0
  2 31  1  0  0  0  0
  3 32  1  0  0  0  0
  3 33  1  0  0  0  0
  6 34  1  0  0  0  0
  9 35  1  0  0  0  0
  9 36  1  0  0  0  0
 10 37  1  0  0  0  0
 10 38  1  0  0  0  0
 11 39  1  0  0  0  0
 11 40  1  0  0  0  0
 12 41  1  0  0  0  0
 12 42  1  0  0  0  0
 16 43  1  0  0  0  0
 16 44  1  0  0  0  0
 16 45  1  0  0  0  0
 17 46  1  0  0  0  0
 17 47  1  0  0  0  0
 18 48  1  0  0  0  0
 18 49  1  0  0  0  0
 22 50  1  0  0  0  0
 22 51  1  0  0  0  0
 24 52  1  0  0  0  0
 24 53  1  0  0  0  0
 24 54  1  0  0  0  0
M  END
$$$$
11-deoxycortisol
 Wcorina  11250909513D 1   1.00000     0.00000 
CORINA evaluation license 3.46 0067  05.08.2008
 55 58  0  0  1  0  0  0  0  0  1 V2000
   -0.4752    1.5957    0.2358 C   0  0  0  0  0  0  0  0  0  0  0  0
   -1.7592    2.3869    0.0808 C   0  0  0  0  0  0  0  0  0  0  0  0
   -1.5576    3.3634   -1.0775 C   0  0  0  0  0  0  0  0  0  0  0  0
   -0.3748    4.2837   -0.8346 C   0  0  1  0  0  0  0  0  0  0  0  0
    0.8106    3.6057   -0.2190 C   0  0  0  0  0  0  0  0  0  0  0  0
    0.7689    2.3708    0.2927 C   0  0  0  0  0  0  0  0  0  0  0  0
    0.0433    4.9320   -2.1603 C   0  0  2  0  0  0  0  0  0  0  0  0
    1.2459    5.8554   -1.9166 C   0  0  1  0  0  0  0  0  0  0  0  0
    2.4295    5.0163   -1.4265 C   0  0  0  0  0  0  0  0  0  0  0  0
    2.1132    4.3771   -0.1069 C   0  0  0  0  0  0  0  0  0  0  0  0
   -1.1414    5.7023   -2.7357 C   0  0  0  0  0  0  0  0  0  0  0  0
   -0.7526    6.4823   -4.0017 C   0  0  0  0  0  0  0  0  0  0  0  0
    0.3870    7.4090   -3.6232 C   0  0  1  0  0  0  0  0  0  0  0  0
   -0.4770    0.3849    0.3138 O   0  0  0  0  0  0  0  0  0  0  0  0
   -0.8279    5.3970    0.1121 C   0  0  0  0  0  0  0  0  0  0  0  0
   -0.0215    8.2710   -2.4269 C   0  0  0  0  0  0  0  0  0  0  0  0
    1.5866    6.5239   -3.2364 C   0  0  1  0  0  0  0  0  0  0  0  0
    2.7185    7.5564   -3.1860 C   0  0  0  0  0  0  0  0  0  0  0  0
    2.4367    8.4425   -4.4298 C   0  0  0  0  0  0  0  0  0  0  0  0
    0.9409    8.2953   -4.7335 C   0  0  2  0  0  0  0  0  0  0  0  0
    0.2778    9.6482   -4.7016 C   0  0  0  0  0  0  0  0  0  0  0  0
    0.7714   10.5477   -4.0649 O   0  0  0  0  0  0  0  0  0  0  0  0
    0.7437    7.6761   -6.0062 O   0  0  0  0  0  0  0  0  0  0  0  0
   -1.0014    9.8785   -5.4643 C   0  0  0  0  0  0  0  0  0  0  0  0
   -1.4300   11.2290   -5.2787 O   0  0  0  0  0  0  0  0  0  0  0  0
    0.3327    4.1497   -2.8620 H   0  0  0  0  0  0  0  0  0  0  0  0
    0.9912    6.6097   -1.1721 H   0  0  0  0  0  0  0  0  0  0  0  0
    1.7755    5.7734   -4.0039 H   0  0  0  0  0  0  0  0  0  0  0  0
    1.0765    8.1944   -6.7516 H   0  0  0  0  0  0  0  0  0  0  0  0
   -2.2497   11.4488   -5.7424 H   0  0  0  0  0  0  0  0  0  0  0  0
   -2.5855    1.7121   -0.1431 H   0  0  0  0  0  0  0  0  0  0  0  0
   -1.9679    2.9379    0.9978 H   0  0  0  0  0  0  0  0  0  0  0  0
   -1.3862    2.7981   -1.9936 H   0  0  0  0  0  0  0  0  0  0  0  0
   -2.4584    3.9656   -1.1960 H   0  0  0  0  0  0  0  0  0  0  0  0
    1.6555    1.9371    0.7312 H   0  0  0  0  0  0  0  0  0  0  0  0
    2.6266    4.2144   -2.1380 H   0  0  0  0  0  0  0  0  0  0  0  0
    3.3122    5.6494   -1.3364 H   0  0  0  0  0  0  0  0  0  0  0  0
    2.0102    5.1614    0.6431 H   0  0  0  0  0  0  0  0  0  0  0  0
    2.9167    3.6982    0.1789 H   0  0  0  0  0  0  0  0  0  0  0  0
   -1.9368    4.9989   -2.9820 H   0  0  0  0  0  0  0  0  0  0  0  0
   -1.5080    6.4027   -1.9854 H   0  0  0  0  0  0  0  0  0  0  0  0
   -0.4265    5.7907   -4.7785 H   0  0  0  0  0  0  0  0  0  0  0  0
   -1.6034    7.0648   -4.3550 H   0  0  0  0  0  0  0  0  0  0  0  0
   -1.1640    4.9600    1.0524 H   0  0  0  0  0  0  0  0  0  0  0  0
    0.0054    6.0732    0.3030 H   0  0  0  0  0  0  0  0  0  0  0  0
   -1.6480    5.9510   -0.3447 H   0  0  0  0  0  0  0  0  0  0  0  0
   -0.3158    7.6267   -1.5984 H   0  0  0  0  0  0  0  0  0  0  0  0
    0.8206    8.8925   -2.1224 H   0  0  0  0  0  0  0  0  0  0  0  0
   -0.8603    8.9079   -2.7076 H   0  0  0  0  0  0  0  0  0  0  0  0
    2.6619    8.1464   -2.2713 H   0  0  0  0  0  0  0  0  0  0  0  0
    3.6895    7.0686   -3.2720 H   0  0  0  0  0  0  0  0  0  0  0  0
    2.6718    9.4836   -4.2084 H   0  0  0  0  0  0  0  0  0  0  0  0
    3.0286    8.0969   -5.2773 H   0  0  0  0  0  0  0  0  0  0  0  0
   -0.8303    9.6941   -6.5249 H   0  0  0  0  0  0  0  0  0  0  0  0
   -1.7708    9.1994   -5.0969 H   0  0  0  0  0  0  0  0  0  0  0  0
  1 14  2  0  0  0  0
  1  6  1  0  0  0  0
  1  2  1  0  0  0  0
  2  3  1  0  0  0  0
  3  4  1  0  0  0  0
  4 15  1  0  0  0  0
  4  7  1  0  0  0  0
  4  5  1  0  0  0  0
  5 10  1  0  0  0  0
  5  6  2  0  0  0  0
  7 26  1  0  0  0  0
  7 11  1  0  0  0  0
  7  8  1  0  0  0  0
  8 27  1  0  0  0  0
  8 17  1  0  0  0  0
  8  9  1  0  0  0  0
  9 10  1  0  0  0  0
 11 12  1  0  0  0  0
 12 13  1  0  0  0  0
 13 16  1  0  0  0  0
 13 20  1  0  0  0  0
 13 17  1  0  0  0  0
 17 28  1  0  0  0  0
 17 18  1  0  0  0  0
 18 19  1  0  0  0  0
 19 20  1  0  0  0  0
 20 23  1  0  0  0  0
 20 21  1  0  0  0  0
 21 24  1  0  0  0  0
 21 22  2  0  0  0  0
 23 29  1  0  0  0  0
 24 25  1  0  0  0  0
 25 30  1  0  0  0  0
  2 31  1  0  0  0  0
  2 32  1  0  0  0  0
  3 33  1  0  0  0  0
  3 34  1  0  0  0  0
  6 35  1  0  0  0  0
  9 36  1  0  0  0  0
  9 37  1  0  0  0  0
 10 38  1  0  0  0  0
 10 39  1  0  0  0  0
 11 40  1  0  0  0  0
 11 41  1  0  0  0  0
 12 42  1  0  0  0  0
 12 43  1  0  0  0  0
 15 44  1  0  0  0  0
 15 45  1  0  0  0  0
 15 46  1  0  0  0  0
 16 47  1  0  0  0  0
 16 48  1  0  0  0  0
 16 49  1  0  0  0  0
 18 50  1  0  0  0  0
 18 51  1  0  0  0  0
 19 52  1  0  0  0  0
 19 53  1  0  0  0  0
 24 54  1  0  0  0  0
 24 55  1  0  0  0  0
M  END
$$$$
dihydrotestosterone
 Wcorina  11250909513D 1   1.00000     0.00000 
CORINA evaluation license 3.46 0067  05.08.2008
 51 54  0  0  1  0  0  0  0  0  1 V2000
    0.0142    1.2038    0.0074 C   0  0  0  0  0  0  0  0  0  0  0  0
   -1.2964    1.9593    0.0321 C   0  0  0  0  0  0  0  0  0  0  0  0
   -1.2834    2.9835   -1.1061 C   0  0  0  0  0  0  0  0  0  0  0  0
   -0.0467    3.8782   -0.9803 C   0  0  1  0  0  0  0  0  0  0  0  0
    1.2211    3.0367   -1.1352 C   0  0  2  0  0  0  0  0  0  0  0  0
    1.2968    2.0039   -0.0020 C   0  0  0  0  0  0  0  0  0  0  0  0
   -0.0983    4.9431   -2.0782 C   0  0  2  0  0  0  0  0  0  0  0  0
    1.1368    5.8497   -1.9737 C   0  0  1  0  0  0  0  0  0  0  0  0
    2.3946    4.9960   -2.1469 C   0  0  0  0  0  0  0  0  0  0  0  0
    2.4544    3.9406   -1.0627 C   0  0  0  0  0  0  0  0  0  0  0  0
   -1.3828    5.7556   -1.9541 C   0  0  0  0  0  0  0  0  0  0  0  0
   -1.4302    6.8914   -2.9900 C   0  0  0  0  0  0  0  0  0  0  0  0
   -0.1991    7.7498   -2.7751 C   0  0  2  0  0  0  0  0  0  0  0  0
    1.0314    6.8829   -3.0798 C   0  0  1  0  0  0  0  0  0  0  0  0
    0.0352   -0.0036    0.0006 O   0  0  0  0  0  0  0  0  0  0  0  0
   -0.0448    4.5575    0.3907 C   0  0  0  0  0  0  0  0  0  0  0  0
   -0.1430    8.2184   -1.3197 C   0  0  0  0  0  0  0  0  0  0  0  0
    2.1392    7.9413   -3.1147 C   0  0  0  0  0  0  0  0  0  0  0  0
    1.4751    9.1140   -3.8868 C   0  0  0  0  0  0  0  0  0  0  0  0
   -0.0296    8.9441   -3.7083 C   0  0  2  0  0  0  0  0  0  0  0  0
   -0.5720   10.1222   -3.1083 O   0  0  0  0  0  0  0  0  0  0  0  0
    1.2021    2.5221   -2.0959 H   0  0  0  0  0  0  0  0  0  0  0  0
   -0.0888    4.4472   -3.0488 H   0  0  0  0  0  0  0  0  0  0  0  0
    1.1540    6.3447   -1.0027 H   0  0  0  0  0  0  0  0  0  0  0  0
    0.9291    6.3926   -4.0479 H   0  0  0  0  0  0  0  0  0  0  0  0
   -0.5152    8.7484   -4.6643 H   0  0  0  0  0  0  0  0  0  0  0  0
   -0.4928   10.9149   -3.6564 H   0  0  0  0  0  0  0  0  0  0  0  0
   -2.1239    1.2640   -0.1089 H   0  0  0  0  0  0  0  0  0  0  0  0
   -1.4064    2.4730    0.9872 H   0  0  0  0  0  0  0  0  0  0  0  0
   -1.2581    2.4621   -2.0630 H   0  0  0  0  0  0  0  0  0  0  0  0
   -2.1824    3.5975   -1.0519 H   0  0  0  0  0  0  0  0  0  0  0  0
    1.4153    2.5154    0.9532 H   0  0  0  0  0  0  0  0  0  0  0  0
    2.1424    1.3367   -0.1689 H   0  0  0  0  0  0  0  0  0  0  0  0
    2.3664    4.4984   -3.1162 H   0  0  0  0  0  0  0  0  0  0  0  0
    3.2775    5.6326   -2.0891 H   0  0  0  0  0  0  0  0  0  0  0  0
    2.4828    4.4377   -0.0931 H   0  0  0  0  0  0  0  0  0  0  0  0
    3.3537    3.3371   -1.1857 H   0  0  0  0  0  0  0  0  0  0  0  0
   -2.2377    5.0969   -2.1077 H   0  0  0  0  0  0  0  0  0  0  0  0
   -1.4390    6.1833   -0.9531 H   0  0  0  0  0  0  0  0  0  0  0  0
   -1.4207    6.4751   -3.9973 H   0  0  0  0  0  0  0  0  0  0  0  0
   -2.3295    7.4896   -2.8435 H   0  0  0  0  0  0  0  0  0  0  0  0
   -0.0244    3.7981    1.1724 H   0  0  0  0  0  0  0  0  0  0  0  0
    0.8356    5.1940    0.4795 H   0  0  0  0  0  0  0  0  0  0  0  0
   -0.9440    5.1642    0.4968 H   0  0  0  0  0  0  0  0  0  0  0  0
   -0.1917    7.3539   -0.6575 H   0  0  0  0  0  0  0  0  0  0  0  0
    0.7891    8.7564   -1.1469 H   0  0  0  0  0  0  0  0  0  0  0  0
   -0.9864    8.8787   -1.1178 H   0  0  0  0  0  0  0  0  0  0  0  0
    2.4107    8.2490   -2.1049 H   0  0  0  0  0  0  0  0  0  0  0  0
    3.0110    7.5696   -3.6532 H   0  0  0  0  0  0  0  0  0  0  0  0
    1.7984   10.0675   -3.4693 H   0  0  0  0  0  0  0  0  0  0  0  0
    1.7348    9.0605   -4.9440 H   0  0  0  0  0  0  0  0  0  0  0  0
  1 15  2  0  0  0  0
  1  6  1  0  0  0  0
  1  2  1  0  0  0  0
  2  3  1  0  0  0  0
  3  4  1  0  0  0  0
  4 16  1  0  0  0  0
  4  7  1  0  0  0  0
  4  5  1  0  0  0  0
  5 22  1  0  0  0  0
  5 10  1  0  0  0  0
  5  6  1  0  0  0  0
  7 23  1  0  0  0  0
  7 11  1  0  0  0  0
  7  8  1  0  0  0  0
  8 24  1  0  0  0  0
  8 14  1  0  0  0  0
  8  9  1  0  0  0  0
  9 10  1  0  0  0  0
 11 12  1  0  0  0  0
 12 13  1  0  0  0  0
 13 17  1  0  0  0  0
 13 20  1  0  0  0  0
 13 14  1  0  0  0  0
 14 25  1  0  0  0  0
 14 18  1  0  0  0  0
 18 19  1  0  0  0  0
 19 20  1  0  0  0  0
 20 26  1  0  0  0  0
 20 21  1  0  0  0  0
 21 27  1  0  0  0  0
  2 28  1  0  0  0  0
  2 29  1  0  0  0  0
  3 30  1  0  0  0  0
  3 31  1  0  0  0  0
  6 32  1  0  0  0  0
  6 33  1  0  0  0  0
  9 34  1  0  0  0  0
  9 35  1  0  0  0  0
 10 36  1  0  0  0  0
 10 37  1  0  0  0  0
 11 38  1  0  0  0  0
 11 39  1  0  0  0  0
 12 40  1  0  0  0  0
 12 41  1  0  0  0  0
 16 42  1  0  0  0  0
 16 43  1  0  0  0  0
 16 44  1  0  0  0  0
 17 45  1  0  0  0  0
 17 46  1  0  0  0  0
 17 47  1  0  0  0  0
 18 48  1  0  0  0  0
 18 49  1  0  0  0  0
 19 50  1  0  0  0  0
 19 51  1  0  0  0  0
M  END
$$$$
estradiol
 Wcorina  11250909513D 1   1.00000     0.00000 
CORINA evaluation license 3.46 0067  05.08.2008
 44 47  0  0  1  0  0  0  0  0  1 V2000
    0.0874    1.3588   -0.0095 C   0  0  0  0  0  0  0  0  0  0  0  0
   -1.1309    2.0221    0.0064 C   0  0  0  0  0  0  0  0  0  0  0  0
   -1.1571    3.4007    0.0134 C   0  0  0  0  0  0  0  0  0  0  0  0
    0.0233    4.1311    0.0076 C   0  0  0  0  0  0  0  0  0  0  0  0
    1.2372    3.4748   -0.0002 C   0  0  0  0  0  0  0  0  0  0  0  0
    1.2647    2.0870   -0.0081 C   0  0  0  0  0  0  0  0  0  0  0  0
   -0.0675    5.6290   -0.0004 C   0  0  2  0  0  0  0  0  0  0  0  0
    1.2465    6.2437    0.4985 C   0  0  1  0  0  0  0  0  0  0  0  0
    2.3850    5.6646   -0.3412 C   0  0  0  0  0  0  0  0  0  0  0  0
    2.5572    4.1998    0.0113 C   0  0  0  0  0  0  0  0  0  0  0  0
   -1.2467    6.1329    0.8188 C   0  0  0  0  0  0  0  0  0  0  0  0
   -1.3130    7.6719    0.7847 C   0  0  0  0  0  0  0  0  0  0  0  0
    0.0100    8.2001    1.2985 C   0  0  1  0  0  0  0  0  0  0  0  0
    0.1250    0.0003   -0.0206 O   0  0  0  0  0  0  0  0  0  0  0  0
    0.2862    7.6267    2.6899 C   0  0  0  0  0  0  0  0  0  0  0  0
    1.1206    7.7446    0.3357 C   0  0  1  0  0  0  0  0  0  0  0  0
    2.3057    8.5780    0.8349 C   0  0  0  0  0  0  0  0  0  0  0  0
    1.6654    9.9675    1.1026 C   0  0  0  0  0  0  0  0  0  0  0  0
    0.1821    9.7144    1.3260 C   0  0  2  0  0  0  0  0  0  0  0  0
   -0.1879   10.2318    2.6056 O   0  0  0  0  0  0  0  0  0  0  0  0
   -0.2155    5.9492   -1.0317 H   0  0  0  0  0  0  0  0  0  0  0  0
    1.3972    5.9958    1.5492 H   0  0  0  0  0  0  0  0  0  0  0  0
    0.1392   -0.3999    0.8596 H   0  0  0  0  0  0  0  0  0  0  0  0
    0.8680    7.9959   -0.6945 H   0  0  0  0  0  0  0  0  0  0  0  0
   -0.4182   10.1771    0.5427 H   0  0  0  0  0  0  0  0  0  0  0  0
   -0.0990   11.1916    2.6825 H   0  0  0  0  0  0  0  0  0  0  0  0
   -2.0540    1.4616    0.0129 H   0  0  0  0  0  0  0  0  0  0  0  0
   -2.1055    3.9173    0.0231 H   0  0  0  0  0  0  0  0  0  0  0  0
    2.2132    1.5707   -0.0171 H   0  0  0  0  0  0  0  0  0  0  0  0
    2.1412    5.7500   -1.4001 H   0  0  0  0  0  0  0  0  0  0  0  0
    3.3083    6.2046   -0.1312 H   0  0  0  0  0  0  0  0  0  0  0  0
    2.9967    4.1252    1.0059 H   0  0  0  0  0  0  0  0  0  0  0  0
    3.2275    3.7322   -0.7100 H   0  0  0  0  0  0  0  0  0  0  0  0
   -2.1701    5.7243    0.4083 H   0  0  0  0  0  0  0  0  0  0  0  0
   -1.1352    5.8009    1.8510 H   0  0  0  0  0  0  0  0  0  0  0  0
   -1.4748    8.0124   -0.2381 H   0  0  0  0  0  0  0  0  0  0  0  0
   -2.1238    8.0212    1.4240 H   0  0  0  0  0  0  0  0  0  0  0  0
    0.2245    6.5391    2.6535 H   0  0  0  0  0  0  0  0  0  0  0  0
    1.2838    7.9234    3.0137 H   0  0  0  0  0  0  0  0  0  0  0  0
   -0.4530    8.0092    3.3937 H   0  0  0  0  0  0  0  0  0  0  0  0
    2.7129    8.1573    1.7543 H   0  0  0  0  0  0  0  0  0  0  0  0
    3.0768    8.6500    0.0678 H   0  0  0  0  0  0  0  0  0  0  0  0
    2.1159   10.4234    1.9844 H   0  0  0  0  0  0  0  0  0  0  0  0
    1.8002   10.6148    0.2361 H   0  0  0  0  0  0  0  0  0  0  0  0
  1 14  1  0  0  0  0
  1  6  1  0  0  0  0
  1  2  2  0  0  0  0
  2  3  1  0  0  0  0
  3  4  2  0  0  0  0
  4  7  1  0  0  0  0
  4  5  1  0  0  0  0
  5 10  1  0  0  0  0
  5  6  2  0  0  0  0
  7 21  1  0  0  0  0
  7 11  1  0  0  0  0
  7  8  1  0  0  0  0
  8 22  1  0  0  0  0
  8 16  1  0  0  0  0
  8  9  1  0  0  0  0
  9 10  1  0  0  0  0
 11 12  1  0  0  0  0
 12 13  1  0  0  0  0
 13 15  1  0  0  0  0
 13 19  1  0  0  0  0
 13 16  1  0  0  0  0
 14 23  1  0  0  0  0
 16 24  1  0  0  0  0
 16 17  1  0  0  0  0
 17 18  1  0  0  0  0
 18 19  1  0  0  0  0
 19 25  1  0  0  0  0
 19 20  1  0  0  0  0
 20 26  1  0  0  0  0
  2 27  1  0  0  0  0
  3 28  1  0  0  0  0
  6 29  1  0  0  0  0
  9 30  1  0  0  0  0
  9 31  1  0  0  0  0
 10 32  1  0  0  0  0
 10 33  1  0  0  0  0
 11 34  1  0  0  0  0
 11 35  1  0  0  0  0
 12 36  1  0  0  0  0
 12 37  1  0  0  0  0
 15 38  1  0  0  0  0
 15 39  1  0  0  0  0
 15 40  1  0  0  0  0
 17 41  1  0  0  0  0
 17 42  1  0  0  0  0
 18 43  1  0  0  0  0
 18 44  1  0  0  0  0
M  END
$$$$
estriol
 Wcorina  11250909513D 1   1.00000     0.00000 
CORINA evaluation license 3.46 0067  05.08.2008
 45 48  0  0  1  0  0  0  0  0  1 V2000
    0.0874    1.3588   -0.0095 C   0  0  0  0  0  0  0  0  0  0  0  0
   -1.1309    2.0221    0.0064 C   0  0  0  0  0  0  0  0  0  0  0  0
   -1.1571    3.4007    0.0134 C   0  0  0  0  0  0  0  0  0  0  0  0
    0.0233    4.1311    0.0076 C   0  0  0  0  0  0  0  0  0  0  0  0
    1.2372    3.4748   -0.0002 C   0  0  0  0  0  0  0  0  0  0  0  0
    1.2647    2.0870   -0.0081 C   0  0  0  0  0  0  0  0  0  0  0  0
   -0.0675    5.6290   -0.0004 C   0  0  2  0  0  0  0  0  0  0  0  0
    1.2465    6.2437    0.4985 C   0  0  1  0  0  0  0  0  0  0  0  0
    2.3850    5.6646   -0.3412 C   0  0  0  0  0  0  0  0  0  0  0  0
    2.5572    4.1998    0.0113 C   0  0  0  0  0  0  0  0  0  0  0  0
   -1.2467    6.1329    0.8188 C   0  0  0  0  0  0  0  0  0  0  0  0
   -1.3130    7.6719    0.7847 C   0  0  0  0  0  0  0  0  0  0  0  0
    0.0100    8.2001    1.2985 C   0  0  1  0  0  0  0  0  0  0  0  0
    0.1250    0.0003   -0.0206 O   0  0  0  0  0  0  0  0  0  0  0  0
    0.2862    7.6267    2.6899 C   0  0  0  0  0  0  0  0  0  0  0  0
    1.1206    7.7446    0.3357 C   0  0  1  0  0  0  0  0  0  0  0  0
    2.3057    8.5780    0.8349 C   0  0  0  0  0  0  0  0  0  0  0  0
    1.6654    9.9675    1.1026 C   0  0  2  0  0  0  0  0  0  0  0  0
    0.1821    9.7144    1.3260 C   0  0  2  0  0  0  0  0  0  0  0  0
   -0.1879   10.2318    2.6056 O   0  0  0  0  0  0  0  0  0  0  0  0
    1.8432   10.8166   -0.0330 O   0  0  0  0  0  0  0  0  0  0  0  0
   -0.2155    5.9492   -1.0317 H   0  0  0  0  0  0  0  0  0  0  0  0
    1.3972    5.9958    1.5492 H   0  0  0  0  0  0  0  0  0  0  0  0
    0.1392   -0.3999    0.8596 H   0  0  0  0  0  0  0  0  0  0  0  0
    0.8680    7.9959   -0.6945 H   0  0  0  0  0  0  0  0  0  0  0  0
    2.1159   10.4234    1.9844 H   0  0  0  0  0  0  0  0  0  0  0  0
   -0.4182   10.1771    0.5427 H   0  0  0  0  0  0  0  0  0  0  0  0
   -0.0990   11.1916    2.6825 H   0  0  0  0  0  0  0  0  0  0  0  0
    2.7686   10.9928   -0.2513 H   0  0  0  0  0  0  0  0  0  0  0  0
   -2.0540    1.4616    0.0129 H   0  0  0  0  0  0  0  0  0  0  0  0
   -2.1055    3.9173    0.0231 H   0  0  0  0  0  0  0  0  0  0  0  0
    2.2132    1.5707   -0.0171 H   0  0  0  0  0  0  0  0  0  0  0  0
    2.1411    5.7500   -1.4001 H   0  0  0  0  0  0  0  0  0  0  0  0
    3.3083    6.2046   -0.1312 H   0  0  0  0  0  0  0  0  0  0  0  0
    2.9967    4.1252    1.0059 H   0  0  0  0  0  0  0  0  0  0  0  0
    3.2275    3.7322   -0.7100 H   0  0  0  0  0  0  0  0  0  0  0  0
   -2.1701    5.7243    0.4083 H   0  0  0  0  0  0  0  0  0  0  0  0
   -1.1352    5.8009    1.8510 H   0  0  0  0  0  0  0  0  0  0  0  0
   -1.4748    8.0124   -0.2381 H   0  0  0  0  0  0  0  0  0  0  0  0
   -2.1238    8.0212    1.4240 H   0  0  0  0  0  0  0  0  0  0  0  0
    0.2245    6.5391    2.6535 H   0  0  0  0  0  0  0  0  0  0  0  0
    1.2838    7.9234    3.0137 H   0  0  0  0  0  0  0  0  0  0  0  0
   -0.4530    8.0092    3.3937 H   0  0  0  0  0  0  0  0  0  0  0  0
    2.7129    8.1573    1.7543 H   0  0  0  0  0  0  0  0  0  0  0  0
    3.0768    8.6500    0.0678 H   0  0  0  0  0  0  0  0  0  0  0  0
  1 14  1  0  0  0  0
  1  6  1  0  0  0  0
  1  2  2  0  0  0  0
  2  3  1  0  0  0  0
  3  4  2  0  0  0  0
  4  7  1  0  0  0  0
  4  5  1  0  0  0  0
  5 10  1  0  0  0  0
  5  6  2  0  0  0  0
  7 22  1  0  0  0  0
  7 11  1  0  0  0  0
  7  8  1  0  0  0  0
  8 23  1  0  0  0  0
  8 16  1  0  0  0  0
  8  9  1  0  0  0  0
  9 10  1  0  0  0  0
 11 12  1  0  0  0  0
 12 13  1  0  0  0  0
 13 15  1  0  0  0  0
 13 19  1  0  0  0  0
 13 16  1  0  0  0  0
 14 24  1  0  0  0  0
 16 25  1  0  0  0  0
 16 17  1  0  0  0  0
 17 18  1  0  0  0  0
 18 26  1  0  0  0  0
 18 21  1  0  0  0  0
 18 19  1  0  0  0  0
 19 27  1  0  0  0  0
 19 20  1  0  0  0  0
 20 28  1  0  0  0  0
 21 29  1  0  0  0  0
  2 30  1  0  0  0  0
  3 31  1  0  0  0  0
  6 32  1  0  0  0  0
  9 33  1  0  0  0  0
  9 34  1  0  0  0  0
 10 35  1  0  0  0  0
 10 36  1  0  0  0  0
 11 37  1  0  0  0  0
 11 38  1  0  0  0  0
 12 39  1  0  0  0  0
 12 40  1  0  0  0  0
 15 41  1  0  0  0  0
 15 42  1  0  0  0  0
 15 43  1  0  0  0  0
 17 44  1  0  0  0  0
 17 45  1  0  0  0  0
M  END
$$$$
estrone
 Wcorina  11250909513D 1   1.00000     0.00000 
CORINA evaluation license 3.46 0067  05.08.2008
 42 45  0  0  1  0  0  0  0  0  1 V2000
    0.1319    1.3610   -0.0178 C   0  0  0  0  0  0  0  0  0  0  0  0
   -1.0903    2.0169   -0.0044 C   0  0  0  0  0  0  0  0  0  0  0  0
   -1.1250    3.3953    0.0042 C   0  0  0  0  0  0  0  0  0  0  0  0
    0.0509    4.1328    0.0012 C   0  0  0  0  0  0  0  0  0  0  0  0
    1.2688    3.4839   -0.0045 C   0  0  0  0  0  0  0  0  0  0  0  0
    1.3049    2.0963   -0.0125 C   0  0  0  0  0  0  0  0  0  0  0  0
   -0.0492    5.6302   -0.0060 C   0  0  2  0  0  0  0  0  0  0  0  0
    1.2600    6.2532    0.4946 C   0  0  1  0  0  0  0  0  0  0  0  0
    2.4037    5.6805   -0.3427 C   0  0  0  0  0  0  0  0  0  0  0  0
    2.5843    4.2171    0.0104 C   0  0  0  0  0  0  0  0  0  0  0  0
   -1.2324    6.1261    0.8124 C   0  0  0  0  0  0  0  0  0  0  0  0
   -1.3086    7.6647    0.7783 C   0  0  0  0  0  0  0  0  0  0  0  0
    0.0105    8.2018    1.2906 C   0  0  1  0  0  0  0  0  0  0  0  0
    0.1777    0.0028   -0.0306 O   0  0  0  0  0  0  0  0  0  0  0  0
    0.2904    7.6192    2.6773 C   0  0  0  0  0  0  0  0  0  0  0  0
    1.1258    7.7537    0.3297 C   0  0  1  0  0  0  0  0  0  0  0  0
    2.3008    8.5917    0.8492 C   0  0  0  0  0  0  0  0  0  0  0  0
    1.6335    9.9641    1.1390 C   0  0  0  0  0  0  0  0  0  0  0  0
    0.1734    9.6914    1.3363 C   0  0  0  0  0  0  0  0  0  0  0  0
   -0.6925   10.5126    1.5211 O   0  0  0  0  0  0  0  0  0  0  0  0
   -0.1983    5.9501   -1.0373 H   0  0  0  0  0  0  0  0  0  0  0  0
    1.4104    6.0073    1.5458 H   0  0  0  0  0  0  0  0  0  0  0  0
    0.1921   -0.3985    0.8491 H   0  0  0  0  0  0  0  0  0  0  0  0
    0.8839    8.0088   -0.7021 H   0  0  0  0  0  0  0  0  0  0  0  0
   -2.0101    1.4508   -0.0011 H   0  0  0  0  0  0  0  0  0  0  0  0
   -2.0765    3.9061    0.0131 H   0  0  0  0  0  0  0  0  0  0  0  0
    2.2566    1.5858   -0.0195 H   0  0  0  0  0  0  0  0  0  0  0  0
    2.1613    5.7640   -1.4021 H   0  0  0  0  0  0  0  0  0  0  0  0
    3.3232    6.2263   -0.1312 H   0  0  0  0  0  0  0  0  0  0  0  0
    3.0217    4.1454    1.0062 H   0  0  0  0  0  0  0  0  0  0  0  0
    3.2594    3.7536   -0.7091 H   0  0  0  0  0  0  0  0  0  0  0  0
   -2.1528    5.7115    0.4012 H   0  0  0  0  0  0  0  0  0  0  0  0
   -1.1194    5.7947    1.8446 H   0  0  0  0  0  0  0  0  0  0  0  0
   -1.4736    8.0039   -0.2444 H   0  0  0  0  0  0  0  0  0  0  0  0
   -2.1212    8.0087    1.4181 H   0  0  0  0  0  0  0  0  0  0  0  0
    0.2301    6.5318    2.6335 H   0  0  0  0  0  0  0  0  0  0  0  0
    1.2884    7.9150    3.0010 H   0  0  0  0  0  0  0  0  0  0  0  0
   -0.4477    7.9959    3.3854 H   0  0  0  0  0  0  0  0  0  0  0  0
    2.7102    8.1599    1.7625 H   0  0  0  0  0  0  0  0  0  0  0  0
    3.0731    8.6902    0.0864 H   0  0  0  0  0  0  0  0  0  0  0  0
    2.0663   10.4077    2.0356 H   0  0  0  0  0  0  0  0  0  0  0  0
    1.7694   10.6322    0.2885 H   0  0  0  0  0  0  0  0  0  0  0  0
  1 14  1  0  0  0  0
  1  6  1  0  0  0  0
  1  2  2  0  0  0  0
  2  3  1  0  0  0  0
  3  4  2  0  0  0  0
  4  7  1  0  0  0  0
  4  5  1  0  0  0  0
  5 10  1  0  0  0  0
  5  6  2  0  0  0  0
  7 21  1  0  0  0  0
  7 11  1  0  0  0  0
  7  8  1  0  0  0  0
  8 22  1  0  0  0  0
  8 16  1  0  0  0  0
  8  9  1  0  0  0  0
  9 10  1  0  0  0  0
 11 12  1  0  0  0  0
 12 13  1  0  0  0  0
 13 15  1  0  0  0  0
 13 19  1  0  0  0  0
 13 16  1  0  0  0  0
 14 23  1  0  0  0  0
 16 24  1  0  0  0  0
 16 17  1  0  0  0  0
 17 18  1  0  0  0  0
 18 19  1  0  0  0  0
 19 20  2  0  0  0  0
  2 25  1  0  0  0  0
  3 26  1  0  0  0  0
  6 27  1  0  0  0  0
  9 28  1  0  0  0  0
  9 29  1  0  0  0  0
 10 30  1  0  0  0  0
 10 31  1  0  0  0  0
 11 32  1  0  0  0  0
 11 33  1  0  0  0  0
 12 34  1  0  0  0  0
 12 35  1  0  0  0  0
 15 36  1  0  0  0  0
 15 37  1  0  0  0  0
 15 38  1  0  0  0  0
 17 39  1  0  0  0  0
 17 40  1  0  0  0  0
 18 41  1  0  0  0  0
 18 42  1  0  0  0  0
M  END
$$$$
etiocholanolone
 Wcorina  11250909513D 1   1.00000     0.00000 
CORINA evaluation license 3.46 0067  05.08.2008
 51 54  0  0  1  0  0  0  0  0  1 V2000
   -0.0115    1.0868    0.0948 C   0  0  2  0  0  0  0  0  0  0  0  0
   -0.7426    1.5778   -1.1562 C   0  0  0  0  0  0  0  0  0  0  0  0
   -2.1784    1.0492   -1.1485 C   0  0  0  0  0  0  0  0  0  0  0  0
   -2.9032    1.5575    0.0993 C   0  0  1  0  0  0  0  0  0  0  0  0
   -2.1714    1.0648    1.3495 C   0  0  1  0  0  0  0  0  0  0  0  0
   -0.7364    1.5955    1.3424 C   0  0  0  0  0  0  0  0  0  0  0  0
   -2.9244    3.0865    0.0914 C   0  0  2  0  0  0  0  0  0  0  0  0
   -3.6624    3.5870    1.3428 C   0  0  1  0  0  0  0  0  0  0  0  0
   -2.9372    3.0792    2.5899 C   0  0  0  0  0  0  0  0  0  0  0  0
   -2.8948    1.5706    2.5989 C   0  0  0  0  0  0  0  0  0  0  0  0
   -3.5991    3.5926   -1.1789 C   0  0  0  0  0  0  0  0  0  0  0  0
   -3.7250    5.1255   -1.1748 C   0  0  0  0  0  0  0  0  0  0  0  0
   -3.6629    5.1035    1.2897 C   0  0  1  0  0  0  0  0  0  0  0  0
    1.3291    1.5815    0.0879 O   0  0  0  0  0  0  0  0  0  0  0  0
   -4.3385    1.0277    0.1066 C   0  0  0  0  0  0  0  0  0  0  0  0
   -4.5024    5.5122    0.0673 C   0  0  1  0  0  0  0  0  0  0  0  0
   -4.7540    6.9751    0.2838 C   0  0  0  0  0  0  0  0  0  0  0  0
   -4.7616    7.1799    1.7953 C   0  0  0  0  0  0  0  0  0  0  0  0
   -4.4107    5.8084    2.4285 C   0  0  0  0  0  0  0  0  0  0  0  0
   -4.9168    7.8184   -0.5651 O   0  0  0  0  0  0  0  0  0  0  0  0
   -5.8350    4.7611    0.0945 C   0  0  0  0  0  0  0  0  0  0  0  0
   -2.1555   -0.0251    1.3553 H   0  0  0  0  0  0  0  0  0  0  0  0
    0.0036   -0.0031    0.1025 H   0  0  0  0  0  0  0  0  0  0  0  0
   -1.8983    3.4536    0.1164 H   0  0  0  0  0  0  0  0  0  0  0  0
   -4.6881    3.2181    1.3376 H   0  0  0  0  0  0  0  0  0  0  0  0
   -2.6445    5.4832    1.2077 H   0  0  0  0  0  0  0  0  0  0  0  0
    1.8491    1.2979   -0.6764 H   0  0  0  0  0  0  0  0  0  0  0  0
   -0.7568    2.6677   -1.1645 H   0  0  0  0  0  0  0  0  0  0  0  0
   -0.2265    1.2144   -2.0448 H   0  0  0  0  0  0  0  0  0  0  0  0
   -2.6994    1.4000   -2.0394 H   0  0  0  0  0  0  0  0  0  0  0  0
   -2.1642   -0.0407   -1.1417 H   0  0  0  0  0  0  0  0  0  0  0  0
   -0.2152    1.2458    2.2335 H   0  0  0  0  0  0  0  0  0  0  0  0
   -0.7520    2.6854    1.3345 H   0  0  0  0  0  0  0  0  0  0  0  0
   -1.9113    3.4472    2.5890 H   0  0  0  0  0  0  0  0  0  0  0  0
   -3.4517    3.4384    3.4812 H   0  0  0  0  0  0  0  0  0  0  0  0
   -3.9158    1.1889    2.6070 H   0  0  0  0  0  0  0  0  0  0  0  0
   -2.3700    1.2224    3.4885 H   0  0  0  0  0  0  0  0  0  0  0  0
   -3.0092    3.2856   -2.0426 H   0  0  0  0  0  0  0  0  0  0  0  0
   -4.5939    3.1534   -1.2536 H   0  0  0  0  0  0  0  0  0  0  0  0
   -2.7340    5.5786   -1.1478 H   0  0  0  0  0  0  0  0  0  0  0  0
   -4.2604    5.4557   -2.0649 H   0  0  0  0  0  0  0  0  0  0  0  0
   -4.3235   -0.0622    0.1138 H   0  0  0  0  0  0  0  0  0  0  0  0
   -4.8549    1.3898    0.9956 H   0  0  0  0  0  0  0  0  0  0  0  0
   -4.8597    1.3780   -0.7843 H   0  0  0  0  0  0  0  0  0  0  0  0
   -4.0175    7.9258    2.0747 H   0  0  0  0  0  0  0  0  0  0  0  0
   -5.7511    7.4978    2.1240 H   0  0  0  0  0  0  0  0  0  0  0  0
   -5.3119    5.2581    2.6989 H   0  0  0  0  0  0  0  0  0  0  0  0
   -3.7619    5.9402    3.2944 H   0  0  0  0  0  0  0  0  0  0  0  0
   -5.6508    3.6908    0.0009 H   0  0  0  0  0  0  0  0  0  0  0  0
   -6.3455    4.9609    1.0367 H   0  0  0  0  0  0  0  0  0  0  0  0
   -6.4581    5.0964   -0.7345 H   0  0  0  0  0  0  0  0  0  0  0  0
  1 23  1  0  0  0  0
  1 14  1  0  0  0  0
  1  6  1  0  0  0  0
  1  2  1  0  0  0  0
  2  3  1  0  0  0  0
  3  4  1  0  0  0  0
  4 15  1  0  0  0  0
  4  7  1  0  0  0  0
  4  5  1  0  0  0  0
  5 22  1  0  0  0  0
  5 10  1  0  0  0  0
  5  6  1  0  0  0  0
  7 24  1  0  0  0  0
  7 11  1  0  0  0  0
  7  8  1  0  0  0  0
  8 25  1  0  0  0  0
  8 13  1  0  0  0  0
  8  9  1  0  0  0  0
  9 10  1  0  0  0  0
 11 12  1  0  0  0  0
 12 16  1  0  0  0  0
 13 26  1  0  0  0  0
 13 19  1  0  0  0  0
 13 16  1  0  0  0  0
 14 27  1  0  0  0  0
 16 21  1  0  0  0  0
 16 17  1  0  0  0  0
 17 20  2  0  0  0  0
 17 18  1  0  0  0  0
 18 19  1  0  0  0  0
  2 28  1  0  0  0  0
  2 29  1  0  0  0  0
  3 30  1  0  0  0  0
  3 31  1  0  0  0  0
  6 32  1  0  0  0  0
  6 33  1  0  0  0  0
  9 34  1  0  0  0  0
  9 35  1  0  0  0  0
 10 36  1  0  0  0  0
 10 37  1  0  0  0  0
 11 38  1  0  0  0  0
 11 39  1  0  0  0  0
 12 40  1  0  0  0  0
 12 41  1  0  0  0  0
 15 42  1  0  0  0  0
 15 43  1  0  0  0  0
 15 44  1  0  0  0  0
 18 45  1  0  0  0  0
 18 46  1  0  0  0  0
 19 47  1  0  0  0  0
 19 48  1  0  0  0  0
 21 49  1  0  0  0  0
 21 50  1  0  0  0  0
 21 51  1  0  0  0  0
M  END
$$$$
pregnenolone
 Wcorina  11250909513D 1   1.00000     0.00000 
CORINA evaluation license 3.46 0067  05.08.2008
 55 58  0  0  1  0  0  0  0  0  1 V2000
   -0.0727    1.1283    0.4814 C   0  0  1  0  0  0  0  0  0  0  0  0
   -0.8642    1.5408    1.7236 C   0  0  0  0  0  0  0  0  0  0  0  0
   -2.2624    0.9213    1.6742 C   0  0  0  0  0  0  0  0  0  0  0  0
   -3.0165    1.4663    0.4577 C   0  0  1  0  0  0  0  0  0  0  0  0
   -2.1994    1.2351   -0.7787 C   0  0  0  0  0  0  0  0  0  0  0  0
   -0.7516    1.6962   -0.7687 C   0  0  0  0  0  0  0  0  0  0  0  0
   -4.3976    0.8384    0.3779 C   0  0  2  0  0  0  0  0  0  0  0  0
   -4.9651    0.9644   -1.0430 C   0  0  1  0  0  0  0  0  0  0  0  0
   -4.0396    0.2017   -1.9971 C   0  0  0  0  0  0  0  0  0  0  0  0
   -2.6562    0.6627   -1.8536 C   0  0  0  0  0  0  0  0  0  0  0  0
   -5.3220    1.4888    1.4032 C   0  0  0  0  0  0  0  0  0  0  0  0
   -6.7538    0.9394    1.3102 C   0  0  0  0  0  0  0  0  0  0  0  0
   -6.3489    0.3445   -1.0399 C   0  0  1  0  0  0  0  0  0  0  0  0
    1.2588    1.6386    0.5738 O   0  0  0  0  0  0  0  0  0  0  0  0
   -3.1881    2.9755    0.6412 C   0  0  0  0  0  0  0  0  0  0  0  0
   -7.2380    1.1890   -0.1073 C   0  0  1  0  0  0  0  0  0  0  0  0
   -8.6347    0.6494   -0.4362 C   0  0  2  0  0  0  0  0  0  0  0  0
   -8.5942    0.4968   -1.9812 C   0  0  0  0  0  0  0  0  0  0  0  0
   -7.1135    0.3761   -2.3588 C   0  0  0  0  0  0  0  0  0  0  0  0
   -9.6978    1.6338   -0.0217 C   0  0  0  0  0  0  0  0  0  0  0  0
   -7.1200    2.6733   -0.4591 C   0  0  0  0  0  0  0  0  0  0  0  0
  -10.1193    2.4382   -0.8178 O   0  0  0  0  0  0  0  0  0  0  0  0
  -10.2350    1.6144    1.3861 C   0  0  0  0  0  0  0  0  0  0  0  0
   -0.0412    0.0407    0.4153 H   0  0  0  0  0  0  0  0  0  0  0  0
   -4.3077   -0.2207    0.6195 H   0  0  0  0  0  0  0  0  0  0  0  0
   -5.0233    2.0133   -1.3336 H   0  0  0  0  0  0  0  0  0  0  0  0
   -6.2920   -0.6801   -0.6722 H   0  0  0  0  0  0  0  0  0  0  0  0
    1.8192    1.4148   -0.1818 H   0  0  0  0  0  0  0  0  0  0  0  0
   -8.7976   -0.3162    0.0425 H   0  0  0  0  0  0  0  0  0  0  0  0
   -0.3449    1.1929    2.6165 H   0  0  0  0  0  0  0  0  0  0  0  0
   -0.9498    2.6270    1.7549 H   0  0  0  0  0  0  0  0  0  0  0  0
   -2.1774   -0.1624    1.5939 H   0  0  0  0  0  0  0  0  0  0  0  0
   -2.8059    1.1773    2.5837 H   0  0  0  0  0  0  0  0  0  0  0  0
   -0.7132    2.7853   -0.7447 H   0  0  0  0  0  0  0  0  0  0  0  0
   -0.2435    1.3300   -1.6609 H   0  0  0  0  0  0  0  0  0  0  0  0
   -4.0483   -0.8583   -1.7433 H   0  0  0  0  0  0  0  0  0  0  0  0
   -4.3842    0.3345   -3.0226 H   0  0  0  0  0  0  0  0  0  0  0  0
   -1.9920    0.5456   -2.6972 H   0  0  0  0  0  0  0  0  0  0  0  0
   -4.9329    1.2985    2.4034 H   0  0  0  0  0  0  0  0  0  0  0  0
   -5.3427    2.5649    1.2305 H   0  0  0  0  0  0  0  0  0  0  0  0
   -6.7555   -0.1302    1.5203 H   0  0  0  0  0  0  0  0  0  0  0  0
   -7.3979    1.4592    2.0196 H   0  0  0  0  0  0  0  0  0  0  0  0
   -2.2078    3.4461    0.7168 H   0  0  0  0  0  0  0  0  0  0  0  0
   -3.7236    3.3870   -0.2144 H   0  0  0  0  0  0  0  0  0  0  0  0
   -3.7551    3.1687    1.5518 H   0  0  0  0  0  0  0  0  0  0  0  0
   -9.1483   -0.3916   -2.2841 H   0  0  0  0  0  0  0  0  0  0  0  0
   -9.0173    1.3821   -2.4558 H   0  0  0  0  0  0  0  0  0  0  0  0
   -6.7983    1.2304   -2.9578 H   0  0  0  0  0  0  0  0  0  0  0  0
   -6.9554   -0.5512   -2.9094 H   0  0  0  0  0  0  0  0  0  0  0  0
   -6.0869    2.9962   -0.3302 H   0  0  0  0  0  0  0  0  0  0  0  0
   -7.4218    2.8262   -1.4953 H   0  0  0  0  0  0  0  0  0  0  0  0
   -7.7671    3.2549    0.1974 H   0  0  0  0  0  0  0  0  0  0  0  0
   -9.7389    0.8269    1.9535 H   0  0  0  0  0  0  0  0  0  0  0  0
  -10.0465    2.5776    1.8602 H   0  0  0  0  0  0  0  0  0  0  0  0
  -11.3081    1.4246    1.3630 H   0  0  0  0  0  0  0  0  0  0  0  0
  1 24  1  0  0  0  0
  1 14  1  0  0  0  0
  1  6  1  0  0  0  0
  1  2  1  0  0  0  0
  2  3  1  0  0  0  0
  3  4  1  0  0  0  0
  4 15  1  0  0  0  0
  4  7  1  0  0  0  0
  4  5  1  0  0  0  0
  5 10  2  0  0  0  0
  5  6  1  0  0  0  0
  7 25  1  0  0  0  0
  7 11  1  0  0  0  0
  7  8  1  0  0  0  0
  8 26  1  0  0  0  0
  8 13  1  0  0  0  0
  8  9  1  0  0  0  0
  9 10  1  0  0  0  0
 11 12  1  0  0  0  0
 12 16  1  0  0  0  0
 13 27  1  0  0  0  0
 13 19  1  0  0  0  0
 13 16  1  0  0  0  0
 14 28  1  0  0  0  0
 16 21  1  0  0  0  0
 16 17  1  0  0  0  0
 17 29  1  0  0  0  0
 17 20  1  0  0  0  0
 17 18  1  0  0  0  0
 18 19  1  0  0  0  0
 20 23  1  0  0  0  0
 20 22  2  0  0  0  0
  2 30  1  0  0  0  0
  2 31  1  0  0  0  0
  3 32  1  0  0  0  0
  3 33  1  0  0  0  0
  6 34  1  0  0  0  0
  6 35  1  0  0  0  0
  9 36  1  0  0  0  0
  9 37  1  0  0  0  0
 10 38  1  0  0  0  0
 11 39  1  0  0  0  0
 11 40  1  0  0  0  0
 12 41  1  0  0  0  0
 12 42  1  0  0  0  0
 15 43  1  0  0  0  0
 15 44  1  0  0  0  0
 15 45  1  0  0  0  0
 18 46  1  0  0  0  0
 18 47  1  0  0  0  0
 19 48  1  0  0  0  0
 19 49  1  0  0  0  0
 21 50  1  0  0  0  0
 21 51  1  0  0  0  0
 21 52  1  0  0  0  0
 23 53  1  0  0  0  0
 23 54  1  0  0  0  0
 23 55  1  0  0  0  0
M  END
$$$$
17a-hydroxypregnenolone
 Wcorina  11250909513D 1   1.00000     0.00000 
CORINA evaluation license 3.46 0067  05.08.2008
 56 59  0  0  1  0  0  0  0  0  1 V2000
   -0.2174    1.6342    0.5904 C   0  0  1  0  0  0  0  0  0  0  0  0
   -1.0517    1.9539    1.8320 C   0  0  0  0  0  0  0  0  0  0  0  0
   -2.3999    1.2355    1.7452 C   0  0  0  0  0  0  0  0  0  0  0  0
   -3.1772    1.7596    0.5344 C   0  0  1  0  0  0  0  0  0  0  0  0
   -2.3312    1.6276   -0.6970 C   0  0  0  0  0  0  0  0  0  0  0  0
   -0.9196    2.1881   -0.6528 C   0  0  0  0  0  0  0  0  0  0  0  0
   -4.5074    1.0347    0.4158 C   0  0  2  0  0  0  0  0  0  0  0  0
   -5.0685    1.1718   -1.0063 C   0  0  1  0  0  0  0  0  0  0  0  0
   -4.0804    0.5130   -1.9754 C   0  0  0  0  0  0  0  0  0  0  0  0
   -2.7348    1.0617   -1.7966 C   0  0  0  0  0  0  0  0  0  0  0  0
   -5.4847    1.5779    1.4546 C   0  0  0  0  0  0  0  0  0  0  0  0
   -6.8733    0.9331    1.3232 C   0  0  0  0  0  0  0  0  0  0  0  0
   -6.4040    0.4511   -1.0445 C   0  0  1  0  0  0  0  0  0  0  0  0
    1.0730    2.2350    0.7160 O   0  0  0  0  0  0  0  0  0  0  0  0
   -3.4623    3.2458    0.7598 C   0  0  0  0  0  0  0  0  0  0  0  0
   -7.3564    1.1969   -0.0903 C   0  0  1  0  0  0  0  0  0  0  0  0
   -8.7284    0.6382   -0.4543 C   0  0  2  0  0  0  0  0  0  0  0  0
   -8.6283    0.2483   -1.9502 C   0  0  0  0  0  0  0  0  0  0  0  0
   -7.1628    0.5237   -2.3742 C   0  0  0  0  0  0  0  0  0  0  0  0
   -9.7896    1.6898   -0.2567 C   0  0  0  0  0  0  0  0  0  0  0  0
   -7.3065    2.6976   -0.3842 C   0  0  0  0  0  0  0  0  0  0  0  0
  -10.1287    2.3868   -1.1827 O   0  0  0  0  0  0  0  0  0  0  0  0
  -10.4276    1.8715    1.0964 C   0  0  0  0  0  0  0  0  0  0  0  0
   -9.0202   -0.5138    0.3392 O   0  0  0  0  0  0  0  0  0  0  0  0
   -0.1076    0.5540    0.4947 H   0  0  0  0  0  0  0  0  0  0  0  0
   -4.3416   -0.0231    0.6198 H   0  0  0  0  0  0  0  0  0  0  0  0
   -5.2004    2.2237   -1.2599 H   0  0  0  0  0  0  0  0  0  0  0  0
   -6.2830   -0.5865   -0.7334 H   0  0  0  0  0  0  0  0  0  0  0  0
    1.6572    2.0733   -0.0375 H   0  0  0  0  0  0  0  0  0  0  0  0
   -9.8808   -0.9128    0.1517 H   0  0  0  0  0  0  0  0  0  0  0  0
   -0.5193    1.6199    2.7226 H   0  0  0  0  0  0  0  0  0  0  0  0
   -1.2170    3.0296    1.8909 H   0  0  0  0  0  0  0  0  0  0  0  0
   -2.2345    0.1637    1.6350 H   0  0  0  0  0  0  0  0  0  0  0  0
   -2.9717    1.4240    2.6538 H   0  0  0  0  0  0  0  0  0  0  0  0
   -0.9589    3.2759   -0.5974 H   0  0  0  0  0  0  0  0  0  0  0  0
   -0.3761    1.8830   -1.5471 H   0  0  0  0  0  0  0  0  0  0  0  0
   -4.0172   -0.5539   -1.7615 H   0  0  0  0  0  0  0  0  0  0  0  0
   -4.4223    0.6601   -2.9999 H   0  0  0  0  0  0  0  0  0  0  0  0
   -2.0541    1.0191   -2.6341 H   0  0  0  0  0  0  0  0  0  0  0  0
   -5.0923    1.3761    2.4512 H   0  0  0  0  0  0  0  0  0  0  0  0
   -5.5798    2.6558    1.3234 H   0  0  0  0  0  0  0  0  0  0  0  0
   -6.8022   -0.1406    1.4971 H   0  0  0  0  0  0  0  0  0  0  0  0
   -7.5605    1.3818    2.0404 H   0  0  0  0  0  0  0  0  0  0  0  0
   -2.5206    3.7848    0.8636 H   0  0  0  0  0  0  0  0  0  0  0  0
   -4.0162    3.6426   -0.0909 H   0  0  0  0  0  0  0  0  0  0  0  0
   -4.0533    3.3688    1.6675 H   0  0  0  0  0  0  0  0  0  0  0  0
   -8.8668   -0.8075   -2.0783 H   0  0  0  0  0  0  0  0  0  0  0  0
   -9.3082    0.8605   -2.5426 H   0  0  0  0  0  0  0  0  0  0  0  0
   -7.0650    1.5133   -2.8205 H   0  0  0  0  0  0  0  0  0  0  0  0
   -6.8122   -0.2467   -3.0609 H   0  0  0  0  0  0  0  0  0  0  0  0
   -6.2898    3.0627   -0.2387 H   0  0  0  0  0  0  0  0  0  0  0  0
   -7.6127    2.8764   -1.4149 H   0  0  0  0  0  0  0  0  0  0  0  0
   -7.9813    3.2229    0.2916 H   0  0  0  0  0  0  0  0  0  0  0  0
   -9.9970    1.1588    1.7998 H   0  0  0  0  0  0  0  0  0  0  0  0
  -10.2460    2.8863    1.4504 H   0  0  0  0  0  0  0  0  0  0  0  0
  -11.5013    1.7008    1.0178 H   0  0  0  0  0  0  0  0  0  0  0  0
  1 25  1  0  0  0  0
  1 14  1  0  0  0  0
  1  6  1  0  0  0  0
  1  2  1  0  0  0  0
  2  3  1  0  0  0  0
  3  4  1  0  0  0  0
  4 15  1  0  0  0  0
  4  7  1  0  0  0  0
  4  5  1  0  0  0  0
  5 10  2  0  0  0  0
  5  6  1  0  0  0  0
  7 26  1  0  0  0  0
  7 11  1  0  0  0  0
  7  8  1  0  0  0  0
  8 27  1  0  0  0  0
  8 13  1  0  0  0  0
  8  9  1  0  0  0  0
  9 10  1  0  0  0  0
 11 12  1  0  0  0  0
 12 16  1  0  0  0  0
 13 28  1  0  0  0  0
 13 19  1  0  0  0  0
 13 16  1  0  0  0  0
 14 29  1  0  0  0  0
 16 21  1  0  0  0  0
 16 17  1  0  0  0  0
 17 24  1  0  0  0  0
 17 20  1  0  0  0  0
 17 18  1  0  0  0  0
 18 19  1  0  0  0  0
 20 22  2  0  0  0  0
 20 23  1  0  0  0  0
 24 30  1  0  0  0  0
  2 31  1  0  0  0  0
  2 32  1  0  0  0  0
  3 33  1  0  0  0  0
  3 34  1  0  0  0  0
  6 35  1  0  0  0  0
  6 36  1  0  0  0  0
  9 37  1  0  0  0  0
  9 38  1  0  0  0  0
 10 39  1  0  0  0  0
 11 40  1  0  0  0  0
 11 41  1  0  0  0  0
 12 42  1  0  0  0  0
 12 43  1  0  0  0  0
 15 44  1  0  0  0  0
 15 45  1  0  0  0  0
 15 46  1  0  0  0  0
 18 47  1  0  0  0  0
 18 48  1  0  0  0  0
 19 49  1  0  0  0  0
 19 50  1  0  0  0  0
 21 51  1  0  0  0  0
 21 52  1  0  0  0  0
 21 53  1  0  0  0  0
 23 54  1  0  0  0  0
 23 55  1  0  0  0  0
 23 56  1  0  0  0  0
M  END
$$$$
progesterone
 Wcorina  11250909513D 1   1.00000     0.00000 
CORINA evaluation license 3.46 0067  05.08.2008
 53 56  0  0  1  0  0  0  0  0  1 V2000
   -0.5070    1.3125   -0.0561 C   0  0  0  0  0  0  0  0  0  0  0  0
   -1.7855    2.1218   -0.1528 C   0  0  0  0  0  0  0  0  0  0  0  0
   -1.5869    3.1606   -1.2560 C   0  0  0  0  0  0  0  0  0  0  0  0
   -0.3936    4.0560   -0.9737 C   0  0  1  0  0  0  0  0  0  0  0  0
    0.7918    3.3344   -0.4099 C   0  0  0  0  0  0  0  0  0  0  0  0
    0.7444    2.0729    0.0315 C   0  0  0  0  0  0  0  0  0  0  0  0
    0.0169    4.7748   -2.2650 C   0  0  2  0  0  0  0  0  0  0  0  0
    1.2300    5.6730   -1.9820 C   0  0  1  0  0  0  0  0  0  0  0  0
    2.4109    4.7978   -1.5525 C   0  0  0  0  0  0  0  0  0  0  0  0
    2.1022    4.0875   -0.2679 C   0  0  0  0  0  0  0  0  0  0  0  0
   -1.1666    5.5862   -2.7835 C   0  0  0  0  0  0  0  0  0  0  0  0
   -0.7835    6.4334   -4.0074 C   0  0  0  0  0  0  0  0  0  0  0  0
    0.3678    7.3278   -3.5889 C   0  0  2  0  0  0  0  0  0  0  0  0
    1.5634    6.4124   -3.2653 C   0  0  1  0  0  0  0  0  0  0  0  0
   -0.5187    0.0993   -0.0467 O   0  0  0  0  0  0  0  0  0  0  0  0
   -0.8275    5.1175    0.0390 C   0  0  0  0  0  0  0  0  0  0  0  0
   -0.0212    8.1240   -2.3417 C   0  0  0  0  0  0  0  0  0  0  0  0
    2.7048    7.4310   -3.1684 C   0  0  0  0  0  0  0  0  0  0  0  0
    2.4184    8.3885   -4.3571 C   0  0  0  0  0  0  0  0  0  0  0  0
    0.9185    8.2710   -4.6531 C   0  0  2  0  0  0  0  0  0  0  0  0
    0.2676    9.6253   -4.5378 C   0  0  0  0  0  0  0  0  0  0  0  0
    0.2925    4.0312   -3.0128 H   0  0  0  0  0  0  0  0  0  0  0  0
    0.9893    6.3861   -1.1935 H   0  0  0  0  0  0  0  0  0  0  0  0
    1.7381    5.7050   -4.0760 H   0  0  0  0  0  0  0  0  0  0  0  0
    0.7543    7.8556   -5.6474 H   0  0  0  0  0  0  0  0  0  0  0  0
    0.7875   10.4906   -3.8751 O   0  0  0  0  0  0  0  0  0  0  0  0
   -1.0321    9.8997   -5.2495 C   0  0  0  0  0  0  0  0  0  0  0  0
   -2.6198    1.4676   -0.4058 H   0  0  0  0  0  0  0  0  0  0  0  0
   -1.9802    2.6217    0.7961 H   0  0  0  0  0  0  0  0  0  0  0  0
   -1.4296    2.6467   -2.2044 H   0  0  0  0  0  0  0  0  0  0  0  0
   -2.4835    3.7759   -1.3308 H   0  0  0  0  0  0  0  0  0  0  0  0
    1.6314    1.6078    0.4356 H   0  0  0  0  0  0  0  0  0  0  0  0
    2.5940    4.0359   -2.3102 H   0  0  0  0  0  0  0  0  0  0  0  0
    3.3000    5.4176   -1.4360 H   0  0  0  0  0  0  0  0  0  0  0  0
    2.0135    4.8289    0.5262 H   0  0  0  0  0  0  0  0  0  0  0  0
    2.9025    3.3870   -0.0294 H   0  0  0  0  0  0  0  0  0  0  0  0
   -1.9705    4.9044   -3.0609 H   0  0  0  0  0  0  0  0  0  0  0  0
   -1.5195    6.2460   -1.9910 H   0  0  0  0  0  0  0  0  0  0  0  0
   -0.4713    5.7842   -4.8254 H   0  0  0  0  0  0  0  0  0  0  0  0
   -1.6327    7.0420   -4.3183 H   0  0  0  0  0  0  0  0  0  0  0  0
   -1.1581    4.6307    0.9566 H   0  0  0  0  0  0  0  0  0  0  0  0
    0.0136    5.7750    0.2592 H   0  0  0  0  0  0  0  0  0  0  0  0
   -1.6472    5.7032   -0.3772 H   0  0  0  0  0  0  0  0  0  0  0  0
   -0.3138    7.4363   -1.5482 H   0  0  0  0  0  0  0  0  0  0  0  0
    0.8297    8.7195   -2.0108 H   0  0  0  0  0  0  0  0  0  0  0  0
   -0.8565    8.7834   -2.5774 H   0  0  0  0  0  0  0  0  0  0  0  0
    2.6625    7.9687   -2.2213 H   0  0  0  0  0  0  0  0  0  0  0  0
    3.6706    6.9409   -3.2921 H   0  0  0  0  0  0  0  0  0  0  0  0
    2.6648    9.4134   -4.0797 H   0  0  0  0  0  0  0  0  0  0  0  0
    2.9988    8.0865   -5.2289 H   0  0  0  0  0  0  0  0  0  0  0  0
   -1.3446    9.0075   -5.7921 H   0  0  0  0  0  0  0  0  0  0  0  0
   -1.7963   10.1676   -4.5200 H   0  0  0  0  0  0  0  0  0  0  0  0
   -0.8954   10.7225   -5.9513 H   0  0  0  0  0  0  0  0  0  0  0  0
  1 15  2  0  0  0  0
  1  6  1  0  0  0  0
  1  2  1  0  0  0  0
  2  3  1  0  0  0  0
  3  4  1  0  0  0  0
  4 16  1  0  0  0  0
  4  7  1  0  0  0  0
  4  5  1  0  0  0  0
  5 10  1  0  0  0  0
  5  6  2  0  0  0  0
  7 22  1  0  0  0  0
  7 11  1  0  0  0  0
  7  8  1  0  0  0  0
  8 23  1  0  0  0  0
  8 14  1  0  0  0  0
  8  9  1  0  0  0  0
  9 10  1  0  0  0  0
 11 12  1  0  0  0  0
 12 13  1  0  0  0  0
 13 17  1  0  0  0  0
 13 20  1  0  0  0  0
 13 14  1  0  0  0  0
 14 24  1  0  0  0  0
 14 18  1  0  0  0  0
 18 19  1  0  0  0  0
 19 20  1  0  0  0  0
 20 25  1  0  0  0  0
 20 21  1  0  0  0  0
 21 26  2  0  0  0  0
 21 27  1  0  0  0  0
  2 28  1  0  0  0  0
  2 29  1  0  0  0  0
  3 30  1  0  0  0  0
  3 31  1  0  0  0  0
  6 32  1  0  0  0  0
  9 33  1  0  0  0  0
  9 34  1  0  0  0  0
 10 35  1  0  0  0  0
 10 36  1  0  0  0  0
 11 37  1  0  0  0  0
 11 38  1  0  0  0  0
 12 39  1  0  0  0  0
 12 40  1  0  0  0  0
 16 41  1  0  0  0  0
 16 42  1  0  0  0  0
 16 43  1  0  0  0  0
 17 44  1  0  0  0  0
 17 45  1  0  0  0  0
 17 46  1  0  0  0  0
 18 47  1  0  0  0  0
 18 48  1  0  0  0  0
 19 49  1  0  0  0  0
 19 50  1  0  0  0  0
 27 51  1  0  0  0  0
 27 52  1  0  0  0  0
 27 53  1  0  0  0  0
M  END
$$$$
17a-hydroxyprogesterone
 Wcorina  11250909513D 1   1.00000     0.00000 
CORINA evaluation license 3.46 0067  05.08.2008
 54 57  0  0  1  0  0  0  0  0  1 V2000
   -0.5848    1.5036    0.1025 C   0  0  0  0  0  0  0  0  0  0  0  0
   -1.8615    2.3061   -0.0551 C   0  0  0  0  0  0  0  0  0  0  0  0
   -1.6373    3.3036   -1.1912 C   0  0  0  0  0  0  0  0  0  0  0  0
   -0.4522    4.2112   -0.9137 C   0  0  1  0  0  0  0  0  0  0  0  0
    0.7200    3.5136   -0.2949 C   0  0  0  0  0  0  0  0  0  0  0  0
    0.6633    2.2693    0.1920 C   0  0  0  0  0  0  0  0  0  0  0  0
   -0.0113    4.8823   -2.2205 C   0  0  2  0  0  0  0  0  0  0  0  0
    1.1935    5.7929   -1.9420 C   0  0  1  0  0  0  0  0  0  0  0  0
    2.3647    4.9367   -1.4518 C   0  0  0  0  0  0  0  0  0  0  0  0
    2.0257    4.2741   -0.1494 C   0  0  0  0  0  0  0  0  0  0  0  0
   -1.1828    5.6714   -2.7974 C   0  0  0  0  0  0  0  0  0  0  0  0
   -0.7712    6.4732   -4.0424 C   0  0  0  0  0  0  0  0  0  0  0  0
    0.3686    7.3850   -3.6299 C   0  0  2  0  0  0  0  0  0  0  0  0
    1.5571    6.4847   -3.2435 C   0  0  1  0  0  0  0  0  0  0  0  0
   -0.5953    0.2916    0.1569 O   0  0  0  0  0  0  0  0  0  0  0  0
   -0.9118    5.3089    0.0480 C   0  0  0  0  0  0  0  0  0  0  0  0
   -0.0514    8.2263   -2.4229 C   0  0  0  0  0  0  0  0  0  0  0  0
    2.6947    7.5085   -3.1571 C   0  0  0  0  0  0  0  0  0  0  0  0
    2.4361    8.4205   -4.3872 C   0  0  0  0  0  0  0  0  0  0  0  0
    0.9439    8.2890   -4.7148 C   0  0  2  0  0  0  0  0  0  0  0  0
    0.2888    9.6453   -4.6659 C   0  0  0  0  0  0  0  0  0  0  0  0
    0.7904   10.5352   -4.0218 O   0  0  0  0  0  0  0  0  0  0  0  0
   -0.9921    9.8912   -5.4207 C   0  0  0  0  0  0  0  0  0  0  0  0
    0.7608    7.6959   -6.0020 O   0  0  0  0  0  0  0  0  0  0  0  0
    0.2831    4.1119   -2.9332 H   0  0  0  0  0  0  0  0  0  0  0  0
    0.9329    6.5343   -1.1866 H   0  0  0  0  0  0  0  0  0  0  0  0
    1.7521    5.7480   -4.0228 H   0  0  0  0  0  0  0  0  0  0  0  0
    1.1075    8.2264   -6.7324 H   0  0  0  0  0  0  0  0  0  0  0  0
   -2.6887    1.6412   -0.3037 H   0  0  0  0  0  0  0  0  0  0  0  0
   -2.0796    2.8406    0.8695 H   0  0  0  0  0  0  0  0  0  0  0  0
   -1.4565    2.7551   -2.1156 H   0  0  0  0  0  0  0  0  0  0  0  0
   -2.5325    3.9139   -1.3105 H   0  0  0  0  0  0  0  0  0  0  0  0
    1.5408    1.8213    0.6344 H   0  0  0  0  0  0  0  0  0  0  0  0
    2.5669    4.1475   -2.1758 H   0  0  0  0  0  0  0  0  0  0  0  0
    3.2500    5.5622   -1.3369 H   0  0  0  0  0  0  0  0  0  0  0  0
    1.9170    5.0443    0.6142 H   0  0  0  0  0  0  0  0  0  0  0  0
    2.8207    3.5846    0.1343 H   0  0  0  0  0  0  0  0  0  0  0  0
   -1.9791    4.9782   -3.0685 H   0  0  0  0  0  0  0  0  0  0  0  0
   -1.5557    6.3596   -2.0388 H   0  0  0  0  0  0  0  0  0  0  0  0
   -0.4385    5.7947   -4.8279 H   0  0  0  0  0  0  0  0  0  0  0  0
   -1.6133    7.0681   -4.3962 H   0  0  0  0  0  0  0  0  0  0  0  0
   -1.2639    4.8559    0.9748 H   0  0  0  0  0  0  0  0  0  0  0  0
   -0.0770    5.9758    0.2638 H   0  0  0  0  0  0  0  0  0  0  0  0
   -1.7218    5.8770   -0.4094 H   0  0  0  0  0  0  0  0  0  0  0  0
   -0.3568    7.5678   -1.6097 H   0  0  0  0  0  0  0  0  0  0  0  0
    0.7888    8.8398   -2.0976 H   0  0  0  0  0  0  0  0  0  0  0  0
   -0.8853    8.8705   -2.7015 H   0  0  0  0  0  0  0  0  0  0  0  0
    2.6287    8.0810   -2.2319 H   0  0  0  0  0  0  0  0  0  0  0  0
    3.6637    7.0161   -3.2390 H   0  0  0  0  0  0  0  0  0  0  0  0
    2.6745    9.4555   -4.1423 H   0  0  0  0  0  0  0  0  0  0  0  0
    3.0378    8.0875   -5.2329 H   0  0  0  0  0  0  0  0  0  0  0  0
   -1.2895    8.9792   -5.9384 H   0  0  0  0  0  0  0  0  0  0  0  0
   -1.7754   10.1839   -4.7215 H   0  0  0  0  0  0  0  0  0  0  0  0
   -0.8380   10.6882   -6.1481 H   0  0  0  0  0  0  0  0  0  0  0  0
  1 15  2  0  0  0  0
  1  6  1  0  0  0  0
  1  2  1  0  0  0  0
  2  3  1  0  0  0  0
  3  4  1  0  0  0  0
  4 16  1  0  0  0  0
  4  7  1  0  0  0  0
  4  5  1  0  0  0  0
  5 10  1  0  0  0  0
  5  6  2  0  0  0  0
  7 25  1  0  0  0  0
  7 11  1  0  0  0  0
  7  8  1  0  0  0  0
  8 26  1  0  0  0  0
  8 14  1  0  0  0  0
  8  9  1  0  0  0  0
  9 10  1  0  0  0  0
 11 12  1  0  0  0  0
 12 13  1  0  0  0  0
 13 17  1  0  0  0  0
 13 20  1  0  0  0  0
 13 14  1  0  0  0  0
 14 27  1  0  0  0  0
 14 18  1  0  0  0  0
 18 19  1  0  0  0  0
 19 20  1  0  0  0  0
 20 24  1  0  0  0  0
 20 21  1  0  0  0  0
 21 22  2  0  0  0  0
 21 23  1  0  0  0  0
 24 28  1  0  0  0  0
  2 29  1  0  0  0  0
  2 30  1  0  0  0  0
  3 31  1  0  0  0  0
  3 32  1  0  0  0  0
  6 33  1  0  0  0  0
  9 34  1  0  0  0  0
  9 35  1  0  0  0  0
 10 36  1  0  0  0  0
 10 37  1  0  0  0  0
 11 38  1  0  0  0  0
 11 39  1  0  0  0  0
 12 40  1  0  0  0  0
 12 41  1  0  0  0  0
 16 42  1  0  0  0  0
 16 43  1  0  0  0  0
 16 44  1  0  0  0  0
 17 45  1  0  0  0  0
 17 46  1  0  0  0  0
 17 47  1  0  0  0  0
 18 48  1  0  0  0  0
 18 49  1  0  0  0  0
 19 50  1  0  0  0  0
 19 51  1  0  0  0  0
 23 52  1  0  0  0  0
 23 53  1  0  0  0  0
 23 54  1  0  0  0  0
M  END
$$$$
testosterone
 Wcorina  11250909513D 1   1.00000     0.00000 
CORINA evaluation license 3.46 0067  05.08.2008
 49 52  0  0  1  0  0  0  0  0  1 V2000
   -0.1084    1.2053   -0.0109 C   0  0  0  0  0  0  0  0  0  0  0  0
   -1.3994    2.0001    0.0053 C   0  0  0  0  0  0  0  0  0  0  0  0
   -1.2987    3.0585   -1.0926 C   0  0  0  0  0  0  0  0  0  0  0  0
   -0.0971    3.9640   -0.8888 C   0  0  1  0  0  0  0  0  0  0  0  0
    1.1365    3.2484   -0.4306 C   0  0  0  0  0  0  0  0  0  0  0  0
    1.1375    1.9796   -0.0078 C   0  0  0  0  0  0  0  0  0  0  0  0
    0.2039    4.7081   -2.1958 C   0  0  2  0  0  0  0  0  0  0  0  0
    1.4252    5.6167   -1.9928 C   0  0  1  0  0  0  0  0  0  0  0  0
    2.6456    4.7495   -1.6708 C   0  0  0  0  0  0  0  0  0  0  0  0
    2.4455    4.0153   -0.3781 C   0  0  0  0  0  0  0  0  0  0  0  0
   -1.0252    5.5128   -2.6076 C   0  0  0  0  0  0  0  0  0  0  0  0
   -0.7479    6.3838   -3.8431 C   0  0  0  0  0  0  0  0  0  0  0  0
    0.4225    7.2858   -3.5003 C   0  0  2  0  0  0  0  0  0  0  0  0
    1.6498    6.3802   -3.2856 C   0  0  1  0  0  0  0  0  0  0  0  0
   -0.1058   -0.0080   -0.0208 O   0  0  0  0  0  0  0  0  0  0  0  0
   -0.4628    5.0041    0.1721 C   0  0  0  0  0  0  0  0  0  0  0  0
    0.1228    8.0573   -2.2136 C   0  0  0  0  0  0  0  0  0  0  0  0
    2.7838    7.4112   -3.2606 C   0  0  0  0  0  0  0  0  0  0  0  0
    2.3954    8.3836   -4.4074 C   0  0  0  0  0  0  0  0  0  0  0  0
    0.8784    8.2523   -4.5882 C   0  0  2  0  0  0  0  0  0  0  0  0
    0.2573    9.5269   -4.4100 O   0  0  0  0  0  0  0  0  0  0  0  0
    0.4288    3.9797   -2.9750 H   0  0  0  0  0  0  0  0  0  0  0  0
    1.2386    6.3142   -1.1762 H   0  0  0  0  0  0  0  0  0  0  0  0
    1.7688    5.6879   -4.1191 H   0  0  0  0  0  0  0  0  0  0  0  0
    0.6420    7.8506   -5.5735 H   0  0  0  0  0  0  0  0  0  0  0  0
    0.5097   10.1836   -5.0734 H   0  0  0  0  0  0  0  0  0  0  0  0
   -2.2436    1.3397   -0.1932 H   0  0  0  0  0  0  0  0  0  0  0  0
   -1.5253    2.4825    0.9745 H   0  0  0  0  0  0  0  0  0  0  0  0
   -1.2098    2.5616   -2.0587 H   0  0  0  0  0  0  0  0  0  0  0  0
   -2.2051    3.6638   -1.0875 H   0  0  0  0  0  0  0  0  0  0  0  0
    2.0583    1.5192    0.3184 H   0  0  0  0  0  0  0  0  0  0  0  0
    2.7777    4.0019   -2.4529 H   0  0  0  0  0  0  0  0  0  0  0  0
    3.5341    5.3783   -1.6131 H   0  0  0  0  0  0  0  0  0  0  0  0
    2.4106    4.7429    0.4328 H   0  0  0  0  0  0  0  0  0  0  0  0
    3.2696    3.3211   -0.2140 H   0  0  0  0  0  0  0  0  0  0  0  0
   -1.8407    4.8256   -2.8330 H   0  0  0  0  0  0  0  0  0  0  0  0
   -1.3229    6.1557   -1.7792 H   0  0  0  0  0  0  0  0  0  0  0  0
   -0.4929    5.7515   -4.6936 H   0  0  0  0  0  0  0  0  0  0  0  0
   -1.6253    6.9867   -4.0771 H   0  0  0  0  0  0  0  0  0  0  0  0
   -0.7156    4.4989    1.1042 H   0  0  0  0  0  0  0  0  0  0  0  0
    0.3855    5.6683    0.3373 H   0  0  0  0  0  0  0  0  0  0  0  0
   -1.3188    5.5860   -0.1696 H   0  0  0  0  0  0  0  0  0  0  0  0
   -0.1143    7.3542   -1.4152 H   0  0  0  0  0  0  0  0  0  0  0  0
    0.9954    8.6465   -1.9316 H   0  0  0  0  0  0  0  0  0  0  0  0
   -0.7263    8.7210   -2.3773 H   0  0  0  0  0  0  0  0  0  0  0  0
    2.8092    7.9334   -2.3041 H   0  0  0  0  0  0  0  0  0  0  0  0
    3.7425    6.9351   -3.4668 H   0  0  0  0  0  0  0  0  0  0  0  0
    2.6512    9.4070   -4.1329 H   0  0  0  0  0  0  0  0  0  0  0  0
    2.9096    8.1026   -5.3264 H   0  0  0  0  0  0  0  0  0  0  0  0
  1 15  2  0  0  0  0
  1  6  1  0  0  0  0
  1  2  1  0  0  0  0
  2  3  1  0  0  0  0
  3  4  1  0  0  0  0
  4 16  1  0  0  0  0
  4  7  1  0  0  0  0
  4  5  1  0  0  0  0
  5 10  1  0  0  0  0
  5  6  2  0  0  0  0
  7 22  1  0  0  0  0
  7 11  1  0  0  0  0
  7  8  1  0  0  0  0
  8 23  1  0  0  0  0
  8 14  1  0  0  0  0
  8  9  1  0  0  0  0
  9 10  1  0  0  0  0
 11 12  1  0  0  0  0
 12 13  1  0  0  0  0
 13 17  1  0  0  0  0
 13 20  1  0  0  0  0
 13 14  1  0  0  0  0
 14 24  1  0  0  0  0
 14 18  1  0  0  0  0
 18 19  1  0  0  0  0
 19 20  1  0  0  0  0
 20 25  1  0  0  0  0
 20 21  1  0  0  0  0
 21 26  1  0  0  0  0
  2 27  1  0  0  0  0
  2 28  1  0  0  0  0
  3 29  1  0  0  0  0
  3 30  1  0  0  0  0
  6 31  1  0  0  0  0
  9 32  1  0  0  0  0
  9 33  1  0  0  0  0
 10 34  1  0  0  0  0
 10 35  1  0  0  0  0
 11 36  1  0  0  0  0
 11 37  1  0  0  0  0
 12 38  1  0  0  0  0
 12 39  1  0  0  0  0
 16 40  1  0  0  0  0
 16 41  1  0  0  0  0
 16 42  1  0  0  0  0
 17 43  1  0  0  0  0
 17 44  1  0  0  0  0
 17 45  1  0  0  0  0
 18 46  1  0  0  0  0
 18 47  1  0  0  0  0
 19 48  1  0  0  0  0
 19 49  1  0  0  0  0
M  END
$$$$
prednisolone
 Wcorina  11250909513D 1   1.00000     0.00000 
CORINA evaluation license 3.46 0067  05.08.2008
 54 57  0  0  1  0  0  0  0  0  1 V2000
   -1.5793    1.2417    0.0720 C   0  0  0  0  0  0  0  0  0  0  0  0
   -2.7234    2.1689    0.0689 C   0  0  0  0  0  0  0  0  0  0  0  0
   -2.5141    3.4745    0.1304 C   0  0  0  0  0  0  0  0  0  0  0  0
   -1.1641    4.1005    0.2125 C   0  0  1  0  0  0  0  0  0  0  0  0
   -0.0339    3.1178    0.1296 C   0  0  0  0  0  0  0  0  0  0  0  0
   -0.2204    1.8042    0.1014 C   0  0  0  0  0  0  0  0  0  0  0  0
   -0.9862    5.1485   -0.8903 C   0  0  2  0  0  0  0  0  0  0  0  0
    0.4082    5.7811   -0.7583 C   0  0  1  0  0  0  0  0  0  0  0  0
    1.4799    4.7063   -0.9499 C   0  0  0  0  0  0  0  0  0  0  0  0
    1.3830    3.6605    0.1138 C   0  0  0  0  0  0  0  0  0  0  0  0
   -2.0783    6.2061   -0.7618 C   0  0  2  0  0  0  0  0  0  0  0  0
   -1.8769    7.3553   -1.7622 C   0  0  0  0  0  0  0  0  0  0  0  0
   -0.5010    7.9385   -1.5034 C   0  0  2  0  0  0  0  0  0  0  0  0
    0.5264    6.8500   -1.8294 C   0  0  1  0  0  0  0  0  0  0  0  0
   -1.7541    0.0375    0.0557 O   0  0  0  0  0  0  0  0  0  0  0  0
   -1.0617    4.8190    1.5594 C   0  0  0  0  0  0  0  0  0  0  0  0
   -0.3741    8.3339   -0.0308 C   0  0  0  0  0  0  0  0  0  0  0  0
    1.8274    7.6602   -1.8221 C   0  0  0  0  0  0  0  0  0  0  0  0
    1.4264    8.9688   -2.5563 C   0  0  0  0  0  0  0  0  0  0  0  0
   -0.0796    9.1057   -2.3902 C   0  0  2  0  0  0  0  0  0  0  0  0
   -0.3913   10.4153   -1.7127 C   0  0  0  0  0  0  0  0  0  0  0  0
   -2.0597    6.7364    0.5650 O   0  0  0  0  0  0  0  0  0  0  0  0
   -0.7416    9.0313   -3.6544 O   0  0  0  0  0  0  0  0  0  0  0  0
   -1.7343   11.0680   -1.9162 C   0  0  0  0  0  0  0  0  0  0  0  0
   -1.7874   12.2892   -1.1761 O   0  0  0  0  0  0  0  0  0  0  0  0
    0.4351   10.9416   -1.0067 O   0  0  0  0  0  0  0  0  0  0  0  0
   -1.0694    4.6633   -1.8628 H   0  0  0  0  0  0  0  0  0  0  0  0
    0.5145    6.2346    0.2272 H   0  0  0  0  0  0  0  0  0  0  0  0
   -3.0469    5.7410   -0.9450 H   0  0  0  0  0  0  0  0  0  0  0  0
    0.3388    6.4219   -2.8141 H   0  0  0  0  0  0  0  0  0  0  0  0
   -2.7275    7.4171    0.7259 H   0  0  0  0  0  0  0  0  0  0  0  0
   -0.5125    9.7485   -4.2612 H   0  0  0  0  0  0  0  0  0  0  0  0
   -2.6254   12.7643   -1.2607 H   0  0  0  0  0  0  0  0  0  0  0  0
   -3.7312    1.7844    0.0162 H   0  0  0  0  0  0  0  0  0  0  0  0
   -3.3750    4.1266    0.1200 H   0  0  0  0  0  0  0  0  0  0  0  0
    0.6333    1.1431    0.0783 H   0  0  0  0  0  0  0  0  0  0  0  0
    1.3340    4.2159   -1.9124 H   0  0  0  0  0  0  0  0  0  0  0  0
    2.4665    5.1690   -0.9248 H   0  0  0  0  0  0  0  0  0  0  0  0
    1.6179    4.1039    1.0814 H   0  0  0  0  0  0  0  0  0  0  0  0
    2.0836    2.8538   -0.1018 H   0  0  0  0  0  0  0  0  0  0  0  0
   -1.9328    6.9740   -2.7818 H   0  0  0  0  0  0  0  0  0  0  0  0
   -2.6390    8.1193   -1.6083 H   0  0  0  0  0  0  0  0  0  0  0  0
   -0.8470    4.0927    2.3433 H   0  0  0  0  0  0  0  0  0  0  0  0
   -0.2601    5.5564    1.5178 H   0  0  0  0  0  0  0  0  0  0  0  0
   -2.0051    5.3198    1.7767 H   0  0  0  0  0  0  0  0  0  0  0  0
   -0.3567    7.4356    0.5863 H   0  0  0  0  0  0  0  0  0  0  0  0
    0.5492    8.8941    0.1167 H   0  0  0  0  0  0  0  0  0  0  0  0
   -1.2245    8.9536    0.2535 H   0  0  0  0  0  0  0  0  0  0  0  0
    2.1438    7.8724   -0.8008 H   0  0  0  0  0  0  0  0  0  0  0  0
    2.6112    7.1360   -2.3688 H   0  0  0  0  0  0  0  0  0  0  0  0
    1.9318    9.8218   -2.1034 H   0  0  0  0  0  0  0  0  0  0  0  0
    1.6838    8.8988   -3.6131 H   0  0  0  0  0  0  0  0  0  0  0  0
   -1.8790   11.2787   -2.9758 H   0  0  0  0  0  0  0  0  0  0  0  0
   -2.5204   10.3978   -1.5684 H   0  0  0  0  0  0  0  0  0  0  0  0
  1 15  2  0  0  0  0
  1  6  1  0  0  0  0
  1  2  1  0  0  0  0
  2  3  2  0  0  0  0
  3  4  1  0  0  0  0
  4 16  1  0  0  0  0
  4  7  1  0  0  0  0
  4  5  1  0  0  0  0
  5 10  1  0  0  0  0
  5  6  2  0  0  0  0
  7 27  1  0  0  0  0
  7 11  1  0  0  0  0
  7  8  1  0  0  0  0
  8 28  1  0  0  0  0
  8 14  1  0  0  0  0
  8  9  1  0  0  0  0
  9 10  1  0  0  0  0
 11 29  1  0  0  0  0
 11 22  1  0  0  0  0
 11 12  1  0  0  0  0
 12 13  1  0  0  0  0
 13 17  1  0  0  0  0
 13 20  1  0  0  0  0
 13 14  1  0  0  0  0
 14 30  1  0  0  0  0
 14 18  1  0  0  0  0
 18 19  1  0  0  0  0
 19 20  1  0  0  0  0
 20 23  1  0  0  0  0
 20 21  1  0  0  0  0
 21 26  2  0  0  0  0
 21 24  1  0  0  0  0
 22 31  1  0  0  0  0
 23 32  1  0  0  0  0
 24 25  1  0  0  0  0
 25 33  1  0  0  0  0
  2 34  1  0  0  0  0
  3 35  1  0  0  0  0
  6 36  1  0  0  0  0
  9 37  1  0  0  0  0
  9 38  1  0  0  0  0
 10 39  1  0  0  0  0
 10 40  1  0  0  0  0
 12 41  1  0  0  0  0
 12 42  1  0  0  0  0
 16 43  1  0  0  0  0
 16 44  1  0  0  0  0
 16 45  1  0  0  0  0
 17 46  1  0  0  0  0
 17 47  1  0  0  0  0
 17 48  1  0  0  0  0
 18 49  1  0  0  0  0
 18 50  1  0  0  0  0
 19 51  1  0  0  0  0
 19 52  1  0  0  0  0
 24 53  1  0  0  0  0
 24 54  1  0  0  0  0
M  END
$$$$
cortisolacetat
 Wcorina  11250909513D 1   1.00000     0.00000 
CORINA evaluation license 3.46 0067  05.08.2008
 61 64  0  0  1  0  0  0  0  0  1 V2000
   -0.2389    0.7140    0.8706 C   0  0  0  0  0  0  0  0  0  0  0  0
   -1.4885    1.5533    0.7247 C   0  0  0  0  0  0  0  0  0  0  0  0
   -1.3943    2.8235    1.5628 C   0  0  0  0  0  0  0  0  0  0  0  0
   -0.0983    2.9254    2.3553 C   0  0  1  0  0  0  0  0  0  0  0  0
    1.0939    2.5871    1.5268 C   0  0  0  0  0  0  0  0  0  0  0  0
    1.0412    1.4489    0.7822 C   0  0  0  0  0  0  0  0  0  0  0  0
   -0.0134    4.2419    3.0999 C   0  0  2  0  0  0  0  0  0  0  0  0
    0.9992    5.1932    2.4588 C   0  0  2  0  0  0  0  0  0  0  0  0
    2.3812    4.5455    2.4067 C   0  0  0  0  0  0  0  0  0  0  0  0
    2.3355    3.4182    1.3632 C   0  0  0  0  0  0  0  0  0  0  0  0
    0.1219    4.1689    4.6111 C   0  0  2  0  0  0  0  0  0  0  0  0
    0.0557    5.5648    5.2440 C   0  0  0  0  0  0  0  0  0  0  0  0
    1.1104    6.4736    4.6311 C   0  0  1  0  0  0  0  0  0  0  0  0
   -0.2853   -0.4840    1.0421 O   0  0  0  0  0  0  0  0  0  0  0  0
   -0.2005    1.8342    3.4181 C   0  0  0  0  0  0  0  0  0  0  0  0
    2.5170    6.0574    5.0545 C   0  0  0  0  0  0  0  0  0  0  0  0
    1.3126    3.5118    5.0266 O   0  0  0  0  0  0  0  0  0  0  0  0
   -0.9979    4.7246    2.9159 H   0  0  0  0  0  0  0  0  0  0  0  0
    0.6723    5.3260    1.4054 H   0  0  0  0  0  0  0  0  0  0  0  0
   -0.7406    3.6247    5.0331 H   0  0  0  0  0  0  0  0  0  0  0  0
    1.4164    3.4556    5.9863 H   0  0  0  0  0  0  0  0  0  0  0  0
    0.9281    6.5335    3.1229 C   0  0  1  0  0  0  0  0  0  0  0  0
    1.9572    7.6045    2.7431 C   0  0  0  0  0  0  0  0  0  0  0  0
    1.7044    8.6773    3.8125 C   0  0  0  0  0  0  0  0  0  0  0  0
    0.9734    7.9802    4.9650 C   0  0  2  0  0  0  0  0  0  0  0  0
    1.6445    8.2781    6.2771 C   0  0  0  0  0  0  0  0  0  0  0  0
    2.7904    8.6588    6.2965 O   0  0  0  0  0  0  0  0  0  0  0  0
   -0.4002    8.3553    4.9950 O   0  0  0  0  0  0  0  0  0  0  0  0
    0.8872    8.1016    7.5680 C   0  0  0  0  0  0  0  0  0  0  0  0
    1.7467    8.4507    8.6850 O   0  0  0  0  0  0  0  0  0  0  0  0
   -0.0836    6.9629    2.9131 H   0  0  0  0  0  0  0  0  0  0  0  0
   -0.5486    9.2888    5.1994 H   0  0  0  0  0  0  0  0  0  0  0  0
    1.2196    8.3470    9.9151 C   0  0  0  0  0  0  0  0  0  0  0  0
    0.0779    7.9768   10.0539 O   0  0  0  0  0  0  0  0  0  0  0  0
    2.0519    8.6923   11.1230 C   0  0  0  0  0  0  0  0  0  0  0  0
   -1.6202    1.8192   -0.3274 H   0  0  0  0  0  0  0  0  0  0  0  0
   -2.3531    0.9667    1.0462 H   0  0  0  0  0  0  0  0  0  0  0  0
   -1.4686    3.6946    0.9050 H   0  0  0  0  0  0  0  0  0  0  0  0
   -2.2330    2.8539    2.2650 H   0  0  0  0  0  0  0  0  0  0  0  0
    1.8733    1.1112    0.1742 H   0  0  0  0  0  0  0  0  0  0  0  0
    3.1275    5.2790    2.1044 H   0  0  0  0  0  0  0  0  0  0  0  0
    2.6521    4.1111    3.3635 H   0  0  0  0  0  0  0  0  0  0  0  0
    3.2069    2.7789    1.4896 H   0  0  0  0  0  0  0  0  0  0  0  0
    2.3401    3.8540    0.3666 H   0  0  0  0  0  0  0  0  0  0  0  0
   -0.9433    5.9805    5.0775 H   0  0  0  0  0  0  0  0  0  0  0  0
    0.2200    5.4730    6.3226 H   0  0  0  0  0  0  0  0  0  0  0  0
   -0.3011    0.8631    2.9334 H   0  0  0  0  0  0  0  0  0  0  0  0
    0.6988    1.8415    4.0340 H   0  0  0  0  0  0  0  0  0  0  0  0
   -1.0723    2.0189    4.0458 H   0  0  0  0  0  0  0  0  0  0  0  0
    2.7108    5.0385    4.7194 H   0  0  0  0  0  0  0  0  0  0  0  0
    3.2461    6.7323    4.6061 H   0  0  0  0  0  0  0  0  0  0  0  0
    2.5984    6.1043    6.1405 H   0  0  0  0  0  0  0  0  0  0  0  0
    2.9763    7.2356    2.7750 H   0  0  0  0  0  0  0  0  0  0  0  0
    1.7378    8.0069    1.7477 H   0  0  0  0  0  0  0  0  0  0  0  0
    2.6504    9.0901    4.1607 H   0  0  0  0  0  0  0  0  0  0  0  0
    1.0795    9.4710    3.4006 H   0  0  0  0  0  0  0  0  0  0  0  0
    0.0113    8.7503    7.5669 H   0  0  0  0  0  0  0  0  0  0  0  0
    0.5702    7.0632    7.6642 H   0  0  0  0  0  0  0  0  0  0  0  0
    3.0462    9.0032   10.8024 H   0  0  0  0  0  0  0  0  0  0  0  0
    1.5763    9.5053   11.6716 H   0  0  0  0  0  0  0  0  0  0  0  0
    2.1352    7.8182   11.7688 H   0  0  0  0  0  0  0  0  0  0  0  0
  1 14  2  0  0  0  0
  1  6  1  0  0  0  0
  1  2  1  0  0  0  0
  2  3  1  0  0  0  0
  3  4  1  0  0  0  0
  4 15  1  0  0  0  0
  4  7  1  0  0  0  0
  4  5  1  0  0  0  0
  5 10  1  0  0  0  0
  5  6  2  0  0  0  0
  7 18  1  0  0  0  0
  7 11  1  0  0  0  0
  7  8  1  0  0  0  0
  8 19  1  0  0  0  0
  8 22  1  0  0  0  0
  8  9  1  0  0  0  0
  9 10  1  0  0  0  0
 11 20  1  0  0  0  0
 11 17  1  0  0  0  0
 11 12  1  0  0  0  0
 12 13  1  0  0  0  0
 13 16  1  0  0  0  0
 13 25  1  0  0  0  0
 13 22  1  0  0  0  0
 17 21  1  0  0  0  0
 22 31  1  0  0  0  0
 22 23  1  0  0  0  0
 23 24  1  0  0  0  0
 24 25  1  0  0  0  0
 25 28  1  0  0  0  0
 25 26  1  0  0  0  0
 26 27  2  0  0  0  0
 26 29  1  0  0  0  0
 28 32  1  0  0  0  0
 29 30  1  0  0  0  0
 30 33  1  0  0  0  0
 33 35  1  0  0  0  0
 33 34  2  0  0  0  0
  2 36  1  0  0  0  0
  2 37  1  0  0  0  0
  3 38  1  0  0  0  0
  3 39  1  0  0  0  0
  6 40  1  0  0  0  0
  9 41  1  0  0  0  0
  9 42  1  0  0  0  0
 10 43  1  0  0  0  0
 10 44  1  0  0  0  0
 12 45  1  0  0  0  0
 12 46  1  0  0  0  0
 15 47  1  0  0  0  0
 15 48  1  0  0  0  0
 15 49  1  0  0  0  0
 16 50  1  0  0  0  0
 16 51  1  0  0  0  0
 16 52  1  0  0  0  0
 23 53  1  0  0  0  0
 23 54  1  0  0  0  0
 24 55  1  0  0  0  0
 24 56  1  0  0  0  0
 29 57  1  0  0  0  0
 29 58  1  0  0  0  0
 35 59  1  0  0  0  0
 35 60  1  0  0  0  0
 35 61  1  0  0  0  0
M  END
$$$$
4-pregnene-3,11,20-trione
 Wcorina  11250909513D 1   1.00000     0.00000 
CORINA evaluation license 3.46 0067  05.08.2008
 52 55  0  0  1  0  0  0  0  0  1 V2000
   -0.0743    0.8448   -0.5062 C   0  0  0  0  0  0  0  0  0  0  0  0
   -1.3825    1.6081   -0.4378 C   0  0  0  0  0  0  0  0  0  0  0  0
   -1.2951    2.7549   -1.4444 C   0  0  0  0  0  0  0  0  0  0  0  0
   -0.1173    3.6669   -1.1528 C   0  0  1  0  0  0  0  0  0  0  0  0
    1.1315    2.9412   -0.7476 C   0  0  0  0  0  0  0  0  0  0  0  0
    1.1546    1.6419   -0.4327 C   0  0  0  0  0  0  0  0  0  0  0  0
    0.1875    4.5180   -2.3883 C   0  0  2  0  0  0  0  0  0  0  0  0
    1.3811    5.4366   -2.0781 C   0  0  1  0  0  0  0  0  0  0  0  0
    2.6201    4.5694   -1.8543 C   0  0  0  0  0  0  0  0  0  0  0  0
    2.4269    3.7223   -0.6257 C   0  0  0  0  0  0  0  0  0  0  0  0
   -1.0129    5.3504   -2.7595 C   0  0  0  0  0  0  0  0  0  0  0  0
   -0.8542    6.4853   -3.7613 C   0  0  0  0  0  0  0  0  0  0  0  0
    0.3383    7.3060   -3.2963 C   0  0  1  0  0  0  0  0  0  0  0  0
   -0.0455   -0.3636   -0.6114 O   0  0  0  0  0  0  0  0  0  0  0  0
   -0.5132    4.6080   -0.0133 C   0  0  0  0  0  0  0  0  0  0  0  0
    0.0712    7.8658   -1.8977 C   0  0  0  0  0  0  0  0  0  0  0  0
   -2.0908    5.1188   -2.2670 O   0  0  0  0  0  0  0  0  0  0  0  0
    1.5584    6.3724   -3.2569 C   0  0  1  0  0  0  0  0  0  0  0  0
    2.7054    7.3827   -3.1238 C   0  0  0  0  0  0  0  0  0  0  0  0
    2.2894    8.5173   -4.0975 C   0  0  0  0  0  0  0  0  0  0  0  0
    0.7684    8.4322   -4.2334 C   0  0  2  0  0  0  0  0  0  0  0  0
    0.1403    9.7340   -3.8068 C   0  0  0  0  0  0  0  0  0  0  0  0
    0.7343   10.4752   -3.0611 O   0  0  0  0  0  0  0  0  0  0  0  0
   -1.2291   10.1106   -4.3107 C   0  0  0  0  0  0  0  0  0  0  0  0
    0.4437    3.8639   -3.2217 H   0  0  0  0  0  0  0  0  0  0  0  0
    1.1729    6.0163   -1.1788 H   0  0  0  0  0  0  0  0  0  0  0  0
    1.6425    5.8040   -4.1832 H   0  0  0  0  0  0  0  0  0  0  0  0
    0.4885    8.1962   -5.2600 H   0  0  0  0  0  0  0  0  0  0  0  0
   -2.2103    0.9486   -0.6982 H   0  0  0  0  0  0  0  0  0  0  0  0
   -1.5268    2.0066    0.5664 H   0  0  0  0  0  0  0  0  0  0  0  0
   -1.1848    2.3408   -2.4467 H   0  0  0  0  0  0  0  0  0  0  0  0
   -2.2153    3.3374   -1.4008 H   0  0  0  0  0  0  0  0  0  0  0  0
    2.0830    1.1744   -0.1400 H   0  0  0  0  0  0  0  0  0  0  0  0
    2.7646    3.9107   -2.7106 H   0  0  0  0  0  0  0  0  0  0  0  0
    3.4950    5.2074   -1.7295 H   0  0  0  0  0  0  0  0  0  0  0  0
    2.3837    4.3642    0.2542 H   0  0  0  0  0  0  0  0  0  0  0  0
    3.2627    3.0290   -0.5311 H   0  0  0  0  0  0  0  0  0  0  0  0
   -0.6653    6.0820   -4.7562 H   0  0  0  0  0  0  0  0  0  0  0  0
   -1.7520    7.1032   -3.7715 H   0  0  0  0  0  0  0  0  0  0  0  0
   -0.7621    4.0225    0.8717 H   0  0  0  0  0  0  0  0  0  0  0  0
    0.3193    5.2739    0.2138 H   0  0  0  0  0  0  0  0  0  0  0  0
   -1.3789    5.1982   -0.3138 H   0  0  0  0  0  0  0  0  0  0  0  0
   -0.2050    7.0519   -1.2273 H   0  0  0  0  0  0  0  0  0  0  0  0
    0.9709    8.3547   -1.5241 H   0  0  0  0  0  0  0  0  0  0  0  0
   -0.7425    8.5894   -1.9452 H   0  0  0  0  0  0  0  0  0  0  0  0
    2.7723    7.7570   -2.1023 H   0  0  0  0  0  0  0  0  0  0  0  0
    3.6500    6.9360   -3.4341 H   0  0  0  0  0  0  0  0  0  0  0  0
    2.5680    9.4864   -3.6834 H   0  0  0  0  0  0  0  0  0  0  0  0
    2.7673    8.3727   -5.0663 H   0  0  0  0  0  0  0  0  0  0  0  0
   -1.6038    9.3248   -4.9665 H   0  0  0  0  0  0  0  0  0  0  0  0
   -1.9065   10.2322   -3.4655 H   0  0  0  0  0  0  0  0  0  0  0  0
   -1.1674   11.0474   -4.8646 H   0  0  0  0  0  0  0  0  0  0  0  0
  1 14  2  0  0  0  0
  1  6  1  0  0  0  0
  1  2  1  0  0  0  0
  2  3  1  0  0  0  0
  3  4  1  0  0  0  0
  4 15  1  0  0  0  0
  4  7  1  0  0  0  0
  4  5  1  0  0  0  0
  5 10  1  0  0  0  0
  5  6  2  0  0  0  0
  7 25  1  0  0  0  0
  7 11  1  0  0  0  0
  7  8  1  0  0  0  0
  8 26  1  0  0  0  0
  8 18  1  0  0  0  0
  8  9  1  0  0  0  0
  9 10  1  0  0  0  0
 11 17  2  0  0  0  0
 11 12  1  0  0  0  0
 12 13  1  0  0  0  0
 13 16  1  0  0  0  0
 13 21  1  0  0  0  0
 13 18  1  0  0  0  0
 18 27  1  0  0  0  0
 18 19  1  0  0  0  0
 19 20  1  0  0  0  0
 20 21  1  0  0  0  0
 21 28  1  0  0  0  0
 21 22  1  0  0  0  0
 22 23  2  0  0  0  0
 22 24  1  0  0  0  0
  2 29  1  0  0  0  0
  2 30  1  0  0  0  0
  3 31  1  0  0  0  0
  3 32  1  0  0  0  0
  6 33  1  0  0  0  0
  9 34  1  0  0  0  0
  9 35  1  0  0  0  0
 10 36  1  0  0  0  0
 10 37  1  0  0  0  0
 12 38  1  0  0  0  0
 12 39  1  0  0  0  0
 15 40  1  0  0  0  0
 15 41  1  0  0  0  0
 15 42  1  0  0  0  0
 16 43  1  0  0  0  0
 16 44  1  0  0  0  0
 16 45  1  0  0  0  0
 19 46  1  0  0  0  0
 19 47  1  0  0  0  0
 20 48  1  0  0  0  0
 20 49  1  0  0  0  0
 24 50  1  0  0  0  0
 24 51  1  0  0  0  0
 24 52  1  0  0  0  0
M  END
$$$$
epicorticosterone
 Wcorina  11250909513D 1   1.00000     0.00000 
CORINA evaluation license 3.46 0067  05.08.2008
 55 58  0  0  1  0  0  0  0  0  1 V2000
   -0.5108    1.3311   -0.0368 C   0  0  0  0  0  0  0  0  0  0  0  0
   -1.7889    2.1405   -0.1376 C   0  0  0  0  0  0  0  0  0  0  0  0
   -1.5883    3.1752   -1.2443 C   0  0  0  0  0  0  0  0  0  0  0  0
   -0.3950    4.0710   -0.9642 C   0  0  1  0  0  0  0  0  0  0  0  0
    0.7896    3.3509   -0.3973 C   0  0  0  0  0  0  0  0  0  0  0  0
    0.7408    2.0914    0.0493 C   0  0  0  0  0  0  0  0  0  0  0  0
    0.0166    4.7857   -2.2573 C   0  0  2  0  0  0  0  0  0  0  0  0
    1.2294    5.6849   -1.9765 C   0  0  1  0  0  0  0  0  0  0  0  0
    2.4096    4.8107   -1.5427 C   0  0  0  0  0  0  0  0  0  0  0  0
    2.0999    4.1041   -0.2566 C   0  0  0  0  0  0  0  0  0  0  0  0
   -1.1665    5.5955   -2.7791 C   0  0  1  0  0  0  0  0  0  0  0  0
   -0.7828    6.4374   -4.0062 C   0  0  0  0  0  0  0  0  0  0  0  0
    0.3687    7.3333   -3.5914 C   0  0  1  0  0  0  0  0  0  0  0  0
    1.5637    6.4190   -3.2621 C   0  0  1  0  0  0  0  0  0  0  0  0
   -0.5229    0.1180   -0.0230 O   0  0  0  0  0  0  0  0  0  0  0  0
   -0.8292    5.1359    0.0449 C   0  0  0  0  0  0  0  0  0  0  0  0
   -2.2203    4.7007   -3.1409 O   0  0  0  0  0  0  0  0  0  0  0  0
    2.7053    7.4377   -3.1698 C   0  0  0  0  0  0  0  0  0  0  0  0
    2.4205    8.3885   -4.3644 C   0  0  0  0  0  0  0  0  0  0  0  0
    0.9203    8.2706   -4.6607 C   0  0  2  0  0  0  0  0  0  0  0  0
    0.2700    9.6258   -4.5531 C   0  0  0  0  0  0  0  0  0  0  0  0
    0.7889   10.4939   -3.8932 O   0  0  0  0  0  0  0  0  0  0  0  0
   -1.0280    9.8976   -5.2689 C   0  0  0  0  0  0  0  0  0  0  0  0
   -1.4397   11.2422   -5.0145 O   0  0  0  0  0  0  0  0  0  0  0  0
   -0.0209    8.1363   -2.3487 C   0  0  0  0  0  0  0  0  0  0  0  0
    0.2926    4.0397   -3.0025 H   0  0  0  0  0  0  0  0  0  0  0  0
    0.9882    6.4009   -1.1908 H   0  0  0  0  0  0  0  0  0  0  0  0
   -1.5192    6.2587   -1.9893 H   0  0  0  0  0  0  0  0  0  0  0  0
    1.7389    5.7081   -4.0697 H   0  0  0  0  0  0  0  0  0  0  0  0
   -3.0102    5.1412   -3.4830 H   0  0  0  0  0  0  0  0  0  0  0  0
    0.7564    7.8499   -5.6528 H   0  0  0  0  0  0  0  0  0  0  0  0
   -2.2701   11.4874   -5.4452 H   0  0  0  0  0  0  0  0  0  0  0  0
   -2.6232    1.4857   -0.3894 H   0  0  0  0  0  0  0  0  0  0  0  0
   -1.9844    2.6438    0.8092 H   0  0  0  0  0  0  0  0  0  0  0  0
   -1.4302    2.6578   -2.1906 H   0  0  0  0  0  0  0  0  0  0  0  0
   -2.4845    3.7907   -1.3224 H   0  0  0  0  0  0  0  0  0  0  0  0
    1.6271    1.6273    0.4560 H   0  0  0  0  0  0  0  0  0  0  0  0
    2.5934    4.0464   -2.2978 H   0  0  0  0  0  0  0  0  0  0  0  0
    3.2987    5.4306   -1.4272 H   0  0  0  0  0  0  0  0  0  0  0  0
    2.0109    4.8477    0.5354 H   0  0  0  0  0  0  0  0  0  0  0  0
    2.8999    3.4040   -0.0155 H   0  0  0  0  0  0  0  0  0  0  0  0
   -0.4705    5.7848   -4.8215 H   0  0  0  0  0  0  0  0  0  0  0  0
   -1.6316    7.0450   -4.3199 H   0  0  0  0  0  0  0  0  0  0  0  0
   -1.1604    4.6521    0.9638 H   0  0  0  0  0  0  0  0  0  0  0  0
    0.0119    5.7938    0.2635 H   0  0  0  0  0  0  0  0  0  0  0  0
   -1.6485    5.7204   -0.3736 H   0  0  0  0  0  0  0  0  0  0  0  0
    2.6620    7.9809   -2.2258 H   0  0  0  0  0  0  0  0  0  0  0  0
    3.6710    6.9467   -3.2895 H   0  0  0  0  0  0  0  0  0  0  0  0
    2.6673    9.4149   -4.0928 H   0  0  0  0  0  0  0  0  0  0  0  0
    3.0014    8.0811   -5.2340 H   0  0  0  0  0  0  0  0  0  0  0  0
   -0.8882    9.7570   -6.3407 H   0  0  0  0  0  0  0  0  0  0  0  0
   -1.7926    9.2093   -4.9088 H   0  0  0  0  0  0  0  0  0  0  0  0
   -0.3133    7.4529   -1.5515 H   0  0  0  0  0  0  0  0  0  0  0  0
    0.8296    8.7341   -2.0211 H   0  0  0  0  0  0  0  0  0  0  0  0
   -0.8565    8.7939   -2.5882 H   0  0  0  0  0  0  0  0  0  0  0  0
  1 15  2  0  0  0  0
  1  6  1  0  0  0  0
  1  2  1  0  0  0  0
  2  3  1  0  0  0  0
  3  4  1  0  0  0  0
  4 16  1  0  0  0  0
  4  7  1  0  0  0  0
  4  5  1  0  0  0  0
  5 10  1  0  0  0  0
  5  6  2  0  0  0  0
  7 26  1  0  0  0  0
  7 11  1  0  0  0  0
  7  8  1  0  0  0  0
  8 27  1  0  0  0  0
  8 14  1  0  0  0  0
  8  9  1  0  0  0  0
  9 10  1  0  0  0  0
 11 28  1  0  0  0  0
 11 17  1  0  0  0  0
 11 12  1  0  0  0  0
 12 13  1  0  0  0  0
 13 25  1  0  0  0  0
 13 20  1  0  0  0  0
 13 14  1  0  0  0  0
 14 29  1  0  0  0  0
 14 18  1  0  0  0  0
 17 30  1  0  0  0  0
 18 19  1  0  0  0  0
 19 20  1  0  0  0  0
 20 31  1  0  0  0  0
 20 21  1  0  0  0  0
 21 22  2  0  0  0  0
 21 23  1  0  0  0  0
 23 24  1  0  0  0  0
 24 32  1  0  0  0  0
  2 33  1  0  0  0  0
  2 34  1  0  0  0  0
  3 35  1  0  0  0  0
  3 36  1  0  0  0  0
  6 37  1  0  0  0  0
  9 38  1  0  0  0  0
  9 39  1  0  0  0  0
 10 40  1  0  0  0  0
 10 41  1  0  0  0  0
 12 42  1  0  0  0  0
 12 43  1  0  0  0  0
 16 44  1  0  0  0  0
 16 45  1  0  0  0  0
 16 46  1  0  0  0  0
 18 47  1  0  0  0  0
 18 48  1  0  0  0  0
 19 49  1  0  0  0  0
 19 50  1  0  0  0  0
 23 51  1  0  0  0  0
 23 52  1  0  0  0  0
 25 53  1  0  0  0  0
 25 54  1  0  0  0  0
 25 55  1  0  0  0  0
M  END
$$$$
19-nortestosterone
 Wcorina  11250909513D 1   1.00000     0.00000 
CORINA evaluation license 3.46 0067  05.08.2008
 46 49  0  0  1  0  0  0  0  0  1 V2000
   -0.1108    1.2052   -0.0114 C   0  0  0  0  0  0  0  0  0  0  0  0
   -1.4016    2.0004    0.0046 C   0  0  0  0  0  0  0  0  0  0  0  0
   -1.3003    3.0589   -1.0932 C   0  0  0  0  0  0  0  0  0  0  0  0
   -0.0985    3.9640   -0.8891 C   0  0  1  0  0  0  0  0  0  0  0  0
    1.1348    3.2480   -0.4308 C   0  0  0  0  0  0  0  0  0  0  0  0
    1.1354    1.9792   -0.0081 C   0  0  0  0  0  0  0  0  0  0  0  0
    0.2030    4.7080   -2.1961 C   0  0  2  0  0  0  0  0  0  0  0  0
    1.4245    5.6163   -1.9927 C   0  0  1  0  0  0  0  0  0  0  0  0
    2.6446    4.7487   -1.6705 C   0  0  0  0  0  0  0  0  0  0  0  0
    2.4440    4.0145   -0.3780 C   0  0  0  0  0  0  0  0  0  0  0  0
   -1.0259    5.5132   -2.6079 C   0  0  0  0  0  0  0  0  0  0  0  0
   -0.7481    6.3842   -3.8434 C   0  0  0  0  0  0  0  0  0  0  0  0
    0.4225    7.2858   -3.5003 C   0  0  2  0  0  0  0  0  0  0  0  0
    1.6495    6.3798   -3.2855 C   0  0  1  0  0  0  0  0  0  0  0  0
   -0.1085   -0.0080   -0.0214 O   0  0  0  0  0  0  0  0  0  0  0  0
    0.1228    8.0573   -2.2136 C   0  0  0  0  0  0  0  0  0  0  0  0
    2.7838    7.4105   -3.2601 C   0  0  0  0  0  0  0  0  0  0  0  0
    2.3958    8.3831   -4.4069 C   0  0  0  0  0  0  0  0  0  0  0  0
    0.8788    8.2522   -4.5880 C   0  0  2  0  0  0  0  0  0  0  0  0
    0.2581    9.5270   -4.4099 O   0  0  0  0  0  0  0  0  0  0  0  0
    0.4278    3.9797   -2.9752 H   0  0  0  0  0  0  0  0  0  0  0  0
    1.2379    6.3138   -1.1762 H   0  0  0  0  0  0  0  0  0  0  0  0
    1.7684    5.6875   -4.1190 H   0  0  0  0  0  0  0  0  0  0  0  0
    0.6425    7.8507   -5.5734 H   0  0  0  0  0  0  0  0  0  0  0  0
    0.5108   10.1836   -5.0732 H   0  0  0  0  0  0  0  0  0  0  0  0
   -0.3589    4.7050   -0.1333 H   0  0  0  0  0  0  0  0  0  0  0  0
   -2.2459    1.3402   -0.1941 H   0  0  0  0  0  0  0  0  0  0  0  0
   -1.5275    2.4828    0.9739 H   0  0  0  0  0  0  0  0  0  0  0  0
   -1.2114    2.5620   -2.0593 H   0  0  0  0  0  0  0  0  0  0  0  0
   -2.2066    3.6644   -1.0882 H   0  0  0  0  0  0  0  0  0  0  0  0
    2.0560    1.5185    0.3183 H   0  0  0  0  0  0  0  0  0  0  0  0
    2.7766    4.0011   -2.4527 H   0  0  0  0  0  0  0  0  0  0  0  0
    3.5333    5.3772   -1.6127 H   0  0  0  0  0  0  0  0  0  0  0  0
    2.4092    4.7421    0.4329 H   0  0  0  0  0  0  0  0  0  0  0  0
    3.2679    3.3200   -0.2137 H   0  0  0  0  0  0  0  0  0  0  0  0
   -1.8415    4.8262   -2.8336 H   0  0  0  0  0  0  0  0  0  0  0  0
   -1.3235    6.1561   -1.7796 H   0  0  0  0  0  0  0  0  0  0  0  0
   -0.4931    5.7519   -4.6939 H   0  0  0  0  0  0  0  0  0  0  0  0
   -1.6253    6.9873   -4.0775 H   0  0  0  0  0  0  0  0  0  0  0  0
   -0.1143    7.3542   -1.4152 H   0  0  0  0  0  0  0  0  0  0  0  0
    0.9954    8.6465   -1.9316 H   0  0  0  0  0  0  0  0  0  0  0  0
   -0.7263    8.7210   -2.3773 H   0  0  0  0  0  0  0  0  0  0  0  0
    2.8092    7.9326   -2.3037 H   0  0  0  0  0  0  0  0  0  0  0  0
    3.7423    6.9341   -3.4662 H   0  0  0  0  0  0  0  0  0  0  0  0
    2.6519    9.4064   -4.1323 H   0  0  0  0  0  0  0  0  0  0  0  0
    2.9102    8.1020   -5.3259 H   0  0  0  0  0  0  0  0  0  0  0  0
  1 15  2  0  0  0  0
  1  6  1  0  0  0  0
  1  2  1  0  0  0  0
  2  3  1  0  0  0  0
  3  4  1  0  0  0  0
  4 26  1  0  0  0  0
  4  7  1  0  0  0  0
  4  5  1  0  0  0  0
  5 10  1  0  0  0  0
  5  6  2  0  0  0  0
  7 21  1  0  0  0  0
  7 11  1  0  0  0  0
  7  8  1  0  0  0  0
  8 22  1  0  0  0  0
  8 14  1  0  0  0  0
  8  9  1  0  0  0  0
  9 10  1  0  0  0  0
 11 12  1  0  0  0  0
 12 13  1  0  0  0  0
 13 16  1  0  0  0  0
 13 19  1  0  0  0  0
 13 14  1  0  0  0  0
 14 23  1  0  0  0  0
 14 17  1  0  0  0  0
 17 18  1  0  0  0  0
 18 19  1  0  0  0  0
 19 24  1  0  0  0  0
 19 20  1  0  0  0  0
 20 25  1  0  0  0  0
  2 27  1  0  0  0  0
  2 28  1  0  0  0  0
  3 29  1  0  0  0  0
  3 30  1  0  0  0  0
  6 31  1  0  0  0  0
  9 32  1  0  0  0  0
  9 33  1  0  0  0  0
 10 34  1  0  0  0  0
 10 35  1  0  0  0  0
 11 36  1  0  0  0  0
 11 37  1  0  0  0  0
 12 38  1  0  0  0  0
 12 39  1  0  0  0  0
 16 40  1  0  0  0  0
 16 41  1  0  0  0  0
 16 42  1  0  0  0  0
 17 43  1  0  0  0  0
 17 44  1  0  0  0  0
 18 45  1  0  0  0  0
 18 46  1  0  0  0  0
M  END
$$$$
16a,17a-dihydroxyprogesterone
 Wcorina  11250909513D 1   1.00000     0.00000 
CORINA evaluation license 3.46 0067  05.08.2008
 55 58  0  0  1  0  0  0  0  0  1 V2000
   -0.5847    1.5102    0.1089 C   0  0  0  0  0  0  0  0  0  0  0  0
   -1.8614    2.3124   -0.0501 C   0  0  0  0  0  0  0  0  0  0  0  0
   -1.6366    3.3088   -1.1870 C   0  0  0  0  0  0  0  0  0  0  0  0
   -0.4518    4.2169   -0.9098 C   0  0  1  0  0  0  0  0  0  0  0  0
    0.7202    3.5200   -0.2899 C   0  0  0  0  0  0  0  0  0  0  0  0
    0.6632    2.2762    0.1978 C   0  0  0  0  0  0  0  0  0  0  0  0
   -0.0103    4.8868   -2.2171 C   0  0  2  0  0  0  0  0  0  0  0  0
    1.1942    5.7979   -1.9389 C   0  0  1  0  0  0  0  0  0  0  0  0
    2.3652    4.9423   -1.4471 C   0  0  0  0  0  0  0  0  0  0  0  0
    2.0257    4.2808   -0.1442 C   0  0  0  0  0  0  0  0  0  0  0  0
   -1.1816    5.6751   -2.7955 C   0  0  0  0  0  0  0  0  0  0  0  0
   -0.7694    6.4755   -4.0412 C   0  0  0  0  0  0  0  0  0  0  0  0
    0.3700    7.3878   -3.6290 C   0  0  2  0  0  0  0  0  0  0  0  0
    1.5584    6.4880   -3.2409 C   0  0  1  0  0  0  0  0  0  0  0  0
   -0.5951    0.2982    0.1648 O   0  0  0  0  0  0  0  0  0  0  0  0
   -0.9119    5.3154    0.0506 C   0  0  0  0  0  0  0  0  0  0  0  0
   -0.0508    8.2304   -2.4232 C   0  0  0  0  0  0  0  0  0  0  0  0
    2.6959    7.5121   -3.1553 C   0  0  0  0  0  0  0  0  0  0  0  0
    2.4378    8.4225   -4.3867 C   0  0  2  0  0  0  0  0  0  0  0  0
    0.9457    8.2907   -4.7149 C   0  0  2  0  0  0  0  0  0  0  0  0
    0.2906    9.6470   -4.6679 C   0  0  0  0  0  0  0  0  0  0  0  0
    0.7915   10.5375   -4.0242 O   0  0  0  0  0  0  0  0  0  0  0  0
   -0.9897    9.8920   -5.4241 C   0  0  0  0  0  0  0  0  0  0  0  0
    0.7634    7.6960   -6.0014 O   0  0  0  0  0  0  0  0  0  0  0  0
    3.2283    7.9854   -5.4940 O   0  0  0  0  0  0  0  0  0  0  0  0
    0.2847    4.1157   -2.9289 H   0  0  0  0  0  0  0  0  0  0  0  0
    0.9331    6.5401   -1.1846 H   0  0  0  0  0  0  0  0  0  0  0  0
    1.7539    5.7504   -4.0192 H   0  0  0  0  0  0  0  0  0  0  0  0
    2.6760    9.4579   -4.1430 H   0  0  0  0  0  0  0  0  0  0  0  0
    1.1103    8.2257   -6.7323 H   0  0  0  0  0  0  0  0  0  0  0  0
    4.1816    8.0232   -5.3360 H   0  0  0  0  0  0  0  0  0  0  0  0
   -2.6884    1.6473   -0.2985 H   0  0  0  0  0  0  0  0  0  0  0  0
   -2.0801    2.8477    0.8739 H   0  0  0  0  0  0  0  0  0  0  0  0
   -1.4553    2.7595   -2.1108 H   0  0  0  0  0  0  0  0  0  0  0  0
   -2.5318    3.9189   -1.3074 H   0  0  0  0  0  0  0  0  0  0  0  0
    1.5407    1.8287    0.6406 H   0  0  0  0  0  0  0  0  0  0  0  0
    2.5679    4.1523   -2.1703 H   0  0  0  0  0  0  0  0  0  0  0  0
    3.2503    5.5680   -1.3325 H   0  0  0  0  0  0  0  0  0  0  0  0
    1.9164    5.0517    0.6186 H   0  0  0  0  0  0  0  0  0  0  0  0
    2.8206    3.5915    0.1406 H   0  0  0  0  0  0  0  0  0  0  0  0
   -1.9777    4.9815   -3.0662 H   0  0  0  0  0  0  0  0  0  0  0  0
   -1.5548    6.3642   -2.0379 H   0  0  0  0  0  0  0  0  0  0  0  0
   -0.4362    5.7962   -4.8257 H   0  0  0  0  0  0  0  0  0  0  0  0
   -1.6114    7.0699   -4.3961 H   0  0  0  0  0  0  0  0  0  0  0  0
   -1.2644    4.8633    0.9777 H   0  0  0  0  0  0  0  0  0  0  0  0
   -0.0773    5.9826    0.2661 H   0  0  0  0  0  0  0  0  0  0  0  0
   -1.7217    5.8830   -0.4077 H   0  0  0  0  0  0  0  0  0  0  0  0
   -0.3566    7.5729   -1.6094 H   0  0  0  0  0  0  0  0  0  0  0  0
    0.7891    8.8444   -2.0982 H   0  0  0  0  0  0  0  0  0  0  0  0
   -0.8847    8.8741   -2.7031 H   0  0  0  0  0  0  0  0  0  0  0  0
    2.6294    8.0859   -2.2308 H   0  0  0  0  0  0  0  0  0  0  0  0
    3.6650    7.0198   -3.2360 H   0  0  0  0  0  0  0  0  0  0  0  0
   -1.2866    8.9796   -5.9412 H   0  0  0  0  0  0  0  0  0  0  0  0
   -1.7737   10.1854   -4.7259 H   0  0  0  0  0  0  0  0  0  0  0  0
   -0.8350   10.6883   -6.1522 H   0  0  0  0  0  0  0  0  0  0  0  0
  1 15  2  0  0  0  0
  1  6  1  0  0  0  0
  1  2  1  0  0  0  0
  2  3  1  0  0  0  0
  3  4  1  0  0  0  0
  4 16  1  0  0  0  0
  4  7  1  0  0  0  0
  4  5  1  0  0  0  0
  5 10  1  0  0  0  0
  5  6  2  0  0  0  0
  7 26  1  0  0  0  0
  7 11  1  0  0  0  0
  7  8  1  0  0  0  0
  8 27  1  0  0  0  0
  8 14  1  0  0  0  0
  8  9  1  0  0  0  0
  9 10  1  0  0  0  0
 11 12  1  0  0  0  0
 12 13  1  0  0  0  0
 13 17  1  0  0  0  0
 13 20  1  0  0  0  0
 13 14  1  0  0  0  0
 14 28  1  0  0  0  0
 14 18  1  0  0  0  0
 18 19  1  0  0  0  0
 19 29  1  0  0  0  0
 19 25  1  0  0  0  0
 19 20  1  0  0  0  0
 20 24  1  0  0  0  0
 20 21  1  0  0  0  0
 21 22  2  0  0  0  0
 21 23  1  0  0  0  0
 24 30  1  0  0  0  0
 25 31  1  0  0  0  0
  2 32  1  0  0  0  0
  2 33  1  0  0  0  0
  3 34  1  0  0  0  0
  3 35  1  0  0  0  0
  6 36  1  0  0  0  0
  9 37  1  0  0  0  0
  9 38  1  0  0  0  0
 10 39  1  0  0  0  0
 10 40  1  0  0  0  0
 11 41  1  0  0  0  0
 11 42  1  0  0  0  0
 12 43  1  0  0  0  0
 12 44  1  0  0  0  0
 16 45  1  0  0  0  0
 16 46  1  0  0  0  0
 16 47  1  0  0  0  0
 17 48  1  0  0  0  0
 17 49  1  0  0  0  0
 17 50  1  0  0  0  0
 18 51  1  0  0  0  0
 18 52  1  0  0  0  0
 23 53  1  0  0  0  0
 23 54  1  0  0  0  0
 23 55  1  0  0  0  0
M  END
$$$$
16a-methylprogesterone
 Wcorina  11250909513D 1   1.00000     0.00000 
CORINA evaluation license 3.46 0067  05.08.2008
 56 59  0  0  1  0  0  0  0  0  1 V2000
   -0.5079    1.3158   -0.0530 C   0  0  0  0  0  0  0  0  0  0  0  0
   -1.7863    2.1252   -0.1504 C   0  0  0  0  0  0  0  0  0  0  0  0
   -1.5869    3.1637   -1.2538 C   0  0  0  0  0  0  0  0  0  0  0  0
   -0.3937    4.0590   -0.9714 C   0  0  1  0  0  0  0  0  0  0  0  0
    0.7914    3.3376   -0.4070 C   0  0  0  0  0  0  0  0  0  0  0  0
    0.7435    2.0763    0.0345 C   0  0  0  0  0  0  0  0  0  0  0  0
    0.0175    4.7774   -2.2627 C   0  0  2  0  0  0  0  0  0  0  0  0
    1.2304    5.6757   -1.9795 C   0  0  1  0  0  0  0  0  0  0  0  0
    2.4111    4.8006   -1.5492 C   0  0  0  0  0  0  0  0  0  0  0  0
    2.1018    4.0905   -0.2644 C   0  0  0  0  0  0  0  0  0  0  0  0
   -1.1657    5.5887   -2.7821 C   0  0  0  0  0  0  0  0  0  0  0  0
   -0.7821    6.4352   -4.0062 C   0  0  0  0  0  0  0  0  0  0  0  0
    0.3690    7.3297   -3.5876 C   0  0  2  0  0  0  0  0  0  0  0  0
    1.5645    6.4143   -3.2629 C   0  0  1  0  0  0  0  0  0  0  0  0
   -0.5197    0.1026   -0.0428 O   0  0  0  0  0  0  0  0  0  0  0  0
   -0.8278    5.1210    0.0409 C   0  0  0  0  0  0  0  0  0  0  0  0
   -0.0205    8.1265   -2.3409 C   0  0  0  0  0  0  0  0  0  0  0  0
    2.7060    7.4329   -3.1662 C   0  0  0  0  0  0  0  0  0  0  0  0
    2.4202    8.3897   -4.3557 C   0  0  2  0  0  0  0  0  0  0  0  0
    0.9203    8.2724   -4.6522 C   0  0  2  0  0  0  0  0  0  0  0  0
    0.2695    9.6268   -4.5379 C   0  0  0  0  0  0  0  0  0  0  0  0
    0.7891   10.4924   -3.8752 O   0  0  0  0  0  0  0  0  0  0  0  0
   -1.0297    9.9011   -5.2505 C   0  0  0  0  0  0  0  0  0  0  0  0
    3.2364    7.9659   -5.5784 C   0  0  0  0  0  0  0  0  0  0  0  0
    0.2934    4.0335   -3.0101 H   0  0  0  0  0  0  0  0  0  0  0  0
    0.9894    6.3892   -1.1915 H   0  0  0  0  0  0  0  0  0  0  0  0
    1.7394    5.7065   -4.0732 H   0  0  0  0  0  0  0  0  0  0  0  0
    2.6666    9.4147   -4.0787 H   0  0  0  0  0  0  0  0  0  0  0  0
    0.7564    7.8565   -5.6464 H   0  0  0  0  0  0  0  0  0  0  0  0
   -2.6205    1.4710   -0.4036 H   0  0  0  0  0  0  0  0  0  0  0  0
   -1.9812    2.6254    0.7983 H   0  0  0  0  0  0  0  0  0  0  0  0
   -1.4293    2.6495   -2.2019 H   0  0  0  0  0  0  0  0  0  0  0  0
   -2.4834    3.7791   -1.3292 H   0  0  0  0  0  0  0  0  0  0  0  0
    1.6305    1.6111    0.4385 H   0  0  0  0  0  0  0  0  0  0  0  0
    2.5944    4.0383   -2.3064 H   0  0  0  0  0  0  0  0  0  0  0  0
    3.3001    5.4202   -1.4325 H   0  0  0  0  0  0  0  0  0  0  0  0
    2.0128    4.8321    0.5295 H   0  0  0  0  0  0  0  0  0  0  0  0
    2.9019    3.3899   -0.0253 H   0  0  0  0  0  0  0  0  0  0  0  0
   -1.9697    4.9069   -3.0594 H   0  0  0  0  0  0  0  0  0  0  0  0
   -1.5189    6.2490   -1.9900 H   0  0  0  0  0  0  0  0  0  0  0  0
   -0.4695    5.7857   -4.8238 H   0  0  0  0  0  0  0  0  0  0  0  0
   -1.6311    7.0438   -4.3178 H   0  0  0  0  0  0  0  0  0  0  0  0
   -1.1587    4.6345    0.9585 H   0  0  0  0  0  0  0  0  0  0  0  0
    0.0133    5.7783    0.2612 H   0  0  0  0  0  0  0  0  0  0  0  0
   -1.6473    5.7066   -0.3757 H   0  0  0  0  0  0  0  0  0  0  0  0
   -0.3134    7.4392   -1.5472 H   0  0  0  0  0  0  0  0  0  0  0  0
    0.8302    8.7223   -2.0100 H   0  0  0  0  0  0  0  0  0  0  0  0
   -0.8557    8.7857   -2.5773 H   0  0  0  0  0  0  0  0  0  0  0  0
    2.6633    7.9712   -2.2194 H   0  0  0  0  0  0  0  0  0  0  0  0
    3.6717    6.9427   -3.2891 H   0  0  0  0  0  0  0  0  0  0  0  0
   -1.3421    9.0087   -5.7929 H   0  0  0  0  0  0  0  0  0  0  0  0
   -1.7944   10.1694   -4.5215 H   0  0  0  0  0  0  0  0  0  0  0  0
   -0.8925   10.7236   -5.9525 H   0  0  0  0  0  0  0  0  0  0  0  0
    2.9824    6.9406   -5.8472 H   0  0  0  0  0  0  0  0  0  0  0  0
    3.0092    8.6277   -6.4141 H   0  0  0  0  0  0  0  0  0  0  0  0
    4.2993    8.0275   -5.3448 H   0  0  0  0  0  0  0  0  0  0  0  0
  1 15  2  0  0  0  0
  1  6  1  0  0  0  0
  1  2  1  0  0  0  0
  2  3  1  0  0  0  0
  3  4  1  0  0  0  0
  4 16  1  0  0  0  0
  4  7  1  0  0  0  0
  4  5  1  0  0  0  0
  5 10  1  0  0  0  0
  5  6  2  0  0  0  0
  7 25  1  0  0  0  0
  7 11  1  0  0  0  0
  7  8  1  0  0  0  0
  8 26  1  0  0  0  0
  8 14  1  0  0  0  0
  8  9  1  0  0  0  0
  9 10  1  0  0  0  0
 11 12  1  0  0  0  0
 12 13  1  0  0  0  0
 13 17  1  0  0  0  0
 13 20  1  0  0  0  0
 13 14  1  0  0  0  0
 14 27  1  0  0  0  0
 14 18  1  0  0  0  0
 18 19  1  0  0  0  0
 19 28  1  0  0  0  0
 19 24  1  0  0  0  0
 19 20  1  0  0  0  0
 20 21  1  0  0  0  0
 20 29  1  0  0  0  0
 21 22  2  0  0  0  0
 21 23  1  0  0  0  0
  2 30  1  0  0  0  0
  2 31  1  0  0  0  0
  3 32  1  0  0  0  0
  3 33  1  0  0  0  0
  6 34  1  0  0  0  0
  9 35  1  0  0  0  0
  9 36  1  0  0  0  0
 10 37  1  0  0  0  0
 10 38  1  0  0  0  0
 11 39  1  0  0  0  0
 11 40  1  0  0  0  0
 12 41  1  0  0  0  0
 12 42  1  0  0  0  0
 16 43  1  0  0  0  0
 16 44  1  0  0  0  0
 16 45  1  0  0  0  0
 17 46  1  0  0  0  0
 17 47  1  0  0  0  0
 17 48  1  0  0  0  0
 18 49  1  0  0  0  0
 18 50  1  0  0  0  0
 23 51  1  0  0  0  0
 23 52  1  0  0  0  0
 23 53  1  0  0  0  0
 24 54  1  0  0  0  0
 24 55  1  0  0  0  0
 24 56  1  0  0  0  0
M  END
$$$$
19-norprogesterone
 Wcorina  11250909513D 1   1.00000     0.00000 
CORINA evaluation license 3.46 0067  05.08.2008
 50 53  0  0  1  0  0  0  0  0  1 V2000
   -0.5112    1.3142   -0.0561 C   0  0  0  0  0  0  0  0  0  0  0  0
   -1.7895    2.1236   -0.1540 C   0  0  0  0  0  0  0  0  0  0  0  0
   -1.5898    3.1622   -1.2574 C   0  0  0  0  0  0  0  0  0  0  0  0
   -0.3966    4.0574   -0.9744 C   0  0  1  0  0  0  0  0  0  0  0  0
    0.7883    3.3358   -0.4094 C   0  0  0  0  0  0  0  0  0  0  0  0
    0.7403    2.0745    0.0324 C   0  0  0  0  0  0  0  0  0  0  0  0
    0.0151    4.7758   -2.2655 C   0  0  2  0  0  0  0  0  0  0  0  0
    1.2281    5.6739   -1.9818 C   0  0  1  0  0  0  0  0  0  0  0  0
    2.4085    4.7986   -1.5511 C   0  0  0  0  0  0  0  0  0  0  0  0
    2.0987    4.0887   -0.2666 C   0  0  0  0  0  0  0  0  0  0  0  0
   -1.1679    5.5872   -2.7852 C   0  0  0  0  0  0  0  0  0  0  0  0
   -0.7838    6.4340   -4.0089 C   0  0  0  0  0  0  0  0  0  0  0  0
    0.3674    7.3284   -3.5898 C   0  0  2  0  0  0  0  0  0  0  0  0
    1.5626    6.4129   -3.2650 C   0  0  1  0  0  0  0  0  0  0  0  0
   -0.5231    0.1010   -0.0463 O   0  0  0  0  0  0  0  0  0  0  0  0
   -0.0224    8.1250   -2.3431 C   0  0  0  0  0  0  0  0  0  0  0  0
    2.7041    7.4313   -3.1676 C   0  0  0  0  0  0  0  0  0  0  0  0
    2.4188    8.3885   -4.3567 C   0  0  0  0  0  0  0  0  0  0  0  0
    0.9191    8.2712   -4.6539 C   0  0  2  0  0  0  0  0  0  0  0  0
    0.2683    9.6257   -4.5394 C   0  0  0  0  0  0  0  0  0  0  0  0
    0.7881   10.4912   -3.8769 O   0  0  0  0  0  0  0  0  0  0  0  0
   -1.0310    9.8999   -5.2518 C   0  0  0  0  0  0  0  0  0  0  0  0
   -0.7062    4.8139   -0.2533 H   0  0  0  0  0  0  0  0  0  0  0  0
    0.2911    4.0319   -3.0128 H   0  0  0  0  0  0  0  0  0  0  0  0
    0.9868    6.3872   -1.1936 H   0  0  0  0  0  0  0  0  0  0  0  0
    1.7378    5.7053   -4.0754 H   0  0  0  0  0  0  0  0  0  0  0  0
    0.7555    7.8556   -5.6482 H   0  0  0  0  0  0  0  0  0  0  0  0
   -2.6237    1.4695   -0.4075 H   0  0  0  0  0  0  0  0  0  0  0  0
   -1.9848    2.6238    0.7946 H   0  0  0  0  0  0  0  0  0  0  0  0
   -1.4318    2.6480   -2.2054 H   0  0  0  0  0  0  0  0  0  0  0  0
   -2.4862    3.7776   -1.3330 H   0  0  0  0  0  0  0  0  0  0  0  0
    1.6269    1.6093    0.4372 H   0  0  0  0  0  0  0  0  0  0  0  0
    2.5920    4.0364   -2.3084 H   0  0  0  0  0  0  0  0  0  0  0  0
    3.2976    5.4183   -1.4341 H   0  0  0  0  0  0  0  0  0  0  0  0
    2.0095    4.8303    0.5273 H   0  0  0  0  0  0  0  0  0  0  0  0
    2.8986    3.3881   -0.0272 H   0  0  0  0  0  0  0  0  0  0  0  0
   -1.9718    4.9055   -3.0629 H   0  0  0  0  0  0  0  0  0  0  0  0
   -1.5214    6.2473   -1.9931 H   0  0  0  0  0  0  0  0  0  0  0  0
   -0.4710    5.7846   -4.8266 H   0  0  0  0  0  0  0  0  0  0  0  0
   -1.6326    7.0427   -4.3206 H   0  0  0  0  0  0  0  0  0  0  0  0
   -0.3155    7.4375   -1.5496 H   0  0  0  0  0  0  0  0  0  0  0  0
    0.8282    8.7207   -2.0118 H   0  0  0  0  0  0  0  0  0  0  0  0
   -0.8576    8.7842   -2.5796 H   0  0  0  0  0  0  0  0  0  0  0  0
    2.6611    7.9693   -2.2205 H   0  0  0  0  0  0  0  0  0  0  0  0
    3.6699    6.9411   -3.2903 H   0  0  0  0  0  0  0  0  0  0  0  0
    2.6651    9.4134   -4.0794 H   0  0  0  0  0  0  0  0  0  0  0  0
    2.9998    8.0863   -5.2280 H   0  0  0  0  0  0  0  0  0  0  0  0
   -1.8649    9.6461   -4.5973 H   0  0  0  0  0  0  0  0  0  0  0  0
   -1.0848   10.9561   -5.5158 H   0  0  0  0  0  0  0  0  0  0  0  0
   -1.0833    9.2959   -6.1577 H   0  0  0  0  0  0  0  0  0  0  0  0
  1 15  2  0  0  0  0
  1  6  1  0  0  0  0
  1  2  1  0  0  0  0
  2  3  1  0  0  0  0
  3  4  1  0  0  0  0
  4 23  1  0  0  0  0
  4  7  1  0  0  0  0
  4  5  1  0  0  0  0
  5 10  1  0  0  0  0
  5  6  2  0  0  0  0
  7 24  1  0  0  0  0
  7 11  1  0  0  0  0
  7  8  1  0  0  0  0
  8 25  1  0  0  0  0
  8 14  1  0  0  0  0
  8  9  1  0  0  0  0
  9 10  1  0  0  0  0
 11 12  1  0  0  0  0
 12 13  1  0  0  0  0
 13 16  1  0  0  0  0
 13 19  1  0  0  0  0
 13 14  1  0  0  0  0
 14 26  1  0  0  0  0
 14 17  1  0  0  0  0
 17 18  1  0  0  0  0
 18 19  1  0  0  0  0
 19 27  1  0  0  0  0
 19 20  1  0  0  0  0
 20 21  2  0  0  0  0
 20 22  1  0  0  0  0
  2 28  1  0  0  0  0
  2 29  1  0  0  0  0
  3 30  1  0  0  0  0
  3 31  1  0  0  0  0
  6 32  1  0  0  0  0
  9 33  1  0  0  0  0
  9 34  1  0  0  0  0
 10 35  1  0  0  0  0
 10 36  1  0  0  0  0
 11 37  1  0  0  0  0
 11 38  1  0  0  0  0
 12 39  1  0  0  0  0
 12 40  1  0  0  0  0
 16 41  1  0  0  0  0
 16 42  1  0  0  0  0
 16 43  1  0  0  0  0
 17 44  1  0  0  0  0
 17 45  1  0  0  0  0
 18 46  1  0  0  0  0
 18 47  1  0  0  0  0
 22 48  1  0  0  0  0
 22 49  1  0  0  0  0
 22 50  1  0  0  0  0
M  END
$$$$
2a-methylcortisol
 Wcorina  11250909513D 1   1.00000     0.00000 
CORINA evaluation license 3.46 0067  05.08.2008
 59 62  0  0  1  0  0  0  0  0  1 V2000
   -1.6726    1.1048   -0.3765 C   0  0  0  0  0  0  0  0  0  0  0  0
   -2.8320    2.0817   -0.3957 C   0  0  1  0  0  0  0  0  0  0  0  0
   -2.4958    3.1702   -1.4145 C   0  0  0  0  0  0  0  0  0  0  0  0
   -1.1942    3.8736   -1.0737 C   0  0  1  0  0  0  0  0  0  0  0  0
   -0.1160    2.9582   -0.5807 C   0  0  0  0  0  0  0  0  0  0  0  0
   -0.3313    1.6830   -0.2404 C   0  0  0  0  0  0  0  0  0  0  0  0
   -0.6903    4.6323   -2.3078 C   0  0  2  0  0  0  0  0  0  0  0  0
    0.6311    5.3361   -1.9663 C   0  0  1  0  0  0  0  0  0  0  0  0
    1.6847    4.2806   -1.6186 C   0  0  0  0  0  0  0  0  0  0  0  0
    1.2826    3.5170   -0.3915 C   0  0  0  0  0  0  0  0  0  0  0  0
   -1.7547    5.6322   -2.7495 C   0  0  2  0  0  0  0  0  0  0  0  0
   -1.2608    6.5159   -3.9059 C   0  0  0  0  0  0  0  0  0  0  0  0
   -0.0013    7.2133   -3.4288 C   0  0  1  0  0  0  0  0  0  0  0  0
   -1.8456   -0.0929   -0.4639 O   0  0  0  0  0  0  0  0  0  0  0  0
   -1.4837    4.8991    0.0243 C   0  0  0  0  0  0  0  0  0  0  0  0
   -0.2824    7.9517   -2.1185 C   0  0  0  0  0  0  0  0  0  0  0  0
   -2.0985    6.4665   -1.6415 O   0  0  0  0  0  0  0  0  0  0  0  0
    1.0614    6.1244   -3.1901 C   0  0  1  0  0  0  0  0  0  0  0  0
    2.3281    6.9715   -3.0238 C   0  0  0  0  0  0  0  0  0  0  0  0
    2.1729    8.0507   -4.1298 C   0  0  0  0  0  0  0  0  0  0  0  0
    0.6714    8.1573   -4.4198 C   0  0  2  0  0  0  0  0  0  0  0  0
    0.2065    9.5724   -4.1910 C   0  0  0  0  0  0  0  0  0  0  0  0
    0.8132   10.2924   -3.4349 O   0  0  0  0  0  0  0  0  0  0  0  0
    0.3869    7.7523   -5.7604 O   0  0  0  0  0  0  0  0  0  0  0  0
   -1.0155   10.0890   -4.9057 C   0  0  0  0  0  0  0  0  0  0  0  0
   -1.2509   11.4464   -4.5265 O   0  0  0  0  0  0  0  0  0  0  0  0
   -4.1149    1.3581   -0.8097 C   0  0  0  0  0  0  0  0  0  0  0  0
   -2.9592    2.5251    0.5919 H   0  0  0  0  0  0  0  0  0  0  0  0
   -0.5152    3.9206   -3.1146 H   0  0  0  0  0  0  0  0  0  0  0  0
    0.4866    6.0097   -1.1217 H   0  0  0  0  0  0  0  0  0  0  0  0
   -2.6418    5.0873   -3.0725 H   0  0  0  0  0  0  0  0  0  0  0  0
   -2.7717    7.1307   -1.8433 H   0  0  0  0  0  0  0  0  0  0  0  0
    1.1412    5.4670   -4.0558 H   0  0  0  0  0  0  0  0  0  0  0  0
    0.7889    8.3162   -6.4353 H   0  0  0  0  0  0  0  0  0  0  0  0
   -2.0241   11.8446   -4.9494 H   0  0  0  0  0  0  0  0  0  0  0  0
   -2.4075    2.7178   -2.4022 H   0  0  0  0  0  0  0  0  0  0  0  0
   -3.3024    3.9031   -1.4312 H   0  0  0  0  0  0  0  0  0  0  0  0
    0.4855    1.0734    0.1167 H   0  0  0  0  0  0  0  0  0  0  0  0
    1.7658    3.5641   -2.4360 H   0  0  0  0  0  0  0  0  0  0  0  0
    2.6481    4.7657   -1.4616 H   0  0  0  0  0  0  0  0  0  0  0  0
    1.2922    4.1978    0.4597 H   0  0  0  0  0  0  0  0  0  0  0  0
    1.9822    2.6997   -0.2168 H   0  0  0  0  0  0  0  0  0  0  0  0
   -1.0366    5.8984   -4.7757 H   0  0  0  0  0  0  0  0  0  0  0  0
   -2.0210    7.2546   -4.1597 H   0  0  0  0  0  0  0  0  0  0  0  0
   -1.5196    4.3963    0.9908 H   0  0  0  0  0  0  0  0  0  0  0  0
   -0.6954    5.6518    0.0354 H   0  0  0  0  0  0  0  0  0  0  0  0
   -2.4423    5.3797   -0.1710 H   0  0  0  0  0  0  0  0  0  0  0  0
   -0.4454    7.2270   -1.3208 H   0  0  0  0  0  0  0  0  0  0  0  0
    0.5698    8.5832   -1.8673 H   0  0  0  0  0  0  0  0  0  0  0  0
   -1.1720    8.5710   -2.2341 H   0  0  0  0  0  0  0  0  0  0  0  0
    2.3568    7.4326   -2.0365 H   0  0  0  0  0  0  0  0  0  0  0  0
    3.2201    6.3691   -3.1953 H   0  0  0  0  0  0  0  0  0  0  0  0
    2.5532    9.0083   -3.7741 H   0  0  0  0  0  0  0  0  0  0  0  0
    2.7090    7.7452   -5.0284 H   0  0  0  0  0  0  0  0  0  0  0  0
   -0.8565   10.0349   -5.9827 H   0  0  0  0  0  0  0  0  0  0  0  0
   -1.8789    9.4811   -4.6350 H   0  0  0  0  0  0  0  0  0  0  0  0
   -4.3281    0.5606   -0.0979 H   0  0  0  0  0  0  0  0  0  0  0  0
   -4.9437    2.0660   -0.8214 H   0  0  0  0  0  0  0  0  0  0  0  0
   -3.9868    0.9322   -1.8049 H   0  0  0  0  0  0  0  0  0  0  0  0
  1 14  2  0  0  0  0
  1  6  1  0  0  0  0
  1  2  1  0  0  0  0
  2 28  1  0  0  0  0
  2 27  1  0  0  0  0
  2  3  1  0  0  0  0
  3  4  1  0  0  0  0
  4 15  1  0  0  0  0
  4  7  1  0  0  0  0
  4  5  1  0  0  0  0
  5 10  1  0  0  0  0
  5  6  2  0  0  0  0
  7 29  1  0  0  0  0
  7 11  1  0  0  0  0
  7  8  1  0  0  0  0
  8 30  1  0  0  0  0
  8 18  1  0  0  0  0
  8  9  1  0  0  0  0
  9 10  1  0  0  0  0
 11 31  1  0  0  0  0
 11 17  1  0  0  0  0
 11 12  1  0  0  0  0
 12 13  1  0  0  0  0
 13 16  1  0  0  0  0
 13 21  1  0  0  0  0
 13 18  1  0  0  0  0
 17 32  1  0  0  0  0
 18 33  1  0  0  0  0
 18 19  1  0  0  0  0
 19 20  1  0  0  0  0
 20 21  1  0  0  0  0
 21 24  1  0  0  0  0
 21 22  1  0  0  0  0
 22 23  2  0  0  0  0
 22 25  1  0  0  0  0
 24 34  1  0  0  0  0
 25 26  1  0  0  0  0
 26 35  1  0  0  0  0
  3 36  1  0  0  0  0
  3 37  1  0  0  0  0
  6 38  1  0  0  0  0
  9 39  1  0  0  0  0
  9 40  1  0  0  0  0
 10 41  1  0  0  0  0
 10 42  1  0  0  0  0
 12 43  1  0  0  0  0
 12 44  1  0  0  0  0
 15 45  1  0  0  0  0
 15 46  1  0  0  0  0
 15 47  1  0  0  0  0
 16 48  1  0  0  0  0
 16 49  1  0  0  0  0
 16 50  1  0  0  0  0
 19 51  1  0  0  0  0
 19 52  1  0  0  0  0
 20 53  1  0  0  0  0
 20 54  1  0  0  0  0
 25 55  1  0  0  0  0
 25 56  1  0  0  0  0
 27 57  1  0  0  0  0
 27 58  1  0  0  0  0
 27 59  1  0  0  0  0
M  END
$$$$
2a-methyl-9a-fluoro-cortisol
 Wcorina  11250909513D 1   1.00000     0.00000 
CORINA evaluation license 3.46 0067  05.08.2008
 59 62  0  0  1  0  0  0  0  0  1 V2000
   -1.6726    1.1048   -0.3765 C   0  0  0  0  0  0  0  0  0  0  0  0
   -2.8320    2.0817   -0.3957 C   0  0  1  0  0  0  0  0  0  0  0  0
   -2.4958    3.1702   -1.4145 C   0  0  0  0  0  0  0  0  0  0  0  0
   -1.1942    3.8736   -1.0737 C   0  0  1  0  0  0  0  0  0  0  0  0
   -0.1160    2.9582   -0.5807 C   0  0  0  0  0  0  0  0  0  0  0  0
   -0.3313    1.6830   -0.2404 C   0  0  0  0  0  0  0  0  0  0  0  0
   -0.6903    4.6323   -2.3078 C   0  0  2  0  0  0  0  0  0  0  0  0
    0.6311    5.3361   -1.9663 C   0  0  1  0  0  0  0  0  0  0  0  0
    1.6847    4.2806   -1.6186 C   0  0  0  0  0  0  0  0  0  0  0  0
    1.2826    3.5170   -0.3915 C   0  0  0  0  0  0  0  0  0  0  0  0
   -1.7547    5.6322   -2.7495 C   0  0  2  0  0  0  0  0  0  0  0  0
   -1.2608    6.5159   -3.9059 C   0  0  0  0  0  0  0  0  0  0  0  0
   -0.0013    7.2133   -3.4288 C   0  0  1  0  0  0  0  0  0  0  0  0
   -1.8455   -0.0929   -0.4639 O   0  0  0  0  0  0  0  0  0  0  0  0
   -1.4837    4.8991    0.0243 C   0  0  0  0  0  0  0  0  0  0  0  0
   -0.2824    7.9517   -2.1185 C   0  0  0  0  0  0  0  0  0  0  0  0
   -2.0985    6.4665   -1.6415 O   0  0  0  0  0  0  0  0  0  0  0  0
    1.0614    6.1244   -3.1901 C   0  0  1  0  0  0  0  0  0  0  0  0
    2.3281    6.9715   -3.0238 C   0  0  0  0  0  0  0  0  0  0  0  0
    2.1729    8.0507   -4.1298 C   0  0  0  0  0  0  0  0  0  0  0  0
    0.6713    8.1573   -4.4199 C   0  0  2  0  0  0  0  0  0  0  0  0
    0.2065    9.5724   -4.1910 C   0  0  0  0  0  0  0  0  0  0  0  0
    0.8132   10.2924   -3.4349 O   0  0  0  0  0  0  0  0  0  0  0  0
    0.3869    7.7523   -5.7604 O   0  0  0  0  0  0  0  0  0  0  0  0
   -1.0156   10.0890   -4.9057 C   0  0  0  0  0  0  0  0  0  0  0  0
   -1.2509   11.4464   -4.5265 O   0  0  0  0  0  0  0  0  0  0  0  0
   -4.1149    1.3581   -0.8097 C   0  0  0  0  0  0  0  0  0  0  0  0
   -0.4656    3.7188   -3.3434 F   0  0  0  0  0  0  0  0  0  0  0  0
   -2.9592    2.5251    0.5919 H   0  0  0  0  0  0  0  0  0  0  0  0
    0.4866    6.0097   -1.1217 H   0  0  0  0  0  0  0  0  0  0  0  0
   -2.6418    5.0873   -3.0725 H   0  0  0  0  0  0  0  0  0  0  0  0
   -2.7717    7.1307   -1.8433 H   0  0  0  0  0  0  0  0  0  0  0  0
    1.1412    5.4670   -4.0558 H   0  0  0  0  0  0  0  0  0  0  0  0
    0.7889    8.3162   -6.4353 H   0  0  0  0  0  0  0  0  0  0  0  0
   -2.0241   11.8446   -4.9494 H   0  0  0  0  0  0  0  0  0  0  0  0
   -2.4075    2.7178   -2.4022 H   0  0  0  0  0  0  0  0  0  0  0  0
   -3.3024    3.9031   -1.4312 H   0  0  0  0  0  0  0  0  0  0  0  0
    0.4856    1.0734    0.1167 H   0  0  0  0  0  0  0  0  0  0  0  0
    1.7658    3.5641   -2.4360 H   0  0  0  0  0  0  0  0  0  0  0  0
    2.6481    4.7657   -1.4616 H   0  0  0  0  0  0  0  0  0  0  0  0
    1.2922    4.1978    0.4597 H   0  0  0  0  0  0  0  0  0  0  0  0
    1.9822    2.6997   -0.2168 H   0  0  0  0  0  0  0  0  0  0  0  0
   -1.0366    5.8984   -4.7757 H   0  0  0  0  0  0  0  0  0  0  0  0
   -2.0210    7.2546   -4.1597 H   0  0  0  0  0  0  0  0  0  0  0  0
   -1.5196    4.3963    0.9908 H   0  0  0  0  0  0  0  0  0  0  0  0
   -0.6954    5.6518    0.0354 H   0  0  0  0  0  0  0  0  0  0  0  0
   -2.4423    5.3797   -0.1710 H   0  0  0  0  0  0  0  0  0  0  0  0
   -0.4454    7.2270   -1.3208 H   0  0  0  0  0  0  0  0  0  0  0  0
    0.5697    8.5832   -1.8673 H   0  0  0  0  0  0  0  0  0  0  0  0
   -1.1720    8.5710   -2.2341 H   0  0  0  0  0  0  0  0  0  0  0  0
    2.3568    7.4326   -2.0365 H   0  0  0  0  0  0  0  0  0  0  0  0
    3.2201    6.3691   -3.1953 H   0  0  0  0  0  0  0  0  0  0  0  0
    2.5532    9.0083   -3.7741 H   0  0  0  0  0  0  0  0  0  0  0  0
    2.7090    7.7452   -5.0284 H   0  0  0  0  0  0  0  0  0  0  0  0
   -0.8565   10.0349   -5.9827 H   0  0  0  0  0  0  0  0  0  0  0  0
   -1.8789    9.4811   -4.6350 H   0  0  0  0  0  0  0  0  0  0  0  0
   -4.3281    0.5606   -0.0979 H   0  0  0  0  0  0  0  0  0  0  0  0
   -4.9437    2.0660   -0.8214 H   0  0  0  0  0  0  0  0  0  0  0  0
   -3.9868    0.9322   -1.8049 H   0  0  0  0  0  0  0  0  0  0  0  0
  1 14  2  0  0  0  0
  1  6  1  0  0  0  0
  1  2  1  0  0  0  0
  2 29  1  0  0  0  0
  2 27  1  0  0  0  0
  2  3  1  0  0  0  0
  3  4  1  0  0  0  0
  4 15  1  0  0  0  0
  4  7  1  0  0  0  0
  4  5  1  0  0  0  0
  5 10  1  0  0  0  0
  5  6  2  0  0  0  0
  7 28  1  0  0  0  0
  7 11  1  0  0  0  0
  7  8  1  0  0  0  0
  8 30  1  0  0  0  0
  8 18  1  0  0  0  0
  8  9  1  0  0  0  0
  9 10  1  0  0  0  0
 11 31  1  0  0  0  0
 11 17  1  0  0  0  0
 11 12  1  0  0  0  0
 12 13  1  0  0  0  0
 13 16  1  0  0  0  0
 13 21  1  0  0  0  0
 13 18  1  0  0  0  0
 17 32  1  0  0  0  0
 18 33  1  0  0  0  0
 18 19  1  0  0  0  0
 19 20  1  0  0  0  0
 20 21  1  0  0  0  0
 21 24  1  0  0  0  0
 21 22  1  0  0  0  0
 22 23  2  0  0  0  0
 22 25  1  0  0  0  0
 24 34  1  0  0  0  0
 25 26  1  0  0  0  0
 26 35  1  0  0  0  0
  3 36  1  0  0  0  0
  3 37  1  0  0  0  0
  6 38  1  0  0  0  0
  9 39  1  0  0  0  0
  9 40  1  0  0  0  0
 10 41  1  0  0  0  0
 10 42  1  0  0  0  0
 12 43  1  0  0  0  0
 12 44  1  0  0  0  0
 15 45  1  0  0  0  0
 15 46  1  0  0  0  0
 15 47  1  0  0  0  0
 16 48  1  0  0  0  0
 16 49  1  0  0  0  0
 16 50  1  0  0  0  0
 19 51  1  0  0  0  0
 19 52  1  0  0  0  0
 20 53  1  0  0  0  0
 20 54  1  0  0  0  0
 25 55  1  0  0  0  0
 25 56  1  0  0  0  0
 27 57  1  0  0  0  0
 27 58  1  0  0  0  0
 27 59  1  0  0  0  0
M  END
$$$$
