# Supplementary material for: Choquet integral-based fuzzy molecular characterizations: when global definitions are computed from the dependency among atom/bond contributions (LOVIs/LOEIs)
Source: J Cheminform. 2018 Oct 25;10:51. doi: 10.1186/s13321-018-0306-7 (PMC6755596; doi:10.1186/s13321-018-0306-7)
Supplement: Supplementary file 3 — Additional file 3. Matrices of descriptors obtained from the calculation of the projects created in Additional file 2 on the Steroid dataset. [file 13321_2018_306_MOESM3_ESM.zip]

Archive with 50 entries (44 files):
- Suppl. Info. 3/1 - Datasets L-measure = -0.5/
- Suppl. Info. 3/1 - Datasets L-measure = -0.5/AO1/
- Suppl. Info. 3/1 - Datasets L-measure = -0.5/AO1/AO1(0.0).csv
- Suppl. Info. 3/1 - Datasets L-measure = -0.5/AO1/AO1(0.1).csv
- Suppl. Info. 3/1 - Datasets L-measure = -0.5/AO1/AO1(0.2).csv
- Suppl. Info. 3/1 - Datasets L-measure = -0.5/AO1/AO1(0.3).csv
- Suppl. Info. 3/1 - Datasets L-measure = -0.5/AO1/AO1(0.4).csv
- Suppl. Info. 3/1 - Datasets L-measure = -0.5/AO1/AO1(0.5).csv
- Suppl. Info. 3/1 - Datasets L-measure = -0.5/AO1/AO1(0.6).csv
- Suppl. Info. 3/1 - Datasets L-measure = -0.5/AO1/AO1(0.7).csv
- Suppl. Info. 3/1 - Datasets L-measure = -0.5/AO1/AO1(0.8).csv
- Suppl. Info. 3/1 - Datasets L-measure = -0.5/AO1/AO1(0.9).csv
- Suppl. Info. 3/1 - Datasets L-measure = -0.5/AO1/AO1(1.0).csv
- Suppl. Info. 3/1 - Datasets L-measure = -0.5/AO2/
- Suppl. Info. 3/1 - Datasets L-measure = -0.5/AO2/AO2(0.0).csv
- Suppl. Info. 3/1 - Datasets L-measure = -0.5/AO2/AO2(0.1).csv
- Suppl. Info. 3/1 - Datasets L-measure = -0.5/AO2/AO2(0.2).csv
- Suppl. Info. 3/1 - Datasets L-measure = -0.5/AO2/AO2(0.3).csv
- Suppl. Info. 3/1 - Datasets L-measure = -0.5/AO2/AO2(0.4).csv
- Suppl. Info. 3/1 - Datasets L-measure = -0.5/AO2/AO2(0.5).csv
- Suppl. Info. 3/1 - Datasets L-measure = -0.5/AO2/AO2(0.6).csv
- Suppl. Info. 3/1 - Datasets L-measure = -0.5/AO2/AO2(0.7).csv
- Suppl. Info. 3/1 - Datasets L-measure = -0.5/AO2/AO2(0.8).csv
- Suppl. Info. 3/1 - Datasets L-measure = -0.5/AO2/AO2(0.9).csv
- Suppl. Info. 3/1 - Datasets L-measure = -0.5/AO2/AO2(1.0).csv
- Suppl. Info. 3/2 - Datasets L-measure = 0.5/
- Suppl. Info. 3/2 - Datasets L-measure = 0.5/AO1/
- Suppl. Info. 3/2 - Datasets L-measure = 0.5/AO1/AO1(0.0).csv
- Suppl. Info. 3/2 - Datasets L-measure = 0.5/AO1/AO1(0.1).csv
- Suppl. Info. 3/2 - Datasets L-measure = 0.5/AO1/AO1(0.2).csv
- Suppl. Info. 3/2 - Datasets L-measure = 0.5/AO1/AO1(0.3).csv
- Suppl. Info. 3/2 - Datasets L-measure = 0.5/AO1/AO1(0.4).csv
- Suppl. Info. 3/2 - Datasets L-measure = 0.5/AO1/AO1(0.5).csv
- Suppl. Info. 3/2 - Datasets L-measure = 0.5/AO1/AO1(0.6).csv
- Suppl. Info. 3/2 - Datasets L-measure = 0.5/AO1/AO1(0.7).csv
- Suppl. Info. 3/2 - Datasets L-measure = 0.5/AO1/AO1(0.8).csv
- Suppl. Info. 3/2 - Datasets L-measure = 0.5/AO1/AO1(0.9).csv
- Suppl. Info. 3/2 - Datasets L-measure = 0.5/AO1/AO1(1.0).csv
- Suppl. Info. 3/2 - Datasets L-measure = 0.5/AO2/
- Suppl. Info. 3/2 - Datasets L-measure = 0.5/AO2/AO2(0.0).csv
- Suppl. Info. 3/2 - Datasets L-measure = 0.5/AO2/AO2(0.1).csv
- Suppl. Info. 3/2 - Datasets L-measure = 0.5/AO2/AO2(0.2).csv
- Suppl. Info. 3/2 - Datasets L-measure = 0.5/AO2/AO2(0.3).csv
- Suppl. Info. 3/2 - Datasets L-measure = 0.5/AO2/AO2(0.4).csv
- Suppl. Info. 3/2 - Datasets L-measure = 0.5/AO2/AO2(0.5).csv
- Suppl. Info. 3/2 - Datasets L-measure = 0.5/AO2/AO2(0.6).csv
- Suppl. Info. 3/2 - Datasets L-measure = 0.5/AO2/AO2(0.7).csv
- Suppl. Info. 3/2 - Datasets L-measure = 0.5/AO2/AO2(0.8).csv
- Suppl. Info. 3/2 - Datasets L-measure = 0.5/AO2/AO2(0.9).csv
- Suppl. Info. 3/2 - Datasets L-measure = 0.5/AO2/AO2(1.0).csv
