# Supplementary material for: Choquet integral-based fuzzy molecular characterizations: when global definitions are computed from the dependency among atom/bond contributions (LOVIs/LOEIs)
Source: J Cheminform. 2018 Oct 25;10:51. doi: 10.1186/s13321-018-0306-7 (PMC6755596; doi:10.1186/s13321-018-0306-7)
Supplement: Supplementary file 3 — Additional file 3. Matrices of descriptors obtained from the calculation of the projects created in Additional file 2 on the Steroid dataset. [file 13321_2018_306_MOESM3_ESM.zip › Suppl. Info. 3/1 - Datasets L-measure = -0.5/AO1/AO1(0.0).csv]

molecules	pK(log1/K)	CHOQUET[-0.5;AO1;0.0]_B_AB_nCi_2_M10_NS0_T_KA_h-s_MID	CHOQUET[-0.5;AO1;0.0]_B_AB_nCi_2_M10_NS1_T_KA_h-s_MID	CHOQUET[-0.5;AO1;0.0]_B_AB_nCi_2_M10_NS2_T_KA_h-s_MID	CHOQUET[-0.5;AO1;0.0]_B_AB_nCi_2_M10_NS3_T_KA_h-s_MID	CHOQUET[-0.5;AO1;0.0]_B_AB_nCi_2_M10_NS4_T_KA_h-s_MID	CHOQUET[-0.5;AO1;0.0]_B_AB_nCi_2_M10_NS5_T_KA_h-s_MID	CHOQUET[-0.5;AO1;0.0]_B_AB_nCi_2_M10_NS6_T_KA_h-s_MID	CHOQUET[-0.5;AO1;0.0]_B_AB_nCi_2_M10_NS7_T_KA_h-s_MID	CHOQUET[-0.5;AO1;0.0]_B_AB_nCi_2_M13_NS0_T_KA_h-s_MID	CHOQUET[-0.5;AO1;0.0]_B_AB_nCi_2_M13_NS1_T_KA_h-s_MID	CHOQUET[-0.5;AO1;0.0]_B_AB_nCi_2_M13_NS2_T_KA_h-s_MID	CHOQUET[-0.5;AO1;0.0]_B_AB_nCi_2_M13_NS3_T_KA_h-s_MID	CHOQUET[-0.5;AO1;0.0]_B_AB_nCi_2_M13_NS4_T_KA_h-s_MID	CHOQUET[-0.5;AO1;0.0]_B_AB_nCi_2_M13_NS5_T_KA_h-s_MID	CHOQUET[-0.5;AO1;0.0]_B_AB_nCi_2_M13_NS6_T_KA_h-s_MID	CHOQUET[-0.5;AO1;0.0]_B_AB_nCi_2_M13_NS7_T_KA_h-s_MID	CHOQUET[-0.5;AO1;0.0]_B_AB_nCi_2_M16_NS0_T_KA_h-s_MID	CHOQUET[-0.5;AO1;0.0]_B_AB_nCi_2_M16_NS1_T_KA_h-s_MID	CHOQUET[-0.5;AO1;0.0]_B_AB_nCi_2_M16_NS2_T_KA_h-s_MID	CHOQUET[-0.5;AO1;0.0]_B_AB_nCi_2_M16_NS3_T_KA_h-s_MID	CHOQUET[-0.5;AO1;0.0]_B_AB_nCi_2_M16_NS4_T_KA_h-s_MID	CHOQUET[-0.5;AO1;0.0]_B_AB_nCi_2_M16_NS5_T_KA_h-s_MID	CHOQUET[-0.5;AO1;0.0]_B_AB_nCi_2_M16_NS6_T_KA_h-s_MID	CHOQUET[-0.5;AO1;0.0]_B_AB_nCi_2_M16_NS7_T_KA_h-s_MID	CHOQUET[-0.5;AO1;0.0]_B_AB_nCi_2_M3_NS0_T_KA_h-s_MID	CHOQUET[-0.5;AO1;0.0]_B_AB_nCi_2_M3_NS1_T_KA_h-s_MID	CHOQUET[-0.5;AO1;0.0]_B_AB_nCi_2_M3_NS2_T_KA_h-s_MID	CHOQUET[-0.5;AO1;0.0]_B_AB_nCi_2_M3_NS3_T_KA_h-s_MID	CHOQUET[-0.5;AO1;0.0]_B_AB_nCi_2_M3_NS4_T_KA_h-s_MID	CHOQUET[-0.5;AO1;0.0]_B_AB_nCi_2_M3_NS5_T_KA_h-s_MID	CHOQUET[-0.5;AO1;0.0]_B_AB_nCi_2_M3_NS6_T_KA_h-s_MID	CHOQUET[-0.5;AO1;0.0]_B_AB_nCi_2_M3_NS7_T_KA_h-s_MID	CHOQUET[-0.5;AO1;0.0]_B_AB_nCi_2_M5_NS0_T_KA_h-s_MID	CHOQUET[-0.5;AO1;0.0]_B_AB_nCi_2_M5_NS1_T_KA_h-s_MID	CHOQUET[-0.5;AO1;0.0]_B_AB_nCi_2_M5_NS2_T_KA_h-s_MID	CHOQUET[-0.5;AO1;0.0]_B_AB_nCi_2_M5_NS3_T_KA_h-s_MID	CHOQUET[-0.5;AO1;0.0]_B_AB_nCi_2_M5_NS4_T_KA_h-s_MID	CHOQUET[-0.5;AO1;0.0]_B_AB_nCi_2_M5_NS5_T_KA_h-s_MID	CHOQUET[-0.5;AO1;0.0]_B_AB_nCi_2_M5_NS6_T_KA_h-s_MID	CHOQUET[-0.5;AO1;0.0]_B_AB_nCi_2_M5_NS7_T_KA_h-s_MID	CHOQUET[-0.5;AO1;0.0]_B_AB_nCi_2_M10_SS0_T_KA_h-s_MID	CHOQUET[-0.5;AO1;0.0]_B_AB_nCi_2_M10_SS1_T_KA_h-s_MID	CHOQUET[-0.5;AO1;0.0]_B_AB_nCi_2_M10_SS2_T_KA_h-s_MID	CHOQUET[-0.5;AO1;0.0]_B_AB_nCi_2_M10_SS3_T_KA_h-s_MID	CHOQUET[-0.5;AO1;0.0]_B_AB_nCi_2_M10_SS4_T_KA_h-s_MID	CHOQUET[-0.5;AO1;0.0]_B_AB_nCi_2_M10_SS5_T_KA_h-s_MID	CHOQUET[-0.5;AO1;0.0]_B_AB_nCi_2_M10_SS6_T_KA_h-s_MID	CHOQUET[-0.5;AO1;0.0]_B_AB_nCi_2_M10_SS7_T_KA_h-s_MID
STEsteroids2COR3D.sdf_aldosterone	-6.279	29.8909764	25.14075189	34.64032906	70.86240735	187.1053879	565.8754019	1845.442205	6301.760023	29.8909764	38.33748567	67.81183492	152.0820461	416.3892086	1327.932782	4721.932375	18098.31285	29.8909764	2417.072238	4617444.61	2.25E+10	1.18E+14	6.22E+17	3.28E+21	1.73E+25	29.8909764	5.196665072	1.248562404	0.390201555	0.148648973	0.065155799	0.03159836	0.016480805	29.8909764	7.726127025	2.800110903	1.312381655	0.73299564	0.457902089	0.305841882	0.213130333	1.068620137	1.117237649	1.154057106	1.168306947	1.176275348	1.183248143	1.191941965	1.200229439
STEsteroids2COR3D.sdf_androstanediol	-5	23.9845951	18.87981546	22.38801858	37.16599357	79.30122906	196.4850509	531.0312257	1513.628572	23.9845951	13.51051592	18.98503925	42.22730348	119.6750152	389.8742731	1380.962252	5149.096587	23.9845951	4909.445881	5.50E+07	8.14E+11	1.27E+16	2.05E+20	3.32E+24	5.42E+28	23.9845951	4.837911207	1.331657144	0.466129319	0.194051463	0.090650445	0.045686683	0.024230445	23.9845951	6.550242721	2.442163914	1.152639425	0.622570452	0.364812727	0.224662056	0.142458429	1.067333693	1.099353224	1.136012356	1.163866272	1.180472784	1.188040548	1.189276907	1.18841297
STEsteroids2COR3D.sdf_5_androstenediol	-5	24.10472064	16.847705	16.05873774	21.21901811	37.37410356	80.06080067	193.2079588	500.3477459	24.10472064	14.88950919	23.95465804	60.243643	189.0181978	665.8944667	2499.249089	9729.421747	24.10472064	1493.63574	3144488.052	1.09E+10	3.92E+13	1.42E+17	5.16E+20	1.87E+24	24.10472064	4.725513016	1.257310633	0.426357544	0.169281418	0.074288977	0.034665561	0.016793303	24.10472064	6.589573594	2.470078043	1.182910606	0.652522992	0.392274231	0.248550589	0.16261921	1.069896053	1.09967433	1.134763525	1.173425298	1.20454262	1.227897886	1.24557883	1.259233511
STEsteroids2COR3D.sdf_4_androstenedione	-5.763	23.55988904	16.90611093	19.56460642	33.33517364	74.62999391	195.456006	558.1453662	1675.694594	23.55988904	28.22399327	44.17335558	83.37963457	185.0197796	464.5541598	1268.694251	3661.770764	23.55988904	3524.854382	2.34E+07	1.94E+11	1.62E+15	1.36E+19	1.13E+23	9.47E+26	23.55988904	4.435698982	1.205638455	0.454102043	0.21844256	0.125075387	0.080796352	0.056580851	23.55988904	6.570714836	2.509451807	1.229233781	0.712077185	0.456814443	0.311684271	0.221139875	1.052413037	1.100576477	1.133749651	1.145476215	1.149364437	1.150813162	1.151803655	1.152564842
STEsteroids2COR3D.sdf_androsterone	-5.613	23.52020635	20.161244	38.29619546	159.1078016	928.3210508	5979.130503	39824.98429	269389.212	23.52020635	29.71354186	52.10260273	119.6646089	342.751149	1137.817034	4138.730707	15922.52543	23.52020635	2501.061465	6281509.681	3.11E+10	1.71E+14	9.55E+17	5.36E+21	3.01E+25	23.52020635	4.6058453	1.31489248	0.506601814	0.235982242	0.123515434	0.069335154	0.040620928	23.52020635	6.563175495	2.479608071	1.187226231	0.662355208	0.405790686	0.263704741	0.178280425	1.052600696	1.095113864	1.139678222	1.156487149	1.159073502	1.158768831	1.158686766	1.157866705
STEsteroids2COR3D.sdf_corticosterone	-7.881	28.87002708	22.78510246	27.95133068	56.86948197	175.3130238	677.9722831	2919.111126	13261.23265	28.87002708	30.18994921	42.66152573	76.12640196	166.2151203	422.3444329	1191.800189	3613.769635	28.87002708	1673.089403	1155441.665	1.80E+09	3.35E+12	6.66E+15	1.36E+19	2.80E+22	28.87002708	4.957310037	1.202248522	0.392926805	0.158286869	0.073164048	0.037191045	0.020221785	28.87002708	7.363415109	2.656726357	1.250532436	0.706691271	0.445194101	0.29929767	0.209656323	1.07220439	1.096281374	1.103024273	1.099294167	1.099985144	1.104113969	1.109339985	1.114079477
STEsteroids2COR3D.sdf_cortisol	-7.881	30.01412039	29.44508579	48.92519652	123.6922324	412.4243276	1617.543686	6966.087638	31699.52599	30.01412039	69.03607995	244.0847301	1225.262604	8067.306788	63979.97155	574320.1553	5597773.118	30.01412039	1843.689844	1673932.424	3.25E+09	7.21E+12	1.67E+16	3.96E+19	9.52E+22	30.01412039	5.25386588	1.340318087	0.473655463	0.208575262	0.105635212	0.058447915	0.034290469	30.01412039	7.662067328	2.735338772	1.277338846	0.717648215	0.449880246	0.301381397	0.210515176	1.07131076	1.127941498	1.177853331	1.209761295	1.228779722	1.241501808	1.25105934	1.25905482
STEsteroids2COR3D.sdf_cortisone	-6.892	30.14127141	23.9904222	29.63133634	54.8788247	137.2795661	407.3326168	1319.551704	4490.64983	30.14127141	35.925365	56.20688313	109.6044157	258.1859346	701.2255005	2111.526575	6829.299337	30.14127141	2967.576663	7429493.109	3.05E+10	1.35E+14	6.12E+17	2.82E+21	1.31E+25	30.14127141	5.210367488	1.301235113	0.455326922	0.201235322	0.103997576	0.059904188	0.037250944	30.14127141	7.654539989	2.743191882	1.295037443	0.738828524	0.472608613	0.323838153	0.231571187	1.074618811	1.116193727	1.145651125	1.165257183	1.182327303	1.196615519	1.207659585	1.215793919
STEsteroids2COR3D.sdf_dehydroepiandrosterone	-5	23.98745146	16.18334892	15.46746239	21.09126076	39.23227753	89.39900071	227.1779295	611.3278289	23.98745146	15.04892055	25.44389199	67.89892865	226.0853463	838.4973203	3282.233761	13220.65129	23.98745146	774.9972161	331190.8994	3.17E+08	3.53E+11	4.06E+14	4.71E+17	5.48E+20	23.98745146	4.738302447	1.272521746	0.435791738	0.176947092	0.079889622	0.038457394	0.019242505	23.98745146	6.586657268	2.49075103	1.209673097	0.686721362	0.428839014	0.284277174	0.195783629	1.065586223	1.094990403	1.132383943	1.169148759	1.199811517	1.224300844	1.242979816	1.256874848
STEsteroids2COR3D.sdf_11_deoxycorticosterone	-7.653	27.64592861	20.58977755	24.58675274	46.21750622	121.2896327	379.6761877	1293.61267	4601.145377	27.64592861	32.05887833	48.6062795	90.73236875	202.4951434	515.3557929	1437.254406	4266.821753	27.64592861	2454.576441	5268949.914	1.98E+10	8.09E+13	3.41E+17	1.46E+21	6.34E+24	27.64592861	4.723565182	1.1961152	0.429355038	0.199536863	0.111713758	0.071329497	0.049722647	27.64592861	7.04182057	2.559279739	1.221315191	0.697564179	0.442253031	0.298685767	0.209954938	1.070518446	1.101289198	1.116861882	1.118600261	1.115703651	1.113893146	1.115356132	1.119347987
STEsteroids2COR3D.sdf_11_deoxycortisol	-7.881	28.8508873	22.13953529	27.83252699	54.91290807	147.4337049	463.7378982	1573.238071	5540.213759	28.8508873	33.89035649	51.67323674	96.73456481	215.2379197	546.5343541	1521.29964	4505.119287	28.8508873	2064.950488	3590540.935	1.41E+10	6.20E+13	2.78E+17	1.25E+21	5.65E+24	28.8508873	4.894234193	1.216167769	0.424114441	0.188867334	0.0998304	0.059618707	0.038794839	28.8508873	7.340607214	2.641224975	1.24854179	0.708862237	0.447380432	0.301147525	0.211123742	1.072024272	1.109041724	1.13085549	1.138453935	1.14290941	1.146305171	1.148763993	1.151020838
STEsteroids2COR3D.sdf_dihydrotestosterone	-5.919	23.58881873	17.06456112	19.01650772	30.60338357	63.66310252	154.2864944	408.2153262	1130.778825	23.58881873	29.86562073	48.8786664	96.55107483	224.3775516	588.7337343	1685.157656	5127.960534	23.58881873	3211.082646	1.41E+07	9.65E+10	7.01E+14	5.23E+18	3.96E+22	3.03E+26	23.58881873	4.531843045	1.243485632	0.464051034	0.219654689	0.123846055	0.079263395	0.055371844	23.58881873	6.526472892	2.461547825	1.178570654	0.657130337	0.403355255	0.262625864	0.177748019	1.054778128	1.099499741	1.139933868	1.167187103	1.185289765	1.196873532	1.20366506	1.206372522
STEsteroids2COR3D.sdf_estradiol	-5	22.80917114	13.53089556	16.85416344	56.24285238	301.7506729	1817.478503	11272.5372	70595.31934	22.80917114	43.75776123	122.5536949	450.8330111	2029.234508	10395.93182	57677.14492	336313.9197	22.80917114	12244.58512	5.58E+08	3.06E+13	1.70E+18	9.42E+22	5.23E+27	2.90E+32	22.80917114	4.657977885	1.43935319	0.598765789	0.302535353	0.171932105	0.104821248	0.066718319	22.80917114	6.337236562	2.43945559	1.209771096	0.693883928	0.433283907	0.284085131	0.191688142	1.063785634	1.088289898	1.119107537	1.129059167	1.128235275	1.124435277	1.122676227	1.125541678
STEsteroids2COR3D.sdf_estriol	-5	24.28008013	14.14200146	16.79924052	54.28432273	289.2297148	1739.936459	10788.93653	67561.82491	24.28008013	47.28172868	133.3497921	494.8130188	2256.259811	11715.58148	65797.65132	387531.0536	24.28008013	11932.70521	5.34E+08	2.93E+13	1.62E+18	9.01E+22	5.00E+27	2.78E+32	24.28008013	4.834024079	1.44747179	0.593881208	0.297561426	0.168154743	0.102091672	0.064780915	24.28008013	6.584035265	2.482281573	1.218699767	0.696451031	0.434252926	0.28453739	0.191925599	1.072967827	1.09935303	1.136724717	1.157219481	1.164626128	1.165787271	1.166121258	1.167868195
STEsteroids2COR3D.sdf_estrone	-5	22.68203371	13.68922792	16.65283124	52.56367446	271.3484931	1587.259562	9579.491401	58393.66878	22.68203371	43.38463597	122.447328	457.9957206	2113.855308	11166.24351	63976.67616	384999.1326	22.68203371	5663.282568	7.58E+07	1.44E+12	2.84E+16	5.65E+20	1.13E+25	2.25E+29	22.68203371	4.666709493	1.441654555	0.598295196	0.301288557	0.170320934	0.103119953	0.065112322	22.68203371	6.336811588	2.464031917	1.236467518	0.725857363	0.467358213	0.317700242	0.223231732	1.05919741	1.08504719	1.12333008	1.14332139	1.150201429	1.155000614	1.160332732	1.164491629
STEsteroids2COR3D.sdf_etiocholanolone	-5.225	23.84344033	19.35498755	27.49675267	72.19840369	279.1938833	1271.458445	6171.606131	30779.87425	23.84344033	16.89519168	15.94901595	18.85832534	27.60870262	47.53460585	91.49407305	189.1525943	23.84344033	753.9429333	484571.111	6.70E+08	1.00E+12	1.52E+15	2.31E+18	3.51E+21	23.84344033	4.710400462	1.320256303	0.490384853	0.219338581	0.110223443	0.059577742	0.03373833	23.84344033	6.685717781	2.508519033	1.194916361	0.664684055	0.406673983	0.264316352	0.178700493	1.061137629	1.103162485	1.154814717	1.191869303	1.209080012	1.217485451	1.223740789	1.229338415
STEsteroids2COR3D.sdf_pregnenolone	-5.225	26.58824275	19.47277041	19.63080082	27.73306831	52.60168069	121.2526048	313.0257222	858.4756933	26.58824275	16.51423616	27.37454542	73.13641505	248.9835953	962.3012818	3988.893886	17232.85762	26.58824275	2803.521917	2.25E+07	2.61E+11	3.05E+15	3.57E+19	4.18E+23	4.89E+27	26.58824275	4.954745929	1.278518592	0.42925411	0.170385537	0.075076961	0.035304125	0.017275179	26.58824275	6.912794446	2.524566521	1.202522768	0.674331056	0.41752556	0.2747177	0.187872987	1.073493396	1.095413132	1.125688554	1.157100614	1.184019089	1.205478523	1.221845451	1.234249714
STEsteroids2COR3D.sdf_17a_hydroxypregnenolone	-5	27.76690889	19.97855273	19.03910833	23.40732503	36.11716951	65.81764917	134.0799131	294.224219	27.76690889	18.17908186	29.62181773	73.71797831	226.0010447	773.2092276	2812.582035	10615.14151	27.76690889	1967.452064	8093772.917	5.63E+10	4.00E+14	2.84E+18	2.02E+22	1.44E+26	27.76690889	5.054612956	1.26599003	0.410998744	0.156058771	0.065387425	0.029154306	0.01351578	27.76690889	7.197228436	2.607099585	1.231419484	0.687559836	0.424182019	0.278392662	0.189998768	1.073435431	1.098498169	1.130421974	1.166092481	1.198927317	1.225200036	1.24480564	1.259503165
STEsteroids2COR3D.sdf_progesterone	-7.38	26.16504331	19.29335535	22.44246238	39.35970709	93.60174824	265.7272192	829.6963509	2729.291007	26.16504331	30.66799698	47.2610528	89.19995574	200.7847016	514.8681771	1445.637803	4317.324873	26.16504331	2337.601771	4902678.314	1.71E+10	6.38E+13	2.45E+17	9.52E+20	3.75E+24	26.16504331	4.63170396	1.192590145	0.431079629	0.202035217	0.114037153	0.073428257	0.051604148	26.16504331	6.907586709	2.544383465	1.220407853	0.697931489	0.443333693	0.30000117	0.211260385	1.061542865	1.099257006	1.129530824	1.145134019	1.15386251	1.160287238	1.166793312	1.173127964
STEsteroids2COR3D.sdf_17a_hydroxyprogesterone	-7.74	27.33018301	20.94539304	26.33471014	51.05090963	133.0923958	406.5032643	1344.548955	4637.811947	27.33018301	32.02804415	49.19994021	92.36016457	205.939762	524.2150217	1462.617018	4342.582665	27.33018301	2161.292836	5532700.179	2.81E+10	1.55E+14	8.64E+17	4.84E+21	2.71E+25	27.33018301	4.794059218	1.210315504	0.42435344	0.190985539	0.102425715	0.062368916	0.041487283	27.33018301	7.185060485	2.62279188	1.24627927	0.708911083	0.448463577	0.30245173	0.212399656	1.061745748	1.107598491	1.144911336	1.167748434	1.183134637	1.194702266	1.20328439	1.209561508
STEsteroids2COR3D.sdf_testosterone	-6.724	23.70463301	17.34454576	20.18167302	34.36809447	76.83608208	202.0197717	583.3191898	1782.06147	23.70463301	28.76826624	45.21485409	85.92351796	192.0343885	485.4749393	1333.025245	3867.129811	23.70463301	4771.496814	2.77E+07	2.12E+11	1.73E+15	1.45E+19	1.24E+23	1.07E+27	23.70463301	4.460634443	1.212125337	0.45883772	0.222628852	0.128933915	0.084356313	0.059844183	23.70463301	6.575812076	2.486575216	1.201830164	0.679356804	0.422461365	0.278564991	0.190619916	1.057359828	1.103905993	1.137540314	1.149882446	1.154886788	1.160549408	1.166701091	1.173125642
STEsteroids2COR3D.sdf_prednisolone	-7.512	30.09464071	20.99411809	21.82335666	34.76427025	78.66874378	217.3704219	661.5897834	2110.346822	30.09464071	42.39393328	81.01774324	198.3489583	598.8040664	2111.391617	8264.236479	34616.2972	30.09464071	2623.969501	7682831.937	4.55E+10	2.98E+14	2.00E+18	1.35E+22	9.09E+25	30.09464071	5.382474402	1.390504743	0.500764587	0.224684566	0.115770041	0.065153622	0.038879831	30.09464071	7.687251057	2.75435489	1.292891505	0.732809518	0.463721282	0.313298054	0.220413502	1.073562542	1.10252812	1.126968	1.149681961	1.171130499	1.189987451	1.204554713	1.21611996
STEsteroids2COR3D.sdf_cortisolacetat	-7.553	33.7753054	33.24149595	55.84566334	140.8683443	460.6467061	1746.650206	7214.167977	31372.19718	33.7753054	79.6869328	299.5075451	1681.22799	12676.14101	113770.4562	1126877.32	1.18E+07	33.7753054	1989.109277	1589135.768	2.96E+09	6.51E+12	1.51E+16	3.56E+19	8.55E+22	33.7753054	5.484771557	1.357510808	0.476234598	0.210305639	0.106996359	0.059327184	0.034755341	33.7753054	7.930506536	2.756043086	1.282123686	0.728708001	0.467425456	0.320623417	0.229037867	1.078956579	1.131440178	1.171772521	1.191777414	1.203967975	1.216875967	1.230906106	1.244158943
STEsteroids2COR3D.sdf_4_pregnene_3_11_20_trione	-6.779	27.42503859	21.23598125	24.97338426	42.80195057	97.72959578	264.0662399	781.8135203	2433.661521	27.42503859	32.11512151	50.26629956	98.61076889	234.7326522	646.3234656	1975.013085	6475.212634	27.42503859	1682.470637	1052445.132	1.39E+09	2.21E+12	3.77E+15	6.63E+18	1.18E+22	27.42503859	4.932983777	1.261427086	0.446833477	0.198462687	0.102967474	0.059413388	0.036879579	27.42503859	7.229952853	2.655243346	1.272181545	0.730859868	0.470756768	0.324452322	0.233190643	1.064489501	1.102038505	1.139535737	1.171170855	1.195347831	1.212790064	1.225315757	1.235801044
STEsteroids2COR3D.sdf_epicorticosterone	-7.2	28.99095601	21.75890058	25.63879892	47.12077522	121.4618538	376.4875424	1276.626235	4530.391021	28.99095601	32.64377777	48.48871116	89.28064406	197.6735455	500.9079262	1393.382898	4129.127908	28.99095601	2366.394694	4693947.717	1.64E+10	6.15E+13	2.35E+17	9.06E+20	3.52E+24	28.99095601	4.923884208	1.221933687	0.430172151	0.196872201	0.108873331	0.068870336	0.047674491	28.99095601	7.356381345	2.637494952	1.241960392	0.703791761	0.444144826	0.298995816	0.209641285	1.074008924	1.105113875	1.124019868	1.131918981	1.13673103	1.141119968	1.14596215	1.151078892
STEsteroids2COR3D.sdf_19_nortestosterone	-6.144	22.45283229	16.94527005	20.33624099	35.27158406	79.48805191	209.7127873	606.640849	1855.417799	22.45283229	27.10391486	43.30681405	84.01316548	191.3743872	491.0169514	1361.608923	3974.75991	22.45283229	4846.624368	2.93E+07	2.31E+11	1.94E+15	1.69E+19	1.49E+23	1.33E+27	22.45283229	4.215667365	1.168989642	0.453904126	0.225087757	0.132202316	0.087223561	0.062181594	22.45283229	6.229909099	2.391036916	1.172107791	0.669852815	0.419999148	0.278579772	0.191513881	1.052877659	1.101385246	1.133744166	1.142731286	1.144231848	1.146387418	1.150856001	1.156074846
STEsteroids2COR3D.sdf_16a_17a_dihydroxyprogesterone	-6.247	28.69629175	22.56116311	29.39269374	58.90873419	157.0239938	485.4471124	1615.464429	5589.251765	28.69629175	33.81196242	51.96605352	97.8295378	218.5970667	556.4051513	1550.252005	4589.120825	28.69629175	2123.920118	5418132.347	2.80E+10	1.56E+14	8.84E+17	5.01E+21	2.84E+25	28.69629175	4.944035086	1.227955046	0.425727587	0.189308114	0.100407451	0.060585836	0.040022266	28.69629175	7.436692301	2.677277884	1.2619451	0.713792973	0.4497779	0.302505452	0.211941665	1.066248873	1.11586637	1.158267396	1.184736151	1.20247581	1.216044409	1.226073237	1.233316912
STEsteroids2COR3D.sdf_16a_methylprogesterone	-7.12	27.67357391	21.00556063	25.56392203	47.19458803	116.6936165	338.3789077	1065.389303	3505.797733	27.67357391	32.41427979	49.63435057	93.40851883	209.4555946	535.0328988	1494.569933	4436.481646	27.67357391	2283.792852	4726654.351	1.65E+10	6.17E+13	2.37E+17	9.22E+20	3.62E+24	27.67357391	4.770188009	1.201389789	0.428603471	0.198477936	0.111041097	0.071002425	0.049648036	27.67357391	7.158179808	2.581370408	1.226544598	0.696703195	0.440873526	0.297274323	0.208643593	1.069749647	1.11139065	1.147645613	1.168412357	1.179619791	1.188067824	1.195880442	1.203177688
STEsteroids2COR3D.sdf_19_norprogesterone	-6.817	24.89753253	18.79966251	22.5216597	40.27257206	96.66106696	275.5599237	862.3148721	2840.800763	24.89753253	29.14578375	45.71384422	88.01712974	201.6128832	523.3902418	1480.931045	4443.305921	24.89753253	2365.8309	4903258.665	1.66E+10	6.04E+13	2.25E+17	8.45E+20	3.21E+24	24.89753253	4.393793656	1.148627244	0.425307825	0.203168728	0.116215711	0.07540076	0.053202846	24.89753253	6.579398729	2.458046104	1.195443185	0.690925425	0.442402614	0.301079204	0.212981626	1.057877118	1.098615221	1.128920795	1.14134927	1.146563135	1.149473404	1.152920221	1.156886557
STEsteroids2COR3D.sdf_2a_methylcortisol	-7.688	31.6263833	24.27816151	29.00295793	56.84734563	167.784316	623.141525	2591.56838	11420.23458	31.6263833	31.78776643	43.95287151	76.85257491	164.3875907	409.6375299	1136.185379	3390.489274	31.6263833	1833.049643	1876204.935	4.29E+09	1.14E+13	3.19E+16	9.08E+19	2.61E+23	31.6263833	5.256412602	1.249694113	0.406360321	0.163737014	0.076070827	0.038983649	0.021453586	31.6263833	7.852050971	2.757456086	1.279322456	0.715877237	0.447860803	0.299222716	0.208402532	1.080906957	1.107007209	1.125724674	1.137435429	1.15635136	1.175836726	1.191085166	1.202881145
STEsteroids2COR3D.sdf_2a_methyl_9a_fluoro_cortisol	-5.797	32.94656779	25.36386999	29.84646449	57.14695425	165.5757776	608.9846646	2521.266778	11087.35523	32.94656779	32.60662225	44.24956532	76.18507271	161.3262964	399.7794219	1105.636132	3294.040989	32.94656779	1840.168757	1842821.464	4.20E+09	1.11E+13	3.10E+16	8.85E+19	2.55E+23	32.94656779	5.510049225	1.301668323	0.416179286	0.165269889	0.075988599	0.038651141	0.021147257	32.94656779	8.214686467	2.872838211	1.317832324	0.730137188	0.454113773	0.302394603	0.210165096	1.085489182	1.113874442	1.133117365	1.14523861	1.165659062	1.18764716	1.205144086	1.21800158
[truncated: 552 more columns]
