# Supplementary material for: Choquet integral-based fuzzy molecular characterizations: when global definitions are computed from the dependency among atom/bond contributions (LOVIs/LOEIs)
Source: J Cheminform. 2018 Oct 25;10:51. doi: 10.1186/s13321-018-0306-7 (PMC6755596; doi:10.1186/s13321-018-0306-7)
Supplement: Supplementary file 3 — Additional file 3. Matrices of descriptors obtained from the calculation of the projects created in Additional file 2 on the Steroid dataset. [file 13321_2018_306_MOESM3_ESM.zip › Suppl. Info. 3/1 - Datasets L-measure = -0.5/AO1/AO1(0.1).csv]

molecules	pK(log1/K)	CHOQUET[-0.5;AO1;0.1]_B_AB_nCi_2_M10_NS0_T_KA_h-s_MID	CHOQUET[-0.5;AO1;0.1]_B_AB_nCi_2_M10_NS1_T_KA_h-s_MID	CHOQUET[-0.5;AO1;0.1]_B_AB_nCi_2_M10_NS2_T_KA_h-s_MID	CHOQUET[-0.5;AO1;0.1]_B_AB_nCi_2_M10_NS3_T_KA_h-s_MID	CHOQUET[-0.5;AO1;0.1]_B_AB_nCi_2_M10_NS4_T_KA_h-s_MID	CHOQUET[-0.5;AO1;0.1]_B_AB_nCi_2_M10_NS5_T_KA_h-s_MID	CHOQUET[-0.5;AO1;0.1]_B_AB_nCi_2_M10_NS6_T_KA_h-s_MID	CHOQUET[-0.5;AO1;0.1]_B_AB_nCi_2_M10_NS7_T_KA_h-s_MID	CHOQUET[-0.5;AO1;0.1]_B_AB_nCi_2_M13_NS0_T_KA_h-s_MID	CHOQUET[-0.5;AO1;0.1]_B_AB_nCi_2_M13_NS1_T_KA_h-s_MID	CHOQUET[-0.5;AO1;0.1]_B_AB_nCi_2_M13_NS2_T_KA_h-s_MID	CHOQUET[-0.5;AO1;0.1]_B_AB_nCi_2_M13_NS3_T_KA_h-s_MID	CHOQUET[-0.5;AO1;0.1]_B_AB_nCi_2_M13_NS4_T_KA_h-s_MID	CHOQUET[-0.5;AO1;0.1]_B_AB_nCi_2_M13_NS5_T_KA_h-s_MID	CHOQUET[-0.5;AO1;0.1]_B_AB_nCi_2_M13_NS6_T_KA_h-s_MID	CHOQUET[-0.5;AO1;0.1]_B_AB_nCi_2_M13_NS7_T_KA_h-s_MID	CHOQUET[-0.5;AO1;0.1]_B_AB_nCi_2_M16_NS0_T_KA_h-s_MID	CHOQUET[-0.5;AO1;0.1]_B_AB_nCi_2_M16_NS1_T_KA_h-s_MID	CHOQUET[-0.5;AO1;0.1]_B_AB_nCi_2_M16_NS2_T_KA_h-s_MID	CHOQUET[-0.5;AO1;0.1]_B_AB_nCi_2_M16_NS3_T_KA_h-s_MID	CHOQUET[-0.5;AO1;0.1]_B_AB_nCi_2_M16_NS4_T_KA_h-s_MID	CHOQUET[-0.5;AO1;0.1]_B_AB_nCi_2_M16_NS5_T_KA_h-s_MID	CHOQUET[-0.5;AO1;0.1]_B_AB_nCi_2_M16_NS6_T_KA_h-s_MID	CHOQUET[-0.5;AO1;0.1]_B_AB_nCi_2_M16_NS7_T_KA_h-s_MID	CHOQUET[-0.5;AO1;0.1]_B_AB_nCi_2_M3_NS0_T_KA_h-s_MID	CHOQUET[-0.5;AO1;0.1]_B_AB_nCi_2_M3_NS1_T_KA_h-s_MID	CHOQUET[-0.5;AO1;0.1]_B_AB_nCi_2_M3_NS2_T_KA_h-s_MID	CHOQUET[-0.5;AO1;0.1]_B_AB_nCi_2_M3_NS3_T_KA_h-s_MID	CHOQUET[-0.5;AO1;0.1]_B_AB_nCi_2_M3_NS4_T_KA_h-s_MID	CHOQUET[-0.5;AO1;0.1]_B_AB_nCi_2_M3_NS5_T_KA_h-s_MID	CHOQUET[-0.5;AO1;0.1]_B_AB_nCi_2_M3_NS6_T_KA_h-s_MID	CHOQUET[-0.5;AO1;0.1]_B_AB_nCi_2_M3_NS7_T_KA_h-s_MID	CHOQUET[-0.5;AO1;0.1]_B_AB_nCi_2_M5_NS0_T_KA_h-s_MID	CHOQUET[-0.5;AO1;0.1]_B_AB_nCi_2_M5_NS1_T_KA_h-s_MID	CHOQUET[-0.5;AO1;0.1]_B_AB_nCi_2_M5_NS2_T_KA_h-s_MID	CHOQUET[-0.5;AO1;0.1]_B_AB_nCi_2_M5_NS3_T_KA_h-s_MID	CHOQUET[-0.5;AO1;0.1]_B_AB_nCi_2_M5_NS4_T_KA_h-s_MID	CHOQUET[-0.5;AO1;0.1]_B_AB_nCi_2_M5_NS5_T_KA_h-s_MID	CHOQUET[-0.5;AO1;0.1]_B_AB_nCi_2_M5_NS6_T_KA_h-s_MID	CHOQUET[-0.5;AO1;0.1]_B_AB_nCi_2_M5_NS7_T_KA_h-s_MID	CHOQUET[-0.5;AO1;0.1]_B_AB_nCi_2_M10_SS0_T_KA_h-s_MID	CHOQUET[-0.5;AO1;0.1]_B_AB_nCi_2_M10_SS1_T_KA_h-s_MID	CHOQUET[-0.5;AO1;0.1]_B_AB_nCi_2_M10_SS2_T_KA_h-s_MID	CHOQUET[-0.5;AO1;0.1]_B_AB_nCi_2_M10_SS3_T_KA_h-s_MID	CHOQUET[-0.5;AO1;0.1]_B_AB_nCi_2_M10_SS4_T_KA_h-s_MID	CHOQUET[-0.5;AO1;0.1]_B_AB_nCi_2_M10_SS5_T_KA_h-s_MID	CHOQUET[-0.5;AO1;0.1]_B_AB_nCi_2_M10_SS6_T_KA_h-s_MID	CHOQUET[-0.5;AO1;0.1]_B_AB_nCi_2_M10_SS7_T_KA_h-s_MID
STEsteroids2COR3D.sdf_aldosterone	-6.279	30.08709821	25.32322707	35.80301652	76.92033639	214.5593045	683.7308472	2342.231451	8383.774355	30.08709821	38.74609742	69.75854955	161.3817227	460.7219423	1542.72505	5778.849045	23350.54554	30.08709821	2636.740287	7117550.607	4.51E+10	2.91E+14	1.83E+18	1.12E+22	6.75E+25	30.08709821	5.204975279	1.249585314	0.391480809	0.150546402	0.067264008	0.033555702	0.018126226	30.08709821	7.735258921	2.800978849	1.313159008	0.73437541	0.460250222	0.30907158	0.216994763	1.068875501	1.118266388	1.156635464	1.171712815	1.18058374	1.188764165	1.198806275	1.208404615
STEsteroids2COR3D.sdf_androstanediol	-5	24.13566252	18.98223697	22.84641162	38.98740201	86.0804802	221.1157671	620.1674916	1835.697953	24.13566252	13.79285001	20.34887295	48.71681605	149.9394193	530.6046627	2033.424733	8157.914364	24.13566252	6161.047426	9.86E+07	1.88E+12	3.54E+16	6.48E+20	1.16E+25	2.03E+29	24.13566252	4.84489395	1.332282807	0.467043683	0.195255441	0.0919395	0.04688615	0.025241909	24.13566252	6.558692095	2.442622426	1.15312385	0.623171298	0.365360074	0.225093848	0.14278222	1.067568423	1.100084828	1.138277432	1.167826022	1.185756934	1.194056951	1.195713718	1.195097971
STEsteroids2COR3D.sdf_5_androstenediol	-5	24.26277425	16.92144231	16.20425741	21.79121734	39.79470169	89.65885649	229.040698	628.6747324	24.26277425	15.24452721	25.83984498	69.77420574	235.7594158	891.6341871	3575.613628	14800.40518	24.26277425	1820.781242	5640631.025	2.56E+10	1.13E+14	4.81E+17	1.97E+21	7.86E+24	24.26277425	4.733761243	1.25775733	0.42663964	0.169565622	0.074549949	0.034884544	0.01696185	24.26277425	6.598540329	2.470567362	1.183601358	0.653593914	0.393525817	0.249843576	0.163876513	1.070139442	1.100192873	1.136543827	1.177932775	1.212806105	1.239956433	1.261086705	1.277774003
STEsteroids2COR3D.sdf_4_androstenedione	-5.763	23.66335398	17.06254565	20.33118395	36.59307422	87.61232894	245.7147913	749.1174809	2390.953567	23.66335398	28.37238525	44.81810803	86.06099725	195.5103776	504.7016355	1419.827126	4223.074994	23.66335398	4167.744733	3.70E+07	3.71E+11	3.58E+15	3.33E+19	3.02E+23	2.69E+27	23.66335398	4.443344575	1.208851118	0.4607428	0.228757549	0.137731063	0.094511291	0.070452153	23.66335398	6.577684813	2.509899188	1.229829391	0.71393441	0.460103265	0.316133433	0.226370345	1.052491747	1.101873524	1.137362384	1.150536122	1.155227303	1.157458447	1.159273261	1.160923057
STEsteroids2COR3D.sdf_androsterone	-5.613	23.62262875	20.24694099	39.51535263	176.1379591	1107.242062	7613.363868	53717.42445	382649.5898	23.62262875	29.89227126	53.17351191	125.6226806	373.7656884	1293.842032	4909.065212	19676.80349	23.62262875	2780.088119	9374136.325	5.85E+10	3.85E+14	2.50E+18	1.59E+22	9.97E+25	23.62262875	4.610324855	1.315818465	0.507781448	0.237286583	0.124731919	0.070372453	0.041458868	23.62262875	6.570333422	2.480077233	1.187912417	0.663952088	0.408306785	0.266943085	0.181997179	1.052687426	1.096011483	1.142535542	1.160626822	1.164288793	1.165070827	1.165926511	1.165804664
STEsteroids2COR3D.sdf_corticosterone	-7.881	29.07211002	23.06404691	29.06648223	63.40756122	216.2304101	927.4473332	4394.306131	21783.33923	29.07211002	30.57268177	43.98188213	80.9468075	184.2936282	491.4429889	1459.53798	4661.629533	29.07211002	1764.239313	1445159.685	2.70E+09	5.89E+12	1.33E+16	3.05E+19	6.96E+22	29.07211002	4.96596194	1.203212718	0.39468186	0.160886956	0.07599541	0.039818127	0.022455716	29.07211002	7.372565258	2.657424543	1.251279965	0.708274923	0.447891805	0.302944823	0.213953685	1.072514737	1.097251929	1.105504315	1.103290181	1.105373454	1.110681817	1.116956238	1.122588609
STEsteroids2COR3D.sdf_cortisol	-7.881	30.21310445	29.9012986	51.38568299	137.5823332	491.7339677	2073.84795	9588.670489	46669.42713	30.21310445	69.91219594	253.1657919	1329.752713	9342.876953	80107.82283	781951.3815	8286040.403	30.21310445	1958.953712	2215979.592	5.21E+09	1.35E+13	3.58E+16	9.54E+19	2.54E+23	30.21310445	5.262779811	1.341239334	0.475538878	0.211631526	0.109212128	0.061972269	0.037451567	30.21310445	7.672949698	2.736076489	1.278068262	0.719238281	0.452506576	0.30486627	0.214596031	1.07157321	1.130098868	1.183941252	1.219449513	1.240893894	1.255153604	1.265868682	1.27487937
STEsteroids2COR3D.sdf_cortisone	-6.892	30.35001903	24.22101106	30.43291763	58.27526356	152.2385018	473.4443523	1607.88733	5732.37075	30.35001903	36.20813557	57.24144486	113.9495423	276.3691727	777.3989532	2433.481258	8200.057955	30.35001903	3182.969215	9804281.954	4.74E+10	2.39E+14	1.21E+18	6.14E+21	3.09E+25	30.35001903	5.21948477	1.302768716	0.458571706	0.206383529	0.110126735	0.066208427	0.043241967	30.35001903	7.665435336	2.744074189	1.295940949	0.740637466	0.475620727	0.327910168	0.236401477	1.07489551	1.117292676	1.148545528	1.16990763	1.188719297	1.204841552	1.217552054	1.227126315
STEsteroids2COR3D.sdf_dehydroepiandrosterone	-5	24.13381701	16.24308207	15.6682301	22.01314041	43.08573254	104.2511546	281.2418861	800.6625674	24.13381701	15.42405705	27.58254134	79.12750363	283.1640186	1122.190264	4663.58972	19827.20609	24.13381701	849.0212411	472690.3618	5.76E+08	7.71E+11	1.03E+15	1.35E+18	1.74E+21	24.13381701	4.746230451	1.273032892	0.436080365	0.177309047	0.080281384	0.038814354	0.019530159	24.13381701	6.595075673	2.491288857	1.210467214	0.688443146	0.431503683	0.287670586	0.199652115	1.065813003	1.095514116	1.134272083	1.173272399	1.206318836	1.233057974	1.253722471	1.269269147
STEsteroids2COR3D.sdf_11_deoxycorticosterone	-7.653	27.83491474	20.82897073	25.52257983	50.49673038	141.2705895	471.678462	1707.335376	6421.566423	27.83491474	32.28242411	49.40169643	93.95234641	215.1617311	564.4701361	1626.88139	4997.434191	27.83491474	2771.107686	8133215.932	3.84E+10	1.87E+14	9.11E+17	4.40E+21	2.10E+25	27.83491474	4.731679946	1.198950257	0.435616739	0.209353719	0.12378183	0.084424317	0.062987186	27.83491474	7.050604756	2.559829539	1.222050911	0.699252504	0.44510231	0.30250596	0.214439957	1.070813357	1.10241547	1.119937439	1.123103826	1.120768268	1.119260887	1.121080753	1.125525573
STEsteroids2COR3D.sdf_11_deoxycortisol	-7.881	29.04434863	22.40254158	28.95563408	60.09824666	170.9585233	568.6059901	2032.01144	7506.236318	29.04434863	34.08189385	52.35404138	99.60517885	226.7680194	591.6945518	1696.199953	5176.537408	29.04434863	2285.841465	5519260.909	2.81E+10	1.51E+14	7.98E+17	4.12E+21	2.08E+25	29.04434863	4.90291049	1.218143257	0.428434484	0.195745622	0.108127766	0.068343253	0.047313154	29.04434863	7.350956428	2.641901276	1.249252316	0.710549597	0.450197359	0.304889632	0.215490773	1.072286827	1.110338321	1.134664973	1.144675092	1.150623845	1.15475551	1.157528092	1.15992477
STEsteroids2COR3D.sdf_dihydrotestosterone	-5.919	23.69967841	17.20612737	19.54403471	32.58453912	70.78557953	179.6498199	498.6355579	1447.679988	23.69967841	30.07382791	49.71712904	99.98016204	238.1424104	643.2172467	1900.324643	5976.617305	23.69967841	3677.552462	2.15E+07	1.82E+11	1.58E+15	1.35E+19	1.15E+23	9.67E+26	23.69967841	4.538726472	1.24571032	0.469378214	0.228631457	0.13533841	0.092046803	0.068533634	23.69967841	6.533480974	2.46196676	1.179058118	0.658443008	0.405620066	0.265659564	0.181307224	1.054885617	1.100625148	1.143233173	1.172447674	1.191957303	1.204463589	1.211790245	1.21483482
STEsteroids2COR3D.sdf_estradiol	-5	22.95108707	13.63444036	18.04620836	71.24593948	449.0747435	3085.161774	21423.50904	148281.3949	22.95108707	44.1365608	125.7806996	477.496084	2239.3902	11998.94007	69635.82318	424003.762	22.95108707	15608.27728	1.04E+09	7.42E+13	5.02E+18	3.25E+23	2.03E+28	1.23E+33	22.95108707	4.666409862	1.442840151	0.603731889	0.308368541	0.177776946	0.110146068	0.071298512	22.95108707	6.346045379	2.439793244	1.210309442	0.694961637	0.434693645	0.285613729	0.193195275	1.063999527	1.08904234	1.122247239	1.133639299	1.13339506	1.129919396	1.128592457	1.132109184
STEsteroids2COR3D.sdf_estriol	-5	24.45481263	14.23900858	17.90841294	68.68401916	431.9875116	2976.229074	20737.59914	144014.9695	24.45481263	47.7489482	136.874521	523.1506586	2480.189887	13430.6964	78633.88303	481810.508	24.45481263	15106.97014	1.00E+09	7.17E+13	4.88E+18	3.18E+23	2.00E+28	1.22E+33	24.45481263	4.843857607	1.45086362	0.598946056	0.303562181	0.174163667	0.107559131	0.069479483	24.45481263	6.595200848	2.482661352	1.219172044	0.697438641	0.435557575	0.285952809	0.193319267	1.073208767	1.100084097	1.139868141	1.162318682	1.170871207	1.172718416	1.173608016	1.17592002
STEsteroids2COR3D.sdf_estrone	-5	22.81211396	13.79597987	17.77514487	66.1513203	401.7248364	2683.798945	18151.11406	122374.2039	22.81211396	43.71513914	125.5829129	485.4733217	2339.973828	12960.57986	77820.9196	489520.7875	22.81211396	6533.884473	1.22E+08	2.92E+12	6.91E+16	1.59E+21	3.58E+25	7.87E+29	22.81211396	4.675062	1.444821352	0.602724045	0.306504653	0.175537738	0.107855771	0.069167606	22.81211396	6.345056383	2.464432142	1.236998625	0.72725	0.469623559	0.320637603	0.226600164	1.059392205	1.085807377	1.126901321	1.149008936	1.157132804	1.163085547	1.169607062	1.174809523
STEsteroids2COR3D.sdf_etiocholanolone	-5.225	23.97431572	19.44234302	28.10573088	78.08658303	326.0817872	1597.76327	8273.036794	43679.74555	23.97431572	17.15474646	16.50776366	20.16937923	30.92043	56.2088138	114.5783776	250.7987279	23.97431572	829.0910469	734574.0185	1.30E+09	2.37E+12	4.20E+15	7.26E+18	1.23E+22	23.97431572	4.718372407	1.321246195	0.491586134	0.220726346	0.111560338	0.060743879	0.03469458	23.97431572	6.694654955	2.508964723	1.195570185	0.66623981	0.40914025	0.267500696	0.182374523	1.061305757	1.104013028	1.157949662	1.197787861	1.217607528	1.228472755	1.236897798	1.244325944
STEsteroids2COR3D.sdf_pregnenolone	-5.225	26.77524493	19.60421098	19.95402951	28.98627508	57.57827138	139.9996853	381.5495264	1102.251064	26.77524493	16.87320772	29.37995701	84.17436957	309.0636052	1287.231499	5730.565347	26479.9874	26.77524493	3510.920604	4.45E+07	7.01E+11	1.03E+16	1.44E+20	1.91E+24	2.45E+28	26.77524493	4.963372554	1.279091764	0.429715762	0.170835425	0.075465766	0.035611651	0.01750142	26.77524493	6.922432143	2.525143157	1.203278507	0.675749628	0.419683148	0.277488912	0.191073729	1.0737667	1.095978129	1.127954997	1.162774234	1.193716144	1.218790968	1.238040963	1.2526426
STEsteroids2COR3D.sdf_17a_hydroxypregnenolone	-5	27.95596355	20.07745091	19.21748201	23.96733598	37.9764284	71.74708952	152.3755381	349.4414365	27.95596355	18.55799505	31.51722561	82.85194926	268.8222335	971.8833702	3727.153275	14794.56293	27.95596355	2343.435365	1.49E+07	1.40E+11	1.24E+15	1.05E+19	8.61E+22	6.81E+26	27.95596355	5.06240135	1.266360556	0.411346376	0.156348763	0.065598278	0.029304272	0.013619679	27.95596355	7.207668963	2.607785967	1.232174813	0.689057974	0.426412665	0.281193914	0.193182875	1.073687142	1.098947178	1.132098539	1.17026658	1.206568433	1.236416756	1.25912651	1.276372333
STEsteroids2COR3D.sdf_progesterone	-7.38	26.31141797	19.4876823	23.28144738	43.04622417	109.2601014	331.2450074	1100.460013	3833.619049	26.31141797	30.87066068	48.08810738	92.57247424	214.0478303	566.39591	1645.015248	5086.888997	26.31141797	2659.430045	7588859.396	3.30E+10	1.46E+14	6.44E+17	2.80E+21	1.21E+25	26.31141797	4.639425627	1.195541504	0.437686621	0.212416781	0.126838253	0.0873524	0.065737399	26.31141797	6.915990004	2.544874167	1.221001833	0.699561316	0.446211586	0.303927471	0.215912523	1.061699157	1.100305102	1.132658915	1.150090078	1.160515585	1.168492345	1.176309183	1.183737079
STEsteroids2COR3D.sdf_17a_hydroxyprogesterone	-7.74	27.47553904	21.1815191	27.48846382	56.48385802	157.4306237	512.6560599	1798.479465	6546.493515	27.47553904	32.21029887	49.96647203	95.55852912	218.6296067	573.6942607	1654.00387	5078.270593	27.47553904	2459.424292	9085156.477	6.04E+10	4.09E+14	2.70E+18	1.74E+22	1.09E+26	27.47553904	4.802177007	1.212501281	0.429265921	0.198821561	0.111956735	0.072487384	0.051466545	27.47553904	7.194436826	2.623368978	1.246835342	0.710530792	0.451310435	0.306301199	0.216932539	1.061862006	1.108905532	1.148991348	1.174364623	1.191689607	1.204619577	1.214053211	1.220862163
STEsteroids2COR3D.sdf_testosterone	-6.724	23.8225303	17.52114339	20.94081266	37.51605722	89.412908	251.4445061	775.1797013	2519.015018	23.8225303	28.95431125	45.92251825	88.75584386	203.0183835	527.4629323	1491.535825	4459.40419	23.8225303	5793.138792	4.42E+07	4.15E+11	4.00E+15	3.83E+19	3.65E+23	3.43E+27	23.8225303	4.468818929	1.215389131	0.465879092	0.233666413	0.142573305	0.099251016	0.075031029	23.8225303	6.583469837	2.486978431	1.202390436	0.680819291	0.424859977	0.281670629	0.194169065	1.057473352	1.105105729	1.140588687	1.153797433	1.15919594	1.16548736	1.17251101	1.179950177
STEsteroids2COR3D.sdf_prednisolone	-7.512	30.3056023	21.24491593	22.52860724	37.54456588	90.61597649	267.9607507	869.5537309	2943.520423	30.3056023	42.84888526	83.0748222	208.7650638	653.4176181	2403.023656	9832.461998	43052.29737	30.3056023	2817.01596	1.12E+07	8.46E+10	6.70E+14	5.25E+18	4.05E+22	3.07E+26	30.3056023	5.392006196	1.391986895	0.503648498	0.228710765	0.120148062	0.069329845	0.042578095	30.3056023	7.69834006	2.755068104	1.293555679	0.734316348	0.466265775	0.316686255	0.224361895	1.073856412	1.10352877	1.129665744	1.154758346	1.178920455	1.200303267	1.216918607	1.230115003
STEsteroids2COR3D.sdf_cortisolacetat	-7.553	34.03400642	33.73868764	58.50124126	155.4671307	539.9966983	2175.588684	9524.127434	43747.30956	34.03400642	80.74909061	311.07503	1829.498822	14688.6195	141112.2686	1494248.901	1.67E+07	34.03400642	2088.622936	2045760.541	4.63E+09	1.19E+13	3.16E+16	8.45E+19	2.26E+23	34.03400642	5.493197051	1.358559223	0.478036626	0.21310447	0.110259123	0.062538788	0.037629222	34.03400642	7.941144739	2.757511691	1.282976228	0.730246618	0.470181164	0.324465081	0.233646572	1.079346777	1.13351799	1.176853776	1.199058495	1.212833994	1.227147764	1.242648939	1.257437505
STEsteroids2COR3D.sdf_4_pregnene_3_11_20_trione	-6.779	27.58442636	21.41741132	25.64382743	45.6007591	109.2477878	310.5400616	965.9675615	3151.507891	27.58442636	32.39999237	51.45840435	103.6015369	255.4283786	732.8487519	2341.525348	8037.247193	27.58442636	1763.009072	1272822.551	1.98E+09	3.63E+12	7.01E+15	1.38E+19	2.71E+22	27.58442636	4.940936653	1.26313844	0.450230227	0.203674934	0.109052171	0.065565215	0.04262932	27.58442636	7.238901075	2.656037552	1.273027216	0.732663235	0.473861225	0.328718755	0.238301742	1.064655362	1.102902596	1.142250417	1.176458378	1.203359096	1.22297476	1.237023039	1.248628274
STEsteroids2COR3D.sdf_epicorticosterone	-7.2	29.19413845	22.01672145	26.56595685	51.26331088	140.7150951	465.3097021	1677.336251	6298.648441	29.19413845	32.88981655	49.37082811	92.79816449	211.3329996	553.3887832	1594.652628	4900.607462	29.19413845	2670.45573	7272696.836	3.20E+10	1.43E+14	6.31E+17	2.74E+21	1.17E+25	29.19413845	4.93299336	1.22457955	0.436085348	0.20624502	0.120429632	0.081410955	0.060367051	29.19413845	7.366936147	2.638210704	1.242703663	0.705395183	0.446848796	0.302628464	0.213913038	1.074298179	1.106239908	1.127188859	1.136951943	1.143221542	1.148903744	1.154863939	1.160871674
STEsteroids2COR3D.sdf_19_nortestosterone	-6.144	22.55934171	17.11186791	21.07001956	38.3268146	91.72209547	257.8360661	793.4978153	2573.195131	22.55934171	27.2842017	44.04784654	87.02135565	202.9807966	534.970455	1526.173995	4585.496152	22.55934171	5957.40666	4.80E+07	4.69E+11	4.66E+15	4.61E+19	4.51E+23	4.37E+27	22.55934171	4.222852573	1.172203816	0.461067511	0.236315673	0.146060316	0.102351201	0.07760586	22.55934171	6.236608765	2.39141267	1.172569021	0.671174737	0.422270569	0.281595688	0.195014332	1.052979472	1.102629045	1.136752273	1.146410212	1.148071288	1.150558913	1.155686048	1.161724767
STEsteroids2COR3D.sdf_16a_17a_dihydroxyprogesterone	-6.247	28.85906001	22.83541468	30.70992842	65.07324278	184.4899995	604.439544	2120.867168	7702.6769	28.85906001	34.01515	52.75097386	101.0746344	231.4486543	606.2401189	1741.814845	5320.04497	28.85906001	2410.172483	8956863.518	6.09E+10	4.21E+14	2.83E+18	1.85E+22	1.18E+26	28.85906001	4.9527605	1.229975017	0.430397785	0.196856637	0.109614294	0.070363931	0.049663303	28.85906001	7.447678456	2.677922792	1.262524177	0.715380939	0.45251613	0.306183884	0.216263165	1.066365856	1.11731101	1.162739138	1.191908182	1.211620416	1.226531967	1.23742315	1.245215846
STEsteroids2COR3D.sdf_16a_methylprogesterone	-7.12	27.85000412	21.26119318	26.63079566	51.88153993	136.5857976	420.7634731	1400.750153	4850.763995	27.85000412	32.64248631	50.4625025	96.74347142	222.5181345	585.5580534	1688.797423	5180.853991	27.85000412	2591.20053	7356361.034	3.22E+10	1.44E+14	6.36E+17	2.78E+21	1.20E+25	27.85000412	4.778624407	1.204156373	0.435031047	0.208631909	0.123541853	0.084582512	0.063420148	27.85000412	7.168909943	2.581846159	1.227232324	0.698470813	0.443835428	0.301231037	0.213286209	1.06991402	1.112624721	1.151415913	1.174380806	1.187302979	1.197202953	1.206260137	1.214613016
STEsteroids2COR3D.sdf_19_norprogesterone	-6.817	25.03225881	18.98360822	23.34812589	43.91739195	112.1400156	340.3011077	1129.79778	3931.437638	25.03225881	29.3421085	46.57492702	91.56289057	215.4675619	576.7080898	1685.713667	5229.387739	25.03225881	2681.800514	7472486.04	3.14E+10	1.34E+14	5.69E+17	2.38E+21	9.84E+24	25.03225881	4.400353479	1.151464309	0.432003796	0.213727659	0.129206912	0.089508098	0.067504552	25.03225881	6.586892011	2.45851913	1.195973492	0.692452906	0.445184054	0.304933721	0.217591885	1.058022466	1.099740599	1.132120804	1.146093475	1.152494489	1.156397486	1.160618523	1.165196413
STEsteroids2COR3D.sdf_2a_methylcortisol	-7.688	31.86907588	24.55177964	30.03402922	62.6917524	203.3529058	835.0209745	3817.566216	18353.71191	31.86907588	32.16408197	45.27025667	81.64241212	182.1129354	476.500845	1392.02195	4378.785921	31.86907588	1952.549406	2503756.046	7.10E+09	2.25E+13	7.29E+16	2.36E+20	7.59E+23	31.86907588	5.266421218	1.250730084	0.408327932	0.166631319	0.079224046	0.041944267	0.024015382	31.86907588	7.864261971	2.758207942	1.280191478	0.71765849	0.450647727	0.302836375	0.212577231	1.081208084	1.107903132	1.12839566	1.142622242	1.164602035	1.187118956	1.204949757	1.218840425
STEsteroids2COR3D.sdf_2a_methyl_9a_fluoro_cortisol	-5.797	33.20737451	25.64884845	30.86379921	62.80300123	199.8710748	813.2676734	3703.757192	17777.70892	33.20737451	33.00947697	45.62596355	81.10932994	179.4007865	467.6919005	1364.993284	4294.978029	33.20737451	1965.126786	2478985.439	7.04E+09	2.23E+13	7.26E+16	2.36E+20	7.60E+23	33.20737451	5.520904953	1.302796214	0.417977174	0.16798971	0.078996418	0.041494508	0.023615963	33.20737451	8.227900961	2.873953202	1.318831799	0.731897182	0.456786956	0.305841369	0.214135935	1.085817961	1.114825357	1.135749868	1.150219533	1.173618203	1.198689726	1.218896739	1.233961218
[truncated: 552 more columns]
