# Supplementary material for: Choquet integral-based fuzzy molecular characterizations: when global definitions are computed from the dependency among atom/bond contributions (LOVIs/LOEIs)
Source: J Cheminform. 2018 Oct 25;10:51. doi: 10.1186/s13321-018-0306-7 (PMC6755596; doi:10.1186/s13321-018-0306-7)
Supplement: Supplementary file 3 — Additional file 3. Matrices of descriptors obtained from the calculation of the projects created in Additional file 2 on the Steroid dataset. [file 13321_2018_306_MOESM3_ESM.zip › Suppl. Info. 3/1 - Datasets L-measure = -0.5/AO1/AO1(0.2).csv]

molecules	pK(log1/K)	CHOQUET[-0.5;AO1;0.2]_B_AB_nCi_2_M10_NS0_T_KA_h-s_MID	CHOQUET[-0.5;AO1;0.2]_B_AB_nCi_2_M10_NS1_T_KA_h-s_MID	CHOQUET[-0.5;AO1;0.2]_B_AB_nCi_2_M10_NS2_T_KA_h-s_MID	CHOQUET[-0.5;AO1;0.2]_B_AB_nCi_2_M10_NS3_T_KA_h-s_MID	CHOQUET[-0.5;AO1;0.2]_B_AB_nCi_2_M10_NS4_T_KA_h-s_MID	CHOQUET[-0.5;AO1;0.2]_B_AB_nCi_2_M10_NS5_T_KA_h-s_MID	CHOQUET[-0.5;AO1;0.2]_B_AB_nCi_2_M10_NS6_T_KA_h-s_MID	CHOQUET[-0.5;AO1;0.2]_B_AB_nCi_2_M10_NS7_T_KA_h-s_MID	CHOQUET[-0.5;AO1;0.2]_B_AB_nCi_2_M13_NS0_T_KA_h-s_MID	CHOQUET[-0.5;AO1;0.2]_B_AB_nCi_2_M13_NS1_T_KA_h-s_MID	CHOQUET[-0.5;AO1;0.2]_B_AB_nCi_2_M13_NS2_T_KA_h-s_MID	CHOQUET[-0.5;AO1;0.2]_B_AB_nCi_2_M13_NS3_T_KA_h-s_MID	CHOQUET[-0.5;AO1;0.2]_B_AB_nCi_2_M13_NS4_T_KA_h-s_MID	CHOQUET[-0.5;AO1;0.2]_B_AB_nCi_2_M13_NS5_T_KA_h-s_MID	CHOQUET[-0.5;AO1;0.2]_B_AB_nCi_2_M13_NS6_T_KA_h-s_MID	CHOQUET[-0.5;AO1;0.2]_B_AB_nCi_2_M13_NS7_T_KA_h-s_MID	CHOQUET[-0.5;AO1;0.2]_B_AB_nCi_2_M16_NS0_T_KA_h-s_MID	CHOQUET[-0.5;AO1;0.2]_B_AB_nCi_2_M16_NS1_T_KA_h-s_MID	CHOQUET[-0.5;AO1;0.2]_B_AB_nCi_2_M16_NS2_T_KA_h-s_MID	CHOQUET[-0.5;AO1;0.2]_B_AB_nCi_2_M16_NS3_T_KA_h-s_MID	CHOQUET[-0.5;AO1;0.2]_B_AB_nCi_2_M16_NS4_T_KA_h-s_MID	CHOQUET[-0.5;AO1;0.2]_B_AB_nCi_2_M16_NS5_T_KA_h-s_MID	CHOQUET[-0.5;AO1;0.2]_B_AB_nCi_2_M16_NS6_T_KA_h-s_MID	CHOQUET[-0.5;AO1;0.2]_B_AB_nCi_2_M16_NS7_T_KA_h-s_MID	CHOQUET[-0.5;AO1;0.2]_B_AB_nCi_2_M3_NS0_T_KA_h-s_MID	CHOQUET[-0.5;AO1;0.2]_B_AB_nCi_2_M3_NS1_T_KA_h-s_MID	CHOQUET[-0.5;AO1;0.2]_B_AB_nCi_2_M3_NS2_T_KA_h-s_MID	CHOQUET[-0.5;AO1;0.2]_B_AB_nCi_2_M3_NS3_T_KA_h-s_MID	CHOQUET[-0.5;AO1;0.2]_B_AB_nCi_2_M3_NS4_T_KA_h-s_MID	CHOQUET[-0.5;AO1;0.2]_B_AB_nCi_2_M3_NS5_T_KA_h-s_MID	CHOQUET[-0.5;AO1;0.2]_B_AB_nCi_2_M3_NS6_T_KA_h-s_MID	CHOQUET[-0.5;AO1;0.2]_B_AB_nCi_2_M3_NS7_T_KA_h-s_MID	CHOQUET[-0.5;AO1;0.2]_B_AB_nCi_2_M5_NS0_T_KA_h-s_MID	CHOQUET[-0.5;AO1;0.2]_B_AB_nCi_2_M5_NS1_T_KA_h-s_MID	CHOQUET[-0.5;AO1;0.2]_B_AB_nCi_2_M5_NS2_T_KA_h-s_MID	CHOQUET[-0.5;AO1;0.2]_B_AB_nCi_2_M5_NS3_T_KA_h-s_MID	CHOQUET[-0.5;AO1;0.2]_B_AB_nCi_2_M5_NS4_T_KA_h-s_MID	CHOQUET[-0.5;AO1;0.2]_B_AB_nCi_2_M5_NS5_T_KA_h-s_MID	CHOQUET[-0.5;AO1;0.2]_B_AB_nCi_2_M5_NS6_T_KA_h-s_MID	CHOQUET[-0.5;AO1;0.2]_B_AB_nCi_2_M5_NS7_T_KA_h-s_MID	CHOQUET[-0.5;AO1;0.2]_B_AB_nCi_2_M10_SS0_T_KA_h-s_MID	CHOQUET[-0.5;AO1;0.2]_B_AB_nCi_2_M10_SS1_T_KA_h-s_MID	CHOQUET[-0.5;AO1;0.2]_B_AB_nCi_2_M10_SS2_T_KA_h-s_MID	CHOQUET[-0.5;AO1;0.2]_B_AB_nCi_2_M10_SS3_T_KA_h-s_MID	CHOQUET[-0.5;AO1;0.2]_B_AB_nCi_2_M10_SS4_T_KA_h-s_MID	CHOQUET[-0.5;AO1;0.2]_B_AB_nCi_2_M10_SS5_T_KA_h-s_MID	CHOQUET[-0.5;AO1;0.2]_B_AB_nCi_2_M10_SS6_T_KA_h-s_MID	CHOQUET[-0.5;AO1;0.2]_B_AB_nCi_2_M10_SS7_T_KA_h-s_MID
STEsteroids2COR3D.sdf_aldosterone	-6.279	30.28713952	25.50697786	36.969789	82.93777042	241.4348299	797.1341389	2810.804517	10305.81932	30.28713952	39.1558828	71.64254197	170.206862	502.3637542	1743.30815	6761.224995	28207.28808	30.28713952	2865.420857	1.03E+07	7.51E+10	5.11E+14	3.22E+18	1.91E+22	1.09E+26	30.28713952	5.213324094	1.250614698	0.392788477	0.152535813	0.069534815	0.035719166	0.019989558	30.28713952	7.744411318	2.801842186	1.31393028	0.735748538	0.462615611	0.312367306	0.220986949	1.069133263	1.119292297	1.159199543	1.175082551	1.184853309	1.194263505	1.205679029	1.21661448
STEsteroids2COR3D.sdf_androstanediol	-5	24.28959822	19.08414163	23.29860805	40.74074761	92.39328054	243.2949818	698.1115493	2110.594742	24.28959822	14.07019001	21.70635255	55.35847091	181.7516899	681.4209405	2739.172889	11411.20887	24.28959822	7460.091274	1.40E+08	2.69E+12	4.88E+16	8.57E+20	1.48E+25	2.52E+29	24.28959822	4.851953719	1.332906402	0.467953903	0.196464439	0.093252411	0.048125932	0.026302109	24.28959822	6.567159673	2.443077663	1.153607784	0.62377041	0.365903228	0.225520117	0.1431006	1.067804905	1.100811746	1.140518465	1.171734008	1.190969461	1.199987003	1.202048871	1.201663115
STEsteroids2COR3D.sdf_5_androstenediol	-5	24.42376661	16.99585867	16.34850908	22.35889848	42.24097434	99.58639882	266.9376043	767.0819342	24.42376661	15.59147021	27.6934746	79.27632713	282.8445685	1119.821991	4659.11995	19848.477	24.42376661	2198.346098	8762467.616	4.24E+10	1.83E+14	7.38E+17	2.85E+21	1.08E+25	24.42376661	4.742106351	1.258205356	0.426920832	0.169848838	0.074811205	0.035105536	0.017133479	24.42376661	6.60752845	2.471053394	1.184291084	0.65466555	0.39478305	0.251150955	0.165158472	1.07038473	1.100708738	1.138316172	1.182464078	1.221196812	1.2522721	1.276970059	1.296788046
STEsteroids2COR3D.sdf_4_androstenedione	-5.763	23.76728525	17.21834469	21.09033522	39.83444924	100.5765112	295.7758551	937.7209811	3088.498427	23.76728525	28.52049638	45.45283208	88.65002002	205.4692835	542.2938783	1559.540579	4735.399586	23.76728525	4844.470963	5.04E+07	5.16E+11	4.81E+15	4.27E+19	3.69E+23	3.14E+27	23.76728525	4.451013311	1.212159551	0.467799951	0.240105252	0.152136606	0.110618233	0.087201456	23.76728525	6.584621878	2.510343602	1.230424848	0.715796261	0.463427613	0.320676088	0.231764562	1.052570694	1.103164071	1.140952665	1.155551407	1.161021475	1.164025117	1.16666148	1.169196849
STEsteroids2COR3D.sdf_androsterone	-5.613	23.72557145	20.33087466	40.69920428	192.670237	1277.518923	9122.835627	66108.7567	479912.8221	23.72557145	30.07113743	54.22738761	131.3963611	403.4687463	1441.62993	5630.146016	23144.44293	23.72557145	3064.600073	1.28E+07	8.90E+10	6.08E+14	3.95E+18	2.47E+22	1.49E+26	23.72557145	4.614784965	1.316731665	0.508938334	0.238551876	0.125897385	0.071353592	0.042241447	23.72557145	6.577477687	2.48054392	1.188599949	0.665567938	0.410894393	0.270335566	0.185963463	1.052774434	1.096903518	1.145367641	1.164742328	1.169511422	1.171407629	1.173214469	1.173797283
STEsteroids2COR3D.sdf_corticosterone	-7.881	29.27886952	23.35321054	30.23571505	70.52007879	262.63454	1219.374962	6153.43178	32024.55945	29.27886952	30.95872633	45.27206999	85.57396525	201.4881692	556.7497534	1711.317119	5642.302229	29.27886952	1851.193767	1749349.961	3.70E+09	8.74E+12	2.08E+16	4.89E+19	1.13E+23	29.27886952	4.974661844	1.204188419	0.396492184	0.16363215	0.079062374	0.042737536	0.025000236	29.27886952	7.381727822	2.658118347	1.252020503	0.709854032	0.450611384	0.306665369	0.218389259	1.072828647	1.098222232	1.107962497	1.107212567	1.110631733	1.11707666	1.124375246	1.130890484
STEsteroids2COR3D.sdf_cortisol	-7.881	30.41580695	30.36524046	53.81480563	151.160616	569.5537307	2524.032611	12179.23708	61383.38948	30.41580695	70.79478987	261.9126255	1428.966175	10573.30528	96124.33056	994512.0888	1.11E+07	30.41580695	2070.450654	2778335.829	7.23E+09	1.98E+13	5.37E+16	1.44E+20	3.81E+23	30.41580695	5.271738609	1.342165198	0.477445124	0.214770054	0.112951772	0.065724754	0.040876479	30.41580695	7.68383464	2.736810692	1.278791887	0.720823747	0.455153599	0.308423834	0.218815814	1.071838585	1.132255022	1.19007318	1.229317031	1.253313598	1.269178824	1.281078555	1.291113208
STEsteroids2COR3D.sdf_cortisone	-6.892	30.56268873	24.45411161	31.21607614	61.49809528	166.1385146	533.9744433	1868.930963	6845.832775	30.56268873	36.49345823	58.25815833	118.1333752	293.6301511	849.1125153	2734.939761	9478.179849	30.56268873	3389.475521	1.20E+07	6.23E+10	3.22E+14	1.65E+18	8.28E+21	4.12E+25	30.56268873	5.228624702	1.30433085	0.461957259	0.211921652	0.116933876	0.073426977	0.050300182	30.56268873	7.676331046	2.744953147	1.296837902	0.742435054	0.478633903	0.332016862	0.241312884	1.0751751	1.11838616	1.151413722	1.17451565	1.195076044	1.213071526	1.227499431	1.238559758
STEsteroids2COR3D.sdf_dehydroepiandrosterone	-5	24.28287302	16.30245013	15.86687972	22.93311788	46.96533127	119.2913025	336.1050846	992.475212	24.28287302	15.79078004	29.67840912	90.15578227	338.9136646	1394.94134	5958.99333	25824.52743	24.28287302	922.3196972	625199.6508	8.56E+08	1.19E+12	1.60E+15	2.06E+18	2.58E+21	24.28287302	4.754245271	1.273544924	0.436367507	0.177669972	0.080674415	0.039174901	0.01982263	24.28287302	6.603500671	2.491822974	1.211259882	0.690172959	0.434211342	0.291166195	0.203693286	1.066041966	1.096034119	1.136139755	1.177351657	1.21275753	1.241727474	1.264363637	1.281547261
STEsteroids2COR3D.sdf_11_deoxycorticosterone	-7.653	28.02817275	21.0716558	26.44907832	54.66892528	160.5088435	558.9124038	2091.597103	8069.584699	28.02817275	32.50683701	50.1792775	97.03699169	227.089204	610.0597573	1800.745221	5659.958789	28.02817275	3104.03457	1.14E+07	5.85E+10	2.89E+14	1.37E+18	6.39E+21	2.94E+25	28.02817275	4.739825943	1.201876774	0.442312732	0.22028054	0.137747833	0.100126754	0.079405116	28.02817275	7.059397279	2.560375025	1.222780837	0.700938877	0.44797751	0.306404443	0.219068285	1.07111155	1.103536827	1.122988464	1.127564104	1.12575929	1.124519997	1.126666728	1.131542274
STEsteroids2COR3D.sdf_11_deoxycortisol	-7.881	29.2414181	22.66871848	30.07243518	65.16011371	193.3755095	665.8187048	2444.617638	9215.376374	29.2414181	34.27396035	53.02432489	102.3837644	237.7571473	634.1380254	1858.448288	5791.383034	29.2414181	2513.939574	7798545.761	4.47E+10	2.49E+14	1.30E+18	6.55E+21	3.19E+25	29.2414181	4.911594521	1.220166053	0.433011219	0.203306923	0.117592986	0.078646127	0.057694808	29.2414181	7.361304457	2.642574072	1.249958052	0.712234683	0.453038589	0.308707464	0.2199983	1.072551961	1.111633488	1.138481272	1.150923308	1.158371683	1.163235319	1.166314714	1.168845042
STEsteroids2COR3D.sdf_dihydrotestosterone	-5.919	23.81147446	17.34648494	20.0460748	34.4053884	77.08720768	201.323929	573.909318	1705.635233	23.81147446	30.28350556	50.5397103	103.249638	251.0035105	693.4088997	2096.693462	6745.464462	23.81147446	4157.374108	2.93E+07	2.65E+11	2.31E+15	1.95E+19	1.60E+23	1.30E+27	23.81147446	4.54563272	1.247999451	0.475055281	0.238566707	0.148525795	0.107197794	0.084586348	23.81147446	6.540476818	2.462382426	1.179546228	0.659770402	0.407949594	0.268839953	0.185108265	1.054993462	1.101738917	1.14648318	1.177624235	1.198531915	1.211968417	1.219844846	1.223239922
STEsteroids2COR3D.sdf_estradiol	-5	23.09574601	13.73711849	19.31019734	88.51607396	625.7625412	4610.136768	33338.09946	235439.7493	23.09574601	44.51579965	128.9014298	502.7228483	2436.293782	13489.70078	80659.79926	503937.1773	23.09574601	19451.18999	1.61E+09	1.18E+14	7.69E+18	4.67E+23	2.73E+28	1.56E+33	23.09574601	4.674979744	1.446342629	0.608677543	0.31416255	0.183579316	0.11542821	0.075835616	23.09574601	6.354881416	2.440128611	1.210846797	0.696032077	0.436089348	0.287125095	0.194685118	1.064214944	1.089793094	1.125382787	1.138185884	1.138473307	1.135265584	1.13431872	1.138445978
STEsteroids2COR3D.sdf_estriol	-5	24.63278561	14.3349364	19.08927361	85.40861761	605.6454294	4492.423361	32685.85331	231977.1708	24.63278561	48.21947648	140.2738005	549.6935184	2686.872949	14992.61688	90145.94088	564870.5882	24.63278561	18750.6689	1.56E+09	1.16E+14	7.62E+18	4.65E+23	2.72E+28	1.56E+33	24.63278561	4.853817746	1.454272436	0.603994952	0.309531549	0.180142859	0.113000212	0.074152565	24.63278561	6.606402207	2.483038305	1.219643705	0.698420249	0.436850252	0.287353813	0.194698817	1.073451091	1.100812967	1.143004573	1.167389669	1.177052138	1.179538574	1.180933917	1.183768438
STEsteroids2COR3D.sdf_estrone	-5	22.94465884	13.90190864	18.96150513	81.76389283	558.1540593	4006.299221	28253.54298	194518.1916	22.94465884	44.04452743	128.6154286	511.5595616	2552.743628	14636.40844	90612.73667	584698.9255	22.94465884	7460.294649	1.74E+08	4.49E+12	1.07E+17	2.42E+21	5.23E+25	1.10E+30	22.94465884	4.683552472	1.448004199	0.607138403	0.311687463	0.180717418	0.1125556	0.073188766	22.94465884	6.353311404	2.464829919	1.237529387	0.728639303	0.471893884	0.323605779	0.230037649	1.059588717	1.086565369	1.130471234	1.154658676	1.163962064	1.171001531	1.17865721	1.184858314
STEsteroids2COR3D.sdf_etiocholanolone	-5.225	24.10700711	19.52869642	28.69821201	83.8824293	372.4772316	1917.881817	10295.30736	55760.7521	24.10700711	17.41510546	17.05936568	21.4697075	34.24995443	65.06199485	138.4035065	314.7895295	24.10700711	908.1694884	1032518.791	2.05E+09	3.85E+12	6.73E+15	1.12E+19	1.82E+22	24.10700711	4.726404085	1.322231755	0.4927785	0.222094567	0.112867543	0.061874864	0.035615087	24.10700711	6.703608216	2.509408287	1.19622505	0.667814267	0.411677672	0.270837998	0.186295612	1.061475103	1.104858904	1.1610585	1.203671531	1.226171578	1.239626465	1.250358879	1.259743324
STEsteroids2COR3D.sdf_pregnenolone	-5.225	26.96597053	19.73817394	20.28279138	30.26232545	62.66686385	159.1907142	451.7475318	1351.716375	26.96597053	17.22149294	31.33012001	95.06550482	369.1947388	1615.302282	7491.403858	35772.90544	26.96597053	4319.505105	7.22E+07	1.18E+12	1.64E+16	2.09E+20	2.55E+24	3.05E+28	26.96597053	4.972093275	1.279660865	0.430176907	0.171289894	0.07586253	0.035928054	0.017735893	26.96597053	6.932088922	2.525714899	1.204030424	0.677165674	0.421859094	0.280322305	0.194393424	1.074042139	1.096541309	1.130218826	1.168473331	1.203500567	1.232286491	1.254530643	1.271441914
STEsteroids2COR3D.sdf_17a_hydroxypregnenolone	-5	28.14826266	20.17738362	19.3941608	24.51765644	39.82064858	77.70487178	170.9895667	406.2329023	28.14826266	18.92292729	33.31724031	91.48890528	309.0419466	1156.705582	4567.262751	18573.6098	28.14826266	2760.312727	2.35E+07	2.36E+11	2.04E+15	1.62E+19	1.23E+23	9.08E+26	28.14826266	5.070241153	1.266730148	0.411692393	0.15663671	0.065807373	0.029453268	0.01372341	28.14826266	7.2181018	2.608467725	1.232925846	0.690554105	0.428662375	0.284057043	0.196484381	1.073941094	1.099394548	1.133770285	1.174452919	1.214275296	1.24776909	1.273648476	1.293493892
STEsteroids2COR3D.sdf_progesterone	-7.38	26.45969417	19.68353995	24.11989676	46.72649317	124.8461528	395.885425	1363.317492	4881.135535	26.45969417	31.07322206	48.89812667	95.80503568	226.527698	614.1391134	1827.267936	5781.62323	26.45969417	3001.130224	1.06E+07	4.98E+10	2.22E+14	9.54E+17	4.00E+21	1.66E+25	26.45969417	4.647164956	1.198590288	0.444747349	0.223959058	0.141630137	0.10401657	0.083185335	26.45969417	6.924383476	2.545360438	1.221592662	0.701188897	0.44911324	0.307930396	0.220707378	1.061856279	1.101348695	1.135765883	1.154998469	1.167111592	1.176650599	1.185793004	1.194329062
STEsteroids2COR3D.sdf_17a_hydroxyprogesterone	-7.74	27.62188352	21.41998129	28.64713815	61.91091724	181.5098657	615.962131	2230.087519	8310.280093	27.62188352	32.39231149	50.72095273	98.64689501	230.6906238	620.0847939	1831.260417	5751.516228	27.62188352	2781.771714	1.34E+07	9.86E+10	6.76E+14	4.33E+18	2.65E+22	1.57E+26	27.62188352	4.810288201	1.214745579	0.434480977	0.207459771	0.122868983	0.084486921	0.063681885	27.62188352	7.203779556	2.62394243	1.247388668	0.712147559	0.454179208	0.310224907	0.2216059	1.06197867	1.110211817	1.15309127	1.181039336	1.20033053	1.214640097	1.224934245	1.232275774
STEsteroids2COR3D.sdf_testosterone	-6.724	23.94143308	17.69825714	21.69168744	40.64447362	102.0324354	301.3422435	969.0729589	3261.103176	23.94143308	29.14070865	46.61442993	91.4593306	213.3011655	566.15649	1635.607187	4990.643349	23.94143308	6912.103848	6.15E+07	6.05E+11	5.83E+15	5.49E+19	5.09E+23	4.67E+27	23.94143308	4.477033565	1.218754866	0.473369147	0.245824069	0.158122871	0.116774728	0.093402841	23.94143308	6.591116681	2.487379025	1.202950215	0.682288336	0.427299026	0.284875676	0.197887539	1.057587282	1.106300469	1.14362286	1.157683108	1.163454395	1.17035814	1.178234711	1.186661102
STEsteroids2COR3D.sdf_prednisolone	-7.512	30.5209906	21.50572703	23.26265388	40.44549758	103.1767309	321.3797424	1088.873329	3816.445937	30.5209906	43.30953412	85.07659241	218.6259366	704.3310559	2672.144579	11267.49577	50711.19414	30.5209906	3010.174003	1.53E+07	1.31E+11	1.10E+15	8.74E+18	6.68E+22	4.94E+26	30.5209906	5.401601487	1.393485438	0.506589945	0.232883621	0.12476932	0.073817007	0.046618647	30.5209906	7.709440193	2.755777849	1.294213168	0.735813858	0.468815865	0.32011593	0.228400184	1.074153403	1.10453172	1.132360201	1.159810224	1.186648067	1.210517081	1.229147739	1.243949221
STEsteroids2COR3D.sdf_cortisolacetat	-7.553	34.2994108	34.24247912	61.08346355	169.3453199	614.4651899	2572.876956	11627.90597	54779.76943	34.2994108	81.81694457	322.1350053	1967.741096	16552.41738	166301.5806	1829805.571	2.11E+07	34.2994108	2183.288339	2524932.345	6.44E+09	1.78E+13	4.90E+16	1.33E+20	3.57E+23	34.2994108	5.501647356	1.359611166	0.479855079	0.215965188	0.113646616	0.065927572	0.040710658	34.2994108	7.951754748	2.758962601	1.283820847	0.731775689	0.472938324	0.328342253	0.238338158	1.07974264	1.135593288	1.181947411	1.206405333	1.221819282	1.23756845	1.254549816	1.270877177
STEsteroids2COR3D.sdf_4_pregnene_3_11_20_trione	-6.779	27.74585822	21.5999725	26.30575911	48.32902523	120.3274708	354.5570685	1137.184306	3805.053819	27.74585822	32.68571833	52.62756741	108.3998225	275.047925	814.1226899	2682.944106	9479.433566	27.74585822	1837.873735	1487107.474	2.57E+09	5.10E+12	1.03E+16	2.09E+19	4.19E+22	27.74585822	4.948907853	1.264883702	0.453768578	0.209250661	0.115745998	0.072517004	0.049290619	27.74585822	7.247839146	2.656828387	1.273868755	0.734454932	0.476962932	0.333013095	0.243483175	1.064822147	1.10376177	1.144950088	1.181760369	1.21147717	1.233369892	1.249018778	1.261793704
STEsteroids2COR3D.sdf_epicorticosterone	-7.2	29.40141966	22.27808885	27.48270303	55.30344352	159.3076672	550.0160494	2052.763781	7918.246151	29.40141966	33.13695633	50.2338785	96.16758373	224.1805938	601.9829596	1778.445981	5596.104926	29.40141966	2992.171642	1.03E+07	4.91E+10	2.22E+14	9.58E+17	3.99E+21	1.63E+25	29.40141966	4.942129862	1.227307331	0.442408701	0.216688389	0.133832075	0.096498249	0.076146972	29.40141966	7.377510018	2.638922666	1.243440347	0.706994944	0.449576419	0.306336914	0.218325357	1.074590672	1.107360176	1.130328636	1.141940796	1.149670487	1.156666071	1.163768291	1.170686847
STEsteroids2COR3D.sdf_19_nortestosterone	-6.144	22.66688321	17.27857153	21.79238803	41.34564814	103.9204924	306.1250035	981.3625086	3293.343137	22.66688321	27.465312	44.77234792	89.88226077	213.7574402	574.9457136	1673.140601	5121.715564	22.66688321	7167.63471	6.71E+07	6.79E+11	6.67E+15	6.41E+19	6.08E+23	5.72E+27	22.66688321	4.230074951	1.175519868	0.468685397	0.248665526	0.161811881	0.120066017	0.096147817	22.66688321	6.243306244	2.391785388	1.173030418	0.672507018	0.42458901	0.284717893	0.198689544	1.053081656	1.10386744	1.139747143	1.15006505	1.151865798	1.154665535	1.160426072	1.1672521
STEsteroids2COR3D.sdf_16a_17a_dihydroxyprogesterone	-6.247	29.02269823	23.11214441	32.01980438	71.10601865	210.8012139	715.2991305	2576.290236	9537.597656	29.02269823	34.21845881	53.52086419	104.1886224	243.565054	652.4922845	1917.02597	5979.030382	29.02269823	2721.193567	1.34E+07	1.01E+11	7.06E+14	4.60E+18	2.85E+22	1.72E+26	29.02269823	4.961471971	1.232046486	0.43535177	0.205178687	0.120169644	0.081991113	0.061512468	29.02269823	7.458639465	2.678563627	1.263100739	0.716965317	0.455274757	0.309934333	0.220722113	1.066483149	1.118753884	1.167225803	1.199127914	1.220829958	1.237094013	1.248851967	1.257193147
STEsteroids2COR3D.sdf_16a_methylprogesterone	-7.12	28.02840835	21.52022919	27.69638107	56.52440166	156.0498117	499.7913831	1714.03065	6067.598191	28.02840835	32.8710588	51.27023759	99.91932977	234.7187414	631.9736621	1864.617422	5845.693511	28.02840835	2919.538061	1.04E+07	4.92E+10	2.21E+14	9.52E+17	3.99E+21	1.65E+25	28.02840835	4.787071831	1.207014603	0.441897998	0.219928786	0.138019372	0.100896782	0.080511595	28.02840835	7.179649467	2.582318107	1.22791527	0.700231514	0.446817264	0.305263123	0.218073384	1.07007898	1.113852768	1.155168885	1.180319321	1.194942251	1.206291964	1.216599104	1.2260153
STEsteroids2COR3D.sdf_19_norprogesterone	-6.817	25.16881802	19.16865728	24.17089507	47.53358386	127.4198704	403.5603168	1386.816333	4955.414492	25.16881802	29.53873606	47.41749031	94.94638019	228.3865756	625.4422298	1869.652017	5924.449434	25.16881802	3013.508603	1.03E+07	4.65E+10	2.00E+14	8.29E+17	3.35E+21	1.33E+25	25.16881802	4.406934828	1.154398094	0.439158501	0.225449992	0.144174119	0.106315292	0.085054405	25.16881802	6.594385068	2.458987763	1.196501586	0.69398272	0.447996404	0.308871077	0.222347803	1.058168567	1.100860765	1.135296713	1.150781055	1.158340393	1.163220047	1.168202713	1.173381192
STEsteroids2COR3D.sdf_2a_methylcortisol	-7.688	32.11630934	24.83254704	31.10052517	68.93907602	242.9710262	1079.008159	5260.935551	26612.63063	32.11630934	32.54304437	46.55478899	86.22719131	198.9299194	539.60824	1632.441938	5303.636513	32.11630934	2070.05192	3198446.006	1.03E+10	3.52E+13	1.18E+17	3.88E+20	1.24E+24	32.11630934	5.276451641	1.25177689	0.410357071	0.169693146	0.082656532	0.045260986	0.02696616	32.11630934	7.876480223	2.758956367	1.281051497	0.719429602	0.453449513	0.306515513	0.216882181	1.081511883	1.10879673	1.131041866	1.147742753	1.172753167	1.1982981	1.218732354	1.234743194
STEsteroids2COR3D.sdf_2a_methyl_9a_fluoro_cortisol	-5.797	33.47294564	25.94156666	31.91800729	68.86659855	238.2668589	1050.316833	5110.452292	25854.23595	33.47294564	33.4159977	46.97407816	85.85203846	196.6810653	532.3623431	1611.10305	5241.190902	33.47294564	2088.973694	3189344.365	1.04E+10	3.54E+13	1.19E+17	3.91E+20	1.25E+24	33.47294564	5.531767697	1.303932885	0.419828192	0.170867058	0.082274071	0.044685628	0.026466493	33.47294564	8.241106343	2.875066746	1.319820941	0.733643067	0.459467379	0.309342925	0.218223924	1.086149701	1.115774171	1.138356321	1.155128495	1.18146119	1.209597973	1.232521752	1.249809035
[truncated: 552 more columns]
