# Supplementary material for: Choquet integral-based fuzzy molecular characterizations: when global definitions are computed from the dependency among atom/bond contributions (LOVIs/LOEIs)
Source: J Cheminform. 2018 Oct 25;10:51. doi: 10.1186/s13321-018-0306-7 (PMC6755596; doi:10.1186/s13321-018-0306-7)
Supplement: Supplementary file 3 — Additional file 3. Matrices of descriptors obtained from the calculation of the projects created in Additional file 2 on the Steroid dataset. [file 13321_2018_306_MOESM3_ESM.zip › Suppl. Info. 3/1 - Datasets L-measure = -0.5/AO1/AO1(0.3).csv]

molecules	pK(log1/K)	CHOQUET[-0.5;AO1;0.3]_B_AB_nCi_2_M10_NS0_T_KA_h-s_MID	CHOQUET[-0.5;AO1;0.3]_B_AB_nCi_2_M10_NS1_T_KA_h-s_MID	CHOQUET[-0.5;AO1;0.3]_B_AB_nCi_2_M10_NS2_T_KA_h-s_MID	CHOQUET[-0.5;AO1;0.3]_B_AB_nCi_2_M10_NS3_T_KA_h-s_MID	CHOQUET[-0.5;AO1;0.3]_B_AB_nCi_2_M10_NS4_T_KA_h-s_MID	CHOQUET[-0.5;AO1;0.3]_B_AB_nCi_2_M10_NS5_T_KA_h-s_MID	CHOQUET[-0.5;AO1;0.3]_B_AB_nCi_2_M10_NS6_T_KA_h-s_MID	CHOQUET[-0.5;AO1;0.3]_B_AB_nCi_2_M10_NS7_T_KA_h-s_MID	CHOQUET[-0.5;AO1;0.3]_B_AB_nCi_2_M13_NS0_T_KA_h-s_MID	CHOQUET[-0.5;AO1;0.3]_B_AB_nCi_2_M13_NS1_T_KA_h-s_MID	CHOQUET[-0.5;AO1;0.3]_B_AB_nCi_2_M13_NS2_T_KA_h-s_MID	CHOQUET[-0.5;AO1;0.3]_B_AB_nCi_2_M13_NS3_T_KA_h-s_MID	CHOQUET[-0.5;AO1;0.3]_B_AB_nCi_2_M13_NS4_T_KA_h-s_MID	CHOQUET[-0.5;AO1;0.3]_B_AB_nCi_2_M13_NS5_T_KA_h-s_MID	CHOQUET[-0.5;AO1;0.3]_B_AB_nCi_2_M13_NS6_T_KA_h-s_MID	CHOQUET[-0.5;AO1;0.3]_B_AB_nCi_2_M13_NS7_T_KA_h-s_MID	CHOQUET[-0.5;AO1;0.3]_B_AB_nCi_2_M16_NS0_T_KA_h-s_MID	CHOQUET[-0.5;AO1;0.3]_B_AB_nCi_2_M16_NS1_T_KA_h-s_MID	CHOQUET[-0.5;AO1;0.3]_B_AB_nCi_2_M16_NS2_T_KA_h-s_MID	CHOQUET[-0.5;AO1;0.3]_B_AB_nCi_2_M16_NS3_T_KA_h-s_MID	CHOQUET[-0.5;AO1;0.3]_B_AB_nCi_2_M16_NS4_T_KA_h-s_MID	CHOQUET[-0.5;AO1;0.3]_B_AB_nCi_2_M16_NS5_T_KA_h-s_MID	CHOQUET[-0.5;AO1;0.3]_B_AB_nCi_2_M16_NS6_T_KA_h-s_MID	CHOQUET[-0.5;AO1;0.3]_B_AB_nCi_2_M16_NS7_T_KA_h-s_MID	CHOQUET[-0.5;AO1;0.3]_B_AB_nCi_2_M3_NS0_T_KA_h-s_MID	CHOQUET[-0.5;AO1;0.3]_B_AB_nCi_2_M3_NS1_T_KA_h-s_MID	CHOQUET[-0.5;AO1;0.3]_B_AB_nCi_2_M3_NS2_T_KA_h-s_MID	CHOQUET[-0.5;AO1;0.3]_B_AB_nCi_2_M3_NS3_T_KA_h-s_MID	CHOQUET[-0.5;AO1;0.3]_B_AB_nCi_2_M3_NS4_T_KA_h-s_MID	CHOQUET[-0.5;AO1;0.3]_B_AB_nCi_2_M3_NS5_T_KA_h-s_MID	CHOQUET[-0.5;AO1;0.3]_B_AB_nCi_2_M3_NS6_T_KA_h-s_MID	CHOQUET[-0.5;AO1;0.3]_B_AB_nCi_2_M3_NS7_T_KA_h-s_MID	CHOQUET[-0.5;AO1;0.3]_B_AB_nCi_2_M5_NS0_T_KA_h-s_MID	CHOQUET[-0.5;AO1;0.3]_B_AB_nCi_2_M5_NS1_T_KA_h-s_MID	CHOQUET[-0.5;AO1;0.3]_B_AB_nCi_2_M5_NS2_T_KA_h-s_MID	CHOQUET[-0.5;AO1;0.3]_B_AB_nCi_2_M5_NS3_T_KA_h-s_MID	CHOQUET[-0.5;AO1;0.3]_B_AB_nCi_2_M5_NS4_T_KA_h-s_MID	CHOQUET[-0.5;AO1;0.3]_B_AB_nCi_2_M5_NS5_T_KA_h-s_MID	CHOQUET[-0.5;AO1;0.3]_B_AB_nCi_2_M5_NS6_T_KA_h-s_MID	CHOQUET[-0.5;AO1;0.3]_B_AB_nCi_2_M5_NS7_T_KA_h-s_MID	CHOQUET[-0.5;AO1;0.3]_B_AB_nCi_2_M10_SS0_T_KA_h-s_MID	CHOQUET[-0.5;AO1;0.3]_B_AB_nCi_2_M10_SS1_T_KA_h-s_MID	CHOQUET[-0.5;AO1;0.3]_B_AB_nCi_2_M10_SS2_T_KA_h-s_MID	CHOQUET[-0.5;AO1;0.3]_B_AB_nCi_2_M10_SS3_T_KA_h-s_MID	CHOQUET[-0.5;AO1;0.3]_B_AB_nCi_2_M10_SS4_T_KA_h-s_MID	CHOQUET[-0.5;AO1;0.3]_B_AB_nCi_2_M10_SS5_T_KA_h-s_MID	CHOQUET[-0.5;AO1;0.3]_B_AB_nCi_2_M10_SS6_T_KA_h-s_MID	CHOQUET[-0.5;AO1;0.3]_B_AB_nCi_2_M10_SS7_T_KA_h-s_MID
STEsteroids2COR3D.sdf_aldosterone	-6.279	30.49110446	25.69188772	38.13508697	88.81932305	266.9174456	901.1216798	3225.666286	11949.81037	30.49110446	39.5664519	73.46024246	178.5250669	540.9685963	1926.589127	7646.064349	32518.81157	30.49110446	3102.909819	1.39E+07	1.06E+11	6.90E+14	4.07E+18	2.27E+22	1.23E+26	30.49110446	5.221710924	1.251650514	0.394125153	0.154620663	0.071975592	0.038098196	0.022079351	30.49110446	7.753584019	2.802700956	1.314695478	0.737114897	0.464997605	0.315727292	0.225103111	1.069393438	1.120315306	1.16174892	1.178415841	1.189083852	1.199745624	1.212558822	1.22485647
STEsteroids2COR3D.sdf_androstanediol	-5	24.44639505	19.1855004	23.74406367	42.41922507	98.19679332	262.8505464	764.3521981	2337.329136	24.44639505	14.34194254	23.04505499	61.99238277	213.6694162	831.4693155	3426.177479	14476.11516	24.44639505	8725.155112	1.70E+08	3.14E+12	5.53E+16	9.56E+20	1.63E+25	2.77E+29	24.44639505	4.859091297	1.333527939	0.468860216	0.197678891	0.094589512	0.049406024	0.027410526	24.44639505	6.575644625	2.44352965	1.154091201	0.624367734	0.36644219	0.225940922	0.143413645	1.068043148	1.101534036	1.142735569	1.175589551	1.196108487	1.205828081	1.208279628	1.20810615
STEsteroids2COR3D.sdf_5_androstenediol	-5	24.58768182	17.07095108	16.49144878	22.92098416	44.69688315	109.6965872	305.8961338	909.8645174	24.58768182	15.92943038	29.49414098	88.47925663	327.9196002	1333.737675	5645.87252	24289.23879	24.58768182	2622.25617	1.20E+07	5.54E+10	2.25E+14	8.63E+17	3.22E+21	1.19E+25	24.58768182	4.750548586	1.25865472	0.427201109	0.170131031	0.075072662	0.035328429	0.017308084	24.58768182	6.616536932	2.47153616	1.184979731	0.655737728	0.39604573	0.252472583	0.166465046	1.070631927	1.10122193	1.140080611	1.187019636	1.229717338	1.264850293	1.2932351	1.316280154
STEsteroids2COR3D.sdf_4_androstenedione	-5.763	23.87165077	17.37338022	21.8392315	43.02095551	113.2025534	343.6899594	1114.206196	3725.393868	23.87165077	28.66820532	46.07653002	91.14051748	214.8606482	577.1295009	1686.83253	5194.455808	23.87165077	5532.987403	6.12E+07	5.97E+11	5.30E+15	4.54E+19	3.83E+23	3.22E+27	23.87165077	4.458704411	1.215566099	0.475288454	0.252524917	0.168338102	0.129116332	0.10670732	23.87165077	6.591525308	2.51078507	1.231020128	0.717662391	0.46678558	0.325306715	0.237311084	1.052649878	1.104448066	1.144519993	1.160520916	1.166745027	1.170510598	1.173965317	1.177382675
STEsteroids2COR3D.sdf_androsterone	-5.613	23.82901101	20.41306012	41.8448986	208.4297548	1433.237727	10434.22941	76313.36849	555869.6387	23.82901101	30.25001604	55.26226735	136.9580806	431.5683387	1578.8166	6286.019533	26231.409	23.82901101	3350.074246	1.64E+07	1.16E+11	7.75E+14	4.83E+18	2.89E+22	1.68E+26	23.82901101	4.619225309	1.317632253	0.510072657	0.239778622	0.127013014	0.072280553	0.042971285	23.82901101	6.584607648	2.481008145	1.189288807	0.667202821	0.413554644	0.27388612	0.190187531	1.052861719	1.097790042	1.148174412	1.168833939	1.174743412	1.177783363	1.180556753	1.18185213
STEsteroids2COR3D.sdf_corticosterone	-7.881	29.49034116	23.65286171	31.45879551	78.16874183	313.499355	1538.437741	8032.994909	42565.00982	29.49034116	31.34772603	46.52820456	89.97869345	217.5766226	616.8090045	1938.895147	6513.587418	29.49034116	1934.0309	2064584.092	4.75E+09	1.16E+13	2.78E+16	6.47E+19	1.47E+23	29.49034116	4.983409127	1.205175817	0.398358987	0.166526474	0.082372533	0.045958587	0.027863371	29.49034116	7.390902371	2.658807798	1.252754092	0.711428366	0.45335174	0.31045639	0.222957036	1.073146154	1.099192237	1.11039837	1.111061047	1.115760445	1.123299371	1.131597533	1.138984944
STEsteroids2COR3D.sdf_cortisol	-7.881	30.62225214	30.83688175	56.20066522	164.2141259	643.3884325	2945.047281	14556.51008	74577.35639	30.62225214	71.68337521	270.3028461	1522.173899	11737.56878	111538.3051	1202012.453	1.39E+07	30.62225214	2178.177972	3334264.485	9.09E+09	2.49E+13	6.68E+16	1.75E+20	4.55E+23	30.62225214	5.280741375	1.343095655	0.479374177	0.217990861	0.116852674	0.069699529	0.044552578	30.62225214	7.694721211	2.737541404	1.279509738	0.722404339	0.457820286	0.312051798	0.223170252	1.072106912	1.134409462	1.196245996	1.239359989	1.266036725	1.283576934	1.296688753	1.307755425
STEsteroids2COR3D.sdf_cortisone	-6.892	30.77928757	24.68959499	31.97899702	64.53289951	178.8839874	588.4190017	2100.597015	7824.199611	30.77928757	36.78116732	59.25532929	122.1450302	309.8873795	915.7931105	3012.202761	10641.70372	30.77928757	3587.123289	1.40E+07	7.39E+10	3.80E+14	1.92E+18	9.51E+21	4.68E+25	30.77928757	5.237785977	1.305922136	0.46548876	0.217868321	0.124454681	0.081604693	0.058464804	30.77928757	7.687226107	2.745828781	1.29772832	0.744220916	0.481646137	0.336152433	0.246293116	1.075457606	1.119474131	1.154255452	1.179080518	1.201396569	1.221304992	1.237502868	1.250097574
STEsteroids2COR3D.sdf_dehydroepiandrosterone	-5	24.43463401	16.36143947	16.06335095	23.84719977	50.81622613	134.0810096	389.1689937	1173.882147	24.43463401	16.14811748	31.70374375	100.6225366	390.1770353	1634.915067	7040.508494	30552.92444	24.43463401	994.0526665	776661.2013	1.11E+09	1.52E+12	1.97E+15	2.46E+18	3.00E+21	24.43463401	4.762347473	1.274057842	0.436653157	0.178029795	0.081068497	0.039538651	0.020119425	24.43463401	6.611931521	2.49235341	1.212051052	0.691910528	0.436961601	0.294763907	0.207907658	1.066273128	1.096550457	1.137987052	1.181385743	1.219124403	1.250302528	1.274892758	1.293695214
STEsteroids2COR3D.sdf_11_deoxycorticosterone	-7.653	28.22573214	21.31765604	27.36100157	58.66397774	178.3537249	636.8552848	2421.003867	9423.594481	28.22573214	32.73195765	50.9380869	99.98202942	238.2499712	651.9484711	1957.883268	6249.863448	28.22573214	3448.811696	1.46E+07	7.48E+10	3.54E+14	1.62E+18	7.31E+21	3.30E+25	28.22573214	4.748002094	1.204897393	0.449463387	0.23238117	0.153715369	0.118531527	0.098984702	28.22573214	7.068197752	2.560916224	1.223504993	0.702622999	0.450877264	0.310377565	0.223832446	1.071413056	1.104653161	1.126013972	1.131979344	1.130675912	1.129671112	1.132115694	1.137400123
STEsteroids2COR3D.sdf_11_deoxycortisol	-7.881	29.4421008	22.93774946	31.17569808	70.00463635	213.8861324	750.3361462	2785.009782	10553.25785	29.4421008	34.46643723	53.68332156	105.0653101	248.1694189	673.6328032	2006.728818	6343.148745	29.4421008	2746.504647	1.02E+07	5.98E+10	3.22E+14	1.61E+18	7.77E+21	3.64E+25	29.4421008	4.920284603	1.222237243	0.437856028	0.211590807	0.128297642	0.090610222	0.069998399	29.4421008	7.371650488	2.643243393	1.250659003	0.713917151	0.455902742	0.312597675	0.224639853	1.072819696	1.112927073	1.142303636	1.157197638	1.166152546	1.171745338	1.175125935	1.177784845
STEsteroids2COR3D.sdf_dihydrotestosterone	-5.919	23.92417966	17.48554645	20.52229094	36.06311044	82.55376615	219.2985884	634.2445065	1906.868558	23.92417966	30.4945141	51.34502127	106.3518846	262.9186419	739.0715635	2272.972821	7427.829023	23.92417966	4639.984262	3.63E+07	3.25E+11	2.74E+15	2.24E+19	1.81E+23	1.45E+27	23.92417966	4.552560794	1.25035453	0.481097107	0.249510032	0.163489294	0.124785861	0.103518131	23.92417966	6.547459953	2.462794848	1.180034964	0.661112743	0.410345459	0.272171836	0.189160543	1.055101665	1.102841106	1.149683817	1.18271546	1.205010632	1.219383789	1.22782406	1.231583006
STEsteroids2COR3D.sdf_estradiol	-5	23.24311931	13.8388377	20.63714775	107.3998376	812.9626324	6095.316862	43704.76336	302316.6322	23.24311931	44.89519339	131.9092888	526.4084041	2618.449096	14851.31167	90594.61054	574929.0752	23.24311931	23635.33384	2.11E+09	1.46E+14	8.86E+18	5.12E+23	2.89E+28	1.62E+33	23.24311931	4.683689997	1.449859917	0.613597786	0.319903891	0.189315132	0.120633801	0.08028845	23.24311931	6.363743628	2.440461702	1.211383143	0.697095141	0.437470634	0.288618359	0.196156178	1.06443189	1.090542097	1.128513002	1.142697204	1.143469417	1.140475208	1.139858295	1.144556715
STEsteroids2COR3D.sdf_estriol	-5	24.81389664	14.42971913	20.33551503	103.8997116	792.5666494	5995.811943	43258.93293	300406.977	24.81389664	48.69296254	143.5409242	574.3561371	2875.19038	16390.01765	100250.6969	636338.427	24.81389664	22752.57151	2.07E+09	1.45E+14	8.84E+18	5.11E+23	2.89E+28	1.62E+33	24.81389664	4.863905246	1.457697606	0.609022494	0.315454307	0.186064692	0.118375652	0.078752086	24.81389664	6.61763701	2.483412451	1.220114736	0.699395773	0.438130673	0.288739727	0.196063077	1.073694801	1.101539584	1.146132825	1.172430096	1.183166999	1.186247467	1.188100675	1.191416651
STEsteroids2COR3D.sdf_estrone	-5	23.07966659	14.00690916	20.20383848	98.8426605	724.4761853	5300.799197	37085.75949	250060.5609	23.07966659	44.3725459	131.5391011	536.1348622	2750.141043	16168.12991	102096.4082	668393.6038	23.07966659	8428.785762	2.25E+08	5.74E+12	1.31E+17	2.84E+21	5.92E+25	1.21E+30	23.07966659	4.692183542	1.451202543	0.611534496	0.31682707	0.185842641	0.117195275	0.077146488	23.07966659	6.361575836	2.465225264	1.238059791	0.730025221	0.474169045	0.326604481	0.233543773	1.05978696	1.087321099	1.134038354	1.160267089	1.170685069	1.178744806	1.187480057	1.194635939
STEsteroids2COR3D.sdf_etiocholanolone	-5.225	24.24150513	19.61401854	29.27285535	89.50659286	416.7516741	2212.618505	12071.60468	65821.40307	24.24150513	17.6758078	17.60159784	22.7494306	37.54850271	73.87286221	162.0511629	377.6657727	24.24150513	990.5394834	1349610.493	2.73E+09	4.91E+12	8.17E+15	1.31E+19	2.04E+22	24.24150513	4.734495096	1.323212924	0.493961753	0.223442541	0.114143667	0.062968652	0.036497315	24.24150513	6.712576792	2.509849736	1.196880941	0.669407478	0.414287353	0.274332132	0.190471865	1.061645673	1.105700116	1.164140662	1.209518581	1.234773009	1.250953351	1.264137455	1.275610094
STEsteroids2COR3D.sdf_pregnenolone	-5.225	27.16037864	19.87468239	20.61678572	31.55387456	67.78650382	178.2303002	520.1678553	1589.651073	27.16037864	17.55852569	33.20778599	105.5522021	426.7740733	1924.958745	9115.287274	44089.63976	27.16037864	5206.630389	9.80E+07	1.47E+12	1.87E+16	2.26E+20	2.67E+24	3.14E+28	27.16037864	4.980908184	1.280225933	0.430637563	0.171749021	0.076267447	0.036253583	0.017978835	27.16037864	6.941763722	2.526281786	1.204778483	0.678578925	0.424052755	0.283217013	0.197831176	1.074319723	1.097102658	1.132479774	1.174196144	1.213366765	1.245955098	1.271301633	1.29063399
STEsteroids2COR3D.sdf_17a_hydroxypregnenolone	-5	28.34378204	20.27835054	19.56909145	25.05813778	41.64679434	83.65856589	189.706981	463.487691	28.34378204	19.2735677	35.01017089	99.47777522	345.445774	1319.88197	5289.265162	21730.73095	28.34378204	3209.630547	3.21E+07	3.05E+11	2.44E+15	1.82E+19	1.33E+23	9.53E+26	28.34378204	5.078132141	1.26709881	0.412036766	0.15692257	0.066014667	0.029601263	0.013826953	28.34378204	7.228525496	2.609144899	1.233672551	0.692047918	0.430930464	0.286981287	0.199902878	1.074197305	1.099840279	1.135437153	1.178650866	1.222045693	1.259252618	1.28836489	1.31085921
STEsteroids2COR3D.sdf_progesterone	-7.38	26.60982936	19.88072632	24.95346768	50.33992533	139.8127544	455.9302412	1597.461399	5770.916503	26.60982936	31.27551239	49.68999172	98.89115407	238.1819383	657.8358678	1991.00418	6395.114749	26.60982936	3357.745527	1.36E+07	6.32E+10	2.71E+14	1.12E+18	4.55E+21	1.85E+25	26.60982936	4.65492089	1.201739248	0.452282133	0.236722453	0.158502044	0.123479453	0.103887142	26.60982936	6.932766408	2.545842319	1.222180339	0.702814019	0.452037346	0.312005919	0.225636281	1.062014235	1.102387685	1.138850738	1.159857034	1.173648437	1.184760846	1.19524449	1.204904041
STEsteroids2COR3D.sdf_17a_hydroxyprogesterone	-7.74	27.76915425	21.66048558	29.8033566	67.22376902	204.3575004	709.9732394	2604.375516	9764.692707	27.76915425	32.57395351	51.4624254	101.6186592	242.0757817	663.0785762	1992.649033	6353.800865	27.76915425	3124.466574	1.80E+07	1.31E+11	8.47E+14	5.14E+18	3.02E+22	1.74E+26	27.76915425	4.818391278	1.21704981	0.440012109	0.21694455	0.135237297	0.098441742	0.078157551	27.76915425	7.213087559	2.624512269	1.247939243	0.71376114	0.457068573	0.314219166	0.226412192	1.062095737	1.111517215	1.157210545	1.187771923	1.209055285	1.224759755	1.235922005	1.243795993
STEsteroids2COR3D.sdf_testosterone	-6.724	24.06130573	17.87570417	22.43097542	43.71591779	114.3884111	349.7497045	1154.418891	3957.634988	24.06130573	29.32730199	47.28946463	94.02923793	222.86292	601.4622561	1764.836077	5459.477091	24.06130573	8096.219023	7.70E+07	7.45E+11	6.98E+15	6.43E+19	5.86E+23	5.32E+27	24.06130573	4.485277057	1.222225077	0.481323928	0.259142876	0.175626863	0.136911589	0.114797047	24.06130573	6.598751832	2.487777016	1.203509473	0.683763853	0.429778692	0.288181228	0.201777967	1.057701619	1.107490116	1.14664218	1.161538491	1.167661263	1.175161166	1.183871725	1.19325793
STEsteroids2COR3D.sdf_prednisolone	-7.512	30.74081874	21.77682475	24.02454214	43.44036578	116.0528573	375.2619481	1304.578977	4647.990674	30.74081874	43.77574635	87.02123577	227.9187254	751.3659429	2916.811048	12553.22721	57480.78113	30.74081874	3202.821872	1.97E+07	1.77E+11	1.46E+15	1.12E+19	8.24E+22	5.87E+26	30.74081874	5.41125996	1.395000486	0.509588424	0.237200414	0.129627487	0.078603706	0.05098374	30.74081874	7.720550322	2.756484145	1.29486403	0.737301905	0.471370663	0.323584677	0.232523538	1.074453544	1.105536902	1.135050803	1.164835903	1.194309267	1.220620887	1.241229546	1.257605779
STEsteroids2COR3D.sdf_cortisolacetat	-7.553	34.57163609	34.75291107	63.57815823	182.284775	681.8693641	2921.491976	13413.35105	63823.50792	34.57163609	82.88985463	332.6570028	2094.806699	18231.54644	188520.6148	2118609.956	2.48E+07	34.57163609	2273.527214	3012473.493	8.21E+09	2.30E+13	6.30E+16	1.68E+20	4.40E+23	34.57163609	5.510121438	1.360666614	0.481690005	0.218888507	0.117159124	0.069490961	0.043992315	34.57163609	7.962335518	2.760396114	1.284657634	0.733295047	0.475695385	0.332249825	0.243101518	1.080144245	1.137665661	1.187050974	1.213813624	1.23091925	1.248133451	1.266602771	1.284469288
STEsteroids2COR3D.sdf_4_pregnene_3_11_20_trione	-6.779	27.9092868	21.78352582	26.95746058	50.96603993	130.789496	394.9587043	1289.299768	4365.843537	27.9092868	32.97200647	53.77108456	112.9831816	293.4163921	888.9507797	2991.882876	10760.97919	27.9092868	1907.754469	1696946.003	3.16E+09	6.50E+12	1.33E+16	2.69E+19	5.33E+22	27.9092868	4.956896238	1.266663561	0.457452656	0.215202635	0.123069245	0.080286573	0.056865215	27.9092868	7.256766125	2.657615896	1.274706162	0.736234691	0.480059901	0.337328733	0.248720246	1.064989859	1.104616002	1.147634312	1.187075669	1.21970091	1.243974493	1.261301965	1.275295818
STEsteroids2COR3D.sdf_epicorticosterone	-7.2	29.6128105	22.54281402	28.38452211	59.18163829	176.6745997	626.5727191	2379.681205	9275.106765	29.6128105	33.38500008	51.07637009	99.38030552	236.1617601	646.3743155	1943.179734	6208.722091	29.6128105	3327.43666	1.33E+07	6.34E+10	2.75E+14	1.13E+18	4.56E+21	1.82E+25	29.6128105	4.951291918	1.230119396	0.449162207	0.228268614	0.14919539	0.114253157	0.095069114	29.6128105	7.388101799	2.639630867	1.244170481	0.708590809	0.452326609	0.31011831	0.222872385	1.074886435	1.108474586	1.133438198	1.146883353	1.156076451	1.164408063	1.172679063	1.18053036
STEsteroids2COR3D.sdf_19_nortestosterone	-6.144	22.77542261	17.44521736	22.50069214	44.2979371	115.8335658	352.96519	1161.441075	3973.08614	22.77542261	27.64708625	45.47893287	92.58983366	223.68508	610.9040749	1802.603695	5585.306065	22.77542261	8433.113153	8.34E+07	8.18E+11	7.80E+15	7.36E+19	6.90E+23	6.45E+27	22.77542261	4.237333559	1.178940254	0.476773214	0.262173002	0.179485929	0.140324351	0.117605248	22.77542261	6.250001113	2.392155096	1.173491967	0.67384968	0.426954892	0.287947756	0.202542259	1.05318421	1.105100335	1.142728179	1.153695051	1.155614991	1.158707344	1.165076517	1.172657713
STEsteroids2COR3D.sdf_16a_17a_dihydroxyprogesterone	-6.247	29.18711076	23.39095156	33.3127447	76.87909287	234.9065584	811.6744504	2950.473364	10962.16165	29.18711076	34.42173902	54.27483694	107.1665228	254.9144079	694.9693999	2074.871239	6561.616121	29.18711076	3053.841324	1.80E+07	1.35E+11	8.90E+14	5.47E+18	3.25E+22	1.89E+26	29.18711076	4.970167493	1.234170656	0.44060252	0.214319527	0.132154507	0.095556921	0.075620898	29.18711076	7.469573619	2.679200424	1.263674774	0.718545863	0.458052632	0.313753765	0.225312446	1.066600751	1.120194825	1.171726162	1.206392832	1.230099789	1.247723728	1.260351302	1.269239412
STEsteroids2COR3D.sdf_16a_methylprogesterone	-7.12	28.2086715	21.78238522	28.75414075	61.03682326	174.3595293	570.9469921	1982.275279	7055.669398	28.2086715	33.09980186	52.05662834	102.9323152	246.037506	674.1628871	2021.473436	6428.952934	28.2086715	3264.653731	1.34E+07	6.29E+10	2.71E+14	1.12E+18	4.55E+21	1.84E+25	28.2086715	4.795528597	1.209967102	0.449224806	0.23243231	0.154574621	0.120028888	0.100902371	28.2086715	7.190396838	2.582786283	1.228593442	0.70198509	0.449817664	0.30936656	0.22299673	1.070244523	1.115074638	1.158903103	1.186224978	1.202534001	1.215331439	1.226894189	1.237381285
STEsteroids2COR3D.sdf_19_norprogesterone	-6.817	25.30716806	19.35462384	24.98598935	51.06576309	142.0076017	462.0316792	1615.057337	5824.646298	25.30716806	29.73549238	48.24017227	98.16007749	240.3323609	669.4277163	2032.156019	6527.160514	25.30716806	3356.011195	1.31E+07	5.85E+10	2.42E+14	9.67E+17	3.80E+21	1.48E+25	25.30716806	4.413536944	1.157431286	0.446791784	0.238391065	0.161191051	0.125852187	0.105750233	25.30716806	6.601877548	2.459452041	1.197027466	0.695514689	0.450838435	0.312887323	0.227240628	1.058315424	1.101975616	1.13844764	1.15541056	1.164099979	1.169941341	1.175673891	1.18144232
STEsteroids2COR3D.sdf_2a_methylcortisol	-7.688	32.36800661	25.120596	32.20171861	75.55610306	285.8641473	1343.991033	6805.147562	35195.29788	32.36800661	32.92436507	47.80334157	90.58478009	214.6671809	597.8187119	1851.003018	6132.73139	32.36800661	2184.988218	3933418.162	1.37E+10	4.72E+13	1.57E+17	5.02E+20	1.57E+24	32.36800661	5.286502158	1.252834682	0.412449125	0.172927819	0.086379518	0.048949338	0.030321834	32.36800661	7.888704093	2.75970137	1.281902568	0.721190304	0.456264852	0.310257126	0.221311911	1.081818368	1.109687967	1.133662958	1.152797126	1.180805645	1.209373707	1.232429031	1.250580894
STEsteroids2COR3D.sdf_2a_methyl_9a_fluoro_cortisol	-5.797	33.74321194	26.24219857	33.00887909	75.31437806	280.1369876	1310.595287	6637.774956	34403.52886	33.74321194	33.8258546	48.28986549	90.38343655	212.9441026	592.3378419	1835.81278	6091.76109	33.74321194	2210.948866	3944726.083	1.38E+10	4.77E+13	1.58E+17	5.08E+20	1.59E+24	33.74321194	5.542635373	1.305078397	0.421733625	0.173907479	0.08583383	0.0482422	0.029718093	33.74321194	8.254300579	2.876178863	1.320799831	0.735374607	0.462153881	0.312896762	0.222424714	1.086484423	1.116720833	1.140936373	1.159965799	1.189189423	1.220372007	1.246015136	1.265535654
[truncated: 552 more columns]
