# Supplementary material for: Choquet integral-based fuzzy molecular characterizations: when global definitions are computed from the dependency among atom/bond contributions (LOVIs/LOEIs)
Source: J Cheminform. 2018 Oct 25;10:51. doi: 10.1186/s13321-018-0306-7 (PMC6755596; doi:10.1186/s13321-018-0306-7)
Supplement: Supplementary file 3 — Additional file 3. Matrices of descriptors obtained from the calculation of the projects created in Additional file 2 on the Steroid dataset. [file 13321_2018_306_MOESM3_ESM.zip › Suppl. Info. 3/1 - Datasets L-measure = -0.5/AO1/AO1(0.4).csv]

molecules	pK(log1/K)	CHOQUET[-0.5;AO1;0.4]_B_AB_nCi_2_M10_NS0_T_KA_h-s_MID	CHOQUET[-0.5;AO1;0.4]_B_AB_nCi_2_M10_NS1_T_KA_h-s_MID	CHOQUET[-0.5;AO1;0.4]_B_AB_nCi_2_M10_NS2_T_KA_h-s_MID	CHOQUET[-0.5;AO1;0.4]_B_AB_nCi_2_M10_NS3_T_KA_h-s_MID	CHOQUET[-0.5;AO1;0.4]_B_AB_nCi_2_M10_NS4_T_KA_h-s_MID	CHOQUET[-0.5;AO1;0.4]_B_AB_nCi_2_M10_NS5_T_KA_h-s_MID	CHOQUET[-0.5;AO1;0.4]_B_AB_nCi_2_M10_NS6_T_KA_h-s_MID	CHOQUET[-0.5;AO1;0.4]_B_AB_nCi_2_M10_NS7_T_KA_h-s_MID	CHOQUET[-0.5;AO1;0.4]_B_AB_nCi_2_M13_NS0_T_KA_h-s_MID	CHOQUET[-0.5;AO1;0.4]_B_AB_nCi_2_M13_NS1_T_KA_h-s_MID	CHOQUET[-0.5;AO1;0.4]_B_AB_nCi_2_M13_NS2_T_KA_h-s_MID	CHOQUET[-0.5;AO1;0.4]_B_AB_nCi_2_M13_NS3_T_KA_h-s_MID	CHOQUET[-0.5;AO1;0.4]_B_AB_nCi_2_M13_NS4_T_KA_h-s_MID	CHOQUET[-0.5;AO1;0.4]_B_AB_nCi_2_M13_NS5_T_KA_h-s_MID	CHOQUET[-0.5;AO1;0.4]_B_AB_nCi_2_M13_NS6_T_KA_h-s_MID	CHOQUET[-0.5;AO1;0.4]_B_AB_nCi_2_M13_NS7_T_KA_h-s_MID	CHOQUET[-0.5;AO1;0.4]_B_AB_nCi_2_M16_NS0_T_KA_h-s_MID	CHOQUET[-0.5;AO1;0.4]_B_AB_nCi_2_M16_NS1_T_KA_h-s_MID	CHOQUET[-0.5;AO1;0.4]_B_AB_nCi_2_M16_NS2_T_KA_h-s_MID	CHOQUET[-0.5;AO1;0.4]_B_AB_nCi_2_M16_NS3_T_KA_h-s_MID	CHOQUET[-0.5;AO1;0.4]_B_AB_nCi_2_M16_NS4_T_KA_h-s_MID	CHOQUET[-0.5;AO1;0.4]_B_AB_nCi_2_M16_NS5_T_KA_h-s_MID	CHOQUET[-0.5;AO1;0.4]_B_AB_nCi_2_M16_NS6_T_KA_h-s_MID	CHOQUET[-0.5;AO1;0.4]_B_AB_nCi_2_M16_NS7_T_KA_h-s_MID	CHOQUET[-0.5;AO1;0.4]_B_AB_nCi_2_M3_NS0_T_KA_h-s_MID	CHOQUET[-0.5;AO1;0.4]_B_AB_nCi_2_M3_NS1_T_KA_h-s_MID	CHOQUET[-0.5;AO1;0.4]_B_AB_nCi_2_M3_NS2_T_KA_h-s_MID	CHOQUET[-0.5;AO1;0.4]_B_AB_nCi_2_M3_NS3_T_KA_h-s_MID	CHOQUET[-0.5;AO1;0.4]_B_AB_nCi_2_M3_NS4_T_KA_h-s_MID	CHOQUET[-0.5;AO1;0.4]_B_AB_nCi_2_M3_NS5_T_KA_h-s_MID	CHOQUET[-0.5;AO1;0.4]_B_AB_nCi_2_M3_NS6_T_KA_h-s_MID	CHOQUET[-0.5;AO1;0.4]_B_AB_nCi_2_M3_NS7_T_KA_h-s_MID	CHOQUET[-0.5;AO1;0.4]_B_AB_nCi_2_M5_NS0_T_KA_h-s_MID	CHOQUET[-0.5;AO1;0.4]_B_AB_nCi_2_M5_NS1_T_KA_h-s_MID	CHOQUET[-0.5;AO1;0.4]_B_AB_nCi_2_M5_NS2_T_KA_h-s_MID	CHOQUET[-0.5;AO1;0.4]_B_AB_nCi_2_M5_NS3_T_KA_h-s_MID	CHOQUET[-0.5;AO1;0.4]_B_AB_nCi_2_M5_NS4_T_KA_h-s_MID	CHOQUET[-0.5;AO1;0.4]_B_AB_nCi_2_M5_NS5_T_KA_h-s_MID	CHOQUET[-0.5;AO1;0.4]_B_AB_nCi_2_M5_NS6_T_KA_h-s_MID	CHOQUET[-0.5;AO1;0.4]_B_AB_nCi_2_M5_NS7_T_KA_h-s_MID	CHOQUET[-0.5;AO1;0.4]_B_AB_nCi_2_M10_SS0_T_KA_h-s_MID	CHOQUET[-0.5;AO1;0.4]_B_AB_nCi_2_M10_SS1_T_KA_h-s_MID	CHOQUET[-0.5;AO1;0.4]_B_AB_nCi_2_M10_SS2_T_KA_h-s_MID	CHOQUET[-0.5;AO1;0.4]_B_AB_nCi_2_M10_SS3_T_KA_h-s_MID	CHOQUET[-0.5;AO1;0.4]_B_AB_nCi_2_M10_SS4_T_KA_h-s_MID	CHOQUET[-0.5;AO1;0.4]_B_AB_nCi_2_M10_SS5_T_KA_h-s_MID	CHOQUET[-0.5;AO1;0.4]_B_AB_nCi_2_M10_SS6_T_KA_h-s_MID	CHOQUET[-0.5;AO1;0.4]_B_AB_nCi_2_M10_SS7_T_KA_h-s_MID
STEsteroids2COR3D.sdf_aldosterone	-6.279	30.6989863	25.87783563	39.29347514	94.4825714	290.4427477	993.2636175	3579.958149	13310.92329	30.6989863	39.97741131	75.20928136	186.3261648	576.4584892	2092.042991	8431.296819	36286.00584	30.6989863	3348.807136	1.77E+07	1.31E+11	7.96E+14	4.45E+18	2.40E+22	1.28E+26	30.6989863	5.230135148	1.252692721	0.395491413	0.156804159	0.074592259	0.040698112	0.024396321	30.6989863	7.762776825	2.803555199	1.315454612	0.738474365	0.467395504	0.319149407	0.229338286	1.069656042	1.121335346	1.164283187	1.181712418	1.193275216	1.205209985	1.219444166	1.233127828
STEsteroids2COR3D.sdf_androstanediol	-5	24.6060372	19.28628511	24.1822765	44.01831557	103.4803043	279.8653487	819.8785471	2522.324387	24.6060372	14.60759366	24.35433751	68.47982004	244.4917824	972.534494	4047.466629	17122.08134	24.6060372	9889.901483	1.90E+08	3.41E+12	5.94E+16	1.02E+21	1.74E+25	2.93E+29	24.6060372	4.866307437	1.334147427	0.469762853	0.198899186	0.095950956	0.050725958	0.028565805	24.6060372	6.584146102	2.443978409	1.154574075	0.624963218	0.366976961	0.226356324	0.143721432	1.068283159	1.102251756	1.144928864	1.179392049	1.201172316	1.211577833	1.21440359	1.214425198
STEsteroids2COR3D.sdf_5_androstenediol	-5	24.75449477	17.14671561	16.63303028	23.47640785	47.14604381	119.8356913	344.8672443	1051.192626	24.75449477	16.25764969	31.22479889	97.18203621	369.4532666	1524.414129	6493.302551	27960.45065	24.75449477	3084.288562	1.48E+07	6.42E+10	2.50E+14	9.33E+17	3.44E+21	1.26E+25	24.75449477	4.759088112	1.259105431	0.427480458	0.170412169	0.075334239	0.035553109	0.017485541	24.75449477	6.625564727	2.472015683	1.185667245	0.656810278	0.397313641	0.253808272	0.167796093	1.070881043	1.101732454	1.141837196	1.191599852	1.23837005	1.277695694	1.309886635	1.336252664
STEsteroids2COR3D.sdf_4_androstenedione	-5.763	23.9764174	17.52752665	22.57536465	46.12150446	125.268585	388.3744042	1274.461633	4288.552881	23.9764174	28.815392	46.68830654	93.52844471	223.6722621	609.1971463	1801.945427	5602.9241	23.9764174	6210.68238	6.89E+07	6.37E+11	5.48E+15	4.63E+19	3.89E+23	3.26E+27	23.9764174	4.466417073	1.219073064	0.483221484	0.266038096	0.186308681	0.149819224	0.128497583	23.9764174	6.5983944	2.511223615	1.231615207	0.719532442	0.470175111	0.330019057	0.242996389	1.0527293	1.105725457	1.148063899	1.165443591	1.172396209	1.17691254	1.181182035	1.185477281
STEsteroids2COR3D.sdf_androsterone	-5.613	23.93292287	20.4935142	42.95017582	223.2157223	1571.381427	11529.26219	84362.92334	612755.1364	23.93292287	30.42878222	56.27644015	142.2886229	457.9066045	1704.514859	6873.547175	28937.95126	23.93292287	3632.161638	1.96E+07	1.37E+11	8.77E+14	5.26E+18	3.05E+22	1.74E+26	23.93292287	4.623645576	1.318520401	0.511184619	0.240967411	0.128080164	0.073155569	0.043651302	23.93292287	6.591722668	2.481469924	1.189978972	0.668856786	0.416288515	0.277598025	0.194675827	1.052949284	1.098671125	1.150955754	1.172901942	1.179986746	1.184202024	1.18795921	1.189976374
STEsteroids2COR3D.sdf_corticosterone	-7.881	29.70654834	23.96323783	32.73485217	86.2927282	367.3715285	1865.648466	9862.115853	52198.65704	29.70654834	31.73931013	47.74715538	94.14350316	232.4525236	671.0835657	2140.184243	7269.661089	29.70654834	2012.920493	2387165.31	5.78E+09	1.42E+13	3.36E+16	7.66E+19	1.70E+23	29.70654834	4.992203128	1.206175104	0.400283424	0.169573216	0.08593036	0.049482979	0.031039575	29.70654834	7.400088474	2.659492925	1.253480772	0.7129977	0.45611171	0.314314503	0.227649552	1.073467293	1.100161902	1.112811515	1.114835474	1.120760327	1.12935125	1.138624183	1.146872476
STEsteroids2COR3D.sdf_cortisol	-7.881	30.83245638	31.31617229	58.53401302	176.6070752	711.9393397	3327.744927	16672.03016	86080.04037	30.83245638	72.57745242	278.3232693	1609.081615	12826.4159	126106.1839	1399042.794	1.65E+07	30.83245638	2282.220902	3862298.947	1.07E+10	2.87E+13	7.55E+16	1.95E+20	4.99E+23	30.83245638	5.289787167	1.344030676	0.481325996	0.22129363	0.120911545	0.073885804	0.048458101	30.83245638	7.705608471	2.738268648	1.280221834	0.723979786	0.460505544	0.315747431	0.227653684	1.072378221	1.136561693	1.202456451	1.249573801	1.279059691	1.29834535	1.312696607	1.324802338
STEsteroids2COR3D.sdf_cortisone	-6.892	30.99981243	24.92732225	32.72022683	67.37422335	190.4868849	637.1479715	2306.311718	8690.364332	30.99981243	37.07108955	60.23150578	125.9784286	325.1145548	977.3420389	3265.025686	11691.00963	30.99981243	3776.056462	1.58E+07	8.27E+10	4.20E+14	2.09E+18	1.03E+22	5.04E+25	30.99981243	5.246967263	1.307543199	0.469171231	0.224239611	0.132712329	0.090751993	0.067706518	30.99981243	7.698119513	2.746701115	1.298612221	0.745994689	0.484655417	0.340310831	0.251328974	1.075743054	1.120556544	1.15707049	1.183601575	1.207679929	1.229541372	1.247563133	1.261742451
STEsteroids2COR3D.sdf_dehydroepiandrosterone	-5	24.58910845	16.42003694	16.25757798	24.75136248	54.5857672	148.2288081	438.3298543	1335.678836	24.58910845	16.49526323	33.63700744	110.2860427	435.3056085	1834.525007	7888.381385	34051.60895	24.58910845	1063.580457	918915.9637	1.31E+09	1.75E+12	2.21E+15	2.69E+18	3.22E+21	24.58910845	4.770537567	1.274571646	0.436937308	0.178388448	0.081463409	0.039905204	0.020420012	24.58910845	6.62036748	2.492880189	1.212840678	0.693655571	0.439753963	0.298463143	0.212294409	1.066506509	1.09706317	1.139814073	1.185373926	1.225416441	1.258776655	1.285299752	1.305699672
STEsteroids2COR3D.sdf_11_deoxycorticosterone	-7.653	28.4276114	21.56677752	28.25358485	62.42939522	194.4417224	703.9607197	2692.888446	10502.66088	28.4276114	32.95762462	51.67737475	102.7862484	248.6488953	690.2188131	2099.01857	6772.116101	28.4276114	3800.460033	1.76E+07	8.64E+10	3.94E+14	1.76E+18	7.84E+21	3.50E+25	28.4276114	4.756207286	1.208014744	0.457087719	0.245702745	0.171712592	0.139530278	0.12133286	28.4276114	7.077005787	2.561453161	1.224223399	0.704304574	0.453800118	0.314421151	0.22872337	1.071717905	1.105764364	1.129013021	1.136347894	1.135517477	1.134715067	1.137429553	1.143101488
STEsteroids2COR3D.sdf_11_deoxycortisol	-7.881	29.64639248	23.20929772	32.25870632	74.56024054	232.059313	820.7277389	3053.097542	11557.99493	29.64639248	34.65920504	54.33035292	107.6465781	257.9902328	710.1317128	2141.021659	6833.110708	29.64639248	2980.768155	1.25E+07	7.15E+10	3.68E+14	1.78E+18	8.31E+21	3.82E+25	29.64639248	4.928979038	1.224357909	0.442979859	0.220630099	0.140280851	0.10422907	0.084104048	29.64639248	7.381993707	2.643909265	1.251355175	0.71559666	0.458788355	0.31655642	0.229407451	1.073090053	1.114218923	1.146131325	1.16349713	1.173966032	1.180286246	1.183963737	1.186747261
STEsteroids2COR3D.sdf_dihydrotestosterone	-5.919	24.03776429	17.6232284	20.97276248	37.56218205	87.24135142	234.0109931	682.0998897	2063.156525	24.03776429	30.70670922	52.13185906	109.2833076	273.8877184	780.2918821	2429.9325	8028.729654	24.03776429	5115.164093	4.20E+07	3.64E+11	2.99E+15	2.41E+19	1.93E+23	1.54E+27	24.03776429	4.559509675	1.252777047	0.487517636	0.261498451	0.18025032	0.144715057	0.124982371	24.03776429	6.554429913	2.463204053	1.18052431	0.662470246	0.412809183	0.275659507	0.193471924	1.055210224	1.103931781	1.152835075	1.187720223	1.211390779	1.226705788	1.23572335	1.239859457
STEsteroids2COR3D.sdf_estradiol	-5	23.39316936	13.93951002	22.01551228	126.9686646	989.2736728	7311.822994	51045.10767	343636.6296	23.39316936	45.27445685	134.7996429	548.514975	2785.596092	16083.55409	99467.46817	637484.5414	23.39316936	27968.19378	2.48E+09	1.60E+14	9.30E+18	5.25E+23	2.93E+28	1.63E+33	23.39316936	4.692543023	1.453391295	0.618487792	0.32557984	0.194962308	0.125732869	0.084622136	23.39316936	6.372630942	2.440792531	1.211918459	0.698150726	0.438837145	0.290092694	0.197607038	1.06465037	1.091289289	1.131636708	1.147171603	1.148382946	1.145549888	1.145214802	1.150446504
STEsteroids2COR3D.sdf_estriol	-5	24.99802931	14.52329548	21.63842822	123.3010012	971.1971425	7241.930145	50793.56045	342722.263	24.99802931	49.16903836	146.6714842	597.1302652	3045.414656	17629.97548	109059.6224	697574.4666	24.99802931	26946.96229	2.46E+09	1.59E+14	9.29E+18	5.25E+23	2.93E+28	1.63E+33	24.99802931	4.874120753	1.461138482	0.614023408	0.321315999	0.191903574	0.123650212	0.083236574	24.99802931	6.62890288	2.483783805	1.220585121	0.700365133	0.439398566	0.290109907	0.197410921	1.073939897	1.102263895	1.149251716	1.177437668	1.189213995	1.19284504	1.195110337	1.198868314
STEsteroids2COR3D.sdf_estrone	-5	23.21712952	14.11088051	21.49190431	116.5880734	882.0124054	6366.560083	43354.60683	284348.5385	23.21712952	44.69894371	134.3499833	559.1472932	2931.523508	17550.5356	112257.337	740884.4076	23.21712952	9422.508982	2.69E+08	6.59E+12	1.45E+17	3.03E+21	6.18E+25	1.25E+30	23.21712952	4.700957783	1.454415816	0.615908625	0.321914036	0.190897322	0.121753031	0.081015282	23.21712952	6.369848858	2.465618194	1.238589822	0.731407707	0.476448895	0.329633338	0.237117795	1.059986944	1.088074505	1.13760122	1.165830779	1.177298071	1.186312314	1.196073459	1.204141532
STEsteroids2COR3D.sdf_etiocholanolone	-5.225	24.3777964	19.69828242	29.82856621	94.89360937	457.7293785	2471.257568	13539.38433	73640.72184	24.3777964	17.93638954	18.13249877	24.00039787	40.77700649	82.47348387	184.8848448	437.3184955	24.3777964	1075.458251	1655215.886	3.25E+09	5.55E+12	8.90E+15	1.39E+19	2.13E+22	24.3777964	4.742644991	1.324189644	0.495135706	0.224769632	0.115387541	0.064023652	0.037339447	24.3777964	6.721559895	2.510289082	1.197537838	0.67101948	0.416970244	0.277986333	0.194909626	1.061817475	1.106536668	1.167195611	1.215327387	1.243412639	1.262459711	1.278245871	1.291944057
STEsteroids2COR3D.sdf_pregnenolone	-5.225	27.35841484	20.0137543	20.9556747	32.85320265	72.85614006	196.5712437	583.949722	1803.478589	27.35841484	17.88389282	35.00075646	115.461723	480.2443282	2205.380855	10541.3595	51154.556	27.35841484	6139.813815	1.17E+08	1.60E+12	1.95E+16	2.30E+20	2.70E+24	3.16E+28	27.35841484	4.989817293	1.280787004	0.431097748	0.172212882	0.0766807	0.036588473	0.018230448	27.35841484	6.951455462	2.526843859	1.205522646	0.679989114	0.426263444	0.286171897	0.201385237	1.074599459	1.097662162	1.134737576	1.179940852	1.223308754	1.259785751	1.288339196	1.310202403
STEsteroids2COR3D.sdf_17a_hydroxypregnenolone	-5	28.54248812	20.38034951	19.74222459	25.58867315	43.45188635	89.57537064	208.3118805	520.1094025	28.54248812	19.60976449	36.58995578	106.7499124	377.641464	1460.11579	5893.444802	24310.02014	28.54248812	3680.058667	3.92E+07	3.42E+11	2.59E+15	1.89E+19	1.35E+23	9.65E+26	28.54248812	5.08607405	1.267466545	0.412379467	0.1572063	0.066220123	0.029748225	0.013930294	28.54248812	7.238938601	2.609817529	1.234414897	0.693539102	0.433216205	0.289965624	0.203437173	1.074455789	1.100284367	1.137099089	1.182859756	1.229877185	1.270862275	1.303267934	1.328457991
STEsteroids2COR3D.sdf_progesterone	-7.38	26.76177536	20.07903043	25.77802225	53.83409776	153.7612737	509.3119248	1795.264049	6485.866096	26.76177536	31.47736432	50.46278121	101.8279644	249.007404	697.5396028	2136.898907	6932.649196	26.76177536	3723.633831	1.63E+07	7.27E+10	3.00E+14	1.21E+18	4.88E+21	1.96E+25	26.76177536	4.662692356	1.204991117	0.460309636	0.250747822	0.177456528	0.145569761	0.127334473	26.76177536	6.941138089	2.54631985	1.222764862	0.704436471	0.45498251	0.316149491	0.230688925	1.062173026	1.103421973	1.141912527	1.164663731	1.180124186	1.192822083	1.204663499	1.215462271
STEsteroids2COR3D.sdf_17a_hydroxyprogesterone	-7.74	27.9172861	21.90272282	30.94997117	72.33030742	225.3113179	791.5989958	2912.129047	10903.51002	27.9172861	32.75509835	52.19005444	104.4698089	252.767887	702.6198323	2138.157237	6886.746887	27.9172861	3482.448826	2.21E+07	1.53E+11	9.40E+14	5.51E+18	3.16E+22	1.79E+26	27.9172861	4.826484722	1.219415376	0.445872143	0.227310529	0.149090398	0.114300303	0.094669232	27.9172861	7.222359745	2.625078531	1.248487059	0.715371292	0.459977135	0.318279794	0.231342314	1.062213209	1.112821598	1.161348608	1.194561665	1.217861517	1.234974069	1.247010477	1.2554159
STEsteroids2COR3D.sdf_testosterone	-6.724	24.18210983	18.05329829	23.15572473	46.69996812	126.2582519	395.445442	1325.721954	4586.863507	24.18210983	29.51393455	47.94667131	96.4637677	231.7128384	633.5061652	1880.190176	5871.98844	24.18210983	9307.254183	8.95E+07	8.41E+11	7.74E+15	7.06E+19	6.40E+23	5.79E+27	24.18210983	4.493548077	1.225802246	0.489757432	0.273643476	0.195045237	0.159431195	0.138645704	24.18210983	6.606374521	2.48817242	1.20406818	0.685245753	0.43229907	0.291587981	0.205841817	1.057816361	1.108674576	1.149646019	1.165362653	1.171815742	1.179895994	1.189421799	1.199740519
STEsteroids2COR3D.sdf_prednisolone	-7.512	30.96508771	22.05844928	24.81291086	46.49884874	128.9370421	427.4694951	1505.294776	5388.615192	30.96508771	44.24736905	88.90770883	236.6480492	794.5747764	3137.423378	13693.22066	63392.75172	30.96508771	3394.302612	2.41E+07	2.16E+11	1.72E+15	1.27E+19	9.01E+22	6.26E+26	30.96508771	5.420981251	1.396532147	0.512643286	0.241657338	0.134712544	0.083670562	0.055642462	30.96508771	7.731669308	2.757187013	1.29550832	0.738780352	0.47392926	0.327089865	0.236726313	1.074756862	1.106544248	1.137736981	1.169833737	1.201900194	1.23060714	1.253152219	1.271068911
STEsteroids2COR3D.sdf_cortisolacetat	-7.553	34.8507855	35.27001683	65.97484056	194.1695738	741.4815069	3219.350757	14892.54322	71120.58923	34.8507855	83.9671827	342.6250293	2210.369743	19717.91927	207657.6102	2360278.228	2.77E+07	34.8507855	2359.776267	3494036.012	9.81E+09	2.72E+13	7.28E+16	1.90E+20	4.90E+23	34.8507855	5.518618237	1.36172554	0.483541439	0.221874984	0.120795949	0.073223539	0.047461409	34.8507855	7.972886019	2.761812526	1.285486678	0.734804533	0.478450785	0.336182443	0.247924618	1.08055167	1.1397347	1.192161974	1.221278777	1.240128685	1.25883731	1.278800762	1.298203921
STEsteroids2COR3D.sdf_4_pregnene_3_11_20_trione	-6.779	28.07465846	21.9679257	27.59739243	53.49610504	140.5265987	431.2579818	1420.917483	4833.44279	28.07465846	33.25856165	54.88669311	117.3377037	310.4566776	956.9832995	3267.184088	11881.28381	28.07465846	1973.286387	1902641.722	3.72E+09	7.76E+12	1.58E+16	3.14E+19	6.13E+22	28.07465846	4.964900652	1.268478702	0.461286325	0.221540681	0.131029485	0.088859349	0.065294416	28.07465846	7.265681083	2.65840013	1.275539437	0.73800226	0.483150151	0.341658873	0.253997498	1.065158502	1.10546527	1.150302667	1.192403091	1.228028861	1.254786792	1.273870313	1.289131453
STEsteroids2COR3D.sdf_epicorticosterone	-7.2	29.82831141	22.81069282	29.26735956	62.8534402	192.4936293	693.4923355	2654.603985	10379.09674	29.82831141	33.6337481	51.89706464	102.4321171	247.2685649	686.6157278	2089.64637	6744.736224	29.82831141	3671.606239	1.60E+07	7.37E+10	3.06E+14	1.23E+18	4.87E+21	1.92E+25	29.82831141	4.960477697	1.233018113	0.456364802	0.241037374	0.166565338	0.134606295	0.116805123	29.82831141	7.398710313	2.640335333	1.244894101	0.710182546	0.455098205	0.313969315	0.227546788	1.075185497	1.109583048	1.136516597	1.15177754	1.162438128	1.172130886	1.181600117	1.190408133
STEsteroids2COR3D.sdf_19_nortestosterone	-6.144	22.88492292	17.61164059	23.19266178	47.16011673	127.2839851	397.34628	1328.945091	4592.158515	22.88492292	27.82936229	46.16642306	95.14185816	232.7818404	643.077258	1916.257099	5986.317416	22.88492292	9704.841369	9.58E+07	9.11E+11	8.55E+15	8.01E+19	7.49E+23	6.99E+27	22.88492292	4.244627414	1.182467373	0.485344138	0.276852349	0.19902591	0.162870288	0.141382282	22.88492292	6.256692951	2.392521818	1.173953653	0.675202739	0.429368543	0.291286216	0.206574013	1.053287136	1.106327638	1.145694801	1.157299501	1.159318535	1.162684491	1.169637978	1.177942714
STEsteroids2COR3D.sdf_16a_17a_dihydroxyprogesterone	-6.247	29.35219889	23.6714181	34.57989137	82.29472244	256.2293503	891.6824933	3243.020775	12018.95608	29.35219889	34.62484102	55.01214779	110.0061666	265.4955462	733.7275436	2215.975181	7072.636248	29.35219889	3403.718487	2.23E+07	1.58E+11	9.88E+14	5.86E+18	3.40E+22	1.95E+26	29.35219889	4.978845072	1.23634873	0.446162486	0.224315829	0.145607326	0.111031664	0.091799373	29.35219889	7.480479232	2.679833223	1.26424627	0.720122335	0.460848536	0.317638696	0.230026657	1.066718662	1.121633669	1.176238969	1.21370032	1.239425042	1.258413958	1.271912349	1.281344787
STEsteroids2COR3D.sdf_16a_methylprogesterone	-7.12	28.39067055	22.04735635	29.79788499	65.34770282	191.043846	632.2600528	2200.798226	7819.932507	28.39067055	33.32851928	52.82096573	105.7822847	256.4915423	712.2957074	2160.624939	6938.517873	28.39067055	3621.542123	1.61E+07	7.26E+10	3.00E+14	1.21E+18	4.86E+21	1.95E+25	28.39067055	4.803993007	1.213016486	0.457030507	0.246187912	0.173224933	0.141836362	0.124125685	28.39067055	7.201150503	2.583250716	1.229266844	0.703731339	0.452835191	0.313536815	0.228046206	1.07041065	1.116290182	1.162617181	1.192094947	1.210074752	1.224318077	1.23714234	1.248707812
STEsteroids2COR3D.sdf_19_norprogesterone	-6.817	25.44726133	19.54131579	25.7896936	54.46755998	155.5597284	513.9784803	1808.324918	6526.652093	25.44726133	29.93220285	49.04185063	101.2011067	251.316308	708.8704863	2174.914716	7048.253348	25.44726133	3704.003381	1.55E+07	6.70E+10	2.68E+14	1.05E+18	4.05E+21	1.57E+25	25.44726133	4.420159048	1.160566553	0.454921631	0.252585444	0.180242727	0.147919399	0.129052308	25.44726133	6.609369102	2.459912006	1.197551128	0.697048634	0.453708815	0.316977937	0.232259922	1.058463038	1.103085051	1.141572739	1.159980659	1.16977257	1.176561849	1.183033435	1.189381563
STEsteroids2COR3D.sdf_2a_methylcortisol	-7.688	32.62407373	25.41604009	33.33656616	82.49827615	331.0221037	1616.743801	8329.379734	43230.08459	32.62407373	33.30774717	49.01353537	94.70424396	229.2595493	650.7978029	2046.451406	6863.081671	32.62407373	2296.909814	4681001.969	1.68E+10	5.72E+13	1.85E+17	5.80E+20	1.77E+24	32.62407373	5.296571035	1.253903614	0.414605415	0.176339802	0.090400515	0.053015392	0.034080713	32.62407373	7.900931943	2.760442963	1.282744747	0.722940334	0.459092385	0.314057796	0.22585962	1.082127557	1.110576807	1.136258632	1.157785655	1.188760596	1.220345581	1.246036022	1.266344961
STEsteroids2COR3D.sdf_2a_methyl_9a_fluoro_cortisol	-5.797	34.01808672	26.55089971	34.13589515	82.11163173	324.6021118	1581.886311	8169.040734	42548.42293	34.01808672	34.23870433	49.57001956	94.68526978	228.0785982	647.0371382	2036.738037	6839.221494	34.01808672	2330.395719	4714697.635	1.69E+10	5.79E+13	1.88E+17	5.87E+20	1.79E+24	34.01808672	5.553505898	1.30623281	0.423694718	0.177115824	0.08968474	0.052173414	0.033373811	34.01808672	8.26748164	2.877289574	1.321768553	0.737091579	0.464845278	0.316500053	0.226732851	1.086822146	1.117665293	1.143489705	1.164731878	1.196804563	1.231012294	1.259373298	1.281132091
[truncated: 552 more columns]
