# Supplementary material for: Choquet integral-based fuzzy molecular characterizations: when global definitions are computed from the dependency among atom/bond contributions (LOVIs/LOEIs)
Source: J Cheminform. 2018 Oct 25;10:51. doi: 10.1186/s13321-018-0306-7 (PMC6755596; doi:10.1186/s13321-018-0306-7)
Supplement: Supplementary file 3 — Additional file 3. Matrices of descriptors obtained from the calculation of the projects created in Additional file 2 on the Steroid dataset. [file 13321_2018_306_MOESM3_ESM.zip › Suppl. Info. 3/1 - Datasets L-measure = -0.5/AO1/AO1(0.5).csv]

molecules	pK(log1/K)	CHOQUET[-0.5;AO1;0.5]_B_AB_nCi_2_M10_NS0_T_KA_h-s_MID	CHOQUET[-0.5;AO1;0.5]_B_AB_nCi_2_M10_NS1_T_KA_h-s_MID	CHOQUET[-0.5;AO1;0.5]_B_AB_nCi_2_M10_NS2_T_KA_h-s_MID	CHOQUET[-0.5;AO1;0.5]_B_AB_nCi_2_M10_NS3_T_KA_h-s_MID	CHOQUET[-0.5;AO1;0.5]_B_AB_nCi_2_M10_NS4_T_KA_h-s_MID	CHOQUET[-0.5;AO1;0.5]_B_AB_nCi_2_M10_NS5_T_KA_h-s_MID	CHOQUET[-0.5;AO1;0.5]_B_AB_nCi_2_M10_NS6_T_KA_h-s_MID	CHOQUET[-0.5;AO1;0.5]_B_AB_nCi_2_M10_NS7_T_KA_h-s_MID	CHOQUET[-0.5;AO1;0.5]_B_AB_nCi_2_M13_NS0_T_KA_h-s_MID	CHOQUET[-0.5;AO1;0.5]_B_AB_nCi_2_M13_NS1_T_KA_h-s_MID	CHOQUET[-0.5;AO1;0.5]_B_AB_nCi_2_M13_NS2_T_KA_h-s_MID	CHOQUET[-0.5;AO1;0.5]_B_AB_nCi_2_M13_NS3_T_KA_h-s_MID	CHOQUET[-0.5;AO1;0.5]_B_AB_nCi_2_M13_NS4_T_KA_h-s_MID	CHOQUET[-0.5;AO1;0.5]_B_AB_nCi_2_M13_NS5_T_KA_h-s_MID	CHOQUET[-0.5;AO1;0.5]_B_AB_nCi_2_M13_NS6_T_KA_h-s_MID	CHOQUET[-0.5;AO1;0.5]_B_AB_nCi_2_M13_NS7_T_KA_h-s_MID	CHOQUET[-0.5;AO1;0.5]_B_AB_nCi_2_M16_NS0_T_KA_h-s_MID	CHOQUET[-0.5;AO1;0.5]_B_AB_nCi_2_M16_NS1_T_KA_h-s_MID	CHOQUET[-0.5;AO1;0.5]_B_AB_nCi_2_M16_NS2_T_KA_h-s_MID	CHOQUET[-0.5;AO1;0.5]_B_AB_nCi_2_M16_NS3_T_KA_h-s_MID	CHOQUET[-0.5;AO1;0.5]_B_AB_nCi_2_M16_NS4_T_KA_h-s_MID	CHOQUET[-0.5;AO1;0.5]_B_AB_nCi_2_M16_NS5_T_KA_h-s_MID	CHOQUET[-0.5;AO1;0.5]_B_AB_nCi_2_M16_NS6_T_KA_h-s_MID	CHOQUET[-0.5;AO1;0.5]_B_AB_nCi_2_M16_NS7_T_KA_h-s_MID	CHOQUET[-0.5;AO1;0.5]_B_AB_nCi_2_M3_NS0_T_KA_h-s_MID	CHOQUET[-0.5;AO1;0.5]_B_AB_nCi_2_M3_NS1_T_KA_h-s_MID	CHOQUET[-0.5;AO1;0.5]_B_AB_nCi_2_M3_NS2_T_KA_h-s_MID	CHOQUET[-0.5;AO1;0.5]_B_AB_nCi_2_M3_NS3_T_KA_h-s_MID	CHOQUET[-0.5;AO1;0.5]_B_AB_nCi_2_M3_NS4_T_KA_h-s_MID	CHOQUET[-0.5;AO1;0.5]_B_AB_nCi_2_M3_NS5_T_KA_h-s_MID	CHOQUET[-0.5;AO1;0.5]_B_AB_nCi_2_M3_NS6_T_KA_h-s_MID	CHOQUET[-0.5;AO1;0.5]_B_AB_nCi_2_M3_NS7_T_KA_h-s_MID	CHOQUET[-0.5;AO1;0.5]_B_AB_nCi_2_M5_NS0_T_KA_h-s_MID	CHOQUET[-0.5;AO1;0.5]_B_AB_nCi_2_M5_NS1_T_KA_h-s_MID	CHOQUET[-0.5;AO1;0.5]_B_AB_nCi_2_M5_NS2_T_KA_h-s_MID	CHOQUET[-0.5;AO1;0.5]_B_AB_nCi_2_M5_NS3_T_KA_h-s_MID	CHOQUET[-0.5;AO1;0.5]_B_AB_nCi_2_M5_NS4_T_KA_h-s_MID	CHOQUET[-0.5;AO1;0.5]_B_AB_nCi_2_M5_NS5_T_KA_h-s_MID	CHOQUET[-0.5;AO1;0.5]_B_AB_nCi_2_M5_NS6_T_KA_h-s_MID	CHOQUET[-0.5;AO1;0.5]_B_AB_nCi_2_M5_NS7_T_KA_h-s_MID	CHOQUET[-0.5;AO1;0.5]_B_AB_nCi_2_M10_SS0_T_KA_h-s_MID	CHOQUET[-0.5;AO1;0.5]_B_AB_nCi_2_M10_SS1_T_KA_h-s_MID	CHOQUET[-0.5;AO1;0.5]_B_AB_nCi_2_M10_SS2_T_KA_h-s_MID	CHOQUET[-0.5;AO1;0.5]_B_AB_nCi_2_M10_SS3_T_KA_h-s_MID	CHOQUET[-0.5;AO1;0.5]_B_AB_nCi_2_M10_SS4_T_KA_h-s_MID	CHOQUET[-0.5;AO1;0.5]_B_AB_nCi_2_M10_SS5_T_KA_h-s_MID	CHOQUET[-0.5;AO1;0.5]_B_AB_nCi_2_M10_SS6_T_KA_h-s_MID	CHOQUET[-0.5;AO1;0.5]_B_AB_nCi_2_M10_SS7_T_KA_h-s_MID
STEsteroids2COR3D.sdf_aldosterone	-6.279	30.91076684	26.06469653	40.43975923	99.86213082	311.7096816	1073.21073	3878.356985	14434.9423	30.91076684	40.38836632	76.88837342	193.6170502	608.9338871	2240.614482	9124.881201	39568.47329	30.91076684	3602.461419	2.13E+07	1.48E+11	8.51E+14	4.61E+18	2.46E+22	1.30E+26	30.91076684	5.238596122	1.253741271	0.396887817	0.159089191	0.077388852	0.043518961	0.026931429	30.91076684	7.771989537	2.804404957	1.316207692	0.739826826	0.469808561	0.322631155	0.233686314	1.069921091	1.122352352	1.166801948	1.184972064	1.197427305	1.210656047	1.226333495	1.241425613
STEsteroids2COR3D.sdf_androstanediol	-5	24.76849989	19.38646855	24.61278834	45.53554465	108.2568472	294.5660466	866.2733514	2673.806371	24.76849989	14.86670991	25.62557978	74.71290713	273.3924843	1100.02305	4584.314435	19301.72536	24.76849989	10914.80478	2.04E+08	3.59E+12	6.23E+16	1.07E+21	1.81E+25	3.03E+29	24.76849989	4.873602857	1.334764874	0.470662037	0.200125656	0.097336695	0.052084768	0.029765688	24.76849989	6.592663244	2.444423965	1.155056378	0.625556808	0.367507546	0.226766386	0.144024041	1.068524947	1.102964962	1.147098482	1.183140978	1.206159433	1.21723418	1.220418686	1.220618753
STEsteroids2COR3D.sdf_5_androstenediol	-5	24.92417084	17.2231474	16.77320552	24.02412632	49.57224075	129.8533709	382.8732282	1186.047896	24.92417084	16.57552001	32.87305024	105.2605321	406.7464961	1689.576535	7202.105166	30935.88441	24.92417084	3572.699063	1.71E+07	7.03E+10	2.66E+14	9.82E+17	3.59E+21	1.31E+25	24.92417084	4.767725022	1.259557498	0.427758868	0.170692219	0.075595849	0.035779454	0.017665714	24.92417084	6.634610773	2.472491984	1.18635357	0.657883026	0.398586555	0.255157792	0.169151366	1.071132086	1.102240315	1.143585982	1.196205109	1.247157055	1.29081216	1.326927869	1.356705467
STEsteroids2COR3D.sdf_4_androstenedione	-5.763	24.08155112	17.68066125	23.29656506	49.11247192	136.6390994	429.3497229	1417.394952	4777.246399	24.08155112	28.96193816	47.28737193	95.81168389	231.9105052	638.6137827	1905.821675	5966.607326	24.08155112	6857.39261	7.38E+07	6.57E+11	5.57E+15	4.68E+19	3.93E+23	3.29E+27	24.08155112	4.474150479	1.222682695	0.49161001	0.280644259	0.205933225	0.17233324	0.151758951	24.08155112	6.605228472	2.511659257	1.232210061	0.721406048	0.473594006	0.33480615	0.248804968	1.05280896	1.106996198	1.151583944	1.170318466	1.177973443	1.183228824	1.188309157	1.193477703
STEsteroids2COR3D.sdf_androsterone	-5.613	24.03728141	20.57225538	44.01334442	236.9013596	1691.272374	12422.76642	90594.39847	654880.2226	24.03728141	30.6073111	57.26844873	147.3764307	482.4364778	1818.897878	7397.310008	31310.20272	24.03728141	3906.955076	2.24E+07	1.52E+11	9.33E+14	5.45E+18	3.11E+22	1.76E+26	24.03728141	4.628045464	1.319396283	0.512274442	0.242118903	0.129100334	0.073981054	0.044284593	24.03728141	6.598822121	2.481929268	1.190670424	0.670529861	0.419096807	0.281473793	0.199432612	1.053037127	1.099546838	1.153711577	1.176946633	1.185243364	1.190667456	1.195427405	1.198176742
STEsteroids2COR3D.sdf_corticosterone	-7.881	29.92750138	24.28453945	34.06229757	94.81011339	422.5775797	2183.440437	11523.03436	60373.61429	29.92750138	32.1330957	48.92652856	98.06100944	246.0997397	719.671675	2316.741537	7922.596721	29.92750138	2088.086009	2712615.919	6.76E+09	1.64E+13	3.80E+16	8.49E+19	1.85E+23	29.92750138	5.001043152	1.20718647	0.402266582	0.172774783	0.089736517	0.053303062	0.034506968	29.92750138	7.4092857	2.660173759	1.254200588	0.714561813	0.458890065	0.318235867	0.232457886	1.073792098	1.101131182	1.115201539	1.118535826	1.125632379	1.135233987	1.14545679	1.154554163
STEsteroids2COR3D.sdf_cortisol	-7.881	31.04642759	31.80303738	60.80820811	188.2754307	774.909435	3672.74359	18550.86753	96170.79135	31.04642759	73.47650924	285.9687845	1689.724187	13838.52109	139736.7016	1582892.406	1.89E+07	31.04642759	2382.712055	4347512.452	1.19E+10	3.15E+13	8.14E+16	2.08E+20	5.31E+23	31.04642759	5.298875012	1.344970235	0.483300519	0.224677673	0.125123105	0.078267581	0.052562237	31.04642759	7.716495487	2.738992447	1.280928194	0.725549827	0.463208217	0.31950756	0.232259044	1.072652542	1.138711221	1.208701179	1.259953148	1.292377381	1.313479339	1.32909687	1.34224737
STEsteroids2COR3D.sdf_cortisone	-6.892	31.2242495	25.16714476	33.43865949	70.02367312	201.0244722	680.9051992	2490.92333	9470.279364	31.2242495	37.36304459	61.18547748	129.6316489	339.3272023	1033.969237	3495.047322	12636.43663	31.2242495	3956.467858	1.72E+07	8.94E+10	4.49E+14	2.22E+18	1.09E+22	5.30E+25	31.2242495	5.256167214	1.30919466	0.473009488	0.231048228	0.141713528	0.100834917	0.07791185	31.2242495	7.709010267	2.747570173	1.299489626	0.747756027	0.487659731	0.344485802	0.256406509	1.076031468	1.121633354	1.159858637	1.188078225	1.213925216	1.237779943	1.257680587	1.273496392
STEsteroids2COR3D.sdf_dehydroepiandrosterone	-5	24.74629837	16.47822994	16.44949003	25.64164184	58.22628161	161.4244162	482.2136109	1473.364082	24.74629837	16.83157621	35.46321966	119.0246656	473.9400538	1995.791933	8537.09786	36601.97259	24.74629837	1130.460875	1047969.108	1.47E+09	1.91E+12	2.36E+15	2.83E+18	3.35E+21	24.74629837	4.778816019	1.275086336	0.437219952	0.178745863	0.081858928	0.040274143	0.020723826	24.74629837	6.628807806	2.493403339	1.213628713	0.695407801	0.442587821	0.302262811	0.216851251	1.066742123	1.097572301	1.141620927	1.189315535	1.231630818	1.267143725	1.295575062	1.317548019
STEsteroids2COR3D.sdf_11_deoxycorticosterone	-7.653	28.63381733	21.8188096	29.12264263	65.93142192	208.6666327	760.7531072	2915.948398	11371.57415	28.63381733	33.18367517	52.39656964	105.4509607	258.3137124	725.105179	2225.664361	7235.048667	28.63381733	4153.908741	2.00E+07	9.45E+10	4.20E+14	1.85E+18	8.19E+21	3.65E+25	28.63381733	4.764440377	1.211231442	0.465202898	0.260269837	0.19166853	0.162765577	0.145620158	28.63381733	7.085821	2.561985864	1.22493608	0.70598331	0.456744532	0.318530507	0.233730417	1.072026128	1.106870335	1.131984715	1.140668207	1.140283477	1.139652887	1.142610441	1.148649037
STEsteroids2COR3D.sdf_11_deoxycortisol	-7.881	29.8542791	23.48300826	33.31542888	78.78001273	247.7937933	878.0237423	3261.383045	12314.73983	29.8542791	34.85214409	54.96482809	110.1259097	267.2219057	743.7165402	2262.085747	7266.47288	29.8542791	3214.082252	1.45E+07	7.98E+10	3.95E+14	1.86E+18	8.55E+21	3.89E+25	29.8542791	4.937676123	1.226529129	0.448393047	0.230448367	0.153537926	0.119380741	0.099678801	29.8542791	7.392333314	2.644571718	1.252046576	0.717272871	0.461693885	0.320579368	0.234291619	1.073363052	1.115508888	1.149963607	1.169820827	1.181811702	1.188858652	1.192829993	1.195735229
STEsteroids2COR3D.sdf_dihydrotestosterone	-5.919	24.15219619	17.75945156	21.39791554	38.91192616	91.23961381	246.0265063	720.2116866	2185.99525	24.15219619	30.91994246	52.89920763	112.0437634	283.9416204	817.3574194	2569.404429	8558.10912	24.15219619	5573.888225	4.64E+07	3.90E+11	3.15E+15	2.53E+19	2.03E+23	1.61E+27	24.15219619	4.566478319	1.255268477	0.494329593	0.274552411	0.198753157	0.166687702	0.148265816	24.15219619	6.561386242	2.46361007	1.181014246	0.663843121	0.415342166	0.279306649	0.198048365	1.055319139	1.105011008	1.155937003	1.192637591	1.217669981	1.233930818	1.24353846	1.248064881
STEsteroids2COR3D.sdf_estradiol	-5	23.54584948	14.03905208	23.43156823	146.207832	1139.823117	8199.613618	55714.20751	367051.3996	23.54584948	45.65330547	137.5696747	569.0575036	2938.27804	17194.75982	107374.6691	692549.824	23.54584948	32238.15598	2.73E+09	1.66E+14	9.47E+18	5.30E+23	2.95E+28	1.64E+33	23.54584948	4.701541157	1.456936027	0.623342898	0.331178557	0.200501069	0.130699898	0.088808802	23.54584948	6.381542267	2.441121111	1.212452728	0.699198734	0.440188541	0.291547324	0.199036373	1.064870391	1.092034611	1.134752737	1.1516075	1.153213611	1.150491473	1.150392165	1.156120836
STEsteroids2COR3D.sdf_estriol	-5	25.18505335	14.61560884	22.98708612	142.6192742	1125.426795	8155.573936	55578.49159	366568.4543	25.18505335	49.64732037	149.6631685	618.0658629	3198.65968	18727.91289	116743.2155	750211.0474	25.18505335	31140.56685	2.71E+09	1.66E+14	9.46E+18	5.29E+23	2.94E+28	1.64E+33	25.18505335	4.88446481	1.464594402	0.618992579	0.327103094	0.197636392	0.128793522	0.087572353	25.18505335	6.640197402	2.484152387	1.221054846	0.701328251	0.440653673	0.291463741	0.198741279	1.07418638	1.102985848	1.152360077	1.182410152	1.195191459	1.199331451	1.201965249	1.206127472
STEsteroids2COR3D.sdf_estrone	-5	23.35703371	14.21372635	22.81362801	134.1148642	1017.398219	7147.114406	47340.58555	303714.1928	23.35703371	45.02347534	137.0458073	580.5990115	3097.19282	18789.90881	121188.5393	803277.5169	23.35703371	10422.71555	3.04E+08	7.13E+12	1.52E+17	3.11E+21	6.29E+25	1.26E+30	23.35703371	4.709877708	1.457643436	0.620257184	0.326939477	0.195866821	0.126209838	0.084773912	23.35703371	6.378129648	2.466008726	1.239119468	0.732786715	0.478733281	0.332691891	0.240758615	1.060188681	1.088825523	1.141158375	1.171346486	1.183797718	1.193701678	1.2044362	1.213375341
STEsteroids2COR3D.sdf_etiocholanolone	-5.225	24.51586339	19.78146341	30.36449331	99.99406017	494.7367833	2690.726119	14708.37145	79503.2535	24.51586339	18.19638794	18.65038952	25.21624213	43.90669585	90.75154758	206.5383831	492.7695813	24.51586339	1162.112087	1927878.219	3.61E+09	5.94E+12	9.29E+15	1.43E+19	2.18E+22	24.51586339	4.750853271	1.325161859	0.496300182	0.226075271	0.116598213	0.065038713	0.038140343	24.51586339	6.730556733	2.510726334	1.198195725	0.672650294	0.419727127	0.281803089	0.199613099	1.061990516	1.107368566	1.170222847	1.221096436	1.252091242	1.274151292	1.292695211	1.308760966
STEsteroids2COR3D.sdf_pregnenolone	-5.225	27.56001083	20.15540209	21.29908436	34.15243449	77.80003451	213.7732486	641.204907	1986.917744	27.56001083	18.19732467	36.7015741	124.70193	528.9850272	2454.219881	11771.50882	57085.74234	27.56001083	7081.869592	1.30E+08	1.66E+12	1.98E+16	2.32E+20	2.72E+24	3.18E+28	27.56001083	4.998820535	1.281344115	0.431557483	0.172681549	0.077102464	0.036932931	0.0184909	27.56001083	6.961163048	2.527401157	1.206262877	0.681395978	0.428490431	0.289185539	0.205052954	1.074881356	1.098219807	1.13699197	1.185705574	1.233320182	1.273766394	1.305626725	1.330127939
STEsteroids2COR3D.sdf_17a_hydroxypregnenolone	-5	28.74433763	20.4833765	19.91351465	26.10918547	45.23288858	95.42186463	226.590874	575.06128	28.74433763	19.93150797	38.05528751	113.301181	405.793869	1579.715559	6399.05887	26439.31384	28.74433763	4158.66278	4.44E+07	3.62E+11	2.66E+15	1.91E+19	1.36E+23	9.71E+26	28.74433763	5.09406658	1.267833355	0.412720466	0.157487862	0.066423704	0.029894129	0.014033419	28.74433763	7.249339673	2.610485654	1.235152853	0.695027355	0.435518831	0.29300877	0.207085222	1.074716563	1.10072681	1.138756039	1.187078897	1.237767107	1.282592348	1.318348611	1.34627825
STEsteroids2COR3D.sdf_progesterone	-7.38	26.91547836	20.27823356	26.5897194	57.16755901	166.4639364	555.4768046	1958.257924	7050.955864	26.91547836	31.67861269	51.21576562	104.6156427	259.0293081	733.4951884	2266.639073	7403.897254	26.91547836	4092.899335	1.85E+07	7.94E+10	3.20E+14	1.28E+18	5.11E+21	2.05E+25	26.91547836	4.670478269	1.208348601	0.468846325	0.266050304	0.198385704	0.169845612	0.152560933	26.91547836	6.949497821	2.546793071	1.22334623	0.706056043	0.457947267	0.320356056	0.235853418	1.062332655	1.104451465	1.144950337	1.169416641	1.186537068	1.200833451	1.214050003	1.226004101
STEsteroids2COR3D.sdf_17a_hydroxyprogesterone	-7.74	28.06621117	22.14637075	32.0802635	77.16027979	244.0451734	860.5387105	3159.831393	11787.21672	28.06621117	32.93562189	52.90312493	107.1985961	262.7727763	738.8222	2268.756465	7356.738967	28.06621117	3849.812098	2.55E+07	1.67E+11	9.91E+14	5.70E+18	3.23E+22	1.82E+26	28.06621117	4.834567029	1.221843669	0.452072983	0.238579259	0.164396442	0.131854968	0.112713777	28.06621117	7.231595051	2.62564125	1.249032111	0.716977778	0.462903428	0.32240213	0.236385639	1.062331086	1.11412484	1.165504888	1.201407771	1.226746638	1.245278148	1.258193137	1.267128025
STEsteroids2COR3D.sdf_testosterone	-6.724	24.30380421	18.23085102	23.86339071	49.57368893	137.5001067	437.8032554	1480.776147	5142.184433	24.30380421	29.70045006	48.5852712	98.76362191	239.8809606	662.5442361	1983.279856	6236.833026	24.30380421	10506.46396	9.94E+07	9.12E+11	8.31E+15	7.54E+19	6.83E+23	6.17E+27	24.30380421	4.501845266	1.229488804	0.49868112	0.289321141	0.216236887	0.18386736	0.163998237	24.30380421	6.613983984	2.488565255	1.204626307	0.686733938	0.434860169	0.295096186	0.210079249	1.05793151	1.109853756	1.152633772	1.169154719	1.175917124	1.184562314	1.194884885	1.206109059
STEsteroids2COR3D.sdf_prednisolone	-7.512	31.19378558	22.35080167	25.62598085	49.58844405	141.5450443	476.4108397	1684.883221	6022.928626	31.19378558	44.72422915	90.73564079	244.8310546	834.1486718	3335.564991	14699.39676	68530.98415	31.19378558	3583.920098	2.82E+07	2.46E+11	1.88E+15	1.35E+19	9.36E+22	6.41E+26	31.19378558	5.430764944	1.398080524	0.515753738	0.246249464	0.140010621	0.088990004	0.060550879	31.19378558	7.742796017	2.757886473	1.296146095	0.740249077	0.476490736	0.330628639	0.241002072	1.075063383	1.107553687	1.140418167	1.174802136	1.209417207	1.240468776	1.264904759	1.284324003
STEsteroids2COR3D.sdf_cortisolacetat	-7.553	35.13694621	35.7938178	68.26657833	204.9715319	793.6178392	3472.668548	16126.62446	77130.98653	35.13694621	85.04829313	352.0356036	2314.704559	21020.69657	223960.3679	2560392.437	3.01E+07	35.13694621	2442.453488	3956255.822	1.12E+10	3.03E+13	7.95E+16	2.05E+20	5.23E+23	35.13694621	5.527136678	1.362787918	0.485409407	0.224924989	0.124555263	0.077116787	0.05109958	35.13694621	7.983405244	2.763212129	1.28630807	0.736303999	0.48120296	0.340134546	0.252794632	1.080964994	1.141799997	1.197277894	1.228795921	1.249441758	1.269673697	1.291135692	1.312069958
STEsteroids2COR3D.sdf_4_pregnene_3_11_20_trione	-6.779	28.24191335	22.15302063	28.22420271	55.90832158	149.4922841	463.4455373	1533.388665	5220.003205	28.24191335	33.54508812	55.97256934	121.4570136	326.1680137	1018.436784	3511.16773	12857.63732	28.24191335	2035.029551	2103375.894	4.25E+09	8.82E+12	1.78E+16	3.48E+19	6.69E+22	28.24191335	4.972919932	1.270329806	0.46527314	0.22827099	0.139618639	0.098182146	0.07445196	28.24191335	7.274583102	2.659181135	1.276368579	0.739757399	0.486231711	0.345996578	0.259298925	1.065328077	1.106309552	1.152954747	1.197741429	1.236459252	1.265804187	1.286720195	1.303295707
STEsteroids2COR3D.sdf_epicorticosterone	-7.2	30.04791184	23.08150625	30.1276887	66.29005259	206.6582154	751.0715607	2884.182911	11282.87556	30.04791184	33.88299893	52.69497368	105.3225438	257.5271833	722.9829003	2219.761352	7214.954205	30.04791184	4019.814862	1.84E+07	8.09E+10	3.27E+14	1.29E+18	5.09E+21	2.00E+25	30.04791184	4.969685338	1.236005839	0.464033933	0.255026128	0.185894741	0.157247445	0.140592599	30.04791184	7.40933437	2.64103609	1.245611246	0.711769928	0.457889972	0.317886117	0.232339758	1.075487892	1.110685477	1.139562937	1.156621409	1.168754325	1.17983575	1.190535287	1.200326002
STEsteroids2COR3D.sdf_19_nortestosterone	-6.144	22.99534441	17.7776761	23.86641934	49.91502223	138.1581639	438.7117001	1481.606139	5142.357786	22.99534441	28.01197607	46.8338474	97.53935365	241.0918396	671.8442143	2016.420591	6336.713848	22.99534441	10937.35359	1.05E+08	9.78E+11	9.14E+15	8.55E+19	7.98E+23	7.44E+27	22.99534441	4.251955497	1.186103563	0.494408586	0.292691584	0.220274883	0.187220639	0.166524156	22.99534441	6.26338134	2.392885578	1.174415461	0.676566204	0.43183019	0.29473374	0.210784974	1.053390431	1.107549259	1.148646452	1.160877719	1.16297616	1.166597212	1.174111186	1.183108437
STEsteroids2COR3D.sdf_16a_17a_dihydroxyprogesterone	-6.247	29.51786127	23.95311181	35.81335688	87.28924765	274.6213605	956.4524172	3467.966348	12800.80975	29.51786127	34.82761611	55.73219211	112.7077692	275.32987	768.9773713	2341.799725	7520.641023	29.51786127	3765.421999	2.59E+07	1.73E+11	1.04E+15	6.05E+18	3.47E+22	1.98E+26	29.51786127	4.987502739	1.2385819	0.452043384	0.235192505	0.160509473	0.12823389	0.109580186	29.51786127	7.491354644	2.680462059	1.264815215	0.721694497	0.463661189	0.321585191	0.234855809	1.06683688	1.123070253	1.180762974	1.221047664	1.248800642	1.269157236	1.283525917	1.293499007
STEsteroids2COR3D.sdf_16a_methylprogesterone	-7.12	28.57427493	22.31481793	30.82193044	69.40471538	205.8902921	683.746291	2375.273513	8405.74959	28.57427493	33.55701496	53.56274784	108.4720408	266.1231912	746.7015616	2284.109243	7385.272362	28.57427493	3984.691707	1.84E+07	7.93E+10	3.20E+14	1.28E+18	5.08E+21	2.04E+25	28.57427493	4.812463361	1.216165357	0.465332191	0.261216538	0.193879119	0.165904416	0.149243113	28.57427493	7.211908909	2.583711437	1.229935481	0.705470065	0.455868343	0.317768858	0.23321016	1.070577358	1.117499254	1.166309769	1.197926504	1.217561164	1.233248698	1.247340599	1.259991803
STEsteroids2COR3D.sdf_19_norprogesterone	-6.817	25.58904483	19.72853585	26.57862736	57.70356984	167.8913421	559.010778	1968.403207	7085.257638	25.58904483	30.12869316	49.82163674	104.0704513	261.3835691	744.1778341	2300.51757	7501.462775	25.58904483	4052.197457	1.75E+07	7.30E+10	2.85E+14	1.10E+18	4.23E+21	1.63E+25	25.58904483	4.42680035	1.163806529	0.463563624	0.268040855	0.20120356	0.172054673	0.153987262	25.58904483	6.616859388	2.460367696	1.198072571	0.698584371	0.456606106	0.321137842	0.237393623	1.058611411	1.104188971	1.144671208	1.164490144	1.175357666	1.183082258	1.190282969	1.197200988
STEsteroids2COR3D.sdf_2a_methylcortisol	-7.688	32.88439965	25.71897107	34.50367701	89.71076697	377.3200909	1884.938841	9745.646252	50262.10734	32.88439965	33.69288642	50.18369576	98.58376207	242.7179303	698.7127333	2220.249389	7504.237721	32.88439965	2405.478083	5416008.359	1.95E+10	6.51E+13	2.06E+17	6.32E+20	1.90E+24	32.88439965	5.30665653	1.254983836	0.416827185	0.179932514	0.094722346	0.057453191	0.038219039	32.88439965	7.913162135	2.761181157	1.283578093	0.724679445	0.461930711	0.317913704	0.230517179	1.082439466	1.111463214	1.138828614	1.162708763	1.19661937	1.231213751	1.259549698	1.282026844
STEsteroids2COR3D.sdf_2a_methyl_9a_fluoro_cortisol	-5.797	34.29746546	26.86780368	35.29818348	89.21255066	370.6212364	1851.943758	9610.734221	49763.60447	34.29746546	34.65419123	50.81196029	98.74924751	242.0602531	696.4783821	2214.874331	7492.258469	34.29746546	2446.765741	5471785.354	1.98E+10	6.60E+13	2.09E+17	6.40E+20	1.93E+24	34.29746546	5.5643772	1.307396177	0.425712662	0.180496089	0.093831691	0.056477364	0.037415788	34.29746546	8.280647518	2.878398899	1.32272719	0.738793776	0.467540371	0.320149662	0.231141767	1.08716289	1.1186075	1.146016032	1.169427295	1.204308511	1.241519624	1.27259302	1.296589761
[truncated: 552 more columns]
