# Supplementary material for: Choquet integral-based fuzzy molecular characterizations: when global definitions are computed from the dependency among atom/bond contributions (LOVIs/LOEIs)
Source: J Cheminform. 2018 Oct 25;10:51. doi: 10.1186/s13321-018-0306-7 (PMC6755596; doi:10.1186/s13321-018-0306-7)
Supplement: Supplementary file 3 — Additional file 3. Matrices of descriptors obtained from the calculation of the projects created in Additional file 2 on the Steroid dataset. [file 13321_2018_306_MOESM3_ESM.zip › Suppl. Info. 3/1 - Datasets L-measure = -0.5/AO1/AO1(0.6).csv]

molecules	pK(log1/K)	CHOQUET[-0.5;AO1;0.6]_B_AB_nCi_2_M10_NS0_T_KA_h-s_MID	CHOQUET[-0.5;AO1;0.6]_B_AB_nCi_2_M10_NS1_T_KA_h-s_MID	CHOQUET[-0.5;AO1;0.6]_B_AB_nCi_2_M10_NS2_T_KA_h-s_MID	CHOQUET[-0.5;AO1;0.6]_B_AB_nCi_2_M10_NS3_T_KA_h-s_MID	CHOQUET[-0.5;AO1;0.6]_B_AB_nCi_2_M10_NS4_T_KA_h-s_MID	CHOQUET[-0.5;AO1;0.6]_B_AB_nCi_2_M10_NS5_T_KA_h-s_MID	CHOQUET[-0.5;AO1;0.6]_B_AB_nCi_2_M10_NS6_T_KA_h-s_MID	CHOQUET[-0.5;AO1;0.6]_B_AB_nCi_2_M10_NS7_T_KA_h-s_MID	CHOQUET[-0.5;AO1;0.6]_B_AB_nCi_2_M13_NS0_T_KA_h-s_MID	CHOQUET[-0.5;AO1;0.6]_B_AB_nCi_2_M13_NS1_T_KA_h-s_MID	CHOQUET[-0.5;AO1;0.6]_B_AB_nCi_2_M13_NS2_T_KA_h-s_MID	CHOQUET[-0.5;AO1;0.6]_B_AB_nCi_2_M13_NS3_T_KA_h-s_MID	CHOQUET[-0.5;AO1;0.6]_B_AB_nCi_2_M13_NS4_T_KA_h-s_MID	CHOQUET[-0.5;AO1;0.6]_B_AB_nCi_2_M13_NS5_T_KA_h-s_MID	CHOQUET[-0.5;AO1;0.6]_B_AB_nCi_2_M13_NS6_T_KA_h-s_MID	CHOQUET[-0.5;AO1;0.6]_B_AB_nCi_2_M13_NS7_T_KA_h-s_MID	CHOQUET[-0.5;AO1;0.6]_B_AB_nCi_2_M16_NS0_T_KA_h-s_MID	CHOQUET[-0.5;AO1;0.6]_B_AB_nCi_2_M16_NS1_T_KA_h-s_MID	CHOQUET[-0.5;AO1;0.6]_B_AB_nCi_2_M16_NS2_T_KA_h-s_MID	CHOQUET[-0.5;AO1;0.6]_B_AB_nCi_2_M16_NS3_T_KA_h-s_MID	CHOQUET[-0.5;AO1;0.6]_B_AB_nCi_2_M16_NS4_T_KA_h-s_MID	CHOQUET[-0.5;AO1;0.6]_B_AB_nCi_2_M16_NS5_T_KA_h-s_MID	CHOQUET[-0.5;AO1;0.6]_B_AB_nCi_2_M16_NS6_T_KA_h-s_MID	CHOQUET[-0.5;AO1;0.6]_B_AB_nCi_2_M16_NS7_T_KA_h-s_MID	CHOQUET[-0.5;AO1;0.6]_B_AB_nCi_2_M3_NS0_T_KA_h-s_MID	CHOQUET[-0.5;AO1;0.6]_B_AB_nCi_2_M3_NS1_T_KA_h-s_MID	CHOQUET[-0.5;AO1;0.6]_B_AB_nCi_2_M3_NS2_T_KA_h-s_MID	CHOQUET[-0.5;AO1;0.6]_B_AB_nCi_2_M3_NS3_T_KA_h-s_MID	CHOQUET[-0.5;AO1;0.6]_B_AB_nCi_2_M3_NS4_T_KA_h-s_MID	CHOQUET[-0.5;AO1;0.6]_B_AB_nCi_2_M3_NS5_T_KA_h-s_MID	CHOQUET[-0.5;AO1;0.6]_B_AB_nCi_2_M3_NS6_T_KA_h-s_MID	CHOQUET[-0.5;AO1;0.6]_B_AB_nCi_2_M3_NS7_T_KA_h-s_MID	CHOQUET[-0.5;AO1;0.6]_B_AB_nCi_2_M5_NS0_T_KA_h-s_MID	CHOQUET[-0.5;AO1;0.6]_B_AB_nCi_2_M5_NS1_T_KA_h-s_MID	CHOQUET[-0.5;AO1;0.6]_B_AB_nCi_2_M5_NS2_T_KA_h-s_MID	CHOQUET[-0.5;AO1;0.6]_B_AB_nCi_2_M5_NS3_T_KA_h-s_MID	CHOQUET[-0.5;AO1;0.6]_B_AB_nCi_2_M5_NS4_T_KA_h-s_MID	CHOQUET[-0.5;AO1;0.6]_B_AB_nCi_2_M5_NS5_T_KA_h-s_MID	CHOQUET[-0.5;AO1;0.6]_B_AB_nCi_2_M5_NS6_T_KA_h-s_MID	CHOQUET[-0.5;AO1;0.6]_B_AB_nCi_2_M5_NS7_T_KA_h-s_MID	CHOQUET[-0.5;AO1;0.6]_B_AB_nCi_2_M10_SS0_T_KA_h-s_MID	CHOQUET[-0.5;AO1;0.6]_B_AB_nCi_2_M10_SS1_T_KA_h-s_MID	CHOQUET[-0.5;AO1;0.6]_B_AB_nCi_2_M10_SS2_T_KA_h-s_MID	CHOQUET[-0.5;AO1;0.6]_B_AB_nCi_2_M10_SS3_T_KA_h-s_MID	CHOQUET[-0.5;AO1;0.6]_B_AB_nCi_2_M10_SS4_T_KA_h-s_MID	CHOQUET[-0.5;AO1;0.6]_B_AB_nCi_2_M10_SS5_T_KA_h-s_MID	CHOQUET[-0.5;AO1;0.6]_B_AB_nCi_2_M10_SS6_T_KA_h-s_MID	CHOQUET[-0.5;AO1;0.6]_B_AB_nCi_2_M10_SS7_T_KA_h-s_MID
STEsteroids2COR3D.sdf_aldosterone	-6.279	31.12641578	26.25234173	41.5690881	104.911382	330.6414035	1141.887433	4129.96893	15375.2539	31.12641578	40.79892277	78.49718339	200.4166945	638.5967096	2373.899949	9737.993635	42437.46066	31.12641578	3862.935958	2.45E+07	1.59E+11	8.81E+14	4.71E+18	2.49E+22	1.32E+26	31.12641578	5.247093177	1.254796116	0.398314901	0.161478254	0.080367094	0.046554478	0.029664615	31.12641578	7.781221953	2.805250271	1.316954732	0.741172172	0.47223598	0.326169671	0.238139826	1.070188601	1.123366258	1.169304824	1.188194604	1.20154007	1.216083269	1.233225161	1.249746699
STEsteroids2COR3D.sdf_androstanediol	-5	24.93374894	19.48602442	25.03518573	46.97019711	112.5552904	307.2396775	905.1810623	2799.261081	24.93374894	15.11893733	26.85223416	80.61720195	299.9178125	1212.369234	5036.889232	21061.82217	24.93374894	11787.26872	2.13E+08	3.74E+12	6.47E+16	1.10E+21	1.85E+25	3.09E+29	24.93374894	4.880978242	1.335380291	0.471557985	0.201358585	0.098746477	0.053480962	0.031006981	24.93374894	6.601195175	2.444866341	1.155538085	0.626148454	0.368033948	0.227171171	0.144321552	1.06876852	1.103673711	1.149244563	1.186835887	1.211068507	1.222795308	1.22632317	1.226685664
STEsteroids2COR3D.sdf_5_androstenediol	-5	25.09666543	17.30024057	16.91192479	24.56313185	51.95993671	139.6122177	419.1020389	1310.81291	25.09666543	16.88257892	34.43096014	112.6588134	439.7187818	1830.854477	7791.534792	33355.61014	25.09666543	4073.602908	1.89E+07	7.48E+10	2.79E+14	1.02E+18	3.72E+21	1.35E+25	25.09666543	4.776459328	1.260010929	0.428036331	0.170971149	0.07585741	0.036007337	0.01784845	25.09666543	6.643673992	2.472965085	1.187038655	0.658955797	0.399864232	0.256520861	0.17053051	1.071385067	1.10274552	1.145327028	1.200835759	1.256080152	1.304202601	1.344360207	1.377635731
STEsteroids2COR3D.sdf_4_androstenedione	-5.763	24.18701695	17.83266457	24.00100548	51.97712219	147.2432079	466.483474	1543.269341	5195.474995	24.18701695	29.10772772	47.87304294	97.9897906	239.5952598	665.5702718	1999.690168	6291.973057	24.18701695	7457.650426	7.70E+07	6.68E+11	5.63E+15	4.72E+19	3.96E+23	3.32E+27	24.18701695	4.481903796	1.226397176	0.500462336	0.296316805	0.227000438	0.196074293	0.175455431	24.18701695	6.612026864	2.512092019	1.232804666	0.723282837	0.477039928	0.339660353	0.254719476	1.052888859	1.108260241	1.155079719	1.175144671	1.183475325	1.189457557	1.195344462	1.201381261
STEsteroids2COR3D.sdf_androsterone	-5.613	24.14205992	20.64930361	45.03324602	249.4261064	1793.783323	13143.66731	95399.9116	686231.9427	24.14205992	30.7854782	58.23708576	152.2166234	505.19379	1922.779069	7865.342238	33407.00144	24.14205992	4171.183274	2.47E+07	1.62E+11	9.64E+14	5.54E+18	3.14E+22	1.77E+26	24.14205992	4.632424683	1.320260069	0.513342364	0.243233829	0.130075136	0.074759535	0.044874324	24.14205992	6.605905391	2.482386193	1.191363141	0.672222059	0.421980129	0.285515061	0.20445958	1.05312525	1.100417249	1.156441797	1.180968317	1.190515142	1.197183331	1.202966575	1.206459483
STEsteroids2COR3D.sdf_corticosterone	-7.881	30.15319646	24.61692377	35.43876489	103.6215935	477.4696341	2479.236146	12966.19442	67068.33519	30.15319646	32.52868909	50.06462615	101.7319634	258.5640964	763.0263955	2471.661119	8489.515264	30.15319646	2159.77523	3035831.862	7.64E+09	1.82E+13	4.13E+16	9.07E+19	1.95E+23	30.15319646	5.009928468	1.208210107	0.404309471	0.176132557	0.093787199	0.057400516	0.038226038	30.15319646	7.41849362	2.660850328	1.254913582	0.716120492	0.461685511	0.322216187	0.2373717	1.074120603	1.102100034	1.117568081	1.122162208	1.130377832	1.14094963	1.152097408	1.162031633
STEsteroids2COR3D.sdf_cortisol	-7.881	31.26416447	32.2973733	63.01903646	199.2130333	832.6419824	3985.069453	20237.58906	105163.852	31.26416447	74.3800204	293.2410734	1764.359151	14776.9917	152415.5006	1752303.652	2.11E+07	31.26416447	2479.802651	4781807.486	1.29E+10	3.35E+13	8.59E+16	2.19E+20	5.55E+23	31.26416447	5.308003901	1.3459143	0.485297661	0.228141896	0.129479956	0.082823668	0.056826036	31.26416447	7.727381332	2.739712824	1.281628836	0.727114204	0.465927089	0.323328574	0.236977852	1.072929902	1.140857553	1.214976706	1.270491972	1.305983089	1.328971922	1.345881599	1.36008094
STEsteroids2COR3D.sdf_cortisone	-6.892	31.45257344	25.40890446	34.13351353	72.48795858	210.6050049	720.4978171	2658.834329	10184.41628	31.45257344	37.65684539	62.11626974	133.106205	352.5695645	1086.050723	3704.633595	13490.67155	31.45257344	4128.56672	1.84E+07	9.46E+10	4.72E+14	2.32E+18	1.13E+22	5.51E+25	31.45257344	5.265384467	1.310877138	0.477008079	0.238302646	0.15144477	0.111768114	0.088879559	31.45257344	7.719897387	2.748435979	1.300360557	0.7495046	0.490657072	0.348670935	0.261511201	1.076322875	1.122704519	1.16261972	1.192509939	1.220131551	1.246019836	1.267855157	1.285360673
STEsteroids2COR3D.sdf_dehydroepiandrosterone	-5	24.90619887	16.5360064	16.63901175	26.51422308	61.6972994	173.4567547	520.2061714	1586.541159	24.90619887	17.15657477	37.1735762	126.8134779	506.5132522	2124.717952	9032.501555	38477.31611	24.90619887	1194.427496	1162742.643	1.60E+09	2.03E+12	2.46E+15	2.92E+18	3.43E+21	24.90619887	4.787183238	1.275601912	0.437501084	0.179101972	0.082254829	0.040645038	0.021030275	24.90619887	6.637251755	2.493922886	1.214415111	0.697166921	0.44546245	0.306161271	0.221574314	1.06697999	1.098077892	1.143407726	1.193209961	1.237764901	1.275397985	1.305709694	1.329228417
STEsteroids2COR3D.sdf_11_deoxycorticosterone	-7.653	28.84434401	22.07352549	29.96463261	69.15368182	221.1035151	808.7080405	3101.184738	12089.93522	28.84434401	33.40994572	53.09526822	107.9794598	267.2865343	756.9116149	2339.544963	7647.113487	28.84434401	4504.32646	2.20E+07	1.00E+11	4.39E+14	1.92E+18	8.47E+21	3.76E+25	28.84434401	4.772700197	1.214550072	0.473823712	0.276078627	0.213396013	0.187628738	0.170685611	28.84434401	7.094643007	2.56251436	1.225643059	0.707658917	0.459708887	0.322700441	0.238841446	1.072337754	1.107970972	1.134928205	1.144938837	1.144973542	1.144485765	1.147660703	1.154045703
STEsteroids2COR3D.sdf_11_deoxycortisol	-7.881	30.0657361	23.75850992	34.3406451	82.64050941	261.2194825	924.3383693	3424.493522	12899.48371	30.0657361	35.04513477	55.58624253	112.5030093	275.8793236	774.5483793	2371.055693	7649.779052	30.0657361	3444.04345	1.62E+07	8.56E+10	4.11E+14	1.90E+18	8.67E+21	3.93E+25	30.0657361	4.946374148	1.228751969	0.454105116	0.241057307	0.168010453	0.135814802	0.116190269	30.0657361	7.402668515	2.645230779	1.252733213	0.71894545	0.464617716	0.324661712	0.239281427	1.073638715	1.11679682	1.153799763	1.176167761	1.189689075	1.197463065	1.201726428	1.20475151
STEsteroids2COR3D.sdf_dihydrotestosterone	-5.919	24.26744072	17.89414106	21.79845366	40.12442312	94.64683655	255.8780448	750.8808446	2284.209484	24.26744072	31.13406167	53.64623445	114.6359368	293.1317789	850.6570664	2693.586574	9026.813512	24.26744072	6008.930785	4.97E+07	4.08E+11	3.28E+15	2.63E+19	2.10E+23	1.67E+27	24.26744072	4.573465666	1.257830272	0.501544155	0.288671782	0.218851802	0.19019894	0.172362042	24.26744072	6.568328493	2.464012923	1.181504756	0.665231565	0.417945677	0.28311622	0.202893537	1.055428411	1.10607886	1.158989706	1.197466824	1.223846155	1.241055601	1.251265419	1.256195109
STEsteroids2COR3D.sdf_estradiol	-5	23.70110354	14.13738543	24.87000861	164.2282913	1259.392408	8806.910189	58556.54063	380004.8141	23.70110354	46.03145622	140.2181987	588.0891663	3077.480284	18196.44497	114425.7564	741068.9445	23.70110354	36255.40387	2.88E+09	1.70E+14	9.54E+18	5.31E+23	2.95E+28	1.64E+33	23.70110354	4.710686656	1.460493369	0.628158623	0.336689178	0.205914177	0.135514103	0.092827684	23.70110354	6.390476489	2.441447453	1.212985929	0.700239073	0.441524503	0.292981525	0.200442944	1.065091957	1.092778004	1.137859928	1.156003387	1.157961275	1.155302017	1.155394565	1.161585514
STEsteroids2COR3D.sdf_estriol	-5	25.37482477	14.70660731	24.36870958	160.9308762	1248.748079	8780.016395	58475.71435	379671.3278	25.37482477	50.12741072	152.5155194	637.2529539	3336.449353	19701.42893	123469.5479	795694.5279	25.37482477	35148.1489	2.87E+09	1.69E+14	9.53E+18	5.31E+23	2.95E+28	1.64E+33	25.37482477	4.894937851	1.468064691	0.623925068	0.332803107	0.20324283	0.133780563	0.091733959	25.37482477	6.651518127	2.484518214	1.221523895	0.702285055	0.44189575	0.292800648	0.20005314	1.074434251	1.103705392	1.155456752	1.187345377	1.201097855	1.205707052	1.20866802	1.213198502
STEsteroids2COR3D.sdf_estrone	-5	23.49935868	14.31535532	24.15559609	150.6308236	1125.573744	7681.91159	49762.09968	314389.2097	23.49935868	45.34590138	139.6258034	600.5322562	3248.010078	19897.7029	129017.462	856847.3108	23.49935868	11410.31236	3.31E+08	7.47E+12	1.56E+17	3.16E+21	6.33E+25	1.27E+30	23.49935868	4.718945763	1.460884808	0.624576672	0.331895126	0.200738081	0.130549583	0.088405534	23.49935868	6.38641738	2.466396877	1.239648715	0.734162202	0.481022048	0.335779585	0.244464742	1.060392184	1.089574092	1.144708371	1.176811094	1.190181055	1.200911173	1.212567931	1.222338627
STEsteroids2COR3D.sdf_etiocholanolone	-5.225	24.65568422	19.86353913	30.88002009	104.7748385	527.5372481	2872.911144	15620.34316	83821.50561	24.65568422	18.45534543	19.15388096	26.39230501	46.91830996	98.64155727	226.8425551	543.7282579	24.65568422	1249.65511	2158691.967	3.86E+09	6.18E+12	9.54E+15	1.46E+19	2.22E+22	24.65568422	4.759119385	1.326129516	0.497455015	0.227358962	0.117774942	0.066013098	0.038899485	24.65568422	6.739566506	2.511161504	1.198854583	0.674299923	0.422558595	0.285784035	0.204583985	1.062164804	1.108195816	1.1732219	1.226824321	1.260809516	1.286033196	1.30749509	1.326074188
STEsteroids2COR3D.sdf_pregnenolone	-5.225	27.76508406	20.29963211	21.64660583	35.44376259	82.55224315	229.5339674	691.0702734	2139.152643	27.76508406	18.49868287	38.30688731	133.244937	573.0125135	2673.70269	12832.51213	62101.50523	27.76508406	7997.128198	1.37E+08	1.70E+12	2.00E+16	2.34E+20	2.74E+24	3.20E+28	27.76508406	5.007917761	1.281897306	0.432016788	0.173155089	0.077532898	0.03728714	0.018760319	27.76508406	6.970885374	2.527953721	1.206999141	0.682799259	0.430732946	0.292256237	0.208830726	1.075165423	1.098775578	1.139242694	1.19148837	1.243394334	1.287883981	1.323145774	1.35038859
STEsteroids2COR3D.sdf_17a_hydroxypregnenolone	-5	28.94927713	20.58742542	20.08291954	26.6196174	46.98665024	101.1644094	244.3412011	627.4334535	28.94927713	20.23891232	39.40857096	119.1703876	430.3531137	1682.220819	6828.270239	28239.6665	28.94927713	4632.452772	4.79E+07	3.72E+11	2.70E+15	1.93E+19	1.37E+23	9.76E+26	28.94927713	5.102109397	1.268199243	0.413059738	0.157767221	0.066625375	0.030038949	0.014136314	28.94927713	7.259727278	2.611149316	1.235886393	0.696512376	0.437837536	0.296109168	0.210844091	1.074979643	1.101167606	1.14040795	1.191307568	1.245712568	1.29443647	1.333596733	1.3643063
STEsteroids2COR3D.sdf_progesterone	-7.38	27.07087888	20.47811032	27.38508904	60.31094462	177.8430358	594.8348364	2091.716882	7499.069306	27.07087888	31.87909513	51.94839785	107.2568023	268.2912663	766.0403995	2382.217983	7818.904709	27.07087888	4459.83651	2.03E+07	8.44E+10	3.36E+14	1.33E+18	5.29E+21	2.12E+25	27.07087888	4.678277534	1.211814369	0.477905897	0.28261338	0.22105643	0.195607256	0.178290808	27.07087888	6.957844918	2.547262024	1.223924441	0.707672529	0.460930075	0.324620069	0.241116374	1.062493125	1.105476067	1.14796329	1.174113971	1.192885474	1.208794218	1.223404063	1.236529934
STEsteroids2COR3D.sdf_17a_hydroxyprogesterone	-7.74	28.21585893	22.39109594	33.18811416	81.66709086	260.5080131	918.0614998	3359.04051	12481.35664	28.21585893	33.11540281	53.60103972	109.8051791	272.1126863	771.8973695	2385.850912	7771.545486	28.21585893	4220.264016	2.82E+07	1.76E+11	1.02E+15	5.80E+18	3.27E+22	1.84E+26	28.21585893	4.842636707	1.224336069	0.458625332	0.250755816	0.181051639	0.150734397	0.131555428	28.21585893	7.240792443	2.626200462	1.249574392	0.718580363	0.465845915	0.326581044	0.241530084	1.062449367	1.115426815	1.169678804	1.208309368	1.235707813	1.255666694	1.269462952	1.278924355
STEsteroids2COR3D.sdf_testosterone	-6.724	24.42634498	18.40817266	24.55185338	52.32125944	148.0366875	476.5757512	1619.064092	5623.754943	24.42634498	29.88669335	49.20465308	100.9315357	247.4107334	688.8918116	2075.866341	6562.500164	24.42634498	11659.977	1.07E+08	9.67E+11	8.77E+15	7.95E+19	7.19E+23	6.48E+27	24.42634498	4.510167237	1.23328711	0.508103407	0.306141357	0.238952049	0.209543899	0.189673028	24.42634498	6.621579471	2.488955538	1.205183825	0.688228308	0.437461906	0.29870561	0.214488957	1.058047065	1.111027566	1.155604855	1.172913869	1.179964787	1.189159941	1.200261133	1.21236404
STEsteroids2COR3D.sdf_prednisolone	-7.512	31.42688662	22.65403745	26.46155545	52.67609354	153.640549	521.1466545	1841.765795	6557.425862	31.42688662	45.20613233	92.50522832	252.4931081	870.3487583	3513.284326	15586.31702	72993.67037	31.42688662	3770.948494	3.18E+07	2.68E+11	1.98E+15	1.39E+19	9.53E+22	6.48E+26	31.42688662	5.440610572	1.399645714	0.518918836	0.250970708	0.14550397	0.094526558	0.065653489	31.42688662	7.753929313	2.758582547	1.296777415	0.741707962	0.479054155	0.334197928	0.245343616	1.075373134	1.108565149	1.143093797	1.179739562	1.216856886	1.250199236	1.276477013	1.297357651
STEsteroids2COR3D.sdf_cortisolacetat	-7.553	35.43018747	36.32431802	70.44968112	214.727756	839.1539695	3690.171625	17178.35115	82234.47045	35.43018747	86.13255195	360.8955635	2408.469798	22157.41349	237801.6845	2725868.699	3.21E+07	35.43018747	2521.938845	4388335.177	1.23E+10	3.26E+13	8.43E+16	2.15E+20	5.48E+23	35.43018747	5.535675664	1.363853718	0.487293922	0.228038666	0.12843398	0.081158934	0.054883116	35.43018747	7.993892203	2.764595213	1.287121896	0.737793304	0.483950347	0.344100398	0.257698101	1.081384294	1.143861148	1.202396192	1.236359925	1.258852037	1.280635416	1.303598436	1.326055125
STEsteroids2COR3D.sdf_4_pregnene_3_11_20_trione	-6.779	28.41098533	22.33865374	28.83672965	58.1961021	157.6856144	491.7903111	1629.194539	5540.552281	28.41098533	33.83129095	57.02731433	125.341024	340.6027946	1073.837041	3727.513335	13711.37341	28.41098533	2093.465281	2297794.312	4.72E+09	9.71E+12	1.93E+16	3.73E+19	7.10E+22	28.41098533	4.980952901	1.272217543	0.469416283	0.235395433	0.148810507	0.108160208	0.084147725	28.41098533	7.283471281	2.659958959	1.277193592	0.74149988	0.489302627	0.35033483	0.2646082	1.065498588	1.10714883	1.155590163	1.203089454	1.244989984	1.277023201	1.29984658	1.317781857
STEsteroids2COR3D.sdf_epicorticosterone	-7.2	30.27158942	23.35502097	30.96255051	69.47705553	219.21534	800.4635244	3077.510079	12037.53231	30.27158942	34.13255007	53.46934892	108.0541439	266.9859922	755.8558956	2335.727418	7630.11547	30.27158942	4367.303446	2.03E+07	8.62E+10	3.43E+14	1.34E+18	5.25E+21	2.06E+25	30.27158942	4.978912953	1.239084918	0.472185072	0.2702404	0.207024751	0.181614427	0.165317687	30.27158942	7.419972772	2.641733167	1.246321953	0.713352734	0.460700606	0.321864432	0.237241039	1.075793649	1.11178179	1.142576382	1.161413131	1.175023953	1.187523882	1.19948833	1.210289651
STEsteroids2COR3D.sdf_19_nortestosterone	-6.144	23.10664462	17.94315927	24.52047257	52.5511698	148.391026	476.7931569	1618.553076	5621.865887	23.10664462	28.1947623	47.48043765	99.78594185	248.6750059	697.6379086	2105.43255	6647.263259	23.10664462	12095.35958	1.12E+08	1.03E+12	9.62E+15	9.00E+19	8.39E+23	7.81E+27	23.10664462	4.259316746	1.189851081	0.503973688	0.309648386	0.242970204	0.212696164	0.191873242	23.10664462	6.270065865	2.393246401	1.174877378	0.677940075	0.434339951	0.29829027	0.215173787	1.053494098	1.10876511	1.151582592	1.164429062	1.166587648	1.170445825	1.178497002	1.188156417
STEsteroids2COR3D.sdf_16a_17a_dihydroxyprogesterone	-6.247	29.68399408	24.23558944	37.00640476	91.83143445	290.2313026	1008.405979	3641.526013	13389.19607	29.68399408	35.02991693	56.43449896	115.2734872	284.4538927	801.0088296	2454.094473	7914.705187	29.68399408	4132.930334	2.87E+07	1.82E+11	1.07E+15	6.15E+18	3.51E+22	2.00E+26	29.68399408	4.996138547	1.240871353	0.458255946	0.246959436	0.17677322	0.146818532	0.128252741	29.68399408	7.502198223	2.68108697	1.265381599	0.723262115	0.466489246	0.325588874	0.239789561	1.066955404	1.124504418	1.185296914	1.228432053	1.258221314	1.279945805	1.29518246	1.305691441
STEsteroids2COR3D.sdf_16a_methylprogesterone	-7.12	28.75934692	22.58442728	31.82122472	73.17485164	218.8894779	726.4789676	2514.3373	8858.962564	28.75934692	33.78509365	54.28166534	111.0066494	274.9898206	777.7744972	2394.097491	7779.626869	28.75934692	4348.489436	2.02E+07	8.43E+10	3.35E+14	1.32E+18	5.26E+21	2.10E+25	28.75934692	4.820937953	1.219416291	0.474144442	0.277508605	0.216320745	0.191551812	0.174981529	28.75934692	7.222670495	2.584168476	1.23059936	0.707201082	0.458915557	0.322057176	0.238475418	1.070744646	1.118701716	1.169979562	1.203717032	1.224990039	1.242120237	1.257486094	1.271230242
STEsteroids2COR3D.sdf_19_norprogesterone	-6.817	25.73246007	19.91608254	27.34979866	60.74977369	178.9501849	597.5632398	2100.233805	7530.866639	25.73246007	30.32479001	50.57886483	106.7721363	270.5995686	775.8325709	2411.62666	7899.284249	25.73246007	4395.673643	1.92E+07	7.74E+10	2.99E+14	1.14E+18	4.38E+21	1.69E+25	25.73246007	4.433460041	1.167153807	0.472730339	0.284732508	0.223825116	0.197552541	0.179303998	25.73246007	6.624348068	2.46081915	1.198591792	0.700121711	0.45952877	0.325361418	0.24262813	1.058760543	1.105287281	1.147742284	1.168937929	1.180854941	1.189503446	1.197424338	1.204902922
STEsteroids2COR3D.sdf_2a_methylcortisol	-7.688	33.14885576	26.02945555	35.70128685	97.1303652	423.6512494	2139.256931	11009.92475	56204.00343	33.14885576	34.07947191	51.31279104	102.2283918	255.1005599	741.9795318	2374.861838	8068.818158	33.14885576	2510.450852	6118314.821	2.18E+10	7.13E+13	2.21E+17	6.68E+20	1.99E+24	33.14885576	5.31675689	1.256075496	0.41911559	0.183708136	0.099342215	0.062242646	0.042688509	33.14885576	7.925393028	2.761915963	1.284402666	0.726407401	0.46477838	0.321820637	0.235275157	1.08275411	1.112347156	1.141372662	1.167566989	1.204383512	1.24197844	1.272966546	1.297618004
STEsteroids2COR3D.sdf_2a_methyl_9a_fluoro_cortisol	-5.797	34.58122531	27.19301828	36.49448068	96.56129117	417.1081661	2110.727865	10909.14892	55893.17267	34.58122531	35.07194833	52.01379874	102.5751149	254.9242717	741.0148553	2372.663858	8064.353366	34.58122531	2559.617022	6194468.041	2.21E+10	7.22E+13	2.24E+17	6.78E+20	2.02E+24	34.58122531	5.575247215	1.308568554	0.427788587	0.184051235	0.0982745	0.061138794	0.04180219	34.58122531	8.293796218	2.87950686	1.323675829	0.740481007	0.470237944	0.323842147	0.23564379	1.087506673	1.119547408	1.148515096	1.174052723	1.211703379	1.251895067	1.285671424	1.311900481
[truncated: 552 more columns]
