# Supplementary material for: Choquet integral-based fuzzy molecular characterizations: when global definitions are computed from the dependency among atom/bond contributions (LOVIs/LOEIs)
Source: J Cheminform. 2018 Oct 25;10:51. doi: 10.1186/s13321-018-0306-7 (PMC6755596; doi:10.1186/s13321-018-0306-7)
Supplement: Supplementary file 3 — Additional file 3. Matrices of descriptors obtained from the calculation of the projects created in Additional file 2 on the Steroid dataset. [file 13321_2018_306_MOESM3_ESM.zip › Suppl. Info. 3/1 - Datasets L-measure = -0.5/AO1/AO1(0.7).csv]

molecules	pK(log1/K)	CHOQUET[-0.5;AO1;0.7]_B_AB_nCi_2_M10_NS0_T_KA_h-s_MID	CHOQUET[-0.5;AO1;0.7]_B_AB_nCi_2_M10_NS1_T_KA_h-s_MID	CHOQUET[-0.5;AO1;0.7]_B_AB_nCi_2_M10_NS2_T_KA_h-s_MID	CHOQUET[-0.5;AO1;0.7]_B_AB_nCi_2_M10_NS3_T_KA_h-s_MID	CHOQUET[-0.5;AO1;0.7]_B_AB_nCi_2_M10_NS4_T_KA_h-s_MID	CHOQUET[-0.5;AO1;0.7]_B_AB_nCi_2_M10_NS5_T_KA_h-s_MID	CHOQUET[-0.5;AO1;0.7]_B_AB_nCi_2_M10_NS6_T_KA_h-s_MID	CHOQUET[-0.5;AO1;0.7]_B_AB_nCi_2_M10_NS7_T_KA_h-s_MID	CHOQUET[-0.5;AO1;0.7]_B_AB_nCi_2_M13_NS0_T_KA_h-s_MID	CHOQUET[-0.5;AO1;0.7]_B_AB_nCi_2_M13_NS1_T_KA_h-s_MID	CHOQUET[-0.5;AO1;0.7]_B_AB_nCi_2_M13_NS2_T_KA_h-s_MID	CHOQUET[-0.5;AO1;0.7]_B_AB_nCi_2_M13_NS3_T_KA_h-s_MID	CHOQUET[-0.5;AO1;0.7]_B_AB_nCi_2_M13_NS4_T_KA_h-s_MID	CHOQUET[-0.5;AO1;0.7]_B_AB_nCi_2_M13_NS5_T_KA_h-s_MID	CHOQUET[-0.5;AO1;0.7]_B_AB_nCi_2_M13_NS6_T_KA_h-s_MID	CHOQUET[-0.5;AO1;0.7]_B_AB_nCi_2_M13_NS7_T_KA_h-s_MID	CHOQUET[-0.5;AO1;0.7]_B_AB_nCi_2_M16_NS0_T_KA_h-s_MID	CHOQUET[-0.5;AO1;0.7]_B_AB_nCi_2_M16_NS1_T_KA_h-s_MID	CHOQUET[-0.5;AO1;0.7]_B_AB_nCi_2_M16_NS2_T_KA_h-s_MID	CHOQUET[-0.5;AO1;0.7]_B_AB_nCi_2_M16_NS3_T_KA_h-s_MID	CHOQUET[-0.5;AO1;0.7]_B_AB_nCi_2_M16_NS4_T_KA_h-s_MID	CHOQUET[-0.5;AO1;0.7]_B_AB_nCi_2_M16_NS5_T_KA_h-s_MID	CHOQUET[-0.5;AO1;0.7]_B_AB_nCi_2_M16_NS6_T_KA_h-s_MID	CHOQUET[-0.5;AO1;0.7]_B_AB_nCi_2_M16_NS7_T_KA_h-s_MID	CHOQUET[-0.5;AO1;0.7]_B_AB_nCi_2_M3_NS0_T_KA_h-s_MID	CHOQUET[-0.5;AO1;0.7]_B_AB_nCi_2_M3_NS1_T_KA_h-s_MID	CHOQUET[-0.5;AO1;0.7]_B_AB_nCi_2_M3_NS2_T_KA_h-s_MID	CHOQUET[-0.5;AO1;0.7]_B_AB_nCi_2_M3_NS3_T_KA_h-s_MID	CHOQUET[-0.5;AO1;0.7]_B_AB_nCi_2_M3_NS4_T_KA_h-s_MID	CHOQUET[-0.5;AO1;0.7]_B_AB_nCi_2_M3_NS5_T_KA_h-s_MID	CHOQUET[-0.5;AO1;0.7]_B_AB_nCi_2_M3_NS6_T_KA_h-s_MID	CHOQUET[-0.5;AO1;0.7]_B_AB_nCi_2_M3_NS7_T_KA_h-s_MID	CHOQUET[-0.5;AO1;0.7]_B_AB_nCi_2_M5_NS0_T_KA_h-s_MID	CHOQUET[-0.5;AO1;0.7]_B_AB_nCi_2_M5_NS1_T_KA_h-s_MID	CHOQUET[-0.5;AO1;0.7]_B_AB_nCi_2_M5_NS2_T_KA_h-s_MID	CHOQUET[-0.5;AO1;0.7]_B_AB_nCi_2_M5_NS3_T_KA_h-s_MID	CHOQUET[-0.5;AO1;0.7]_B_AB_nCi_2_M5_NS4_T_KA_h-s_MID	CHOQUET[-0.5;AO1;0.7]_B_AB_nCi_2_M5_NS5_T_KA_h-s_MID	CHOQUET[-0.5;AO1;0.7]_B_AB_nCi_2_M5_NS6_T_KA_h-s_MID	CHOQUET[-0.5;AO1;0.7]_B_AB_nCi_2_M5_NS7_T_KA_h-s_MID	CHOQUET[-0.5;AO1;0.7]_B_AB_nCi_2_M10_SS0_T_KA_h-s_MID	CHOQUET[-0.5;AO1;0.7]_B_AB_nCi_2_M10_SS1_T_KA_h-s_MID	CHOQUET[-0.5;AO1;0.7]_B_AB_nCi_2_M10_SS2_T_KA_h-s_MID	CHOQUET[-0.5;AO1;0.7]_B_AB_nCi_2_M10_SS3_T_KA_h-s_MID	CHOQUET[-0.5;AO1;0.7]_B_AB_nCi_2_M10_SS4_T_KA_h-s_MID	CHOQUET[-0.5;AO1;0.7]_B_AB_nCi_2_M10_SS5_T_KA_h-s_MID	CHOQUET[-0.5;AO1;0.7]_B_AB_nCi_2_M10_SS6_T_KA_h-s_MID	CHOQUET[-0.5;AO1;0.7]_B_AB_nCi_2_M10_SS7_T_KA_h-s_MID
STEsteroids2COR3D.sdf_aldosterone	-6.279	31.34588969	26.44063906	42.67703733	109.6020828	347.3220972	1200.779559	4344.171986	16176.50243	31.34588969	41.20868833	80.03618268	206.7518042	665.6942424	2493.659678	10281.79845	44958.50828	31.34588969	4129.000123	2.71E+07	1.66E+11	9.00E+14	4.78E+18	2.52E+22	1.33E+26	31.34588969	5.255625607	1.255857202	0.399773176	0.163973366	0.083525973	0.049791322	0.032564588	31.34588969	7.790473861	2.80609118	1.317695742	0.742510294	0.474676914	0.329761722	0.242690269	1.070458587	1.124376998	1.171791447	1.191379907	1.205613503	1.221491095	1.240117428	1.258087767
STEsteroids2COR3D.sdf_androstanediol	-5	25.10174019	19.58492721	25.44910021	48.32301605	116.4137448	318.1810611	938.0671201	2904.697045	25.10174019	15.36399859	28.02972018	86.14892568	323.9089861	1309.936705	5414.384316	22478.09143	25.10174019	12514.26892	2.21E+08	3.86E+12	6.64E+16	1.13E+21	1.88E+25	3.13E+29	25.10174019	4.888434227	1.335993685	0.472450904	0.202598195	0.100179825	0.0549125	0.032285549	25.10174019	6.609740997	2.445305561	1.156019169	0.626738103	0.368556171	0.227570744	0.144614047	1.069013885	1.104378059	1.151367249	1.190476397	1.215898373	1.22825966	1.232115602	1.232625112
STEsteroids2COR3D.sdf_5_androstenediol	-5	25.27192345	17.37798806	17.04913691	25.09246364	54.29473796	148.9952475	452.9606531	1423.417103	25.27192345	17.17850183	35.89454004	119.3727248	468.6530631	1951.457509	8284.468371	35351.32848	25.27192345	4572.759894	2.04E+07	7.84E+10	2.89E+14	1.06E+18	3.84E+21	1.39E+25	25.27192345	4.785290948	1.260465733	0.428312834	0.171248929	0.076118834	0.036236625	0.018033582	25.27192345	6.652753276	2.473435007	1.187722446	0.660028415	0.401146416	0.257897153	0.171933054	1.071639995	1.103248075	1.147060395	1.205492115	1.265140792	1.317868852	1.362183025	1.399037625
STEsteroids2COR3D.sdf_4_androstenedione	-5.763	24.29277891	17.98342068	24.68719226	54.70459277	157.0538151	499.8308349	1653.007243	5549.642832	24.29277891	29.252647	48.44474129	100.0637214	246.7553253	690.2899867	2084.808984	6584.954331	24.29277891	8001.714717	7.91E+07	6.76E+11	5.68E+15	4.77E+19	4.00E+23	3.35E+27	24.29277891	4.489676161	1.230218612	0.509783633	0.312999923	0.249205839	0.22032861	0.198526741	24.29277891	6.618788929	2.512521923	1.233398998	0.725162427	0.480510403	0.344573393	0.260720933	1.052968995	1.109517544	1.158550841	1.179921418	1.188900612	1.195597055	1.20228597	1.209185545
STEsteroids2COR3D.sdf_androsterone	-5.613	24.24723051	20.72468007	46.00921179	260.7835081	1880.625919	13723.4411	99123.66811	709866.8554	24.24723051	30.96315961	59.18138466	156.8098726	526.2703433	2017.278583	8286.417212	35283.46098	24.24723051	4422.317646	2.66E+07	1.68E+11	9.81E+14	5.58E+18	3.15E+22	1.77E+26	24.24723051	4.636782948	1.32111193	0.514388639	0.24431297	0.13100626	0.075493595	0.045423645	24.24723051	6.61297186	2.482840711	1.192057104	0.673933371	0.424938879	0.289722475	0.209755489	1.053213652	1.101282425	1.159146337	1.184967301	1.195803886	1.203753116	1.210581597	1.214830319
STEsteroids2COR3D.sdf_corticosterone	-7.881	30.38361437	24.96049774	36.8610658	112.6161537	530.6345554	2746.366014	14191.67753	72500.74582	30.38361437	32.92568702	51.1603878	105.1632223	269.9282542	801.748033	2608.318994	8986.61215	30.38361437	2228.239125	3351586.418	8.42E+09	1.97E+13	4.39E+16	9.50E+19	2.03E+23	30.38361437	5.018858296	1.209246202	0.406413013	0.179646747	0.098073587	0.061745689	0.042140508	30.38361437	7.427711794	2.661522663	1.255619798	0.717673527	0.464496688	0.326250722	0.242379299	1.074452841	1.103068415	1.1199108	1.125714829	1.134998132	1.146500533	1.158548498	1.169306987
STEsteroids2COR3D.sdf_cortisol	-7.881	31.48565551	32.79904241	65.16443046	209.4544826	885.7801805	4270.539914	21771.35292	113288.2727	31.48565551	75.28744616	300.1472854	1833.375526	15646.90774	164162.7626	1906895.544	2.30E+07	31.48565551	2573.643778	5163071.078	1.37E+10	3.51E+13	8.94E+16	2.27E+20	5.76E+23	31.48565551	5.317172777	1.34686284	0.48731731	0.23168476	0.133972506	0.087527982	0.061204093	31.48565551	7.738265068	2.740429801	1.282323781	0.728672666	0.468660881	0.32720642	0.241800246	1.073210331	1.143000197	1.221279446	1.281183466	1.319868464	1.34481378	1.363040056	1.378290365
STEsteroids2COR3D.sdf_cortisone	-6.892	31.68474648	25.65243384	34.80430262	74.77712467	219.3445047	756.6507411	2813.492857	10847.16549	31.68474648	37.9522982	63.02313278	136.4063161	364.9032681	1134.02592	3896.209499	14265.37694	31.68474648	4292.566862	1.95E+07	9.88E+10	4.90E+14	2.40E+18	1.17E+22	5.68E+25	31.68474648	5.274617632	1.31259125	0.481171216	0.246006231	0.161869286	0.123413023	0.100333736	31.68474648	7.730779883	2.749298557	1.301225036	0.751240088	0.493645439	0.352859704	0.266628143	1.0766173	1.123769999	1.165353589	1.196896243	1.226298073	1.254260016	1.278086311	1.297335782
STEsteroids2COR3D.sdf_dehydroepiandrosterone	-5	25.06879749	16.59335471	16.82606371	27.3655256	64.96701107	184.2149373	552.3229794	1677.474628	25.06879749	17.46992714	38.7645857	133.6927571	533.8079558	2227.868197	9414.417149	39882.27784	25.06879749	1255.357646	1263767.796	1.70E+09	2.11E+12	2.53E+15	2.99E+18	3.50E+21	25.06879749	4.795639565	1.276118373	0.437780697	0.179456709	0.082650885	0.041017448	0.02133874	25.06879749	6.645698575	2.494438856	1.215199827	0.698932627	0.448377009	0.310156305	0.226458043	1.067220125	1.098579986	1.145174586	1.197056651	1.243816244	1.283534054	1.315695236	1.340729836
STEsteroids2COR3D.sdf_11_deoxycorticosterone	-7.653	29.05917175	22.33068259	30.77668607	72.09422919	231.928114	849.4862371	3258.00711	12700.6507	29.05917175	33.63627211	53.77322228	110.376511	275.6170422	785.95762	2442.296996	8015.663249	29.05917175	4847.397023	2.36E+07	1.05E+11	4.54E+14	1.98E+18	8.68E+21	3.85E+25	29.05917175	4.780985531	1.217973181	0.482961981	0.29309167	0.236586957	0.213316686	0.195269315	29.05917175	7.103471413	2.563038675	1.22634436	0.709331108	0.46269148	0.326925272	0.24404291	1.072652814	1.109066177	1.137842685	1.149158439	1.14958743	1.149215038	1.152582863	1.159294638
STEsteroids2COR3D.sdf_11_deoxycortisol	-7.881	30.28072762	24.0354175	35.33002144	86.13812923	272.592095	961.9363666	3554.702536	13366.4705	30.28072762	35.23805764	56.1941751	114.7787194	283.9860166	802.8291144	2469.178955	7989.530847	30.28072762	3668.580084	1.76E+07	8.95E+10	4.21E+14	1.93E+18	8.73E+21	3.95E+25	30.28072762	4.955071385	1.231027483	0.460124559	0.252454152	0.183579826	0.153160381	0.132978452	30.28072762	7.412998509	2.645886477	1.253415095	0.720614064	0.467558153	0.328798178	0.244364565	1.073917063	1.118082573	1.15763908	1.182536938	1.197597598	1.20609987	1.210654583	1.213798641
STEsteroids2COR3D.sdf_dihydrotestosterone	-5.919	24.38346061	18.02722644	22.17529223	41.21291666	97.55616004	264.011177	775.8698964	2364.153362	24.38346061	31.34891119	54.37228358	117.0647225	301.5214663	880.6116393	2804.64667	9444.763284	24.38346061	6415.162717	5.21E+07	4.22E+11	3.39E+15	2.71E+19	2.16E+23	1.71E+27	24.38346061	4.580470622	1.260463856	0.509170603	0.303832176	0.240304865	0.214574097	0.196148749	24.38346061	6.575256218	2.464412639	1.181995819	0.666635767	0.420620827	0.28709034	0.20800844	1.055538038	1.107135409	1.161993339	1.202207357	1.229917499	1.248077167	1.258900529	1.264246198
STEsteroids2COR3D.sdf_estradiol	-5	23.85886564	14.23443658	26.31468172	180.4122648	1349.876007	9209.668375	60264.68345	387163.6434	23.85886564	46.40862815	142.7454527	605.6884011	3204.374182	19100.48333	120723.4666	783890.1459	23.85886564	39882.37349	2.97E+09	1.71E+14	9.57E+18	5.32E+23	2.95E+28	1.64E+33	23.85886564	4.719981684	1.464062555	0.632930676	0.342101878	0.21118703	0.140159429	0.096664756	23.85886564	6.399432461	2.441771571	1.213518045	0.701271651	0.442844733	0.294394621	0.201825608	1.065315074	1.093519408	1.140957128	1.160357824	1.162625934	1.159983749	1.160226385	1.166846587
STEsteroids2COR3D.sdf_estriol	-5	25.56718588	14.79624365	25.76919326	177.5462102	1342.326549	9192.473079	60205.90209	386867.7739	25.56718588	50.6088981	155.2296687	654.8060498	3460.428332	20567.29887	129385.2107	835224.1796	25.56718588	38823.46686	2.96E+09	1.71E+14	9.56E+18	5.32E+23	2.95E+28	1.64E+33	25.56718588	4.905540176	1.471548652	0.628816131	0.338404689	0.208705559	0.138591803	0.095703893	25.56718588	6.662862555	2.484881303	1.221992254	0.703235473	0.443124564	0.29412008	0.201345554	1.07468351	1.104422475	1.158540596	1.192241237	1.206931763	1.211972363	1.215221472	1.220086042
STEsteroids2COR3D.sdf_estrone	-5	23.64407689	14.41568122	25.50367023	165.5660974	1207.837176	8036.584249	51213.56271	320270.9363	23.64407689	45.66598896	142.0905015	619.0165482	3385.110255	20886.9318	135874.8885	902827.7999	23.64407689	12367.45445	3.51E+08	7.68E+12	1.58E+17	3.18E+21	6.35E+25	1.27E+30	23.64407689	4.728164305	1.46413932	0.6288637	0.336773377	0.205499709	0.134759132	0.091897591	23.64407689	6.394711213	2.466782663	1.240177549	0.735534127	0.483315027	0.338895753	0.248234262	1.060597463	1.09032015	1.148249768	1.182221631	1.196445504	1.207939686	1.220469094	1.231033561
STEsteroids2COR3D.sdf_etiocholanolone	-5.225	24.79723228	19.94448938	31.37475099	109.2179108	556.2123808	3022.101146	16323.93409	86974.92974	24.79723228	18.71281319	19.64187035	27.52547021	49.80050961	106.1120619	245.748195	590.2467971	24.79723228	1337.249143	2348256.337	4.04E+09	6.34E+12	9.73E+15	1.48E+19	2.25E+22	24.79723228	4.76744272	1.327092561	0.498600047	0.22862027	0.118917187	0.066946452	0.039616904	24.79723228	6.748588394	2.511594602	1.199514394	0.675968351	0.425465037	0.289929843	0.209821112	1.062340346	1.109018426	1.17619233	1.232509735	1.269568052	1.298109767	1.322653432	1.343894345
STEsteroids2COR3D.sdf_pregnenolone	-5.225	27.9735371	20.44644385	21.99779667	36.71966038	87.0596765	243.6915958	733.5213396	2262.862797	27.9735371	18.78794633	39.81664958	141.1071244	612.6843609	2867.711489	13754.90085	66401.07205	27.9735371	8856.66557	1.42E+08	1.71E+12	2.01E+16	2.35E+20	2.75E+24	3.22E+28	27.9735371	5.017108723	1.282446611	0.432475681	0.173633568	0.077972147	0.037651248	0.019038781	27.9735371	6.980621301	2.52850159	1.207731405	0.684198696	0.432990172	0.295381994	0.212713972	1.075451667	1.099329462	1.141489489	1.19728724	1.253524138	1.3021245	1.340876089	1.370959572
STEsteroids2COR3D.sdf_17a_hydroxypregnenolone	-5	29.15724246	20.69248794	20.25040015	27.11992275	48.70989638	106.7700362	261.3809413	676.5058795	29.15724246	20.5321969	40.65488016	124.4200736	451.8607869	1771.116363	7199.866892	29802.27245	29.15724246	5089.83123	5.02E+07	3.78E+11	2.72E+15	1.94E+19	1.38E+23	9.81E+26	29.15724246	5.110202117	1.268564213	0.413397256	0.15804434	0.066825106	0.030182662	0.014238967	29.15724246	7.270099978	2.611808552	1.236615487	0.697993868	0.44017147	0.299264975	0.214709906	1.075245044	1.101606754	1.142054767	1.195545014	1.253710438	1.306387607	1.349000907	1.382526734
STEsteroids2COR3D.sdf_progesterone	-7.38	27.22791151	20.67842966	28.16108619	63.24658995	187.928822	628.2257184	2201.343912	7857.92487	27.22791151	32.07865236	52.66030077	109.7559111	276.8471349	795.5393029	2485.559247	8186.507733	27.22791151	4819.315775	2.18E+07	8.83E+10	3.48E+14	1.37E+18	5.44E+21	2.17E+25	27.22791151	4.686089037	1.215391035	0.487498652	0.300383842	0.245110454	0.221975088	0.203212535	27.22791151	6.966178694	2.547726748	1.224499496	0.709285723	0.463929315	0.328935516	0.246463039	1.062654435	1.106495689	1.15095055	1.178754048	1.19916794	1.216703759	1.232725793	1.247040175
STEsteroids2COR3D.sdf_17a_hydroxyprogesterone	-7.74	28.36615611	22.63655567	34.26813178	85.82635869	274.8294752	965.9895326	3520.8231	13037.25912	28.36615611	33.29432273	54.28331425	112.2912601	280.8204662	802.1022522	2490.94138	8138.674394	28.36615611	4587.623014	3.02E+07	1.81E+11	1.04E+15	5.86E+18	3.29E+22	1.85E+26	28.36615611	4.850692268	1.226893935	0.465538395	0.263825601	0.198874965	0.170428357	0.150350412	28.36615611	7.249950902	2.626756199	1.250113896	0.720178814	0.468802994	0.330810955	0.246762204	1.062568053	1.116727398	1.173869762	1.215265489	1.244741948	1.26613399	1.28081238	1.29079634
STEsteroids2COR3D.sdf_testosterone	-6.724	24.54968539	18.58507299	25.21941649	54.93304624	157.8361756	511.7301901	1740.933306	6035.395311	24.54968539	30.07251063	49.80436545	102.971819	254.3528642	712.8750968	2159.593785	6856.20258	24.54968539	12742.51586	1.13E+08	1.01E+12	9.17E+15	8.30E+19	7.50E+23	6.76E+27	24.54968539	4.518512561	1.237199437	0.518029121	0.324036496	0.262837943	0.235651414	0.214494827	24.54968539	6.629160229	2.489343288	1.205740706	0.689728754	0.440104093	0.302415489	0.219068036	1.058163026	1.11219592	1.158558706	1.17663933	1.183958193	1.193688803	1.205550861	1.218506231
STEsteroids2COR3D.sdf_prednisolone	-7.512	31.66435021	22.96825979	27.31703435	55.72981121	165.0488373	561.3199448	1977.261125	7007.639556	31.66435021	45.69286156	94.21713152	259.6643254	903.4612539	3672.718412	16368.73525	76878.73299	31.66435021	3954.651029	3.49E+07	2.83E+11	2.04E+15	1.41E+19	9.61E+22	6.51E+26	31.66435021	5.4505176	1.401227805	0.522137475	0.255813817	0.151171064	0.100237683	0.070885963	31.66435021	7.765068047	2.759275255	1.297402334	0.7431569	0.481618567	0.337794449	0.249743017	1.075686141	1.109578561	1.145763304	1.184644525	1.224216028	1.259792456	1.287859687	1.310157685
STEsteroids2COR3D.sdf_cortisolacetat	-7.553	35.73055824	36.86149827	72.52327146	223.5171294	879.1489643	3879.984987	18096.16186	86685.6282	35.73055824	87.21932484	369.2198478	2492.531218	23148.2245	249562.4659	2863165.556	3.37E+07	35.73055824	2598.565222	4783102.549	1.32E+10	3.44E+13	8.80E+16	2.24E+20	5.68E+23	35.73055824	5.54423407	1.36492291	0.489194978	0.231215904	0.132427632	0.085334943	0.058783584	35.73055824	8.004345913	2.765962061	1.287928244	0.739272314	0.486691385	0.34807413	0.262621093	1.081809648	1.145917751	1.207514303	1.243965402	1.268352497	1.291714416	1.316178853	1.340146039
STEsteroids2COR3D.sdf_4_pregnene_3_11_20_trione	-6.779	28.58180168	22.52466325	29.43399916	60.3565245	165.1362455	516.6891863	1711.013875	5808.812705	28.58180168	34.11687706	58.04993002	128.9946044	353.8458502	1123.831986	3920.049002	14461.981	28.58180168	2149.001278	2484487.844	5.13E+09	1.04E+13	2.05E+16	3.92E+19	7.41E+22	28.58180168	4.988998362	1.274142574	0.473718499	0.242910886	0.158559139	0.118658904	0.094143903	28.58180168	7.292344722	2.660733649	1.278014475	0.743229484	0.492360965	0.354666573	0.269908894	1.065670036	1.107983084	1.158208539	1.208445912	1.253618604	1.28843944	1.31324296	1.332581278
STEsteroids2COR3D.sdf_epicorticosterone	-7.2	30.49930894	23.63098962	31.76956704	72.41195622	230.3001462	843.033655	3242.678447	12681.46121	30.49930894	34.3821984	54.21966817	110.6318065	275.7056226	785.639253	2439.605637	7999.252758	30.49930894	4709.709211	2.19E+07	9.03E+10	3.55E+14	1.38E+18	5.40E+21	2.11E+25	30.49930894	4.988158615	1.242257666	0.480831192	0.286654434	0.229677051	0.206938923	0.189731168	30.49930894	7.430624291	2.642426591	1.247026262	0.714930745	0.463528725	0.325899512	0.242238993	1.076102801	1.112871906	1.145556143	1.166150999	1.181246016	1.195196495	1.208462878	1.220304536
STEsteroids2COR3D.sdf_19_nortestosterone	-6.144	23.21877824	18.1079266	25.15369462	55.06176914	157.9512021	511.4984755	1739.770259	6033.071861	23.21877824	28.37755495	48.1056199	101.887227	255.5988876	720.8853172	2185.356171	6926.548069	23.21877824	13156.84708	1.18E+08	1.08E+12	1.00E+16	9.39E+19	8.75E+23	8.13E+27	23.21877824	4.266710055	1.193712092	0.514042749	0.327647191	0.266751477	0.238500559	0.216299283	23.21877824	6.276746105	2.39360431	1.175339389	0.679324341	0.436897828	0.301955179	0.219737427	1.053598135	1.109975108	1.154502699	1.167952916	1.170152833	1.174230715	1.182796395	1.193088364
STEsteroids2COR3D.sdf_16a_17a_dihydroxyprogesterone	-6.247	29.85049122	24.51839964	38.15355369	95.91712367	303.3660919	1050.133823	3777.203538	13842.22396	29.85049122	35.23159769	57.11872291	117.7069887	292.9130265	830.1386929	2554.587062	8263.042564	29.85049122	4500.068647	3.08E+07	1.88E+11	1.09E+15	6.21E+18	3.53E+22	2.01E+26	29.85049122	5.004750563	1.243218258	0.464809653	0.259608292	0.194235078	0.166296305	0.146979825	29.85049122	7.513008347	2.681707993	1.265945411	0.724824957	0.469331303	0.329644936	0.244816237	1.067074235	1.125936006	1.189839516	1.235850573	1.267681586	1.290771628	1.306872102	1.317911115
STEsteroids2COR3D.sdf_16a_methylprogesterone	-7.12	28.94574182	22.85582538	32.79143221	76.64260945	230.1607509	761.8655908	2625.952455	9214.616134	28.94574182	34.01256145	54.97758429	113.3928099	283.1558613	805.9128056	2492.579686	8130.331571	28.94574182	4707.618444	2.17E+07	8.81E+10	3.47E+14	1.37E+18	5.41E+21	2.16E+25	28.94574182	4.829415063	1.222771826	0.483478743	0.295018717	0.24020585	0.217903395	0.200005462	28.94574182	7.233433684	2.584621861	1.231258488	0.708924208	0.461975206	0.326395798	0.243827397	1.070912513	1.119897429	1.173625293	1.209464022	1.232358312	1.250929736	1.267576012	1.282420143
STEsteroids2COR3D.sdf_19_norprogesterone	-6.817	25.87744288	20.1037511	28.10063825	63.59272067	188.7761603	630.4266842	2209.081082	7889.2768	25.87744288	30.52032158	51.31307744	109.3124455	279.0393667	804.3148785	2510.600482	8251.762189	25.87744288	4730.156779	2.05E+07	8.09E+10	3.09E+14	1.18E+18	4.50E+21	1.73E+25	25.87744288	4.44013729	1.170610921	0.482430707	0.302598492	0.247739101	0.223546028	0.203740639	25.87744288	6.631834798	2.461266409	1.199108789	0.701660463	0.462475165	0.329642524	0.247948435	1.058910437	1.106379889	1.150785241	1.173323038	1.186264222	1.19582645	1.204459559	1.212489904
STEsteroids2COR3D.sdf_2a_methylcortisol	-7.688	33.41729539	26.34753115	36.92723899	104.6880521	469.0384782	2374.064033	12113.07706	61163.29835	33.41729539	34.46718649	52.40035885	105.6479688	266.4902787	781.0990947	2512.875014	8568.745019	33.41729539	2611.668015	6774172.953	2.38E+10	7.60E+13	2.33E+17	6.95E+20	2.05E+24	33.41729539	5.326870339	1.257178743	0.421471678	0.187667415	0.104250896	0.067348345	0.047416895	33.41729539	7.937622968	2.762647394	1.285218525	0.728123972	0.467633903	0.325773998	0.240122874	1.083071505	1.113228597	1.143890561	1.172360973	1.212054727	1.252640014	1.286283129	1.313109903
STEsteroids2COR3D.sdf_2a_methyl_9a_fluoro_cortisol	-5.797	34.86922437	27.52662113	37.72309911	104.0938607	463.045348	2351.512308	12046.82432	61008.40648	34.86922437	35.49159792	53.17428388	106.1686568	266.7412378	781.1431997	2512.877246	8568.696389	34.86922437	2668.608649	6868446.014	2.41E+10	7.72E+13	2.36E+17	7.06E+20	2.08E+24	34.86922437	5.586113877	1.309749989	0.42992355	0.187783008	0.103007058	0.066127584	0.046466929	34.86922437	8.306925752	2.880613476	1.324614555	0.742153092	0.472936763	0.327573767	0.240230172	1.087853515	1.120484968	1.150986669	1.178608941	1.218991449	1.262139921	1.298605933	1.327056448
[truncated: 552 more columns]
