# Supplementary material for: Choquet integral-based fuzzy molecular characterizations: when global definitions are computed from the dependency among atom/bond contributions (LOVIs/LOEIs)
Source: J Cheminform. 2018 Oct 25;10:51. doi: 10.1186/s13321-018-0306-7 (PMC6755596; doi:10.1186/s13321-018-0306-7)
Supplement: Supplementary file 3 — Additional file 3. Matrices of descriptors obtained from the calculation of the projects created in Additional file 2 on the Steroid dataset. [file 13321_2018_306_MOESM3_ESM.zip › Suppl. Info. 3/1 - Datasets L-measure = -0.5/AO1/AO1(0.8).csv]

molecules	pK(log1/K)	CHOQUET[-0.5;AO1;0.8]_B_AB_nCi_2_M10_NS0_T_KA_h-s_MID	CHOQUET[-0.5;AO1;0.8]_B_AB_nCi_2_M10_NS1_T_KA_h-s_MID	CHOQUET[-0.5;AO1;0.8]_B_AB_nCi_2_M10_NS2_T_KA_h-s_MID	CHOQUET[-0.5;AO1;0.8]_B_AB_nCi_2_M10_NS3_T_KA_h-s_MID	CHOQUET[-0.5;AO1;0.8]_B_AB_nCi_2_M10_NS4_T_KA_h-s_MID	CHOQUET[-0.5;AO1;0.8]_B_AB_nCi_2_M10_NS5_T_KA_h-s_MID	CHOQUET[-0.5;AO1;0.8]_B_AB_nCi_2_M10_NS6_T_KA_h-s_MID	CHOQUET[-0.5;AO1;0.8]_B_AB_nCi_2_M10_NS7_T_KA_h-s_MID	CHOQUET[-0.5;AO1;0.8]_B_AB_nCi_2_M13_NS0_T_KA_h-s_MID	CHOQUET[-0.5;AO1;0.8]_B_AB_nCi_2_M13_NS1_T_KA_h-s_MID	CHOQUET[-0.5;AO1;0.8]_B_AB_nCi_2_M13_NS2_T_KA_h-s_MID	CHOQUET[-0.5;AO1;0.8]_B_AB_nCi_2_M13_NS3_T_KA_h-s_MID	CHOQUET[-0.5;AO1;0.8]_B_AB_nCi_2_M13_NS4_T_KA_h-s_MID	CHOQUET[-0.5;AO1;0.8]_B_AB_nCi_2_M13_NS5_T_KA_h-s_MID	CHOQUET[-0.5;AO1;0.8]_B_AB_nCi_2_M13_NS6_T_KA_h-s_MID	CHOQUET[-0.5;AO1;0.8]_B_AB_nCi_2_M13_NS7_T_KA_h-s_MID	CHOQUET[-0.5;AO1;0.8]_B_AB_nCi_2_M16_NS0_T_KA_h-s_MID	CHOQUET[-0.5;AO1;0.8]_B_AB_nCi_2_M16_NS1_T_KA_h-s_MID	CHOQUET[-0.5;AO1;0.8]_B_AB_nCi_2_M16_NS2_T_KA_h-s_MID	CHOQUET[-0.5;AO1;0.8]_B_AB_nCi_2_M16_NS3_T_KA_h-s_MID	CHOQUET[-0.5;AO1;0.8]_B_AB_nCi_2_M16_NS4_T_KA_h-s_MID	CHOQUET[-0.5;AO1;0.8]_B_AB_nCi_2_M16_NS5_T_KA_h-s_MID	CHOQUET[-0.5;AO1;0.8]_B_AB_nCi_2_M16_NS6_T_KA_h-s_MID	CHOQUET[-0.5;AO1;0.8]_B_AB_nCi_2_M16_NS7_T_KA_h-s_MID	CHOQUET[-0.5;AO1;0.8]_B_AB_nCi_2_M3_NS0_T_KA_h-s_MID	CHOQUET[-0.5;AO1;0.8]_B_AB_nCi_2_M3_NS1_T_KA_h-s_MID	CHOQUET[-0.5;AO1;0.8]_B_AB_nCi_2_M3_NS2_T_KA_h-s_MID	CHOQUET[-0.5;AO1;0.8]_B_AB_nCi_2_M3_NS3_T_KA_h-s_MID	CHOQUET[-0.5;AO1;0.8]_B_AB_nCi_2_M3_NS4_T_KA_h-s_MID	CHOQUET[-0.5;AO1;0.8]_B_AB_nCi_2_M3_NS5_T_KA_h-s_MID	CHOQUET[-0.5;AO1;0.8]_B_AB_nCi_2_M3_NS6_T_KA_h-s_MID	CHOQUET[-0.5;AO1;0.8]_B_AB_nCi_2_M3_NS7_T_KA_h-s_MID	CHOQUET[-0.5;AO1;0.8]_B_AB_nCi_2_M5_NS0_T_KA_h-s_MID	CHOQUET[-0.5;AO1;0.8]_B_AB_nCi_2_M5_NS1_T_KA_h-s_MID	CHOQUET[-0.5;AO1;0.8]_B_AB_nCi_2_M5_NS2_T_KA_h-s_MID	CHOQUET[-0.5;AO1;0.8]_B_AB_nCi_2_M5_NS3_T_KA_h-s_MID	CHOQUET[-0.5;AO1;0.8]_B_AB_nCi_2_M5_NS4_T_KA_h-s_MID	CHOQUET[-0.5;AO1;0.8]_B_AB_nCi_2_M5_NS5_T_KA_h-s_MID	CHOQUET[-0.5;AO1;0.8]_B_AB_nCi_2_M5_NS6_T_KA_h-s_MID	CHOQUET[-0.5;AO1;0.8]_B_AB_nCi_2_M5_NS7_T_KA_h-s_MID	CHOQUET[-0.5;AO1;0.8]_B_AB_nCi_2_M10_SS0_T_KA_h-s_MID	CHOQUET[-0.5;AO1;0.8]_B_AB_nCi_2_M10_SS1_T_KA_h-s_MID	CHOQUET[-0.5;AO1;0.8]_B_AB_nCi_2_M10_SS2_T_KA_h-s_MID	CHOQUET[-0.5;AO1;0.8]_B_AB_nCi_2_M10_SS3_T_KA_h-s_MID	CHOQUET[-0.5;AO1;0.8]_B_AB_nCi_2_M10_SS4_T_KA_h-s_MID	CHOQUET[-0.5;AO1;0.8]_B_AB_nCi_2_M10_SS5_T_KA_h-s_MID	CHOQUET[-0.5;AO1;0.8]_B_AB_nCi_2_M10_SS6_T_KA_h-s_MID	CHOQUET[-0.5;AO1;0.8]_B_AB_nCi_2_M10_SS7_T_KA_h-s_MID
STEsteroids2COR3D.sdf_aldosterone	-6.279	31.56913225	26.62945393	43.75967795	113.9224294	361.9332902	1251.474663	4528.970104	16872.16342	31.56913225	41.61727583	81.50651339	212.6533707	690.4832613	2601.575663	10766.26088	47187.14263	31.56913225	4399.149101	2.91E+07	1.71E+11	9.14E+14	4.84E+18	2.55E+22	1.35E+26	31.56913225	5.264192697	1.256924475	0.401263125	0.16657599	0.086861377	0.053208745	0.035589976	31.56913225	7.799745061	2.806927727	1.318430738	0.743841097	0.477130476	0.333403724	0.247327961	1.070731063	1.12538451	1.174261466	1.194527889	1.209647648	1.226878969	1.247008488	1.266445339
STEsteroids2COR3D.sdf_androstanediol	-5	25.27241974	19.68315254	25.85421004	49.5959143	119.8745718	327.6644455	966.1445896	2994.673639	25.27241974	15.6016899	29.15521683	91.28932495	345.4059977	1394.072313	5728.740946	23624.44197	25.27241974	13113.35817	2.27E+08	3.96E+12	6.78E+16	1.14E+21	1.90E+25	3.15E+29	25.27241974	4.895971422	1.336605067	0.473340997	0.203844655	0.101636044	0.056376796	0.033596368	25.27241974	6.618299814	2.445741647	1.156499604	0.627325705	0.369074223	0.227965171	0.144901611	1.069261052	1.105078063	1.153466698	1.194062205	1.220648052	1.233625941	1.237794859	1.238436616
STEsteroids2COR3D.sdf_5_androstenediol	-5	25.44987957	17.45638183	17.18479006	25.61122099	56.56379553	157.9106005	484.0851719	1523.138104	25.44987957	17.46309294	37.26305535	125.4323537	493.9960977	2054.847056	8701.342132	37027.11784	25.44987957	5057.278187	2.15E+07	8.13E+10	2.98E+14	1.09E+18	3.94E+21	1.43E+25	25.44987957	4.794219733	1.260921917	0.428588367	0.17152553	0.076380038	0.036467179	0.018220928	25.44987957	6.661847521	2.473901773	1.188404891	0.661100705	0.402432841	0.259286294	0.173358415	1.071896878	1.103747985	1.148786147	1.210174461	1.274340065	1.331811602	1.380393549	1.420902156
STEsteroids2COR3D.sdf_4_androstenedione	-5.763	24.39880042	18.13281809	25.35395032	57.28875321	166.0721613	529.5544517	1747.920874	5847.495591	24.39880042	29.39658556	49.00199349	102.0355722	253.4246546	713.0010877	2162.333679	6850.544328	24.39880042	8485.410677	8.05E+07	6.82E+11	5.73E+15	4.81E+19	4.03E+23	3.39E+27	24.39880042	4.49746671	1.234149028	0.519575504	0.330606911	0.272167716	0.244346292	0.220089488	24.39880042	6.625514054	2.512948991	1.233993034	0.72704443	0.484002841	0.349536438	0.266789007	1.05304937	1.110768066	1.161996962	1.184648018	1.194248235	1.201645865	1.209131956	1.216888434
STEsteroids2COR3D.sdf_androsterone	-5.613	24.35276441	20.79840727	46.94101826	271.0077809	1953.835766	14190.66772	102036.4791	727965.6469	24.35276441	31.14023299	60.10061123	161.1612727	545.7911743	2103.597876	8668.652782	36985.15068	24.35276441	4658.596411	2.80E+07	1.72E+11	9.90E+14	5.60E+18	3.15E+22	1.77E+26	24.35276441	4.641119992	1.321952036	0.515413535	0.245357161	0.131895456	0.076185826	0.045935633	24.35276441	6.620020937	2.483292837	1.192752292	0.675663773	0.42797323	0.294095602	0.215315847	1.053302333	1.102142435	1.161825131	1.188943902	1.201111333	1.210380079	1.218276976	1.223294434
STEsteroids2COR3D.sdf_corticosterone	-7.881	30.6187203	25.31531266	38.32518315	121.6779773	581.0167296	2983.009846	15224.04784	76933.71111	30.6187203	33.32367974	52.21332645	108.3658951	280.2925457	836.4573423	2729.794591	9427.280349	30.6187203	2293.718129	3655107.385	9.09E+09	2.09E+13	4.58E+16	9.82E+19	2.08E+23	30.6187203	5.027831838	1.210294942	0.408578035	0.183316263	0.102581478	0.06629788	0.046180648	30.6187203	7.436939799	2.662190794	1.256319281	0.719220718	0.467322183	0.330334323	0.247467753	1.074788848	1.104036284	1.122229392	1.129194016	1.139494925	1.151889344	1.164812898	1.176382777
STEsteroids2COR3D.sdf_cortisol	-7.881	31.71087907	33.30787066	67.24413979	219.0588155	935.0308582	4534.12292	23180.17637	120691.9301	31.71087907	76.19823529	306.6987971	1897.224609	16453.87766	175014.1131	2046897.992	2.47E+07	31.71087907	2664.375934	5493576.224	1.43E+10	3.64E+13	9.24E+16	2.34E+20	5.94E+23	31.71087907	5.326380567	1.347815822	0.489359336	0.235304263	0.138588981	0.092350196	0.065646909	31.71087907	7.749145785	2.741143403	1.283013052	0.730224968	0.471408262	0.331136628	0.246715051	1.073493858	1.14513867	1.227605732	1.29202011	1.334023528	1.360993251	1.380558707	1.39685988
STEsteroids2COR3D.sdf_cortisone	-6.892	31.92071851	25.89755729	35.45080564	76.90310592	227.3534049	789.9613833	2957.44139	11468.25031	31.92071851	38.2492041	63.90553194	139.5382332	376.3984864	1178.333945	4071.955346	14970.24837	31.92071851	4448.686007	2.03E+07	1.02E+11	5.06E+14	2.47E+18	1.20E+22	5.82E+25	31.92071851	5.283865318	1.314337609	0.485502723	0.254156426	0.1729253	0.135582999	0.11195355	31.92071851	7.7416568	2.750157933	1.302083088	0.752962191	0.49662286	0.357045528	0.271742262	1.076914767	1.124829757	1.168060126	1.201236728	1.232423959	1.2624993	1.288373067	1.309421428
STEsteroids2COR3D.sdf_dehydroepiandrosterone	-5	25.23407425	16.65026391	17.01056383	28.19228261	68.01289717	193.6758957	579.0052269	1749.643547	25.23407425	17.7714405	40.23698134	139.739344	556.6786105	2310.979412	9713.219211	40958.94786	25.23407425	1313.237842	1352297.43	1.78E+09	2.18E+12	2.59E+15	3.04E+18	3.55E+21	25.23407425	4.804185301	1.276635718	0.438058786	0.17981001	0.08304687	0.041390925	0.021648587	25.23407425	6.654147527	2.494951274	1.215982817	0.70070461	0.451330535	0.314245105	0.231495159	1.067462546	1.099078624	1.146921634	1.200855115	1.249782608	1.29154697	1.325523917	1.352042134
STEsteroids2COR3D.sdf_11_deoxycorticosterone	-7.653	29.27826696	22.59002427	31.55661156	74.76194265	241.3545262	884.569774	3393.461302	13232.61114	29.27826696	33.86249093	54.4303277	112.6479094	283.3575264	812.5474417	2535.353722	8346.744996	29.27826696	5179.512118	2.49E+07	1.08E+11	4.66E+14	2.02E+18	8.86E+21	3.92E+25	29.27826696	4.789295155	1.221503271	0.492625996	0.311234056	0.260824533	0.238941877	0.218280593	29.27826696	7.112305844	2.563558837	1.22704001	0.710999602	0.46569054	0.331198879	0.249320015	1.072971339	1.110155856	1.1407274	1.153325779	1.154125036	1.153842195	1.157379609	1.164399202
STEsteroids2COR3D.sdf_11_deoxycortisol	-7.881	30.49920659	24.31333514	36.28014621	89.28434482	282.2115511	992.7968794	3661.096686	13751.73157	30.49920659	35.43079441	56.78828709	116.9548128	291.5709164	828.7747305	2557.669415	8291.605508	30.49920659	3886.001338	1.88E+07	9.22E+10	4.27E+14	1.94E+18	8.77E+21	3.96E+25	30.49920659	4.963766122	1.233356715	0.466458628	0.264619398	0.200066406	0.170958692	0.149368842	30.49920659	7.423322525	2.646538839	1.25409223	0.722278386	0.470513437	0.332983067	0.24952747	1.074198116	1.119366001	1.161480861	1.188927362	1.205536665	1.21476933	1.219615819	1.222878932
STEsteroids2COR3D.sdf_dihydrotestosterone	-5.919	24.50021636	18.1586422	22.52950091	42.19071355	100.0495952	270.779692	796.4909797	2430.36632	24.50021636	31.56433315	55.07686967	119.3366592	309.179164	907.6316054	2904.539457	9820.37694	24.50021636	6789.554007	5.41E+07	4.34E+11	3.48E+15	2.78E+19	2.21E+23	1.74E+27	24.50021636	4.587492088	1.263170626	0.517215985	0.319982079	0.262781802	0.239047724	0.218608326	24.50021636	6.582168993	2.464809246	1.182487419	0.668055908	0.423368563	0.291230192	0.213391065	1.055648021	1.108180734	1.164948113	1.206858811	1.235882504	1.254992876	1.2664404	1.272214452
STEsteroids2COR3D.sdf_estradiol	-5	24.01906043	14.33013748	27.7494096	194.452937	1416.363576	9473.650848	61291.45921	391145.9644	24.01906043	46.78454463	145.1528928	621.9483373	3320.158646	19917.91572	126359.2865	821765.7044	24.01906043	43044.99262	3.03E+09	1.72E+14	9.59E+18	5.33E+23	2.96E+28	1.64E+33	24.01906043	4.729428328	1.467642817	0.637654995	0.347407939	0.216307715	0.144624365	0.100312031	24.01906043	6.408409031	2.442093477	1.214049057	0.702296386	0.444148954	0.295785994	0.203183322	1.065539746	1.094258768	1.144043201	1.16466946	1.167207729	1.164539065	1.164892188	1.171910301
STEsteroids2COR3D.sdf_estriol	-5	25.76196635	14.88447553	27.17375397	192.07812	1411.061792	9461.345273	61239.58857	390847.4767	25.76196635	51.091361	157.8080832	670.8519356	3572.193858	21340.37534	134613.4621	869787.2235	25.76196635	42075.6171	3.02E+09	1.72E+14	9.58E+18	5.32E+23	2.95E+28	1.64E+33	25.76196635	4.916271987	1.475045586	0.633661254	0.343897715	0.21401033	0.143213057	0.099471905	25.76196635	6.674228177	2.485241672	1.222459909	0.704179437	0.444339899	0.295421527	0.202617636	1.074934157	1.105137047	1.161610486	1.197095708	1.212691903	1.218128084	1.221628631	1.226794961
STEsteroids2COR3D.sdf_estrone	-5	23.79115399	14.5146236	26.84366602	178.6164781	1268.497205	8268.795093	52083.70147	323533.2059	23.79115399	45.98351362	144.4415373	636.138075	3509.716846	21770.43375	141883.9829	942351.1465	23.79115399	13278.88718	3.65E+08	7.82E+12	1.59E+17	3.19E+21	6.37E+25	1.27E+30	23.79115399	4.737535622	1.467406354	0.63311502	0.341567339	0.210142033	0.138828282	0.095241537	23.79115399	6.403010321	2.4671661	1.240705958	0.73690245	0.485612046	0.342039622	0.252064829	1.06080453	1.091063638	1.151781146	1.187575291	1.202588882	1.214786705	1.228140886	1.23946315
STEsteroids2COR3D.sdf_etiocholanolone	-5.225	24.94047653	20.02429636	31.84849657	113.3181285	581.0406508	3143.290704	16863.61444	89268.47091	24.94047653	18.96835575	20.11353136	28.61394853	52.54803543	113.1537784	263.2708594	632.5302565	24.94047653	1424.100731	2501947.962	4.17E+09	6.47E+12	9.89E+15	1.50E+19	2.29E+22	24.94047653	4.775822625	1.328050942	0.499735136	0.229858832	0.1200246	0.067838772	0.040293111	24.94047653	6.757621589	2.51202564	1.200175141	0.677655547	0.428446624	0.294240129	0.215320136	1.062517148	1.109836403	1.179133735	1.238151487	1.278367342	1.310384547	1.338176328	1.362229045
STEsteroids2COR3D.sdf_pregnenolone	-5.225	28.18525815	20.59583	22.35218432	37.97308097	91.2835839	256.2063189	769.0902588	2362.321165	28.18525815	19.06519772	41.23329587	148.3311279	648.4901897	3040.242761	14565.13426	70138.35317	28.18525815	9641.128185	1.45E+08	1.73E+12	2.02E+16	2.37E+20	2.77E+24	3.24E+28	28.18525815	5.026393105	1.282992069	0.432934184	0.174117047	0.07842034	0.03802537	0.019326312	28.18525815	6.990369702	2.529044805	1.208459638	0.68559404	0.435261257	0.298560526	0.216697131	1.075740096	1.099881446	1.143732098	1.203100138	1.26370222	1.316473075	1.35879575	1.391813477
STEsteroids2COR3D.sdf_17a_hydroxypregnenolone	-5	29.3681591	20.7985537	20.41592076	27.6100625	50.39926752	112.2076224	277.558572	721.7866079	29.3681591	20.81166947	41.80102861	129.1222243	470.841129	1849.34219	7528.083289	31190.57866	29.3681591	5521.632474	5.18E+07	3.82E+11	2.73E+15	1.95E+19	1.39E+23	9.86E+26	29.3681591	5.118344331	1.268928267	0.413732994	0.158319187	0.067022869	0.030325249	0.014341367	29.3681591	7.280456364	2.612463404	1.237340112	0.69947154	0.442519752	0.302474075	0.218677846	1.075512783	1.102044252	1.143696442	1.199790456	1.261757378	1.318438101	1.364548601	1.400922521
STEsteroids2COR3D.sdf_progesterone	-7.38	27.38650547	20.87895684	28.91512811	65.96708587	196.8157049	656.5752682	2292.006384	8148.249482	27.38650547	32.27712948	53.35125639	112.1187737	284.7549425	822.3434377	2578.362405	8513.999086	27.38650547	5167.061003	2.30E+07	9.16E+10	3.58E+14	1.41E+18	5.57E+21	2.22E+25	27.38650547	4.693911666	1.219081157	0.497630904	0.319268552	0.270083499	0.248018871	0.226259193	27.38650547	6.974498488	2.548187284	1.225071395	0.710895424	0.466943307	0.333295962	0.251877476	1.062816591	1.107510243	1.153911324	1.183335334	1.205383171	1.224561567	1.242015361	1.25753523
STEsteroids2COR3D.sdf_17a_hydroxyprogesterone	-7.74	28.51702736	22.88240101	35.31574354	89.63236797	287.2325881	1006.123667	3654.053157	13491.614	28.51702736	33.47226716	54.94957338	114.6597512	288.9349759	829.7044617	2585.453844	8464.772458	28.51702736	4946.269622	3.18E+07	1.85E+11	1.05E+15	5.90E+18	3.31E+22	1.86E+26	28.51702736	4.858732254	1.229518607	0.472819587	0.277751755	0.217611675	0.19034514	0.168308926	28.51702736	7.259069454	2.627308498	1.250650619	0.721772904	0.471773005	0.335085876	0.252067348	1.062687143	1.118026466	1.178077164	1.222275086	1.253845713	1.276673943	1.292233425	1.302734953
STEsteroids2COR3D.sdf_testosterone	-6.724	24.67377624	18.76136297	25.86479482	57.40443235	166.8961729	543.3550466	1847.255518	6383.301529	24.67377624	30.25775073	50.38410943	104.8899424	260.7606832	734.8024033	2235.878091	7123.662897	24.67377624	13738.74266	1.19E+08	1.05E+12	9.52E+15	8.61E+19	7.78E+23	7.01E+27	24.67377624	4.526879796	1.241227973	0.528459028	0.34290426	0.287459613	0.261359023	0.237520819	24.67377624	6.636725528	2.489728521	1.20629692	0.691235165	0.442786445	0.306224508	0.223811878	1.058279393	1.113358733	1.161494794	1.180330391	1.187896893	1.19814895	1.210754571	1.224536669
STEsteroids2COR3D.sdf_prednisolone	-7.512	31.9061209	23.29351411	28.1894459	58.72015667	175.6592203	596.9985673	2094.037478	7390.306689	31.9061209	46.18417802	95.87238432	266.376994	933.7713293	3815.921507	17060.61315	80277.32721	31.9061209	4134.304822	3.74E+07	2.93E+11	2.07E+15	1.42E+19	9.65E+22	6.53E+26	31.9061209	5.460485457	1.402826882	0.525408402	0.260770396	0.156986892	0.106075182	0.076178969	31.9061209	7.776211095	2.75996462	1.298020912	0.744595794	0.484183015	0.341414734	0.254191693	1.076002432	1.11059385	1.148426129	1.189515603	1.231491674	1.26924292	1.299044405	1.322713247
STEsteroids2COR3D.sdf_cortisolacetat	-7.553	36.03808631	37.40531256	74.4888049	231.4401477	914.6216746	4048.570703	18913.57127	90645.09143	36.03808631	88.30798	377.029447	2567.833408	24012.80646	259586.1085	2977774.344	3.50E+07	36.03808631	2672.616551	5137197.291	1.39E+10	3.57E+13	9.11E+16	2.31E+20	5.86E+23	36.03808631	5.552810771	1.365995464	0.491112561	0.23445631	0.136530304	0.089626673	0.062768836	36.03808631	8.014765431	2.767312956	1.2887272	0.740740907	0.489424531	0.352049788	0.267549407	1.082241137	1.147969407	1.212629663	1.25160675	1.277935568	1.302901851	1.328865877	1.354328326
STEsteroids2COR3D.sdf_4_pregnene_3_11_20_trione	-6.779	28.75428377	22.71088381	30.01522134	62.38964018	171.8920307	538.5727046	1781.298618	6036.003003	28.75428377	34.4015576	59.03979309	132.4263134	365.998176	1169.07725	4092.218031	15125.56568	28.75428377	2201.980867	2662285.595	5.50E+09	1.11E+13	2.14E+16	4.08E+19	7.66E+22	28.75428377	4.997055124	1.276105553	0.478182047	0.250808673	0.16879848	0.1295108	0.104181378	28.75428377	7.301202558	2.661505254	1.278831232	0.744946011	0.495404824	0.358984791	0.275184737	1.065842426	1.108812298	1.160809522	1.213809539	1.262342332	1.300047601	1.326901352	1.347683436
STEsteroids2COR3D.sdf_epicorticosterone	-7.2	30.73102245	23.90915252	32.54693552	75.10127981	240.0848449	880.0410771	3385.973332	13241.71889	30.73102245	34.63174185	54.94562166	113.0621114	283.7514952	812.7164979	2533.157152	8329.509548	30.73102245	5043.284315	2.32E+07	9.37E+10	3.65E+14	1.42E+18	5.52E+21	2.16E+25	30.73102245	4.99742039	1.245526375	0.489982243	0.304206984	0.253461903	0.232347635	0.212716285	30.73102245	7.441287711	2.64311639	1.247724214	0.716503751	0.466372889	0.329986178	0.247320708	1.076415377	1.113955749	1.148501495	1.170833437	1.187419628	1.202854801	1.217462422	1.230375857
STEsteroids2COR3D.sdf_19_nortestosterone	-6.144	23.33169753	18.27181711	25.76529774	57.44369877	166.8298175	542.8511796	1845.854374	6381.322309	23.33169753	28.56018854	48.70900611	103.8502364	261.9326763	741.974912	2257.886368	7181.006613	23.33169753	14112.59574	1.23E+08	1.12E+12	1.04E+16	9.73E+19	9.06E+23	8.42E+27	23.33169753	4.274134291	1.197688662	0.524614767	0.346578187	0.29118309	0.263829717	0.23891021	23.33169753	6.283421654	2.393959329	1.175801479	0.680718986	0.439503703	0.305727241	0.224471092	1.053702543	1.111179171	1.157406279	1.171448711	1.173671603	1.177952345	1.187010449	1.19790616
STEsteroids2COR3D.sdf_16a_17a_dihydroxyprogesterone	-6.247	30.0172451	24.80108739	39.25061393	99.56227456	314.3862949	1083.894786	3885.024628	14199.11448	30.0172451	35.43251536	57.78463787	120.0130694	300.7568435	856.6784501	2644.842191	8572.617131	30.0172451	4860.976358	3.23E+07	1.92E+11	1.10E+15	6.25E+18	3.55E+22	2.02E+26	30.0172451	5.0133369	1.245623776	0.471712479	0.273109846	0.212657364	0.186086369	0.164958495	30.0172451	7.523783447	2.682325165	1.26650664	0.726382799	0.472185899	0.333748173	0.249922942	1.067193371	1.127364864	1.194389507	1.243300234	1.277175829	1.301626456	1.318584713	1.330146804
STEsteroids2COR3D.sdf_16a_methylprogesterone	-7.12	29.13330901	23.12864005	33.72898545	79.80680089	239.887047	791.2578917	2716.40735	9497.518746	29.13330901	34.23922733	55.65053108	115.6383142	290.6871589	831.4863713	2581.255559	8444.378332	29.13330901	5057.391643	2.29E+07	9.13E+10	3.57E+14	1.40E+18	5.53E+21	2.20E+25	29.13330901	4.837892987	1.226234459	0.493342899	0.313662003	0.265079596	0.244017948	0.223208519	29.13330901	7.244196919	2.585071625	1.231912874	0.710639273	0.465045615	0.330778338	0.249250293	1.071080956	1.121086263	1.177245749	1.215165091	1.239663082	1.259674364	1.277607624	1.29355857
STEsteroids2COR3D.sdf_19_norprogesterone	-6.817	26.02392397	20.29133516	28.82901903	66.22792721	197.4623202	658.4563707	2299.462659	8180.082093	26.02392397	30.71511888	52.02401174	111.6992304	286.7801103	830.0620727	2599.387805	8566.605438	26.02392397	5052.193535	2.16E+07	8.38E+10	3.18E+14	1.21E+18	4.60E+21	1.77E+25	26.02392397	4.446831264	1.174180345	0.492669422	0.321537113	0.272478834	0.249134021	0.226287598	26.02392397	6.639319256	2.461709512	1.199623561	0.703200433	0.465443559	0.333974546	0.253338316	1.059061094	1.107466706	1.153799399	1.177644623	1.1915855	1.202052468	1.211390821	1.219964668
STEsteroids2COR3D.sdf_2a_methylcortisol	-7.688	33.68955462	26.67320421	38.17898188	112.3120565	512.7048695	2586.964414	13065.94736	65308.04863	33.68955462	34.85570894	53.44643164	108.8553275	276.978873	816.5687368	2636.642404	9014.204774	33.68955462	2709.038061	7376120.13	2.54E+10	7.98E+13	2.41E+17	7.16E+20	2.10E+24	33.68955462	5.336995112	1.258293724	0.423896388	0.191809486	0.109432153	0.072719655	0.052312384	33.68955462	7.949850324	2.763375461	1.286025735	0.729828948	0.470495758	0.329768841	0.245048502	1.083391667	1.114107507	1.146382126	1.177091464	1.219634881	1.263198989	1.299496112	1.328494074
STEsteroids2COR3D.sdf_2a_methyl_9a_fluoro_cortisol	-5.797	35.1613025	27.86865682	38.98190977	111.740734	507.5713262	2570.859333	13029.81352	65268.61594	35.1613025	35.91275429	54.29274283	109.5398715	277.5989092	817.3882361	2638.10543	9016.572661	35.1613025	2773.4929	7486286.871	2.58E+10	8.11E+13	2.45E+17	7.27E+20	2.14E+24	35.1613025	5.596975152	1.310940531	0.432118532	0.191691773	0.108016669	0.071398402	0.051322976	35.1613025	8.320034171	2.881718772	1.325543459	0.74380987	0.475635589	0.331340508	0.244891164	1.088203434	1.121420134	1.153430557	1.183096832	1.226175179	1.272255714	1.311394279	1.342050293
[truncated: 552 more columns]
