# Supplementary material for: Choquet integral-based fuzzy molecular characterizations: when global definitions are computed from the dependency among atom/bond contributions (LOVIs/LOEIs)
Source: J Cheminform. 2018 Oct 25;10:51. doi: 10.1186/s13321-018-0306-7 (PMC6755596; doi:10.1186/s13321-018-0306-7)
Supplement: Supplementary file 3 — Additional file 3. Matrices of descriptors obtained from the calculation of the projects created in Additional file 2 on the Steroid dataset. [file 13321_2018_306_MOESM3_ESM.zip › Suppl. Info. 3/1 - Datasets L-measure = -0.5/AO1/AO1(0.9).csv]

molecules	pK(log1/K)	CHOQUET[-0.5;AO1;0.9]_B_AB_nCi_2_M10_NS0_T_KA_h-s_MID	CHOQUET[-0.5;AO1;0.9]_B_AB_nCi_2_M10_NS1_T_KA_h-s_MID	CHOQUET[-0.5;AO1;0.9]_B_AB_nCi_2_M10_NS2_T_KA_h-s_MID	CHOQUET[-0.5;AO1;0.9]_B_AB_nCi_2_M10_NS3_T_KA_h-s_MID	CHOQUET[-0.5;AO1;0.9]_B_AB_nCi_2_M10_NS4_T_KA_h-s_MID	CHOQUET[-0.5;AO1;0.9]_B_AB_nCi_2_M10_NS5_T_KA_h-s_MID	CHOQUET[-0.5;AO1;0.9]_B_AB_nCi_2_M10_NS6_T_KA_h-s_MID	CHOQUET[-0.5;AO1;0.9]_B_AB_nCi_2_M10_NS7_T_KA_h-s_MID	CHOQUET[-0.5;AO1;0.9]_B_AB_nCi_2_M13_NS0_T_KA_h-s_MID	CHOQUET[-0.5;AO1;0.9]_B_AB_nCi_2_M13_NS1_T_KA_h-s_MID	CHOQUET[-0.5;AO1;0.9]_B_AB_nCi_2_M13_NS2_T_KA_h-s_MID	CHOQUET[-0.5;AO1;0.9]_B_AB_nCi_2_M13_NS3_T_KA_h-s_MID	CHOQUET[-0.5;AO1;0.9]_B_AB_nCi_2_M13_NS4_T_KA_h-s_MID	CHOQUET[-0.5;AO1;0.9]_B_AB_nCi_2_M13_NS5_T_KA_h-s_MID	CHOQUET[-0.5;AO1;0.9]_B_AB_nCi_2_M13_NS6_T_KA_h-s_MID	CHOQUET[-0.5;AO1;0.9]_B_AB_nCi_2_M13_NS7_T_KA_h-s_MID	CHOQUET[-0.5;AO1;0.9]_B_AB_nCi_2_M16_NS0_T_KA_h-s_MID	CHOQUET[-0.5;AO1;0.9]_B_AB_nCi_2_M16_NS1_T_KA_h-s_MID	CHOQUET[-0.5;AO1;0.9]_B_AB_nCi_2_M16_NS2_T_KA_h-s_MID	CHOQUET[-0.5;AO1;0.9]_B_AB_nCi_2_M16_NS3_T_KA_h-s_MID	CHOQUET[-0.5;AO1;0.9]_B_AB_nCi_2_M16_NS4_T_KA_h-s_MID	CHOQUET[-0.5;AO1;0.9]_B_AB_nCi_2_M16_NS5_T_KA_h-s_MID	CHOQUET[-0.5;AO1;0.9]_B_AB_nCi_2_M16_NS6_T_KA_h-s_MID	CHOQUET[-0.5;AO1;0.9]_B_AB_nCi_2_M16_NS7_T_KA_h-s_MID	CHOQUET[-0.5;AO1;0.9]_B_AB_nCi_2_M3_NS0_T_KA_h-s_MID	CHOQUET[-0.5;AO1;0.9]_B_AB_nCi_2_M3_NS1_T_KA_h-s_MID	CHOQUET[-0.5;AO1;0.9]_B_AB_nCi_2_M3_NS2_T_KA_h-s_MID	CHOQUET[-0.5;AO1;0.9]_B_AB_nCi_2_M3_NS3_T_KA_h-s_MID	CHOQUET[-0.5;AO1;0.9]_B_AB_nCi_2_M3_NS4_T_KA_h-s_MID	CHOQUET[-0.5;AO1;0.9]_B_AB_nCi_2_M3_NS5_T_KA_h-s_MID	CHOQUET[-0.5;AO1;0.9]_B_AB_nCi_2_M3_NS6_T_KA_h-s_MID	CHOQUET[-0.5;AO1;0.9]_B_AB_nCi_2_M3_NS7_T_KA_h-s_MID	CHOQUET[-0.5;AO1;0.9]_B_AB_nCi_2_M5_NS0_T_KA_h-s_MID	CHOQUET[-0.5;AO1;0.9]_B_AB_nCi_2_M5_NS1_T_KA_h-s_MID	CHOQUET[-0.5;AO1;0.9]_B_AB_nCi_2_M5_NS2_T_KA_h-s_MID	CHOQUET[-0.5;AO1;0.9]_B_AB_nCi_2_M5_NS3_T_KA_h-s_MID	CHOQUET[-0.5;AO1;0.9]_B_AB_nCi_2_M5_NS4_T_KA_h-s_MID	CHOQUET[-0.5;AO1;0.9]_B_AB_nCi_2_M5_NS5_T_KA_h-s_MID	CHOQUET[-0.5;AO1;0.9]_B_AB_nCi_2_M5_NS6_T_KA_h-s_MID	CHOQUET[-0.5;AO1;0.9]_B_AB_nCi_2_M5_NS7_T_KA_h-s_MID	CHOQUET[-0.5;AO1;0.9]_B_AB_nCi_2_M10_SS0_T_KA_h-s_MID	CHOQUET[-0.5;AO1;0.9]_B_AB_nCi_2_M10_SS1_T_KA_h-s_MID	CHOQUET[-0.5;AO1;0.9]_B_AB_nCi_2_M10_SS2_T_KA_h-s_MID	CHOQUET[-0.5;AO1;0.9]_B_AB_nCi_2_M10_SS3_T_KA_h-s_MID	CHOQUET[-0.5;AO1;0.9]_B_AB_nCi_2_M10_SS4_T_KA_h-s_MID	CHOQUET[-0.5;AO1;0.9]_B_AB_nCi_2_M10_SS5_T_KA_h-s_MID	CHOQUET[-0.5;AO1;0.9]_B_AB_nCi_2_M10_SS6_T_KA_h-s_MID	CHOQUET[-0.5;AO1;0.9]_B_AB_nCi_2_M10_SS7_T_KA_h-s_MID
STEsteroids2COR3D.sdf_aldosterone	-6.279	31.79607272	26.81864898	44.81361549	117.8741523	374.702318	1295.429167	4690.68284	17486.56025	31.79607272	42.02430314	82.90984693	218.1540499	713.2095013	2699.154085	11199.88227	49169.08111	31.79607272	4671.647239	3.07E+07	1.74E+11	9.26E+14	4.89E+18	2.58E+22	1.36E+26	31.79607272	5.272793683	1.257997875	0.402785195	0.169286945	0.090365794	0.056778779	0.038691807	31.79607272	7.809035332	2.80775995	1.319159734	0.745164482	0.479595726	0.337091734	0.252042146	1.071006046	1.126388733	1.176714543	1.197638499	1.213642578	1.232246315	1.253896439	1.274815744
STEsteroids2COR3D.sdf_androstanediol	-5	25.44572298	19.78067672	26.25023842	50.7916953	122.9808465	335.9310326	990.3792062	3072.564807	25.44572298	15.83187505	30.22738581	96.038193	364.5646945	1466.485937	5991.559949	24562.6762	25.44572298	13605.60728	2.32E+08	4.04E+12	6.89E+16	1.16E+21	1.92E+25	3.16E+29	25.44572298	4.903590374	1.337214446	0.474228454	0.20509807	0.103114204	0.057870722	0.034933595	25.44572298	6.626870697	2.446174624	1.156979363	0.627911209	0.36958811	0.228354518	0.145184326	1.069510027	1.105773778	1.155543066	1.19759307	1.22531672	1.238893094	1.243360094	1.244119988
STEsteroids2COR3D.sdf_5_androstenediol	-5	25.63045729	17.53541246	17.31883154	26.11857132	58.75608959	166.29316	512.3168876	1610.237144	25.63045729	17.73627202	38.53826807	130.8871437	516.233925	2144.155064	9058.62889	38460.26949	25.63045729	5516.820289	2.25E+07	8.37E+10	3.06E+14	1.11E+18	4.04E+21	1.47E+25	25.63045729	4.803245424	1.261379489	0.428862922	0.171800921	0.076640935	0.036698855	0.018410294	25.63045729	6.670955582	2.474365404	1.189085937	0.66217249	0.403723225	0.260687859	0.174805888	1.072155725	1.104245259	1.150504348	1.214883026	1.283678624	1.346030231	1.398986602	1.443216885
STEsteroids2COR3D.sdf_4_androstenedione	-5.763	24.50504381	18.2807495	26.0003958	59.72710503	174.3177218	555.884788	1829.553345	6097.209075	24.50504381	29.53943593	49.5444248	103.908315	259.6394012	733.9198982	2233.266402	7092.782986	24.50504381	8909.136844	8.16E+07	6.88E+11	5.78E+15	4.85E+19	4.07E+23	3.42E+27	24.50504381	4.505274544	1.238190338	0.52983551	0.349020183	0.295454865	0.267442003	0.239562644	24.50504381	6.632201631	2.513373244	1.234586748	0.728928451	0.487514524	0.354540145	0.272902295	1.053129983	1.112011768	1.165417752	1.189323855	1.19951727	1.207602728	1.215880919	1.224488051
STEsteroids2COR3D.sdf_androsterone	-5.613	24.45863155	20.8705086	47.82883268	280.1609894	2015.45316	14569.18988	104341.083	742044.2765	24.45863155	31.31657722	60.99424509	165.2792373	563.8968693	2182.886096	9018.958228	38547.39383	24.45863155	4878.97831	2.92E+07	1.74E+11	9.95E+14	5.61E+18	3.15E+22	1.77E+26	24.45863155	4.645435548	1.322780555	0.516417335	0.246367271	0.132744501	0.076838789	0.046413243	24.45863155	6.627052021	2.483742585	1.193448683	0.677413214	0.431083108	0.298632812	0.221132616	1.053391295	1.102997344	1.164478118	1.192898425	1.206439119	1.217067236	1.226056787	1.231856403
STEsteroids2COR3D.sdf_corticosterone	-7.881	30.858462	25.68135636	39.82628551	130.6934978	627.9455049	3190.440339	16094.82417	80596.11722	30.858462	33.72225108	53.22344924	111.3537406	289.7618103	867.7300133	2838.681395	9822.004945	30.858462	2356.433542	3942532.996	9.66E+09	2.18E+13	4.73E+16	1.01E+20	2.13E+23	30.858462	5.036848235	1.211356511	0.410805249	0.187138573	0.107291113	0.071006646	0.050268728	30.858462	7.44617719	2.662854751	1.257012075	0.720761868	0.47016052	0.334461433	0.252623005	1.075128656	1.105003597	1.124523572	1.132600191	1.143870025	1.157118945	1.170893753	1.183261922
STEsteroids2COR3D.sdf_cortisol	-7.881	31.93980171	33.82364156	69.25936074	228.0960843	981.0348775	4779.522158	24482.58735	127470.2519	31.93980171	77.11182101	312.9100285	1956.371675	17203.31652	185013.1013	2172977.013	2.62E+07	31.93980171	2752.123448	5778219.014	1.48E+10	3.75E+13	9.50E+16	2.41E+20	6.09E+23	31.93980171	5.335626138	1.348773209	0.491423573	0.238997896	0.143315479	0.097256639	0.070103581	31.93980171	7.760022553	2.741853652	1.283696668	0.731770872	0.474167841	0.335114318	0.251709861	1.073780512	1.147272485	1.2339518	1.30299364	1.348436601	1.377496236	1.398421126	1.415770557
STEsteroids2COR3D.sdf_cortisone	-6.892	32.16042549	26.14409045	36.07302949	78.87860862	234.7301827	820.9016751	3092.510784	12054.15081	32.16042549	38.54735818	64.76312853	142.5096125	387.1274813	1219.37944	4233.7151	15613.1075	32.16042549	4597.147798	2.10E+07	1.05E+11	5.19E+14	2.53E+18	1.23E+22	5.95E+25	32.16042549	5.293126099	1.316116821	0.490005941	0.262743968	0.184525938	0.148055549	0.12341316	32.16042549	7.752527165	2.751014129	1.302934737	0.754670622	0.499587376	0.36122181	0.276838503	1.077215301	1.125883755	1.170739229	1.205531035	1.23850839	1.270736324	1.298713941	1.321616453
STEsteroids2COR3D.sdf_dehydroepiandrosterone	-5	25.40200061	16.70672345	17.19242749	28.99160112	70.82154559	201.8843332	600.9199625	1806.721518	25.40200061	18.06104573	41.59459084	145.045382	575.9149899	2378.642071	9951.050511	41804.27441	25.40200061	1368.131062	1429806.689	1.85E+09	2.23E+12	2.63E+15	3.08E+18	3.60E+21	25.40200061	4.81282066	1.277153947	0.438335345	0.180161811	0.083442554	0.041765013	0.021959168	25.40200061	6.662597854	2.495460168	1.216764035	0.702482552	0.454321941	0.318424244	0.236676597	1.067707269	1.099573848	1.148648995	1.204604912	1.255661935	1.299432157	1.335188585	1.363156039
STEsteroids2COR3D.sdf_11_deoxycorticosterone	-7.653	29.50158045	22.85127977	32.3028662	77.17294953	249.5960977	915.1550004	3512.592733	13705.31765	29.50158045	34.08843902	55.06660744	114.8000866	290.5594844	836.9555158	2619.925549	8645.269506	29.50158045	5497.866688	2.59E+07	1.11E+11	4.76E+14	2.06E+18	9.01E+21	3.98E+25	29.50158045	4.797627795	1.225142778	0.502819879	0.330391507	0.285612901	0.263664737	0.238984828	29.50158045	7.1211459	2.564074872	1.227730034	0.712664117	0.468704216	0.335514717	0.254656871	1.073293357	1.111239915	1.14358164	1.157439718	1.158586363	1.15836883	1.162053753	1.169362901
STEsteroids2COR3D.sdf_11_deoxycortisol	-7.881	30.72111334	24.59185789	37.18851456	92.10081533	290.3711329	1018.493984	3750.085906	14078.9633	30.72111334	35.62322738	57.36831581	119.0337802	298.6657556	852.5983338	2637.638603	8561.097816	30.72111334	4095.007978	1.96E+07	9.40E+10	4.31E+14	1.95E+18	8.81E+21	3.97E+25	30.72111334	4.972456622	1.235740686	0.473113067	0.277514956	0.217235529	0.188715145	0.164786932	30.72111334	7.433639775	2.647187894	1.25476463	0.723938092	0.473481739	0.337210267	0.254755458	1.074481894	1.120646961	1.165324413	1.195337997	1.213505566	1.223471533	1.228611248	1.231994394
STEsteroids2COR3D.sdf_dihydrotestosterone	-5.919	24.61766574	18.28832733	22.8622507	43.07048514	102.1965184	276.4589498	813.7189356	2486.123653	24.61766574	31.78016705	55.7596644	121.4594112	316.1738104	932.0946271	2994.947722	10160.56128	24.61766574	7130.944649	5.56E+07	4.44E+11	3.56E+15	2.84E+19	2.25E+23	1.77E+27	24.61766574	4.594528929	1.265951935	0.525684724	0.337041054	0.28588152	0.262866046	0.239002502	24.61766574	6.589066384	2.465202768	1.182979535	0.669492153	0.426189641	0.295535901	0.219036058	1.05575836	1.109214913	1.167854281	1.211420963	1.241739917	1.261800384	1.27388191	1.280096398
STEsteroids2COR3D.sdf_estradiol	-5	24.18160237	14.42442526	29.15877821	206.3082987	1464.435371	9646.34858	61911.98153	393382.8096	24.18160237	47.15893265	147.4429704	636.9685951	3425.973286	20658.59538	131413.8539	855361.2831	24.18160237	45726.38257	3.06E+09	1.73E+14	9.60E+18	5.33E+23	2.96E+28	1.64E+33	24.18160237	4.739028552	1.471233367	0.64232773	0.352599749	0.221266917	0.148901558	0.103766657	24.18160237	6.417405006	2.442413184	1.214578946	0.703313196	0.445436909	0.297155074	0.204515139	1.065765978	1.094996024	1.14711702	1.168937008	1.171706913	1.168970488	1.169396659	1.176783027
STEsteroids2COR3D.sdf_estriol	-5	25.95898283	14.97126511	28.56761991	204.4181014	1460.633024	9636.219306	61860.58688	393067.8925	25.95898283	51.57436736	160.2542957	685.5205885	3673.211659	22033.40467	139257.2247	900198.5022	25.95898283	44868.99341	3.06E+09	1.72E+14	9.59E+18	5.32E+23	2.96E+28	1.64E+33	25.95898283	4.927133332	1.478554768	0.638456147	0.349273304	0.21914592	0.147635095	0.103033948	25.95898283	6.685612428	2.485599339	1.222926845	0.705116883	0.445541551	0.296704511	0.20386857	1.075186192	1.10584906	1.164665313	1.201906831	1.218377102	1.224175043	1.227892663	1.233330283
STEsteroids2COR3D.sdf_estrone	-5	23.94054788	14.61210755	28.16200936	189.7125067	1312.449963	8420.434692	52608.01142	325358.1571	23.94054788	46.2982586	146.6814438	651.9913029	3623.033491	22560.1612	147156.9092	976425.6317	23.94054788	14132.82251	3.76E+08	7.90E+12	1.60E+17	3.19E+21	6.37E+25	1.27E+30	23.94054788	4.747061885	1.470685272	0.637327511	0.346270838	0.21465708	0.142749607	0.098432414	23.94054788	6.411313855	2.467547206	1.241233926	0.738267133	0.487912917	0.34521029	0.25595363	1.061013395	1.091804497	1.155301093	1.192869415	1.208609363	1.22145225	1.235585161	1.247631113
STEsteroids2COR3D.sdf_etiocholanolone	-5.225	25.08538076	20.10294428	32.30125218	117.0805544	602.399536	3241.288751	17276.40707	90934.37125	25.08538076	19.22155322	20.56829359	29.65703298	55.15994332	119.7705661	279.4582588	670.8490177	25.08538076	1509.49061	2626447.867	4.27E+09	6.58E+12	1.00E+16	1.52E+19	2.32E+22	25.08538076	4.784258375	1.32900461	0.500860144	0.231074343	0.12109701	0.068690363	0.040929013	25.08538076	6.766665249	2.512454627	1.200836805	0.679361454	0.431503285	0.298713345	0.221073245	1.062695218	1.110649755	1.182045739	1.243748474	1.287207711	1.322860138	1.354067774	1.381082491
STEsteroids2COR3D.sdf_pregnenolone	-5.225	28.40012005	20.74777522	22.70926732	39.19761558	95.19951478	267.130716	798.5993301	2442.088961	28.40012005	19.33060744	42.56097018	154.9720993	680.9314594	3194.797061	15284.06623	73426.43127	28.40012005	10340.93333	1.47E+08	1.74E+12	2.03E+16	2.38E+20	2.78E+24	3.25E+28	28.40012005	5.035770475	1.283533717	0.433392316	0.174605581	0.078877586	0.038409583	0.019622875	28.40012005	7.000129407	2.529583405	1.209183807	0.68698504	0.437545304	0.301789251	0.220773646	1.076030717	1.100431516	1.145970266	1.208924956	1.273920882	1.330913975	1.376881203	1.412920311
STEsteroids2COR3D.sdf_17a_hydroxypregnenolone	-5	29.58194101	20.90560972	20.57944801	28.08999862	52.05137593	117.4490632	292.7595362	763.016865	29.58194101	21.07770815	42.85479243	133.3489661	487.7530318	1919.209378	7823.215685	32447.60223	29.58194101	5921.599509	5.29E+07	3.85E+11	2.75E+15	1.96E+19	1.39E+23	9.91E+26	29.58194101	5.126535574	1.269291409	0.41406693	0.158591731	0.067218636	0.030466692	0.014443504	29.58194101	7.290795009	2.613113911	1.238060243	0.700945105	0.444881457	0.305734057	0.222742115	1.075782875	1.102480098	1.14533292	1.204043077	1.269849803	1.330579637	1.380226115	1.419474979
STEsteroids2COR3D.sdf_progesterone	-7.38	27.54658398	21.07945392	29.64510544	68.47323798	204.6273729	680.7305785	2367.529296	8385.223433	27.54658398	32.47437559	54.02118845	114.3520662	292.0726587	846.7725827	2662.068059	8807.278949	27.54658398	5499.791637	2.40E+07	9.44E+10	3.68E+14	1.44E+18	5.69E+21	2.26E+25	27.54658398	4.701744283	1.22288721	0.508304318	0.339133492	0.295442425	0.272898934	0.246773886	27.54658398	6.982803631	2.548643671	1.225640137	0.712501429	0.4699703	0.337694573	0.257342754	1.062979592	1.108519643	1.156844855	1.187856407	1.21153	1.232367201	1.251272929	1.268015424
STEsteroids2COR3D.sdf_17a_hydroxyprogesterone	-7.74	28.66839479	23.12827818	36.32723349	93.09355757	297.9709176	1040.012115	3765.413258	13870.33211	28.66839479	33.64912497	55.59954188	116.9144529	296.4975886	854.9619972	2670.669288	8755.519763	28.66839479	5291.481493	3.29E+07	1.88E+11	1.06E+15	5.93E+18	3.33E+22	1.87E+26	28.66839479	4.866755201	1.232211393	0.480474185	0.292473369	0.236946634	0.209888818	0.184830387	28.66839479	7.268147133	2.627857391	1.251184556	0.723362404	0.474754223	0.339399426	0.257429818	1.062806638	1.119323897	1.182300391	1.229336991	1.263015499	1.287280047	1.303717608	1.314730667
STEsteroids2COR3D.sdf_testosterone	-6.724	24.79856546	18.93685492	26.48708422	59.73460494	175.2323554	571.6132528	1939.254752	6675.021387	24.79856546	30.44226484	50.94372545	106.692156	266.686842	754.9497006	2305.884895	7369.277537	24.79856546	14642.46994	1.23E+08	1.09E+12	9.83E+15	8.89E+19	8.02E+23	7.22E+27	24.79856546	4.535267455	1.245374785	0.539389298	0.362608187	0.312333912	0.285928585	0.258166651	24.79856546	6.644274631	2.490111254	1.206852439	0.692747422	0.445508559	0.310130752	0.228714069	1.058396165	1.114515925	1.164412604	1.183986385	1.191780513	1.202540528	1.215872905	1.230456611
STEsteroids2COR3D.sdf_prednisolone	-7.512	32.15212665	23.62978057	29.07548748	61.62137731	185.4187203	628.5075751	2195.089595	7720.010708	32.15212665	46.67981847	97.47230031	272.6637068	961.5493889	3944.796256	17674.70444	83270.52818	32.15212665	4309.225605	3.95E+07	3.01E+11	2.10E+15	1.43E+19	9.68E+22	6.54E+26	32.15212665	5.470513491	1.40444302	0.528730194	0.265830918	0.162923363	0.111987052	0.081462539	32.15212665	7.787357304	2.76065066	1.298633207	0.746024553	0.486746526	0.345055123	0.258680466	1.076322032	1.11161094	1.151081712	1.194351418	1.238681074	1.278545611	1.310023671	1.33501474
STEsteroids2COR3D.sdf_cortisolacetat	-7.553	36.3527751	37.95568073	76.34956007	238.6038104	946.4488165	4200.693261	19652.90063	94215.02268	36.3527751	89.39788261	384.3495141	2635.315503	24768.98317	268166.3969	3074180.166	3.60E+07	36.3527751	2744.329512	5450518.773	1.44E+10	3.69E+13	9.37E+16	2.37E+20	6.01E+23	36.3527751	5.5614046	1.367071343	0.493046633	0.237759166	0.140734568	0.094013175	0.06680428	36.3527751	8.025149809	2.768648173	1.289518849	0.742198966	0.492148248	0.356021366	0.272468739	1.082678838	1.150015721	1.217739688	1.259278144	1.28759313	1.314188065	1.341647511	1.368586647
STEsteroids2COR3D.sdf_4_pregnene_3_11_20_trione	-6.779	28.92834631	22.89714648	30.57977917	64.2977841	178.0097703	557.8538146	1842.131547	6230.855818	28.92834631	34.68504804	59.99661612	135.6472322	377.1652688	1210.176949	4246.925088	15715.03225	28.92834631	2252.692733	2830385.669	5.82E+09	1.16E+13	2.22E+16	4.20E+19	7.86E+22	28.92834631	5.005121966	1.278107116	0.482808613	0.259074063	0.17944343	0.140527461	0.114010042	28.92834631	7.310043914	2.662273819	1.279643865	0.746649265	0.498432334	0.363282535	0.280419822	1.066015757	1.109636455	1.163392768	1.219179038	1.271158012	1.311841405	1.340812215	1.363075802
STEsteroids2COR3D.sdf_epicorticosterone	-7.2	30.96666761	24.18923742	33.2933969	77.55769957	248.7458411	912.5328478	3512.071262	13737.46181	30.96666761	34.88097895	55.64709056	115.3527489	291.1886343	837.4289659	2617.825658	8626.462285	30.96666761	5365.021423	2.42E+07	9.65E+10	3.75E+14	1.45E+18	5.64E+21	2.20E+25	30.96666761	5.006696298	1.248893285	0.499644562	0.322798734	0.277903627	0.256992264	0.233490773	30.96666761	7.451961778	2.64380259	1.248415847	0.718071541	0.469231585	0.334118826	0.252472115	1.07673141	1.115033245	1.151411759	1.175458984	1.193543977	1.210499952	1.226490236	1.240508452
STEsteroids2COR3D.sdf_19_nortestosterone	-6.144	23.44535188	18.43467243	26.35479605	59.69655446	175.0330432	570.9588302	1937.848474	6673.712026	23.44535188	28.74249801	49.29037858	105.6829171	267.7431549	761.2429575	2324.359689	7415.329493	23.44535188	14963.36204	1.27E+08	1.16E+12	1.08E+16	1.00E+20	9.34E+23	8.67E+27	23.44535188	4.281588268	1.20178273	0.535683912	0.366298425	0.315788782	0.287979587	0.259163531	23.44535188	6.290092093	2.394311483	1.176263633	0.68212398	0.442157324	0.309604575	0.2293681	1.05380732	1.112377221	1.160292848	1.174915901	1.177143891	1.181611233	1.191140333	1.202611813
STEsteroids2COR3D.sdf_16a_17a_dihydroxyprogesterone	-6.247	30.18414625	25.08319623	40.29465042	102.796007	323.6432344	1111.489872	3972.159651	14486.43147	30.18414625	35.63252917	58.43212485	122.1972976	308.0356321	880.917006	2726.217437	8849.18484	30.18414625	5210.499007	3.35E+07	1.94E+11	1.11E+15	6.29E+18	3.57E+22	2.03E+26	30.18414625	5.021895676	1.24808904	0.478970572	0.287411958	0.231739323	0.205591405	0.181561922	30.18414625	7.534521955	2.682938521	1.267065276	0.727935416	0.475051517	0.337892986	0.255095677	1.067312811	1.128790838	1.1989456	1.250777936	1.286698233	1.312501805	1.330309902	1.342387026
STEsteroids2COR3D.sdf_16a_methylprogesterone	-7.12	29.32189172	23.40248718	34.63109217	82.6768356	248.2694919	815.8042879	2790.412259	9725.167436	29.32189172	34.46490286	56.30067125	117.751577	297.6472353	854.8224778	2661.529067	8727.278306	29.32189172	5393.976401	2.39E+07	9.40E+10	3.66E+14	1.43E+18	5.65E+21	2.24E+25	29.32189172	4.846369998	1.229806623	0.503740391	0.333312646	0.290411693	0.269033037	0.243894373	29.32189172	7.254958612	2.585517795	1.232562525	0.712346106	0.46812505	0.335198022	0.254727256	1.071249975	1.122268087	1.180839754	1.220817963	1.246901577	1.26835138	1.287578229	1.304642573
STEsteroids2COR3D.sdf_19_norprogesterone	-6.817	26.17182832	20.4786271	29.53325262	68.65789951	205.1249829	682.4342865	2374.973099	8417.87835	26.17182832	30.90901553	52.71157863	113.9413043	293.8961022	853.453027	2679.548241	8849.68519	26.17182832	5359.220706	2.25E+07	8.63E+10	3.26E+14	1.23E+18	4.69E+21	1.80E+25	26.17182832	4.4535411	1.177864463	0.503446278	0.341406656	0.297517554	0.27351538	0.246335219	26.17182832	6.646801104	2.462148498	1.200136107	0.704741419	0.468432117	0.338350422	0.258780522	1.059212515	1.108547645	1.156784114	1.181901938	1.196818892	1.208182812	1.218220425	1.227330076
STEsteroids2COR3D.sdf_2a_methylcortisol	-7.688	33.96545109	27.00644513	39.45356962	119.930981	554.0979091	2777.856368	13887.48183	68800.54648	33.96545109	35.24471325	54.45145236	111.8648643	286.6573757	848.8424208	2748.187199	9413.604451	33.96545109	2802.525022	7921871.872	2.68E+10	8.29E+13	2.48E+17	7.32E+20	2.14E+24	33.96545109	5.347129413	1.259420581	0.426390523	0.19613169	0.114862428	0.078292344	0.05727128	33.96545109	7.962073437	2.764100177	1.286824358	0.731522122	0.473362383	0.333799879	0.25003916	1.083714611	1.114983854	1.148847199	1.181759291	1.227125943	1.273655956	1.31260219	1.343762066
STEsteroids2COR3D.sdf_2a_methyl_9a_fluoro_cortisol	-5.797	35.45727991	28.21913154	40.26832829	119.4298599	550.0285907	2767.908956	13875.37841	68841.03718	35.45727991	36.33502319	55.36900489	112.7013925	287.5898438	850.2440081	2750.587675	9417.177136	35.45727991	2874.105041	8046023.725	2.72E+10	8.43E+13	2.52E+17	7.44E+20	2.18E+24	35.45727991	5.607828996	1.312140223	0.434374417	0.195776332	0.113283603	0.076891763	0.056269179	35.45727991	8.333119518	2.882822765	1.326462627	0.745451193	0.478333168	0.335138084	0.249616075	1.08855645	1.122352859	1.15584659	1.187517357	1.233257135	1.282244117	1.324034425	1.356875012
[truncated: 552 more columns]
