# Supplementary material for: Choquet integral-based fuzzy molecular characterizations: when global definitions are computed from the dependency among atom/bond contributions (LOVIs/LOEIs)
Source: J Cheminform. 2018 Oct 25;10:51. doi: 10.1186/s13321-018-0306-7 (PMC6755596; doi:10.1186/s13321-018-0306-7)
Supplement: Supplementary file 3 — Additional file 3. Matrices of descriptors obtained from the calculation of the projects created in Additional file 2 on the Steroid dataset. [file 13321_2018_306_MOESM3_ESM.zip › Suppl. Info. 3/1 - Datasets L-measure = -0.5/AO1/AO1(1.0).csv]

molecules	pK(log1/K)	CHOQUET[-0.5;AO1;1.0]_B_AB_nCi_2_M10_NS0_T_KA_h-s_MID	CHOQUET[-0.5;AO1;1.0]_B_AB_nCi_2_M10_NS1_T_KA_h-s_MID	CHOQUET[-0.5;AO1;1.0]_B_AB_nCi_2_M10_NS2_T_KA_h-s_MID	CHOQUET[-0.5;AO1;1.0]_B_AB_nCi_2_M10_NS3_T_KA_h-s_MID	CHOQUET[-0.5;AO1;1.0]_B_AB_nCi_2_M10_NS4_T_KA_h-s_MID	CHOQUET[-0.5;AO1;1.0]_B_AB_nCi_2_M10_NS5_T_KA_h-s_MID	CHOQUET[-0.5;AO1;1.0]_B_AB_nCi_2_M10_NS6_T_KA_h-s_MID	CHOQUET[-0.5;AO1;1.0]_B_AB_nCi_2_M10_NS7_T_KA_h-s_MID	CHOQUET[-0.5;AO1;1.0]_B_AB_nCi_2_M13_NS0_T_KA_h-s_MID	CHOQUET[-0.5;AO1;1.0]_B_AB_nCi_2_M13_NS1_T_KA_h-s_MID	CHOQUET[-0.5;AO1;1.0]_B_AB_nCi_2_M13_NS2_T_KA_h-s_MID	CHOQUET[-0.5;AO1;1.0]_B_AB_nCi_2_M13_NS3_T_KA_h-s_MID	CHOQUET[-0.5;AO1;1.0]_B_AB_nCi_2_M13_NS4_T_KA_h-s_MID	CHOQUET[-0.5;AO1;1.0]_B_AB_nCi_2_M13_NS5_T_KA_h-s_MID	CHOQUET[-0.5;AO1;1.0]_B_AB_nCi_2_M13_NS6_T_KA_h-s_MID	CHOQUET[-0.5;AO1;1.0]_B_AB_nCi_2_M13_NS7_T_KA_h-s_MID	CHOQUET[-0.5;AO1;1.0]_B_AB_nCi_2_M16_NS0_T_KA_h-s_MID	CHOQUET[-0.5;AO1;1.0]_B_AB_nCi_2_M16_NS1_T_KA_h-s_MID	CHOQUET[-0.5;AO1;1.0]_B_AB_nCi_2_M16_NS2_T_KA_h-s_MID	CHOQUET[-0.5;AO1;1.0]_B_AB_nCi_2_M16_NS3_T_KA_h-s_MID	CHOQUET[-0.5;AO1;1.0]_B_AB_nCi_2_M16_NS4_T_KA_h-s_MID	CHOQUET[-0.5;AO1;1.0]_B_AB_nCi_2_M16_NS5_T_KA_h-s_MID	CHOQUET[-0.5;AO1;1.0]_B_AB_nCi_2_M16_NS6_T_KA_h-s_MID	CHOQUET[-0.5;AO1;1.0]_B_AB_nCi_2_M16_NS7_T_KA_h-s_MID	CHOQUET[-0.5;AO1;1.0]_B_AB_nCi_2_M3_NS0_T_KA_h-s_MID	CHOQUET[-0.5;AO1;1.0]_B_AB_nCi_2_M3_NS1_T_KA_h-s_MID	CHOQUET[-0.5;AO1;1.0]_B_AB_nCi_2_M3_NS2_T_KA_h-s_MID	CHOQUET[-0.5;AO1;1.0]_B_AB_nCi_2_M3_NS3_T_KA_h-s_MID	CHOQUET[-0.5;AO1;1.0]_B_AB_nCi_2_M3_NS4_T_KA_h-s_MID	CHOQUET[-0.5;AO1;1.0]_B_AB_nCi_2_M3_NS5_T_KA_h-s_MID	CHOQUET[-0.5;AO1;1.0]_B_AB_nCi_2_M3_NS6_T_KA_h-s_MID	CHOQUET[-0.5;AO1;1.0]_B_AB_nCi_2_M3_NS7_T_KA_h-s_MID	CHOQUET[-0.5;AO1;1.0]_B_AB_nCi_2_M5_NS0_T_KA_h-s_MID	CHOQUET[-0.5;AO1;1.0]_B_AB_nCi_2_M5_NS1_T_KA_h-s_MID	CHOQUET[-0.5;AO1;1.0]_B_AB_nCi_2_M5_NS2_T_KA_h-s_MID	CHOQUET[-0.5;AO1;1.0]_B_AB_nCi_2_M5_NS3_T_KA_h-s_MID	CHOQUET[-0.5;AO1;1.0]_B_AB_nCi_2_M5_NS4_T_KA_h-s_MID	CHOQUET[-0.5;AO1;1.0]_B_AB_nCi_2_M5_NS5_T_KA_h-s_MID	CHOQUET[-0.5;AO1;1.0]_B_AB_nCi_2_M5_NS6_T_KA_h-s_MID	CHOQUET[-0.5;AO1;1.0]_B_AB_nCi_2_M5_NS7_T_KA_h-s_MID	CHOQUET[-0.5;AO1;1.0]_B_AB_nCi_2_M10_SS0_T_KA_h-s_MID	CHOQUET[-0.5;AO1;1.0]_B_AB_nCi_2_M10_SS1_T_KA_h-s_MID	CHOQUET[-0.5;AO1;1.0]_B_AB_nCi_2_M10_SS2_T_KA_h-s_MID	CHOQUET[-0.5;AO1;1.0]_B_AB_nCi_2_M10_SS3_T_KA_h-s_MID	CHOQUET[-0.5;AO1;1.0]_B_AB_nCi_2_M10_SS4_T_KA_h-s_MID	CHOQUET[-0.5;AO1;1.0]_B_AB_nCi_2_M10_SS5_T_KA_h-s_MID	CHOQUET[-0.5;AO1;1.0]_B_AB_nCi_2_M10_SS6_T_KA_h-s_MID	CHOQUET[-0.5;AO1;1.0]_B_AB_nCi_2_M10_SS7_T_KA_h-s_MID
STEsteroids2COR3D.sdf_aldosterone	-6.279	32.02662662	27.00808545	45.83601844	121.4693186	385.8668394	1333.883474	4834.150864	18037.40265	32.02662662	42.42939694	84.248267	223.2863787	734.0978921	2787.703295	11589.79188	50941.68779	32.02662662	4944.595254	3.20E+07	1.77E+11	9.36E+14	4.94E+18	2.61E+22	1.38E+26	32.02662662	5.281427797	1.259077343	0.404339803	0.172106337	0.094028146	0.060467071	0.0418171	32.02662662	7.818344466	2.80858789	1.319882749	0.746480363	0.482071684	0.340821489	0.256821117	1.07128355	1.127389606	1.179150357	1.200711731	1.217598415	1.237592552	1.260779314	1.283195167
STEsteroids2COR3D.sdf_androstanediol	-5	25.62157521	19.8774772	26.63695511	51.91381463	125.7740839	343.1859215	1011.524312	3140.846876	25.62157521	16.05448087	31.24608628	100.4079669	381.5973246	1528.90757	6212.912199	25341.18758	25.62157521	14011.38376	2.37E+08	4.10E+12	6.97E+16	1.16E+21	1.93E+25	3.17E+29	25.62157521	4.911291603	1.33782183	0.47511346	0.20635849	0.104613148	0.059390641	0.036290709	25.62157521	6.635452722	2.446604514	1.157458421	0.628494568	0.370097841	0.228738853	0.145462278	1.069760818	1.10646526	1.157596522	1.201068827	1.229903726	1.244060311	1.248810756	1.249675343
STEsteroids2COR3D.sdf_5_androstenediol	-5	25.81356961	17.61506945	17.45120881	26.61376144	60.86262429	174.1036185	537.6597944	1685.584017	25.81356961	17.99806272	39.72373174	135.7950739	535.8272793	2222.00906	9369.052786	39706.96174	25.81356961	5944.142758	2.32E+07	8.58E+10	3.13E+14	1.14E+18	4.13E+21	1.50E+25	25.81356961	4.81236769	1.261838458	0.429136489	0.172075074	0.07690144	0.036931504	0.018601471	25.81356961	6.680076323	2.474825922	1.189765533	0.663243592	0.405017278	0.262101377	0.176274653	1.072416545	1.104739901	1.152215069	1.219618003	1.293156694	1.360522774	1.417954543	1.465965876
STEsteroids2COR3D.sdf_4_androstenedione	-5.763	24.61147096	18.42711279	26.62591035	62.01987171	181.8220891	579.0961303	1899.541798	6306.645195	24.61147096	29.6810946	50.07175737	105.6855764	265.4358478	753.2427228	2298.450966	7314.897627	24.61147096	9276.519225	8.24E+07	6.94E+11	5.82E+15	4.89E+19	4.11E+23	3.45E+27	24.61147096	4.513098763	1.242344353	0.540556819	0.36809356	0.318622418	0.28907462	0.256687648	24.61147096	6.638851088	2.513794704	1.235180119	0.730814089	0.491042637	0.359574767	0.279038695	1.053210836	1.113248616	1.168812921	1.193948408	1.204706963	1.213466602	1.222531602	1.231982798
STEsteroids2COR3D.sdf_androsterone	-5.613	24.56480107	20.94100853	48.6731662	288.3221931	2067.354315	14878.03818	106186.0817	753153.6883	24.56480107	31.49207359	61.86196755	169.1745486	580.7311493	2256.173708	9342.938862	39996.5597	24.56480107	5083.051795	3.00E+07	1.76E+11	9.98E+14	5.61E+18	3.16E+22	1.77E+26	24.56480107	4.64972937	1.323597655	0.517400331	0.247344205	0.133555189	0.077454989	0.046859283	24.56480107	6.634064538	2.484189967	1.194146258	0.679181629	0.434268185	0.303331216	0.227194036	1.053480536	1.103847216	1.167105245	1.196831186	1.211788796	1.223817364	1.233924678	1.240520201
STEsteroids2COR3D.sdf_corticosterone	-7.881	31.1027701	26.05854894	41.35878994	139.5577709	671.0922638	3371.469116	16833.84385	83666.00909	31.1027701	34.12098242	54.19118643	114.1419192	298.4373862	896.0704155	2937.082445	10178.83691	31.1027701	2416.583748	4211158.434	1.01E+10	2.26E+13	4.86E+16	1.03E+20	2.16E+23	31.1027701	5.045906608	1.212431093	0.413095252	0.191109618	0.11217732	0.075814172	0.054325789	31.1027701	7.455423544	2.663514565	1.257698229	0.722296787	0.473010173	0.338626147	0.257830072	1.075472301	1.105970314	1.126793088	1.135933875	1.148125408	1.162192441	1.176794502	1.189947689
STEsteroids2COR3D.sdf_cortisol	-7.881	32.17237873	34.3460953	71.21238797	236.6377377	1024.315559	5009.309623	25690.74281	133689.4411	32.17237873	78.02762553	318.7974668	2011.266226	17900.16954	194208.2954	2286085.203	2.74E+07	32.17237873	2836.993514	6023041.086	1.52E+10	3.84E+13	9.73E+16	2.47E+20	6.23E+23	32.17237873	5.344908347	1.349734968	0.493509833	0.242762646	0.14813615	0.102211464	0.074524591	32.17237873	7.770894472	2.742560571	1.284374655	0.733310148	0.476938178	0.339134235	0.25677119	1.074070321	1.149401165	1.240313828	1.31409512	1.363094383	1.394306277	1.416608093	1.43500044
STEsteroids2COR3D.sdf_cortisone	-6.892	32.40379015	26.39184206	36.67117784	80.71633645	241.5594426	849.837568	3220.011049	12609.15949	32.40379015	38.84655157	65.59576706	145.3290063	397.1604146	1257.51875	4383.009916	16200.3091	32.40379015	4738.185693	2.17E+07	1.08E+11	5.31E+14	2.59E+18	1.25E+22	6.06E+25	32.40379015	5.302398554	1.31792949	0.494683684	0.271752325	0.19656129	0.160590427	0.134421492	32.40379015	7.763390041	2.751867171	1.303780011	0.756365108	0.502537072	0.365382002	0.281902062	1.077518929	1.12693196	1.173390827	1.209778868	1.244550584	1.278969574	1.309106986	1.333918875
STEsteroids2COR3D.sdf_dehydroepiandrosterone	-5	25.57253983	16.76272344	17.37156935	29.76101379	73.38786849	208.930842	618.806744	1852.028639	25.57253983	18.33878387	42.84332532	149.70482	592.19347	2434.397953	10143.85488	42484.57415	25.57253983	1420.149652	1497745.5	1.90E+09	2.27E+12	2.67E+15	3.13E+18	3.65E+21	25.57253983	4.821545812	1.277673059	0.43861037	0.180512052	0.083837713	0.042139254	0.022269833	25.57253983	6.671048819	2.495965563	1.21754344	0.70426613	0.457350019	0.322689681	0.241991547	1.067954312	1.100065699	1.150356807	1.208305667	1.261452378	1.307185471	1.344682766	1.374063219
STEsteroids2COR3D.sdf_11_deoxycorticosterone	-7.653	29.72904783	23.11416671	33.01451345	79.34757171	256.8455831	942.1653011	3619.004883	14132.31219	29.72904783	34.31395516	55.68220023	116.839809	297.2715982	859.4222351	2697.02318	8915.262696	29.72904783	5800.470375	2.68E+07	1.14E+11	4.85E+14	2.09E+18	9.14E+21	4.03E+25	29.72904783	4.805982166	1.228894073	0.513543047	0.350411292	0.310421093	0.286807593	0.257049846	29.72904783	7.129991205	2.56458681	1.22841446	0.71432438	0.471730604	0.339865879	0.260036734	1.0736189	1.112318268	1.146404744	1.16149923	1.162971537	1.162796657	1.166608226	1.174189389
STEsteroids2COR3D.sdf_11_deoxycortisol	-7.881	30.94637623	24.87057592	38.05348699	94.61512491	297.3321809	1040.224079	3826.144341	14364.01015	30.94637623	35.81524074	57.93407316	121.0186592	305.3032065	874.5008359	2710.073775	8802.354012	30.94637623	4294.675868	2.03E+07	9.53E+10	4.33E+14	1.96E+18	8.84E+21	3.99E+25	30.94637623	4.981141167	1.2381804	0.480091906	0.291083187	0.234810886	0.20595909	0.178834278	30.94637623	7.443949498	2.64783367	1.255432304	0.725592865	0.476461177	0.341473312	0.260032926	1.074768419	1.121925314	1.16916906	1.201767796	1.221503521	1.232206412	1.237641755	1.241146758
STEsteroids2COR3D.sdf_dihydrotestosterone	-5.919	24.73576443	18.41622601	23.1747722	43.86388885	104.0544017	281.2624837	828.2841238	2533.821254	24.73576443	31.99625135	56.42048799	123.4413468	322.5717621	954.3365045	3077.286501	10470.90758	24.73576443	7439.685119	5.69E+07	4.53E+11	3.63E+15	2.89E+19	2.28E+23	1.79E+27	24.73576443	4.601580007	1.268809102	0.534578299	0.354899664	0.309162151	0.285384524	0.256941933	24.73576443	6.595947981	2.465593233	1.183472151	0.670944659	0.429084614	0.300006448	0.224934488	1.055869053	1.11023803	1.170712145	1.215893763	1.247488764	1.268497665	1.281222243	1.287888822
STEsteroids2COR3D.sdf_estradiol	-5	24.34639647	14.51724274	30.52883951	216.1166889	1498.932531	9759.654633	62289.89299	394655.6621	24.34639647	47.53152557	149.6189421	650.849558	3522.860084	21331.19916	135958.2494	885261.5771	24.34639647	47951.06072	3.09E+09	1.73E+14	9.61E+18	5.34E+23	2.96E+28	1.64E+33	24.34639647	4.748784232	1.474833415	0.646945284	0.357670833	0.226057829	0.152987366	0.107029963	24.34639647	6.426419194	2.442730705	1.215107696	0.704322007	0.446708366	0.29850135	0.205820217	1.065993775	1.095731123	1.150177479	1.173159272	1.176123867	1.173280665	1.173744591	1.181471233
STEsteroids2COR3D.sdf_estriol	-5	26.15804059	15.05657941	29.93671344	214.6613243	1496.068904	9750.281787	62236.37039	394319.7497	26.15804059	52.05747878	162.572678	698.9391121	3764.78572	22657.21209	143402.6144	927130.7961	26.15804059	47212.05953	3.08E+09	1.73E+14	9.60E+18	5.33E+23	2.96E+28	1.64E+33	26.15804059	4.938124152	1.482075471	0.643196781	0.354523857	0.224104031	0.151853119	0.106391037	26.15804059	6.697012739	2.485954321	1.223393048	0.706047749	0.446729332	0.297968593	0.205097607	1.075439616	1.106558465	1.167703992	1.206672739	1.223986324	1.230114219	1.234016876	1.239697165
STEsteroids2COR3D.sdf_estrone	-5	24.09220924	14.70806434	29.44632638	198.9516065	1344.020928	8519.687842	52926.09593	326389.3496	24.09220924	46.610017	148.8134753	666.6730046	3726.189818	23266.96815	151794.0166	1005928.326	24.09220924	14921.29526	3.84E+08	7.96E+12	1.60E+17	3.20E+21	6.38E+25	1.27E+30	24.09220924	4.756745187	1.473975431	0.641498214	0.350878457	0.219038556	0.14651826	0.101468383	24.09220924	6.41962098	2.467925997	1.241761441	0.739628142	0.490217445	0.348406736	0.259897394	1.061224072	1.092542669	1.158808223	1.198101521	1.214505495	1.227936874	1.242804395	1.255541822
STEsteroids2COR3D.sdf_etiocholanolone	-5.225	25.23190416	20.18041971	32.73317964	120.517798	620.6983977	3320.347943	17591.84107	92145.09943	25.23190416	19.47200576	21.00582157	30.65486792	57.63815915	125.9735516	294.3737113	705.5015301	25.23190416	1592.795019	2727986.733	4.35E+09	6.67E+12	1.02E+16	1.54E+19	2.34E+22	25.23190416	4.792749211	1.329953518	0.501974948	0.232266565	0.122134416	0.069501804	0.04152584	25.23190416	6.775718551	2.512881576	1.201499368	0.681086001	0.434634704	0.303346713	0.227068987	1.062874563	1.111458493	1.184928004	1.249299706	1.296089344	1.335538173	1.370329565	1.400455275
STEsteroids2COR3D.sdf_pregnenolone	-5.225	28.61798131	20.90225645	23.06852031	40.38762669	98.7961468	276.5784345	822.9632488	2506.322725	28.61798131	19.58442053	43.80488172	161.0885916	710.4651662	3334.239822	15927.60172	76347.94829	28.61798131	10954.61646	1.49E+08	1.75E+12	2.04E+16	2.39E+20	2.80E+24	3.27E+28	28.61798131	5.045240332	1.284071593	0.433850098	0.175099221	0.079343976	0.038803917	0.019928373	28.61798131	7.009899259	2.530117429	1.209903883	0.688371451	0.439841382	0.305065304	0.224936011	1.076323539	1.100979661	1.14820374	1.21475955	1.284172179	1.345430757	1.395107482	1.434247774
STEsteroids2COR3D.sdf_17a_hydroxypregnenolone	-5	29.79849155	21.01364084	20.7409516	28.55969417	53.66289603	122.4703419	306.9090803	800.1476595	29.79849155	21.33074716	43.82432141	137.167359	502.9773606	1982.475025	8092.588847	33602.43467	29.79849155	6286.340181	5.37E+07	3.88E+11	2.76E+15	1.97E+19	1.40E+23	9.95E+26	29.79849155	5.134775354	1.269653642	0.414399038	0.158861944	0.067412386	0.030606975	0.014545369	29.79849155	7.301114523	2.613760113	1.238775858	0.702414283	0.447255628	0.309042236	0.226895971	1.076055334	1.102914291	1.146964154	1.20830204	1.277983931	1.342803315	1.396018698	1.438163946
STEsteroids2COR3D.sdf_progesterone	-7.38	27.70806512	21.27968212	30.34938217	70.77191174	211.4937482	701.4069345	2430.854805	8580.140159	27.70806512	32.67024523	54.67015067	116.4629703	298.8555998	869.1081993	2737.877693	9071.129612	27.70806512	5815.242025	2.48E+07	9.69E+10	3.76E+14	1.47E+18	5.79E+21	2.30E+25	27.70806512	4.709585758	1.226811589	0.519515377	0.359806019	0.320635044	0.295974889	0.264519216	27.70806512	6.991093484	2.549095951	1.226205724	0.714103544	0.473008488	0.342124187	0.262841209	1.063143441	1.109523808	1.159750432	1.192315979	1.217607421	1.240120319	1.260498667	1.278481015
STEsteroids2COR3D.sdf_17a_hydroxyprogesterone	-7.74	28.82017881	23.37383215	37.29975005	96.2280546	307.2913077	1068.905734	3859.86455	14192.01058	28.82017881	33.82478959	56.23304047	119.0597952	303.549817	878.1132501	2747.708892	9015.717709	28.82017881	5619.625021	3.38E+07	1.90E+11	1.06E+15	5.97E+18	3.34E+22	1.87E+26	28.82017881	4.874759683	1.234973575	0.488505046	0.307905072	0.256526857	0.228535484	0.199565987	28.82017881	7.277183021	2.628402914	1.251715704	0.724947094	0.477744876	0.3437449	0.262833097	1.062926536	1.120619572	1.186538824	1.236449948	1.272247462	1.29794545	1.315256048	1.326773547
STEsteroids2COR3D.sdf_testosterone	-6.724	24.92399871	19.11136447	27.08572937	61.92549355	182.8714317	596.7178222	2018.370562	6918.518366	24.92399871	30.62590791	51.48318426	108.3851835	272.1812409	773.5558406	2370.551252	7596.389458	24.92399871	15454.60251	1.27E+08	1.12E+12	1.01E+16	9.13E+19	8.24E+23	7.42E+27	24.92399871	4.543674041	1.249641826	0.550811124	0.382980833	0.336971576	0.308798847	0.276208808	24.92399871	6.651806828	2.490491505	1.207407236	0.6942654	0.448269928	0.314131692	0.233766358	1.058513343	1.115667417	1.16731165	1.187606704	1.195608763	1.206863794	1.220906658	1.236267543
STEsteroids2COR3D.sdf_prednisolone	-7.512	32.40227949	23.97696983	29.97158714	64.41218866	194.3209175	656.29453	2283.209682	8008.338662	32.40227949	47.17949742	99.0184042	278.556189	987.0453778	4061.072896	18222.38342	85927.99167	32.40227949	4478.792227	4.11E+07	3.06E+11	2.11E+15	1.43E+19	9.70E+22	6.55E+26	32.40227949	5.480601015	1.406076288	0.532101276	0.270984807	0.168949927	0.117919695	0.086670454	32.40227949	7.79850555	2.761333398	1.299239276	0.747443096	0.489308127	0.348711808	0.263199671	1.076644968	1.112629757	1.153729501	1.199150662	1.245781727	1.287696067	1.320790922	1.347053896
STEsteroids2COR3D.sdf_cortisolacetat	-7.553	36.67460336	38.51248629	78.11016937	245.1117353	975.338743	4339.744917	20329.04668	97463.50685	36.67460336	90.48839933	391.2078258	2695.862701	25432.31305	275548.8636	3155975.051	3.70E+07	36.67460336	2813.898182	5725308.076	1.49E+10	3.78E+13	9.59E+16	2.43E+20	6.14E+23	36.67460336	5.570014395	1.368150515	0.494997143	0.241123416	0.145031504	0.098471181	0.070854347	36.67460336	8.035498141	2.769967988	1.290303277	0.743646386	0.494861023	0.359982864	0.277364904	1.08312283	1.152056304	1.222841809	1.266973589	1.297316586	1.325562695	1.354510961	1.382904869
STEsteroids2COR3D.sdf_4_pregnene_3_11_20_trione	-6.779	29.1038983	23.08328038	31.12722022	66.08497029	183.5489807	574.9045946	1895.216789	6400.022025	29.1038983	34.96707084	60.92041495	138.6700055	387.4496982	1247.660582	4386.557545	16240.73161	29.1038983	2301.38055	2988375.46	6.10E+09	1.20E+13	2.29E+16	4.31E+19	8.03E+22	29.1038983	5.013197678	1.280147893	0.487599271	0.267686	0.190392603	0.151514438	0.123415643	29.1038983	7.318867952	2.663039392	1.28045238	0.74833907	0.501441669	0.367553005	0.285598848	1.066190034	1.110455543	1.165957958	1.224553105	1.280062154	1.323813645	1.354964497	1.378743915
STEsteroids2COR3D.sdf_epicorticosterone	-7.2	31.20616829	24.47096194	34.00819686	79.79758192	256.4462705	941.3419178	3624.44902	14182.61706	31.20616829	35.12971087	56.32413077	117.5120538	298.0785149	860.0700161	2694.778969	8894.521643	31.20616829	5672.69314	2.51E+07	9.90E+10	3.83E+14	1.48E+18	5.75E+21	2.24E+25	31.20616829	5.015984357	1.252360596	0.50982036	0.342292274	0.302481273	0.280168263	0.25167293	31.20616829	7.462645252	2.64448522	1.249101203	0.719633914	0.472103245	0.338291483	0.257678177	1.07705093	1.116104325	1.154286318	1.180026316	1.199618357	1.218133062	1.235549383	1.250706792
STEsteroids2COR3D.sdf_19_nortestosterone	-6.144	23.55968846	18.59633837	26.92197052	61.82188217	182.5776139	595.9927023	2017.08223	6917.979091	23.55968846	28.92432032	49.84967837	107.3937318	273.0923096	778.9715374	2385.80699	7632.902062	23.55968846	15716.33127	1.31E+08	1.19E+12	1.11E+16	1.03E+20	9.59E+23	8.89E+27	23.55968846	4.289070778	1.20599611	0.547239169	0.386635593	0.340092875	0.310422666	0.27686136	23.55968846	6.296757022	2.394660794	1.176725839	0.683539287	0.444858309	0.313584638	0.234419855	1.053912469	1.113569183	1.163161952	1.178353984	1.18056968	1.185207963	1.195187308	1.207207468
STEsteroids2COR3D.sdf_16a_17a_dihydroxyprogesterone	-6.247	30.35108452	25.36427315	41.28390422	105.6547061	331.4490497	1134.299712	4043.72817	14722.60131	30.35108452	35.83150204	59.06116533	124.2657326	314.7981779	903.1135548	2799.86802	9097.477821	30.35108452	5544.459575	3.44E+07	1.96E+11	1.11E+15	6.32E+18	3.59E+22	2.04E+26	30.35108452	5.030425058	1.250615167	0.486587993	0.302438768	0.251137666	0.224275137	0.196411928	30.35108452	7.545222357	2.683548099	1.267621311	0.729482591	0.477926591	0.342073443	0.260319528	1.067432555	1.130213779	1.203506512	1.258280517	1.296242869	1.323389047	1.342037123	1.354620158
STEsteroids2COR3D.sdf_16a_methylprogesterone	-7.12	29.5113285	23.67697471	35.49571888	85.26920551	255.5012176	836.4291718	2851.46828	9910.186287	29.5113285	34.68940402	56.92829461	119.7412783	304.0951656	876.202957	2734.546039	8983.402207	29.5113285	5714.501993	2.47E+07	9.64E+10	3.74E+14	1.46E+18	5.75E+21	2.28E+25	29.5113285	4.854844393	1.233490691	0.514669834	0.353805498	0.315645734	0.292280614	0.26179723	29.5113285	7.265717202	2.585960402	1.233207453	0.714044552	0.471211737	0.339647751	0.260240656	1.071419568	1.12344278	1.184406188	1.2264205	1.254071196	1.276958169	1.297485197	1.31566923
STEsteroids2COR3D.sdf_19_norprogesterone	-6.817	26.32107602	20.6654201	30.21207819	70.89017647	211.8844686	703.0253054	2438.417538	8613.683617	26.32107602	31.10184939	53.37584745	116.0479688	300.4560396	874.8070001	2752.318423	9105.536219	26.32107602	5649.54376	2.33E+07	8.85E+10	3.33E+14	1.26E+18	4.78E+21	1.83E+25	26.32107602	4.460265933	1.181665577	0.51475565	0.36202838	0.322317651	0.296088411	0.263674156	26.32107602	6.654280026	2.462583405	1.200646426	0.70628322	0.471438927	0.34276271	0.264257051	1.059364701	1.109622622	1.15973879	1.186094359	1.201964664	1.214218922	1.224950788	1.234589118
STEsteroids2COR3D.sdf_2a_methylcortisol	-7.688	34.2447856	27.34718683	40.74768748	127.4767968	592.8771741	2947.989935	14597.84348	71775.34582	34.2447856	35.63387155	55.41620214	114.6914971	295.6109067	878.3183293	2849.210462	9773.81622	34.2447856	2892.137911	8412796.598	2.79E+10	8.54E+13	2.54E+17	7.46E+20	2.18E+24	34.2447856	5.357271462	1.260559459	0.428954749	0.200629444	0.120510961	0.08399178	0.062187824	34.2447856	7.974290678	2.764821554	1.287614458	0.733203304	0.476232194	0.337861531	0.25508109	1.084040352	1.115857608	1.151285651	1.186365374	1.23453	1.284011602	1.325598139	1.358905546
STEsteroids2COR3D.sdf_2a_methyl_9a_fluoro_cortisol	-5.797	35.75695878	28.57801095	41.57932657	127.0898665	589.9730513	2943.480518	14603.85627	71869.07849	35.75695878	36.75800539	56.40333308	115.6672612	296.8039731	880.1499445	2852.194817	9777.892945	35.75695878	2970.353415	8549413.887	2.84E+10	8.69E+13	2.58E+17	7.59E+20	2.21E+24	35.75695878	5.618673405	1.313349106	0.436691988	0.200033786	0.118781029	0.08253668	0.06119962	35.75695878	8.346179887	2.883925481	1.327372153	0.747076927	0.481028245	0.338961975	0.254393401	1.088912579	1.123283102	1.158234629	1.19187157	1.24024001	1.292106964	1.336524599	1.371524041
[truncated: 552 more columns]
