# Supplementary material for: Choquet integral-based fuzzy molecular characterizations: when global definitions are computed from the dependency among atom/bond contributions (LOVIs/LOEIs)
Source: J Cheminform. 2018 Oct 25;10:51. doi: 10.1186/s13321-018-0306-7 (PMC6755596; doi:10.1186/s13321-018-0306-7)
Supplement: Supplementary file 3 — Additional file 3. Matrices of descriptors obtained from the calculation of the projects created in Additional file 2 on the Steroid dataset. [file 13321_2018_306_MOESM3_ESM.zip › Suppl. Info. 3/1 - Datasets L-measure = -0.5/AO2/AO2(0.1).csv]

molecules	pK(log1/K)	CHOQUET[-0.5;AO2;0.1]_B_AB_nCi_2_M10_NS0_T_KA_h-s_MID	CHOQUET[-0.5;AO2;0.1]_B_AB_nCi_2_M10_NS1_T_KA_h-s_MID	CHOQUET[-0.5;AO2;0.1]_B_AB_nCi_2_M10_NS2_T_KA_h-s_MID	CHOQUET[-0.5;AO2;0.1]_B_AB_nCi_2_M10_NS3_T_KA_h-s_MID	CHOQUET[-0.5;AO2;0.1]_B_AB_nCi_2_M10_NS4_T_KA_h-s_MID	CHOQUET[-0.5;AO2;0.1]_B_AB_nCi_2_M10_NS5_T_KA_h-s_MID	CHOQUET[-0.5;AO2;0.1]_B_AB_nCi_2_M10_NS6_T_KA_h-s_MID	CHOQUET[-0.5;AO2;0.1]_B_AB_nCi_2_M10_NS7_T_KA_h-s_MID	CHOQUET[-0.5;AO2;0.1]_B_AB_nCi_2_M13_NS0_T_KA_h-s_MID	CHOQUET[-0.5;AO2;0.1]_B_AB_nCi_2_M13_NS1_T_KA_h-s_MID	CHOQUET[-0.5;AO2;0.1]_B_AB_nCi_2_M13_NS2_T_KA_h-s_MID	CHOQUET[-0.5;AO2;0.1]_B_AB_nCi_2_M13_NS3_T_KA_h-s_MID	CHOQUET[-0.5;AO2;0.1]_B_AB_nCi_2_M13_NS4_T_KA_h-s_MID	CHOQUET[-0.5;AO2;0.1]_B_AB_nCi_2_M13_NS5_T_KA_h-s_MID	CHOQUET[-0.5;AO2;0.1]_B_AB_nCi_2_M13_NS6_T_KA_h-s_MID	CHOQUET[-0.5;AO2;0.1]_B_AB_nCi_2_M13_NS7_T_KA_h-s_MID	CHOQUET[-0.5;AO2;0.1]_B_AB_nCi_2_M16_NS0_T_KA_h-s_MID	CHOQUET[-0.5;AO2;0.1]_B_AB_nCi_2_M16_NS1_T_KA_h-s_MID	CHOQUET[-0.5;AO2;0.1]_B_AB_nCi_2_M16_NS2_T_KA_h-s_MID	CHOQUET[-0.5;AO2;0.1]_B_AB_nCi_2_M16_NS3_T_KA_h-s_MID	CHOQUET[-0.5;AO2;0.1]_B_AB_nCi_2_M16_NS4_T_KA_h-s_MID	CHOQUET[-0.5;AO2;0.1]_B_AB_nCi_2_M16_NS5_T_KA_h-s_MID	CHOQUET[-0.5;AO2;0.1]_B_AB_nCi_2_M16_NS6_T_KA_h-s_MID	CHOQUET[-0.5;AO2;0.1]_B_AB_nCi_2_M16_NS7_T_KA_h-s_MID	CHOQUET[-0.5;AO2;0.1]_B_AB_nCi_2_M3_NS0_T_KA_h-s_MID	CHOQUET[-0.5;AO2;0.1]_B_AB_nCi_2_M3_NS1_T_KA_h-s_MID	CHOQUET[-0.5;AO2;0.1]_B_AB_nCi_2_M3_NS2_T_KA_h-s_MID	CHOQUET[-0.5;AO2;0.1]_B_AB_nCi_2_M3_NS3_T_KA_h-s_MID	CHOQUET[-0.5;AO2;0.1]_B_AB_nCi_2_M3_NS4_T_KA_h-s_MID	CHOQUET[-0.5;AO2;0.1]_B_AB_nCi_2_M3_NS5_T_KA_h-s_MID	CHOQUET[-0.5;AO2;0.1]_B_AB_nCi_2_M3_NS6_T_KA_h-s_MID	CHOQUET[-0.5;AO2;0.1]_B_AB_nCi_2_M3_NS7_T_KA_h-s_MID	CHOQUET[-0.5;AO2;0.1]_B_AB_nCi_2_M5_NS0_T_KA_h-s_MID	CHOQUET[-0.5;AO2;0.1]_B_AB_nCi_2_M5_NS1_T_KA_h-s_MID	CHOQUET[-0.5;AO2;0.1]_B_AB_nCi_2_M5_NS2_T_KA_h-s_MID	CHOQUET[-0.5;AO2;0.1]_B_AB_nCi_2_M5_NS3_T_KA_h-s_MID	CHOQUET[-0.5;AO2;0.1]_B_AB_nCi_2_M5_NS4_T_KA_h-s_MID	CHOQUET[-0.5;AO2;0.1]_B_AB_nCi_2_M5_NS5_T_KA_h-s_MID	CHOQUET[-0.5;AO2;0.1]_B_AB_nCi_2_M5_NS6_T_KA_h-s_MID	CHOQUET[-0.5;AO2;0.1]_B_AB_nCi_2_M5_NS7_T_KA_h-s_MID	CHOQUET[-0.5;AO2;0.1]_B_AB_nCi_2_M10_SS0_T_KA_h-s_MID	CHOQUET[-0.5;AO2;0.1]_B_AB_nCi_2_M10_SS1_T_KA_h-s_MID	CHOQUET[-0.5;AO2;0.1]_B_AB_nCi_2_M10_SS2_T_KA_h-s_MID	CHOQUET[-0.5;AO2;0.1]_B_AB_nCi_2_M10_SS3_T_KA_h-s_MID	CHOQUET[-0.5;AO2;0.1]_B_AB_nCi_2_M10_SS4_T_KA_h-s_MID	CHOQUET[-0.5;AO2;0.1]_B_AB_nCi_2_M10_SS5_T_KA_h-s_MID	CHOQUET[-0.5;AO2;0.1]_B_AB_nCi_2_M10_SS6_T_KA_h-s_MID	CHOQUET[-0.5;AO2;0.1]_B_AB_nCi_2_M10_SS7_T_KA_h-s_MID
STEsteroids2COR3D.sdf_aldosterone	-6.279	30.09388951	25.33128109	35.85075563	77.12664346	215.3300201	686.5673375	2353.039043	8427.706758	30.09388951	38.7584431	69.80718548	161.5596992	461.3847364	1545.469579	5791.824579	23421.14509	30.09388951	2636.98796	7117662.054	4.51E+10	2.91E+14	1.83E+18	1.12E+22	6.75E+25	30.09388951	5.206987576	1.253965697	0.38923125	0.148232116	0.064957825	0.03150801	0.016440727	30.09388951	7.736644113	2.80149061	1.316847752	0.729230239	0.455789777	0.304247063	0.211915961	1.071847353	1.124216009	1.162829056	1.177180608	1.185601538	1.19624022	1.20681697	1.216668824
STEsteroids2COR3D.sdf_androstanediol	-5	24.14223234	18.98862834	22.87665592	39.10736642	86.6136791	222.3597761	622.2390001	1833.428613	24.14223234	13.82532701	20.54989366	49.79258748	153.0040196	534.5968853	2033.568397	8117.942289	24.14223234	6163.331108	9.86E+07	1.88E+12	3.54E+16	6.48E+20	1.16E+25	2.03E+29	24.14223234	4.846673508	1.334617968	0.465352201	0.193758518	0.090514377	0.045623489	0.02420199	24.14223234	6.560243679	2.442963572	1.157556157	0.621614304	0.364518192	0.224547575	0.142409957	1.070643545	1.103976991	1.143773459	1.174648913	1.191694667	1.198356427	1.199239607	1.198112669
STEsteroids2COR3D.sdf_5_androstenediol	-5	24.26964183	16.92623025	16.21581552	21.8338694	39.94056489	90.1406747	230.9137467	632.8115489	24.26964183	15.28325815	26.08965643	70.88788986	241.7878545	900.7104078	3596.210787	14872.4251	24.26964183	1821.584875	5641217.966	2.56E+10	1.13E+14	4.81E+17	1.97E+21	7.86E+24	24.26964183	4.735923619	1.259614548	0.426155709	0.169225653	0.074268476	0.034657647	0.016790318	24.26964183	6.600174653	2.470923419	1.188850893	0.650470958	0.391448801	0.248102258	0.162354947	1.073179984	1.103807876	1.142953018	1.187675774	1.225713022	1.25242605	1.274639002	1.29010847
STEsteroids2COR3D.sdf_4_androstenedione	-5.763	23.66815261	17.07392168	20.40337119	37.04021534	88.54873905	250.1958345	748.6297712	2357.27585	23.66815261	28.37820918	44.83713333	86.117382	195.6597963	505.0848641	1420.816435	4225.692286	23.66815261	4168.632645	3.70E+07	3.71E+11	3.58E+15	3.33E+19	3.02E+23	2.69E+27	23.66815261	4.445632251	1.223802548	0.439173588	0.212746385	0.121710623	0.078689667	0.055244114	23.66815261	6.578999521	2.510215709	1.232931097	0.706676853	0.453746589	0.309411238	0.219440104	1.053962914	1.105832513	1.140115413	1.152039586	1.158138497	1.163670611	1.163114891	1.16280335
STEsteroids2COR3D.sdf_androsterone	-5.613	23.62738373	20.25223249	39.57215277	176.6248223	1111.792201	7648.868205	53859.61918	383768.5282	23.62738373	29.89897477	53.20227042	125.7262313	374.104306	1294.957936	4912.958631	19691.35763	23.62738373	2780.421133	9374292.051	5.85E+10	3.85E+14	2.50E+18	1.59E+22	9.97E+25	23.62738373	4.6116344	1.319840459	0.5055831	0.235650678	0.123381005	0.06927766	0.040595865	23.62738373	6.571669184	2.480412477	1.192502708	0.658115029	0.403571573	0.262124411	0.177120477	1.054297105	1.100493529	1.149517913	1.169055475	1.170352312	1.172456907	1.17561843	1.178100483
STEsteroids2COR3D.sdf_corticosterone	-7.881	29.07930448	23.07673639	29.11744795	63.64615916	217.3781817	933.2870145	4426.381844	21984.01345	29.07930448	30.58743851	44.03307884	81.11878768	184.886131	493.68977	1469.393671	4724.647364	29.07930448	1764.395517	1445180.081	2.70E+09	5.89E+12	1.33E+16	3.05E+19	6.96E+22	29.07930448	4.968178151	1.210087626	0.391448673	0.157645354	0.07285645	0.03704594	0.020154401	29.07930448	7.37404006	2.657874438	1.255776018	0.702778551	0.442881471	0.297562822	0.20834747	1.075901221	1.102278104	1.10819257	1.100626048	1.100055761	1.10529368	1.111901148	1.117687538
STEsteroids2COR3D.sdf_cortisol	-7.881	30.22004036	29.9194781	51.48129845	138.0403565	493.9784812	2086.346831	9669.016828	46977.49862	30.22004036	69.92684601	253.2354144	1330.079772	9344.571522	80118.19475	782024.9966	8286618.195	30.22004036	1959.145335	2216038.603	5.21E+09	1.35E+13	3.58E+16	9.54E+19	2.54E+23	30.22004036	5.264905084	1.344033463	0.471745095	0.20766493	0.105144777	0.058189442	0.03415716	30.22004036	7.674639246	2.736525101	1.283657215	0.713509498	0.447590208	0.299696487	0.209248112	1.074448591	1.137651304	1.194979771	1.237850161	1.267971631	1.281755471	1.293704165	1.297864412
STEsteroids2COR3D.sdf_cortisone	-6.892	30.35727407	24.23184327	30.47706601	58.46515267	153.1142114	477.9497858	1620.429568	5762.266737	30.35727407	36.21673541	57.26677558	114.0275292	276.5971369	778.0713152	2435.578478	8207.043402	30.35727407	3183.27792	9804671.921	4.74E+10	2.39E+14	1.21E+18	6.14E+21	3.09E+25	30.35727407	5.221713009	1.307636845	0.450545391	0.199195465	0.102843459	0.059241423	0.03687146	30.35727407	7.667129599	2.744606014	1.301937683	0.733832738	0.469913393	0.321834376	0.230050619	1.077899211	1.121817148	1.154068139	1.175691783	1.196144607	1.214900414	1.229883813	1.237461925
STEsteroids2COR3D.sdf_dehydroepiandrosterone	-5	24.14021275	16.24739166	15.68614398	22.09806108	43.65086998	104.9289198	281.0033542	796.5868987	24.14021275	15.46520862	27.86614091	80.4847003	288.0083528	1136.095012	4703.322986	19921.41703	24.14021275	849.3171544	472742.5129	5.76E+08	7.71E+11	1.03E+15	1.35E+18	1.74E+21	24.14021275	4.748314581	1.275096776	0.435580228	0.17687198	0.079856124	0.038443092	0.019236773	24.14021275	6.596624349	2.491675622	1.215887971	0.682233	0.426524825	0.282654098	0.194604628	1.068586418	1.098758085	1.140699861	1.183565552	1.218294756	1.247898738	1.264920125	1.278592036
STEsteroids2COR3D.sdf_11_deoxycorticosterone	-7.653	27.84195275	20.84217527	25.58511234	50.78976741	142.6651583	479.2260234	1734.213263	6513.073124	27.84195275	32.29014671	49.42446342	94.02180126	215.3592114	565.0288535	1628.52555	5002.536353	27.84195275	2771.503139	8133400.793	3.84E+10	1.87E+14	9.11E+17	4.40E+21	2.10E+25	27.84195275	4.733904938	1.212144182	0.414796848	0.194361613	0.10864999	0.06941305	0.048508002	27.84195275	7.052099749	2.560209363	1.227205745	0.693457325	0.439818916	0.296871401	0.20859122	1.074122945	1.10848691	1.123238956	1.125391932	1.12115681	1.118148251	1.117503752	1.121427855
STEsteroids2COR3D.sdf_11_deoxycortisol	-7.881	29.05136542	22.41606035	29.02017787	60.37713098	172.078674	573.1409111	2052.676192	7569.011344	29.05136542	34.08807605	52.37106597	99.65575248	226.9023663	592.0361974	1697.070841	5178.80424	29.05136542	2286.123998	5519337.797	2.81E+10	1.51E+14	7.98E+17	4.12E+21	2.08E+25	29.05136542	4.905220756	1.227704859	0.41711009	0.185940578	0.098135179	0.058612782	0.038196627	29.05136542	7.352648098	2.642337772	1.253926393	0.704548205	0.444933459	0.299350949	0.209782623	1.075289067	1.116493998	1.140908074	1.149379872	1.153703322	1.157920497	1.161380294	1.165374621
STEsteroids2COR3D.sdf_dihydrotestosterone	-5.919	23.70474138	17.21644166	19.60010821	32.94317683	71.2122186	181.4518328	497.620208	1437.827645	23.70474138	30.08144117	49.74050054	100.0485773	238.3284891	643.7129981	1901.678574	5980.463596	23.70474138	3678.195034	2.15E+07	1.82E+11	1.58E+15	1.35E+19	1.15E+23	9.67E+26	23.70474138	4.540709035	1.252981118	0.447104176	0.214289888	0.120556038	0.077164687	0.054026732	23.70474138	6.534797437	2.462275693	1.182254108	0.653805756	0.401362223	0.26113807	0.176631013	1.05679881	1.103419475	1.145688421	1.174871885	1.195499562	1.207990739	1.216924101	1.221720678
STEsteroids2COR3D.sdf_estradiol	-5	22.95754046	13.64396022	18.1545915	72.51608437	464.9433555	3153.462235	21793.88848	150045.2652	22.95754046	44.14639507	125.8226897	477.655905	2239.97999	12001.2553	69645.70566	424048.8966	22.95754046	15610.28677	1.04E+09	7.42E+13	5.02E+18	3.25E+23	2.03E+28	1.23E+33	22.95754046	4.66861452	1.45255512	0.591010977	0.300192728	0.17085159	0.104286277	0.066447986	22.95754046	6.347720547	2.440043149	1.213657676	0.691619954	0.432294774	0.283528814	0.19136093	1.066891023	1.095587626	1.130435583	1.139535559	1.135708818	1.127333547	1.124236706	1.126345167
STEsteroids2COR3D.sdf_estriol	-5	24.4622882	14.24758439	18.00444441	69.82271672	449.8317319	3042.522561	21123.04742	145974.1079	24.4622882	47.76000798	136.9173112	523.310012	2480.778285	13433.01098	78643.77693	481855.6741	24.4622882	15108.74879	1.00E+09	7.17E+13	4.88E+18	3.18E+23	2.00E+28	1.22E+33	24.4622882	4.846361174	1.45991481	0.586078097	0.295197449	0.167068526	0.101555979	0.064511143	24.4622882	6.597230761	2.482935772	1.221801951	0.69433688	0.433328427	0.284017275	0.191619813	1.076320184	1.107486987	1.150657658	1.171556863	1.176970017	1.175308845	1.174318781	1.176570092
STEsteroids2COR3D.sdf_estrone	-5	22.8180709	13.8056065	17.87746404	67.30870099	415.6247105	2751.999064	18487.37001	122950.7402	22.8180709	43.72385791	125.6235321	485.6338336	2340.580726	12963.02143	77831.58465	489570.5264	22.8180709	6534.62427	1.22E+08	2.92E+12	6.91E+16	1.59E+21	3.58E+25	7.87E+29	22.8180709	4.677241574	1.45323399	0.591409743	0.299192476	0.169357705	0.10264569	0.064874308	22.8180709	6.346640189	2.464722819	1.239704025	0.721866967	0.465291168	0.316234779	0.222160746	1.062000941	1.090328085	1.133716773	1.153834018	1.159916806	1.162144343	1.167450865	1.172014954
STEsteroids2COR3D.sdf_etiocholanolone	-5.225	23.98014729	19.44770106	28.13958926	78.29954649	327.2018495	1603.642613	8305.608738	43876.11573	23.98014729	17.17406039	16.56988761	20.37787441	31.49334832	57.25919083	115.1881731	251.6282453	23.98014729	829.303341	734615.1635	1.30E+09	2.37E+12	4.20E+15	7.26E+18	1.23E+22	23.98014729	4.720520047	1.3253134	0.489313422	0.218989164	0.110081684	0.059517448	0.033712303	23.98014729	6.69626302	2.509275591	1.199674509	0.660513572	0.404485254	0.262754772	0.177550662	1.063672468	1.108367889	1.162161433	1.202110281	1.222808008	1.235610368	1.246702766	1.257158916
STEsteroids2COR3D.sdf_pregnenolone	-5.225	26.7825541	19.61140137	19.97357399	29.05467745	57.79878794	140.6776639	383.7091631	1109.575244	26.7825541	16.90925384	29.62319692	85.42995453	312.3950382	1297.007679	5741.683488	26447.58819	26.7825541	3512.181948	4.45E+07	7.01E+11	1.03E+16	1.44E+20	1.91E+24	2.45E+28	26.7825541	4.965514791	1.282466382	0.428913857	0.170289851	0.075043051	0.035291722	0.017270706	26.7825541	6.924099005	2.525553729	1.208850852	0.671385121	0.415883269	0.273533449	0.18699418	1.077042556	1.099937053	1.13613528	1.171529215	1.204898551	1.22850522	1.248075093	1.263545047
STEsteroids2COR3D.sdf_17a_hydroxypregnenolone	-5	27.96313799	20.08282436	19.22944258	24.00693647	38.103851	72.24904523	153.0154582	350.3135276	27.96313799	18.59371253	31.73308961	84.59107884	270.9011756	976.5840797	3743.166571	14806.66994	27.96313799	2344.108806	1.49E+07	1.40E+11	1.24E+15	1.05E+19	8.61E+22	6.81E+26	27.96313799	5.064330429	1.268039335	0.41076767	0.156008097	0.065373616	0.029150083	0.013514425	27.96313799	7.20941733	2.608243941	1.23728093	0.684196038	0.422433359	0.277175158	0.189112768	1.076610627	1.103037862	1.136846981	1.178458622	1.217245124	1.246821799	1.269867261	1.287424208
STEsteroids2COR3D.sdf_progesterone	-7.38	26.31734277	19.49928081	23.3401149	43.30690793	110.3634734	336.4506586	1117.388009	3897.257943	26.31734277	30.87807682	48.11254033	92.64766242	214.2628733	567.0106223	1646.84667	5092.647494	26.31734277	2659.85192	7589054.233	3.30E+10	1.46E+14	6.44E+17	2.80E+21	1.21E+25	26.31734277	4.641613517	1.208511758	0.416720309	0.196516108	0.110768216	0.071379353	0.05030239	26.31734277	6.917465561	2.545220115	1.225150788	0.693946098	0.440876542	0.298137855	0.209848258	1.064050545	1.106913342	1.138049136	1.15679386	1.164609717	1.173241724	1.17939511	1.187238095
STEsteroids2COR3D.sdf_17a_hydroxyprogesterone	-7.74	27.48130427	21.19442612	27.55851653	56.80681142	158.8417206	519.3310642	1824.541403	6605.979811	27.48130427	32.21663734	49.98726512	95.62212703	218.8056157	574.1730835	1655.340647	5082.162153	27.48130427	2459.784265	9085300.131	6.04E+10	4.09E+14	2.70E+18	1.74E+22	1.09E+26	27.48130427	4.804413669	1.221899232	0.415531258	0.187519267	0.100403714	0.061153335	0.040753266	27.48130427	7.196029471	2.623748571	1.250066972	0.704772149	0.445993926	0.300604745	0.21100939	1.063723378	1.115719259	1.156322522	1.185046232	1.201723404	1.213884496	1.225514041	1.233871824
STEsteroids2COR3D.sdf_testosterone	-6.724	23.82789489	17.53327783	21.00641094	37.8336364	91.4373597	256.8855249	783.001916	2516.437886	23.82789489	28.96146499	45.9437459	88.81773588	203.1846575	527.9016402	1492.714329	4462.683488	23.82789489	5794.294055	4.42E+07	4.15E+11	4.00E+15	3.83E+19	3.65E+23	3.43E+27	23.82789489	4.471236804	1.230044126	0.446028559	0.216190328	0.125119099	0.081941197	0.058290693	23.82789489	6.584893421	2.487267417	1.205840529	0.675736402	0.420415275	0.277098108	0.18955036	1.059393438	1.110373464	1.145649271	1.158010149	1.165698455	1.167768494	1.172714339	1.179015441
STEsteroids2COR3D.sdf_prednisolone	-7.512	30.31286821	21.25708438	22.56836503	37.69359113	91.17313752	270.0643257	877.758969	2977.209495	30.31286821	42.86086341	83.11568711	208.9070397	653.9236327	2405.014791	9841.268778	43095.17673	30.31286821	2817.224902	1.12E+07	8.46E+10	6.70E+14	5.25E+18	4.05E+22	3.07E+26	30.31286821	5.394199718	1.395704924	0.497123899	0.223292442	0.115075166	0.064797472	0.038697127	30.31286821	7.700047294	2.755497043	1.29862222	0.728767387	0.461480959	0.311659996	0.219194536	1.077074041	1.111084766	1.135670523	1.158934562	1.18295902	1.203385782	1.220184791	1.233089295
STEsteroids2COR3D.sdf_cortisolacetat	-7.553	34.04182992	33.75649129	58.59540283	155.910372	542.0876353	2186.581806	9592.839495	43986.5344	34.04182992	80.76473013	311.1507491	1829.877827	14690.76153	141126.398	1494354.273	1.67E+07	34.04182992	2088.775595	2045802.2	4.63E+09	1.19E+13	3.16E+16	8.45E+19	2.26E+23	34.04182992	5.495118479	1.36177594	0.474434569	0.20948178	0.106554213	0.059094357	0.034635365	34.04182992	7.942752331	2.758459858	1.286359652	0.724699376	0.465016805	0.318758245	0.227601699	1.083113569	1.14084755	1.186427472	1.214037075	1.233302638	1.247478914	1.261649939	1.274822024
STEsteroids2COR3D.sdf_4_pregnene_3_11_20_trione	-6.779	27.59059532	21.42714289	25.68538631	45.77562492	110.0107469	314.4828383	975.7514131	3161.55595	27.59059532	32.41003431	51.49330593	103.7142934	255.7801561	733.9931673	2345.566394	8052.718657	27.59059532	1763.188337	1272884.624	1.98E+09	3.63E+12	7.01E+15	1.38E+19	2.71E+22	27.59059532	4.943011796	1.270411969	0.442317392	0.196543035	0.101910821	0.058822849	0.036550336	27.59059532	7.240389011	2.656544411	1.278937495	0.726036097	0.468019879	0.322375004	0.231599047	1.067019996	1.108409355	1.149649854	1.187167629	1.220404265	1.243900328	1.263974216	1.273020187
STEsteroids2COR3D.sdf_epicorticosterone	-7.2	29.20144379	22.03024111	26.62529808	51.53634695	142.0215367	472.8488972	1701.461325	6393.464774	29.20144379	32.89818311	49.39632647	92.87730017	211.5630859	554.0583955	1596.683237	4907.09051	29.20144379	2670.82266	7272846.68	3.20E+10	1.43E+14	6.31E+17	2.74E+21	1.17E+25	29.20144379	4.935373005	1.235358644	0.41574094	0.191990398	0.105983436	0.067066466	0.046534338	29.20144379	7.368637526	2.638674507	1.247362575	0.69984526	0.441822948	0.297260591	0.208333634	1.077397822	1.111565601	1.130583477	1.139865799	1.147064272	1.151499645	1.156823243	1.162601037
STEsteroids2COR3D.sdf_19_nortestosterone	-6.144	22.56441659	17.12369416	21.13477112	38.63916095	94.29966006	261.1407487	799.6004329	2576.845814	22.56441659	27.29146745	44.07134949	87.09160003	203.1722227	535.4837383	1527.577776	4589.470135	22.56441659	5958.789279	4.80E+07	4.69E+11	4.66E+15	4.61E+19	4.51E+23	4.37E+27	22.56441659	4.225109672	1.189749541	0.43937716	0.218538231	0.128282952	0.084732965	0.060576133	22.56441659	6.237928667	2.391704391	1.175856966	0.666561468	0.418014452	0.277120206	0.190435577	1.054799317	1.107451608	1.142560557	1.151025549	1.153595052	1.153956552	1.155502199	1.160412953
STEsteroids2COR3D.sdf_16a_17a_dihydroxyprogesterone	-6.247	28.86524545	22.84942334	30.78472463	65.41594056	185.9834551	611.4650307	2148.51039	7765.322051	28.86524545	34.02180622	52.77133781	101.1365557	231.6196142	606.7024809	1743.097401	5323.747714	28.86524545	2410.50608	8956998.856	6.09E+10	4.21E+14	2.83E+18	1.85E+22	1.18E+26	28.86524545	4.955078468	1.237763843	0.417445925	0.18600593	0.098479673	0.059428356	0.039324576	28.86524545	7.449462364	2.678333207	1.265470012	0.709683938	0.447395485	0.300734889	0.210610385	1.068185061	1.124225641	1.170614585	1.203245204	1.22228528	1.237051223	1.250447692	1.261297234
STEsteroids2COR3D.sdf_16a_methylprogesterone	-7.12	27.85679635	21.27508311	26.69851771	52.18216725	137.8702287	426.7591216	1421.40331	4932.86186	27.85679635	32.65034358	50.48604426	96.81539847	222.7229063	586.1406992	1690.52146	5186.230973	27.85679635	2591.588617	7356539.855	3.22E+10	1.44E+14	6.36E+17	2.78E+21	1.20E+25	27.85679635	4.780936102	1.216902874	0.414417898	0.193190229	0.107911372	0.069043685	0.048405454	27.85679635	7.170703433	2.582170415	1.232957509	0.692546231	0.438403311	0.295430147	0.20725569	1.072281252	1.119805028	1.157738544	1.183109324	1.19398797	1.204690787	1.212679134	1.222260275
STEsteroids2COR3D.sdf_19_norprogesterone	-6.817	25.03795486	18.99495999	23.40726005	44.17916322	113.2488271	346.747018	1144.620065	3984.087939	25.03795486	29.34958691	46.60164945	91.64691388	215.7117278	577.4194093	1687.879486	5236.350622	25.03795486	2682.238002	7472692.363	3.14E+10	1.34E+14	5.69E+17	2.38E+21	9.84E+24	25.03795486	4.402324127	1.168760446	0.406786011	0.197608406	0.112892011	0.073312477	0.051875129	25.03795486	6.588276635	2.45887352	1.199810272	0.687163546	0.43997787	0.299212125	0.211555892	1.060303039	1.105862551	1.136575251	1.151628575	1.155422941	1.159133326	1.161656138	1.167114593
STEsteroids2COR3D.sdf_2a_methylcortisol	-7.688	31.87711058	24.56393106	30.08146175	62.91266951	204.4224409	840.617025	3849.848059	18568.94302	31.87711058	32.17787453	45.32041772	81.81922759	182.7639602	479.3647244	1403.241293	4410.291612	31.87711058	1952.712301	2503775.369	7.10E+09	2.25E+13	7.29E+16	2.36E+20	7.59E+23	31.87711058	5.268849559	1.255168445	0.404586542	0.162982136	0.07570434	0.038805697	0.021367887	31.87711058	7.866102887	2.758658193	1.286970968	0.71144205	0.4455076	0.297532136	0.207150084	1.084452954	1.113778854	1.131537318	1.142701613	1.164281839	1.18873164	1.20798843	1.222150882
STEsteroids2COR3D.sdf_2a_methyl_9a_fluoro_cortisol	-5.797	33.21571527	25.66090322	30.90837584	63.00616617	200.8399763	818.2787472	3732.417923	17965.51826	33.21571527	33.0237794	45.67695209	81.28676638	180.0471647	470.5015216	1375.931018	4325.878605	33.21571527	1965.290128	2479004.346	7.04E+09	2.23E+13	7.26E+16	2.36E+20	7.60E+23	33.21571527	5.523412279	1.30680544	0.414506836	0.164549055	0.075635272	0.038478887	0.021064156	33.21571527	8.229805289	2.874568918	1.325681238	0.725623413	0.45184948	0.300780037	0.208970574	1.089236022	1.121457337	1.139379595	1.150413299	1.172462551	1.198974425	1.221149152	1.236751484
[truncated: 552 more columns]
