# Supplementary material for: Choquet integral-based fuzzy molecular characterizations: when global definitions are computed from the dependency among atom/bond contributions (LOVIs/LOEIs)
Source: J Cheminform. 2018 Oct 25;10:51. doi: 10.1186/s13321-018-0306-7 (PMC6755596; doi:10.1186/s13321-018-0306-7)
Supplement: Supplementary file 3 — Additional file 3. Matrices of descriptors obtained from the calculation of the projects created in Additional file 2 on the Steroid dataset. [file 13321_2018_306_MOESM3_ESM.zip › Suppl. Info. 3/1 - Datasets L-measure = -0.5/AO2/AO2(0.2).csv]

molecules	pK(log1/K)	CHOQUET[-0.5;AO2;0.2]_B_AB_nCi_2_M10_NS0_T_KA_h-s_MID	CHOQUET[-0.5;AO2;0.2]_B_AB_nCi_2_M10_NS1_T_KA_h-s_MID	CHOQUET[-0.5;AO2;0.2]_B_AB_nCi_2_M10_NS2_T_KA_h-s_MID	CHOQUET[-0.5;AO2;0.2]_B_AB_nCi_2_M10_NS3_T_KA_h-s_MID	CHOQUET[-0.5;AO2;0.2]_B_AB_nCi_2_M10_NS4_T_KA_h-s_MID	CHOQUET[-0.5;AO2;0.2]_B_AB_nCi_2_M10_NS5_T_KA_h-s_MID	CHOQUET[-0.5;AO2;0.2]_B_AB_nCi_2_M10_NS6_T_KA_h-s_MID	CHOQUET[-0.5;AO2;0.2]_B_AB_nCi_2_M10_NS7_T_KA_h-s_MID	CHOQUET[-0.5;AO2;0.2]_B_AB_nCi_2_M13_NS0_T_KA_h-s_MID	CHOQUET[-0.5;AO2;0.2]_B_AB_nCi_2_M13_NS1_T_KA_h-s_MID	CHOQUET[-0.5;AO2;0.2]_B_AB_nCi_2_M13_NS2_T_KA_h-s_MID	CHOQUET[-0.5;AO2;0.2]_B_AB_nCi_2_M13_NS3_T_KA_h-s_MID	CHOQUET[-0.5;AO2;0.2]_B_AB_nCi_2_M13_NS4_T_KA_h-s_MID	CHOQUET[-0.5;AO2;0.2]_B_AB_nCi_2_M13_NS5_T_KA_h-s_MID	CHOQUET[-0.5;AO2;0.2]_B_AB_nCi_2_M13_NS6_T_KA_h-s_MID	CHOQUET[-0.5;AO2;0.2]_B_AB_nCi_2_M13_NS7_T_KA_h-s_MID	CHOQUET[-0.5;AO2;0.2]_B_AB_nCi_2_M16_NS0_T_KA_h-s_MID	CHOQUET[-0.5;AO2;0.2]_B_AB_nCi_2_M16_NS1_T_KA_h-s_MID	CHOQUET[-0.5;AO2;0.2]_B_AB_nCi_2_M16_NS2_T_KA_h-s_MID	CHOQUET[-0.5;AO2;0.2]_B_AB_nCi_2_M16_NS3_T_KA_h-s_MID	CHOQUET[-0.5;AO2;0.2]_B_AB_nCi_2_M16_NS4_T_KA_h-s_MID	CHOQUET[-0.5;AO2;0.2]_B_AB_nCi_2_M16_NS5_T_KA_h-s_MID	CHOQUET[-0.5;AO2;0.2]_B_AB_nCi_2_M16_NS6_T_KA_h-s_MID	CHOQUET[-0.5;AO2;0.2]_B_AB_nCi_2_M16_NS7_T_KA_h-s_MID	CHOQUET[-0.5;AO2;0.2]_B_AB_nCi_2_M3_NS0_T_KA_h-s_MID	CHOQUET[-0.5;AO2;0.2]_B_AB_nCi_2_M3_NS1_T_KA_h-s_MID	CHOQUET[-0.5;AO2;0.2]_B_AB_nCi_2_M3_NS2_T_KA_h-s_MID	CHOQUET[-0.5;AO2;0.2]_B_AB_nCi_2_M3_NS3_T_KA_h-s_MID	CHOQUET[-0.5;AO2;0.2]_B_AB_nCi_2_M3_NS4_T_KA_h-s_MID	CHOQUET[-0.5;AO2;0.2]_B_AB_nCi_2_M3_NS5_T_KA_h-s_MID	CHOQUET[-0.5;AO2;0.2]_B_AB_nCi_2_M3_NS6_T_KA_h-s_MID	CHOQUET[-0.5;AO2;0.2]_B_AB_nCi_2_M3_NS7_T_KA_h-s_MID	CHOQUET[-0.5;AO2;0.2]_B_AB_nCi_2_M5_NS0_T_KA_h-s_MID	CHOQUET[-0.5;AO2;0.2]_B_AB_nCi_2_M5_NS1_T_KA_h-s_MID	CHOQUET[-0.5;AO2;0.2]_B_AB_nCi_2_M5_NS2_T_KA_h-s_MID	CHOQUET[-0.5;AO2;0.2]_B_AB_nCi_2_M5_NS3_T_KA_h-s_MID	CHOQUET[-0.5;AO2;0.2]_B_AB_nCi_2_M5_NS4_T_KA_h-s_MID	CHOQUET[-0.5;AO2;0.2]_B_AB_nCi_2_M5_NS5_T_KA_h-s_MID	CHOQUET[-0.5;AO2;0.2]_B_AB_nCi_2_M5_NS6_T_KA_h-s_MID	CHOQUET[-0.5;AO2;0.2]_B_AB_nCi_2_M5_NS7_T_KA_h-s_MID	CHOQUET[-0.5;AO2;0.2]_B_AB_nCi_2_M10_SS0_T_KA_h-s_MID	CHOQUET[-0.5;AO2;0.2]_B_AB_nCi_2_M10_SS1_T_KA_h-s_MID	CHOQUET[-0.5;AO2;0.2]_B_AB_nCi_2_M10_SS2_T_KA_h-s_MID	CHOQUET[-0.5;AO2;0.2]_B_AB_nCi_2_M10_SS3_T_KA_h-s_MID	CHOQUET[-0.5;AO2;0.2]_B_AB_nCi_2_M10_SS4_T_KA_h-s_MID	CHOQUET[-0.5;AO2;0.2]_B_AB_nCi_2_M10_SS5_T_KA_h-s_MID	CHOQUET[-0.5;AO2;0.2]_B_AB_nCi_2_M10_SS6_T_KA_h-s_MID	CHOQUET[-0.5;AO2;0.2]_B_AB_nCi_2_M10_SS7_T_KA_h-s_MID
STEsteroids2COR3D.sdf_aldosterone	-6.279	30.30092868	25.52312295	37.06388452	83.32807885	242.7976623	801.718402	2826.470108	10361.7606	30.30092868	39.18046254	71.73421898	170.5214213	503.439301	1747.300209	6777.791497	28284.80085	30.30092868	2865.874365	1.03E+07	7.51E+10	5.11E+14	3.22E+18	1.91E+22	1.09E+26	30.30092868	5.217362429	1.259425031	0.388285424	0.147821855	0.064762055	0.031418359	0.01640086	30.30092868	7.747184666	2.802857558	1.320961875	0.725533808	0.453718135	0.302682588	0.21072267	1.07534931	1.130779388	1.17143602	1.185408449	1.19472799	1.208731917	1.221994204	1.234088433
STEsteroids2COR3D.sdf_androstanediol	-5	24.30292518	19.09679136	23.35684639	40.95652511	93.22568771	245.1233203	701.0186059	2109.236978	24.30292518	14.13282343	22.07763757	57.19810259	186.78149	688.4679737	2742.682341	11369.65352	24.30292518	7464.190833	1.40E+08	2.69E+12	4.88E+16	8.57E+20	1.48E+25	2.52E+29	24.30292518	4.855549389	1.33747006	0.464579059	0.193467129	0.090378975	0.045560541	0.024173618	24.30292518	6.570266407	2.443752818	1.162206821	0.620657906	0.364223061	0.22443285	0.1423614	1.074166592	1.108354343	1.151185167	1.184557406	1.202158687	1.208272051	1.208833149	1.207336029
STEsteroids2COR3D.sdf_5_androstenediol	-5	24.43769177	17.00548502	16.37114499	22.44052364	42.51177482	100.430532	269.854444	773.4265741	24.43769177	15.66564942	28.14568358	81.16908879	291.5041976	1133.843131	4689.72956	19937.08311	24.43769177	2199.969484	8763319.786	4.24E+10	1.83E+14	7.38E+17	2.85E+21	1.08E+25	24.43769177	4.746479738	1.261909155	0.425953635	0.16916988	0.074247985	0.034649739	0.016787334	24.43769177	6.610801673	2.471758517	1.194496904	0.648443116	0.39063009	0.247657352	0.162092525	1.076678671	1.107723947	1.150612465	1.201985206	1.247304034	1.278793126	1.305816641	1.323476358
STEsteroids2COR3D.sdf_4_androstenedione	-5.763	23.77689537	17.24082576	21.2276524	40.60371601	102.2005747	302.2682895	937.8789212	3048.821782	23.77689537	28.53209876	45.48992665	88.75590763	205.7365844	542.9395456	1561.090983	4739.172874	23.77689537	4846.063099	5.04E+07	5.16E+11	4.81E+15	4.27E+19	3.69E+23	3.14E+27	23.77689537	4.455594988	1.242779942	0.42750496	0.207517508	0.118532734	0.076670367	0.053949961	23.77689537	6.587235711	2.510970555	1.236546998	0.701537426	0.450754809	0.307186214	0.21777161	1.055558414	1.111014185	1.146675026	1.158811367	1.166595376	1.174790298	1.173834569	1.173038528
STEsteroids2COR3D.sdf_androsterone	-5.613	23.73509628	20.34118639	40.80536509	193.4923879	1283.756873	9162.211594	66247.24146	480727.3466	23.73509628	30.08450727	54.28308472	131.5883276	404.0589419	1443.417465	5635.75544	23162.96613	23.73509628	3065.213928	1.28E+07	8.90E+10	6.08E+14	3.95E+18	2.47E+22	1.49E+26	23.73509628	4.617388469	1.324319232	0.504552315	0.23531738	0.123246195	0.069220075	0.040570778	23.73509628	6.580141048	2.481209188	1.197638181	0.654185148	0.401440341	0.26059609	0.175993115	1.056047586	1.105603726	1.158948707	1.180749491	1.182272184	1.18717401	1.19370965	1.199472205
STEsteroids2COR3D.sdf_corticosterone	-7.881	29.29351544	23.37927437	30.33972033	71.00427369	264.9077307	1230.286837	6207.940294	32320.11397	29.29351544	30.98823135	45.36960856	85.88385811	202.4808165	560.168596	1724.596619	5712.218974	29.29351544	1851.465512	1749373.926	3.70E+09	8.74E+12	2.08E+16	4.89E+19	1.13E+23	29.29351544	4.979113196	1.216925668	0.390023321	0.157016068	0.072552923	0.036902197	0.020087461	29.29351544	7.384677819	2.659009973	1.260457824	0.698959702	0.440615083	0.295860939	0.20706113	1.079934092	1.108195529	1.113068923	1.101821631	1.099962036	1.105976217	1.113872705	1.120816091
STEsteroids2COR3D.sdf_cortisol	-7.881	30.42986297	30.40170277	53.99680148	151.979745	573.2346251	2542.085458	12276.32177	61722.65705	30.42986297	70.82400035	262.0424063	1429.530987	10575.96309	96138.77055	994601.4327	1.11E+07	30.42986297	2070.782359	2778401.424	7.23E+09	1.98E+13	5.37E+16	1.44E+20	3.81E+23	30.42986297	5.276005595	1.347783845	0.469886501	0.20677048	0.104661113	0.057933727	0.034024922	30.42986297	7.687209966	2.737701587	1.288567652	0.709465498	0.445345382	0.298044443	0.208003815	1.077862823	1.147374286	1.212600695	1.267602573	1.309727704	1.325351335	1.339151656	1.340278137
STEsteroids2COR3D.sdf_cortisone	-6.892	30.57739292	24.47585387	31.30023209	61.83330817	167.5166037	540.0431932	1884.475481	6879.788752	30.57739292	36.5107283	58.30728246	118.2781269	294.0299793	850.2098586	2738.0756	9487.628031	30.57739292	3389.977495	1.20E+07	6.23E+10	3.22E+14	1.65E+18	8.28E+21	4.12E+25	30.57739292	5.233086153	1.314237638	0.44625064	0.197248225	0.101726302	0.058594445	0.036498757	30.57739292	7.67971527	2.74601044	1.307567551	0.728904928	0.467251444	0.319856748	0.228548875	1.081444463	1.127306831	1.161998538	1.185880856	1.209943385	1.233397297	1.252575106	1.26069045
STEsteroids2COR3D.sdf_dehydroepiandrosterone	-5	24.29583542	16.31098671	15.90162486	23.09171212	47.84111271	120.4590576	336.2257128	988.1861127	24.29583542	15.86951375	30.18942129	92.41880783	346.3679022	1414.68661	6009.061054	25931.47322	24.29583542	922.8581288	625272.9455	8.56E+08	1.19E+12	1.60E+15	2.06E+18	2.58E+21	24.29583542	4.758455705	1.277646255	0.435368164	0.176796869	0.07982265	0.038428801	0.019231045	24.29583542	6.606596848	2.492588686	1.221741911	0.677971899	0.424277101	0.281071939	0.19345194	1.071833828	1.102156468	1.148277199	1.197070081	1.235751533	1.269758787	1.286389767	1.300147222
STEsteroids2COR3D.sdf_11_deoxycorticosterone	-7.653	28.04249447	21.09823548	26.57004213	55.20499661	162.8541896	570.0620817	2128.101307	8182.558404	28.04249447	32.52228051	50.22321827	97.16525857	227.4332514	610.9635617	1803.178399	5666.78586	28.04249447	3104.777922	1.14E+07	5.85E+10	2.89E+14	1.37E+18	6.39E+21	2.94E+25	28.04249447	4.744287446	1.228963337	0.403805412	0.189626889	0.105763424	0.067579279	0.047333533	28.04249447	7.062386163	2.561126288	1.232302849	0.689465985	0.437434871	0.295091438	0.207250687	1.07805001	1.115166945	1.129493526	1.131986613	1.126223142	1.121579157	1.119149225	1.122846889
STEsteroids2COR3D.sdf_11_deoxycortisol	-7.881	29.25563998	22.69589199	30.19814207	65.67714294	195.305263	672.9056548	2472.643574	9294.298794	29.25563998	34.28632233	53.05751865	102.4789528	237.9985365	634.7166819	1859.822483	5794.682377	29.25563998	2514.475062	7798658.117	4.47E+10	2.49E+14	1.30E+18	6.55E+21	3.19E+25	29.25563998	4.916212564	1.239315507	0.411077676	0.183187129	0.096509646	0.057637416	0.037612066	29.25563998	7.364682586	2.643440284	1.258689839	0.700346588	0.442535467	0.297588466	0.208464662	1.078807548	1.123866116	1.150968258	1.160554862	1.165206213	1.170313238	1.174805602	1.180299856
STEsteroids2COR3D.sdf_dihydrotestosterone	-5.919	23.82164909	17.36678125	20.14917473	34.97676463	77.80293091	203.6988399	573.3813926	1696.362602	23.82164909	30.29877835	50.58500607	103.3761112	251.3291735	694.2207991	2098.744668	6750.801526	23.82164909	4158.505024	2.93E+07	2.65E+11	2.31E+15	1.95E+19	1.60E+23	1.30E+27	23.82164909	4.54960709	1.263297293	0.434976906	0.209366827	0.117449702	0.075153229	0.052724489	23.82164909	6.543101887	2.462993304	1.185878163	0.650705525	0.399450364	0.259700784	0.175546135	1.058889739	1.106807418	1.151051451	1.18217948	1.205167091	1.219153055	1.230069952	1.236661671
STEsteroids2COR3D.sdf_estradiol	-5	23.10885379	13.75589482	19.53274148	91.15071931	655.4097919	4733.186501	33920.02924	237772.8231	23.10885379	44.5353702	128.9809863	503.0073939	2437.259291	13493.09656	80672.54141	503987.6988	23.10885379	19454.84428	1.61E+09	1.18E+14	7.69E+18	4.67E+23	2.73E+28	1.56E+33	23.10885379	4.679456712	1.465608817	0.583488628	0.297871243	0.16977877	0.103754402	0.066178883	23.10885379	6.358239061	2.440623613	1.217374773	0.689349782	0.431302501	0.282971491	0.19103341	1.07020887	1.102280019	1.141744546	1.149540188	1.142468837	1.129777817	1.125027929	1.126555315
STEsteroids2COR3D.sdf_estriol	-5	24.64796525	14.35180681	19.2873207	87.80549047	637.7256769	4615.162035	33304.41567	234682.5301	24.64796525	48.24159362	140.3546425	549.9749103	2687.824503	14995.95334	90158.40765	564919.7232	24.64796525	18753.91929	1.56E+09	1.16E+14	7.62E+18	4.65E+23	2.72E+28	1.56E+33	24.64796525	4.858884548	1.472267898	0.578517931	0.292856149	0.165990455	0.101023527	0.064242649	24.64796525	6.610471839	2.483581384	1.224813527	0.692219204	0.432401524	0.283496452	0.191313842	1.079834191	1.114662299	1.164079095	1.185458486	1.188959354	1.184579236	1.181965042	1.18401924
STEsteroids2COR3D.sdf_estrone	-5	22.95675096	13.92091259	19.17114603	84.16983335	584.6088371	4128.538007	28767.83573	195333.5888	22.95675096	44.06181601	128.6924251	511.8461955	2553.740412	14639.99912	90626.49338	584754.4349	22.95675096	7461.571663	1.74E+08	4.49E+12	1.07E+17	2.42E+21	5.23E+25	1.10E+30	22.95675096	4.687978947	1.464751768	0.584708747	0.29711374	0.168400811	0.102173975	0.064637302	22.95675096	6.356479499	2.465406095	1.242852318	0.718027986	0.463263307	0.314796068	0.221108483	1.065042513	1.095458987	1.144171272	1.164018876	1.168703037	1.168618814	1.17368706	1.178601252
STEsteroids2COR3D.sdf_etiocholanolone	-5.225	24.11878049	19.53925345	28.7629326	84.27542363	374.3903958	1926.778095	10337.51816	55972.10624	24.11878049	17.45345505	17.17815973	21.84835257	35.2456449	66.80623892	139.6779268	316.47491	24.11878049	908.5854913	1032584.206	2.05E+09	3.85E+12	6.73E+15	1.12E+19	1.82E+22	24.11878049	4.730727331	1.33013733	0.488240466	0.21863926	0.10993979	0.05945712	0.033686268	24.11878049	6.706826468	2.510025666	1.20432582	0.65664537	0.402383013	0.261244491	0.176433011	1.066370821	1.113063587	1.169570091	1.212669515	1.237500959	1.255576444	1.272338708	1.288360435
STEsteroids2COR3D.sdf_pregnenolone	-5.225	26.9808138	19.75274852	20.32204372	30.39737054	63.08853804	160.4167655	455.3648688	1362.850503	26.9808138	17.28993928	31.76275095	97.10629726	374.5499041	1630.073387	7511.951318	35761.41823	26.9808138	4321.995722	7.22E+07	1.18E+12	1.64E+16	2.09E+20	2.55E+24	3.05E+28	26.9808138	4.976421656	1.285976373	0.42857447	0.17019452	0.075009238	0.035279343	0.017266238	26.9808138	6.935425615	2.526526	1.21466855	0.668478844	0.414267628	0.272369842	0.186130091	1.080822719	1.104338663	1.145694049	1.186233848	1.225801163	1.25287622	1.276253351	1.295292151
STEsteroids2COR3D.sdf_17a_hydroxypregnenolone	-5	28.1627864	20.18819336	19.41759357	24.59255557	40.04922156	78.49152708	172.0670982	407.8073666	28.1627864	18.99005559	33.6942554	93.89942134	312.3204616	1163.909549	4588.298581	18595.69992	28.1627864	2761.640286	2.35E+07	2.36E+11	2.04E+15	1.62E+19	1.23E+23	9.08E+26	28.1627864	5.074120548	1.270024599	0.410536076	0.155957382	0.065359802	0.02914586	0.013513071	28.1627864	7.221591599	2.609374564	1.242655908	0.680891899	0.42071471	0.275979586	0.188242117	1.080003948	1.107087639	1.1433879	1.191143058	1.236135397	1.269851294	1.296718354	1.317372605
STEsteroids2COR3D.sdf_progesterone	-7.38	26.47165282	19.70676957	24.23448951	47.21579002	126.7841799	404.0509206	1388.140802	4964.355055	26.47165282	31.08799721	48.9453333	95.94386597	226.9018646	615.1314672	1829.970464	5789.298207	26.47165282	3001.930849	1.06E+07	4.98E+10	2.22E+14	9.54E+17	4.00E+21	1.66E+25	26.47165282	4.651544761	1.225875057	0.405613776	0.191472958	0.10769036	0.069419758	0.049044159	26.47165282	6.92732751	2.546043442	1.229391664	0.690078707	0.438470033	0.29630971	0.208459954	1.066681989	1.113873004	1.146320829	1.167310698	1.175084503	1.185743729	1.19220045	1.201471381
STEsteroids2COR3D.sdf_17a_hydroxyprogesterone	-7.74	27.63345164	21.44588018	28.78436871	62.51605433	183.9674872	626.3312314	2266.197284	8389.955664	27.63345164	32.40493606	50.76138378	98.76564144	231.0023948	620.8777162	1833.300964	5756.927262	27.63345164	2782.478518	1.34E+07	9.86E+10	6.76E+14	4.33E+18	2.65E+22	1.57E+26	27.63345164	4.814750971	1.234270517	0.40815462	0.184276784	0.09847189	0.059977879	0.040037526	27.63345164	7.206949237	2.624694551	1.25358	0.700745417	0.443573823	0.298792783	0.209643046	1.065758842	1.123616671	1.16807427	1.202028674	1.220495483	1.234117823	1.248571042	1.259107828
STEsteroids2COR3D.sdf_testosterone	-6.724	23.95221497	17.72241972	21.81749511	41.21759485	105.1979497	309.3792193	980.2153163	3258.554619	23.95221497	29.15500065	46.65552157	91.57412531	213.5935859	566.8790468	1637.401516	4995.20543	23.95221497	6914.228046	6.15E+07	6.05E+11	5.83E+15	5.49E+19	5.09E+23	4.67E+27	23.95221497	4.481880783	1.24914051	0.435397458	0.210327819	0.121533701	0.079634785	0.056791155	23.95221497	6.59395655	2.487951588	1.20972903	0.672282813	0.418429505	0.275669426	0.18850536	1.061498315	1.116560934	1.153734473	1.166196165	1.175302154	1.174818279	1.178759365	1.184898397
STEsteroids2COR3D.sdf_prednisolone	-7.512	30.5357512	21.53081339	23.34370202	40.74143901	104.2365104	325.1235235	1102.244027	3865.650138	30.5357512	43.33357362	85.15398656	218.8768239	705.14842	2675.010731	11278.58188	50757.89671	30.5357512	3010.542946	1.53E+07	1.31E+11	1.10E+15	8.74E+18	6.68E+22	4.94E+26	30.5357512	5.406011653	1.401026937	0.493648076	0.221929959	0.114391145	0.064445565	0.038516079	30.5357512	7.712853955	2.756629635	1.303040766	0.72479506	0.459275598	0.310048255	0.217994068	1.080881709	1.119340903	1.144417525	1.168360861	1.194711217	1.216701473	1.235482871	1.249685034
STEsteroids2COR3D.sdf_cortisolacetat	-7.553	34.3153636	34.27803106	61.26053043	170.1213691	617.7826459	2588.043875	11705.59284	55025.96601	34.3153636	81.84804747	322.275032	1968.382221	16555.63189	166319.7764	1829919.404	2.11E+07	34.3153636	2183.548632	2524978.372	6.44E+09	1.78E+13	4.90E+16	1.33E+20	3.57E+23	34.3153636	5.505497167	1.366022086	0.472678709	0.208671559	0.106117927	0.058863937	0.034516332	34.3153636	7.954956925	2.76082401	1.290381039	0.720747805	0.462637291	0.316917234	0.226183301	1.087686485	1.150207483	1.201346388	1.237069682	1.264104697	1.279765915	1.294076682	1.307388581
STEsteroids2COR3D.sdf_4_pregnene_3_11_20_trione	-6.779	27.75830513	21.61943466	26.38586444	48.64660629	121.5792036	360.0765986	1149.670612	3818.486858	27.75830513	32.7057656	52.69487133	108.6071145	275.655072	815.9439067	2688.769862	9499.336558	27.75830513	1838.164571	1487165.168	2.57E+09	5.10E+12	1.03E+16	2.09E+19	4.19E+22	27.75830513	4.95306289	1.279130992	0.438190246	0.194699529	0.100883704	0.058244553	0.03622619	27.75830513	7.250808392	2.657835033	1.284451781	0.721295673	0.46531656	0.320323537	0.230025945	1.069677694	1.114210198	1.15925362	1.203041589	1.245887941	1.276760913	1.30402892	1.312388433
STEsteroids2COR3D.sdf_epicorticosterone	-7.2	29.41624815	22.30527509	27.59725944	55.80167511	161.4942706	560.9541388	2085.534445	8030.747831	29.41624815	33.1536956	50.28315619	96.31390921	224.5819556	603.0679359	1781.459267	5604.81902	29.41624815	2992.871321	1.03E+07	4.91E+10	2.22E+14	9.58E+17	3.99E+21	1.63E+25	29.41624815	4.946897912	1.249582986	0.405017465	0.1875191	0.103259009	0.065339664	0.045431519	29.41624815	7.380915105	2.639842958	1.252146828	0.696000201	0.439548509	0.295558702	0.20704862	1.081078523	1.117712001	1.136941571	1.147621876	1.156989856	1.162098102	1.168207252	1.174771296
STEsteroids2COR3D.sdf_19_nortestosterone	-6.144	22.67709965	17.30206374	21.91554811	41.90011149	107.5641502	311.1847012	990.0668772	3298.23401	22.67709965	27.47986823	44.81781157	90.01191045	214.0906931	575.7777816	1675.233484	5127.105174	22.67709965	7170.180521	6.71E+07	6.79E+11	6.67E+15	6.41E+19	6.08E+23	5.72E+27	22.67709965	4.234607976	1.212310544	0.427680871	0.212563242	0.124595672	0.082352759	0.059025573	22.67709965	6.24594211	2.392361961	1.179505148	0.663441907	0.416092803	0.275699819	0.189382233	1.05679857	1.11335361	1.151123767	1.159377484	1.162279319	1.160420702	1.160051206	1.164563141
STEsteroids2COR3D.sdf_16a_17a_dihydroxyprogesterone	-6.247	29.03509386	23.14022483	32.16495742	71.7358151	213.3237308	725.7750496	2612.674777	9616.778685	29.03509386	34.23173866	53.56034035	104.3036527	243.8658755	653.2513877	1918.963076	5984.114954	29.03509386	2721.852266	1.34E+07	1.01E+11	7.06E+14	4.60E+18	2.85E+22	1.72E+26	29.03509386	4.966093883	1.248233564	0.410494216	0.182915432	0.096637556	0.058308987	0.038644215	29.03509386	7.462194679	2.679376842	1.268811865	0.705677256	0.445060042	0.298998049	0.209302273	1.070158411	1.132356907	1.183272099	1.221637845	1.242466476	1.258903091	1.275245522	1.289173765
STEsteroids2COR3D.sdf_16a_methylprogesterone	-7.12	28.04209966	21.54816776	27.82831902	57.08225782	158.2548473	508.9118019	1742.743706	6166.739393	28.04209966	32.88674069	51.31556274	100.0514697	235.0729531	632.9076439	1867.140369	5852.792812	28.04209966	2920.279781	1.04E+07	4.92E+10	2.21E+14	9.52E+17	3.99E+21	1.65E+25	28.04209966	4.791695531	1.233268888	0.403556266	0.18835683	0.104964513	0.067170376	0.047204454	28.04209966	7.183235612	2.582959299	1.238306997	0.688494256	0.43598212	0.293620717	0.205891438	1.074885747	1.127544109	1.167757309	1.196963956	1.208204354	1.220929458	1.229504154	1.240839433
STEsteroids2COR3D.sdf_19_norprogesterone	-6.817	25.1803267	19.19134994	24.28566603	48.0188961	129.3282106	412.7897967	1408.212887	5023.314798	25.1803267	29.55366834	47.46904161	95.10062032	228.8064941	626.5702232	1872.774278	5933.471846	25.1803267	3014.323614	1.03E+07	4.65E+10	2.00E+14	8.29E+17	3.35E+21	1.33E+25	25.1803267	4.410884852	1.190443622	0.393836886	0.192516009	0.109758822	0.071313466	0.050590937	25.1803267	6.597150725	2.459687056	1.203817558	0.68353042	0.437606508	0.29738082	0.21015404	1.062858865	1.11260716	1.144105483	1.160863742	1.163783868	1.168005814	1.169939041	1.176200986
STEsteroids2COR3D.sdf_2a_methylcortisol	-7.688	32.13260285	24.85724202	31.195892	69.37766615	245.0270337	1089.077222	5313.420664	26915.50789	32.13260285	32.57057704	46.65005947	86.54315591	200.0004979	543.7787518	1647.050841	5341.303142	32.13260285	2070.346929	3198472.711	1.03E+10	3.52E+13	1.18E+17	3.88E+20	1.24E+24	32.13260285	5.281311999	1.260666515	0.402884493	0.162243648	0.075343485	0.038629715	0.021282865	32.13260285	7.880159695	2.75985094	1.292884994	0.70708542	0.443195529	0.295871902	0.205918732	1.088232585	1.120173173	1.137107169	1.147916495	1.172179886	1.201402424	1.224996729	1.241936324
STEsteroids2COR3D.sdf_2a_methyl_9a_fluoro_cortisol	-5.797	33.48984183	25.96608585	32.00780877	69.27135749	240.1405088	1059.407164	5157.546072	26122.8781	33.48984183	33.44460754	47.07146108	86.1720078	197.7581327	536.5241365	1625.639528	5279.049247	33.48984183	2089.272717	3189371.038	1.04E+10	3.54E+13	1.19E+17	3.91E+20	1.25E+24	33.48984183	5.536777748	1.311959858	0.412901674	0.163843956	0.075287415	0.038308554	0.020981716	33.48984183	8.244907589	2.876294752	1.331985765	0.721152931	0.449619614	0.299193191	0.207795898	1.093215818	1.128526093	1.145434359	1.155551091	1.179492043	1.210537361	1.237240506	1.255767387
[truncated: 552 more columns]
