# Supplementary material for: Choquet integral-based fuzzy molecular characterizations: when global definitions are computed from the dependency among atom/bond contributions (LOVIs/LOEIs)
Source: J Cheminform. 2018 Oct 25;10:51. doi: 10.1186/s13321-018-0306-7 (PMC6755596; doi:10.1186/s13321-018-0306-7)
Supplement: Supplementary file 3 — Additional file 3. Matrices of descriptors obtained from the calculation of the projects created in Additional file 2 on the Steroid dataset. [file 13321_2018_306_MOESM3_ESM.zip › Suppl. Info. 3/1 - Datasets L-measure = -0.5/AO2/AO2(0.3).csv]

molecules	pK(log1/K)	CHOQUET[-0.5;AO2;0.3]_B_AB_nCi_2_M10_NS0_T_KA_h-s_MID	CHOQUET[-0.5;AO2;0.3]_B_AB_nCi_2_M10_NS1_T_KA_h-s_MID	CHOQUET[-0.5;AO2;0.3]_B_AB_nCi_2_M10_NS2_T_KA_h-s_MID	CHOQUET[-0.5;AO2;0.3]_B_AB_nCi_2_M10_NS3_T_KA_h-s_MID	CHOQUET[-0.5;AO2;0.3]_B_AB_nCi_2_M10_NS4_T_KA_h-s_MID	CHOQUET[-0.5;AO2;0.3]_B_AB_nCi_2_M10_NS5_T_KA_h-s_MID	CHOQUET[-0.5;AO2;0.3]_B_AB_nCi_2_M10_NS6_T_KA_h-s_MID	CHOQUET[-0.5;AO2;0.3]_B_AB_nCi_2_M10_NS7_T_KA_h-s_MID	CHOQUET[-0.5;AO2;0.3]_B_AB_nCi_2_M13_NS0_T_KA_h-s_MID	CHOQUET[-0.5;AO2;0.3]_B_AB_nCi_2_M13_NS1_T_KA_h-s_MID	CHOQUET[-0.5;AO2;0.3]_B_AB_nCi_2_M13_NS2_T_KA_h-s_MID	CHOQUET[-0.5;AO2;0.3]_B_AB_nCi_2_M13_NS3_T_KA_h-s_MID	CHOQUET[-0.5;AO2;0.3]_B_AB_nCi_2_M13_NS4_T_KA_h-s_MID	CHOQUET[-0.5;AO2;0.3]_B_AB_nCi_2_M13_NS5_T_KA_h-s_MID	CHOQUET[-0.5;AO2;0.3]_B_AB_nCi_2_M13_NS6_T_KA_h-s_MID	CHOQUET[-0.5;AO2;0.3]_B_AB_nCi_2_M13_NS7_T_KA_h-s_MID	CHOQUET[-0.5;AO2;0.3]_B_AB_nCi_2_M16_NS0_T_KA_h-s_MID	CHOQUET[-0.5;AO2;0.3]_B_AB_nCi_2_M16_NS1_T_KA_h-s_MID	CHOQUET[-0.5;AO2;0.3]_B_AB_nCi_2_M16_NS2_T_KA_h-s_MID	CHOQUET[-0.5;AO2;0.3]_B_AB_nCi_2_M16_NS3_T_KA_h-s_MID	CHOQUET[-0.5;AO2;0.3]_B_AB_nCi_2_M16_NS4_T_KA_h-s_MID	CHOQUET[-0.5;AO2;0.3]_B_AB_nCi_2_M16_NS5_T_KA_h-s_MID	CHOQUET[-0.5;AO2;0.3]_B_AB_nCi_2_M16_NS6_T_KA_h-s_MID	CHOQUET[-0.5;AO2;0.3]_B_AB_nCi_2_M16_NS7_T_KA_h-s_MID	CHOQUET[-0.5;AO2;0.3]_B_AB_nCi_2_M3_NS0_T_KA_h-s_MID	CHOQUET[-0.5;AO2;0.3]_B_AB_nCi_2_M3_NS1_T_KA_h-s_MID	CHOQUET[-0.5;AO2;0.3]_B_AB_nCi_2_M3_NS2_T_KA_h-s_MID	CHOQUET[-0.5;AO2;0.3]_B_AB_nCi_2_M3_NS3_T_KA_h-s_MID	CHOQUET[-0.5;AO2;0.3]_B_AB_nCi_2_M3_NS4_T_KA_h-s_MID	CHOQUET[-0.5;AO2;0.3]_B_AB_nCi_2_M3_NS5_T_KA_h-s_MID	CHOQUET[-0.5;AO2;0.3]_B_AB_nCi_2_M3_NS6_T_KA_h-s_MID	CHOQUET[-0.5;AO2;0.3]_B_AB_nCi_2_M3_NS7_T_KA_h-s_MID	CHOQUET[-0.5;AO2;0.3]_B_AB_nCi_2_M5_NS0_T_KA_h-s_MID	CHOQUET[-0.5;AO2;0.3]_B_AB_nCi_2_M5_NS1_T_KA_h-s_MID	CHOQUET[-0.5;AO2;0.3]_B_AB_nCi_2_M5_NS2_T_KA_h-s_MID	CHOQUET[-0.5;AO2;0.3]_B_AB_nCi_2_M5_NS3_T_KA_h-s_MID	CHOQUET[-0.5;AO2;0.3]_B_AB_nCi_2_M5_NS4_T_KA_h-s_MID	CHOQUET[-0.5;AO2;0.3]_B_AB_nCi_2_M5_NS5_T_KA_h-s_MID	CHOQUET[-0.5;AO2;0.3]_B_AB_nCi_2_M5_NS6_T_KA_h-s_MID	CHOQUET[-0.5;AO2;0.3]_B_AB_nCi_2_M5_NS7_T_KA_h-s_MID	CHOQUET[-0.5;AO2;0.3]_B_AB_nCi_2_M10_SS0_T_KA_h-s_MID	CHOQUET[-0.5;AO2;0.3]_B_AB_nCi_2_M10_SS1_T_KA_h-s_MID	CHOQUET[-0.5;AO2;0.3]_B_AB_nCi_2_M10_SS2_T_KA_h-s_MID	CHOQUET[-0.5;AO2;0.3]_B_AB_nCi_2_M10_SS3_T_KA_h-s_MID	CHOQUET[-0.5;AO2;0.3]_B_AB_nCi_2_M10_SS4_T_KA_h-s_MID	CHOQUET[-0.5;AO2;0.3]_B_AB_nCi_2_M10_SS5_T_KA_h-s_MID	CHOQUET[-0.5;AO2;0.3]_B_AB_nCi_2_M10_SS6_T_KA_h-s_MID	CHOQUET[-0.5;AO2;0.3]_B_AB_nCi_2_M10_SS7_T_KA_h-s_MID
STEsteroids2COR3D.sdf_aldosterone	-6.279	30.51209538	25.71614427	38.27349158	89.36378172	268.6613386	906.360848	3241.325264	11997.77886	30.51209538	39.60311892	73.58941266	178.9385737	542.2539044	1930.79352	7661.023713	32577.41832	30.51209538	3103.532261	1.39E+07	1.06E+11	6.90E+14	4.07E+18	2.27E+22	1.23E+26	30.51209538	5.227788381	1.264930643	0.387363398	0.147418085	0.064568465	0.031329402	0.016361204	30.51209538	7.757748338	2.804211945	1.324760241	0.721906517	0.451686841	0.301148203	0.209550298	1.079130283	1.137018956	1.179869666	1.193173874	1.203683487	1.220951986	1.237473311	1.252373829
STEsteroids2COR3D.sdf_androstanediol	-5	24.46666314	19.20427169	23.82809996	42.70931348	99.16631403	264.827069	767.3394685	2337.547071	24.46666314	14.43227392	23.55327727	64.27835048	219.5194048	839.9522589	3433.358405	14454.22528	24.46666314	8730.316388	1.70E+08	3.14E+12	5.53E+16	9.56E+20	1.63E+25	2.77E+29	24.46666314	4.864540157	1.340219859	0.463809823	0.193177289	0.090244236	0.045497841	0.024145329	24.46666314	6.580309515	2.444531795	1.166593824	0.619701555	0.363927341	0.224317883	0.142312758	1.077895966	1.112485953	1.158223715	1.193665997	1.211938758	1.21779341	1.21805595	1.216105128
STEsteroids2COR3D.sdf_5_androstenediol	-5	24.60884987	17.08546469	16.52469577	23.03807898	45.07297801	110.7979864	309.2616004	916.9149799	24.60884987	16.03559668	30.09953131	90.80616591	336.796033	1348.454026	5675.717551	24360.8229	24.60884987	2624.641652	1.20E+07	5.54E+10	2.25E+14	8.63E+17	3.22E+21	1.19E+25	24.60884987	4.757181593	1.264196312	0.425751327	0.1691141	0.074227503	0.034641835	0.016784352	24.60884987	6.621452944	2.472583467	1.19984171	0.646440389	0.389818124	0.247215863	0.161831938	1.080387293	1.111429228	1.157844975	1.216383765	1.269525592	1.30703315	1.339158531	1.359408819
STEsteroids2COR3D.sdf_4_androstenedione	-5.763	23.88608022	17.40667234	22.0342639	44.0001053	115.2323507	350.3448304	1115.353918	3695.417376	23.88608022	28.68552632	46.13067046	91.28902371	215.2162801	577.9333666	1688.612223	5198.39709	23.88608022	5535.077641	6.12E+07	5.97E+11	5.30E+15	4.54E+19	3.83E+23	3.22E+27	23.88608022	4.465585396	1.262727692	0.418414754	0.202722514	0.115533055	0.074735506	0.052697311	23.88608022	6.595422225	2.511716468	1.240079078	0.696652702	0.447838976	0.305009095	0.216134312	1.05719559	1.116108938	1.153415685	1.165777001	1.174741022	1.1846268	1.184043728	1.183247786
STEsteroids2COR3D.sdf_androsterone	-5.613	23.84331674	20.428128	41.99339149	209.4573503	1439.423817	10464.7807	76404.50622	556262.1595	23.84331674	30.27000089	55.34298994	137.2232798	432.3289642	1580.909176	6291.835186	26248.06719	23.84331674	3350.911238	1.64E+07	1.16E+11	7.75E+14	4.83E+18	2.89E+22	1.68E+26	23.84331674	4.623106846	1.328381873	0.503509536	0.234982354	0.123111006	0.069162397	0.040545668	23.84331674	6.588590026	2.481998284	1.202628379	0.650540738	0.399393871	0.259118356	0.174897604	1.057847205	1.11043143	1.167945056	1.191767583	1.19480458	1.202880402	1.212851291	1.221762503
STEsteroids2COR3D.sdf_corticosterone	-7.881	29.51269516	23.69299906	31.61752527	78.8954277	316.7370091	1552.465915	8093.363784	42833.45633	29.51269516	31.39192332	46.66701719	90.39341562	218.7985033	620.5657236	1951.518512	6567.194736	29.51269516	1934.385067	2064604.537	4.75E+09	1.16E+13	2.78E+16	6.47E+19	1.47E+23	29.51269516	4.990113775	1.223215282	0.388648963	0.156398806	0.072253421	0.036759803	0.020020961	29.51269516	7.395327676	2.660133107	1.264652502	0.695233186	0.438394607	0.294191789	0.20579716	1.084314175	1.114035895	1.117678571	1.102881021	1.099700693	1.106240289	1.115335356	1.123505819
STEsteroids2COR3D.sdf_cortisol	-7.881	30.64361125	30.89170336	56.45863438	165.2879959	647.7054322	2963.143977	14635.69023	74820.00891	30.64361125	71.72702752	270.4834289	1522.895459	11740.59971	111552.5103	1202086.24	1.39E+07	30.64361125	2178.608639	3334315.649	9.09E+09	2.49E+13	6.68E+16	1.75E+20	4.55E+23	30.64361125	5.287165605	1.351566201	0.468077885	0.205891606	0.104184128	0.057680742	0.033893747	30.64361125	7.699778019	2.73886834	1.292572122	0.70551657	0.443145508	0.296425004	0.206782111	1.081566396	1.157046199	1.230657207	1.298723928	1.353358033	1.371685185	1.386866175	1.385840275
STEsteroids2COR3D.sdf_cortisone	-6.892	30.80163197	24.72230376	32.09891572	64.97233086	180.4759392	594.3300223	2114.249511	7851.125733	30.80163197	36.8071602	59.32662302	122.3455101	310.4077875	917.1105926	3015.607753	10650.83085	30.80163197	3587.738168	1.40E+07	7.39E+10	3.80E+14	1.92E+18	9.51E+21	4.68E+25	30.80163197	5.24448434	1.321061634	0.442393119	0.195389649	0.100645036	0.057962922	0.036132731	30.80163197	7.692295415	2.747405283	1.312316605	0.724053258	0.464623815	0.317905648	0.227066126	1.085262453	1.132650252	1.169493451	1.195804971	1.223669384	1.252057521	1.275679807	1.285381209
STEsteroids2COR3D.sdf_dehydroepiandrosterone	-5	24.45433296	16.37411811	16.11390498	24.06919506	51.84709706	135.5696653	389.9345003	1171.499465	24.45433296	16.26067084	32.38298638	103.3364743	398.1717912	1653.842239	7082.211042	30631.99941	24.45433296	994.7766742	776729.5578	1.11E+09	1.52E+12	1.97E+15	2.46E+18	3.00E+21	24.45433296	4.768726647	1.28017196	0.435155549	0.17672176	0.079789201	0.03841452	0.01922532	24.45433296	6.616573521	2.493490376	1.227244615	0.673925002	0.422094157	0.279529827	0.192325081	1.075336223	1.105242954	1.155160485	1.20955496	1.252069027	1.28987973	1.307221892	1.321390362
STEsteroids2COR3D.sdf_11_deoxycorticosterone	-7.653	28.24758267	21.35774469	27.53538294	59.38438369	181.1790514	648.3006955	2454.238435	9514.038266	28.24758267	32.75510283	51.00157141	100.1589509	238.6956338	653.027501	1960.512599	6256.444066	28.24758267	3449.845142	1.46E+07	7.48E+10	3.54E+14	1.62E+18	7.31E+21	3.30E+25	28.24758267	4.754710404	1.246794886	0.395529582	0.185298917	0.10304515	0.065825151	0.046198127	28.24758267	7.072679161	2.562030652	1.236774577	0.685588399	0.435100641	0.293345693	0.205933218	1.082309831	1.12137088	1.13561438	1.13837404	1.130924396	1.124319778	1.120340612	1.123712856
STEsteroids2COR3D.sdf_11_deoxycortisol	-7.881	29.46371326	22.97866055	31.35801363	70.70760439	216.2640723	758.0283643	2810.770552	10618.29364	29.46371326	34.48496436	53.73179033	105.1992338	248.4924317	674.3584279	2008.320603	6346.63523	29.46371326	2747.255765	1.02E+07	5.98E+10	3.22E+14	1.61E+18	7.77E+21	3.64E+25	29.46371326	4.927206206	1.251188259	0.405888345	0.180597742	0.094951308	0.056691818	0.037040892	29.46371326	7.376709376	2.644532657	1.262936601	0.696258072	0.440186319	0.295859884	0.207169721	1.08258511	1.131123359	1.161061787	1.172072317	1.177436	1.183492415	1.18902563	1.195790632
STEsteroids2COR3D.sdf_dihydrotestosterone	-5.919	23.93951025	17.51548066	20.66397061	36.74058728	83.42692021	221.6200004	634.5425113	1901.445407	23.93951025	30.51747604	51.41071797	106.5263101	263.3418176	740.051945	2275.242123	7433.169254	23.93951025	4641.453711	3.63E+07	3.25E+11	2.74E+15	2.24E+19	1.81E+23	1.45E+27	23.93951025	4.558535055	1.274484668	0.426373268	0.204854621	0.114518628	0.073226104	0.051464035	23.93951025	6.551385459	2.463700814	1.18943835	0.647812139	0.397616507	0.258312521	0.174492627	1.061042496	1.10983337	1.156078252	1.189169908	1.214442525	1.230323721	1.243115355	1.251281936
STEsteroids2COR3D.sdf_estradiol	-5	23.26307635	13.86658366	20.97620233	111.2627357	848.8725346	6225.419753	44196.10469	303863.6818	23.26307635	44.92438064	132.0219375	526.7849526	2619.613114	14854.92581	90606.30058	574968.4586	23.26307635	23640.13858	2.11E+09	1.46E+14	8.86E+18	5.12E+23	2.89E+28	1.62E+33	23.26307635	4.690508955	1.478473456	0.576204314	0.295571519	0.168713727	0.103225633	0.065911012	23.26307635	6.368790315	2.441197053	1.220928297	0.687075247	0.430307316	0.282413228	0.190705604	1.07373308	1.108426405	1.152912021	1.159082795	1.148583418	1.131803755	1.125173283	1.126220948
STEsteroids2COR3D.sdf_estriol	-5	24.83699343	14.45458786	20.63907661	107.4774419	830.6498439	6129.011461	43790.90025	302251.3988	24.83699343	48.72610869	143.6550614	574.7254099	2876.323894	16393.5106	100261.8946	636375.7671	24.83699343	22756.88825	2.07E+09	1.45E+14	8.84E+18	5.11E+23	2.89E+28	1.62E+33	24.83699343	4.871595282	1.484496016	0.571205753	0.290538139	0.164920608	0.100494324	0.063975435	24.83699343	6.623754631	2.484218507	1.227735268	0.690099527	0.431472411	0.282974976	0.191007706	1.083494686	1.121023701	1.176915891	1.198833917	1.200542328	1.193571221	1.189123938	1.19053741
STEsteroids2COR3D.sdf_estrone	-5	23.09806955	14.03501489	20.52274267	102.3871666	757.17213	5429.790815	37514.0595	250658.8652	23.09806955	44.39823706	131.6481982	536.515312	2751.345631	16171.95334	102108.9873	668436.5239	23.09806955	8430.427358	2.25E+08	5.74E+12	1.31E+17	2.84E+21	5.92E+25	1.21E+30	23.09806955	4.698926389	1.476177519	0.578197916	0.295052853	0.167450319	0.101704818	0.064401307	23.09806955	6.36632812	2.466081838	1.245914764	0.714330813	0.461273592	0.313383544	0.220074602	1.068328326	1.100424471	1.15463274	1.173904901	1.176700373	1.174553522	1.179279185	1.184513777
STEsteroids2COR3D.sdf_etiocholanolone	-5.225	24.25932749	19.62961132	29.36537272	90.04300375	419.1136121	2222.052066	12108.68209	65970.79324	24.25932749	17.73281224	17.77115452	23.26026724	38.81989055	75.99823761	163.8881509	380.0458159	24.25932749	991.1439534	1349678.789	2.73E+09	4.91E+12	8.17E+15	1.31E+19	2.04E+22	24.25932749	4.741021343	1.334737314	0.487166191	0.218288886	0.109797764	0.05939676	0.033660227	24.25932749	6.717406827	2.51076932	1.208864696	0.653055646	0.400364228	0.259784116	0.175346819	1.069233642	1.117392905	1.177013018	1.223525722	1.253183548	1.277460944	1.30075835	1.323047167
STEsteroids2COR3D.sdf_pregnenolone	-5.225	27.18297332	19.89683458	20.67584411	31.75274737	68.3824617	179.8456902	524.4986278	1601.467591	27.18297332	17.65572507	33.77842666	107.9706762	432.8530616	1940.272292	9138.678253	44103.69931	27.18297332	5210.158737	9.80E+07	1.47E+12	1.87E+16	2.26E+20	2.67E+24	3.14E+28	27.18297332	4.987466486	1.289120557	0.428235935	0.170099542	0.07497552	0.035266987	0.017261776	27.18297332	6.946772545	2.527483558	1.220003072	0.665613625	0.41267843	0.271226625	0.185280537	1.084826378	1.108606334	1.154663451	1.20119043	1.246881114	1.278495641	1.306263773	1.329354231
STEsteroids2COR3D.sdf_17a_hydroxypregnenolone	-5	28.36582416	20.29465821	19.60351172	25.1644063	41.95495215	84.59303746	191.0572958	465.5376085	28.36582416	19.36797533	35.49918242	101.9811475	349.1399163	1327.551288	5308.412342	21754.60812	28.36582416	3211.535109	3.21E+07	3.05E+11	2.44E+15	1.82E+19	1.33E+23	9.53E+26	28.36582416	5.083982745	1.271948873	0.410303972	0.155906626	0.065345986	0.029141637	0.013511716	28.36582416	7.233748948	2.610491668	1.247575343	0.677648184	0.419025756	0.274805635	0.187386601	1.083616968	1.110764952	1.150020206	1.204106562	1.255600977	1.294214339	1.325259908	1.349223817
STEsteroids2COR3D.sdf_progesterone	-7.38	26.62792439	19.9155815	25.12037002	51.01547451	142.2556079	464.852307	1621.83634	5841.393315	26.62792439	31.2975707	49.75825909	99.08249526	238.6653827	659.0157175	1993.907525	6402.455601	26.62792439	3358.867519	1.36E+07	6.32E+10	2.71E+14	1.12E+18	4.55E+21	1.85E+25	26.62792439	4.661495394	1.2447472	0.397048695	0.186869144	0.104793981	0.067546204	0.047828252	26.62792439	6.937171387	2.546853663	1.233215302	0.686326481	0.436113863	0.294516565	0.207095371	1.069430713	1.120218508	1.154336224	1.176879766	1.185288147	1.197899564	1.205254	1.215951182
STEsteroids2COR3D.sdf_17a_hydroxyprogesterone	-7.74	27.78655474	21.69940986	30.00355745	68.05456989	207.4099445	721.1013043	2637.86825	9833.419148	27.78655474	32.59279813	51.52129001	101.7842771	242.4864673	664.0480043	1994.925124	6359.226922	27.78655474	3125.490563	1.80E+07	1.31E+11	8.47E+14	5.14E+18	3.02E+22	1.74E+26	27.78655474	4.825067987	1.247467305	0.40199781	0.181245193	0.096626776	0.058841431	0.039339686	27.78655474	7.21781803	2.625629996	1.256847343	0.696830058	0.441203072	0.297015661	0.208300497	1.06784597	1.131267914	1.18015163	1.218936392	1.239635086	1.25534692	1.272410345	1.28506639
STEsteroids2COR3D.sdf_testosterone	-6.724	24.07755194	17.91175138	22.61096516	44.47904162	117.9751331	358.1123119	1165.362478	3956.723194	24.07755194	29.34869804	47.34898815	94.18817123	223.2451881	602.3411253	1766.835688	5464.070934	24.07755194	8099.064752	7.70E+07	7.45E+11	6.98E+15	6.43E+19	5.86E+23	5.32E+27	24.07755194	4.492563504	1.269453669	0.426595464	0.204996052	0.118166127	0.077433078	0.055344067	24.07755194	6.60300018	2.488627827	1.21349294	0.668986589	0.416502287	0.274278055	0.187484436	1.063667101	1.122466285	1.161778436	1.174403605	1.183962779	1.18171247	1.18485209	1.190816451
STEsteroids2COR3D.sdf_prednisolone	-7.512	30.76330034	21.81559872	24.14811577	43.87616692	117.5219839	379.9923018	1319.553065	4695.68714	30.76330034	43.81191384	87.13095397	228.2494268	752.344101	2919.829395	12563.24365	57516.45899	30.76330034	3203.311585	1.97E+07	1.77E+11	1.46E+15	1.12E+19	8.24E+22	5.87E+26	30.76330034	5.417909462	1.406470967	0.490330403	0.2205966	0.113717831	0.064097857	0.038336673	30.76330034	7.725669271	2.757752765	1.306589074	0.720892424	0.457105102	0.308462689	0.216811992	1.084992963	1.127317285	1.15318876	1.177929177	1.20637856	1.229935722	1.250484629	1.265954495
STEsteroids2COR3D.sdf_cortisolacetat	-7.553	34.59602848	34.80614122	63.82596376	183.2804427	685.6408977	2936.111202	13473.4883	63991.30919	34.59602848	82.93621252	332.8501647	2095.606965	18235.0351	188537.0587	2118693.246	2.48E+07	34.59602848	2273.861031	3012509.826	8.21E+09	2.30E+13	6.30E+16	1.68E+20	4.40E+23	34.59602848	5.515905668	1.370249652	0.470965456	0.207874693	0.105687415	0.058635897	0.034398235	34.59602848	7.967118764	2.763137176	1.294199676	0.716855099	0.460287573	0.315100687	0.224782817	1.092700398	1.159469781	1.216445653	1.260632085	1.295835795	1.313277242	1.327790844	1.341452699
STEsteroids2COR3D.sdf_4_pregnene_3_11_20_trione	-6.779	27.92811365	21.81269559	27.07292278	51.39459072	132.2967343	400.5353427	1300.619767	4378.311143	27.92811365	33.00199033	53.86812884	113.2668312	294.1899944	891.0632404	2997.894353	10778.91162	27.92811365	1908.110668	1696984.803	3.16E+09	6.50E+12	1.33E+16	2.69E+19	5.33E+22	27.92811365	4.963134715	1.287791442	0.434419277	0.192929393	0.099885395	0.057678282	0.035907073	27.92811365	7.261209495	2.659115449	1.28912365	0.716643559	0.462647832	0.318298383	0.228471571	1.072457055	1.119487248	1.16836576	1.218787151	1.271649033	1.310967926	1.344951634	1.353492769
STEsteroids2COR3D.sdf_epicorticosterone	-7.2	29.63537704	22.58377594	28.5494449	59.85100439	179.3070083	637.6773428	2409.704239	9362.99754	29.63537704	33.41009661	51.1476192	99.58207839	236.6806956	647.6648112	1946.418949	6217.071905	29.63537704	3328.423493	1.33E+07	6.34E+10	2.75E+14	1.13E+18	4.56E+21	1.82E+25	29.63537704	4.958455284	1.264706916	0.39706781	0.18342694	0.100691724	0.063687096	0.044364995	29.63537704	7.393212246	2.641000442	1.256409304	0.692254843	0.437321171	0.293889914	0.2057861	1.085062153	1.123540703	1.143098053	1.155186396	1.166585464	1.172943537	1.180184199	1.187716689
STEsteroids2COR3D.sdf_19_nortestosterone	-6.144	22.79084159	17.48018245	22.67557411	45.02604047	119.6483628	358.4640014	1170.123772	3978.053934	22.79084159	27.66893765	45.54472333	92.76830478	224.115642	611.8978625	1804.880769	5590.5801	22.79084159	8436.498201	8.34E+07	8.18E+11	7.80E+15	7.36E+19	6.90E+23	6.45E+27	22.79084159	4.244160072	1.236625462	0.41829712	0.207119321	0.121129159	0.080079029	0.057528444	22.79084159	6.253948706	2.393009778	1.183050249	0.660483918	0.414232343	0.274317719	0.188353376	1.058868831	1.119069356	1.159457991	1.167743198	1.170341366	1.166198713	1.164505621	1.168549617
STEsteroids2COR3D.sdf_16a_17a_dihydroxyprogesterone	-6.247	29.20572978	23.43310261	33.52232875	77.72575359	237.9414261	822.4764767	2982.665108	11027.09866	29.20572978	34.44159481	54.33213581	107.3261525	255.3081757	695.8903725	2077.012703	6566.664777	29.20572978	3054.802628	1.80E+07	1.35E+11	8.90E+14	5.47E+18	3.25E+22	1.89E+26	29.20572978	4.977077304	1.259401034	0.404667015	0.180024345	0.094877775	0.057226655	0.037980822	29.20572978	7.474886589	2.68040898	1.271981764	0.701773051	0.442771348	0.297294714	0.20801718	1.072161837	1.140241827	1.196202204	1.239971558	1.263015472	1.281487963	1.300396158	1.316814286
STEsteroids2COR3D.sdf_16a_methylprogesterone	-7.12	28.22935427	21.8244791	28.94563002	61.7965748	177.0680008	580.5835373	2009.04872	7133.96406	28.22935427	33.12325513	52.12194726	103.1135551	246.4928242	675.2671202	2024.167641	6435.702221	28.22935427	3265.702476	1.34E+07	6.29E+10	2.71E+14	1.12E+18	4.55E+21	1.84E+25	28.22935427	4.802462786	1.250695542	0.395259213	0.183942471	0.102191216	0.065379325	0.046043868	28.22935427	7.19577388	2.583737216	1.24283888	0.684545189	0.433609655	0.291845835	0.204550713	1.077551427	1.13464717	1.177665231	1.210094807	1.222223803	1.236790752	1.246323389	1.259058005
STEsteroids2COR3D.sdf_19_norprogesterone	-6.817	25.32459933	19.38861099	25.15215457	51.72847731	144.3726599	471.4373062	1635.93563	5882.117119	25.32459933	29.75783379	48.31458748	98.3712463	240.867828	670.7422866	2035.424542	6535.529643	25.32459933	3357.133019	1.31E+07	5.85E+10	2.42E+14	9.67E+17	3.80E+21	1.48E+25	25.32459933	4.419474097	1.213764215	0.384829462	0.187856917	0.106806904	0.069400576	0.04934911	25.32459933	6.606020398	2.460486941	1.207509903	0.680022968	0.435288235	0.295585155	0.208775994	1.065537929	1.118861334	1.151491071	1.169234707	1.171650904	1.176196006	1.177839115	1.184482786
STEsteroids2COR3D.sdf_2a_methylcortisol	-7.688	32.39277188	25.15822878	32.34521365	76.20186407	288.7259209	1356.596961	6861.575545	35462.14721	32.39277188	32.96554932	47.93855388	91.00439898	215.9621391	602.2152729	1864.457256	6163.827468	32.39277188	2185.387447	3933444.249	1.37E+10	4.72E+13	1.57E+17	5.02E+20	1.57E+24	32.39277188	5.293796555	1.26620418	0.401251268	0.161521222	0.074988187	0.038455685	0.021198515	32.39277188	7.894218897	2.761034381	1.297640112	0.702809177	0.440924556	0.294241839	0.204708335	1.092243645	1.126198358	1.142476724	1.153114211	1.180135958	1.214026803	1.242134176	1.262172643
STEsteroids2COR3D.sdf_2a_methyl_9a_fluoro_cortisol	-5.797	33.76886785	26.27959743	33.14432616	75.91331722	282.7691592	1322.128594	6689.276203	34645.696	33.76886785	33.86873532	48.42880681	90.81199277	214.262848	596.793979	1849.444408	6123.668768	33.76886785	2211.357623	3944752.625	1.38E+10	4.77E+13	1.58E+17	5.08E+20	1.59E+24	33.76886785	5.550141696	1.317137265	0.411361007	0.163154273	0.074944952	0.038140123	0.020899932	33.76886785	8.259990318	2.878015796	1.337149747	0.716730218	0.447424197	0.297633884	0.206640917	1.097425088	1.135122157	1.151287031	1.160670801	1.186755917	1.222337471	1.25344243	1.275037569
[truncated: 552 more columns]
