# Supplementary material for: Choquet integral-based fuzzy molecular characterizations: when global definitions are computed from the dependency among atom/bond contributions (LOVIs/LOEIs)
Source: J Cheminform. 2018 Oct 25;10:51. doi: 10.1186/s13321-018-0306-7 (PMC6755596; doi:10.1186/s13321-018-0306-7)
Supplement: Supplementary file 3 — Additional file 3. Matrices of descriptors obtained from the calculation of the projects created in Additional file 2 on the Steroid dataset. [file 13321_2018_306_MOESM3_ESM.zip › Suppl. Info. 3/1 - Datasets L-measure = -0.5/AO2/AO2(0.4).csv]

molecules	pK(log1/K)	CHOQUET[-0.5;AO2;0.4]_B_AB_nCi_2_M10_NS0_T_KA_h-s_MID	CHOQUET[-0.5;AO2;0.4]_B_AB_nCi_2_M10_NS1_T_KA_h-s_MID	CHOQUET[-0.5;AO2;0.4]_B_AB_nCi_2_M10_NS2_T_KA_h-s_MID	CHOQUET[-0.5;AO2;0.4]_B_AB_nCi_2_M10_NS3_T_KA_h-s_MID	CHOQUET[-0.5;AO2;0.4]_B_AB_nCi_2_M10_NS4_T_KA_h-s_MID	CHOQUET[-0.5;AO2;0.4]_B_AB_nCi_2_M10_NS5_T_KA_h-s_MID	CHOQUET[-0.5;AO2;0.4]_B_AB_nCi_2_M10_NS6_T_KA_h-s_MID	CHOQUET[-0.5;AO2;0.4]_B_AB_nCi_2_M10_NS7_T_KA_h-s_MID	CHOQUET[-0.5;AO2;0.4]_B_AB_nCi_2_M13_NS0_T_KA_h-s_MID	CHOQUET[-0.5;AO2;0.4]_B_AB_nCi_2_M13_NS1_T_KA_h-s_MID	CHOQUET[-0.5;AO2;0.4]_B_AB_nCi_2_M13_NS2_T_KA_h-s_MID	CHOQUET[-0.5;AO2;0.4]_B_AB_nCi_2_M13_NS3_T_KA_h-s_MID	CHOQUET[-0.5;AO2;0.4]_B_AB_nCi_2_M13_NS4_T_KA_h-s_MID	CHOQUET[-0.5;AO2;0.4]_B_AB_nCi_2_M13_NS5_T_KA_h-s_MID	CHOQUET[-0.5;AO2;0.4]_B_AB_nCi_2_M13_NS6_T_KA_h-s_MID	CHOQUET[-0.5;AO2;0.4]_B_AB_nCi_2_M13_NS7_T_KA_h-s_MID	CHOQUET[-0.5;AO2;0.4]_B_AB_nCi_2_M16_NS0_T_KA_h-s_MID	CHOQUET[-0.5;AO2;0.4]_B_AB_nCi_2_M16_NS1_T_KA_h-s_MID	CHOQUET[-0.5;AO2;0.4]_B_AB_nCi_2_M16_NS2_T_KA_h-s_MID	CHOQUET[-0.5;AO2;0.4]_B_AB_nCi_2_M16_NS3_T_KA_h-s_MID	CHOQUET[-0.5;AO2;0.4]_B_AB_nCi_2_M16_NS4_T_KA_h-s_MID	CHOQUET[-0.5;AO2;0.4]_B_AB_nCi_2_M16_NS5_T_KA_h-s_MID	CHOQUET[-0.5;AO2;0.4]_B_AB_nCi_2_M16_NS6_T_KA_h-s_MID	CHOQUET[-0.5;AO2;0.4]_B_AB_nCi_2_M16_NS7_T_KA_h-s_MID	CHOQUET[-0.5;AO2;0.4]_B_AB_nCi_2_M3_NS0_T_KA_h-s_MID	CHOQUET[-0.5;AO2;0.4]_B_AB_nCi_2_M3_NS1_T_KA_h-s_MID	CHOQUET[-0.5;AO2;0.4]_B_AB_nCi_2_M3_NS2_T_KA_h-s_MID	CHOQUET[-0.5;AO2;0.4]_B_AB_nCi_2_M3_NS3_T_KA_h-s_MID	CHOQUET[-0.5;AO2;0.4]_B_AB_nCi_2_M3_NS4_T_KA_h-s_MID	CHOQUET[-0.5;AO2;0.4]_B_AB_nCi_2_M3_NS5_T_KA_h-s_MID	CHOQUET[-0.5;AO2;0.4]_B_AB_nCi_2_M3_NS6_T_KA_h-s_MID	CHOQUET[-0.5;AO2;0.4]_B_AB_nCi_2_M3_NS7_T_KA_h-s_MID	CHOQUET[-0.5;AO2;0.4]_B_AB_nCi_2_M5_NS0_T_KA_h-s_MID	CHOQUET[-0.5;AO2;0.4]_B_AB_nCi_2_M5_NS1_T_KA_h-s_MID	CHOQUET[-0.5;AO2;0.4]_B_AB_nCi_2_M5_NS2_T_KA_h-s_MID	CHOQUET[-0.5;AO2;0.4]_B_AB_nCi_2_M5_NS3_T_KA_h-s_MID	CHOQUET[-0.5;AO2;0.4]_B_AB_nCi_2_M5_NS4_T_KA_h-s_MID	CHOQUET[-0.5;AO2;0.4]_B_AB_nCi_2_M5_NS5_T_KA_h-s_MID	CHOQUET[-0.5;AO2;0.4]_B_AB_nCi_2_M5_NS6_T_KA_h-s_MID	CHOQUET[-0.5;AO2;0.4]_B_AB_nCi_2_M5_NS7_T_KA_h-s_MID	CHOQUET[-0.5;AO2;0.4]_B_AB_nCi_2_M10_SS0_T_KA_h-s_MID	CHOQUET[-0.5;AO2;0.4]_B_AB_nCi_2_M10_SS1_T_KA_h-s_MID	CHOQUET[-0.5;AO2;0.4]_B_AB_nCi_2_M10_SS2_T_KA_h-s_MID	CHOQUET[-0.5;AO2;0.4]_B_AB_nCi_2_M10_SS3_T_KA_h-s_MID	CHOQUET[-0.5;AO2;0.4]_B_AB_nCi_2_M10_SS4_T_KA_h-s_MID	CHOQUET[-0.5;AO2;0.4]_B_AB_nCi_2_M10_SS5_T_KA_h-s_MID	CHOQUET[-0.5;AO2;0.4]_B_AB_nCi_2_M10_SS6_T_KA_h-s_MID	CHOQUET[-0.5;AO2;0.4]_B_AB_nCi_2_M10_SS7_T_KA_h-s_MID
STEsteroids2COR3D.sdf_aldosterone	-6.279	30.72737885	25.91020691	39.47355025	95.14719107	292.3680385	998.3564061	3593.102323	13345.14674	30.72737885	40.02598448	75.3705868	186.806425	577.8081541	2095.899037	8442.910534	36323.54906	30.72737885	3349.566974	1.77E+07	1.31E+11	7.96E+14	4.45E+18	2.40E+22	1.28E+26	30.72737885	5.238264126	1.270472175	0.386464499	0.147020706	0.064377033	0.031241134	0.016321758	30.72737885	7.768334778	2.805553967	1.328275563	0.718348043	0.449695505	0.299643621	0.208398669	1.083189257	1.1429946	1.188123296	1.200604128	1.212496379	1.233065331	1.253244404	1.271391639
STEsteroids2COR3D.sdf_androstanediol	-5	24.63342574	19.31103774	24.28997977	44.36413368	104.4839693	281.7496051	822.5859671	2523.647594	24.63342574	14.72308592	24.96651291	70.94557419	250.2965323	980.9867937	4056.509558	17118.2514	24.63342574	9895.354101	1.90E+08	3.41E+12	5.94E+16	1.02E+21	1.74E+25	2.93E+29	24.63342574	4.873647043	1.342873656	0.463044421	0.192888989	0.090110158	0.045435386	0.024117121	24.63342574	6.590371583	2.445300647	1.170723189	0.618745546	0.363631042	0.224202673	0.142264032	1.081820136	1.116378843	1.164878882	1.202058049	1.221112634	1.226935178	1.226916423	1.224448906
STEsteroids2COR3D.sdf_5_androstenediol	-5	24.78308484	17.16616353	16.67643403	23.62564361	47.60929074	121.106556	348.3015368	1058.001327	24.78308484	16.39226124	31.93685455	99.65575629	377.3065059	1537.25481	6517.056842	28008.45874	24.78308484	3087.307847	1.48E+07	6.42E+10	2.50E+14	9.33E+17	3.44E+21	1.26E+25	24.78308484	4.768029221	1.266477758	0.425548791	0.169058312	0.07420703	0.034633936	0.016781371	24.78308484	6.632126719	2.473398397	1.2048841	0.6444636	0.389012923	0.246777784	0.161573179	1.08429657	1.11493278	1.164738675	1.230904924	1.292540781	1.337147992	1.37467572	1.397927532
STEsteroids2COR3D.sdf_4_androstenedione	-5.763	23.99566893	17.57131455	22.82061605	47.21900296	127.4593839	394.2540638	1276.393394	4271.008415	23.99566893	28.83835779	46.75841796	93.71290291	224.0901301	610.0777763	1803.734836	5606.511355	23.99566893	6213.068293	6.89E+07	6.37E+11	5.48E+15	4.63E+19	3.89E+23	3.26E+27	23.99566893	4.47560164	1.283740192	0.411324545	0.198328794	0.112702998	0.072882148	0.051485082	23.99566893	6.603557924	2.512453569	1.243525575	0.692013995	0.444998718	0.30287969	0.214528094	1.058869903	1.121106493	1.160322926	1.172920377	1.182593332	1.19352992	1.193815984	1.193411455
STEsteroids2COR3D.sdf_androsterone	-5.613	23.95201663	20.51308168	43.13446379	224.3468064	1576.734513	11549.64889	84413.72317	612915.9016	23.95201663	30.45531682	56.38021826	142.6125266	458.7686233	1706.65448	6878.772798	28950.82794	23.95201663	3633.163551	1.96E+07	1.37E+11	8.77E+14	5.26E+18	3.05E+22	1.74E+26	23.95201663	4.628788903	1.332076445	0.50245485	0.234645605	0.122975438	0.069104629	0.040520536	23.95201663	6.597015076	2.482779847	1.207471235	0.647157428	0.397429018	0.257689775	0.17383321	1.05969029	1.114973068	1.176490467	1.202276801	1.207913013	1.219515445	1.232912525	1.244750773
STEsteroids2COR3D.sdf_corticosterone	-7.881	29.736865	24.01815632	32.94952855	87.24823929	371.305998	1880.481041	9915.059275	52386.01016	29.736865	31.79809605	47.92212424	94.6330118	233.7699722	674.6636979	2150.463685	7304.62344	29.736865	2013.331113	2387180.684	5.78E+09	1.42E+13	3.36E+16	7.66E+19	1.70E+23	29.736865	5.001178411	1.229243709	0.387323824	0.15579336	0.071957898	0.036618747	0.019954899	29.736865	7.405988921	2.661243989	1.268426675	0.691597055	0.436219629	0.292555107	0.204555398	1.089046723	1.119801462	1.122049167	1.103805245	1.099269296	1.106145225	1.116354844	1.125794887
STEsteroids2COR3D.sdf_cortisol	-7.881	30.86129932	31.38940242	58.85701666	177.8352043	716.2815225	3343.049234	16726.01232	86222.53885	30.86129932	72.63539993	278.5457312	1609.89286	12829.42697	126118.1458	1399093.707	1.65E+07	30.86129932	2282.71901	3862333.186	1.07E+10	2.87E+13	7.55E+16	1.95E+20	4.99E+23	30.86129932	5.298383221	1.355377333	0.466317461	0.205028002	0.103713729	0.057430461	0.033763629	30.86129932	7.712341942	2.740025473	1.295982762	0.701662391	0.440990239	0.294837876	0.205582806	1.085568689	1.166607162	1.249070889	1.330877854	1.398119887	1.420015795	1.436225861	1.433934392
STEsteroids2COR3D.sdf_cortisone	-6.892	31.02998383	24.97103149	32.87167393	67.88247576	192.1004519	642.1750591	2316.683563	8708.765203	31.02998383	37.10583949	60.32329009	126.2242	325.7119944	978.7304668	3268.248934	11698.62921	31.02998383	3776.73106	1.58E+07	8.27E+10	4.20E+14	2.09E+18	1.03E+22	5.04E+25	31.02998383	5.255904948	1.328131666	0.438926432	0.193615861	0.099598606	0.057346529	0.035773278	31.02998383	7.704868459	2.748790662	1.316446881	0.719284727	0.46203144	0.315981408	0.225602519	1.08935706	1.137838797	1.17660656	1.205453424	1.237276278	1.270831803	1.299146216	1.311397147
STEsteroids2COR3D.sdf_dehydroepiandrosterone	-5	24.61571181	16.43677057	16.32297437	25.02744556	55.68165796	149.898331	439.7321585	1335.562898	24.61571181	16.63779309	34.42858853	113.090064	442.5562994	1849.62929	7917.226077	34100.31813	24.61571181	1064.435345	918967.9011	1.31E+09	1.75E+12	2.21E+15	2.69E+18	3.22E+21	24.61571181	4.779128109	1.282675534	0.434942391	0.176646653	0.079755777	0.03840025	0.019219599	24.61571181	6.626553122	2.494380846	1.23241011	0.670078986	0.419974259	0.278026874	0.191223559	1.079097494	1.108069899	1.161406616	1.220983895	1.267208554	1.308354694	1.327291428	1.342193526
STEsteroids2COR3D.sdf_11_deoxycorticosterone	-7.653	28.45723369	21.62046964	28.47569498	63.27457562	197.3607146	713.8767344	2717.958209	10561.83881	28.45723369	32.98843471	51.75876221	103.0024484	249.1589914	691.3528485	2101.507148	6777.635621	28.45723369	3801.720391	1.76E+07	8.64E+10	3.94E+14	1.76E+18	7.84E+21	3.50E+25	28.45723369	4.76517144	1.265800427	0.389281394	0.181345216	0.100486432	0.064147668	0.04510068	28.45723369	7.082978094	2.562922598	1.240750703	0.681822226	0.432815869	0.291633938	0.204638678	1.086906876	1.127142349	1.141594024	1.144549816	1.13528823	1.126495578	1.121130761	1.124124342
STEsteroids2COR3D.sdf_11_deoxycortisol	-7.881	29.67557699	23.26397341	32.49213845	75.39307563	234.566271	827.7479751	3072.831701	11601.97705	29.67557699	34.68387053	54.39317504	107.8135892	258.3724046	710.933501	2142.63917	6836.324952	29.67557699	2981.69317	1.25E+07	7.15E+10	3.68E+14	1.78E+18	8.31E+21	3.82E+25	29.67557699	4.938198258	1.263464576	0.401424722	0.178163398	0.093457703	0.055775203	0.036482846	29.67557699	7.388727178	2.645615032	1.266753579	0.692282492	0.437885773	0.294164969	0.205897645	1.086623027	1.138236547	1.171216465	1.184007931	1.190403946	1.197457893	1.204015478	1.211831757
STEsteroids2COR3D.sdf_dihydrotestosterone	-5.919	24.05829035	17.6624462	21.14533985	38.27422057	88.16871603	236.0430258	682.9977863	2061.054243	24.05829035	30.73737282	52.2163842	109.4961822	274.3728381	781.3324902	2432.129255	8033.376374	24.05829035	5116.839084	4.20E+07	3.64E+11	2.99E+15	2.41E+19	1.93E+23	1.54E+27	24.05829035	4.567490717	1.286584668	0.420275365	0.200723108	0.111754469	0.071380408	0.050244287	24.05829035	6.559647384	2.464398377	1.192930804	0.645108514	0.395857489	0.256971798	0.173469728	1.063247361	1.11261023	1.160819793	1.19589266	1.223431374	1.241469285	1.256067159	1.265654154
STEsteroids2COR3D.sdf_estradiol	-5	23.42016288	13.97591765	22.4695124	131.7132562	1023.442309	7413.790138	51344.63109	344374.418	23.42016288	45.31312028	134.9409771	548.9548484	2786.828854	16086.9085	99476.72498	637510.7248	23.42016288	27973.61399	2.48E+09	1.60E+14	9.30E+18	5.25E+23	2.93E+28	1.63E+33	23.42016288	4.701775576	1.49111304	0.569161333	0.293294142	0.167656537	0.102699983	0.065644376	23.42016288	6.379372476	2.441763543	1.224324734	0.684798178	0.429309451	0.28185409	0.190377534	1.077452584	1.114086395	1.163832499	1.168183028	1.154128428	1.133448255	1.124774179	1.12538921
STEsteroids2COR3D.sdf_estriol	-5	25.02923859	14.5558534	22.04800796	127.7835081	1007.152949	7348.497173	51122.00566	343614.8909	25.02923859	49.2131586	146.8142671	597.5580202	3046.601268	17633.16815	109068.3226	697598.7496	25.02923859	26951.90242	2.46E+09	1.59E+14	9.29E+18	5.25E+23	2.93E+28	1.63E+33	25.02923859	4.884494209	1.496567174	0.56414427	0.28824399	0.163859057	0.099968382	0.063709502	25.02923859	6.637075188	2.484847237	1.23056832	0.687979355	0.430541282	0.282452903	0.190701423	1.08728271	1.126704771	1.189116892	1.211627311	1.211688182	1.20226941	1.195859425	1.196366991
STEsteroids2COR3D.sdf_estrone	-5	23.24201527	14.1477885	21.91854865	120.9729037	913.7529753	6467.654147	43614.78563	284671.4417	23.24201527	44.73285289	134.4869787	559.5930368	2932.80114	17554.07925	112267.2366	740912.6084	23.24201527	9424.376118	2.69E+08	6.59E+12	1.45E+17	3.03E+21	6.18E+25	1.25E+30	23.24201527	4.710088534	1.487482973	0.571881272	0.293010293	0.16650629	0.101238228	0.064166323	23.24201527	6.376184644	2.466750143	1.248893856	0.710765685	0.459320962	0.311996633	0.219058763	1.071860371	1.105213599	1.165045985	1.183519377	1.184044972	1.18004969	1.184390504	1.189927459
STEsteroids2COR3D.sdf_etiocholanolone	-5.225	24.40177117	19.71874419	29.94580606	95.53642993	460.2455991	2479.731615	13566.54848	73727.85295	24.40177117	18.0115696	18.34668514	24.60843504	42.19905412	84.74464075	187.0939039	440.1252778	24.40177117	1076.230308	1655272.77	3.25E+09	5.55E+12	8.90E+15	1.39E+19	2.13E+22	24.40177117	4.751400986	1.339122918	0.486090801	0.21793806	0.109655609	0.059336368	0.033634179	24.40177117	6.728002782	2.511506615	1.213287356	0.649721003	0.398425838	0.258372245	0.174291365	1.072259414	1.121455541	1.184462503	1.234654473	1.269868334	1.301308334	1.332006647	1.361221254
STEsteroids2COR3D.sdf_pregnenolone	-5.225	27.38896865	20.04367614	21.03456691	33.11209909	73.59442183	198.4155565	588.3844012	1814.055487	27.38896865	18.00627458	35.66396173	117.9608594	486.1238916	2218.687987	10562.20605	51178.10171	27.38896865	6144.066603	1.17E+08	1.60E+12	1.95E+16	2.30E+20	2.70E+24	3.16E+28	27.38896865	4.998649053	1.291959805	0.427898236	0.170004916	0.074941897	0.035254654	0.017257319	27.38896865	6.958138035	2.528426626	1.224886332	0.662790672	0.411115444	0.270103535	0.18444533	1.089040778	1.11273086	1.163244264	1.216366241	1.268228258	1.305242113	1.337945866	1.365535076
STEsteroids2COR3D.sdf_17a_hydroxypregnenolone	-5	28.5722106	20.4022152	19.7871531	25.72275327	43.82230827	90.57690363	209.8119064	522.4172196	28.5722106	19.72755452	37.14964224	109.0795359	381.2227107	1467.021768	5908.299282	24330.07358	28.5722106	3682.416183	3.92E+07	3.42E+11	2.59E+15	1.89E+19	1.35E+23	9.65E+26	28.5722106	5.093916371	1.27381519	0.410071369	0.15585583	0.065332166	0.029137414	0.013510362	28.5722106	7.245887094	2.611595464	1.252073246	0.674465445	0.417366157	0.273652988	0.186546	1.087447684	1.114157717	1.156718354	1.217306189	1.275623028	1.319802921	1.355350196	1.382806326
STEsteroids2COR3D.sdf_progesterone	-7.38	26.78610197	20.12546644	25.99290231	54.64875584	156.4005531	517.5219317	1814.971504	6534.377242	26.78610197	31.50661172	50.5503725	102.0614709	249.5587258	698.7723214	2139.624383	6938.7418	26.78610197	3725.010629	1.63E+07	7.27E+10	3.00E+14	1.21E+18	4.88E+21	1.96E+25	26.78610197	4.67146309	1.265160475	0.390433252	0.182669344	0.102069648	0.065755456	0.046653475	26.78610197	6.946996042	2.547650996	1.236691794	0.682686051	0.433807623	0.292758206	0.205754385	1.072287938	1.126028266	1.162090649	1.185677807	1.195235155	1.209822413	1.218599942	1.230785848
STEsteroids2COR3D.sdf_17a_hydroxyprogesterone	-7.74	27.94053995	21.95465273	31.20781529	73.32314131	228.5457034	801.6031646	2937.790775	10951.50835	27.94053995	32.78008374	52.26611671	104.6744456	253.2457722	703.6625969	2140.379267	6891.478342	27.94053995	3483.745735	2.21E+07	1.53E+11	9.40E+14	5.51E+18	3.16E+22	1.79E+26	27.94053995	4.835361615	1.261515184	0.39685958	0.178411915	0.094864951	0.057742884	0.038659369	27.94053995	7.228634144	2.626555083	1.259894992	0.693024493	0.438881366	0.29527315	0.206981599	1.069977705	1.138661741	1.19253911	1.235958571	1.2592693	1.277493338	1.296951801	1.311546885
STEsteroids2COR3D.sdf_testosterone	-6.724	24.20386128	18.10104974	23.38349125	47.59122475	129.7916679	402.8826094	1334.842651	4587.753242	24.20386128	29.54238192	48.02315123	96.65858258	232.1541154	634.4469061	1882.142896	5876.021708	24.20386128	9310.550775	8.95E+07	8.41E+11	7.74E+15	7.06E+19	6.40E+23	5.79E+27	24.20386128	4.503282013	1.290986888	0.419308787	0.200151078	0.115004915	0.075332098	0.053947931	24.20386128	6.612023038	2.489296232	1.21713063	0.665838182	0.414631827	0.272923094	0.186487106	1.065891168	1.128096003	1.169767425	1.18259875	1.191885486	1.188466319	1.191006909	1.196806125
STEsteroids2COR3D.sdf_prednisolone	-7.512	30.99551257	22.1116939	24.97988316	47.06285066	130.6999421	432.5409031	1519.223622	5426.284362	30.99551257	44.29571353	89.04575084	237.0341621	795.6087359	3140.215914	13701.09313	63416.13425	30.99551257	3394.882403	2.41E+07	2.16E+11	1.72E+15	1.27E+19	9.01E+22	6.26E+26	30.99551257	5.429892293	1.412036536	0.487164048	0.21929184	0.113055075	0.063754301	0.038158895	30.99551257	7.738491471	2.758866532	1.309553332	0.717058931	0.45496931	0.306903131	0.215648191	1.089410065	1.135031147	1.161961872	1.187606826	1.217955014	1.243085022	1.265221951	1.281934408
STEsteroids2COR3D.sdf_cortisolacetat	-7.553	34.88393054	35.34084196	66.28101346	195.2838618	745.1686527	3231.326041	14932.0079	71216.16608	34.88393054	84.02855712	342.8608002	2211.247202	19721.20759	207670.3088	2360329.32	2.77E+07	34.88393054	2360.15872	3494060.968	9.81E+09	2.72E+13	7.28E+16	1.90E+20	4.90E+23	34.88393054	5.526341984	1.374458826	0.469293261	0.207090899	0.105262592	0.058410214	0.034281066	34.88393054	7.979236323	2.765400952	1.297827002	0.713022593	0.457968229	0.313308869	0.223400371	1.098175009	1.168589309	1.231640124	1.284467719	1.327933655	1.347508025	1.362346787	1.376548788
STEsteroids2COR3D.sdf_4_pregnene_3_11_20_trione	-6.779	28.09995938	22.00675729	27.74492359	54.00625911	142.1162615	436.1631542	1429.807553	4843.337206	28.09995938	33.29838162	55.01072214	117.680527	311.3225487	959.1197737	3272.538958	11895.0727	28.09995938	1973.67785	1902664.724	3.72E+09	7.76E+12	1.58E+16	3.14E+19	6.13E+22	28.09995938	4.973224896	1.296551741	0.430973127	0.191229884	0.098915165	0.057123816	0.035592919	28.09995938	7.271590843	2.660385894	1.293221138	0.712083566	0.460014603	0.316299951	0.226936138	1.075350271	1.124294643	1.177017756	1.234405573	1.297567166	1.346096218	1.386286712	1.395888908
STEsteroids2COR3D.sdf_epicorticosterone	-7.2	29.85882663	22.86549977	29.47728864	63.64016008	195.2214537	703.0637394	2677.481667	10435.83892	29.85882663	33.66716486	51.98842529	102.6782682	247.8597782	687.960816	2092.676488	6751.641313	29.85882663	3672.826839	1.60E+07	7.37E+10	3.06E+14	1.23E+18	4.87E+21	1.92E+25	29.85882663	4.970041411	1.280815017	0.391152419	0.179683828	0.098273441	0.062105969	0.043333742	29.85882663	7.405527086	2.642147094	1.260232017	0.688606988	0.435140508	0.292253959	0.204545912	1.089355548	1.129049886	1.1490592	1.162563154	1.175929028	1.184066987	1.192818147	1.201546703
STEsteroids2COR3D.sdf_19_nortestosterone	-6.144	22.90559925	17.65785347	23.41248749	48.00114101	130.8290723	402.4802111	1336.374896	4596.828344	22.90559925	27.85849324	46.25084667	95.35921036	233.2724782	644.1201613	1918.424343	5990.810111	22.90559925	9708.702498	9.58E+07	9.11E+11	8.55E+15	8.01E+19	7.49E+23	6.99E+27	22.90559925	4.253763648	1.262566788	0.410769787	0.20216398	0.117872163	0.077907865	0.056083273	22.90559925	6.261947731	2.393647992	1.186491109	0.657677227	0.412431183	0.272973002	0.187348533	1.061002031	1.12458512	1.167589383	1.176082991	1.177842212	1.171540424	1.168869426	1.172395844
STEsteroids2COR3D.sdf_16a_17a_dihydroxyprogesterone	-6.247	29.37704271	23.72757269	34.84683284	83.2845085	259.3458412	901.0432082	3266.697999	12062.46093	29.37704271	34.65121024	55.0859608	110.2024297	265.9510336	734.7115542	2218.050588	7077.006069	29.37704271	3404.946685	2.23E+07	1.58E+11	9.88E+14	5.86E+18	3.40E+22	1.95E+26	29.37704271	4.988024757	1.271295158	0.399781388	0.177320729	0.093197057	0.0561803	0.037334037	29.37704271	7.487535482	2.681429809	1.274990446	0.697970711	0.440529084	0.295624625	0.206754939	1.074187766	1.147870555	1.209366601	1.258307004	1.283918201	1.304679425	1.325806384	1.344132665
STEsteroids2COR3D.sdf_16a_methylprogesterone	-7.12	28.4184216	22.10365712	30.04333222	66.24992461	193.8915374	640.8340075	2221.451063	7870.76532	28.4184216	33.35967028	52.90448717	106.0024432	257.0085105	713.4445328	2163.144267	6944.101714	28.4184216	3622.842443	1.61E+07	7.26E+10	3.00E+14	1.21E+18	4.86E+21	1.95E+25	28.4184216	4.813234343	1.269334117	0.38890486	0.179913261	0.099582364	0.063667402	0.044922541	28.4184216	7.208315762	2.584504323	1.246744399	0.68069644	0.431285519	0.290105263	0.203233372	1.080265259	1.141165135	1.18743087	1.222616861	1.236017385	1.252307037	1.263123179	1.277062994
STEsteroids2COR3D.sdf_19_norprogesterone	-6.817	25.47071773	19.58651496	26.00244177	55.25921336	158.0814921	522.2097803	1825.225311	6566.547125	25.47071773	29.96188862	49.13713127	101.4569282	251.9183472	710.2151379	2177.900946	7054.983656	25.47071773	3705.357114	1.55E+07	6.70E+10	2.68E+14	1.05E+18	4.05E+21	1.57E+25	25.47071773	4.428090085	1.238750284	0.378530798	0.183597551	0.104027143	0.067570676	0.048148496	25.47071773	6.614885058	2.461273405	1.210926841	0.676637477	0.433022646	0.293824951	0.207421659	1.068330907	1.124651324	1.158715671	1.176895294	1.179047957	1.183822473	1.18543647	1.192240913
STEsteroids2COR3D.sdf_2a_methylcortisol	-7.688	32.65751054	25.46700394	33.52806077	83.3340911	334.447573	1629.883084	8378.115524	43413.05136	32.65751054	33.3624588	49.18356247	95.19618302	230.6340661	654.8334722	2057.109799	6884.912651	32.65751054	2297.388845	4681023.749	1.68E+10	5.72E+13	1.85E+17	5.80E+20	1.77E+24	32.65751054	5.306299835	1.271795774	0.399684008	0.160814532	0.074638369	0.038283586	0.021114831	32.65751054	7.908277988	2.762208574	1.301605745	0.698614541	0.438694563	0.292641741	0.203518741	1.096479611	1.131874487	1.147681977	1.158327224	1.188223057	1.226735198	1.259429379	1.282799394
STEsteroids2COR3D.sdf_2a_methyl_9a_fluoro_cortisol	-5.797	34.05269433	26.60159613	34.31716155	82.89179755	327.7906867	1594.113377	8214.438571	42718.54709	34.05269433	34.29577774	49.74559955	95.19156517	229.4934456	651.1833715	2047.705349	6862.010813	34.05269433	2330.890682	4714720.147	1.69E+10	5.79E+13	1.88E+17	5.87E+20	1.79E+24	34.05269433	5.563500205	1.322342509	0.409882088	0.162479685	0.074607806	0.037973575	0.020818799	34.05269433	8.275050451	2.87973213	1.341475943	0.712359309	0.445263186	0.296101905	0.205505469	1.101856216	1.141293051	1.156945603	1.165791498	1.194262417	1.23437728	1.269778534	1.294548637
[truncated: 552 more columns]
