# Supplementary material for: Choquet integral-based fuzzy molecular characterizations: when global definitions are computed from the dependency among atom/bond contributions (LOVIs/LOEIs)
Source: J Cheminform. 2018 Oct 25;10:51. doi: 10.1186/s13321-018-0306-7 (PMC6755596; doi:10.1186/s13321-018-0306-7)
Supplement: Supplementary file 3 — Additional file 3. Matrices of descriptors obtained from the calculation of the projects created in Additional file 2 on the Steroid dataset. [file 13321_2018_306_MOESM3_ESM.zip › Suppl. Info. 3/1 - Datasets L-measure = -0.5/AO2/AO2(0.5).csv]

molecules	pK(log1/K)	CHOQUET[-0.5;AO2;0.5]_B_AB_nCi_2_M10_NS0_T_KA_h-s_MID	CHOQUET[-0.5;AO2;0.5]_B_AB_nCi_2_M10_NS1_T_KA_h-s_MID	CHOQUET[-0.5;AO2;0.5]_B_AB_nCi_2_M10_NS2_T_KA_h-s_MID	CHOQUET[-0.5;AO2;0.5]_B_AB_nCi_2_M10_NS3_T_KA_h-s_MID	CHOQUET[-0.5;AO2;0.5]_B_AB_nCi_2_M10_NS4_T_KA_h-s_MID	CHOQUET[-0.5;AO2;0.5]_B_AB_nCi_2_M10_NS5_T_KA_h-s_MID	CHOQUET[-0.5;AO2;0.5]_B_AB_nCi_2_M10_NS6_T_KA_h-s_MID	CHOQUET[-0.5;AO2;0.5]_B_AB_nCi_2_M10_NS7_T_KA_h-s_MID	CHOQUET[-0.5;AO2;0.5]_B_AB_nCi_2_M13_NS0_T_KA_h-s_MID	CHOQUET[-0.5;AO2;0.5]_B_AB_nCi_2_M13_NS1_T_KA_h-s_MID	CHOQUET[-0.5;AO2;0.5]_B_AB_nCi_2_M13_NS2_T_KA_h-s_MID	CHOQUET[-0.5;AO2;0.5]_B_AB_nCi_2_M13_NS3_T_KA_h-s_MID	CHOQUET[-0.5;AO2;0.5]_B_AB_nCi_2_M13_NS4_T_KA_h-s_MID	CHOQUET[-0.5;AO2;0.5]_B_AB_nCi_2_M13_NS5_T_KA_h-s_MID	CHOQUET[-0.5;AO2;0.5]_B_AB_nCi_2_M13_NS6_T_KA_h-s_MID	CHOQUET[-0.5;AO2;0.5]_B_AB_nCi_2_M13_NS7_T_KA_h-s_MID	CHOQUET[-0.5;AO2;0.5]_B_AB_nCi_2_M16_NS0_T_KA_h-s_MID	CHOQUET[-0.5;AO2;0.5]_B_AB_nCi_2_M16_NS1_T_KA_h-s_MID	CHOQUET[-0.5;AO2;0.5]_B_AB_nCi_2_M16_NS2_T_KA_h-s_MID	CHOQUET[-0.5;AO2;0.5]_B_AB_nCi_2_M16_NS3_T_KA_h-s_MID	CHOQUET[-0.5;AO2;0.5]_B_AB_nCi_2_M16_NS4_T_KA_h-s_MID	CHOQUET[-0.5;AO2;0.5]_B_AB_nCi_2_M16_NS5_T_KA_h-s_MID	CHOQUET[-0.5;AO2;0.5]_B_AB_nCi_2_M16_NS6_T_KA_h-s_MID	CHOQUET[-0.5;AO2;0.5]_B_AB_nCi_2_M16_NS7_T_KA_h-s_MID	CHOQUET[-0.5;AO2;0.5]_B_AB_nCi_2_M3_NS0_T_KA_h-s_MID	CHOQUET[-0.5;AO2;0.5]_B_AB_nCi_2_M3_NS1_T_KA_h-s_MID	CHOQUET[-0.5;AO2;0.5]_B_AB_nCi_2_M3_NS2_T_KA_h-s_MID	CHOQUET[-0.5;AO2;0.5]_B_AB_nCi_2_M3_NS3_T_KA_h-s_MID	CHOQUET[-0.5;AO2;0.5]_B_AB_nCi_2_M3_NS4_T_KA_h-s_MID	CHOQUET[-0.5;AO2;0.5]_B_AB_nCi_2_M3_NS5_T_KA_h-s_MID	CHOQUET[-0.5;AO2;0.5]_B_AB_nCi_2_M3_NS6_T_KA_h-s_MID	CHOQUET[-0.5;AO2;0.5]_B_AB_nCi_2_M3_NS7_T_KA_h-s_MID	CHOQUET[-0.5;AO2;0.5]_B_AB_nCi_2_M5_NS0_T_KA_h-s_MID	CHOQUET[-0.5;AO2;0.5]_B_AB_nCi_2_M5_NS1_T_KA_h-s_MID	CHOQUET[-0.5;AO2;0.5]_B_AB_nCi_2_M5_NS2_T_KA_h-s_MID	CHOQUET[-0.5;AO2;0.5]_B_AB_nCi_2_M5_NS3_T_KA_h-s_MID	CHOQUET[-0.5;AO2;0.5]_B_AB_nCi_2_M5_NS4_T_KA_h-s_MID	CHOQUET[-0.5;AO2;0.5]_B_AB_nCi_2_M5_NS5_T_KA_h-s_MID	CHOQUET[-0.5;AO2;0.5]_B_AB_nCi_2_M5_NS6_T_KA_h-s_MID	CHOQUET[-0.5;AO2;0.5]_B_AB_nCi_2_M5_NS7_T_KA_h-s_MID	CHOQUET[-0.5;AO2;0.5]_B_AB_nCi_2_M10_SS0_T_KA_h-s_MID	CHOQUET[-0.5;AO2;0.5]_B_AB_nCi_2_M10_SS1_T_KA_h-s_MID	CHOQUET[-0.5;AO2;0.5]_B_AB_nCi_2_M10_SS2_T_KA_h-s_MID	CHOQUET[-0.5;AO2;0.5]_B_AB_nCi_2_M10_SS3_T_KA_h-s_MID	CHOQUET[-0.5;AO2;0.5]_B_AB_nCi_2_M10_SS4_T_KA_h-s_MID	CHOQUET[-0.5;AO2;0.5]_B_AB_nCi_2_M10_SS5_T_KA_h-s_MID	CHOQUET[-0.5;AO2;0.5]_B_AB_nCi_2_M10_SS6_T_KA_h-s_MID	CHOQUET[-0.5;AO2;0.5]_B_AB_nCi_2_M10_SS7_T_KA_h-s_MID
STEsteroids2COR3D.sdf_aldosterone	-6.279	30.9467554	26.10516831	40.65836776	100.6121461	313.6561508	1077.714892	3888.359104	14457.06303	30.9467554	40.44863126	77.07675645	194.1379303	610.255414	2243.90547	9133.239412	39590.63762	30.9467554	3603.332243	2.13E+07	1.48E+11	8.51E+14	4.61E+18	2.46E+22	1.30E+26	30.9467554	5.248788307	1.276038768	0.38558806	0.146629613	0.064187737	0.03115355	0.01628252	30.9467554	7.778943638	2.80688382	1.331537105	0.714857644	0.447743669	0.298168531	0.207267593	1.087519068	1.148742793	1.19619107	1.207784405	1.221192755	1.245181373	1.269285439	1.290995035
STEsteroids2COR3D.sdf_androstanediol	-5	24.80318205	19.41705929	24.7421012	45.92143563	109.2347461	296.2518536	868.5809258	2675.602792	24.80318205	15.00480205	26.31127026	77.16619664	278.6524664	1107.547563	4593.249389	19306.92393	24.80318205	10919.96414	2.04E+08	3.59E+12	6.23E+16	1.07E+21	1.81E+25	3.03E+29	24.80318205	4.882871197	1.345437548	0.462282774	0.192602223	0.089976738	0.045373176	0.024088996	24.80318205	6.600451169	2.446059516	1.174603649	0.617790172	0.363334171	0.22408722	0.142215221	1.085922735	1.12004486	1.17115138	1.209816023	1.229754312	1.235717393	1.235429866	1.232399645
STEsteroids2COR3D.sdf_5_androstenediol	-5	24.96035435	17.24757466	16.82632287	24.20234381	50.10607782	131.223103	386.1603134	1192.140513	24.96035435	16.73504254	33.65097508	107.6791141	413.176188	1699.680127	7219.040973	30965.35729	24.96035435	3576.17229	1.71E+07	7.03E+10	2.66E+14	9.82E+17	3.59E+21	1.31E+25	24.96035435	4.779022473	1.268755101	0.425346032	0.169002518	0.074186568	0.034626043	0.016778392	24.96035435	6.642821226	2.474203437	1.209627637	0.642513478	0.388214504	0.246343102	0.161316242	1.088392506	1.118245148	1.171365341	1.245579416	1.316459052	1.369100721	1.412333012	1.438992402
STEsteroids2COR3D.sdf_4_androstenedione	-5.763	24.10562225	17.73461017	23.58469367	50.25950022	138.8150445	434.180352	1419.740719	4769.067585	24.10562225	28.99046127	47.37234353	96.02581473	232.3687054	639.5129847	1907.497373	5969.646981	24.10562225	6859.896208	7.38E+07	6.57E+11	5.57E+15	4.68E+19	3.93E+23	3.29E+27	24.10562225	4.485641847	1.305845123	0.405764237	0.194304893	0.110034102	0.071107379	0.050312198	24.10562225	6.611641709	2.513181979	1.246885321	0.687610735	0.44223344	0.300797725	0.212952802	1.06057627	1.125998681	1.167380782	1.180224045	1.190176823	1.20175123	1.203214593	1.203512761
STEsteroids2COR3D.sdf_androsterone	-5.613	24.06116629	20.59607367	44.22742975	238.0617333	1695.601758	12435.50181	90620.85918	654943.0359	24.06116629	30.64031645	57.39328948	147.7456751	483.3455357	1820.928856	7401.663666	31319.42768	24.06116629	3908.067312	2.24E+07	1.52E+11	9.33E+14	5.45E+18	3.11E+22	1.76E+26	24.06116629	4.634434041	1.335445956	0.501388354	0.23430714	0.122839494	0.06904677	0.040495381	24.06116629	6.605415174	2.483553958	1.212166586	0.644011748	0.395542633	0.256308913	0.172799192	1.061570507	1.119232621	1.184576245	1.212404495	1.221554014	1.237000171	1.25374935	1.268229275
STEsteroids2COR3D.sdf_corticosterone	-7.881	29.96603145	24.35494819	34.33360739	95.97087513	426.893225	2197.229676	11563.04967	60485.37581	29.96603145	32.20631929	49.13262678	98.59950477	247.4193005	722.8302118	2324.464608	7943.679249	29.96603145	2088.533398	2712626.922	6.76E+09	1.64E+13	3.80E+16	8.49E+19	1.85E+23	29.96603145	5.012305549	1.235190725	0.38604615	0.155199527	0.071666307	0.03647902	0.019889274	29.96603145	7.41666085	2.662342768	1.271838624	0.68804904	0.43408966	0.290950592	0.203335668	1.094129715	1.125493753	1.126208607	1.104596138	1.098666224	1.105735192	1.116984018	1.127717995
STEsteroids2COR3D.sdf_cortisol	-7.881	31.08293177	31.89469699	61.18534303	189.5732089	778.9058928	3684.519675	18584.43494	96246.60098	31.08293177	73.54857823	286.2248737	1690.573799	13841.29731	139745.9778	1582924.322	1.89E+07	31.08293177	2383.254248	4347533.842	1.19E+10	3.15E+13	8.14E+16	2.08E+20	5.31E+23	31.08293177	5.309656483	1.359213882	0.464603462	0.204179361	0.103249825	0.057182856	0.033634558	31.08293177	7.724900287	2.741173098	1.298990435	0.697902061	0.438879143	0.293282729	0.204405696	1.089874465	1.176002806	1.267745876	1.363701721	1.44327377	1.469517469	1.486548658	1.483821164
STEsteroids2COR3D.sdf_cortisone	-6.892	31.26242901	25.22186479	33.6175082	70.57200592	202.5495548	684.9047922	2498.2845	9482.068903	31.26242901	37.40656704	61.29604756	129.9131652	339.9669678	1035.332307	3497.885572	12642.34023	31.26242901	3957.168537	1.72E+07	8.94E+10	4.49E+14	2.22E+18	1.09E+22	5.30E+25	31.26242901	5.267345328	1.335468826	0.435807665	0.191923064	0.098585969	0.05674494	0.035420295	31.26242901	7.717432856	2.750166699	1.320131922	0.714605187	0.459475141	0.314084309	0.22415818	1.093727315	1.142867124	1.183388891	1.214822593	1.250725308	1.289668534	1.32291656	1.33856668
STEsteroids2COR3D.sdf_dehydroepiandrosterone	-5	24.77997096	16.49892958	16.52881321	25.96339532	59.33670042	163.1650136	484.0675947	1474.905849	24.77997096	17.00025916	36.31869599	121.6837381	479.9268397	2006.724392	8555.328103	36629.6329	24.77997096	1131.398224	1048004.16	1.47E+09	1.91E+12	2.36E+15	2.83E+18	3.35E+21	24.77997096	4.78966067	1.285158478	0.434728694	0.17657155	0.079722378	0.038385991	0.019213881	24.77997096	6.636534406	2.495260251	1.237255431	0.666420583	0.417915633	0.276562184	0.190146881	1.083116797	1.110683111	1.167076792	1.231375787	1.281186435	1.325320227	1.346511126	1.362450907
STEsteroids2COR3D.sdf_11_deoxycorticosterone	-7.653	28.67145043	21.8861581	29.38636589	66.8470908	211.4220869	768.5623294	2933.012116	11406.37292	28.67145043	33.222096	52.49423192	105.6980304	258.8591944	726.2181859	2227.863495	7239.36826	28.67145043	4155.332344	2.00E+07	9.45E+10	4.20E+14	1.85E+18	8.19E+21	3.65E+25	28.67145043	4.775668116	1.286078011	0.384527054	0.177734849	0.098078754	0.062543881	0.044040099	28.67145043	7.093282319	2.563802267	1.244329697	0.678164655	0.430580108	0.289955908	0.203366909	1.091838621	1.132523206	1.147428012	1.150514291	1.139345251	1.128217078	1.121573802	1.124168223
STEsteroids2COR3D.sdf_11_deoxycortisol	-7.881	29.89121177	23.55141769	33.5938148	79.68936062	250.2010675	883.8151119	3275.05841	12341.49042	29.89121177	34.88290916	55.0410652	110.3207071	267.6442444	744.5430991	2263.617905	7269.23295	29.89121177	3215.138378	1.45E+07	7.98E+10	3.95E+14	1.86E+18	8.55E+21	3.89E+25	29.89121177	4.949185289	1.276244413	0.397581851	0.175875334	0.092026411	0.054886796	0.035937669	29.89121177	7.400734723	2.646687554	1.270211971	0.688418944	0.435633489	0.292503448	0.20464826	1.0909177	1.14518188	1.181458939	1.196418974	1.204113498	1.212199462	1.219739898	1.228398834
STEsteroids2COR3D.sdf_dihydrotestosterone	-5.919	24.1779521	17.80759008	21.59456365	39.61439383	92.15156208	247.7243696	721.3875821	2185.856877	24.1779521	30.95830281	53.00096488	112.2864277	284.4603253	818.3869309	2571.386073	8561.874141	24.1779521	5575.659259	4.64E+07	3.90E+11	3.15E+15	2.53E+19	2.03E+23	1.61E+27	24.1779521	4.576471816	1.299626523	0.415927073	0.196943158	0.109148999	0.069613252	0.049064168	24.1779521	6.567886915	2.465086149	1.196352248	0.642578208	0.394170165	0.255677135	0.17247668	1.065493498	1.115211138	1.165320952	1.202386946	1.232203291	1.252559243	1.268925348	1.279832509
STEsteroids2COR3D.sdf_estradiol	-5	23.58005744	14.08379482	23.99486576	151.3770294	1167.612077	8266.465253	55867.84334	367352.5619	23.58005744	45.70128431	137.735453	569.5368571	2939.494769	17197.65928	107381.479	692565.9158	23.58005744	32243.70553	2.73E+09	1.66E+14	9.47E+18	5.30E+23	2.95E+28	1.64E+33	23.58005744	4.713260728	1.503496649	0.562360956	0.291039655	0.166607274	0.102177461	0.065378975	23.58005744	6.389983674	2.442323154	1.227570929	0.682520384	0.428309141	0.281294142	0.190049222	1.081351109	1.119313572	1.174419608	1.176865	1.159179659	1.134747726	1.123911992	1.124104235
STEsteroids2COR3D.sdf_estriol	-5	25.22455054	14.65553614	23.49988018	147.60365	1154.643172	8226.484368	55748.3721	366934.7537	25.22455054	49.70233281	149.8301556	618.5281035	3199.817932	18730.63404	116749.5095	750225.6928	25.22455054	31145.71418	2.71E+09	1.66E+14	9.46E+18	5.29E+23	2.94E+28	1.64E+33	25.22455054	4.897581909	1.508452718	0.557334127	0.285974233	0.16280587	0.099445709	0.06344485	25.22455054	6.6504295	2.485467672	1.233314143	0.685860172	0.429608331	0.281930288	0.190395011	1.091175842	1.131817312	1.200648745	1.223810421	1.222383225	1.21066834	1.202231494	1.201683961
STEsteroids2COR3D.sdf_estrone	-5	23.38856946	14.25911549	23.34288878	138.9354973	1043.69771	7213.463927	47474.73949	303865.419	23.38856946	45.06540165	137.2066621	581.0861588	3098.454644	18792.96263	121195.7622	803294.6067	23.38856946	10424.70076	3.04E+08	7.13E+12	1.52E+17	3.11E+21	6.29E+25	1.26E+30	23.38856946	4.721469858	1.498642243	0.565761297	0.290986506	0.165568784	0.100774214	0.063932351	23.38856946	6.386047661	2.467411104	1.251792158	0.707322919	0.457404338	0.310634753	0.21806062	1.075635599	1.109819116	1.175361483	1.192885665	1.190857695	1.185184971	1.189131334	1.194956289
STEsteroids2COR3D.sdf_etiocholanolone	-5.225	24.54608963	19.8066245	30.50342638	100.7085863	497.1948829	2697.653802	14726.43813	79549.47237	24.54608963	18.28917157	18.90305273	25.89101969	45.38415786	93.01178844	208.9175046	495.7297971	24.54608963	1163.026672	1927919.374	3.61E+09	5.94E+12	9.29E+15	1.43E+19	2.18E+22	24.54608963	4.761865048	1.343303853	0.485014501	0.217586799	0.109513329	0.059275944	0.033608124	24.54608963	6.738613009	2.51223761	1.217591659	0.646618878	0.39656478	0.257007472	0.173265925	1.075443818	1.125318395	1.191891273	1.246028384	1.287553689	1.32712328	1.36605138	1.402768187
STEsteroids2COR3D.sdf_pregnenolone	-5.225	27.5987199	20.19328307	21.39776317	34.46667391	78.6463222	215.7055356	645.3433351	1995.503908	27.5987199	18.34145843	37.41961383	127.0963155	534.1792453	2464.710849	11787.64894	57107.1948	27.5987199	7086.482686	1.30E+08	1.66E+12	1.98E+16	2.32E+20	2.72E+24	3.18E+28	27.5987199	5.009968949	1.294544989	0.427561361	0.169910639	0.07490837	0.035242345	0.017252867	27.5987199	6.969520302	2.529355428	1.229352694	0.660011007	0.409578416	0.269000299	0.18362428	1.093447702	1.116705357	1.171561553	1.231720058	1.289874115	1.332970207	1.371098357	1.403583643
STEsteroids2COR3D.sdf_17a_hydroxypregnenolone	-5	28.78189403	20.5108584	19.96847901	26.26787743	45.65187143	96.44565907	228.1543822	577.4525804	28.78189403	20.06905972	38.6528437	115.3611549	408.987985	1585.387209	6409.697451	26453.97822	28.78189403	4161.322352	4.44E+07	3.62E+11	2.66E+15	1.91E+19	1.36E+23	9.71E+26	28.78189403	5.103920696	1.275626531	0.409838276	0.155804994	0.065318343	0.029133192	0.013509008	28.78189403	7.258003772	2.612686167	1.256184815	0.671344041	0.415735551	0.272521318	0.185720095	1.091490033	1.117329495	1.163456267	1.230695372	1.296158983	1.34647644	1.386806879	1.417904891
STEsteroids2COR3D.sdf_progesterone	-7.38	26.94612364	20.33616578	26.84770711	58.07458363	169.063401	562.3134246	1972.528803	7080.80291	26.94612364	31.71493745	51.32094718	104.8819968	259.6161723	734.6962563	2269.02354	7408.605554	26.94612364	4094.460951	1.85E+07	7.94E+10	3.20E+14	1.28E+18	5.11E+21	2.05E+25	26.94612364	4.681445507	1.287102758	0.385294188	0.178839853	0.09950814	0.064044319	0.045518642	26.94612364	6.956800349	2.548435655	1.239878165	0.679153637	0.431550813	0.291034374	0.204436853	1.075242606	1.131371113	1.169583201	1.193850602	1.204947972	1.221618075	1.232277522	1.246062359
STEsteroids2COR3D.sdf_17a_hydroxyprogesterone	-7.74	28.09533058	22.21123199	32.38956393	78.25253596	247.1594511	868.6522943	3177.519316	11817.0838	28.09533058	32.96665604	52.99513414	107.4350027	263.2919689	739.8682277	2270.777887	7360.580351	28.09533058	3851.326836	2.55E+07	1.67E+11	9.91E+14	5.70E+18	3.23E+22	1.82E+26	28.09533058	4.845628794	1.276423932	0.392564839	0.175764757	0.093183051	0.056681142	0.037996202	28.09533058	7.239395932	2.627469989	1.262746002	0.689326526	0.436608303	0.29356498	0.205686185	1.072146204	1.145795475	1.205219969	1.253233273	1.279470332	1.300456367	1.32208368	1.33835525
STEsteroids2COR3D.sdf_testosterone	-6.724	24.33109537	18.29009021	24.13239552	50.53961371	140.7268033	443.8877334	1487.800465	5144.298868	24.33109537	29.7358778	48.67721218	98.98676541	240.3564381	663.4835252	1985.058286	6240.135426	24.33109537	10509.95523	9.94E+07	9.12E+11	8.31E+15	7.54E+19	6.83E+23	6.17E+27	24.33109537	4.514033288	1.313700781	0.413264498	0.195750792	0.112038806	0.0733279	0.052601254	24.33109537	6.621023875	2.489956898	1.220641469	0.662828108	0.412816316	0.271603636	0.185512883	1.068160756	1.133462274	1.177690609	1.190751432	1.199223746	1.195095457	1.197236384	1.202898368
STEsteroids2COR3D.sdf_prednisolone	-7.512	31.23237023	22.41930521	25.83680311	50.26512967	143.4820177	481.324301	1696.467471	6049.34967	31.23237023	44.78478084	90.89826532	245.2529497	835.1721844	3337.986823	14705.18816	68545.24274	31.23237023	3584.566293	2.82E+07	2.46E+11	1.88E+15	1.35E+19	9.36E+22	6.41E+26	31.23237023	5.441959188	1.417722456	0.484142144	0.218015147	0.112402729	0.063414853	0.037982732	31.23237023	7.751318792	2.759971037	1.312116166	0.713293692	0.452867998	0.305369384	0.214502533	1.094129122	1.142494081	1.170712517	1.197360679	1.229435309	1.256141218	1.279719201	1.297649233
STEsteroids2COR3D.sdf_cortisolacetat	-7.553	35.17915782	35.8821424	68.61913713	206.1238634	796.9254796	3481.654351	16150.53555	77181.01621	35.17915782	85.12441775	352.3043873	2315.59959	21023.5695	223969.4132	2560421.138	3.01E+07	35.17915782	2442.867041	3956272.01	1.12E+10	3.03E+13	7.95E+16	2.05E+20	5.23E+23	35.17915782	5.536804084	1.378649576	0.467660604	0.206319895	0.104843373	0.058186862	0.034164819	35.17915782	7.991308118	2.767616892	1.30127399	0.709251196	0.455679755	0.311542003	0.222036067	1.104122569	1.17752623	1.246844529	1.308318131	1.359855341	1.381940228	1.397275457	1.412181401
STEsteroids2COR3D.sdf_4_pregnene_3_11_20_trione	-6.779	28.27377381	22.20144479	28.4004887	56.47433053	151.0509907	467.467123	1539.916403	5227.289652	28.27377381	33.59461258	56.12079777	121.8434803	327.0693363	1020.441033	3515.578466	12867.40605	28.27377381	2035.437579	2103388.976	4.25E+09	8.82E+12	1.78E+16	3.48E+19	6.69E+22	28.27377381	4.983331045	1.305529828	0.427822133	0.189598291	0.097972295	0.056580941	0.035283661	28.27377381	7.281950988	2.6616466	1.296919884	0.707618435	0.457417664	0.314328602	0.22541983	1.078347241	1.128687541	1.185246619	1.249898283	1.323539454	1.38172419	1.427638865	1.439113175
STEsteroids2COR3D.sdf_epicorticosterone	-7.2	30.08658059	23.15018619	30.37696564	67.14554591	209.2487761	758.6071004	2899.952501	11316.06774	30.08658059	33.92467743	52.80456824	105.6030041	258.1549958	724.2873363	2222.394274	7220.247207	30.08658059	4021.212256	1.84E+07	8.09E+10	3.27E+14	1.29E+18	5.09E+21	2.00E+25	30.08658059	4.981652519	1.29797037	0.386709112	0.176261149	0.095996233	0.060593538	0.042336742	30.08658059	7.417857745	2.64328305	1.263683702	0.685054076	0.433006017	0.290650533	0.203327876	1.093960175	1.1342458	1.154832602	1.169758854	1.185091513	1.195499224	1.206163322	1.216349034
STEsteroids2COR3D.sdf_19_nortestosterone	-6.144	23.0213263	17.83488081	24.12453607	50.81915508	141.2674769	443.1360522	1487.524565	5146.61241	23.0213263	28.04835057	46.93518098	97.78655711	241.6132764	672.8642277	2018.342858	6340.281046	23.0213263	10941.35417	1.05E+08	9.78E+11	9.14E+15	8.55E+19	7.98E+23	7.44E+27	23.0213263	4.263416287	1.289923322	0.404713489	0.197656268	0.114813584	0.075835375	0.054688587	23.0213263	6.269938474	2.39427675	1.189827394	0.655011666	0.410687416	0.271664755	0.186367223	1.063188729	1.12989409	1.175542497	1.184361837	1.184841867	1.176589318	1.173147613	1.176123892
STEsteroids2COR3D.sdf_16a_17a_dihydroxyprogesterone	-6.247	29.54891921	24.02313602	36.12981222	88.35410231	277.5340176	963.7998725	3483.729971	12826.97469	29.54891921	34.86042172	55.8212088	112.9334056	275.8220009	769.9588058	2343.676943	7524.170149	29.54891921	3766.870611	2.59E+07	1.73E+11	1.04E+15	6.05E+18	3.47E+22	1.98E+26	29.54891921	4.99893234	1.283934552	0.395678091	0.174793035	0.091592188	0.055168874	0.036703503	29.54891921	7.500138797	2.682439517	1.27784818	0.694269	0.438332844	0.293987486	0.205515368	1.076228279	1.155239608	1.222726287	1.276694738	1.305145643	1.328339804	1.351363403	1.371064817
STEsteroids2COR3D.sdf_16a_methylprogesterone	-7.12	28.60915461	22.3853196	31.1150736	70.39274703	208.6195528	690.6601102	2389.619691	8435.543376	28.60915461	33.59577	53.66270514	108.722068	266.6714666	747.8175548	2286.308859	7389.584091	28.60915461	3986.183428	1.84E+07	7.93E+10	3.20E+14	1.28E+18	5.08E+21	2.04E+25	28.60915461	4.824006675	1.28927595	0.384003407	0.176236948	0.097129071	0.062031521	0.043839328	28.60915461	7.220858779	2.585260774	1.250168411	0.676945023	0.429009229	0.288398722	0.201939252	1.083013158	1.147152221	1.197027731	1.234629553	1.249567927	1.26752152	1.27990112	1.29498223
STEsteroids2COR3D.sdf_19_norprogesterone	-6.817	25.61862062	19.78482832	26.83276403	58.57813452	170.3516901	565.6361846	1980.724931	7110.162182	25.61862062	30.16563881	49.9357852	104.359976	262.015001	745.4599438	2303.059865	7506.502556	25.61862062	4053.710032	1.75E+07	7.30E+10	2.85E+14	1.10E+18	4.23E+21	1.63E+25	25.61862062	4.436731006	1.265347174	0.374060054	0.179705697	0.101410598	0.06582067	0.046987947	25.61862062	6.623744125	2.462046676	1.214102685	0.673369734	0.430809231	0.292099981	0.206090917	1.071225831	1.130011182	1.165766679	1.183969767	1.186011065	1.191001868	1.192812714	1.199694925
STEsteroids2COR3D.sdf_2a_methylcortisol	-7.688	32.92669257	25.7836547	34.74270692	90.71404303	381.0512739	1897.118572	9782.353638	50370.23788	32.92669257	33.76096622	50.38358113	99.12184556	244.0764396	702.1594623	2228.079522	7518.418791	32.92669257	2406.016161	5416025.079	1.95E+10	6.51E+13	2.06E+17	6.32E+20	1.90E+24	32.92669257	5.318818431	1.277453951	0.398179902	0.160123252	0.074293952	0.038113401	0.02103181	32.92669257	7.922334471	2.763373575	1.305016624	0.694502199	0.436505356	0.291071367	0.202349783	1.100929252	1.137228562	1.152752443	1.163585552	1.19649871	1.239618678	1.276907183	1.303758014
STEsteroids2COR3D.sdf_2a_methyl_9a_fluoro_cortisol	-5.797	34.3412024	26.93221467	35.52517537	90.15611584	374.1431007	1863.494475	9645.66141	49866.45551	34.3412024	34.72533768	51.01931434	99.30678936	243.4712449	700.059552	2223.034992	7507.267824	34.3412024	2447.326179	5471802.852	1.98E+10	6.60E+13	2.09E+17	6.40E+20	1.93E+24	34.3412024	5.576849394	1.327579543	0.408462228	0.161819876	0.074275902	0.037808892	0.020738313	34.3412024	8.290084998	2.881443838	1.345185544	0.708043825	0.443136477	0.294597016	0.20438938	1.106497138	1.147086268	1.162419669	1.170931881	1.202019227	1.246659024	1.286267192	1.314281932
[truncated: 552 more columns]
