# Supplementary material for: Choquet integral-based fuzzy molecular characterizations: when global definitions are computed from the dependency among atom/bond contributions (LOVIs/LOEIs)
Source: J Cheminform. 2018 Oct 25;10:51. doi: 10.1186/s13321-018-0306-7 (PMC6755596; doi:10.1186/s13321-018-0306-7)
Supplement: Supplementary file 3 — Additional file 3. Matrices of descriptors obtained from the calculation of the projects created in Additional file 2 on the Steroid dataset. [file 13321_2018_306_MOESM3_ESM.zip › Suppl. Info. 3/1 - Datasets L-measure = -0.5/AO2/AO2(0.6).csv]

molecules	pK(log1/K)	CHOQUET[-0.5;AO2;0.6]_B_AB_nCi_2_M10_NS0_T_KA_h-s_MID	CHOQUET[-0.5;AO2;0.6]_B_AB_nCi_2_M10_NS1_T_KA_h-s_MID	CHOQUET[-0.5;AO2;0.6]_B_AB_nCi_2_M10_NS2_T_KA_h-s_MID	CHOQUET[-0.5;AO2;0.6]_B_AB_nCi_2_M10_NS3_T_KA_h-s_MID	CHOQUET[-0.5;AO2;0.6]_B_AB_nCi_2_M10_NS4_T_KA_h-s_MID	CHOQUET[-0.5;AO2;0.6]_B_AB_nCi_2_M10_NS5_T_KA_h-s_MID	CHOQUET[-0.5;AO2;0.6]_B_AB_nCi_2_M10_NS6_T_KA_h-s_MID	CHOQUET[-0.5;AO2;0.6]_B_AB_nCi_2_M10_NS7_T_KA_h-s_MID	CHOQUET[-0.5;AO2;0.6]_B_AB_nCi_2_M13_NS0_T_KA_h-s_MID	CHOQUET[-0.5;AO2;0.6]_B_AB_nCi_2_M13_NS1_T_KA_h-s_MID	CHOQUET[-0.5;AO2;0.6]_B_AB_nCi_2_M13_NS2_T_KA_h-s_MID	CHOQUET[-0.5;AO2;0.6]_B_AB_nCi_2_M13_NS3_T_KA_h-s_MID	CHOQUET[-0.5;AO2;0.6]_B_AB_nCi_2_M13_NS4_T_KA_h-s_MID	CHOQUET[-0.5;AO2;0.6]_B_AB_nCi_2_M13_NS5_T_KA_h-s_MID	CHOQUET[-0.5;AO2;0.6]_B_AB_nCi_2_M13_NS6_T_KA_h-s_MID	CHOQUET[-0.5;AO2;0.6]_B_AB_nCi_2_M13_NS7_T_KA_h-s_MID	CHOQUET[-0.5;AO2;0.6]_B_AB_nCi_2_M16_NS0_T_KA_h-s_MID	CHOQUET[-0.5;AO2;0.6]_B_AB_nCi_2_M16_NS1_T_KA_h-s_MID	CHOQUET[-0.5;AO2;0.6]_B_AB_nCi_2_M16_NS2_T_KA_h-s_MID	CHOQUET[-0.5;AO2;0.6]_B_AB_nCi_2_M16_NS3_T_KA_h-s_MID	CHOQUET[-0.5;AO2;0.6]_B_AB_nCi_2_M16_NS4_T_KA_h-s_MID	CHOQUET[-0.5;AO2;0.6]_B_AB_nCi_2_M16_NS5_T_KA_h-s_MID	CHOQUET[-0.5;AO2;0.6]_B_AB_nCi_2_M16_NS6_T_KA_h-s_MID	CHOQUET[-0.5;AO2;0.6]_B_AB_nCi_2_M16_NS7_T_KA_h-s_MID	CHOQUET[-0.5;AO2;0.6]_B_AB_nCi_2_M3_NS0_T_KA_h-s_MID	CHOQUET[-0.5;AO2;0.6]_B_AB_nCi_2_M3_NS1_T_KA_h-s_MID	CHOQUET[-0.5;AO2;0.6]_B_AB_nCi_2_M3_NS2_T_KA_h-s_MID	CHOQUET[-0.5;AO2;0.6]_B_AB_nCi_2_M3_NS3_T_KA_h-s_MID	CHOQUET[-0.5;AO2;0.6]_B_AB_nCi_2_M3_NS4_T_KA_h-s_MID	CHOQUET[-0.5;AO2;0.6]_B_AB_nCi_2_M3_NS5_T_KA_h-s_MID	CHOQUET[-0.5;AO2;0.6]_B_AB_nCi_2_M3_NS6_T_KA_h-s_MID	CHOQUET[-0.5;AO2;0.6]_B_AB_nCi_2_M3_NS7_T_KA_h-s_MID	CHOQUET[-0.5;AO2;0.6]_B_AB_nCi_2_M5_NS0_T_KA_h-s_MID	CHOQUET[-0.5;AO2;0.6]_B_AB_nCi_2_M5_NS1_T_KA_h-s_MID	CHOQUET[-0.5;AO2;0.6]_B_AB_nCi_2_M5_NS2_T_KA_h-s_MID	CHOQUET[-0.5;AO2;0.6]_B_AB_nCi_2_M5_NS3_T_KA_h-s_MID	CHOQUET[-0.5;AO2;0.6]_B_AB_nCi_2_M5_NS4_T_KA_h-s_MID	CHOQUET[-0.5;AO2;0.6]_B_AB_nCi_2_M5_NS5_T_KA_h-s_MID	CHOQUET[-0.5;AO2;0.6]_B_AB_nCi_2_M5_NS6_T_KA_h-s_MID	CHOQUET[-0.5;AO2;0.6]_B_AB_nCi_2_M5_NS7_T_KA_h-s_MID	CHOQUET[-0.5;AO2;0.6]_B_AB_nCi_2_M10_SS0_T_KA_h-s_MID	CHOQUET[-0.5;AO2;0.6]_B_AB_nCi_2_M10_SS1_T_KA_h-s_MID	CHOQUET[-0.5;AO2;0.6]_B_AB_nCi_2_M10_SS2_T_KA_h-s_MID	CHOQUET[-0.5;AO2;0.6]_B_AB_nCi_2_M10_SS3_T_KA_h-s_MID	CHOQUET[-0.5;AO2;0.6]_B_AB_nCi_2_M10_SS4_T_KA_h-s_MID	CHOQUET[-0.5;AO2;0.6]_B_AB_nCi_2_M10_SS5_T_KA_h-s_MID	CHOQUET[-0.5;AO2;0.6]_B_AB_nCi_2_M10_SS6_T_KA_h-s_MID	CHOQUET[-0.5;AO2;0.6]_B_AB_nCi_2_M10_SS7_T_KA_h-s_MID
STEsteroids2COR3D.sdf_aldosterone	-6.279	31.1701876	26.30088205	41.82270082	105.7140556	332.4982569	1145.645942	4137.170895	15388.84447	31.1701876	40.87063323	78.70796522	200.9579682	639.8389235	2376.607067	9743.816837	42450.16259	31.1701876	3863.895848	2.45E+07	1.59E+11	8.81E+14	4.71E+18	2.49E+22	1.32E+26	31.1701876	5.259359516	1.281619168	0.384733421	0.146244706	0.064000555	0.031066645	0.01624349	31.1701876	7.789574567	2.808201697	1.334570863	0.711434245	0.44583082	0.296722593	0.20615687	1.092105735	1.154283877	1.204067561	1.21477016	1.229795263	1.257365111	1.285561297	1.311029395
STEsteroids2COR3D.sdf_androstanediol	-5	24.9758902	19.52230744	25.1841307	47.38325529	113.476234	308.6988128	907.0882654	2801.092295	24.9758902	15.27709301	27.58494011	82.93843346	304.4334746	1218.622266	5044.570449	21069.3197	24.9758902	11791.8023	2.13E+08	3.74E+12	6.47E+16	1.10E+21	1.85E+25	3.09E+29	24.9758902	4.892213679	1.347917386	0.461524798	0.192316982	0.089843974	0.04531121	0.024060953	24.9758902	6.610546807	2.446808542	1.178245852	0.616835721	0.363036738	0.223971526	0.142166326	1.090182621	1.123499212	1.177050281	1.217016039	1.237930185	1.244162874	1.243615843	1.239990449
STEsteroids2COR3D.sdf_5_androstenediol	-5	25.1406045	17.32968998	16.97432257	24.76733389	52.54937886	141.0258026	422.1353147	1316.032638	25.1406045	17.06356169	35.24120786	114.9028149	444.7730955	1838.366246	7802.949188	33373.07225	25.1406045	4077.328307	1.89E+07	7.48E+10	2.79E+14	1.02E+18	3.72E+21	1.35E+25	25.1406045	4.790161002	1.271029812	0.425143054	0.168946717	0.074166114	0.034618154	0.016775414	25.1406045	6.653534661	2.474998715	1.214079704	0.640590653	0.387422875	0.245911807	0.161061119	1.092656334	1.121377663	1.177781624	1.26043103	1.341335587	1.402810272	1.452040424	1.482492509
STEsteroids2COR3D.sdf_4_androstenedione	-5.763	24.21589996	17.89642212	24.32501258	53.12572815	149.2981544	470.3311447	1545.712234	5192.844022	24.21589996	29.1417076	47.97174285	98.22782159	240.076227	666.4500855	2001.197553	6294.456255	24.21589996	7460.130513	7.70E+07	6.68E+11	5.63E+15	4.72E+19	3.96E+23	3.32E+27	24.21589996	4.495704113	1.32900329	0.401363122	0.190620769	0.107518075	0.069408313	0.049177585	24.21589996	6.619672528	2.513901817	1.250157691	0.683431016	0.439542344	0.298762846	0.211408249	1.062309128	1.130779245	1.174571969	1.187669442	1.197518584	1.209466693	1.212292316	1.213537714
STEsteroids2COR3D.sdf_androsterone	-5.613	24.17073486	20.67713187	45.27169101	250.5655787	1797.17614	13151.49688	95413.59467	686257.1852	24.17073486	30.82486189	58.38100396	152.6193295	506.1100695	1924.624421	7868.828777	33413.39211	24.17073486	4172.357744	2.47E+07	1.62E+11	9.64E+14	5.54E+18	3.14E+22	1.77E+26	24.17073486	4.640041691	1.33852853	0.500310156	0.233966966	0.122703173	0.068988819	0.040470203	24.17073486	6.613789318	2.484320696	1.216715845	0.641081447	0.393731576	0.254974335	0.171794815	1.063480947	1.123219752	1.192200597	1.222241529	1.23567827	1.255240844	1.27521279	1.292011852
STEsteroids2COR3D.sdf_corticosterone	-7.881	30.20018491	24.7035253	35.76679325	104.9558696	481.8655656	2490.965439	12993.7427	67129.45693	30.20018491	32.61615272	50.29703312	102.2983537	259.8276035	765.6958276	2477.243096	8501.870682	30.20018491	2160.244939	3035839.707	7.64E+09	1.82E+13	4.13E+16	9.07E+19	1.95E+23	30.20018491	5.023493556	1.241168714	0.384814209	0.1546171	0.071378601	0.036340609	0.019824082	30.20018491	7.427342763	2.663429594	1.274938587	0.684586636	0.432004143	0.289377912	0.202137779	1.099552661	1.131113154	1.130183574	1.105256233	1.09789064	1.105042985	1.117265243	1.129306129
STEsteroids2COR3D.sdf_cortisol	-7.881	31.30850278	32.40745373	63.43989782	200.5161006	836.12567	3993.671359	20257.59054	105202.4683	31.30850278	74.46601096	293.5233626	1765.210693	14779.44627	152422.4074	1752322.805	2.11E+07	31.30850278	2480.372136	4781820.652	1.29E+10	3.35E+13	8.59E+16	2.19E+20	5.55E+23	31.30850278	5.320983354	1.363072345	0.462934147	0.20334538	0.102792323	0.0569379	0.033506528	31.30850278	7.737451621	2.742311328	1.301711446	0.69423421	0.436811718	0.291759202	0.203250556	1.094482859	1.18518508	1.286572324	1.396823428	1.488131095	1.519341008	1.537127117	1.534689775
STEsteroids2COR3D.sdf_cortisone	-6.892	31.49893511	25.47462101	34.33582258	73.05425909	211.9907133	723.5878465	2663.935486	10191.86087	31.49893511	37.7091366	62.24392178	133.4149868	353.2255781	1087.334425	3707.03873	13495.08858	31.49893511	4129.27309	1.84E+07	9.46E+10	4.72E+14	2.32E+18	1.13E+22	5.51E+25	31.49893511	5.278802805	1.343091998	0.432997535	0.190307558	0.097606097	0.056157832	0.03507368	31.49893511	7.729987079	2.751533517	1.323486133	0.710019397	0.456955629	0.312214588	0.222733211	1.09836664	1.147732547	1.189886082	1.223914372	1.263984695	1.308513266	1.346922384	1.366690031
STEsteroids2COR3D.sdf_dehydroepiandrosterone	-5	24.94710131	16.56058136	16.73139212	26.87403876	62.79412014	175.1861191	522.2750681	1588.921193	24.94710131	17.34769256	38.05395221	129.2048143	511.2005908	2132.251081	9043.599436	38492.58014	24.94710131	1195.407325	1162764.812	1.60E+09	2.03E+12	2.46E+15	2.92E+18	3.43E+21	24.94710131	4.800324775	1.287622148	0.434514463	0.176496451	0.079689005	0.038371744	0.019208167	24.94710131	6.646516135	2.496128742	1.24179949	0.662936828	0.415916477	0.275134848	0.189094548	1.08738779	1.113121543	1.172231549	1.240787797	1.294055892	1.340924527	1.364826417	1.38207798
STEsteroids2COR3D.sdf_11_deoxycorticosterone	-7.653	28.89022131	22.15453969	30.26366772	70.09458873	223.5597748	814.5314794	3112.176628	12109.31733	28.89022131	33.45590595	53.20761021	108.2500487	267.8458928	757.9615503	2341.420324	7650.3908	28.89022131	4505.85341	2.20E+07	1.00E+11	4.39E+14	1.92E+18	8.47E+21	3.76E+25	28.89022131	4.786197927	1.30766044	0.380863728	0.174438588	0.095813845	0.06101089	0.043015301	28.89022131	7.1035912	2.564669804	1.247585644	0.674612522	0.428392828	0.2883113	0.20211774	1.097094441	1.137551838	1.15311433	1.15627148	1.143126873	1.129577845	1.121722474	1.123919113
STEsteroids2COR3D.sdf_11_deoxycortisol	-7.881	30.11058634	23.840563	34.65742721	83.58028995	263.3943696	928.8313776	3433.460523	12914.86349	30.11058634	35.08194878	55.67494965	112.7207177	276.3263947	775.3652592	2372.450057	7652.063522	30.11058634	3445.189748	1.62E+07	8.56E+10	4.11E+14	1.90E+18	8.67E+21	3.93E+25	30.11058634	4.960163867	1.289591477	0.394267261	0.17372508	0.090655052	0.054025828	0.035405105	30.11058634	7.412730759	2.647750366	1.273369543	0.68466591	0.433429039	0.290875015	0.203421377	1.095460035	1.151940595	1.191812448	1.209344698	1.218559266	1.227696221	1.236153954	1.24545902
STEsteroids2COR3D.sdf_dihydrotestosterone	-5.919	24.29845537	17.95083051	22.01323055	40.79270218	95.50279165	257.2717239	752.0993043	2284.975539	24.29845537	31.18009621	53.76362689	114.9007178	293.6626519	851.6338101	2695.306803	9029.761	24.29845537	6010.713677	4.97E+07	4.08E+11	3.28E+15	2.63E+19	2.10E+23	1.67E+27	24.29845537	4.585476041	1.31362408	0.41278641	0.193486905	0.106694153	0.067921776	0.047922605	24.29845537	6.576103324	2.465764281	1.199699962	0.640205585	0.392551431	0.254427061	0.171512725	1.067769178	1.117682869	1.169619919	1.208682759	1.240801084	1.263565702	1.281683244	1.293852225
STEsteroids2COR3D.sdf_estradiol	-5	23.74269306	14.19012062	25.53306725	169.3798242	1279.794532	8846.455379	58628.80894	380119.9388	23.74269306	46.08857029	140.4044206	588.5890906	3078.632303	18198.86134	114430.6114	741078.5516	23.74269306	36260.70788	2.88E+09	1.70E+14	9.54E+18	5.31E+23	2.95E+28	1.64E+33	23.74269306	4.724968358	1.515598508	0.555802686	0.288808563	0.165566004	0.101658077	0.06511481	23.74269306	6.400621999	2.44287596	1.23067391	0.680243655	0.427306618	0.280733451	0.189720687	1.085407215	1.124153757	1.184606636	1.185154047	1.163808107	1.135736918	1.122651156	1.122406477
STEsteroids2COR3D.sdf_estriol	-5	25.42276323	14.75357568	24.97855033	165.9969165	1270.249808	8822.388388	58556.00836	379810.9336	25.42276323	50.19320614	152.7025529	637.7310168	3337.534481	19703.66779	123473.9696	795703.1331	25.42276323	35153.16422	2.87E+09	1.69E+14	9.53E+18	5.31E+23	2.95E+28	1.64E+33	25.42276323	4.910858693	1.520127505	0.550774174	0.283729355	0.16176111	0.098926312	0.06318148	25.42276323	6.663813493	2.486079908	1.235974454	0.683743438	0.428673753	0.281407186	0.190088487	1.095148728	1.136450721	1.211493429	1.235375689	1.232626871	1.218770435	1.208294118	1.20661413
STEsteroids2COR3D.sdf_estrone	-5	23.53770568	14.36888543	24.77891833	155.484655	1145.203208	7721.228707	49826.01446	314455.8542	23.53770568	45.39562872	139.8067112	601.041716	3249.204593	19900.23681	129022.5611	856857.358	23.53770568	11412.33495	3.31E+08	7.47E+12	1.56E+17	3.16E+21	6.33E+25	1.27E+30	23.53770568	4.733074653	1.509632002	0.55983908	0.28898191	0.164637854	0.100312783	0.063699392	23.53770568	6.395915758	2.468064815	1.254612265	0.703993093	0.455522633	0.309297318	0.217079826	1.079645237	1.114236735	1.185535284	1.202022422	1.19724019	1.190018525	1.193576027	1.199674288
STEsteroids2COR3D.sdf_etiocholanolone	-5.225	24.69225591	19.89322762	31.03770847	105.5305269	529.8083295	2878.273021	15631.79428	83845.10028	24.69225591	18.56507471	19.43902311	27.10857068	48.3854182	100.7986045	229.227312	546.6283308	24.69225591	1250.684709	2158719.335	3.86E+09	6.18E+12	9.54E+15	1.46E+19	2.22E+22	24.69225591	4.772412191	1.347289807	0.483937496	0.217235122	0.109370925	0.05921549	0.033582062	24.69225591	6.749236172	2.51296237	1.221776916	0.643727845	0.394777996	0.255688394	0.172269772	1.078779469	1.129025295	1.199272942	1.257617378	1.306222017	1.354864818	1.402774344	1.447449652
STEsteroids2COR3D.sdf_pregnenolone	-5.225	27.81213089	20.34565788	21.76494514	35.80793827	83.47246244	231.444434	694.7096028	2145.739981	27.81213089	18.661328	39.05016053	135.4382975	577.3652523	2681.548601	12844.04703	62117.22096	27.81213089	8001.761817	1.37E+08	1.70E+12	2.00E+16	2.34E+20	2.74E+24	3.20E+28	27.81213089	5.02142557	1.296918256	0.427225295	0.169816711	0.074874937	0.035230058	0.01724842	27.81213089	6.980917542	2.530270184	1.233437204	0.657275476	0.408067067	0.267916642	0.182817194	1.09802354	1.120525098	1.179688057	1.247203364	1.31180314	1.36151301	1.405484421	1.443201449
STEsteroids2COR3D.sdf_17a_hydroxypregnenolone	-5	28.99481129	20.62057944	20.14745548	26.80005739	47.44343838	102.1870317	245.9105222	629.7852052	28.99481129	20.39290709	40.01929548	120.9483712	433.0679385	1686.647715	6835.609501	28249.61303	28.99481129	4635.25992	4.79E+07	3.72E+11	2.70E+15	1.93E+19	1.37E+23	9.76E+26	28.99481129	5.113994907	1.277385812	0.409604703	0.155754119	0.065304517	0.02912897	0.013507655	28.99481129	7.270096738	2.613763986	1.259944983	0.668284157	0.414133551	0.271410294	0.184908662	1.095733529	1.120325221	1.170207836	1.244224232	1.317142694	1.374064714	1.419411314	1.454266055
STEsteroids2COR3D.sdf_progesterone	-7.38	27.10792097	20.54741397	27.68096289	61.26800901	180.2527492	600.1960668	2101.426506	7516.383526	27.10792097	31.9223686	52.06946297	107.5478417	268.8898339	767.1639333	2384.228351	7822.4266	27.10792097	4461.515051	2.03E+07	8.44E+10	3.36E+14	1.33E+18	5.29E+21	2.12E+25	27.10792097	4.691440284	1.310509633	0.381263314	0.175348789	0.097100493	0.062409654	0.04442258	27.10792097	6.966583204	2.549207857	1.242820307	0.675725168	0.429342847	0.289344774	0.203142613	1.078281497	1.136305316	1.176815779	1.201512446	1.214452755	1.233377381	1.246317915	1.261844083
STEsteroids2COR3D.sdf_17a_hydroxyprogesterone	-7.74	28.25084701	22.46875896	33.54210764	82.8032793	263.3248639	924.2482355	3370.546159	12498.8222	28.25084701	33.15238155	53.70774556	110.0668235	272.6530352	772.9038647	2387.620107	7774.558169	28.25084701	4221.935732	2.82E+07	1.76E+11	1.02E+15	5.80E+18	3.27E+22	1.84E+26	28.25084701	4.855866509	1.292184355	0.388964086	0.173291966	0.091577773	0.05565512	0.037349813	28.25084701	7.250101797	2.628374887	1.265420661	0.685733465	0.434383387	0.291890841	0.20441407	1.07434296	1.152672371	1.218175462	1.270853773	1.300262162	1.324115088	1.347668977	1.365307118
STEsteroids2COR3D.sdf_testosterone	-6.724	24.45920346	18.47864801	24.85564069	53.31903778	150.8600574	481.3476942	1624.317798	5626.423416	24.45920346	29.92901271	49.31056153	101.1762775	247.9014419	689.7916312	2077.425481	6565.114146	24.45920346	11663.44987	1.07E+08	9.67E+11	8.77E+15	7.95E+19	7.19E+23	6.48E+27	24.45920346	4.524814238	1.337509055	0.408230968	0.191755309	0.109256809	0.07141659	0.051302552	24.45920346	6.630001462	2.490609924	1.224025713	0.659947089	0.411053939	0.27031877	0.184561282	1.070465154	1.138580569	1.185539291	1.198835212	1.206091494	1.201615059	1.203551035	1.209118641
STEsteroids2COR3D.sdf_prednisolone	-7.512	31.47384011	22.73858398	26.71620588	53.44713668	155.6430168	525.5967605	1850.756568	6574.762431	31.47384011	45.27890149	92.68898814	252.935581	871.324628	3515.320347	15590.47521	73002.18504	31.47384011	3771.642898	3.18E+07	2.68E+11	1.98E+15	1.39E+19	9.53E+22	6.48E+26	31.47384011	5.454109079	1.423526779	0.481257855	0.216765984	0.111760642	0.063079467	0.03780817	31.47384011	7.764149473	2.76106638	1.31439372	0.709595554	0.450800888	0.30386123	0.213374875	1.099139241	1.149712124	1.179414791	1.207157714	1.24081382	1.269092102	1.293991983	1.313111756
STEsteroids2COR3D.sdf_cortisolacetat	-7.553	35.48177821	36.43003456	70.83748969	215.8601786	841.9711229	3696.608063	17192.37028	82259.82505	35.48177821	86.22313471	361.1888622	2409.342737	22159.82025	237807.8928	2725884.286	3.21E+07	35.48177821	2522.371547	4388345.633	1.23E+10	3.26E+13	8.43E+16	2.15E+20	5.48E+23	35.48177821	5.5472899	1.382821649	0.466065987	0.205561403	0.104429673	0.057965816	0.034049486	35.48177821	8.003332699	2.769786511	1.304551096	0.705541449	0.453422571	0.309800273	0.22068999	1.110545746	1.186246089	1.261974935	1.331934279	1.391113277	1.416074306	1.432112103	1.447856391
STEsteroids2COR3D.sdf_4_pregnene_3_11_20_trione	-6.779	28.44948128	22.39657727	29.03849349	58.79641048	159.1487483	494.977098	1633.867684	5545.754001	28.44948128	33.89035806	57.19698395	125.7576385	341.4994653	1075.636664	3731.000222	13718.03531	28.44948128	2093.87886	2297801.907	4.72E+09	9.71E+12	1.93E+16	3.73E+19	7.10E+22	28.44948128	4.993450752	1.314810811	0.424938512	0.188031949	0.09705607	0.056049439	0.034979234	28.44948128	7.29228851	2.662897802	1.300333335	0.703249929	0.454857693	0.312384645	0.223922811	1.081435636	1.132718098	1.193090112	1.265263173	1.349471512	1.417454181	1.46866038	1.482695973
STEsteroids2COR3D.sdf_epicorticosterone	-7.2	30.31860922	23.43755906	31.24541976	70.3608683	221.5443651	806.1041173	3087.819014	12056.05043	30.31860922	34.1824107	53.59531284	108.3600376	267.6240474	757.0683626	2337.926621	7634.028244	30.31860922	4368.821256	2.03E+07	8.62E+10	3.43E+14	1.34E+18	5.25E+21	2.06E+25	30.31860922	4.993284785	1.31620899	0.383322108	0.173131899	0.093852418	0.059147108	0.041372995	30.31860922	7.430202327	2.644408451	1.266821285	0.681593279	0.430917125	0.289079298	0.202131801	1.098871138	1.139140477	1.160426384	1.176781784	1.194133657	1.207267996	1.220261103	1.2321869
STEsteroids2COR3D.sdf_19_nortestosterone	-6.144	23.13797324	18.01107037	24.81052776	53.48026799	151.0438673	480.4545305	1623.147113	5625.647131	23.13797324	28.23832407	47.59695621	100.0550329	249.2055301	698.594876	2107.073946	6650.002208	23.13797324	12099.23531	1.12E+08	1.03E+12	9.62E+15	9.00E+19	8.39E+23	7.81E+27	23.13797324	4.273115476	1.318405777	0.399811988	0.19355718	0.111942546	0.073857703	0.05334292	23.13797324	6.277920229	2.394896199	1.193059487	0.652477307	0.408999128	0.27039206	0.185408965	1.065418275	1.134995008	1.183338359	1.192549587	1.191396553	1.181426361	1.177345823	1.17975399
STEsteroids2COR3D.sdf_16a_17a_dihydroxyprogesterone	-6.247	29.7212433	24.3192825	37.36414282	92.91480499	292.7937484	1013.849373	3651.4812	13404.06861	29.7212433	35.06906777	56.53742232	115.5220352	284.9634693	801.9486504	2455.730355	7917.463549	29.7212433	4134.545894	2.87E+07	1.82E+11	1.07E+15	6.15E+18	3.51E+22	2.00E+26	29.7212433	5.00979622	1.297325206	0.392220892	0.17243015	0.090060018	0.054191338	0.036088865	29.7212433	7.51269403	2.683438287	1.280564697	0.690666162	0.43618214	0.292382968	0.204298268	1.078275244	1.162350071	1.236241388	1.295168282	1.326652092	1.352323747	1.376940746	1.397554043
STEsteroids2COR3D.sdf_16a_methylprogesterone	-7.12	28.80139823	22.66906444	32.15540263	74.1995879	221.3535111	731.7411069	2523.747965	8875.557898	28.80139823	33.83133951	54.39633887	111.2787158	275.5473617	778.8165304	2395.951206	7782.856101	28.80139823	4350.112019	2.02E+07	8.43E+10	3.35E+14	1.32E+18	5.26E+21	2.10E+25	28.80139823	4.83477626	1.310549942	0.380179311	0.172883093	0.094822713	0.060468655	0.042793095	28.80139823	7.233400452	2.586006723	1.253218856	0.673287662	0.42678022	0.286725896	0.200668175	1.085780317	1.152661135	1.206433861	1.246213252	1.262866149	1.282478012	1.296659783	1.31291417
STEsteroids2COR3D.sdf_19_norprogesterone	-6.817	25.76824039	19.9833135	27.63992916	61.66698129	181.2173966	602.650747	2108.711179	7545.590187	25.76824039	30.36889182	50.70991462	107.0858974	271.2339964	777.0066377	2413.713991	7902.940353	25.76824039	4397.2786	1.92E+07	7.74E+10	2.99E+14	1.14E+18	4.38E+21	1.69E+25	25.76824039	4.445395014	1.293403591	0.370809706	0.176150737	0.098948544	0.064147503	0.045866323	25.76824039	6.63259703	2.462806979	1.217066883	0.670215156	0.428647387	0.290409976	0.204783627	1.074208222	1.134978265	1.172634838	1.190555899	1.192582698	1.197840175	1.200045071	1.2070101
STEsteroids2COR3D.sdf_2a_methylcortisol	-7.688	33.20017212	26.10823899	35.98704163	98.27454663	427.4547393	2149.686923	11035.33548	56262.94131	33.20017212	34.16072648	51.53785017	102.7918079	256.3877492	744.8163981	2380.42983	8077.783712	33.20017212	2511.030765	6118327.138	2.18E+10	7.13E+13	2.21E+17	6.68E+20	1.99E+24	33.20017212	5.33134893	1.283189559	0.396736202	0.159447059	0.073954861	0.037945111	0.020949448	33.20017212	7.936385851	2.764529444	1.308022837	0.690472382	0.434356666	0.289530449	0.201201278	1.105576418	1.14229065	1.157711705	1.168916297	1.205007161	1.252737407	1.294583958	1.324989987
STEsteroids2COR3D.sdf_2a_methyl_9a_fluoro_cortisol	-5.797	34.6342529	27.27155586	36.76681598	97.64653614	420.7526991	2120.812717	10933.82981	55950.39971	34.6342529	35.15700708	52.24823277	103.1622553	256.2706502	743.9877697	2378.523369	8073.935148	34.6342529	2560.225107	6194481.042	2.21E+10	7.22E+13	2.24E+17	6.78E+20	2.02E+24	34.6342529	5.590185417	1.332851376	0.407098801	0.161174531	0.073949163	0.037646054	0.020658469	34.6342529	8.305091001	2.883151006	1.348437663	0.70378699	0.44104391	0.293118956	0.203292466	1.111331192	1.152545848	1.167719635	1.176109783	1.210033063	1.25918354	1.302918994	1.334211778
[truncated: 552 more columns]
