# Supplementary material for: Choquet integral-based fuzzy molecular characterizations: when global definitions are computed from the dependency among atom/bond contributions (LOVIs/LOEIs)
Source: J Cheminform. 2018 Oct 25;10:51. doi: 10.1186/s13321-018-0306-7 (PMC6755596; doi:10.1186/s13321-018-0306-7)
Supplement: Supplementary file 3 — Additional file 3. Matrices of descriptors obtained from the calculation of the projects created in Additional file 2 on the Steroid dataset. [file 13321_2018_306_MOESM3_ESM.zip › Suppl. Info. 3/1 - Datasets L-measure = -0.5/AO2/AO2(0.7).csv]

molecules	pK(log1/K)	CHOQUET[-0.5;AO2;0.7]_B_AB_nCi_2_M10_NS0_T_KA_h-s_MID	CHOQUET[-0.5;AO2;0.7]_B_AB_nCi_2_M10_NS1_T_KA_h-s_MID	CHOQUET[-0.5;AO2;0.7]_B_AB_nCi_2_M10_NS2_T_KA_h-s_MID	CHOQUET[-0.5;AO2;0.7]_B_AB_nCi_2_M10_NS3_T_KA_h-s_MID	CHOQUET[-0.5;AO2;0.7]_B_AB_nCi_2_M10_NS4_T_KA_h-s_MID	CHOQUET[-0.5;AO2;0.7]_B_AB_nCi_2_M10_NS5_T_KA_h-s_MID	CHOQUET[-0.5;AO2;0.7]_B_AB_nCi_2_M10_NS6_T_KA_h-s_MID	CHOQUET[-0.5;AO2;0.7]_B_AB_nCi_2_M10_NS7_T_KA_h-s_MID	CHOQUET[-0.5;AO2;0.7]_B_AB_nCi_2_M13_NS0_T_KA_h-s_MID	CHOQUET[-0.5;AO2;0.7]_B_AB_nCi_2_M13_NS1_T_KA_h-s_MID	CHOQUET[-0.5;AO2;0.7]_B_AB_nCi_2_M13_NS2_T_KA_h-s_MID	CHOQUET[-0.5;AO2;0.7]_B_AB_nCi_2_M13_NS3_T_KA_h-s_MID	CHOQUET[-0.5;AO2;0.7]_B_AB_nCi_2_M13_NS4_T_KA_h-s_MID	CHOQUET[-0.5;AO2;0.7]_B_AB_nCi_2_M13_NS5_T_KA_h-s_MID	CHOQUET[-0.5;AO2;0.7]_B_AB_nCi_2_M13_NS6_T_KA_h-s_MID	CHOQUET[-0.5;AO2;0.7]_B_AB_nCi_2_M13_NS7_T_KA_h-s_MID	CHOQUET[-0.5;AO2;0.7]_B_AB_nCi_2_M16_NS0_T_KA_h-s_MID	CHOQUET[-0.5;AO2;0.7]_B_AB_nCi_2_M16_NS1_T_KA_h-s_MID	CHOQUET[-0.5;AO2;0.7]_B_AB_nCi_2_M16_NS2_T_KA_h-s_MID	CHOQUET[-0.5;AO2;0.7]_B_AB_nCi_2_M16_NS3_T_KA_h-s_MID	CHOQUET[-0.5;AO2;0.7]_B_AB_nCi_2_M16_NS4_T_KA_h-s_MID	CHOQUET[-0.5;AO2;0.7]_B_AB_nCi_2_M16_NS5_T_KA_h-s_MID	CHOQUET[-0.5;AO2;0.7]_B_AB_nCi_2_M16_NS6_T_KA_h-s_MID	CHOQUET[-0.5;AO2;0.7]_B_AB_nCi_2_M16_NS7_T_KA_h-s_MID	CHOQUET[-0.5;AO2;0.7]_B_AB_nCi_2_M3_NS0_T_KA_h-s_MID	CHOQUET[-0.5;AO2;0.7]_B_AB_nCi_2_M3_NS1_T_KA_h-s_MID	CHOQUET[-0.5;AO2;0.7]_B_AB_nCi_2_M3_NS2_T_KA_h-s_MID	CHOQUET[-0.5;AO2;0.7]_B_AB_nCi_2_M3_NS3_T_KA_h-s_MID	CHOQUET[-0.5;AO2;0.7]_B_AB_nCi_2_M3_NS4_T_KA_h-s_MID	CHOQUET[-0.5;AO2;0.7]_B_AB_nCi_2_M3_NS5_T_KA_h-s_MID	CHOQUET[-0.5;AO2;0.7]_B_AB_nCi_2_M3_NS6_T_KA_h-s_MID	CHOQUET[-0.5;AO2;0.7]_B_AB_nCi_2_M3_NS7_T_KA_h-s_MID	CHOQUET[-0.5;AO2;0.7]_B_AB_nCi_2_M5_NS0_T_KA_h-s_MID	CHOQUET[-0.5;AO2;0.7]_B_AB_nCi_2_M5_NS1_T_KA_h-s_MID	CHOQUET[-0.5;AO2;0.7]_B_AB_nCi_2_M5_NS2_T_KA_h-s_MID	CHOQUET[-0.5;AO2;0.7]_B_AB_nCi_2_M5_NS3_T_KA_h-s_MID	CHOQUET[-0.5;AO2;0.7]_B_AB_nCi_2_M5_NS4_T_KA_h-s_MID	CHOQUET[-0.5;AO2;0.7]_B_AB_nCi_2_M5_NS5_T_KA_h-s_MID	CHOQUET[-0.5;AO2;0.7]_B_AB_nCi_2_M5_NS6_T_KA_h-s_MID	CHOQUET[-0.5;AO2;0.7]_B_AB_nCi_2_M5_NS7_T_KA_h-s_MID	CHOQUET[-0.5;AO2;0.7]_B_AB_nCi_2_M10_SS0_T_KA_h-s_MID	CHOQUET[-0.5;AO2;0.7]_B_AB_nCi_2_M10_SS1_T_KA_h-s_MID	CHOQUET[-0.5;AO2;0.7]_B_AB_nCi_2_M10_SS2_T_KA_h-s_MID	CHOQUET[-0.5;AO2;0.7]_B_AB_nCi_2_M10_SS3_T_KA_h-s_MID	CHOQUET[-0.5;AO2;0.7]_B_AB_nCi_2_M10_SS4_T_KA_h-s_MID	CHOQUET[-0.5;AO2;0.7]_B_AB_nCi_2_M10_SS5_T_KA_h-s_MID	CHOQUET[-0.5;AO2;0.7]_B_AB_nCi_2_M10_SS6_T_KA_h-s_MID	CHOQUET[-0.5;AO2;0.7]_B_AB_nCi_2_M10_SS7_T_KA_h-s_MID
STEsteroids2COR3D.sdf_aldosterone	-6.279	31.39762332	26.49719804	42.96184597	110.4286697	349.0246311	1203.809096	4349.221396	16184.70487	31.39762332	41.29156782	80.26511253	207.2985252	666.8346191	2495.854081	10285.84542	44965.86294	31.39762332	4130.030813	2.71E+07	1.66E+11	9.00E+14	4.78E+18	2.52E+22	1.33E+26	31.39762332	5.269976278	1.287201833	0.383899933	0.145865884	0.063815463	0.030980416	0.016204666	31.39762332	7.800227203	2.809507789	1.337399807	0.708076512	0.443956393	0.295305446	0.205066287	1.096928089	1.159627864	1.211747541	1.221596551	1.238322451	1.269647464	1.302024261	1.331337703
STEsteroids2COR3D.sdf_androstanediol	-5	25.15149681	19.62675444	25.61578428	48.75281307	117.26437	319.4241067	939.6218932	2906.344419	25.15149681	15.53974783	28.78752476	88.27670386	327.6692256	1314.930003	5420.475367	22484.84329	25.15149681	12518.05887	2.21E+08	3.86E+12	6.64E+16	1.13E+21	1.88E+25	3.13E+29	25.15149681	4.90167544	1.350318746	0.460770408	0.192033257	0.089711863	0.045249488	0.024032992	25.15149681	6.620656996	2.447547866	1.181661689	0.615882476	0.362738751	0.22385559	0.142117346	1.094574211	1.126759164	1.182590668	1.223725504	1.245697635	1.252295322	1.251496108	1.247253543
STEsteroids2COR3D.sdf_5_androstenediol	-5	25.32376931	17.41249997	17.12039076	25.31980694	54.92633074	150.4109997	455.699539	1427.781754	25.32376931	17.37763996	36.71112443	121.3870567	472.5563449	1956.899504	8292.002119	35361.64457	25.32376931	4576.544787	2.04E+07	7.84E+10	2.89E+14	1.06E+18	3.84E+21	1.39E+25	25.32376931	4.801444241	1.273303208	0.424939864	0.168890909	0.074145671	0.03461027	0.016772438	25.32376931	6.664265183	2.475784358	1.2182506	0.638695668	0.386638045	0.245483888	0.160807803	1.097064718	1.124341901	1.184031255	1.275473941	1.367173524	1.438148021	1.493647495	1.528240834
STEsteroids2COR3D.sdf_4_androstenedione	-5.763	24.32646071	18.05661883	25.04056139	55.82394982	158.9365594	502.8796629	1655.343183	5549.777459	24.32646071	29.29197053	48.5560305	100.3204601	247.245573	691.1282729	2086.136262	6586.954259	24.32646071	8004.070693	7.91E+07	6.76E+11	5.68E+15	4.77E+19	4.00E+23	3.35E+27	24.32646071	4.505786487	1.353111802	0.397835033	0.187247976	0.105146838	0.067782106	0.048080181	24.32646071	6.627649363	2.514613205	1.253342544	0.679462089	0.436924452	0.296774632	0.209894219	1.064062515	1.135443617	1.181878081	1.19523712	1.204645464	1.216798627	1.221092546	1.223474917
STEsteroids2COR3D.sdf_androsterone	-5.613	24.28069018	20.75628555	46.26713858	261.8707611	1883.258191	13728.33375	99130.98375	709877.8384	24.28069018	31.00881621	59.34242976	157.2358006	527.1667949	2018.91365	8289.163623	35287.86621	24.28069018	4423.514337	2.66E+07	1.68E+11	9.81E+14	5.58E+18	3.15E+22	1.77E+26	24.28069018	4.645611308	1.341357712	0.499220376	0.23362509	0.122566477	0.068930779	0.040445003	24.28069018	6.622136517	2.485080143	1.221121703	0.638345697	0.39199274	0.253684614	0.170819342	1.065414245	1.126948093	1.199367863	1.231849634	1.250231838	1.274132996	1.297155621	1.315937328
STEsteroids2COR3D.sdf_corticosterone	-7.881	30.4392983	25.06397885	37.24524084	114.0866525	534.8704312	2755.765066	14209.67258	72532.95612	30.4392983	33.02714745	51.41457752	105.7410398	271.1046579	803.9562033	2612.310936	8993.912324	30.4392983	2228.72087	3351592.158	8.42E+09	1.97E+13	4.39E+16	9.50E+19	2.03E+23	30.4392983	5.034740705	1.247248054	0.383626302	0.154045875	0.071094734	0.036203505	0.019759321	30.4392983	7.438033946	2.664504616	1.277769399	0.681207186	0.429962463	0.287836708	0.200961525	1.105295722	1.136658766	1.133998673	1.105788657	1.096942457	1.104093102	1.11723264	1.130586718
STEsteroids2COR3D.sdf_cortisol	-7.881	31.53799508	32.92750342	65.61945577	210.7187088	888.7212318	4276.677799	21783.16475	113307.8467	31.53799508	75.3871332	300.4492508	1834.205134	15649.03159	164167.8444	1906907.004	2.30E+07	31.53799508	2574.228803	5163079.371	1.37E+10	3.51E+13	8.94E+16	2.27E+20	5.76E+23	31.53799508	5.33236171	1.366949076	0.461307813	0.202525756	0.102341131	0.056695565	0.03337953	31.53799508	7.749994507	2.743440274	1.304217211	0.690657095	0.434787396	0.290266908	0.202117156	1.099386451	1.194112735	1.305430812	1.429877967	1.53208869	1.568673861	1.587267512	1.585715399
STEsteroids2COR3D.sdf_cortisone	-6.892	31.73945571	25.72910725	35.02637496	75.34526066	220.5773736	759.0262363	2817.052314	10851.96752	31.73945571	38.01333497	63.16618779	136.7350289	365.5570687	1135.206131	3898.213387	14268.65483	31.73945571	4293.267061	1.95E+07	9.88E+10	4.90E+14	2.40E+18	1.17E+22	5.68E+25	31.73945571	5.29027466	1.351017391	0.430460391	0.188765744	0.096657977	0.055584887	0.03473333	31.73945571	7.742529608	2.752891234	1.326585266	0.705531096	0.454473511	0.310372438	0.221327696	1.103262268	1.152434455	1.196137307	1.232734752	1.27702891	1.32730911	1.371083078	1.395547086
STEsteroids2COR3D.sdf_dehydroepiandrosterone	-5	25.11708499	16.6217128	16.93067269	27.75651322	66.034086	185.8743976	554.4010816	1680.053297	25.11708499	17.67993557	39.64057632	135.7740506	537.3802107	2232.96578	9421.140165	39890.72543	25.11708499	1256.348994	1263781.465	1.70E+09	2.11E+12	2.53E+15	2.99E+18	3.50E+21	25.11708499	4.811120712	1.290067743	0.434299705	0.176421357	0.079655657	0.038357506	0.019202456	25.11708499	6.656497058	2.496986471	1.246062149	0.659615259	0.413974978	0.273743955	0.18806606	1.091898042	1.115417673	1.176928004	1.249300169	1.305892022	1.355310231	1.382209858	1.401010049
STEsteroids2COR3D.sdf_11_deoxycorticosterone	-7.653	29.11351898	22.42532656	31.1047655	73.0256375	234.0393454	853.7098557	3264.926641	12711.25287	29.11351898	33.68968352	53.89869908	110.6643413	276.1751967	786.9258644	2443.872196	8018.135679	29.11351898	4848.974369	2.36E+07	1.05E+11	4.54E+14	1.98E+18	8.68E+21	3.85E+25	29.11351898	4.796758293	1.330514596	0.377993178	0.171429018	0.093683715	0.059545858	0.042025221	29.11351898	7.113904089	2.56552535	1.250574194	0.671162414	0.426253426	0.28669978	0.200890983	1.102654811	1.14226266	1.158652833	1.161828077	1.146663832	1.13065508	1.121626296	1.123439991
STEsteroids2COR3D.sdf_11_deoxycortisol	-7.881	30.33365664	24.13096414	35.6785117	87.07184402	274.4790356	965.2994314	3560.430112	13375.10588	30.33365664	35.28085836	56.29440985	115.0149358	284.4457294	803.615251	2470.42036	7991.392853	30.33365664	3669.77966	1.76E+07	8.95E+10	4.21E+14	1.93E+18	8.73E+21	3.95E+25	30.33365664	4.971130551	1.303537493	0.391400438	0.171704486	0.089341299	0.053191542	0.0348849	30.33365664	7.424714038	2.648803611	1.276272886	0.68102137	0.431271916	0.289279328	0.202216792	1.100235007	1.158498513	1.202295312	1.222807204	1.233726173	1.243916304	1.253203998	1.26297217
STEsteroids2COR3D.sdf_dihydrotestosterone	-5.919	24.41975707	18.09209174	22.40312461	41.83530781	98.3367974	265.1511994	777.0028419	2365.212552	24.41975707	31.40257961	54.50373446	117.3449905	302.0491907	881.5152523	2806.112328	9447.046737	24.41975707	6416.897041	5.21E+07	4.22E+11	3.39E+15	2.71E+19	2.16E+23	1.71E+27	24.41975707	4.594501024	1.328572738	0.410473807	0.190327909	0.104382067	0.066303161	0.046818533	24.41975707	6.58429589	2.466432925	1.202971758	0.637975925	0.390998233	0.253220117	0.17057711	1.070062056	1.120055233	1.173748351	1.214802283	1.249248421	1.27446308	1.294328397	1.30773142
STEsteroids2COR3D.sdf_estradiol	-5	23.90799132	14.294808	27.0646251	185.2096642	1363.926962	9231.819055	60297.50705	387207.0948	23.90799132	46.47467879	142.9484125	606.1945629	3205.438522	19102.46788	120726.921	783895.938	23.90799132	39887.19092	2.97E+09	1.71E+14	9.57E+18	5.32E+23	2.95E+28	1.64E+33	23.90799132	4.736902176	1.52739788	0.549484516	0.286601336	0.164532791	0.10114184	0.064851883	23.90799132	6.411285488	2.443422033	1.23364074	0.67796975	0.42630212	0.280172083	0.189391953	1.089594635	1.128645447	1.194345698	1.193074968	1.168077576	1.136448203	1.121042432	1.120332504
STEsteroids2COR3D.sdf_estriol	-5	25.62369486	14.84991833	26.46677364	182.3496256	1357.188314	9216.355075	60242.40861	386919.8579	25.62369486	50.68533989	155.4329272	655.2860871	3461.420867	20569.11621	129388.3161	835229.2978	25.62369486	38828.11288	2.96E+09	1.71E+14	9.56E+18	5.32E+23	2.95E+28	1.64E+33	25.62369486	4.924324571	1.531569958	0.544461734	0.281509805	0.160724833	0.098410198	0.062919393	25.62369486	6.677223021	2.486684044	1.238551171	0.681630581	0.427737744	0.280883654	0.189781871	1.099173798	1.140675263	1.22164641	1.246330199	1.242428048	1.226584019	1.214094519	1.21124743
STEsteroids2COR3D.sdf_estrone	-5	23.68938928	14.47699562	26.2095328	170.1357762	1221.54783	8058.657573	51243.1377	320299.8007	23.68938928	45.72328718	142.2879375	619.5337278	3386.212816	20889.00125	135878.4764	902833.7593	23.68938928	12369.45513	3.51E+08	7.68E+12	1.58E+17	3.18E+21	6.35E+25	1.27E+30	23.68938928	4.74490699	1.520431598	0.554114476	0.286996898	0.163713553	0.099853942	0.063467448	23.68938928	6.405787507	2.468711368	1.257356761	0.700767189	0.453674757	0.307983741	0.216116032	1.08387431	1.118464532	1.195528855	1.210943667	1.203274999	1.194595464	1.197775078	1.204130054
STEsteroids2COR3D.sdf_etiocholanolone	-5.225	24.84023763	19.9785317	31.5483863	109.9893708	558.2349724	3026.131239	16331.07612	86986.97647	24.84023763	18.83875242	19.95378808	28.26318897	51.21632703	108.1199224	248.0283325	592.9522996	24.84023763	1338.36556	2348273.773	4.04E+09	6.34E+12	9.73E+15	1.48E+19	2.25E+22	24.84023763	4.783040938	1.351090316	0.482859991	0.216883047	0.109228402	0.059155005	0.033555994	24.84023763	6.759870909	2.513680955	1.225843671	0.641027821	0.393062461	0.254413612	0.171302187	1.082255769	1.132604458	1.2065824	1.269389013	1.325838392	1.38444235	1.441967591	1.494905614
STEsteroids2COR3D.sdf_pregnenolone	-5.225	28.02908849	20.50079486	22.13558842	37.12781719	88.02214337	245.5043087	736.6018061	2267.769257	28.02908849	18.96608764	40.56316859	143.0641788	616.2296651	2873.44292	13762.82436	66411.50405	28.02908849	8861.057213	1.42E+08	1.71E+12	2.01E+16	2.35E+20	2.75E+24	3.22E+28	28.02908849	5.033018097	1.299114311	0.426890025	0.169723128	0.074841598	0.035217794	0.017243979	28.02908849	6.992327912	2.531171116	1.237174281	0.65458476	0.406581102	0.266852278	0.182023875	1.102739666	1.124187324	1.18766248	1.262762094	1.333964163	1.39068576	1.440838587	1.484052329
STEsteroids2COR3D.sdf_17a_hydroxypregnenolone	-5	29.21088705	20.73136729	20.32405247	27.31955545	49.19604751	107.7797954	262.9187441	678.7405472	29.21088705	20.69963021	41.26114301	125.9397131	454.1085808	1774.488418	7204.876679	29808.79372	29.21088705	5092.647967	5.02E+07	3.78E+11	2.72E+15	1.94E+19	1.38E+23	9.81E+26	29.21088705	5.124138094	1.279095863	0.409370662	0.155703204	0.065290687	0.029124748	0.013506302	29.21088705	7.282163751	2.614829129	1.263387395	0.66528583	0.412559756	0.270319581	0.184111478	1.100163067	1.123176197	1.176947388	1.257840096	1.33848635	1.402372641	1.452914877	1.491605628
STEsteroids2COR3D.sdf_progesterone	-7.38	27.27141886	20.75893989	28.48945632	64.21825863	190.0743148	632.2901617	2207.753166	7867.742252	27.27141886	32.12872976	52.79558999	110.0646636	277.4408429	796.5659171	2487.227073	8189.124242	27.27141886	4821.049952	2.18E+07	8.83E+10	3.48E+14	1.37E+18	5.44E+21	2.17E+25	27.27141886	4.70144503	1.3352594	0.378059681	0.172166233	0.094838033	0.060848381	0.043364129	27.27141886	6.976343517	2.549967811	1.245554894	0.672396391	0.427183068	0.287689074	0.201871485	1.081389442	1.140879552	1.183792321	1.208750474	1.223776278	1.245173201	1.260742276	1.278170953
STEsteroids2COR3D.sdf_17a_hydroxyprogesterone	-7.74	28.40700668	22.72683565	34.65976386	86.96158973	277.2742574	970.5471392	3528.112976	13047.20594	28.40700668	33.33713038	54.40348044	112.5723811	281.3669938	803.0465773	2492.460413	8141.011575	28.40700668	4589.390493	3.02E+07	1.81E+11	1.04E+15	5.86E+18	3.29E+22	1.85E+26	28.40700668	4.86607178	1.308765706	0.385931505	0.170982269	0.09004589	0.05466375	0.036719835	28.40700668	7.260750187	2.629269951	1.267936715	0.682242244	0.432206046	0.290250391	0.203165056	1.076558958	1.159299472	1.231384122	1.288875582	1.321628044	1.348331485	1.37355302	1.392230191
STEsteroids2COR3D.sdf_testosterone	-6.724	24.58813156	18.66649923	25.55179184	55.93075355	160.2527129	515.4182979	1744.871542	6038.130947	24.58813156	30.12161563	49.92276872	103.2323031	254.8450203	713.7159686	2160.935444	6858.249897	24.58813156	12745.81497	1.13E+08	1.01E+12	9.17E+15	8.30E+19	7.50E+23	6.76E+27	24.58813156	4.535621698	1.362277517	0.404015222	0.188127203	0.106648263	0.069594338	0.050050357	24.58813156	6.638954577	2.491255404	1.227284388	0.657186164	0.409342886	0.269067589	0.183631814	1.072792918	1.143467808	1.193306243	1.206827383	1.212573984	1.208039255	1.209959207	1.215487141
STEsteroids2COR3D.sdf_prednisolone	-7.512	31.71987222	23.06961857	27.61497901	56.57529155	167.0289518	565.1726961	1983.967263	7018.673829	31.71987222	45.77783728	94.41889212	260.1160128	904.372038	3674.411906	16371.73235	76883.91276	31.71987222	3955.379555	3.49E+07	2.83E+11	2.04E+15	1.41E+19	9.61E+22	6.51E+26	31.71987222	5.466340768	1.42944675	0.478504443	0.215543813	0.111128666	0.062748097	0.037635195	31.71987222	7.776981746	2.762152662	1.316460283	0.705963186	0.448767654	0.302378427	0.212265065	1.104421939	1.15668686	1.188041833	1.216965517	1.252083935	1.281922268	1.308047416	1.328324824
STEsteroids2COR3D.sdf_cortisolacetat	-7.553	35.79183696	36.98448671	72.93634945	224.5924244	881.4770083	3884.506704	18104.36629	86698.51503	35.79183696	87.32405006	369.5303328	2493.358333	23150.19902	249566.6956	2863174.082	3.37E+07	35.79183696	2599.009205	4783109.523	1.32E+10	3.44E+13	8.80E+16	2.24E+20	5.68E+23	35.79183696	5.557797317	1.386974567	0.464507954	0.204815146	0.10402141	0.05774705	0.033935059	35.79183696	8.015308639	2.771911283	1.307668226	0.701893582	0.451197025	0.308083825	0.219362205	1.117435641	1.194719777	1.276950231	1.355086505	1.421299849	1.449456647	1.466421668	1.483109425
STEsteroids2COR3D.sdf_4_pregnene_3_11_20_trione	-6.779	28.6269988	22.59196877	29.65805464	60.97382543	166.4740505	519.1858489	1714.361508	5812.507047	28.6269988	34.18529589	58.23835838	129.4300498	354.7119827	1125.408699	3922.75963	14466.49	28.6269988	2149.414353	2484492.581	5.13E+09	1.04E+13	2.05E+16	3.92E+19	7.41E+22	28.6269988	5.003581579	1.32445321	0.422296456	0.186528247	0.096165781	0.055529097	0.034679573	28.6269988	7.302602005	2.664139727	1.30353423	0.698978949	0.452335263	0.310468344	0.222445219	1.084601063	1.136433447	1.200583916	1.280493029	1.375271733	1.452927019	1.509042285	1.52617654
STEsteroids2COR3D.sdf_epicorticosterone	-7.2	30.55486829	23.72732717	32.0803549	73.29284039	232.3232536	847.1549883	3249.27907	12691.67569	30.55486829	34.44014085	54.3601768	110.9555301	276.3357047	786.7388799	2441.410359	8002.118284	30.55486829	4711.295241	2.19E+07	9.03E+10	3.55E+14	1.38E+18	5.40E+21	2.11E+25	30.55486829	5.004934318	1.335534868	0.380689569	0.170270759	0.091834578	0.057764045	0.040441511	30.55486829	7.442558902	2.645523433	1.269691549	0.678221595	0.428873196	0.287539893	0.20095748	1.10407635	1.143749753	1.165848673	1.183640818	1.203105109	1.219395785	1.235137872	1.249097552
STEsteroids2COR3D.sdf_19_nortestosterone	-6.144	23.25548729	18.18623077	25.46976609	55.9884993	160.1927067	514.4828529	1743.340759	6036.352914	23.25548729	28.42822761	48.23562142	102.1713694	256.1233569	721.7614364	2186.733148	6928.631669	23.25548729	13160.42362	1.18E+08	1.08E+12	1.00E+16	9.39E+19	8.75E+23	8.13E+27	23.25548729	4.282858588	1.347661437	0.395811232	0.189829935	0.109248456	0.071971045	0.052044815	23.25548729	6.285892288	2.395506486	1.196188391	0.650064565	0.407364408	0.269154	0.184473277	1.067679031	1.139890858	1.190993674	1.200620928	1.197557488	1.186097237	1.18147003	1.183304269
STEsteroids2COR3D.sdf_16a_17a_dihydroxyprogesterone	-6.247	29.8938965	24.61549483	38.54431219	96.97633752	305.5339623	1054.04275	3783.351321	13850.49039	29.8938965	35.27698897	57.23428277	117.9728189	293.4260255	831.017035	2555.987362	8265.178624	29.8938965	4501.795177	3.08E+07	1.88E+11	1.09E+15	6.21E+18	3.53E+22	2.01E+26	29.8938965	5.02061263	1.311458344	0.389294816	0.170221429	0.088597475	0.053246674	0.035489772	29.8938965	7.52519871	2.684426303	1.283149146	0.687160031	0.434076414	0.29081071	0.203103424	1.080320475	1.169206147	1.249871025	1.3137415	1.34837564	1.376482059	1.402405068	1.423543889
STEsteroids2COR3D.sdf_16a_methylprogesterone	-7.12	28.9949896	22.95447202	33.15984392	77.66495659	232.3003766	765.7472805	2631.968605	9223.709087	28.9949896	34.066166	55.10531999	113.6803076	283.7075892	806.8641856	2494.119059	8132.73786	28.9949896	4709.314957	2.17E+07	8.81E+10	3.47E+14	1.37E+18	5.41E+21	2.16E+25	28.9949896	4.845539567	1.333121157	0.377149986	0.169823181	0.092654963	0.05897584	0.041782727	28.9949896	7.245938284	2.586742325	1.255975448	0.669720894	0.424597859	0.285086437	0.199419946	1.088551568	1.15774068	1.215631381	1.257430058	1.275907599	1.297214714	1.313401889	1.330925752
STEsteroids2COR3D.sdf_19_norprogesterone	-6.817	25.91950299	20.18173014	28.42133774	64.51981983	190.789148	634.2419458	2214.759443	7897.815572	25.91950299	30.57145714	51.45911896	109.6424882	279.6593673	805.3660876	2512.289719	8254.401756	25.91950299	4731.797406	2.05E+07	8.09E+10	3.09E+14	1.18E+18	4.50E+21	1.73E+25	25.91950299	4.45408022	1.322669044	0.368369979	0.172903797	0.096632515	0.062548172	0.044782498	25.91950299	6.641443201	2.463554539	1.219844502	0.667168902	0.426536428	0.28875463	0.203499637	1.077261367	1.139590215	1.179313813	1.196729928	1.19880741	1.204428773	1.207202778	1.214307934
STEsteroids2COR3D.sdf_2a_methylcortisol	-7.688	33.47778326	26.44078116	37.25855537	105.9443362	472.7313566	2382.541045	12129.88362	61194.44259	33.47778326	34.56138924	52.64625225	106.2209316	267.6798669	783.399864	2516.821291	8574.46453	33.47778326	2612.275793	6774181.917	2.38E+10	7.60E+13	2.33E+17	6.95E+20	2.05E+24	33.47778326	5.34388789	1.289011531	0.395350228	0.158785632	0.073621019	0.037778696	0.020867738	33.47778326	7.950429621	2.765676243	1.310722111	0.686524941	0.432248163	0.288018693	0.200073035	1.110400032	1.147091132	1.162578183	1.174343373	1.213781388	1.266127834	1.312465454	1.346435731
STEsteroids2COR3D.sdf_2a_methyl_9a_fluoro_cortisol	-5.797	34.93168559	27.61968763	38.0400882	105.2963839	466.6385134	2359.863064	12063.46523	61039.22977	34.93168559	35.59036787	53.43136471	106.7685091	267.9917669	783.5678957	2517.054845	8574.835723	34.93168559	2669.249374	6868455.514	2.41E+10	7.72E+13	2.36E+17	7.06E+20	2.08E+24	34.93168559	5.603504455	1.338160033	0.405789252	0.160543338	0.073627516	0.037485043	0.020579263	34.93168559	8.320065525	2.884853717	1.351345815	0.699591665	0.438985274	0.291667443	0.202214531	1.116337157	1.157710797	1.172856118	1.181341788	1.218309285	1.271949393	1.31973568	1.354305052
[truncated: 552 more columns]
