# Supplementary material for: Choquet integral-based fuzzy molecular characterizations: when global definitions are computed from the dependency among atom/bond contributions (LOVIs/LOEIs)
Source: J Cheminform. 2018 Oct 25;10:51. doi: 10.1186/s13321-018-0306-7 (PMC6755596; doi:10.1186/s13321-018-0306-7)
Supplement: Supplementary file 3 — Additional file 3. Matrices of descriptors obtained from the calculation of the projects created in Additional file 2 on the Steroid dataset. [file 13321_2018_306_MOESM3_ESM.zip › Suppl. Info. 3/1 - Datasets L-measure = -0.5/AO2/AO2(0.8).csv]

molecules	pK(log1/K)	CHOQUET[-0.5;AO2;0.8]_B_AB_nCi_2_M10_NS0_T_KA_h-s_MID	CHOQUET[-0.5;AO2;0.8]_B_AB_nCi_2_M10_NS1_T_KA_h-s_MID	CHOQUET[-0.5;AO2;0.8]_B_AB_nCi_2_M10_NS2_T_KA_h-s_MID	CHOQUET[-0.5;AO2;0.8]_B_AB_nCi_2_M10_NS3_T_KA_h-s_MID	CHOQUET[-0.5;AO2;0.8]_B_AB_nCi_2_M10_NS4_T_KA_h-s_MID	CHOQUET[-0.5;AO2;0.8]_B_AB_nCi_2_M10_NS5_T_KA_h-s_MID	CHOQUET[-0.5;AO2;0.8]_B_AB_nCi_2_M10_NS6_T_KA_h-s_MID	CHOQUET[-0.5;AO2;0.8]_B_AB_nCi_2_M10_NS7_T_KA_h-s_MID	CHOQUET[-0.5;AO2;0.8]_B_AB_nCi_2_M13_NS0_T_KA_h-s_MID	CHOQUET[-0.5;AO2;0.8]_B_AB_nCi_2_M13_NS1_T_KA_h-s_MID	CHOQUET[-0.5;AO2;0.8]_B_AB_nCi_2_M13_NS2_T_KA_h-s_MID	CHOQUET[-0.5;AO2;0.8]_B_AB_nCi_2_M13_NS3_T_KA_h-s_MID	CHOQUET[-0.5;AO2;0.8]_B_AB_nCi_2_M13_NS4_T_KA_h-s_MID	CHOQUET[-0.5;AO2;0.8]_B_AB_nCi_2_M13_NS5_T_KA_h-s_MID	CHOQUET[-0.5;AO2;0.8]_B_AB_nCi_2_M13_NS6_T_KA_h-s_MID	CHOQUET[-0.5;AO2;0.8]_B_AB_nCi_2_M13_NS7_T_KA_h-s_MID	CHOQUET[-0.5;AO2;0.8]_B_AB_nCi_2_M16_NS0_T_KA_h-s_MID	CHOQUET[-0.5;AO2;0.8]_B_AB_nCi_2_M16_NS1_T_KA_h-s_MID	CHOQUET[-0.5;AO2;0.8]_B_AB_nCi_2_M16_NS2_T_KA_h-s_MID	CHOQUET[-0.5;AO2;0.8]_B_AB_nCi_2_M16_NS3_T_KA_h-s_MID	CHOQUET[-0.5;AO2;0.8]_B_AB_nCi_2_M16_NS4_T_KA_h-s_MID	CHOQUET[-0.5;AO2;0.8]_B_AB_nCi_2_M16_NS5_T_KA_h-s_MID	CHOQUET[-0.5;AO2;0.8]_B_AB_nCi_2_M16_NS6_T_KA_h-s_MID	CHOQUET[-0.5;AO2;0.8]_B_AB_nCi_2_M16_NS7_T_KA_h-s_MID	CHOQUET[-0.5;AO2;0.8]_B_AB_nCi_2_M3_NS0_T_KA_h-s_MID	CHOQUET[-0.5;AO2;0.8]_B_AB_nCi_2_M3_NS1_T_KA_h-s_MID	CHOQUET[-0.5;AO2;0.8]_B_AB_nCi_2_M3_NS2_T_KA_h-s_MID	CHOQUET[-0.5;AO2;0.8]_B_AB_nCi_2_M3_NS3_T_KA_h-s_MID	CHOQUET[-0.5;AO2;0.8]_B_AB_nCi_2_M3_NS4_T_KA_h-s_MID	CHOQUET[-0.5;AO2;0.8]_B_AB_nCi_2_M3_NS5_T_KA_h-s_MID	CHOQUET[-0.5;AO2;0.8]_B_AB_nCi_2_M3_NS6_T_KA_h-s_MID	CHOQUET[-0.5;AO2;0.8]_B_AB_nCi_2_M3_NS7_T_KA_h-s_MID	CHOQUET[-0.5;AO2;0.8]_B_AB_nCi_2_M5_NS0_T_KA_h-s_MID	CHOQUET[-0.5;AO2;0.8]_B_AB_nCi_2_M5_NS1_T_KA_h-s_MID	CHOQUET[-0.5;AO2;0.8]_B_AB_nCi_2_M5_NS2_T_KA_h-s_MID	CHOQUET[-0.5;AO2;0.8]_B_AB_nCi_2_M5_NS3_T_KA_h-s_MID	CHOQUET[-0.5;AO2;0.8]_B_AB_nCi_2_M5_NS4_T_KA_h-s_MID	CHOQUET[-0.5;AO2;0.8]_B_AB_nCi_2_M5_NS5_T_KA_h-s_MID	CHOQUET[-0.5;AO2;0.8]_B_AB_nCi_2_M5_NS6_T_KA_h-s_MID	CHOQUET[-0.5;AO2;0.8]_B_AB_nCi_2_M5_NS7_T_KA_h-s_MID	CHOQUET[-0.5;AO2;0.8]_B_AB_nCi_2_M10_SS0_T_KA_h-s_MID	CHOQUET[-0.5;AO2;0.8]_B_AB_nCi_2_M10_SS1_T_KA_h-s_MID	CHOQUET[-0.5;AO2;0.8]_B_AB_nCi_2_M10_SS2_T_KA_h-s_MID	CHOQUET[-0.5;AO2;0.8]_B_AB_nCi_2_M10_SS3_T_KA_h-s_MID	CHOQUET[-0.5;AO2;0.8]_B_AB_nCi_2_M10_SS4_T_KA_h-s_MID	CHOQUET[-0.5;AO2;0.8]_B_AB_nCi_2_M10_SS5_T_KA_h-s_MID	CHOQUET[-0.5;AO2;0.8]_B_AB_nCi_2_M10_SS6_T_KA_h-s_MID	CHOQUET[-0.5;AO2;0.8]_B_AB_nCi_2_M10_SS7_T_KA_h-s_MID
STEsteroids2COR3D.sdf_aldosterone	-6.279	31.62899579	26.69396374	44.07170909	114.749248	363.452892	1253.873397	4532.491671	16877.15659	31.62899579	41.71101946	81.74979247	213.1950204	691.5171569	2603.354872	10769.12763	47191.58683	31.62899579	4400.235125	2.91E+07	1.71E+11	9.14E+14	4.84E+18	2.55E+22	1.35E+26	31.62899579	5.280637085	1.292775077	0.383086952	0.145493045	0.063632439	0.030894856	0.016166048	31.62899579	7.810901197	2.810802285	1.340044177	0.704782908	0.442119776	0.293916706	0.203995622	1.101957788	1.16477873	1.219225967	1.228285249	1.246788545	1.282033896	1.318615607	1.351765501
STEsteroids2COR3D.sdf_androstanediol	-5	25.32993716	19.73037402	26.03682802	50.03418127	120.6518553	328.7176429	967.4077762	2996.06648	25.32993716	15.79266331	29.92084002	93.20271489	348.4924502	1397.981736	5733.365497	23629.64438	25.32993716	13116.42521	2.27E+08	3.96E+12	6.78E+16	1.14E+21	1.90E+25	3.15E+29	25.32993716	4.911257349	1.35264691	0.460019512	0.19175104	0.089580401	0.045188009	0.024005113	25.32993716	6.630780234	2.448277627	1.184863747	0.614930718	0.362440219	0.223739412	0.142068281	1.099068122	1.12984296	1.187791665	1.230002623	1.253105089	1.260138034	1.259093075	1.254219252
STEsteroids2COR3D.sdf_5_androstenediol	-5	25.50977092	17.4959939	17.26448341	25.85900857	57.2255523	159.2978467	486.5255675	1526.742264	25.50977092	17.67727569	38.06702219	127.2049315	497.003159	2058.772025	8706.332483	37033.33254	25.50977092	5060.962635	2.15E+07	8.13E+10	2.98E+14	1.09E+18	3.94E+21	1.43E+25	25.50977092	4.812871436	1.275576463	0.424736465	0.168835096	0.074125237	0.034602391	0.016769464	25.50977092	6.675010943	2.476560494	1.222152741	0.636828972	0.385860011	0.24505933	0.160556287	1.101590241	1.127149306	1.190147438	1.290711349	1.39392773	1.47493698	1.536941467	1.57597392
STEsteroids2COR3D.sdf_4_androstenedione	-5.763	24.43726252	18.21507518	25.73073911	58.36094617	167.7680833	531.9948803	1750.044532	5848.770379	24.43726252	29.44112773	49.12473866	102.3064397	253.9142762	713.787065	2163.492106	6852.156981	24.43726252	8487.57971	8.05E+07	6.82E+11	5.73E+15	4.81E+19	4.03E+23	3.39E+27	24.43726252	4.515887002	1.378010694	0.394962371	0.184159764	0.102912544	0.066225956	0.047018928	24.43726252	6.635571252	2.51531626	1.256440184	0.675690763	0.434378621	0.294832593	0.208410461	1.065830174	1.139988718	1.189279847	1.202907021	1.211582335	1.223832587	1.229650855	1.23331537
STEsteroids2COR3D.sdf_androsterone	-5.613	24.3909991	20.83356539	47.21409318	272.025297	1955.883437	14193.83443	102040.6216	727970.9566	24.3909991	31.19204454	60.27689029	161.601845	546.6510445	2105.028452	8670.815091	36988.23553	24.3909991	4659.783812	2.80E+07	1.72E+11	9.90E+14	5.60E+18	3.15E+22	1.77E+26	24.3909991	4.651142389	1.343962865	0.498119145	0.233281519	0.122429407	0.068872647	0.04041978	24.3909991	6.630455815	2.485832379	1.225387852	0.635785206	0.390323054	0.252438331	0.169872039	1.067362715	1.130433802	1.206087773	1.241269187	1.265157417	1.293565546	1.319437186	1.339868975
STEsteroids2COR3D.sdf_corticosterone	-7.881	30.68332679	25.43633426	38.76423784	123.2449042	584.9323803	2990.269763	15235.55331	76950.68449	30.68332679	33.43884957	52.4851297	108.9428602	281.3695742	838.2715913	2732.67693	9431.755222	30.68332679	2294.204823	3655111.761	9.09E+09	2.09E+13	4.58E+16	9.82E+19	2.08E+23	30.68332679	5.046045207	1.253472533	0.382480756	0.153485649	0.070814661	0.036067697	0.019694988	30.68332679	7.448733712	2.665567987	1.280367303	0.677907937	0.427963947	0.286326593	0.199806688	1.111329322	1.142128449	1.137676	1.10619703	1.095822283	1.102904113	1.116913978	1.13158398
STEsteroids2COR3D.sdf_cortisol	-7.881	31.7713799	33.45463822	67.72483457	220.2576014	937.4748991	4538.495141	23187.27869	120702.137	31.7713799	76.31136949	307.0148365	1898.018187	16455.70103	175017.8858	2046905.062	2.47E+07	31.7713799	2664.968463	5493581.69	1.43E+10	3.64E+13	9.24E+16	2.34E+20	5.94E+23	31.7713799	5.34378938	1.370840319	0.459722788	0.201720186	0.101896158	0.056455824	0.033253557	31.7713799	7.762527549	2.74456005	1.306552413	0.687168686	0.432805545	0.288805433	0.201005246	1.104570586	1.202751548	1.324197316	1.462522548	1.574649098	1.616791221	1.63632797	1.636114706
STEsteroids2COR3D.sdf_cortisone	-6.892	31.98393054	25.98512181	35.68922881	77.46196946	228.4407078	791.8098443	2959.998798	11471.49702	31.98393054	38.31894362	64.06235629	139.8806877	377.0378616	1179.405506	4073.621114	14972.70816	31.98393054	4449.373412	2.03E+07	1.02E+11	5.06E+14	2.47E+18	1.20E+22	5.82E+25	31.98393054	5.301758177	1.359258091	0.428164105	0.187294129	0.095740614	0.055025789	0.034399145	31.98393054	7.75505897	2.754239973	1.329480129	0.701143064	0.452029287	0.308558004	0.219941692	1.108394914	1.156973834	1.202175245	1.241292637	1.289837927	1.345997864	1.395307022	1.424906247
STEsteroids2COR3D.sdf_dehydroepiandrosterone	-5	25.2898954	16.68231163	17.12660922	28.60818627	69.0402792	195.2265232	580.9511265	1752.04661	25.2898954	17.9970217	41.08813275	141.5169205	559.3765952	2314.438659	9717.359483	40963.73642	25.2898954	1314.218231	1352305.907	1.78E+09	2.18E+12	2.59E+15	3.04E+18	3.55E+21	25.2898954	4.822048643	1.292496316	0.434084426	0.176346268	0.079622334	0.03834328	0.019196748	25.2898954	6.666475949	2.49783359	1.250063512	0.65644403	0.412089313	0.272388589	0.187060917	1.096628735	1.117598207	1.18121856	1.257004179	1.316780509	1.368606759	1.398655815	1.419200506
STEsteroids2COR3D.sdf_11_deoxycorticosterone	-7.653	29.34130021	22.6982156	31.90768876	75.65936935	243.1301516	887.6082513	3397.826708	13238.48595	29.34130021	33.92324887	54.56745871	112.9477345	283.9045409	813.4299835	2536.67478	8348.632765	29.34130021	5181.095757	2.49E+07	1.08E+11	4.66E+14	2.02E+18	8.86E+21	3.92E+25	29.34130021	4.807346593	1.354542617	0.375697492	0.168680572	0.09168066	0.058146008	0.041068806	29.34130021	7.124220363	2.566369052	1.253337349	0.667810742	0.42416123	0.28512098	0.199686435	1.108490982	1.146686216	1.164044788	1.167192611	1.149985257	1.131511463	1.12133045	1.122783385
STEsteroids2COR3D.sdf_11_deoxycortisol	-7.881	30.56036595	24.42216537	36.65376301	90.18548543	283.8063415	995.2704637	3664.73824	13756.59079	30.56036595	35.47950832	56.89911803	117.2056253	292.0341327	829.5188311	2558.763473	8293.121653	30.56036595	3887.222704	1.88E+07	9.22E+10	4.27E+14	1.94E+18	8.77E+21	3.96E+25	30.56036595	4.982081929	1.318085583	0.388911931	0.169805726	0.088082875	0.052383189	0.034376801	30.56036595	7.436683352	2.649847431	1.278959503	0.677482896	0.429161535	0.287716017	0.201034286	1.105221505	1.16484554	1.21292006	1.23681254	1.249588935	1.260817069	1.270828973	1.28089224
STEsteroids2COR3D.sdf_dihydrotestosterone	-5.919	24.54181151	18.23130459	22.76613529	42.7635134	100.7493744	271.7157657	797.4870309	2431.426496	24.54181151	31.62557742	55.22084045	119.6268195	309.6934349	908.4556562	2905.781363	9822.156824	24.54181151	6791.199674	5.41E+07	4.34E+11	3.48E+15	2.78E+19	2.21E+23	1.74E+27	24.54181151	4.603544374	1.344446855	0.408727449	0.187441247	0.1022051	0.064754628	0.045750895	24.54181151	6.59246393	2.467092231	1.206165949	0.635875486	0.389507573	0.252054858	0.169669086	1.07235948	1.122347309	1.177731946	1.22076139	1.257555906	1.285227939	1.306843877	1.321474022
STEsteroids2COR3D.sdf_estradiol	-5	24.07586279	14.39777796	28.57085347	198.6973796	1425.691401	9485.78326	61306.35708	391162.7569	24.07586279	46.85931578	145.3692146	622.4503643	3321.128856	19919.54572	126361.7918	821769.3446	24.07586279	43049.20469	3.03E+09	1.72E+14	9.59E+18	5.33E+23	2.96E+28	1.64E+33	24.07586279	4.749065664	1.538878894	0.543403139	0.284418399	0.163507692	0.100628756	0.064590194	24.07586279	6.421972164	2.443961445	1.236478411	0.675700389	0.425295883	0.279610103	0.189063041	1.093882943	1.132821052	1.203606007	1.200651209	1.172043857	1.136911199	1.119125886	1.117915078
STEsteroids2COR3D.sdf_estriol	-5	25.82714911	14.94451737	27.94711474	196.3953071	1420.962939	9474.460455	61256.10079	390867.1991	25.82714911	51.17828526	158.0241123	671.3241741	3573.090047	21341.85211	134615.6887	869790.403	25.82714911	42079.75784	3.02E+09	1.72E+14	9.58E+18	5.32E+23	2.95E+28	1.64E+33	25.82714911	4.93797928	1.542762084	0.538392829	0.279315989	0.159697093	0.097897375	0.06265859	25.82714911	6.69065391	2.487280175	1.241046375	0.679522989	0.426800499	0.280359747	0.189475181	1.10322214	1.144546185	1.23111489	1.256690861	1.251802204	1.23412157	1.21967329	1.215648904
STEsteroids2COR3D.sdf_estrone	-5	23.84357753	14.58335175	27.61828696	182.7040255	1277.706478	8280.917148	52097.42404	323545.8285	23.84357753	46.04813979	144.6522897	636.6523116	3510.720192	21772.12197	141886.5531	942354.827	23.84357753	13280.82327	3.65E+08	7.82E+12	1.59E+17	3.19E+21	6.37E+25	1.27E+30	23.84357753	4.756970734	1.531023138	0.548586235	0.285031827	0.162795929	0.099397697	0.063236519	23.84357753	6.415661497	2.469350859	1.260028205	0.697636686	0.451859622	0.30669343	0.215168888	1.088301494	1.122502485	1.205308895	1.219659324	1.209027608	1.198950437	1.201763387	1.208356368
STEsteroids2COR3D.sdf_etiocholanolone	-5.225	24.98999729	20.06251789	32.03542992	114.0853728	582.7995396	3146.283948	16868.09711	89274.79995	24.98999729	19.10970046	20.44691942	29.35787723	53.89037512	114.9965303	265.3858329	634.9760874	24.98999729	1425.276695	2501958.934	4.17E+09	6.47E+12	9.89E+15	1.50E+19	2.29E+22	24.98999729	4.793749706	1.354714685	0.481782191	0.216530591	0.109085762	0.059094491	0.033529919	24.98999729	6.770515871	2.514393426	1.229793519	0.638500169	0.39141518	0.253181737	0.170362449	1.0858589	1.136073815	1.213796185	1.28130893	1.346349844	1.415714226	1.483336032	1.544666646
STEsteroids2COR3D.sdf_pregnenolone	-5.225	28.24946318	20.65868001	22.5091365	38.41890779	92.26051309	257.8757168	771.6364238	2365.93338	28.24946318	19.25606864	41.96765067	150.0531639	651.3450425	3044.417587	14570.52173	70145.03046	28.24946318	9645.112402	1.45E+08	1.73E+12	2.02E+16	2.37E+20	2.77E+24	3.24E+28	28.24946318	5.044745526	1.30116162	0.426555535	0.16962989	0.074808354	0.035205553	0.017239543	28.24946318	7.003749571	2.532058443	1.240596828	0.651939383	0.405120207	0.265806917	0.181244127	1.107563148	1.127691046	1.195502287	1.278338662	1.356280469	1.42029054	1.476875133	1.525774154
STEsteroids2COR3D.sdf_17a_hydroxypregnenolone	-5	29.43003427	20.84320846	20.4982441	27.82661074	50.90809766	113.1986893	279.0412162	723.8611982	29.43003427	20.98985221	42.39098897	130.4192649	472.6816076	1851.895995	7531.532386	31194.83979	29.43003427	5524.350059	5.18E+07	3.82E+11	2.73E+15	1.95E+19	1.39E+23	9.86E+26	29.43003427	5.134349278	1.280759416	0.409136161	0.15565225	0.065276855	0.029120526	0.013504948	29.43003427	7.294202618	2.615881808	1.266543741	0.662348954	0.411013747	0.269248837	0.183328317	1.104758956	1.125904026	1.183650164	1.271488282	1.360083894	1.431186395	1.487047113	1.529617943
STEsteroids2COR3D.sdf_progesterone	-7.38	27.43653611	20.97046928	29.27060572	66.92581081	198.6768528	659.6111808	2296.211289	8153.850003	27.43653611	32.33385083	53.49917437	112.4394215	285.3330482	823.2700943	2579.743139	8515.965189	27.43653611	5168.799152	2.30E+07	9.16E+10	3.58E+14	1.41E+18	5.57E+21	2.22E+25	27.43653611	4.711457363	1.361172257	0.37547182	0.169264278	0.092712388	0.059357482	0.042342145	27.43653611	6.986080236	2.550715732	1.248111142	0.669162946	0.425070744	0.286066908	0.200623273	1.084549666	1.145134531	1.190518267	1.215630266	1.232943881	1.2570603	1.275560867	1.295061001
STEsteroids2COR3D.sdf_17a_hydroxyprogesterone	-7.74	28.56372477	22.98505857	35.73793559	90.7334185	289.2995557	1009.431856	3658.660236	13497.29021	28.56372477	33.52077717	55.08198957	114.9553656	289.4770696	830.5775778	2586.749872	8466.595256	28.56372477	4948.076085	3.18E+07	1.85E+11	1.05E+15	5.90E+18	3.31E+22	1.86E+26	28.56372477	4.876241698	1.326114059	0.383362387	0.168824895	0.088584248	0.053705974	0.036105903	28.56372477	7.271339623	2.630155352	1.270309633	0.678849517	0.430075631	0.288643249	0.201938925	1.078784859	1.165685994	1.244821195	1.307322541	1.34351772	1.372954542	1.399571488	1.418966089
STEsteroids2COR3D.sdf_testosterone	-6.724	24.71782295	18.85342284	26.21996229	58.37996104	168.9479499	546.2186978	1850.267297	6385.833332	24.71782295	30.31351881	50.51357259	105.1611859	261.2448243	735.5772805	2237.026311	7125.275776	24.71782295	13741.77129	1.19E+08	1.05E+12	9.52E+15	8.61E+19	7.78E+23	7.01E+27	24.71782295	4.546452465	1.387826926	0.400458705	0.184831622	0.104202859	0.067857383	0.048843214	24.71782295	6.647882038	2.491893436	1.230419195	0.654536757	0.407681352	0.267849183	0.182723992	1.07513215	1.148141061	1.200985199	1.214708861	1.218736055	1.214380791	1.216467049	1.222019147
STEsteroids2COR3D.sdf_prednisolone	-7.512	31.97039982	23.41242791	28.5296154	59.61978732	177.5534753	600.2393051	2098.949822	7397.305659	31.97039982	46.2813271	96.08932907	266.8297031	934.6118636	3817.333203	17062.82264	80280.63374	31.97039982	4135.056376	3.74E+07	2.93E+11	2.07E+15	1.42E+19	9.65E+22	6.53E+26	31.97039982	5.478652965	1.435478802	0.475875304	0.214348092	0.11050665	0.062420698	0.037463795	31.97039982	7.789813871	2.763229985	1.318364054	0.702395133	0.446767922	0.300920711	0.211172938	1.109950942	1.163416866	1.196566573	1.22675278	1.263237864	1.294614118	1.321885323	1.343283568
STEsteroids2COR3D.sdf_cortisolacetat	-7.553	36.10935555	37.54543931	74.91850292	232.4378882	916.5173303	4051.749179	18918.4805	90651.85735	36.10935555	88.42651044	377.3509515	2568.602617	24014.41548	259589.0303	2977779.198	3.50E+07	36.10935555	2673.066821	5137202.188	1.39E+10	3.57E+13	9.11E+16	2.31E+20	5.86E+23	36.10935555	5.56832421	1.391107642	0.462985076	0.204080852	0.103618499	0.05753054	0.033821533	36.10935555	8.027234571	2.773992641	1.310634732	0.698307561	0.44900339	0.306392766	0.21805276	1.124770225	1.202923425	1.29169365	1.377572515	1.450099612	1.481700172	1.499819415	1.517528936
STEsteroids2COR3D.sdf_4_pregnene_3_11_20_trione	-6.779	28.80623666	22.7874297	30.25851642	63.01057833	173.0970303	540.5353048	1783.736962	6038.654556	28.80623666	34.47910951	59.24441345	132.8714162	366.818934	1170.442829	4094.325911	15128.66542	28.80623666	2202.390439	2662288.865	5.50E+09	1.11E+13	2.14E+16	4.08E+19	7.66E+22	28.80623666	5.013721095	1.334493767	0.419872161	0.185084625	0.095300728	0.055019701	0.03438461	28.80623666	7.312890117	2.665372606	1.306569165	0.694805621	0.449850837	0.308579913	0.220987171	1.08782735	1.139875013	1.207760221	1.295575428	1.400848591	1.487830775	1.54851045	1.569118225
STEsteroids2COR3D.sdf_epicorticosterone	-7.2	30.79529911	24.01918627	32.88019994	75.95689057	241.8072288	883.0376354	3390.218882	13247.46402	30.79529911	34.69764567	55.09891298	113.397324	284.3619718	813.7012182	2534.634352	8331.630268	30.79529911	5044.893159	2.32E+07	9.37E+10	3.65E+14	1.42E+18	5.52E+21	2.16E+25	30.79529911	5.016597209	1.355916191	0.378595129	0.167654121	0.089935569	0.056441774	0.039541316	30.79529911	7.454925548	2.646628138	1.272332787	0.674935902	0.426873536	0.286031925	0.199804693	1.109556014	1.148091685	1.171107271	1.190344759	1.212044928	1.231898202	1.250803746	1.267091817
STEsteroids2COR3D.sdf_19_nortestosterone	-6.144	23.37381289	18.36017508	26.10198098	58.34981109	168.7268908	545.2869905	1848.671806	6384.110957	23.37381289	28.61787602	48.85083301	104.14371	262.4412767	742.7666014	2259.037311	7182.60504	23.37381289	14115.78244	1.23E+08	1.12E+12	1.04E+16	9.73E+19	9.06E+23	8.42E+27	23.37381289	4.29264292	1.377296386	0.392510264	0.186440125	0.106721041	0.070171655	0.050792825	23.37381289	6.293853965	2.396107755	1.199215639	0.647764267	0.405781354	0.267949654	0.183559674	1.069958656	1.144587706	1.198520783	1.208555207	1.203370583	1.1906283	1.185526288	1.186790657
STEsteroids2COR3D.sdf_16a_17a_dihydroxyprogesterone	-6.247	30.0667589	24.91125383	39.66640706	100.5682497	316.1764871	1086.667656	3888.822113	14203.73071	30.0667589	35.48402922	57.91160234	120.2913736	301.2635245	857.4881029	2646.034693	8574.282498	30.0667589	4862.759771	3.23E+07	1.92E+11	1.10E+15	6.25E+18	3.55E+22	2.02E+26	30.0667589	5.031377908	1.326308733	0.386803845	0.168156715	0.08720156	0.052333875	0.034905877	30.0667589	7.537650453	2.685403745	1.285610091	0.683748112	0.432015039	0.289270321	0.201930609	1.082355889	1.175814076	1.263573322	1.332408754	1.370240276	1.400665703	1.427622738	1.448976149
STEsteroids2COR3D.sdf_16a_methylprogesterone	-7.12	29.18975938	23.24110914	34.12492371	80.79814	241.700304	794.0863894	2720.245683	9502.558647	29.18975938	34.30004029	55.78975516	115.9357957	291.2234732	832.3452357	2582.532791	8446.194746	29.18975938	5059.111851	2.29E+07	9.13E+10	3.57E+14	1.40E+18	5.53E+21	2.20E+25	29.18975938	4.856293101	1.356891376	0.374705572	0.167030649	0.090617798	0.057550177	0.040807122	29.18975938	7.258469804	2.587467732	1.258496854	0.66624114	0.422461444	0.283479964	0.198194353	1.091311773	1.16243486	1.224606039	1.268326468	1.288690485	1.311761162	1.330127096	1.349054594
STEsteroids2COR3D.sdf_19_norprogesterone	-6.817	26.07232844	20.37983716	29.17498187	67.14009458	199.2084801	661.2975938	2303.253307	8185.077793	26.07232844	30.77314784	52.18321351	112.0390489	287.3752108	830.9933235	2600.75569	8568.539733	26.07232844	5053.824352	2.16E+07	8.38E+10	3.18E+14	1.21E+18	4.60E+21	1.77E+25	26.07232844	4.462784717	1.352803598	0.366468356	0.169937832	0.094454313	0.061019726	0.043735356	26.07232844	6.650282098	2.46428958	1.222456783	0.664225965	0.424475589	0.287133596	0.202238768	1.080366716	1.143883108	1.185799805	1.20255144	1.204728832	1.210843596	1.214345295	1.221676155
STEsteroids2COR3D.sdf_2a_methylcortisol	-7.688	33.75934084	26.78126922	38.55434247	113.6511207	516.1637256	2593.641156	13076.8884	65324.62548	33.75934084	34.96260127	53.70921175	109.4264291	278.0634174	818.4353425	2639.488701	9017.983258	33.75934084	2709.662579	7376126.701	2.54E+10	7.98E+13	2.41E+17	7.16E+20	2.10E+24	33.75934084	5.356431897	1.294926835	0.394019371	0.158138652	0.073292352	0.037614137	0.020786678	33.75934084	7.96446331	2.766814034	1.313179827	0.682659403	0.43017945	0.286535776	0.198964848	1.115374369	1.151658923	1.167365978	1.179887415	1.222844838	1.279808318	1.330546452	1.368034254
STEsteroids2COR3D.sdf_2a_methyl_9a_fluoro_cortisol	-5.797	35.23332002	27.97663965	39.34253948	113.0347753	510.9870789	2577.549735	13040.83798	65285.32014	35.23332002	36.02499489	54.56836366	110.1398605	278.7423541	819.3602723	2641.123398	9020.62093	35.23332002	2774.153874	7486293.834	2.58E+10	8.11E+13	2.45E+17	7.27E+20	2.14E+24	35.23332002	5.616802758	1.343506551	0.4045311	0.159925987	0.073310885	0.03732584	0.02050069	35.23332002	8.3350057	2.886552059	1.353990769	0.695460356	0.436960307	0.290242171	0.201155369	1.121489547	1.162614684	1.177839545	1.186642981	1.226851589	1.284952309	1.336710192	1.374521785
[truncated: 552 more columns]
