# Supplementary material for: Choquet integral-based fuzzy molecular characterizations: when global definitions are computed from the dependency among atom/bond contributions (LOVIs/LOEIs)
Source: J Cheminform. 2018 Oct 25;10:51. doi: 10.1186/s13321-018-0306-7 (PMC6755596; doi:10.1186/s13321-018-0306-7)
Supplement: Supplementary file 3 — Additional file 3. Matrices of descriptors obtained from the calculation of the projects created in Additional file 2 on the Steroid dataset. [file 13321_2018_306_MOESM3_ESM.zip › Suppl. Info. 3/1 - Datasets L-measure = -0.5/AO2/AO2(0.9).csv]

molecules	pK(log1/K)	CHOQUET[-0.5;AO2;0.9]_B_AB_nCi_2_M10_NS0_T_KA_h-s_MID	CHOQUET[-0.5;AO2;0.9]_B_AB_nCi_2_M10_NS1_T_KA_h-s_MID	CHOQUET[-0.5;AO2;0.9]_B_AB_nCi_2_M10_NS2_T_KA_h-s_MID	CHOQUET[-0.5;AO2;0.9]_B_AB_nCi_2_M10_NS3_T_KA_h-s_MID	CHOQUET[-0.5;AO2;0.9]_B_AB_nCi_2_M10_NS4_T_KA_h-s_MID	CHOQUET[-0.5;AO2;0.9]_B_AB_nCi_2_M10_NS5_T_KA_h-s_MID	CHOQUET[-0.5;AO2;0.9]_B_AB_nCi_2_M10_NS6_T_KA_h-s_MID	CHOQUET[-0.5;AO2;0.9]_B_AB_nCi_2_M10_NS7_T_KA_h-s_MID	CHOQUET[-0.5;AO2;0.9]_B_AB_nCi_2_M13_NS0_T_KA_h-s_MID	CHOQUET[-0.5;AO2;0.9]_B_AB_nCi_2_M13_NS1_T_KA_h-s_MID	CHOQUET[-0.5;AO2;0.9]_B_AB_nCi_2_M13_NS2_T_KA_h-s_MID	CHOQUET[-0.5;AO2;0.9]_B_AB_nCi_2_M13_NS3_T_KA_h-s_MID	CHOQUET[-0.5;AO2;0.9]_B_AB_nCi_2_M13_NS4_T_KA_h-s_MID	CHOQUET[-0.5;AO2;0.9]_B_AB_nCi_2_M13_NS5_T_KA_h-s_MID	CHOQUET[-0.5;AO2;0.9]_B_AB_nCi_2_M13_NS6_T_KA_h-s_MID	CHOQUET[-0.5;AO2;0.9]_B_AB_nCi_2_M13_NS7_T_KA_h-s_MID	CHOQUET[-0.5;AO2;0.9]_B_AB_nCi_2_M16_NS0_T_KA_h-s_MID	CHOQUET[-0.5;AO2;0.9]_B_AB_nCi_2_M16_NS1_T_KA_h-s_MID	CHOQUET[-0.5;AO2;0.9]_B_AB_nCi_2_M16_NS2_T_KA_h-s_MID	CHOQUET[-0.5;AO2;0.9]_B_AB_nCi_2_M16_NS3_T_KA_h-s_MID	CHOQUET[-0.5;AO2;0.9]_B_AB_nCi_2_M16_NS4_T_KA_h-s_MID	CHOQUET[-0.5;AO2;0.9]_B_AB_nCi_2_M16_NS5_T_KA_h-s_MID	CHOQUET[-0.5;AO2;0.9]_B_AB_nCi_2_M16_NS6_T_KA_h-s_MID	CHOQUET[-0.5;AO2;0.9]_B_AB_nCi_2_M16_NS7_T_KA_h-s_MID	CHOQUET[-0.5;AO2;0.9]_B_AB_nCi_2_M3_NS0_T_KA_h-s_MID	CHOQUET[-0.5;AO2;0.9]_B_AB_nCi_2_M3_NS1_T_KA_h-s_MID	CHOQUET[-0.5;AO2;0.9]_B_AB_nCi_2_M3_NS2_T_KA_h-s_MID	CHOQUET[-0.5;AO2;0.9]_B_AB_nCi_2_M3_NS3_T_KA_h-s_MID	CHOQUET[-0.5;AO2;0.9]_B_AB_nCi_2_M3_NS4_T_KA_h-s_MID	CHOQUET[-0.5;AO2;0.9]_B_AB_nCi_2_M3_NS5_T_KA_h-s_MID	CHOQUET[-0.5;AO2;0.9]_B_AB_nCi_2_M3_NS6_T_KA_h-s_MID	CHOQUET[-0.5;AO2;0.9]_B_AB_nCi_2_M3_NS7_T_KA_h-s_MID	CHOQUET[-0.5;AO2;0.9]_B_AB_nCi_2_M5_NS0_T_KA_h-s_MID	CHOQUET[-0.5;AO2;0.9]_B_AB_nCi_2_M5_NS1_T_KA_h-s_MID	CHOQUET[-0.5;AO2;0.9]_B_AB_nCi_2_M5_NS2_T_KA_h-s_MID	CHOQUET[-0.5;AO2;0.9]_B_AB_nCi_2_M5_NS3_T_KA_h-s_MID	CHOQUET[-0.5;AO2;0.9]_B_AB_nCi_2_M5_NS4_T_KA_h-s_MID	CHOQUET[-0.5;AO2;0.9]_B_AB_nCi_2_M5_NS5_T_KA_h-s_MID	CHOQUET[-0.5;AO2;0.9]_B_AB_nCi_2_M5_NS6_T_KA_h-s_MID	CHOQUET[-0.5;AO2;0.9]_B_AB_nCi_2_M5_NS7_T_KA_h-s_MID	CHOQUET[-0.5;AO2;0.9]_B_AB_nCi_2_M10_SS0_T_KA_h-s_MID	CHOQUET[-0.5;AO2;0.9]_B_AB_nCi_2_M10_SS1_T_KA_h-s_MID	CHOQUET[-0.5;AO2;0.9]_B_AB_nCi_2_M10_SS2_T_KA_h-s_MID	CHOQUET[-0.5;AO2;0.9]_B_AB_nCi_2_M10_SS3_T_KA_h-s_MID	CHOQUET[-0.5;AO2;0.9]_B_AB_nCi_2_M10_SS4_T_KA_h-s_MID	CHOQUET[-0.5;AO2;0.9]_B_AB_nCi_2_M10_SS5_T_KA_h-s_MID	CHOQUET[-0.5;AO2;0.9]_B_AB_nCi_2_M10_SS6_T_KA_h-s_MID	CHOQUET[-0.5;AO2;0.9]_B_AB_nCi_2_M10_SS7_T_KA_h-s_MID
STEsteroids2COR3D.sdf_aldosterone	-6.279	31.86422211	26.89102393	45.14883921	118.6828815	376.0350574	1297.318454	4693.167509	17489.69672	31.86422211	42.12857969	83.16413145	218.6836369	714.1422118	2700.611137	11201.98127	49171.94657	31.86422211	4672.775171	3.07E+07	1.74E+11	9.26E+14	4.89E+18	2.58E+22	1.36E+26	31.86422211	5.29134035	1.29832717	0.38229385	0.145126091	0.063451463	0.030809962	0.016127635	31.86422211	7.821596173	2.812085374	1.342521765	0.701551774	0.440320319	0.292555974	0.202944642	1.107159757	1.169737359	1.226498003	1.234849098	1.255203448	1.29451116	1.335267793	1.37216494
STEsteroids2COR3D.sdf_androstanediol	-5	25.5111342	19.83314095	26.44707507	51.23199942	123.6873255	336.8242574	991.409015	3073.709329	25.5111342	16.03583057	30.98783631	97.74102047	367.0897062	1469.529513	5995.007288	24566.44294	25.5111342	13608.0411	2.32E+08	4.04E+12	6.89E+16	1.16E+21	1.92E+25	3.16E+29	25.5111342	4.920960139	1.354906844	0.459272019	0.191470323	0.089449588	0.045126772	0.023977315	25.5111342	6.640914973	2.448997962	1.187864874	0.61398072	0.36214115	0.223622993	0.142019131	1.103632025	1.132768945	1.192674795	1.23589686	1.260192743	1.267713017	1.266428682	1.260915388
STEsteroids2COR3D.sdf_5_androstenediol	-5	25.69851864	17.58015938	17.40655463	26.38424596	59.43742532	167.6301361	514.4732241	1613.197243	25.69851864	17.96261736	39.31669848	132.430731	518.5687862	2147.015667	9062.003707	38464.14964	25.69851864	5520.288919	2.25E+07	8.37E+10	3.06E+14	1.11E+18	4.04E+21	1.47E+25	25.69851864	4.824441583	1.277850585	0.424532864	0.168779276	0.074104813	0.034594517	0.016766491	25.69851864	6.685770043	2.477327249	1.225799934	0.634990933	0.385088773	0.244638121	0.160306564	1.106202125	1.129810912	1.196154967	1.306134947	1.421509311	1.512953556	1.581649332	1.625356387
STEsteroids2COR3D.sdf_4_androstenedione	-5.763	24.5482623	18.37167225	26.39528524	60.74327077	175.8330961	557.8724845	1831.425918	6098.80179	24.5482623	29.58906053	49.67750963	104.1893467	260.1214691	734.6503218	2234.277281	7094.098818	24.5482623	8911.087201	8.16E+07	6.88E+11	5.78E+15	4.85E+19	4.07E+23	3.42E+27	24.5482623	4.52600364	1.403492604	0.392581465	0.181331148	0.100807608	0.064737119	0.045992787	24.5482623	6.64343726	2.516011101	1.259451287	0.672103763	0.431903568	0.292936179	0.206956703	1.067605647	1.144412726	1.19675734	1.210658693	1.218351091	1.230629125	1.237996442	1.243052162
STEsteroids2COR3D.sdf_androsterone	-5.613	24.50162708	20.90900296	48.11323977	281.1007573	2017.06129	14571.32899	104343.589	742047.1328	24.50162708	31.37441373	61.18394154	165.727464	564.7111573	2184.133032	9020.679104	38549.62094	24.50162708	4880.132989	2.92E+07	1.74E+11	9.95E+14	5.61E+18	3.15E+22	1.77E+26	24.50162708	4.656634447	1.346369571	0.497006604	0.23293626	0.122291965	0.068814426	0.040394534	24.50162708	6.638746258	2.486577485	1.229518718	0.63338227	0.388719506	0.251234084	0.16895218	1.069318492	1.133694375	1.212374593	1.250525739	1.280395415	1.313424385	1.34192602	1.36369144
STEsteroids2COR3D.sdf_corticosterone	-7.881	30.93220581	25.8205424	40.31824074	132.3175678	631.4576062	3195.944747	16102.1977	80605.31968	30.93220581	33.85080051	53.50909167	111.9211456	290.738994	869.2256485	2840.812142	9824.908172	30.93220581	2356.92047	3942536.48	9.66E+09	2.18E+13	4.73E+16	1.01E+20	2.13E+23	30.93220581	5.05740517	1.259868449	0.381375942	0.152936218	0.070538334	0.035933173	0.019631082	30.93220581	7.459441347	2.666619858	1.282762799	0.67468611	0.426007878	0.28484716	0.198673039	1.117614307	1.147518937	1.141234972	1.106485369	1.094531388	1.101490421	1.11633217	1.132319333
STEsteroids2COR3D.sdf_cortisol	-7.881	32.00861527	33.98860523	69.7584168	229.2165211	983.0592155	4782.686352	24487.03897	127475.9054	32.00861527	77.23812981	313.235433	1957.12221	17204.88432	185015.9676	2172981.618	2.62E+07	32.00861527	2752.718098	5778222.809	1.48E+10	3.75E+13	9.50E+16	2.41E+20	6.09E+23	32.00861527	5.355264093	1.374742203	0.45817745	0.200928371	0.101457312	0.056218651	0.033128602	32.00861527	7.775049331	2.745670767	1.308745853	0.683766753	0.430865485	0.28737434	0.19991457	1.110012971	1.211074221	1.34274812	1.494448777	1.615427476	1.663091645	1.683749826	1.685191539
STEsteroids2COR3D.sdf_cortisone	-6.892	32.23228375	26.24245377	36.32469951	79.42107823	235.6887663	822.3742344	3094.429791	12056.48544	32.23228375	38.62573791	64.9321509	142.8607082	387.7450464	1220.347894	4235.110457	15614.99879	32.23228375	4597.818869	2.10E+07	1.05E+11	5.19E+14	2.53E+18	1.23E+22	5.95E+25	32.23228375	5.313250589	1.367823566	0.426079909	0.185889336	0.094853032	0.054480227	0.034071022	32.23228375	7.767573684	2.755579853	1.332205499	0.696857236	0.44962336	0.306771394	0.218575244	1.113738749	1.161352819	1.208026566	1.249598783	1.302396379	1.364521327	1.419494255	1.454533189
STEsteroids2COR3D.sdf_dehydroepiandrosterone	-5	25.465496	16.7423662	17.31914912	29.42672978	71.80254376	203.3032272	602.6563977	1808.785953	25.465496	18.29914434	42.40781571	146.5499392	577.9596412	2381.02929	9953.67857	41807.09563	25.465496	1369.085318	1429812.106	1.85E+09	2.23E+12	2.63E+15	3.08E+18	3.60E+21	25.465496	4.833108542	1.29490876	0.433868631	0.176271185	0.079589038	0.038329065	0.019191044	25.465496	6.676451561	2.498670248	1.253823362	0.653412017	0.410257668	0.271067837	0.186078617	1.101554658	1.119684892	1.185150456	1.263993361	1.32680969	1.380928012	1.414175487	1.436618731
STEsteroids2COR3D.sdf_11_deoxycorticosterone	-7.653	29.573504	22.97288868	32.67126416	78.02084399	251.0734411	917.3568626	3515.413328	13708.71449	29.573504	34.15642294	55.21398722	115.1076111	291.0893255	837.7564869	2621.041716	8646.745143	29.573504	5499.422047	2.59E+07	1.11E+11	4.76E+14	2.06E+18	9.01E+21	3.98E+25	29.573504	4.817960125	1.379585559	0.373818911	0.166169543	0.089797288	0.056808635	0.040145023	29.573504	7.134539376	2.567201054	1.255907102	0.664553837	0.422115511	0.28357451	0.19850388	1.114565176	1.150849506	1.169292462	1.17237472	1.15311811	1.1321974	1.120875241	1.121992777
STEsteroids2COR3D.sdf_11_deoxycortisol	-7.881	30.79064336	24.71370262	37.58098041	92.95198026	291.6982268	1020.307101	3752.432136	14081.76967	30.79064336	35.67777001	57.48882977	119.2957651	299.1258217	853.2957525	2638.60062	8562.342804	30.79064336	4096.22563	1.96E+07	9.40E+10	4.31E+14	1.95E+18	8.81E+21	3.97E+25	30.79064336	4.993014577	1.333212916	0.386742309	0.168021326	0.086877561	0.051600034	0.033880558	30.79064336	7.448637483	2.650881967	1.281459582	0.67404776	0.427097254	0.286184683	0.199873629	1.11039247	1.170975101	1.22369291	1.251351747	1.266111701	1.278345537	1.288961746	1.299168542
STEsteroids2COR3D.sdf_dihydrotestosterone	-5.919	24.66457	18.36840587	23.1041835	43.59458546	102.8178965	277.2332752	814.5700039	2487.071436	24.66457	31.84891146	55.91466984	121.7548476	316.6682211	932.8409507	2996.003641	10161.97277	24.66457	7132.477818	5.56E+07	4.44E+11	3.56E+15	2.84E+19	2.25E+23	1.77E+27	24.66457	4.612603636	1.361197724	0.407368535	0.184803584	0.100155861	0.063273454	0.044718647	24.66457	6.600606755	2.467742346	1.209281307	0.633891543	0.388076527	0.250929864	0.168787912	1.074648806	1.124571453	1.181591189	1.226570994	1.265725545	1.295838784	1.319209552	1.335072836
STEsteroids2COR3D.sdf_estradiol	-5	24.2462062	14.49895911	30.03483332	209.9234872	1470.521086	9652.994074	61918.90888	393389.6367	24.2462062	47.24219197	147.6696252	637.4593636	3426.852436	20659.94707	131415.7313	855363.719	24.2462062	45729.96273	3.06E+09	1.73E+14	9.60E+18	5.33E+23	2.96E+28	1.64E+33	24.2462062	4.761462003	1.550030168	0.537554191	0.282260146	0.162490761	0.100118835	0.064329744	24.2462062	6.432679989	2.44449427	1.23919375	0.673437254	0.424288144	0.27904758	0.188733972	1.098238487	1.136708196	1.212371512	1.20790454	1.175754816	1.137152644	1.116933393	1.115183425
STEsteroids2COR3D.sdf_estriol	-5	26.03291494	15.0373325	29.40284146	208.1442895	1467.109911	9643.39657	61868.20055	393075.6905	26.03291494	51.67158322	160.480021	685.9785277	3674.016451	22034.6174	139258.8765	900200.6088	26.03291494	44872.57635	3.06E+09	1.72E+14	9.59E+18	5.32E+23	2.96E+28	1.64E+33	26.03291494	4.951822214	1.553689324	0.532562429	0.277148276	0.158677938	0.097387846	0.062399069	26.03291494	6.704101912	2.487868399	1.243462262	0.677422015	0.425862213	0.27983552	0.189168434	1.10726443	1.148107396	1.23991586	1.266480691	1.260768842	1.241398196	1.225064906	1.219866581
STEsteroids2COR3D.sdf_estrone	-5	24.00021869	14.68786766	28.99019955	193.2312896	1318.515838	8427.092612	52614.53716	325363.8368	24.00021869	46.36995828	146.9026288	652.4951843	3623.94045	22561.55001	147158.8087	976428.0483	24.00021869	14134.66418	3.76E+08	7.90E+12	1.60E+17	3.19E+21	6.37E+25	1.27E+30	24.00021869	4.769269464	1.541391436	0.543252173	0.283087033	0.161885026	0.098944056	0.063006605	24.00021869	6.425536292	2.469983379	1.262629093	0.69459364	0.450076146	0.305425798	0.214238046	1.092899313	1.126352068	1.21484705	1.228175889	1.214549122	1.20311037	1.205565716	1.212376315
STEsteroids2COR3D.sdf_etiocholanolone	-5.225	25.14149145	20.1451699	32.49901617	117.8287103	603.9068872	3243.512098	17279.2822	90937.86244	25.14149145	19.37743997	20.91831387	30.39606138	56.41957733	121.4500203	281.3842887	673.0188021	25.14149145	1510.701074	2626454.833	4.27E+09	6.58E+12	1.00E+16	1.52E+19	2.32E+22	25.14149145	4.804536757	1.358171902	0.480704301	0.216177774	0.108943007	0.059033948	0.033503838	25.14149145	6.781169669	2.515099847	1.233628891	0.636127763	0.389833218	0.251991394	0.169449843	1.089571956	1.139444613	1.220892725	1.293341267	1.367685183	1.448489012	1.526506281	1.596175226
STEsteroids2COR3D.sdf_pregnenolone	-5.225	28.47310806	20.81928976	22.88500291	39.67463983	96.16785463	268.6351419	800.6751242	2444.748243	28.47310806	19.5317021	43.27309256	156.4792773	683.2320685	3197.874832	15287.77373	73430.72339	28.47310806	10344.43371	1.47E+08	1.74E+12	2.03E+16	2.38E+20	2.78E+24	3.25E+28	28.47310806	5.056606609	1.303083473	0.426221813	0.169536994	0.074775203	0.035193335	0.017235112	28.47310806	7.015180631	2.532932384	1.243735648	0.649339725	0.403684051	0.264780266	0.180477751	1.112457724	1.131036807	1.203212118	1.293873821	1.37865799	1.450121423	1.513297055	1.567991277
STEsteroids2COR3D.sdf_17a_hydroxypregnenolone	-5	29.65215297	20.95608642	20.67000744	28.32143223	52.57750144	118.4181527	294.1723295	764.9121254	29.65215297	21.26425888	43.42111217	134.4602045	489.2594214	1921.158882	7825.646021	32450.44562	29.65215297	5924.142941	5.29E+07	3.85E+11	2.75E+15	1.96E+19	1.39E+23	9.91E+26	29.65215297	5.144627366	1.282379094	0.408901212	0.155601257	0.065263019	0.029116305	0.013503596	29.65215297	7.30621114	2.616922226	1.269443345	0.659473311	0.409495092	0.268197718	0.182558951	1.109497155	1.128523528	1.190292684	1.285112942	1.38181527	1.460280429	1.521524781	1.567985855
STEsteroids2COR3D.sdf_progesterone	-7.38	27.60318474	21.18172558	30.02245048	69.39920096	206.2172529	682.9972566	2370.325077	8388.520426	27.60318474	32.53756668	54.18021714	114.6798623	292.6288185	847.6051871	2663.21945	8808.791439	27.60318474	5501.493139	2.40E+07	9.44E+10	3.68E+14	1.44E+18	5.69E+21	2.26E+25	27.60318474	4.721474866	1.388014074	0.373342112	0.16661706	0.090715523	0.057934017	0.0413555	27.60318474	6.995792313	2.551451826	1.250512306	0.66602046	0.423005093	0.284477881	0.199397767	1.087744179	1.149104573	1.197000089	1.22220103	1.24197817	1.269076593	1.290772835	1.312512369
STEsteroids2COR3D.sdf_17a_hydroxyprogesterone	-7.74	28.72091374	23.24302063	36.77311569	94.13817719	299.6925849	1042.41414	3768.374425	13873.661	28.72091374	33.70320072	55.74303373	117.2203277	297.0281291	855.763252	2671.777496	8756.964126	28.72091374	5293.27811	3.29E+07	1.88E+11	1.06E+15	5.93E+18	3.33E+22	1.87E+26	28.72091374	4.886373388	1.344151723	0.381170364	0.1668096	0.087189783	0.052780759	0.035507656	28.72091374	7.281868657	2.631031259	1.27255286	0.675551759	0.42799143	0.287069009	0.200735447	1.081011177	1.17184212	1.258458128	1.326191536	1.365853831	1.397824755	1.425557745	1.445371424
STEsteroids2COR3D.sdf_testosterone	-6.724	24.84821763	19.03920119	26.85974226	60.67393153	176.9771362	573.8746702	1941.619493	6677.236248	24.84821763	30.50455762	51.08286526	106.9700089	267.1569218	755.6591591	2306.871161	7370.570282	24.84821763	14645.18152	1.23E+08	1.09E+12	9.83E+15	8.89E+19	8.02E+23	7.22E+27	24.84821763	4.557303255	1.4139394	0.397432542	0.181836352	0.101910692	0.066202051	0.04767969	24.84821763	6.656782663	2.492524114	1.233432391	0.651990749	0.406067557	0.26666265	0.181837332	1.077470766	1.152616664	1.208570426	1.222463932	1.224627886	1.220650798	1.223078498	1.22872537
STEsteroids2COR3D.sdf_prednisolone	-7.512	32.22533759	23.76695295	29.45627151	62.55560679	187.186866	631.1888169	2198.68135	7724.527318	32.22533759	46.78908422	97.70192464	273.111756	962.3214256	3945.984625	17676.38733	83272.77928	32.22533759	4309.991239	3.95E+07	3.01E+11	2.10E+15	1.43E+19	9.68E+22	6.54E+26	32.22533759	5.491044233	1.441618498	0.473364021	0.213178278	0.109894445	0.062097224	0.037293955	32.22533759	7.802644087	2.764298449	1.32013699	0.698889886	0.44480128	0.299487802	0.210098324	1.115692396	1.169899053	1.204962411	1.236489675	1.274266618	1.30714875	1.335499675	1.357977527
STEsteroids2COR3D.sdf_cortisolacetat	-7.553	36.43432828	38.11279693	76.78861978	239.5159141	947.9876788	4202.964727	19655.96635	94218.79658	36.43432828	89.52986135	384.6769716	2636.022619	24770.29806	268168.4725	3074183.111	3.60E+07	36.43432828	2744.783024	5450522.397	1.44E+10	3.69E+13	9.37E+16	2.37E+20	6.01E+23	36.43432828	5.578868394	1.395219974	0.461495972	0.203358248	0.103220858	0.057316261	0.033708899	36.43432828	8.039109135	2.776031978	1.313459405	0.694783146	0.446841874	0.304727174	0.216761684	1.132513362	1.210838144	1.306134066	1.399222596	1.477290149	1.512496333	1.531984769	1.550771333
STEsteroids2COR3D.sdf_4_pregnene_3_11_20_trione	-6.779	28.98709774	22.98276696	30.8394292	64.91245784	179.0871709	559.4160392	1843.953067	6232.797022	28.98709774	34.77148827	60.21500851	136.0948034	377.9337822	1211.356801	4248.584608	15717.23312	28.98709774	2253.097595	2830388.159	5.82E+09	1.16E+13	2.22E+16	4.20E+19	7.86E+22	28.98709774	5.023866832	1.344950932	0.417643808	0.18369859	0.094460222	0.05452104	0.034094282	28.98709774	7.323151498	2.666596665	1.309468141	0.69072943	0.447404781	0.306719524	0.219548762	1.091096898	1.143078539	1.214647181	1.310493334	1.426109995	1.521904072	1.586824948	1.611122339
STEsteroids2COR3D.sdf_epicorticosterone	-7.2	31.03982682	24.31281911	33.64404432	78.37345372	250.1982861	914.7334062	3514.87332	13740.85181	31.03982682	34.95470427	55.81148352	115.6942984	291.7728696	838.3068969	2619.044411	8628.070827	31.03982682	5366.615935	2.42E+07	9.65E+10	3.75E+14	1.45E+18	5.64E+21	2.20E+25	31.03982682	5.028269481	1.377282963	0.376885024	0.165260086	0.08814854	0.055177788	0.038671456	31.03982682	7.4673003	2.647722705	1.274776291	0.671733041	0.424917406	0.284554979	0.198673211	1.115282443	1.152185296	1.17620944	1.196901871	1.220982617	1.244782881	1.267251936	1.28615432
STEsteroids2COR3D.sdf_19_nortestosterone	-6.144	23.49289122	18.53272101	26.70725275	60.570874	176.6524552	572.9686248	1940.115166	6676.045074	23.49289122	28.80708506	49.44243562	105.9810535	268.2301581	761.9547604	2325.327835	7416.582062	23.49289122	14966.13265	1.27E+08	1.16E+12	1.08E+16	1.00E+20	9.34E+23	8.67E+27	23.49289122	4.302465654	1.4069018	0.389751948	0.183355808	0.104350399	0.068455866	0.049585524	23.49289122	6.301804563	2.396700148	1.202143195	0.645567718	0.404248083	0.266778107	0.182667676	1.072244407	1.149093667	1.205927981	1.216336051	1.208876542	1.195035543	1.189520502	1.190226863
STEsteroids2COR3D.sdf_16a_17a_dihydroxyprogesterone	-6.247	30.2397087	25.20604151	40.72801305	103.7313581	325.1021327	1113.461007	3974.549519	14489.0846	30.2397087	35.69003531	58.56930966	122.484044	308.5296256	881.658387	2727.236333	8850.505729	30.2397087	5212.290731	3.35E+07	1.94E+11	1.11E+15	6.29E+18	3.57E+22	2.03E+26	30.2397087	5.042088454	1.341833475	0.384668465	0.166226355	0.085869362	0.051451954	0.034336835	30.2397087	7.550046897	2.686370792	1.287955501	0.680427679	0.429997337	0.287761387	0.200779582	1.084373642	1.182181304	1.277305423	1.351146518	1.392158768	1.424729447	1.452465264	1.473791507
STEsteroids2COR3D.sdf_16a_methylprogesterone	-7.12	29.3855315	23.52853094	35.04813953	83.61811984	249.7854817	817.8697077	2792.903591	9728.064385	29.3855315	34.53275665	56.4499013	118.0546534	298.1626193	855.594935	2662.597697	8728.683963	29.3855315	5395.678705	2.39E+07	9.40E+10	3.66E+14	1.43E+18	5.65E+21	2.24E+25	29.3855315	4.86703336	1.381702251	0.372691659	0.164480901	0.088703526	0.056188843	0.0398652	29.3855315	7.270992515	2.588183095	1.260826293	0.662844793	0.420370222	0.281906069	0.196991172	1.094046187	1.166782758	1.233346712	1.278936395	1.301214119	1.3261372	1.34683003	1.367312925
STEsteroids2COR3D.sdf_19_norprogesterone	-6.817	26.22663028	20.57739339	29.89941577	69.53769617	206.6200802	684.5616291	2377.541924	8420.898113	26.22663028	30.97378044	52.88220383	114.2857171	294.4608906	854.2759764	2680.668045	8851.143839	26.22663028	5360.807541	2.25E+07	8.63E+10	3.26E+14	1.23E+18	4.69E+21	1.80E+25	26.22663028	4.47150655	1.383398662	0.364925227	0.167227665	0.092406047	0.059559284	0.042723798	26.22663028	6.659113167	2.465012322	1.224921665	0.66138127	0.422464043	0.285546499	0.201000833	1.08350438	1.147890393	1.192091131	1.208067396	1.210387726	1.217145948	1.221521722	1.229176879
STEsteroids2COR3D.sdf_2a_methylcortisol	-7.688	34.04463941	27.12964971	39.87110788	121.3245393	557.2545154	2783.036526	13894.65264	68809.69509	34.04463941	35.36400592	54.7275872	112.4262996	287.640391	850.3724763	2750.30458	9416.229478	34.04463941	2803.157564	7921876.779	2.68E+10	8.29E+13	2.48E+17	7.32E+20	2.14E+24	34.04463941	5.368977504	1.300940384	0.392741105	0.157505805	0.072968782	0.037451417	0.020706261	34.04463941	7.978484422	2.767942881	1.315441163	0.678875045	0.428150082	0.285081357	0.197876504	1.120469547	1.156020408	1.172085645	1.185565742	1.232212767	1.293783229	1.348811316	1.389723169
STEsteroids2COR3D.sdf_2a_methyl_9a_fluoro_cortisol	-5.797	35.53895422	28.34239744	40.67125048	120.7896056	553.1889097	2773.177131	13882.71445	68850.40759	35.53895422	36.46045571	55.65942746	113.2926139	288.6272076	851.8595544	2752.826638	9419.968301	35.53895422	2874.776206	8046028.905	2.72E+10	8.43E+13	2.52E+17	7.44E+20	2.18E+24	35.53895422	5.6300766	1.348890957	0.403321943	0.159322173	0.072999197	0.037168428	0.020422746	35.53895422	8.349908663	2.888246117	1.356430083	0.691395253	0.43496871	0.288842819	0.200114767	1.126759093	1.16728585	1.182679849	1.192026722	1.235661683	1.298184733	1.353827254	1.394816151
[truncated: 552 more columns]
