# Supplementary material for: Choquet integral-based fuzzy molecular characterizations: when global definitions are computed from the dependency among atom/bond contributions (LOVIs/LOEIs)
Source: J Cheminform. 2018 Oct 25;10:51. doi: 10.1186/s13321-018-0306-7 (PMC6755596; doi:10.1186/s13321-018-0306-7)
Supplement: Supplementary file 3 — Additional file 3. Matrices of descriptors obtained from the calculation of the projects created in Additional file 2 on the Steroid dataset. [file 13321_2018_306_MOESM3_ESM.zip › Suppl. Info. 3/1 - Datasets L-measure = -0.5/AO2/AO2(1.0).csv]

molecules	pK(log1/K)	CHOQUET[-0.5;AO2;1.0]_B_AB_nCi_2_M10_NS0_T_KA_h-s_MID	CHOQUET[-0.5;AO2;1.0]_B_AB_nCi_2_M10_NS1_T_KA_h-s_MID	CHOQUET[-0.5;AO2;1.0]_B_AB_nCi_2_M10_NS2_T_KA_h-s_MID	CHOQUET[-0.5;AO2;1.0]_B_AB_nCi_2_M10_NS3_T_KA_h-s_MID	CHOQUET[-0.5;AO2;1.0]_B_AB_nCi_2_M10_NS4_T_KA_h-s_MID	CHOQUET[-0.5;AO2;1.0]_B_AB_nCi_2_M10_NS5_T_KA_h-s_MID	CHOQUET[-0.5;AO2;1.0]_B_AB_nCi_2_M10_NS6_T_KA_h-s_MID	CHOQUET[-0.5;AO2;1.0]_B_AB_nCi_2_M10_NS7_T_KA_h-s_MID	CHOQUET[-0.5;AO2;1.0]_B_AB_nCi_2_M13_NS0_T_KA_h-s_MID	CHOQUET[-0.5;AO2;1.0]_B_AB_nCi_2_M13_NS1_T_KA_h-s_MID	CHOQUET[-0.5;AO2;1.0]_B_AB_nCi_2_M13_NS2_T_KA_h-s_MID	CHOQUET[-0.5;AO2;1.0]_B_AB_nCi_2_M13_NS3_T_KA_h-s_MID	CHOQUET[-0.5;AO2;1.0]_B_AB_nCi_2_M13_NS4_T_KA_h-s_MID	CHOQUET[-0.5;AO2;1.0]_B_AB_nCi_2_M13_NS5_T_KA_h-s_MID	CHOQUET[-0.5;AO2;1.0]_B_AB_nCi_2_M13_NS6_T_KA_h-s_MID	CHOQUET[-0.5;AO2;1.0]_B_AB_nCi_2_M13_NS7_T_KA_h-s_MID	CHOQUET[-0.5;AO2;1.0]_B_AB_nCi_2_M16_NS0_T_KA_h-s_MID	CHOQUET[-0.5;AO2;1.0]_B_AB_nCi_2_M16_NS1_T_KA_h-s_MID	CHOQUET[-0.5;AO2;1.0]_B_AB_nCi_2_M16_NS2_T_KA_h-s_MID	CHOQUET[-0.5;AO2;1.0]_B_AB_nCi_2_M16_NS3_T_KA_h-s_MID	CHOQUET[-0.5;AO2;1.0]_B_AB_nCi_2_M16_NS4_T_KA_h-s_MID	CHOQUET[-0.5;AO2;1.0]_B_AB_nCi_2_M16_NS5_T_KA_h-s_MID	CHOQUET[-0.5;AO2;1.0]_B_AB_nCi_2_M16_NS6_T_KA_h-s_MID	CHOQUET[-0.5;AO2;1.0]_B_AB_nCi_2_M16_NS7_T_KA_h-s_MID	CHOQUET[-0.5;AO2;1.0]_B_AB_nCi_2_M3_NS0_T_KA_h-s_MID	CHOQUET[-0.5;AO2;1.0]_B_AB_nCi_2_M3_NS1_T_KA_h-s_MID	CHOQUET[-0.5;AO2;1.0]_B_AB_nCi_2_M3_NS2_T_KA_h-s_MID	CHOQUET[-0.5;AO2;1.0]_B_AB_nCi_2_M3_NS3_T_KA_h-s_MID	CHOQUET[-0.5;AO2;1.0]_B_AB_nCi_2_M3_NS4_T_KA_h-s_MID	CHOQUET[-0.5;AO2;1.0]_B_AB_nCi_2_M3_NS5_T_KA_h-s_MID	CHOQUET[-0.5;AO2;1.0]_B_AB_nCi_2_M3_NS6_T_KA_h-s_MID	CHOQUET[-0.5;AO2;1.0]_B_AB_nCi_2_M3_NS7_T_KA_h-s_MID	CHOQUET[-0.5;AO2;1.0]_B_AB_nCi_2_M5_NS0_T_KA_h-s_MID	CHOQUET[-0.5;AO2;1.0]_B_AB_nCi_2_M5_NS1_T_KA_h-s_MID	CHOQUET[-0.5;AO2;1.0]_B_AB_nCi_2_M5_NS2_T_KA_h-s_MID	CHOQUET[-0.5;AO2;1.0]_B_AB_nCi_2_M5_NS3_T_KA_h-s_MID	CHOQUET[-0.5;AO2;1.0]_B_AB_nCi_2_M5_NS4_T_KA_h-s_MID	CHOQUET[-0.5;AO2;1.0]_B_AB_nCi_2_M5_NS5_T_KA_h-s_MID	CHOQUET[-0.5;AO2;1.0]_B_AB_nCi_2_M5_NS6_T_KA_h-s_MID	CHOQUET[-0.5;AO2;1.0]_B_AB_nCi_2_M5_NS7_T_KA_h-s_MID	CHOQUET[-0.5;AO2;1.0]_B_AB_nCi_2_M10_SS0_T_KA_h-s_MID	CHOQUET[-0.5;AO2;1.0]_B_AB_nCi_2_M10_SS1_T_KA_h-s_MID	CHOQUET[-0.5;AO2;1.0]_B_AB_nCi_2_M10_SS2_T_KA_h-s_MID	CHOQUET[-0.5;AO2;1.0]_B_AB_nCi_2_M10_SS3_T_KA_h-s_MID	CHOQUET[-0.5;AO2;1.0]_B_AB_nCi_2_M10_SS4_T_KA_h-s_MID	CHOQUET[-0.5;AO2;1.0]_B_AB_nCi_2_M10_SS5_T_KA_h-s_MID	CHOQUET[-0.5;AO2;1.0]_B_AB_nCi_2_M10_SS6_T_KA_h-s_MID	CHOQUET[-0.5;AO2;1.0]_B_AB_nCi_2_M10_SS7_T_KA_h-s_MID
STEsteroids2COR3D.sdf_aldosterone	-6.279	32.10320389	27.08822217	46.19044739	122.2467243	387.0235735	1335.3779	4835.947825	18039.47374	32.10320389	42.54385105	84.51065522	223.7996007	734.9393776	2788.915329	11591.39079	50943.67589	32.10320389	4945.753107	3.20E+07	1.77E+11	9.36E+14	4.94E+18	2.61E+22	1.38E+26	32.10320389	5.302084457	1.303846495	0.381520004	0.14476492	0.06327251	0.030725728	0.016089425	32.10320389	7.832311777	2.813357241	1.344848213	0.698381364	0.438557333	0.291222828	0.201913106	1.112493116	1.174503517	1.233559163	1.241295306	1.263573022	1.307052634	1.351907189	1.392398192
STEsteroids2COR3D.sdf_androstanediol	-5	25.69499922	19.93503148	26.84638645	52.35125399	126.414981	343.9472411	1012.370733	3141.779966	25.69499922	16.26932331	31.99208612	101.9171	383.6713077	1531.286458	6215.478981	25343.86723	25.69499922	14013.296	2.37E+08	4.10E+12	6.97E+16	1.16E+21	1.93E+25	3.17E+29	25.69499922	4.930784453	1.357103199	0.458527828	0.191191096	0.089319419	0.045065775	0.023949598	25.69499922	6.651059666	2.449709009	1.190677853	0.613032752	0.361841553	0.223506334	0.141969897	1.108231758	1.135554937	1.197262753	1.241449928	1.266993669	1.275040524	1.273523689	1.26736703
STEsteroids2COR3D.sdf_5_androstenediol	-5	25.8899097	17.66498271	17.54655792	26.89490087	61.55429076	175.375669	539.5549799	1688.012449	25.8899097	18.23393942	40.46856932	137.1343057	537.6664688	2224.13658	9371.409089	39709.50045	25.8899097	5947.325323	2.32E+07	8.58E+10	3.13E+14	1.14E+18	4.13E+21	1.50E+25	25.8899097	4.83615348	1.28012643	0.424329066	0.168723451	0.074084398	0.034586648	0.01676352	25.8899097	6.696540585	2.478084748	1.229206809	0.633181832	0.38432432	0.244220246	0.160058624	1.110867215	1.132337186	1.202072036	1.321725238	1.449791212	1.551932612	1.627444582	1.675991101
STEsteroids2COR3D.sdf_4_androstenedione	-5.763	24.65941645	18.5262984	27.03421862	62.97706035	183.1730041	580.7457031	1901.162917	6308.191836	24.65941645	29.735655	50.21409265	105.9733992	265.9058034	753.9189387	2299.338038	7315.991177	24.65941645	9278.242301	8.24E+07	6.94E+11	5.82E+15	4.89E+19	4.11E+23	3.45E+27	24.65941645	4.536134374	1.429315477	0.390570138	0.178738904	0.098824721	0.063312901	0.045000723	24.65941645	6.651246513	2.516697846	1.262376874	0.668687985	0.429497883	0.291084787	0.205532641	1.069382405	1.148714899	1.204290272	1.218471579	1.224970273	1.23723174	1.24615345	1.252680247
STEsteroids2COR3D.sdf_androsterone	-5.613	24.61253871	20.98263095	48.96557373	289.1824057	2068.633116	14879.54554	106187.6972	753155.3756	24.61253871	31.55579367	62.06335611	169.6248912	581.496344	2257.263308	9344.333765	39998.23249	24.61253871	5084.157446	3.00E+07	1.76E+11	9.98E+14	5.61E+18	3.16E+22	1.77E+26	24.61253871	4.662087034	1.34860007	0.495882907	0.232589323	0.122154151	0.068756115	0.040369266	24.61253871	6.647006933	2.48731554	1.233519253	0.631120759	0.38717914	0.250070483	0.168059041	1.071273689	1.136747753	1.218246283	1.259635077	1.295885027	1.333595518	1.364501019	1.387307
STEsteroids2COR3D.sdf_corticosterone	-7.881	31.18585138	26.21647468	41.90096313	141.2027583	674.1777055	3375.624068	16838.66534	83671.25385	31.18585138	34.26254138	54.48730591	114.6939573	299.3208931	897.3159407	2938.708457	10180.84944	31.18585138	2417.067902	4211161.312	1.01E+10	2.26E+13	4.86E+16	1.03E+20	2.16E+23	31.18585138	5.068818641	1.266450003	0.380310262	0.152397383	0.070265707	0.035799923	0.019567599	31.18585138	7.470156166	2.667660382	1.28498148	0.671538933	0.424093496	0.283397975	0.197560338	1.124102828	1.152826063	1.144692391	1.106658002	1.093071641	1.09986352	1.11550642	1.132811813
STEsteroids2COR3D.sdf_cortisol	-7.881	32.24964646	34.5291054	71.72371192	237.6766894	1026.003082	5011.668375	25693.70687	133692.86	32.24964646	78.16681414	319.1283602	2011.971504	17901.52783	194210.5407	2286088.404	2.74E+07	32.24964646	2837.586731	6023043.85	1.52E+10	3.84E+13	9.73E+16	2.47E+20	6.23E+23	32.24964646	5.366783536	1.378650779	0.456670218	0.200150014	0.101024502	0.055984017	0.033004655	32.24964646	7.787558482	2.746772539	1.310816882	0.680448923	0.428966486	0.285973171	0.198844859	1.115683711	1.219060149	1.360964579	1.52539172	1.654148672	1.707115739	1.729079495	1.732368914
STEsteroids2COR3D.sdf_cortisone	-6.892	32.48442463	26.50088499	36.93330899	81.23830003	242.4090322	851.0459465	3221.523267	12610.9496	32.48442463	38.93348934	65.77549213	145.6846376	397.7523207	1258.394733	4384.195018	16201.80977	32.48442463	4738.838629	2.17E+07	1.08E+11	5.31E+14	2.59E+18	1.25E+22	6.06E+25	32.48442463	5.324749138	1.376719274	0.42418217	0.1845481	0.093994272	0.053947891	0.033748864	32.48442463	7.780072323	2.756910994	1.334785873	0.692674766	0.447256035	0.305012671	0.21722837	1.119261777	1.165574376	1.213712717	1.257665016	1.314692847	1.382822888	1.443540324	1.48419933
STEsteroids2COR3D.sdf_dehydroepiandrosterone	-5	25.64384075	16.8018657	17.50823532	30.21018806	74.31770168	210.2076296	620.3056314	1853.720619	25.64384075	18.58662881	43.61127182	150.9757985	593.7611983	2436.087617	10145.58807	42486.31772	25.64384075	1421.06846	1497749.125	1.90E+09	2.27E+12	2.67E+15	3.13E+18	3.65E+21	25.64384075	4.844300244	1.297305825	0.433652326	0.176196109	0.079555766	0.038314861	0.019185343	25.64384075	6.686422674	2.499496595	1.25736079	0.650508849	0.408478236	0.269780785	0.18511866	1.106644625	1.121695319	1.188765837	1.270357793	1.336065542	1.392372969	1.428792721	1.453248093
STEsteroids2COR3D.sdf_11_deoxycorticosterone	-7.653	29.81005203	23.24901568	33.39503293	80.13752817	258.0718365	943.7922314	3620.905602	14134.4161	29.81005203	34.38902923	55.83850659	117.1515866	297.7810508	860.1496067	2697.978275	8916.45035	29.81005203	5801.972106	2.68E+07	1.14E+11	4.85E+14	2.09E+18	9.14E+21	4.03E+25	29.81005203	4.828596152	1.405430595	0.372243921	0.163874038	0.088026519	0.055531103	0.039252853	29.81005203	7.14486051	2.568021501	1.258308175	0.661387994	0.420115488	0.282059948	0.197343088	1.120831459	1.154776407	1.174398822	1.177384606	1.156086934	1.13275324	1.12029598	1.121103986
STEsteroids2COR3D.sdf_11_deoxycortisol	-7.881	31.02440443	25.0051085	38.45898133	95.40645685	298.4284802	1041.563503	3827.699958	14365.71117	31.02440443	35.87551709	58.06338156	121.2888614	305.7554759	875.1511309	2710.922106	8803.390751	31.02440443	4295.870223	2.03E+07	9.53E+10	4.33E+14	1.96E+18	8.84E+21	3.99E+25	31.02440443	5.003925116	1.34887326	0.384841015	0.166344155	0.085723192	0.050841352	0.033395923	31.02440443	7.460575259	2.651907362	1.283797505	0.670713001	0.425078365	0.284684901	0.198734577	1.115715424	1.176883642	1.23461366	1.266402069	1.283248189	1.296439354	1.307530648	1.317747063
STEsteroids2COR3D.sdf_dihydrotestosterone	-5.919	24.78798141	18.50333915	23.41916877	44.34256506	104.6038717	281.908834	829.0023075	2534.629557	24.78798141	32.0724028	56.58510849	123.7383353	323.0427963	955.0112596	3078.192569	10472.05371	24.78798141	7441.094201	5.69E+07	4.53E+11	3.63E+15	2.89E+19	2.28E+23	1.79E+27	24.78798141	4.621676338	1.378752655	0.406275733	0.182393171	0.098227223	0.061856967	0.043720755	24.78798141	6.608723717	2.468383419	1.212317035	0.632012374	0.386702244	0.249843729	0.167932852	1.076917728	1.126735828	1.185342175	1.232238281	1.27375405	1.306276036	1.331403427	1.348512576
STEsteroids2COR3D.sdf_estradiol	-5	24.41890934	14.59828827	31.44215491	219.1126078	1502.888857	9763.353361	62293.25172	394658.6338	24.41890934	47.62302568	149.8532507	651.3244916	3523.655972	21332.33692	135959.7112	885263.3247	24.41890934	47954.04139	3.09E+09	1.73E+14	9.61E+18	5.34E+23	2.96E+28	1.64E+33	24.41890934	4.774094108	1.560844477	0.53193242	0.28012693	0.161482045	0.09961208	0.064070534	24.41890934	6.443406914	2.445020579	1.241793367	0.671181974	0.42327914	0.278484577	0.188404768	1.10262559	1.140330861	1.220638392	1.214855062	1.179251025	1.137196458	1.114490644	1.112163564
STEsteroids2COR3D.sdf_estriol	-5	26.24076841	15.12833014	30.81872691	217.7825112	1500.284497	9754.259177	62240.01464	394323.0383	26.24076841	52.16476895	162.8054029	699.3787664	3765.508127	22658.22391	143403.8893	927132.295	26.24076841	47215.0911	3.08E+09	1.73E+14	9.60E+18	5.33E+23	2.96E+28	1.64E+33	26.24076841	4.965852478	1.564340437	0.526964631	0.275006993	0.15766741	0.096881617	0.062140832	26.24076841	6.71756277	2.488448813	1.245801114	0.675328964	0.424923082	0.27931103	0.18886165	1.111271919	1.151394409	1.248074147	1.275726218	1.269349696	1.24843046	1.23029849	1.223936948
STEsteroids2COR3D.sdf_estrone	-5	24.15925258	14.79046599	30.31238546	201.8970556	1347.994195	8523.402506	52929.32345	326392.0133	24.15925258	46.68852561	149.0425399	667.1616868	3727.008281	23268.12645	151795.4731	1005930.024	24.15925258	14923.02275	3.84E+08	7.96E+12	1.60E+17	3.20E+21	6.38E+25	1.27E+30	24.15925258	4.781806507	1.551524002	0.538109277	0.281162819	0.160980885	0.098493021	0.062777707	24.15925258	6.435410478	2.470609021	1.265161856	0.691630715	0.448323261	0.304180256	0.213323156	1.09763477	1.130015962	1.224119686	1.236497203	1.219879016	1.207096541	1.209200283	1.216207147
STEsteroids2COR3D.sdf_etiocholanolone	-5.225	25.29467135	20.22647438	32.93950301	121.236489	621.9798779	3322.012635	17593.74267	92147.14347	25.29467135	19.64152238	21.36814157	31.38127766	58.8140885	127.5007708	296.1102798	707.4076008	25.29467135	1594.018044	2727991.258	4.35E+09	6.67E+12	1.02E+16	1.54E+19	2.34E+22	25.29467135	4.815400249	1.361470617	0.479626524	0.215824613	0.108800141	0.058973375	0.033477751	25.29467135	6.791830934	2.515800277	1.237352889	0.633894972	0.388313692	0.250841221	0.168563658	1.09337527	1.142723836	1.22785259	1.30544922	1.389755741	1.482530082	1.57104196	1.64881468
STEsteroids2COR3D.sdf_pregnenolone	-5.225	28.69985999	20.98259118	23.26257752	40.88939955	99.73781875	277.9131578	824.6440601	2508.294247	28.69985999	19.79349661	44.48882201	162.4086228	712.3363993	3336.560033	15930.2264	76350.79824	28.69985999	10957.623	1.49E+08	1.75E+12	2.04E+16	2.39E+20	2.80E+24	3.27E+28	28.69985999	5.068599911	1.304898908	0.425888843	0.169444438	0.074742146	0.03518114	0.017230686	28.69985999	7.026619211	2.533793156	1.246619144	0.646786027	0.40227229	0.263772026	0.179724546	1.117385047	1.13422648	1.210789255	1.309308493	1.400992214	1.479970259	1.549805662	1.610327572
STEsteroids2COR3D.sdf_17a_hydroxypregnenolone	-5	29.87713122	21.06998199	20.839323	28.80419962	54.20187475	123.41503	308.2431818	801.8595374	29.87713122	21.52357808	44.36301168	138.1261114	504.2193907	1983.990075	8094.360759	33604.40929	29.87713122	6288.666092	5.37E+07	3.88E+11	2.76E+15	1.97E+19	1.40E+23	9.95E+26	29.87713122	5.1549712	1.283957405	0.408665825	0.155550225	0.065249179	0.029112084	0.013502243	29.87713122	7.318187172	2.617950589	1.272112991	0.656658568	0.408003346	0.267165876	0.181803155	1.114349797	1.131044852	1.196853119	1.298658133	1.403551477	1.489425253	1.556061728	1.60639146
STEsteroids2COR3D.sdf_progesterone	-7.38	27.77127101	21.39243274	30.74362445	71.65212955	212.8421404	703.1171475	2432.767601	8582.184998	27.77127101	32.73971871	54.83885935	116.7941268	299.3866267	869.8567202	2738.850374	9072.32848	27.77127101	5816.877316	2.48E+07	9.69E+10	3.76E+14	1.47E+18	5.79E+21	2.30E+25	27.77127101	4.731495137	1.415505337	0.371553871	0.164200711	0.088839736	0.056575117	0.040403087	27.77127101	7.005478742	2.552176303	1.252776953	0.662964594	0.420985273	0.282921569	0.198194739	1.090954275	1.152818968	1.203244997	1.22849993	1.250898422	1.281245178	1.306366684	1.330505694
STEsteroids2COR3D.sdf_17a_hydroxyprogesterone	-7.74	28.87848426	23.5003155	37.76285068	97.20326379	308.7164257	1070.670849	3861.830894	14194.06102	28.87848426	33.88428513	56.38647799	119.3723951	304.0643574	878.8466331	2748.66365	9016.88723	28.87848426	5621.372854	3.38E+07	1.90E+11	1.06E+15	5.97E+18	3.34E+22	1.87E+26	28.87848426	4.896464058	1.362778169	0.379284678	0.164926669	0.085859513	0.051887081	0.034924737	28.87848426	7.292335921	2.631897843	1.274678086	0.67234534	0.425952674	0.285527233	0.199554377	1.083228489	1.177778222	1.272262359	1.345456438	1.388537978	1.422779169	1.451349471	1.471318593
STEsteroids2COR3D.sdf_testosterone	-6.724	24.9792531	19.22362214	27.4711281	62.82077795	184.3664944	598.5446526	2020.273889	6920.39537	24.9792531	30.69457208	51.63068058	108.6662622	272.6337927	774.2046334	2371.406672	7597.451033	24.9792531	15456.9877	1.27E+08	1.12E+12	1.01E+16	9.13E+19	8.24E+23	7.42E+27	24.9792531	4.568170758	1.440368369	0.394832808	0.179111772	0.099762267	0.064624758	0.04655837	24.9792531	6.66565531	2.493147535	1.23632671	0.649540497	0.404499739	0.265507092	0.18097135	1.079796804	1.15690973	1.216056472	1.230079982	1.230288967	1.226858738	1.229795369	1.235612371
STEsteroids2COR3D.sdf_prednisolone	-7.512	32.48458227	24.13305168	30.39084864	65.36307908	195.9421115	658.497123	2285.862814	8011.34951	32.48458227	47.30079861	99.2585018	278.9958147	987.7540631	4062.086815	18223.71113	85929.62851	32.48458227	4479.564544	4.11E+07	3.06E+11	2.11E+15	1.43E+19	9.70E+22	6.55E+26	32.48458227	5.503513038	1.447860557	0.470964379	0.21203383	0.109291902	0.06177763	0.037125662	32.48458227	7.815470667	2.765358156	1.321800924	0.695445918	0.442867277	0.298079398	0.20904104	1.121605614	1.176129841	1.213203927	1.246148229	1.28516027	1.319506878	1.348880241	1.372392713
STEsteroids2COR3D.sdf_cortisolacetat	-7.553	36.76672181	38.68642567	78.55269409	245.9384202	976.5955581	4341.416182	20331.07848	97465.79865	36.76672181	90.63345166	391.5371719	2696.50847	25433.39718	275550.3909	3155976.973	3.70E+07	36.76672181	2814.353168	5725310.876	1.49E+10	3.78E+13	9.59E+16	2.43E+20	6.14E+23	36.76672181	5.589427686	1.399310474	0.460039297	0.202647069	0.102828404	0.057104189	0.033597151	36.76672181	8.050931038	2.778030648	1.316150496	0.691319924	0.444712617	0.303087085	0.215488989	1.140614757	1.21844976	1.320207248	1.419902381	1.502734953	1.541619215	1.562668556	1.582568706
STEsteroids2COR3D.sdf_4_pregnene_3_11_20_trione	-6.779	29.16947856	23.17778597	31.4005317	66.68635304	184.5101587	576.1699014	1896.616971	6401.479151	29.16947856	35.06213033	61.15032872	139.1146098	388.1644441	1248.683896	4387.890398	16242.36124	29.16947856	2301.780479	2988377.502	6.10E+09	1.20E+13	2.29E+16	4.31E+19	8.03E+22	29.16947856	5.034016339	1.355827488	0.415591497	0.182367711	0.093643581	0.054032904	0.033808524	29.16947856	7.33338485	2.667812128	1.312250754	0.6867493	0.444997361	0.304887302	0.218130064	1.094391135	1.146074539	1.221268988	1.325226235	1.450964397	1.554935787	1.623781592	1.651839977
STEsteroids2COR3D.sdf_epicorticosterone	-7.2	31.28836095	24.60789835	34.37156568	80.56514696	257.6691806	942.9924914	3626.37848	14184.76422	31.28836095	35.21109924	56.4980395	117.8558636	298.6334524	860.8537429	2695.799306	8895.782244	31.28836095	5674.244846	2.51E+07	9.90E+10	3.83E+14	1.48E+18	5.75E+21	2.24E+25	31.28836095	5.039947156	1.399526797	0.375450596	0.163068422	0.086466932	0.053969647	0.037830989	31.28836095	7.479681205	2.648807276	1.277047661	0.66860985	0.423004017	0.283108619	0.197562789	1.121220394	1.156049693	1.18116183	1.203319652	1.229939449	1.258049008	1.284458917	1.306244579
STEsteroids2COR3D.sdf_19_nortestosterone	-6.144	23.61266091	18.70369272	27.28594457	62.65839329	183.9768262	597.6756647	2018.938414	6919.910285	23.61266091	28.99567317	50.01044717	107.6928177	273.5549639	779.6119673	2386.632183	7633.912981	23.61266091	15718.70171	1.31E+08	1.19E+12	1.11E+16	1.03E+20	9.59E+23	8.89E+27	23.61266091	4.312323903	1.436080892	0.387414436	0.180547501	0.102127009	0.066820088	0.048421497	23.61266091	6.309743409	2.397283808	1.204973388	0.643466724	0.402762734	0.265638448	0.1817968	1.074523476	1.153418107	1.213220093	1.223950985	1.214111235	1.199329549	1.19345828	1.193624477
STEsteroids2COR3D.sdf_16a_17a_dihydroxyprogesterone	-6.247	30.41262351	25.49934682	41.72806739	106.5111872	332.6321368	1135.719408	4045.283378	14724.20343	30.41262351	35.89485844	59.20744126	124.5576005	315.2756533	903.7911802	2800.746046	9098.54967	30.41262351	5546.219002	3.44E+07	1.96E+11	1.11E+15	6.32E+18	3.59E+22	2.04E+26	30.41262351	5.052740787	1.357971674	0.382823254	0.1644212	0.084598051	0.050599941	0.033782307	30.41262351	7.562385774	2.687327621	1.290192778	0.677195833	0.428022573	0.286283466	0.199650091	1.086366279	1.188315934	1.291023766	1.36991604	1.414036249	1.448535381	1.476813707	1.497931689
STEsteroids2COR3D.sdf_16a_methylprogesterone	-7.12	29.58212486	23.81628573	35.92790053	86.14933256	256.7618194	837.9569802	2853.138209	9911.948698	29.58212486	34.76411478	57.0861473	120.046495	304.5869966	876.8986335	2735.452675	8984.524289	29.58212486	5716.154187	2.47E+07	9.64E+10	3.74E+14	1.46E+18	5.75E+21	2.28E+25	29.58212486	4.877756888	1.407342086	0.370995354	0.162151256	0.086904783	0.05488909	0.038955894	29.58212486	7.283503954	2.588888565	1.262995761	0.659528262	0.41832339	0.280364318	0.195810165	1.096740822	1.170818876	1.24184502	1.289284096	1.313478076	1.340353411	1.363499552	1.385692207
STEsteroids2COR3D.sdf_19_norprogesterone	-6.817	26.38231647	20.77416001	30.59371646	71.72646041	213.1577688	704.6413766	2440.209273	8615.604493	26.38231647	31.17317666	53.55626626	116.3929616	300.9885783	875.5364934	2753.251103	9106.676683	26.38231647	5651.062818	2.33E+07	8.85E+10	3.33E+14	1.26E+18	4.78E+21	1.83E+25	26.38231647	4.480243754	1.414006454	0.363622853	0.164749968	0.090480134	0.05816403	0.041746738	26.38231647	6.667935885	2.465722984	1.227254308	0.658629737	0.420500901	0.28399293	0.199785622	1.086653728	1.151642447	1.198187889	1.213315299	1.215820955	1.22338417	1.228771096	1.236852897
STEsteroids2COR3D.sdf_2a_methylcortisol	-7.688	34.33345491	27.48582591	41.20520053	128.898849	595.7067919	2951.998806	14602.6526	71780.68671	34.33345491	35.76524624	55.70257997	115.2382878	296.5014083	879.5929448	2850.845242	9775.743086	34.33345491	2892.771759	8412800.349	2.79E+10	8.54E+13	2.54E+17	7.46E+20	2.18E+24	34.33345491	5.381521303	1.307055036	0.391512981	0.156886777	0.072650236	0.037290516	0.020626485	34.33345491	7.992490504	2.769062849	1.317538455	0.675170933	0.426159561	0.283655072	0.196807776	1.12565232	1.160198961	1.176744912	1.191392427	1.241893361	1.308046056	1.367235275	1.411439278
STEsteroids2COR3D.sdf_2a_methyl_9a_fluoro_cortisol	-5.797	35.84836633	28.71689986	42.02285366	128.4906177	592.8405316	2947.606975	14608.83582	71874.62038	35.84836633	36.89631443	56.70520948	116.2437858	297.7428773	881.4914437	2853.912719	9779.918725	35.84836633	2971.026744	8549417.821	2.84E+10	8.69E+13	2.58E+17	7.59E+20	2.21E+24	35.84836633	5.643322338	1.354312295	0.402159459	0.158731592	0.072692377	0.037012787	0.020345426	35.84836633	8.364771629	2.88993598	1.358705003	0.687398235	0.433010138	0.287469047	0.199092502	1.132113503	1.171747973	1.187386314	1.197504551	1.244739086	1.311635705	1.371064478	1.415137972
[truncated: 552 more columns]
