# Supplementary material for: Choquet integral-based fuzzy molecular characterizations: when global definitions are computed from the dependency among atom/bond contributions (LOVIs/LOEIs)
Source: J Cheminform. 2018 Oct 25;10:51. doi: 10.1186/s13321-018-0306-7 (PMC6755596; doi:10.1186/s13321-018-0306-7)
Supplement: Supplementary file 3 — Additional file 3. Matrices of descriptors obtained from the calculation of the projects created in Additional file 2 on the Steroid dataset. [file 13321_2018_306_MOESM3_ESM.zip › Suppl. Info. 3/2 - Datasets L-measure = 0.5/AO1/AO1(0.1).csv]

molecules	pK(log1/K)	CHOQUET[0.5;AO1;0.1]_B_AB_nCi_2_M10_NS0_T_KA_h-s_MID	CHOQUET[0.5;AO1;0.1]_B_AB_nCi_2_M10_NS1_T_KA_h-s_MID	CHOQUET[0.5;AO1;0.1]_B_AB_nCi_2_M10_NS2_T_KA_h-s_MID	CHOQUET[0.5;AO1;0.1]_B_AB_nCi_2_M10_NS3_T_KA_h-s_MID	CHOQUET[0.5;AO1;0.1]_B_AB_nCi_2_M10_NS4_T_KA_h-s_MID	CHOQUET[0.5;AO1;0.1]_B_AB_nCi_2_M10_NS5_T_KA_h-s_MID	CHOQUET[0.5;AO1;0.1]_B_AB_nCi_2_M10_NS6_T_KA_h-s_MID	CHOQUET[0.5;AO1;0.1]_B_AB_nCi_2_M10_NS7_T_KA_h-s_MID	CHOQUET[0.5;AO1;0.1]_B_AB_nCi_2_M13_NS0_T_KA_h-s_MID	CHOQUET[0.5;AO1;0.1]_B_AB_nCi_2_M13_NS1_T_KA_h-s_MID	CHOQUET[0.5;AO1;0.1]_B_AB_nCi_2_M13_NS2_T_KA_h-s_MID	CHOQUET[0.5;AO1;0.1]_B_AB_nCi_2_M13_NS3_T_KA_h-s_MID	CHOQUET[0.5;AO1;0.1]_B_AB_nCi_2_M13_NS4_T_KA_h-s_MID	CHOQUET[0.5;AO1;0.1]_B_AB_nCi_2_M13_NS5_T_KA_h-s_MID	CHOQUET[0.5;AO1;0.1]_B_AB_nCi_2_M13_NS6_T_KA_h-s_MID	CHOQUET[0.5;AO1;0.1]_B_AB_nCi_2_M13_NS7_T_KA_h-s_MID	CHOQUET[0.5;AO1;0.1]_B_AB_nCi_2_M16_NS0_T_KA_h-s_MID	CHOQUET[0.5;AO1;0.1]_B_AB_nCi_2_M16_NS1_T_KA_h-s_MID	CHOQUET[0.5;AO1;0.1]_B_AB_nCi_2_M16_NS2_T_KA_h-s_MID	CHOQUET[0.5;AO1;0.1]_B_AB_nCi_2_M16_NS3_T_KA_h-s_MID	CHOQUET[0.5;AO1;0.1]_B_AB_nCi_2_M16_NS4_T_KA_h-s_MID	CHOQUET[0.5;AO1;0.1]_B_AB_nCi_2_M16_NS5_T_KA_h-s_MID	CHOQUET[0.5;AO1;0.1]_B_AB_nCi_2_M16_NS6_T_KA_h-s_MID	CHOQUET[0.5;AO1;0.1]_B_AB_nCi_2_M16_NS7_T_KA_h-s_MID	CHOQUET[0.5;AO1;0.1]_B_AB_nCi_2_M3_NS0_T_KA_h-s_MID	CHOQUET[0.5;AO1;0.1]_B_AB_nCi_2_M3_NS1_T_KA_h-s_MID	CHOQUET[0.5;AO1;0.1]_B_AB_nCi_2_M3_NS2_T_KA_h-s_MID	CHOQUET[0.5;AO1;0.1]_B_AB_nCi_2_M3_NS3_T_KA_h-s_MID	CHOQUET[0.5;AO1;0.1]_B_AB_nCi_2_M3_NS4_T_KA_h-s_MID	CHOQUET[0.5;AO1;0.1]_B_AB_nCi_2_M3_NS5_T_KA_h-s_MID	CHOQUET[0.5;AO1;0.1]_B_AB_nCi_2_M3_NS6_T_KA_h-s_MID	CHOQUET[0.5;AO1;0.1]_B_AB_nCi_2_M3_NS7_T_KA_h-s_MID	CHOQUET[0.5;AO1;0.1]_B_AB_nCi_2_M5_NS0_T_KA_h-s_MID	CHOQUET[0.5;AO1;0.1]_B_AB_nCi_2_M5_NS1_T_KA_h-s_MID	CHOQUET[0.5;AO1;0.1]_B_AB_nCi_2_M5_NS2_T_KA_h-s_MID	CHOQUET[0.5;AO1;0.1]_B_AB_nCi_2_M5_NS3_T_KA_h-s_MID	CHOQUET[0.5;AO1;0.1]_B_AB_nCi_2_M5_NS4_T_KA_h-s_MID	CHOQUET[0.5;AO1;0.1]_B_AB_nCi_2_M5_NS5_T_KA_h-s_MID	CHOQUET[0.5;AO1;0.1]_B_AB_nCi_2_M5_NS6_T_KA_h-s_MID	CHOQUET[0.5;AO1;0.1]_B_AB_nCi_2_M5_NS7_T_KA_h-s_MID	CHOQUET[0.5;AO1;0.1]_B_AB_nCi_2_M10_SS0_T_KA_h-s_MID	CHOQUET[0.5;AO1;0.1]_B_AB_nCi_2_M10_SS1_T_KA_h-s_MID	CHOQUET[0.5;AO1;0.1]_B_AB_nCi_2_M10_SS2_T_KA_h-s_MID	CHOQUET[0.5;AO1;0.1]_B_AB_nCi_2_M10_SS3_T_KA_h-s_MID	CHOQUET[0.5;AO1;0.1]_B_AB_nCi_2_M10_SS4_T_KA_h-s_MID	CHOQUET[0.5;AO1;0.1]_B_AB_nCi_2_M10_SS5_T_KA_h-s_MID	CHOQUET[0.5;AO1;0.1]_B_AB_nCi_2_M10_SS6_T_KA_h-s_MID	CHOQUET[0.5;AO1;0.1]_B_AB_nCi_2_M10_SS7_T_KA_h-s_MID
STEsteroids2COR3D.sdf_aldosterone	-6.279	24.89982042	20.36159854	20.88433696	29.99815051	61.37990593	161.3420213	481.5849221	1545.962393	24.89982042	29.79336669	45.32850231	83.77885174	184.6409662	475.9763602	1393.886758	4507.84926	24.89982042	1143.774988	347763.1893	7.47E+08	5.63E+12	4.74E+16	3.89E+20	3.10E+24	24.89982042	4.742096688	1.170196702	0.343642302	0.11461388	0.042118577	0.01660828	0.006875913	24.89982042	7.166339037	2.710626807	1.251745847	0.668063749	0.387438168	0.237996337	0.151477099	1.038629076	1.043015147	1.037900272	1.039019454	1.036799478	1.030941012	1.0177912	1.005751256
STEsteroids2COR3D.sdf_androstanediol	-5	20.21992139	16.01842706	15.88552995	21.80356104	39.76486934	87.6373897	214.9352784	559.8797393	20.21992139	9.530248871	9.335068646	13.49054194	25.63495929	58.64182751	154.9625089	466.0872273	20.21992139	911.0315424	7094415.13	1.44E+11	3.18E+15	7.15E+19	1.57E+24	3.31E+28	20.21992139	4.484620809	1.276837472	0.431832282	0.165089524	0.069117279	0.030799943	0.014333075	20.21992139	6.054123853	2.387905959	1.098079134	0.579460481	0.335690839	0.20542557	0.129747874	1.035073719	1.04861266	1.035654748	1.024046589	1.016602678	1.013591397	1.012960374	1.01140891
STEsteroids2COR3D.sdf_5_androstenediol	-5	20.16812511	14.50717255	12.9111696	14.09492035	18.610303	28.81831689	50.12064739	96.05796946	20.16812511	10.2356728	11.28110371	18.93141203	42.60028784	117.0686196	371.4514587	1309.095917	20.16812511	356.022112	138690.7429	5.77E+08	3.42E+12	2.00E+16	1.10E+20	5.75E+23	20.16812511	4.32538903	1.210093244	0.403316446	0.154817481	0.064910616	0.028767105	0.013209524	20.16812511	6.069524846	2.41251738	1.116345469	0.59312083	0.3453217	0.212310297	0.134729424	1.037582006	1.053158304	1.048796609	1.030282866	1.009017336	0.987638788	0.967475585	0.950528754
STEsteroids2COR3D.sdf_4_androstenedione	-5.763	20.2305978	13.46050102	12.12299658	14.86223073	23.78829808	46.29355373	102.4801436	250.1724214	20.2305978	23.53323881	32.98298038	54.65481627	105.6557324	231.2841914	557.7295026	1447.865292	20.2305978	844.6499992	3821889.239	5.39E+10	7.12E+14	8.70E+18	9.88E+22	1.05E+27	20.2305978	4.046356776	1.093163992	0.349680326	0.128353906	0.051713016	0.022286443	0.010173048	20.2305978	6.120122532	2.457340701	1.169863436	0.633333077	0.371568662	0.229724358	0.14677229	1.032342773	1.023685386	1.006037247	0.994475779	0.981476891	0.969289996	0.959182998	0.950144276
STEsteroids2COR3D.sdf_androsterone	-5.613	20.31455725	17.71117566	24.47538458	62.74094159	266.6891467	1481.307684	9345.889656	63131.82551	20.31455725	24.59722154	36.77055116	69.28425817	164.9791947	477.9987376	1579.394896	5632.174004	20.31455725	934.5865523	561636.691	2.15E+09	1.68E+13	1.42E+17	1.18E+21	9.51E+24	20.31455725	4.315639779	1.258944042	0.463873588	0.206008955	0.103038447	0.055424965	0.031198954	20.31455725	6.107445955	2.419328786	1.124022981	0.592946826	0.341931446	0.208209714	0.13102496	1.031290165	1.036323491	1.02176294	1.021035816	1.019396649	1.012908473	1.004060077	0.996978919
STEsteroids2COR3D.sdf_corticosterone	-7.881	23.91691094	17.59383213	16.60802384	21.11741653	36.73858323	84.72938338	245.7083284	855.3150625	23.91691094	22.91910385	27.68990488	40.56061798	71.45359309	148.0167635	350.7616692	916.8752784	23.91691094	973.7679964	280983.8353	1.83E+08	2.06E+11	3.37E+14	6.95E+17	1.63E+21	23.91691094	4.50998043	1.14119614	0.340794449	0.117280497	0.044551903	0.018072117	0.007672845	23.91691094	6.81331531	2.582566709	1.19272204	0.635427439	0.369151316	0.227169513	0.144844548	1.038993292	1.025874352	0.992724811	0.972083704	0.958443674	0.944040768	0.931197724	0.921736603
STEsteroids2COR3D.sdf_cortisol	-7.881	24.92434553	21.90469742	28.55878297	53.70319437	136.3982847	422.3210745	1489.662825	5747.81611	24.92434553	52.67180431	154.7487516	593.220581	2849.130951	16272.83341	105949.0421	760094.5	24.92434553	1010.964824	270620.3771	3.09E+08	6.68E+11	1.70E+15	4.55E+18	1.24E+22	24.92434553	4.779918447	1.26142928	0.407019082	0.155004237	0.065597677	0.029849023	0.014284717	24.92434553	7.035055278	2.654607037	1.217202153	0.645018162	0.374736304	0.231160874	0.147901008	1.041421403	1.014742183	0.986343822	0.975321122	0.974135216	0.978235156	0.983394683	0.984710455
STEsteroids2COR3D.sdf_cortisone	-6.892	24.94678171	18.85549837	19.89570033	30.15901832	63.02017352	161.3451475	464.501891	1413.740638	24.94678171	28.83925522	40.70878372	69.0954768	139.0227135	323.5606963	830.0487178	2283.546526	24.94678171	1514.319324	1556067.043	5.71E+09	2.68E+13	1.35E+17	7.05E+20	3.72E+24	24.94678171	4.721875715	1.22393292	0.382194202	0.138647095	0.055771507	0.024007664	0.010852563	24.94678171	7.021170638	2.650754365	1.228420377	0.659794521	0.387871324	0.241674202	0.156272274	1.042921888	1.042815883	1.026923064	1.012703309	1.002575414	0.996753541	0.994460683	0.993554817
STEsteroids2COR3D.sdf_dehydroepiandrosterone	-5	20.18765039	14.11993554	11.87555891	12.11392013	15.46136191	24.47397416	46.7345943	103.6036104	20.18765039	10.27375839	11.55713685	20.92390706	52.88155997	166.401922	607.4243291	2437.185727	20.18765039	343.8321462	47788.92964	2.36E+07	2.56E+10	3.83E+13	6.12E+16	9.70E+19	20.18765039	4.343182341	1.220624747	0.412851958	0.15946595	0.0673408	0.030094171	0.013965662	20.18765039	6.085729384	2.429304648	1.141569086	0.609877978	0.355608736	0.218877306	0.139066514	1.036957976	1.054355182	1.040587545	1.022180847	1.007979656	0.997121166	0.988903653	0.982711668
STEsteroids2COR3D.sdf_11_deoxycorticosterone	-7.653	22.94384727	15.78901447	14.62359242	20.01610488	39.86087626	104.1075554	322.4244871	1105.595953	22.94384727	26.01734118	36.08387301	59.36119872	113.0189032	245.6078279	591.90521	1539.515153	22.94384727	852.0115794	416657.4635	1.45E+09	7.83E+12	4.54E+16	2.65E+20	1.52E+24	22.94384727	4.29872425	1.097991154	0.335010124	0.118320869	0.046308373	0.019409117	0.008591665	22.94384727	6.528554814	2.499239429	1.162995627	0.622920725	0.363413446	0.224153735	0.143048948	1.038110554	1.02455338	0.989062912	0.965400518	0.964047704	0.970054509	0.97314957	0.972812904
STEsteroids2COR3D.sdf_11_deoxycortisol	-7.881	23.97130966	16.80245192	16.01219331	23.01546875	49.4854826	139.8571135	460.5620292	1648.709823	23.97130966	28.06097014	39.29333897	64.27351445	122.6571927	267.723067	650.1078275	1707.114411	23.97130966	819.6529379	312871.8548	7.34E+08	4.20E+12	2.85E+16	1.92E+20	1.26E+24	23.97130966	4.430451832	1.127258525	0.345055715	0.122179432	0.047935167	0.020105141	0.008862318	23.97130966	6.753884954	2.568089342	1.189225704	0.632076467	0.367910213	0.226788421	0.14487841	1.040533736	1.023482538	0.988041309	0.962333531	0.952673055	0.951450624	0.953922274	0.957656805
STEsteroids2COR3D.sdf_dihydrotestosterone	-5.919	20.26425541	13.76771223	13.32824543	17.41437704	30.32289459	64.65211797	153.0267805	390.8515867	20.26425541	24.29380497	35.86118759	62.46067856	126.3273578	289.7313512	731.8371207	1975.353176	20.26425541	975.29619	1532229.027	1.16E+10	1.03E+14	9.55E+17	9.03E+21	8.63E+25	20.26425541	4.154641149	1.157632203	0.385183904	0.145746072	0.059864818	0.025915596	0.011696775	20.26425541	6.088559209	2.41428166	1.123938447	0.598109348	0.345567072	0.210621354	0.132561403	1.030912059	1.037033603	1.023254093	1.010297052	1.002956841	0.998521682	0.99709733	0.997425095
STEsteroids2COR3D.sdf_estradiol	-5	19.0965187	10.96381288	7.737977938	8.961952673	23.78987841	122.8449524	855.330398	6576.721983	19.0965187	35.08747527	83.69431554	251.3745185	913.0313494	3829.234676	17909.80087	90841.80581	19.0965187	1988.423063	3.86E+07	3.95E+12	4.04E+17	3.83E+22	3.37E+27	2.76E+32	19.0965187	4.301063863	1.278594313	0.477566708	0.21217054	0.106094945	0.057307919	0.032681361	19.0965187	5.820690202	2.399445786	1.154578993	0.636639246	0.380511944	0.239304919	0.155175525	1.034248839	1.023496131	0.984554733	0.974392439	0.97782541	0.985392056	0.989933881	0.985045829
STEsteroids2COR3D.sdf_estriol	-5	19.92284118	11.62348851	8.105338242	8.677224201	21.19674788	107.3282296	748.7070514	5789.991923	19.92284118	37.33912826	91.12724665	281.2484374	1053.982376	4577.124699	22204.8568	116771.5764	19.92284118	2075.523349	3.31E+07	3.41E+12	3.52E+17	3.39E+22	3.02E+27	2.52E+32	19.92284118	4.396800064	1.28797989	0.471028933	0.205987785	0.101696038	0.054343345	0.030706642	19.92284118	5.958158767	2.440268185	1.166252011	0.641318473	0.38307504	0.241030771	0.156490874	1.038512272	1.035978159	1.000542698	0.987904263	0.986506887	0.989325277	0.992010906	0.991056665
STEsteroids2COR3D.sdf_estrone	-5	19.11589242	11.03114986	7.819864348	8.727760578	21.51976714	106.5614914	724.2427423	5442.610081	19.11589242	35.35067652	84.36261778	252.7660278	917.1739462	3880.185688	18482.40523	96354.90555	19.11589242	1794.338333	5887019.937	1.25E+11	3.77E+15	1.16E+20	3.44E+24	9.78E+28	19.11589242	4.320221862	1.287903934	0.48363102	0.215742564	0.108042714	0.058274597	0.03308567	19.11589242	5.839989998	2.416557739	1.182676514	0.662402375	0.402315339	0.256847616	0.169009586	1.03329714	1.020392869	0.979203391	0.965246261	0.966481673	0.964493749	0.958418258	0.953287171
STEsteroids2COR3D.sdf_etiocholanolone	-5.225	20.18852004	16.71710786	19.16858193	32.42109201	83.1546603	291.4713376	1254.124152	6133.302544	20.18852004	12.3608858	9.863668344	9.565419188	10.96007952	14.79373972	22.68444109	38.12903847	20.18852004	314.8734612	38567.69391	3.49E+07	7.37E+10	1.71E+14	3.88E+17	8.49E+20	20.18852004	4.304185326	1.242923747	0.439442449	0.182986749	0.085442737	0.042938593	0.022655028	20.18852004	6.170862669	2.449355517	1.133346044	0.595881312	0.343432661	0.209381549	0.131928956	1.034730419	1.045596596	1.031844532	1.020723213	1.015427571	1.009917032	1.002120792	0.993850252
STEsteroids2COR3D.sdf_pregnenolone	-5.225	21.9906527	16.12841209	14.26324838	15.38912288	20.66798348	34.18308589	67.04102314	150.437951	21.9906527	11.70832718	13.69234128	25.20622647	62.94005957	190.5491841	653.1973389	2434.722089	21.9906527	546.3264572	1060876.639	2.54E+10	5.99E+14	1.28E+19	2.51E+23	4.55E+27	21.9906527	4.537331858	1.23025072	0.402616935	0.153680077	0.064797078	0.028946634	0.013412856	21.9906527	6.353970033	2.46193644	1.137834114	0.605670683	0.351985774	0.21615935	0.137082392	1.03901517	1.043128093	1.017516357	0.983341214	0.955782778	0.937408304	0.925155556	0.917456923
STEsteroids2COR3D.sdf_17a_hydroxypregnenolone	-5	22.99082311	17.06794873	15.25874089	16.40223026	20.58365563	29.44343064	46.64940896	79.77588944	22.99082311	13.05439357	15.95991537	30.01701295	74.43529713	219.0886294	717.7433549	2512.902404	22.99082311	508.8520048	346760.0942	4.05E+09	5.47E+13	6.89E+17	8.08E+21	8.87E+25	22.99082311	4.642000574	1.222752194	0.385138875	0.141673744	0.057693454	0.024950815	0.011180785	22.99082311	6.590954189	2.537681249	1.167192542	0.61491233	0.355796086	0.21828592	0.138581532	1.041832081	1.05304244	1.04230663	1.022069247	1.002246945	0.985895337	0.974152706	0.96520727
STEsteroids2COR3D.sdf_progesterone	-7.38	22.02633127	15.06757503	13.42446589	16.66601018	28.74410816	63.44526611	165.216084	484.089711	22.02633127	24.97996082	34.73281303	57.29305289	109.839516	240.451525	584.8140361	1538.849248	22.02633127	758.7914195	406641.6701	1.41E+09	6.89E+12	3.58E+16	1.86E+20	9.48E+23	22.02633127	4.216120334	1.09188942	0.333959045	0.117345971	0.045375517	0.01882097	0.008283292	22.02633127	6.397159784	2.491846561	1.16551391	0.626591195	0.365157021	0.224533572	0.142741072	1.034219016	1.024592921	0.999833783	0.980585822	0.972208552	0.968271192	0.964428891	0.961690378
STEsteroids2COR3D.sdf_17a_hydroxyprogesterone	-7.74	23.02487981	16.05197111	14.79562393	19.62325146	37.89745212	96.72618926	293.609954	992.6667525	23.02487981	26.52792408	36.68779594	59.53342255	113.0544717	244.5591546	589.2592766	1538.961554	23.02487981	712.5968183	311072.1094	1.54E+09	1.35E+13	1.22E+17	1.07E+21	8.84E+24	23.02487981	4.348794924	1.116972749	0.341061044	0.118878747	0.045713633	0.018841686	0.00819551	23.02487981	6.62302443	2.560134655	1.192099149	0.635868564	0.369583982	0.227204346	0.144630965	1.037357411	1.023051116	0.998191154	0.981319173	0.973401809	0.968450577	0.965645599	0.964678338
STEsteroids2COR3D.sdf_testosterone	-6.724	20.20490712	13.57383663	12.3841115	15.60081885	25.70213802	50.64869969	111.379377	265.0644769	20.20490712	23.46965802	33.55530479	57.10961949	113.4049044	252.6585045	617.59298	1611.216118	20.20490712	1001.364659	2936877.804	2.44E+10	2.31E+14	2.27E+18	2.27E+22	2.26E+26	20.20490712	4.047116936	1.099486417	0.351130943	0.128537546	0.051622981	0.022227793	0.010175262	20.20490712	6.100842481	2.438980004	1.142888313	0.611694588	0.355730383	0.218097236	0.138082435	1.033244708	1.026097113	1.012183697	1.008636557	1.009809257	1.013237463	1.012827097	1.00781395
STEsteroids2COR3D.sdf_prednisolone	-7.512	24.8871908	16.38243202	13.71936688	15.26686357	22.94882331	45.18514787	109.214659	303.4618834	24.8871908	33.18186341	56.01416285	114.2548495	280.7158992	810.6194784	2666.380338	9676.19767	24.8871908	1274.141743	758980.2823	2.33E+09	1.65E+13	1.54E+17	1.49E+21	1.43E+25	24.8871908	4.908123334	1.295716023	0.417495111	0.158507994	0.067377413	0.030839635	0.014864602	24.8871908	7.035741786	2.673842094	1.239875158	0.664491593	0.38966991	0.242253571	0.156167855	1.040851575	1.02824601	1.008128583	0.987185481	0.96698032	0.950418217	0.939683684	0.932433108
STEsteroids2COR3D.sdf_cortisolacetat	-7.553	27.81780079	25.02137963	32.94943177	63.75611426	167.5619589	536.1372931	1940.003201	7625.020013	27.81780079	60.30348867	186.7476042	793.6253945	4423.101626	30453.66321	245431.7084	2220885.199	27.81780079	1204.099288	296745.328	2.47E+08	4.55E+11	1.11E+15	2.96E+18	8.08E+21	27.81780079	5.000281425	1.275522499	0.412484256	0.160317463	0.069321529	0.032158515	0.015691515	27.81780079	7.298318517	2.651657084	1.216772979	0.658962688	0.387759753	0.241677288	0.156142959	1.042280806	1.022003994	0.99614114	0.986475023	0.984698838	0.982837414	0.98027096	0.976053232
STEsteroids2COR3D.sdf_4_pregnene_3_11_20_trione	-6.779	23.02754545	16.9555899	16.57684804	21.98531142	38.73824116	85.72698393	219.6385538	617.1648914	23.02754545	25.26839536	34.70221233	57.72899431	114.9352434	266.6202841	686.7815371	1913.121495	23.02754545	1066.306035	302471.1744	1.97E+08	2.04E+11	2.84E+14	4.74E+17	8.83E+20	23.02754545	4.487903384	1.182619729	0.370180541	0.134144255	0.053846478	0.023225252	0.010573425	23.02754545	6.668709964	2.575503298	1.206697365	0.655372386	0.38676429	0.24116673	0.155848019	1.036490165	1.037467735	1.020209946	1.00112413	0.987238148	0.979514884	0.976483496	0.975183874
STEsteroids2COR3D.sdf_epicorticosterone	-7.2	23.86708468	16.59592215	15.58463413	21.14186711	40.90911286	102.8832181	307.8973041	1030.453744	23.86708468	26.1985199	35.19124681	56.70618369	106.7428158	230.6997097	554.7698902	1442.044028	23.86708468	809.6183396	363979.8123	1.20E+09	6.10E+12	3.28E+16	1.73E+20	8.92E+23	23.86708468	4.440545137	1.125921628	0.339586784	0.11869785	0.046033184	0.019114805	0.008377073	23.86708468	6.744315275	2.560629271	1.183398798	0.63144176	0.367866623	0.22701611	0.145090252	1.042030386	1.029521596	0.994531712	0.967622993	0.959903195	0.961875165	0.964337255	0.965248559
STEsteroids2COR3D.sdf_19_nortestosterone	-6.144	19.18211976	13.37357553	12.76357919	16.56561349	27.65918642	54.74425383	120.6306915	287.8176089	19.18211976	22.02687977	31.56776842	55.2351149	113.7631247	261.4808216	654.7215462	1737.500937	19.18211976	939.0969082	3423492.431	3.12E+10	3.09E+14	3.16E+18	3.26E+22	3.35E+26	19.18211976	3.849637278	1.058231655	0.345618007	0.128731293	0.052539653	0.022960679	0.010664957	19.18211976	5.813876447	2.350140987	1.12099341	0.607745851	0.35646366	0.21977904	0.13965421	1.030822427	1.023168558	1.010471565	1.008028231	1.010330426	1.015223678	1.015090905	1.011003882
STEsteroids2COR3D.sdf_16a_17a_dihydroxyprogesterone	-6.247	23.87936285	17.00917619	16.29649097	23.13170865	48.65914505	134.5171416	432.9079096	1508.750262	23.87936285	27.80707552	38.96822909	64.11919599	123.3951626	270.9764175	661.8097426	1749.389249	23.87936285	714.2136595	283012.8316	1.42E+09	1.29E+13	1.20E+17	1.07E+21	9.09E+24	23.87936285	4.463191689	1.137602609	0.343720743	0.118792373	0.045274293	0.018486689	0.007967512	23.87936285	6.796902319	2.604863922	1.204898713	0.640507331	0.372401101	0.2293177	0.146302414	1.040429237	1.026119322	0.999978552	0.985071135	0.978709652	0.97550396	0.974334088	0.974088429
STEsteroids2COR3D.sdf_16a_methylprogesterone	-7.12	22.80595224	15.932965	14.67520222	19.21901188	35.54335137	84.7959537	237.7026504	739.5993302	22.80595224	26.22393121	36.89415934	61.41964545	118.8409225	261.8223035	639.7698437	1687.085077	22.80595224	756.5511554	364772.8925	1.27E+09	6.36E+12	3.36E+16	1.77E+20	9.09E+23	22.80595224	4.309069427	1.102850461	0.333754208	0.115977515	0.044413472	0.018249691	0.007952949	22.80595224	6.538780812	2.526214829	1.168806478	0.623772297	0.362066015	0.222081197	0.140884764	1.039594648	1.028835639	1.002169557	0.984330407	0.977991227	0.975510687	0.973682628	0.972470541
STEsteroids2COR3D.sdf_19_norprogesterone	-6.817	21.02087702	14.76653136	13.67678679	17.59720874	31.02589567	69.23541696	181.2562759	532.3460231	21.02087702	23.64761981	33.14701634	56.20179234	111.241334	250.5863446	622.6117493	1662.721577	21.02087702	795.4874926	449227.305	1.54E+09	7.29E+12	3.65E+16	1.82E+20	8.88E+23	21.02087702	4.025475507	1.05348135	0.327643851	0.116937537	0.045870461	0.019278089	0.008593835	21.02087702	6.123593983	2.410379768	1.144497194	0.622294292	0.365550103	0.226082267	0.14435157	1.032145994	1.02260344	1.000718886	0.985946702	0.980331264	0.979474534	0.978942905	0.978534674
STEsteroids2COR3D.sdf_2a_methylcortisol	-7.688	25.68688109	18.86084335	17.88515705	22.88913244	39.84731746	90.11454919	250.9852461	825.5145439	25.68688109	24.36398094	29.05099486	41.75827603	71.65376156	143.8912403	328.8383766	831.6892798	25.68688109	942.4868487	301187.7453	3.12E+08	5.88E+11	1.56E+15	5.08E+18	1.80E+22	25.68688109	4.729575893	1.178264107	0.349120926	0.11976203	0.045533905	0.018543984	0.007907219	25.68688109	7.157218181	2.67226617	1.216089186	0.639470812	0.369564316	0.226966145	0.144667915	1.045027074	1.040290071	1.011795858	0.992014686	0.968953914	0.947170534	0.931416237	0.919996287
STEsteroids2COR3D.sdf_2a_methyl_9a_fluoro_cortisol	-5.797	26.75325861	19.73956644	18.68457877	23.51347696	39.90166963	87.47665513	236.1646546	756.7377961	26.75325861	24.75363699	28.70429639	40.28826035	67.91461097	134.8876855	306.4312384	773.0007751	26.75325861	920.6329448	282736.1281	2.91E+08	5.47E+11	1.45E+15	4.73E+18	1.69E+22	26.75325861	4.945748822	1.222483545	0.36121399	0.123312471	0.04660144	0.018876471	0.008017043	26.75325861	7.467990174	2.765020934	1.250217862	0.654074124	0.377026511	0.23157054	0.147866615	1.047080602	1.042704097	1.018305308	1.003281612	0.982840649	0.961651156	0.944613209	0.931658892
[truncated: 552 more columns]
