# Supplementary material for: Choquet integral-based fuzzy molecular characterizations: when global definitions are computed from the dependency among atom/bond contributions (LOVIs/LOEIs)
Source: J Cheminform. 2018 Oct 25;10:51. doi: 10.1186/s13321-018-0306-7 (PMC6755596; doi:10.1186/s13321-018-0306-7)
Supplement: Supplementary file 3 — Additional file 3. Matrices of descriptors obtained from the calculation of the projects created in Additional file 2 on the Steroid dataset. [file 13321_2018_306_MOESM3_ESM.zip › Suppl. Info. 3/2 - Datasets L-measure = 0.5/AO1/AO1(0.2).csv]

molecules	pK(log1/K)	CHOQUET[0.5;AO1;0.2]_B_AB_nCi_2_M10_NS0_T_KA_h-s_MID	CHOQUET[0.5;AO1;0.2]_B_AB_nCi_2_M10_NS1_T_KA_h-s_MID	CHOQUET[0.5;AO1;0.2]_B_AB_nCi_2_M10_NS2_T_KA_h-s_MID	CHOQUET[0.5;AO1;0.2]_B_AB_nCi_2_M10_NS3_T_KA_h-s_MID	CHOQUET[0.5;AO1;0.2]_B_AB_nCi_2_M10_NS4_T_KA_h-s_MID	CHOQUET[0.5;AO1;0.2]_B_AB_nCi_2_M10_NS5_T_KA_h-s_MID	CHOQUET[0.5;AO1;0.2]_B_AB_nCi_2_M10_NS6_T_KA_h-s_MID	CHOQUET[0.5;AO1;0.2]_B_AB_nCi_2_M10_NS7_T_KA_h-s_MID	CHOQUET[0.5;AO1;0.2]_B_AB_nCi_2_M13_NS0_T_KA_h-s_MID	CHOQUET[0.5;AO1;0.2]_B_AB_nCi_2_M13_NS1_T_KA_h-s_MID	CHOQUET[0.5;AO1;0.2]_B_AB_nCi_2_M13_NS2_T_KA_h-s_MID	CHOQUET[0.5;AO1;0.2]_B_AB_nCi_2_M13_NS3_T_KA_h-s_MID	CHOQUET[0.5;AO1;0.2]_B_AB_nCi_2_M13_NS4_T_KA_h-s_MID	CHOQUET[0.5;AO1;0.2]_B_AB_nCi_2_M13_NS5_T_KA_h-s_MID	CHOQUET[0.5;AO1;0.2]_B_AB_nCi_2_M13_NS6_T_KA_h-s_MID	CHOQUET[0.5;AO1;0.2]_B_AB_nCi_2_M13_NS7_T_KA_h-s_MID	CHOQUET[0.5;AO1;0.2]_B_AB_nCi_2_M16_NS0_T_KA_h-s_MID	CHOQUET[0.5;AO1;0.2]_B_AB_nCi_2_M16_NS1_T_KA_h-s_MID	CHOQUET[0.5;AO1;0.2]_B_AB_nCi_2_M16_NS2_T_KA_h-s_MID	CHOQUET[0.5;AO1;0.2]_B_AB_nCi_2_M16_NS3_T_KA_h-s_MID	CHOQUET[0.5;AO1;0.2]_B_AB_nCi_2_M16_NS4_T_KA_h-s_MID	CHOQUET[0.5;AO1;0.2]_B_AB_nCi_2_M16_NS5_T_KA_h-s_MID	CHOQUET[0.5;AO1;0.2]_B_AB_nCi_2_M16_NS6_T_KA_h-s_MID	CHOQUET[0.5;AO1;0.2]_B_AB_nCi_2_M16_NS7_T_KA_h-s_MID	CHOQUET[0.5;AO1;0.2]_B_AB_nCi_2_M3_NS0_T_KA_h-s_MID	CHOQUET[0.5;AO1;0.2]_B_AB_nCi_2_M3_NS1_T_KA_h-s_MID	CHOQUET[0.5;AO1;0.2]_B_AB_nCi_2_M3_NS2_T_KA_h-s_MID	CHOQUET[0.5;AO1;0.2]_B_AB_nCi_2_M3_NS3_T_KA_h-s_MID	CHOQUET[0.5;AO1;0.2]_B_AB_nCi_2_M3_NS4_T_KA_h-s_MID	CHOQUET[0.5;AO1;0.2]_B_AB_nCi_2_M3_NS5_T_KA_h-s_MID	CHOQUET[0.5;AO1;0.2]_B_AB_nCi_2_M3_NS6_T_KA_h-s_MID	CHOQUET[0.5;AO1;0.2]_B_AB_nCi_2_M3_NS7_T_KA_h-s_MID	CHOQUET[0.5;AO1;0.2]_B_AB_nCi_2_M5_NS0_T_KA_h-s_MID	CHOQUET[0.5;AO1;0.2]_B_AB_nCi_2_M5_NS1_T_KA_h-s_MID	CHOQUET[0.5;AO1;0.2]_B_AB_nCi_2_M5_NS2_T_KA_h-s_MID	CHOQUET[0.5;AO1;0.2]_B_AB_nCi_2_M5_NS3_T_KA_h-s_MID	CHOQUET[0.5;AO1;0.2]_B_AB_nCi_2_M5_NS4_T_KA_h-s_MID	CHOQUET[0.5;AO1;0.2]_B_AB_nCi_2_M5_NS5_T_KA_h-s_MID	CHOQUET[0.5;AO1;0.2]_B_AB_nCi_2_M5_NS6_T_KA_h-s_MID	CHOQUET[0.5;AO1;0.2]_B_AB_nCi_2_M5_NS7_T_KA_h-s_MID	CHOQUET[0.5;AO1;0.2]_B_AB_nCi_2_M10_SS0_T_KA_h-s_MID	CHOQUET[0.5;AO1;0.2]_B_AB_nCi_2_M10_SS1_T_KA_h-s_MID	CHOQUET[0.5;AO1;0.2]_B_AB_nCi_2_M10_SS2_T_KA_h-s_MID	CHOQUET[0.5;AO1;0.2]_B_AB_nCi_2_M10_SS3_T_KA_h-s_MID	CHOQUET[0.5;AO1;0.2]_B_AB_nCi_2_M10_SS4_T_KA_h-s_MID	CHOQUET[0.5;AO1;0.2]_B_AB_nCi_2_M10_SS5_T_KA_h-s_MID	CHOQUET[0.5;AO1;0.2]_B_AB_nCi_2_M10_SS6_T_KA_h-s_MID	CHOQUET[0.5;AO1;0.2]_B_AB_nCi_2_M10_SS7_T_KA_h-s_MID
STEsteroids2COR3D.sdf_aldosterone	-6.279	24.99437611	20.46341119	21.55429779	33.32361011	75.6435297	220.1618209	716.8298442	2475.834136	24.99437611	30.04920422	46.91220208	90.68288756	212.0312943	585.3175738	1843.891468	6419.995339	24.99437611	1223.298629	505214.0455	2.59E+09	2.94E+13	3.09E+17	2.88E+21	2.40E+25	24.99437611	4.747400578	1.170670283	0.34414503	0.115200521	0.042634603	0.017006916	0.00715934	24.99437611	7.173267768	2.71145176	1.252646694	0.669322847	0.388799607	0.239312068	0.152699361	1.038661734	1.043894546	1.040084769	1.042262964	1.040604738	1.035050728	1.022116664	1.010420231
STEsteroids2COR3D.sdf_androstanediol	-5	20.28664535	16.09235698	16.21888516	23.2740374	45.13268788	105.9153006	274.9089986	752.7726875	20.28664535	9.750758476	10.09976094	15.92547442	33.73637917	87.51855274	266.3030983	930.5119573	20.28664535	1316.497012	2.00E+07	4.81E+11	1.06E+16	2.23E+20	4.51E+24	8.85E+28	20.28664535	4.488084453	1.277351838	0.432446877	0.16570308	0.069657406	0.031233214	0.014657419	20.28664535	6.059718679	2.388445055	1.098463676	0.579912914	0.336137248	0.20582205	0.130073154	1.035121038	1.049270455	1.037781253	1.027947201	1.02187086	1.019757866	1.019690109	1.018464091
STEsteroids2COR3D.sdf_5_androstenediol	-5	20.2400324	14.55148432	13.00146742	14.4201875	19.68156167	32.09475935	59.82037395	124.7255854	20.2400324	10.52231131	12.37737007	23.0205219	58.6219685	183.4532554	659.2906139	2596.428735	20.2400324	412.4811076	353935.1433	2.41E+09	1.68E+13	1.00E+17	5.20E+20	2.44E+24	20.2400324	4.329080417	1.210353471	0.403570473	0.155059553	0.065092049	0.028889288	0.013287043	20.2400324	6.075328471	2.413076953	1.116922495	0.59384352	0.346021884	0.212921733	0.135235757	1.037631726	1.053658521	1.050358334	1.033444904	1.013896148	0.994132712	0.975388508	0.95981254
STEsteroids2COR3D.sdf_4_androstenedione	-5.763	20.29851626	13.56971228	12.61199047	16.33650426	28.1565646	59.88133083	146.5426409	398.0827575	20.29851626	23.64036705	33.51013113	56.82380289	113.5756703	258.5209734	650.0510916	1761.536513	20.29851626	1027.47759	9547087	1.64E+11	2.17E+15	2.36E+19	2.29E+23	2.07E+27	20.29851626	4.051378964	1.093843951	0.350456471	0.129510851	0.052966513	0.023480194	0.011261159	20.29851626	6.126889477	2.45784367	1.170343469	0.634562277	0.373244079	0.231547336	0.148587366	1.032370152	1.02484227	1.009064919	0.998757675	0.986695934	0.975154522	0.965654882	0.957193191
STEsteroids2COR3D.sdf_androsterone	-5.613	20.38085014	17.8024811	25.39294454	72.20130041	356.9798476	2279.928182	16118.06078	119205.9297	20.38085014	24.71800743	37.61274371	73.96194876	187.2542114	580.2753422	2039.439004	7673.332489	20.38085014	1041.775738	1009812.458	6.88E+09	7.20E+13	7.18E+17	6.48E+21	5.33E+25	20.38085014	4.319952779	1.260046237	0.465284527	0.20752835	0.10442218	0.056577191	0.032112431	20.38085014	6.113419162	2.419829628	1.124510641	0.593685517	0.342714497	0.208909832	0.131610761	1.031318993	1.037023923	1.024052967	1.024051787	1.022636728	1.01637776	1.007694053	1.00072286
STEsteroids2COR3D.sdf_corticosterone	-7.881	24.00375262	17.70231258	17.08044828	23.12002414	45.10840947	121.9449675	425.3608626	1789.307539	24.00375262	23.15183861	28.70030414	44.0623879	82.81257807	184.9777775	474.2525687	1337.655216	24.00375262	1032.394089	340982.4346	2.87E+08	4.41E+11	9.45E+14	2.40E+18	6.53E+21	24.00375262	4.515299694	1.141565534	0.341135679	0.117759904	0.045027376	0.018464168	0.007966661	24.00375262	6.820332175	2.583337835	1.193585968	0.636781572	0.370673035	0.228659401	0.146223859	1.039038241	1.026641744	0.995243512	0.976677279	0.964737356	0.951560539	0.939377233	0.930357448
STEsteroids2COR3D.sdf_cortisol	-7.881	25.0254328	22.17645914	30.48785711	62.69227466	175.7575451	597.8121635	2298.085311	9602.04322	25.0254328	53.22072179	162.1713512	661.4150753	3435.424485	21436.79818	153336.8932	1214266.489	25.0254328	1080.989954	385143.3947	6.71E+08	1.86E+12	5.44E+15	1.57E+19	4.44E+22	25.0254328	4.785063948	1.261926304	0.408144129	0.156598587	0.067117145	0.031096018	0.015236794	25.0254328	7.043407968	2.6553502	1.21802389	0.646397028	0.376264601	0.232612468	0.149205795	1.041461991	1.01634105	0.989817919	0.979217516	0.978002531	0.982434249	0.988120819	0.989983405
STEsteroids2COR3D.sdf_cortisone	-6.892	25.05024947	18.97905961	20.50231437	32.65868501	72.84492963	198.8569262	605.4999963	1931.608151	25.05024947	29.01026777	41.55569719	72.65940088	152.0708626	369.9265472	993.0393878	2859.604964	25.05024947	1639.636659	2444056.216	1.16E+10	6.29E+13	3.41E+17	1.83E+21	9.69E+24	25.05024947	4.728091404	1.224416098	0.382932018	0.139569008	0.056653738	0.024759924	0.011460426	25.05024947	7.029823712	2.651554504	1.229392003	0.661440783	0.389896398	0.243827811	0.158424298	1.042969141	1.043814768	1.029635191	1.016781265	1.007492507	1.002072173	1.000084887	0.999531957
STEsteroids2COR3D.sdf_dehydroepiandrosterone	-5	20.26023358	14.16744824	11.99942084	12.53713926	16.97831068	29.7528263	64.73508307	164.480987	20.26023358	10.57441235	12.80347409	26.22305942	76.6041127	277.8199638	1147.651361	5084.775965	20.26023358	384.9379275	75953.43296	5.72E+07	8.65E+10	1.54E+14	2.67E+17	4.37E+20	20.26023358	4.347222756	1.220933608	0.413132537	0.15974977	0.067580662	0.030275544	0.014094004	20.26023358	6.09197939	2.429910288	1.14228128	0.610956564	0.356779148	0.220000931	0.140087656	1.036998134	1.054878777	1.042371373	1.025839401	1.013511324	1.004209482	0.997410632	0.992443728
STEsteroids2COR3D.sdf_11_deoxycorticosterone	-7.653	23.0245476	15.90820932	15.24958725	22.63890745	50.51344053	148.5134463	512.5455286	1924.869214	23.0245476	26.16233357	36.77828158	62.08304568	122.3613744	276.9683056	697.652823	1900.59569	23.0245476	958.8657698	831871.0485	4.57E+09	3.00E+13	1.87E+17	1.08E+21	5.93E+24	23.0245476	4.303744837	1.098538459	0.335653475	0.119213786	0.047251067	0.020298331	0.009393117	23.0245476	6.53540127	2.499953249	1.163797434	0.624248022	0.364946973	0.225687223	0.1444963	1.038154773	1.02564725	0.992142103	0.969605478	0.968929928	0.975602895	0.979319283	0.979545407
STEsteroids2COR3D.sdf_11_deoxycortisol	-7.881	24.06406021	16.92945665	16.72478559	26.26182622	63.64308157	201.6353951	728.880445	2802.499845	24.06406021	28.19150276	39.85168313	66.55890536	131.1314906	297.8929682	756.5857657	2083.637185	24.06406021	911.8779438	540696.8994	2.34E+09	1.88E+13	1.50E+17	1.09E+21	7.27E+24	24.06406021	4.436382799	1.127761996	0.345639966	0.122962864	0.048741525	0.020822107	0.009456333	24.06406021	6.761997148	2.568805459	1.189990594	0.633391056	0.369448393	0.228312737	0.146299006	1.040579818	1.024585585	0.991080228	0.96676541	0.958058638	0.957171226	0.959658689	0.963340927
STEsteroids2COR3D.sdf_dihydrotestosterone	-5.919	20.32826809	13.8771708	13.8526144	19.20195152	36.29595026	84.43438479	215.7299504	587.9585706	20.32826809	24.412011	36.55379066	65.4906419	137.7244334	330.4050818	874.1143083	2466.88446	20.32826809	1129.919671	3337160.215	3.46E+10	3.50E+14	3.35E+18	3.10E+22	2.81E+26	20.32826809	4.158754008	1.157991779	0.385477641	0.146230855	0.060452133	0.026539131	0.012344416	20.32826809	6.094431421	2.41478701	1.124251237	0.598789319	0.346332154	0.211323434	0.133159473	1.030944462	1.038275224	1.026754442	1.015569619	1.009126995	1.004975266	1.003600232	1.00392434
STEsteroids2COR3D.sdf_estradiol	-5	19.15542329	11.04515079	8.082853312	11.38662106	45.40340495	338.1562022	3012.289253	27321.23513	19.15542329	35.33576402	86.46533514	271.7489917	1044.447011	4657.497593	23187.0619	125037.7023	19.15542329	2454.491699	1.31E+08	1.94E+13	2.22E+18	2.03E+23	1.56E+28	1.06E+33	19.15542329	4.304402348	1.280832497	0.48127045	0.21632338	0.10997162	0.060615373	0.03537495	19.15542329	5.82638119	2.39989403	1.155039817	0.63763308	0.381800672	0.240671813	0.156493275	1.034288454	1.024147441	0.986738512	0.978304382	0.982977564	0.991598236	0.997191099	0.993048744
STEsteroids2COR3D.sdf_estriol	-5	19.98768968	11.70634873	8.413148419	10.78511559	40.26861392	299.9859882	2705.287102	24866.01989	19.98768968	37.61280859	94.24941599	304.6806185	1208.824747	5580.703681	28775.86731	160387.7043	19.98768968	2488.47978	1.14E+08	1.73E+13	2.05E+18	1.93E+23	1.51E+28	1.05E+33	19.98768968	4.400990991	1.29008283	0.474733702	0.210170054	0.105585976	0.057645646	0.033385706	19.98768968	5.964877212	2.44077992	1.166648541	0.642206326	0.384214861	0.242220835	0.15762465	1.038570355	1.036654508	1.002793445	0.991798102	0.991648866	0.995446261	0.999105976	0.999086654
STEsteroids2COR3D.sdf_estrone	-5	19.17479612	11.11362865	8.167050037	10.96585765	40.57647613	292.7740703	2556.923998	22721.52521	19.17479612	35.58446355	87.09460638	273.2067761	1052.185387	4763.428845	24379.97709	136626.0776	19.17479612	2006.16022	1.31E+07	4.44E+11	1.67E+16	5.63E+20	1.69E+25	4.59E+29	19.17479612	4.323900844	1.289840228	0.486827819	0.219394496	0.11146807	0.061185644	0.035440732	19.17479612	5.846097471	2.417012984	1.183085726	0.663551281	0.404027747	0.258815471	0.171009377	1.033328045	1.02110389	0.981761278	0.970156212	0.973556023	0.973227541	0.968200694	0.963851346
STEsteroids2COR3D.sdf_etiocholanolone	-5.225	20.25689905	16.79910683	19.71691736	35.79334862	104.2154299	427.9319952	2150.87579	11987.68814	20.25689905	12.51635097	10.24940593	10.36185765	12.5323911	18.02883977	29.55495519	53.10476839	20.25689905	344.9588757	66721.51077	1.14E+08	3.28E+11	8.78E+14	2.10E+18	4.55E+21	20.25689905	4.308402426	1.243872912	0.440547894	0.18431392	0.086745676	0.044067231	0.023561648	20.25689905	6.1770525	2.449814815	1.133838417	0.596599123	0.344177917	0.210061428	0.132513182	1.034768467	1.046351366	1.034656047	1.025631698	1.021450914	1.01630526	1.008549308	1.000309241
STEsteroids2COR3D.sdf_pregnenolone	-5.225	22.06944176	16.19370704	14.41223946	15.90999145	22.51163749	40.73020894	89.61087806	227.290228	22.06944176	12.02396492	15.01510254	30.62746212	86.00953032	292.0269032	1111.452521	4548.693813	22.06944176	654.1261039	3903468.629	1.47E+11	3.97E+15	8.06E+19	1.33E+24	1.90E+28	22.06944176	4.541469111	1.230786323	0.40300517	0.153951797	0.064989277	0.029079614	0.013501377	22.06944176	6.360536385	2.462636275	1.138614048	0.606780016	0.3531386	0.217222159	0.138012591	1.039070288	1.043610845	1.01920491	0.9869276	0.961370215	0.944555443	0.933274278	0.926146752
STEsteroids2COR3D.sdf_17a_hydroxypregnenolone	-5	23.08105503	17.12494544	15.38809061	16.76323863	21.48364093	31.66343296	52.18423975	93.83265841	23.08105503	13.40487324	17.4676773	35.97980837	98.31834494	317.0906821	1126.069494	4222.644212	23.08105503	581.6643928	1061013.204	2.12E+10	3.49E+14	4.54E+18	4.92E+22	4.65E+26	23.08105503	4.646413581	1.223069254	0.385500201	0.141951824	0.05787571	0.025070128	0.011258209	23.08105503	6.598860409	2.538455919	1.168030455	0.616080308	0.357000524	0.219392597	0.139548907	1.041885132	1.053436437	1.043599779	1.024822696	1.006733686	0.992111706	0.981893812	0.974162243
STEsteroids2COR3D.sdf_progesterone	-7.38	22.09836167	15.17187224	13.94465645	18.56733852	35.40859679	87.48736678	256.1516295	842.6762922	22.09836167	25.12300994	35.43668344	60.12219097	119.7475752	274.1351308	699.6883837	1935.123209	22.09836167	859.9442886	835382.9141	4.32E+09	2.50E+13	1.37E+17	6.94E+20	3.33E+24	22.09836167	4.221326825	1.092399828	0.334663319	0.118368585	0.046453597	0.019825766	0.009190849	22.09836167	6.404229912	2.492438359	1.166111836	0.627868182	0.366779469	0.226214988	0.144358357	1.034259681	1.025621762	1.00283962	0.985075367	0.977702831	0.974551484	0.971341162	0.969265586
STEsteroids2COR3D.sdf_17a_hydroxyprogesterone	-7.74	23.10897564	16.17129061	15.44988414	22.34708351	48.919734	142.3334398	486.5655165	1819.157458	23.10897564	26.66527929	37.30160882	62.06921045	122.2577679	276.4461719	699.3717035	1922.111605	23.10897564	796.3401229	676140.3705	6.12E+09	6.97E+13	7.00E+17	6.17E+21	4.89E+25	23.10897564	4.354961278	1.117468956	0.341725144	0.119820673	0.046659347	0.01967015	0.008887709	23.10897564	6.631408845	2.560749566	1.192674643	0.637163862	0.371219153	0.228878348	0.146218261	1.037399821	1.024143098	1.001216442	0.985651964	0.978515848	0.973975292	0.971413893	0.970612478
STEsteroids2COR3D.sdf_testosterone	-6.724	20.27249674	13.68336234	12.88874418	17.17240454	30.22878889	63.9755279	153.0298727	403.3650438	20.27249674	23.59218522	34.19365914	59.70831847	122.6998706	284.0052083	721.8151261	1956.146243	20.27249674	1225.899607	6507278.982	6.84E+10	7.09E+14	7.10E+18	6.91E+22	6.58E+26	20.27249674	4.052011394	1.100127139	0.351938875	0.129785689	0.052987518	0.023536231	0.011378793	20.27249674	6.107126314	2.439464656	1.143334073	0.612616714	0.356802284	0.219119776	0.138988111	1.03327999	1.027186207	1.014807999	1.012069818	1.013839743	1.018038133	1.018572609	1.014538201
STEsteroids2COR3D.sdf_prednisolone	-7.512	24.98345775	16.4630227	13.98985844	16.2803111	26.71697058	59.58734927	164.9450441	519.2484888	24.98345775	33.4473089	57.62365419	122.1343455	317.0050202	978.6488656	3459.249387	13478.59405	24.98345775	1359.418862	1169240.448	6.26E+09	6.58E+13	7.62E+17	8.39E+21	8.61E+25	24.98345775	4.913734781	1.296258069	0.418497345	0.159738777	0.068549556	0.031855205	0.015703218	24.98345775	7.043946593	2.674566235	1.240653723	0.665927591	0.391408306	0.244026112	0.157848434	1.040897657	1.028855296	1.010075371	0.991190564	0.973365905	0.9588131	0.949648618	0.943625027
STEsteroids2COR3D.sdf_cortisolacetat	-7.553	27.92835034	25.34059953	35.14054816	74.24606381	214.4695833	748.5170504	2925.856631	12329.47264	27.92835034	61.00434469	196.4950627	897.9224497	5513.43817	42340.05049	380815.817	3822045.486	27.92835034	1271.081298	384130.8588	4.87E+08	1.24E+12	3.69E+15	1.11E+19	3.25E+22	27.92835034	5.005578188	1.276109498	0.413592727	0.161949892	0.070917242	0.033478166	0.01670019	27.92835034	7.30725806	2.653251805	1.217619271	0.660388994	0.389622157	0.243677184	0.158126369	1.042335674	1.023600818	0.999456085	0.98996384	0.988125995	0.986859013	0.98511165	0.981773953
STEsteroids2COR3D.sdf_4_pregnene_3_11_20_trione	-6.779	23.1101854	17.05446607	17.04593439	23.74903296	45.15622356	109.2957298	305.6319727	929.2936763	23.1101854	25.45257542	35.68996326	61.65741306	129.0334246	316.5709249	862.766385	2546.364721	23.1101854	1134.203717	373260.086	3.06E+08	4.06E+11	6.99E+14	1.38E+18	2.94E+21	23.1101854	4.493441645	1.183029189	0.370932646	0.135184081	0.05489026	0.024141619	0.011325023	23.1101854	6.6762894	2.576168739	1.207515476	0.656956696	0.388893153	0.243549145	0.158316452	1.036533034	1.038320931	1.02258064	1.00466385	0.991278274	0.983587433	0.980668751	0.97978634
STEsteroids2COR3D.sdf_epicorticosterone	-7.2	23.96277293	16.7297388	16.2163571	23.62538885	50.66672262	142.8852834	478.1455537	1766.348697	23.96277293	26.35688796	35.96489037	59.69438074	116.821997	263.9853688	665.4947288	1815.829663	23.96277293	911.632345	727731.3908	3.81E+09	2.36E+13	1.35E+17	7.03E+20	3.39E+24	23.96277293	4.446210221	1.126480936	0.340173558	0.119508914	0.046889251	0.019921584	0.009099843	23.96277293	6.751704165	2.56137466	1.18422987	0.632765115	0.369334388	0.228441025	0.14640936	1.042076575	1.030653176	0.997788621	0.972177135	0.965070571	0.967597845	0.970609681	0.972069928
STEsteroids2COR3D.sdf_19_nortestosterone	-6.144	19.23997603	13.48028648	13.25937931	18.10045408	32.08662391	67.88653627	162.2390504	427.7427029	19.23997603	22.12993958	32.22945405	58.07941409	123.9936433	295.6924215	767.2166685	2106.306363	19.23997603	1200.515538	8027276.055	8.90E+10	9.26E+14	9.27E+18	9.07E+22	8.79E+26	19.23997603	3.853584595	1.058797561	0.346471554	0.130024359	0.053967978	0.024351956	0.011963659	19.23997603	5.819258615	2.350618006	1.121353687	0.608465671	0.357314099	0.220617143	0.140424026	1.030850977	1.02429107	1.012981566	1.011069474	1.013772658	1.019284334	1.019978332	1.016769741
STEsteroids2COR3D.sdf_16a_17a_dihydroxyprogesterone	-6.247	23.97476097	17.14799264	17.10460696	26.70989693	63.99506773	200.5447727	716.2906087	2707.980548	23.97476097	27.94937943	39.62975079	66.85630859	133.3291464	305.5838297	781.5154233	2165.26121	23.97476097	789.7769697	619620.4638	5.85E+09	6.94E+13	7.21E+17	6.53E+21	5.30E+25	23.97476097	4.470069124	1.138068205	0.344379087	0.119714498	0.046179066	0.019264903	0.008609617	23.97476097	6.806115335	2.605529906	1.20547821	0.641777446	0.373968441	0.230883033	0.147757083	1.040476175	1.027359182	1.003204819	0.989670179	0.984181671	0.981531983	0.980728192	0.980706452
STEsteroids2COR3D.sdf_16a_methylprogesterone	-7.12	22.88844575	16.0563759	15.31540975	21.69735028	44.84100638	120.6043361	378.9717909	1305.370385	22.88844575	26.37624209	37.64122809	64.38779486	129.1952585	296.7497797	757.8865927	2090.298162	22.88844575	847.860011	755965.9677	4.03E+09	2.41E+13	1.34E+17	6.87E+20	3.31E+24	22.88844575	4.314863188	1.103318686	0.334504396	0.117026835	0.045473226	0.019208116	0.008800314	22.88844575	6.546609797	2.52680106	1.169558434	0.6252411	0.363803428	0.22380543	0.142492411	1.039649778	1.030050259	1.005445979	0.989114726	0.983748466	0.982075037	0.980912384	0.980376647
STEsteroids2COR3D.sdf_19_norprogesterone	-6.817	21.08418978	14.86902267	14.19985521	19.52311928	37.82146778	93.93581195	275.1995327	904.0863143	21.08418978	23.77370252	33.88355168	59.25684255	121.9389574	286.7259819	744.9473112	2082.081966	21.08418978	900.080478	901776.4624	4.52E+09	2.52E+13	1.32E+17	6.45E+20	2.96E+24	21.08418978	4.029701876	1.053910351	0.328398068	0.118011342	0.047000841	0.020341022	0.009564769	21.08418978	6.129798151	2.410971053	1.145003439	0.623360068	0.36694308	0.22758802	0.145858653	1.032179132	1.023697723	1.003790347	0.990453124	0.985707842	0.985518086	0.985545838	0.985744245
STEsteroids2COR3D.sdf_2a_methylcortisol	-7.688	25.79337263	18.99084922	18.37956799	24.96570303	48.29223363	125.9253642	414.2927572	1622.920284	25.79337263	24.60383784	30.07128845	45.16086954	82.24709175	177.1336053	436.3595882	1190.31732	25.79337263	1008.835929	414375.1922	6.13E+08	1.59E+12	5.41E+15	2.08E+19	8.26E+22	25.79337263	4.736442867	1.178713192	0.34956454	0.120342714	0.046085532	0.018987484	0.008234368	25.79337263	7.166307428	2.67306059	1.217122109	0.641041518	0.371232901	0.228531885	0.146064076	1.045086822	1.041092074	1.014453263	0.997192289	0.976276943	0.955943206	0.941161649	0.930495836
STEsteroids2COR3D.sdf_2a_methyl_9a_fluoro_cortisol	-5.797	26.87097212	19.8749279	19.15829974	25.4406444	47.62048393	119.8324117	382.4373374	1467.682665	26.87097212	25.001632	29.74144765	43.70819493	78.48309628	167.8874062	412.78495	1126.922151	26.87097212	985.5701756	393866.4245	5.86E+08	1.51E+12	5.15E+15	1.98E+19	7.87E+22	26.87097212	4.953782216	1.222991034	0.361672562	0.123839683	0.047092826	0.019271746	0.008309347	26.87097212	7.478396801	2.765967425	1.251380285	0.655743951	0.378787147	0.233197408	0.149301646	1.047150676	1.043521788	1.020974045	1.008402195	0.990133484	0.970641973	0.954856902	0.942870674
[truncated: 552 more columns]
