# Supplementary material for: Choquet integral-based fuzzy molecular characterizations: when global definitions are computed from the dependency among atom/bond contributions (LOVIs/LOEIs)
Source: J Cheminform. 2018 Oct 25;10:51. doi: 10.1186/s13321-018-0306-7 (PMC6755596; doi:10.1186/s13321-018-0306-7)
Supplement: Supplementary file 3 — Additional file 3. Matrices of descriptors obtained from the calculation of the projects created in Additional file 2 on the Steroid dataset. [file 13321_2018_306_MOESM3_ESM.zip › Suppl. Info. 3/2 - Datasets L-measure = 0.5/AO1/AO1(0.3).csv]

molecules	pK(log1/K)	CHOQUET[0.5;AO1;0.3]_B_AB_nCi_2_M10_NS0_T_KA_h-s_MID	CHOQUET[0.5;AO1;0.3]_B_AB_nCi_2_M10_NS1_T_KA_h-s_MID	CHOQUET[0.5;AO1;0.3]_B_AB_nCi_2_M10_NS2_T_KA_h-s_MID	CHOQUET[0.5;AO1;0.3]_B_AB_nCi_2_M10_NS3_T_KA_h-s_MID	CHOQUET[0.5;AO1;0.3]_B_AB_nCi_2_M10_NS4_T_KA_h-s_MID	CHOQUET[0.5;AO1;0.3]_B_AB_nCi_2_M10_NS5_T_KA_h-s_MID	CHOQUET[0.5;AO1;0.3]_B_AB_nCi_2_M10_NS6_T_KA_h-s_MID	CHOQUET[0.5;AO1;0.3]_B_AB_nCi_2_M10_NS7_T_KA_h-s_MID	CHOQUET[0.5;AO1;0.3]_B_AB_nCi_2_M13_NS0_T_KA_h-s_MID	CHOQUET[0.5;AO1;0.3]_B_AB_nCi_2_M13_NS1_T_KA_h-s_MID	CHOQUET[0.5;AO1;0.3]_B_AB_nCi_2_M13_NS2_T_KA_h-s_MID	CHOQUET[0.5;AO1;0.3]_B_AB_nCi_2_M13_NS3_T_KA_h-s_MID	CHOQUET[0.5;AO1;0.3]_B_AB_nCi_2_M13_NS4_T_KA_h-s_MID	CHOQUET[0.5;AO1;0.3]_B_AB_nCi_2_M13_NS5_T_KA_h-s_MID	CHOQUET[0.5;AO1;0.3]_B_AB_nCi_2_M13_NS6_T_KA_h-s_MID	CHOQUET[0.5;AO1;0.3]_B_AB_nCi_2_M13_NS7_T_KA_h-s_MID	CHOQUET[0.5;AO1;0.3]_B_AB_nCi_2_M16_NS0_T_KA_h-s_MID	CHOQUET[0.5;AO1;0.3]_B_AB_nCi_2_M16_NS1_T_KA_h-s_MID	CHOQUET[0.5;AO1;0.3]_B_AB_nCi_2_M16_NS2_T_KA_h-s_MID	CHOQUET[0.5;AO1;0.3]_B_AB_nCi_2_M16_NS3_T_KA_h-s_MID	CHOQUET[0.5;AO1;0.3]_B_AB_nCi_2_M16_NS4_T_KA_h-s_MID	CHOQUET[0.5;AO1;0.3]_B_AB_nCi_2_M16_NS5_T_KA_h-s_MID	CHOQUET[0.5;AO1;0.3]_B_AB_nCi_2_M16_NS6_T_KA_h-s_MID	CHOQUET[0.5;AO1;0.3]_B_AB_nCi_2_M16_NS7_T_KA_h-s_MID	CHOQUET[0.5;AO1;0.3]_B_AB_nCi_2_M3_NS0_T_KA_h-s_MID	CHOQUET[0.5;AO1;0.3]_B_AB_nCi_2_M3_NS1_T_KA_h-s_MID	CHOQUET[0.5;AO1;0.3]_B_AB_nCi_2_M3_NS2_T_KA_h-s_MID	CHOQUET[0.5;AO1;0.3]_B_AB_nCi_2_M3_NS3_T_KA_h-s_MID	CHOQUET[0.5;AO1;0.3]_B_AB_nCi_2_M3_NS4_T_KA_h-s_MID	CHOQUET[0.5;AO1;0.3]_B_AB_nCi_2_M3_NS5_T_KA_h-s_MID	CHOQUET[0.5;AO1;0.3]_B_AB_nCi_2_M3_NS6_T_KA_h-s_MID	CHOQUET[0.5;AO1;0.3]_B_AB_nCi_2_M3_NS7_T_KA_h-s_MID	CHOQUET[0.5;AO1;0.3]_B_AB_nCi_2_M5_NS0_T_KA_h-s_MID	CHOQUET[0.5;AO1;0.3]_B_AB_nCi_2_M5_NS1_T_KA_h-s_MID	CHOQUET[0.5;AO1;0.3]_B_AB_nCi_2_M5_NS2_T_KA_h-s_MID	CHOQUET[0.5;AO1;0.3]_B_AB_nCi_2_M5_NS3_T_KA_h-s_MID	CHOQUET[0.5;AO1;0.3]_B_AB_nCi_2_M5_NS4_T_KA_h-s_MID	CHOQUET[0.5;AO1;0.3]_B_AB_nCi_2_M5_NS5_T_KA_h-s_MID	CHOQUET[0.5;AO1;0.3]_B_AB_nCi_2_M5_NS6_T_KA_h-s_MID	CHOQUET[0.5;AO1;0.3]_B_AB_nCi_2_M5_NS7_T_KA_h-s_MID	CHOQUET[0.5;AO1;0.3]_B_AB_nCi_2_M10_SS0_T_KA_h-s_MID	CHOQUET[0.5;AO1;0.3]_B_AB_nCi_2_M10_SS1_T_KA_h-s_MID	CHOQUET[0.5;AO1;0.3]_B_AB_nCi_2_M10_SS2_T_KA_h-s_MID	CHOQUET[0.5;AO1;0.3]_B_AB_nCi_2_M10_SS3_T_KA_h-s_MID	CHOQUET[0.5;AO1;0.3]_B_AB_nCi_2_M10_SS4_T_KA_h-s_MID	CHOQUET[0.5;AO1;0.3]_B_AB_nCi_2_M10_SS5_T_KA_h-s_MID	CHOQUET[0.5;AO1;0.3]_B_AB_nCi_2_M10_SS6_T_KA_h-s_MID	CHOQUET[0.5;AO1;0.3]_B_AB_nCi_2_M10_SS7_T_KA_h-s_MID
STEsteroids2COR3D.sdf_aldosterone	-6.279	25.08998434	20.56685518	22.25536058	36.96248648	91.76438978	287.7224885	987.8122491	3542.363365	25.08998434	30.30739331	48.47493124	97.4713931	239.2504989	696.1450589	2311.957098	8467.403946	25.08998434	1301.576993	776149.4854	7.57E+09	9.96E+13	1.02E+18	8.45E+21	5.88E+25	25.08998434	4.752725957	1.171146933	0.34465504	0.11580711	0.043181239	0.017440288	0.007476898	25.08998434	7.180203457	2.71227173	1.253543216	0.670577689	0.390170969	0.240660292	0.153980161	1.038694704	1.044774246	1.042263608	1.045483173	1.044367099	1.039107767	1.026394859	1.015051694
STEsteroids2COR3D.sdf_androstanediol	-5	20.35377376	16.16598896	16.55337585	24.75416484	50.501607	124.0389561	333.8655878	941.1382122	20.35377376	9.971420215	10.88427471	18.58574954	43.2901688	124.7608564	424.5775666	1653.011235	20.35377376	1863.14601	3.93E+07	8.88E+11	1.82E+16	3.67E+20	7.26E+24	1.40E+29	20.35377376	4.491556537	1.277863738	0.433051134	0.166310385	0.070201727	0.031679339	0.014998761	20.35377376	6.065323518	2.388981161	1.098849459	0.580366799	0.336581872	0.20621458	0.130394276	1.035168777	1.049923437	1.039896434	1.031837471	1.02712943	1.02590889	1.026392771	1.025476523
STEsteroids2COR3D.sdf_5_androstenediol	-5	20.31255462	14.59608401	13.09177388	14.74863398	20.79591285	35.67088473	71.09979153	160.5208768	20.31255462	10.80966643	13.51106898	27.56185455	77.76640967	268.0261509	1044.453588	4376.272367	20.31255462	477.9741811	786638.4082	6.33E+09	4.11E+13	2.14E+17	9.71E+20	4.05E+24	20.31255462	4.332794771	1.210613878	0.403824138	0.155301162	0.065274	0.029012768	0.013366087	20.31255462	6.081147144	2.413633374	1.117501926	0.594570762	0.346725107	0.213535043	0.135744229	1.037681865	1.054156743	1.051910737	1.036600845	1.018790191	1.000678665	0.98339533	0.969234661
STEsteroids2COR3D.sdf_4_androstenedione	-5.763	20.36678603	13.67934675	13.09839653	17.81798598	32.74319377	75.05865383	199.294826	587.2774313	20.36678603	23.74981145	34.03920899	58.96620178	121.3263629	285.072862	740.1606052	2069.166095	20.36678603	1263.368471	1.87E+07	2.99E+11	3.29E+15	3.06E+19	2.67E+23	2.26E+27	20.36678603	4.056410498	1.094535789	0.351294062	0.130826201	0.054494703	0.025064833	0.012850816	20.36678603	6.133649605	2.458343298	1.170824501	0.635797845	0.374951135	0.233442607	0.150521185	1.032397629	1.025995766	1.0120755	1.003005089	0.991884632	0.981002022	0.97211914	0.964239219
STEsteroids2COR3D.sdf_androsterone	-5.613	20.44723432	17.89284546	26.31922914	82.53872848	462.5985112	3252.764747	24541.71568	189410.3133	20.44723432	24.83999232	38.45970976	78.69156112	209.8496751	683.5929353	2497.995419	9673.356028	20.44723432	1159.35164	1760851.527	1.72E+10	1.99E+14	1.93E+18	1.58E+22	1.14E+26	20.44723432	4.32425494	1.261136705	0.46667502	0.209012667	0.105760369	0.057680642	0.0329797	20.44723432	6.119390198	2.420328144	1.125000293	0.59443235	0.343512284	0.209632475	0.132227084	1.031347947	1.037719131	1.026335601	1.027038394	1.025819735	1.01977178	1.011239504	1.004366373
STEsteroids2COR3D.sdf_corticosterone	-7.881	24.09159358	17.81344535	17.57493199	25.32547741	55.18909943	172.3584914	700.4311823	3376.971602	24.09159358	23.38745294	29.70927117	47.57713002	94.3959248	223.495982	605.9153943	1795.214863	24.09159358	1088.619748	405549.0144	4.32E+08	8.38E+11	2.13E+15	6.00E+18	1.72E+22	24.09159358	4.520640809	1.141934842	0.341488242	0.118270855	0.045550762	0.018911858	0.008316114	24.09159358	6.827353927	2.584103602	1.194444977	0.638135736	0.372212215	0.230192787	0.147676388	1.039083634	1.027409447	0.997757085	0.981227738	0.970938575	0.958971003	0.947445385	0.938869688
STEsteroids2COR3D.sdf_cortisol	-7.881	25.1275247	22.45115907	32.43828291	71.88974465	216.6190304	783.0203515	3167.891459	13854.86157	25.1275247	53.77410028	169.4857345	729.0331477	4033.625285	26952.89759	206976.3937	1766379.343	25.1275247	1148.889757	533582.7262	1.24E+09	3.82E+12	1.13E+16	3.17E+19	8.58E+22	25.1275247	4.790232888	1.262426256	0.409287769	0.158236611	0.068704649	0.032427056	0.016279393	25.1275247	7.051766527	2.656089173	1.218842113	0.647777497	0.377809055	0.234100399	0.150569499	1.041502902	1.017950408	0.993342824	0.983201408	0.981969526	0.986717337	0.992904929	0.995297008
STEsteroids2COR3D.sdf_cortisone	-6.892	25.15464843	19.10446955	21.10390818	35.11091275	82.4205893	235.0399614	739.7905016	2419.925328	25.15464843	29.18430263	42.3993554	76.15468837	164.7303465	414.6928633	1151.040022	3425.954775	25.15464843	1762.472278	3516038.173	1.90E+10	1.06E+14	5.70E+17	2.99E+21	1.54E+25	25.15464843	4.73433828	1.224900296	0.383688095	0.140552205	0.057642441	0.025652069	0.012227099	25.15464843	7.038490832	2.652350465	1.230358942	0.663085948	0.39194341	0.246044412	0.160689124	1.043016769	1.044810085	1.032332641	1.020836011	1.012383661	1.00735206	1.005649044	1.005425737
STEsteroids2COR3D.sdf_dehydroepiandrosterone	-5	20.33337707	14.21486545	12.12260264	12.97764258	18.70719799	36.32646037	88.86885911	250.7966006	20.33337707	10.87480762	14.10703817	32.26473647	105.8262382	422.8635016	1871.536843	8650.321868	20.33337707	427.1750457	111112.0336	1.12E+08	2.00E+11	3.69E+14	6.21E+17	9.57E+20	20.33337707	4.35128319	1.221242638	0.413412312	0.16003421	0.067823755	0.030461961	0.014227836	20.33337707	6.09823666	2.430512349	1.142994606	0.612045518	0.357972788	0.221163019	0.141163494	1.037038605	1.055398269	1.0441439	1.029498038	1.019080763	1.011380842	1.00603711	1.002317783
STEsteroids2COR3D.sdf_11_deoxycorticosterone	-7.653	23.10621868	16.02967776	15.89412597	25.41740987	62.23517589	198.9872337	732.1827195	2868.457216	23.10621868	26.30986408	37.46731423	64.73595728	131.4046425	307.4146671	801.4017923	2260.602938	23.10621868	1075.421895	1522234.91	1.03E+10	6.69E+13	3.86E+17	2.06E+21	1.05E+25	23.10621868	4.308783463	1.099092848	0.336344325	0.120233144	0.048407591	0.021490275	0.010586735	23.10621868	6.542243107	2.500662159	1.164595632	0.625578636	0.366504958	0.227274928	0.146031001	1.03819941	1.026742144	0.995232385	0.973815641	0.973770754	0.981058117	0.98535997	0.986129667
STEsteroids2COR3D.sdf_11_deoxycortisol	-7.881	24.15769794	17.0595876	17.46816374	29.76670496	79.42663079	271.4105378	1028.461644	4051.705947	24.15769794	28.32430351	40.40871457	68.80969561	139.4784177	327.8267406	863.4341198	2466.259441	24.15769794	1010.09028	889258.533	5.83E+09	5.29E+13	4.18E+17	2.85E+21	1.73E+25	24.15769794	4.442339872	1.128270754	0.346253936	0.123824934	0.04967559	0.021709627	0.010256294	24.15769794	6.770106104	2.569517497	1.190752749	0.63471122	0.371012655	0.229889856	0.147800914	1.040626267	1.025692507	0.994136951	0.971208695	0.96343603	0.96285584	0.965331925	0.968939885
STEsteroids2COR3D.sdf_dihydrotestosterone	-5.919	20.39249025	13.98702547	14.36524078	20.9520367	42.2643935	104.5033239	279.4056854	786.8429459	20.39249025	24.53249972	37.24546711	68.48020349	148.9280383	370.418355	1014.257171	2951.712224	20.39249025	1310.81683	6241789.511	7.03E+10	6.70E+14	5.94E+18	5.19E+22	4.53E+26	20.39249025	4.16288248	1.158356558	0.3857938	0.14679078	0.061197922	0.027423669	0.013369092	20.39249025	6.100294474	2.415288925	1.124565465	0.599472788	0.347105716	0.21204156	0.133782055	1.030977041	1.039506031	1.030221213	1.020808066	1.01527005	1.011407647	1.010083929	1.010403268
STEsteroids2COR3D.sdf_estradiol	-5	19.21512936	11.12714116	8.468626302	14.85149542	85.31261322	804.8039665	7980.650533	74793.24425	19.21512936	35.58580154	89.21406252	291.9070268	1175.581875	5497.485111	28648.28976	161211.9764	19.21512936	3119.007333	3.45E+08	5.22E+13	5.05E+18	3.71E+23	2.36E+28	1.40E+33	19.21512936	4.30774959	1.283094612	0.485027036	0.220562348	0.113956773	0.064043287	0.038191794	19.21512936	5.832100078	2.400339665	1.155500872	0.638626518	0.383094521	0.242053103	0.157834796	1.034328391	1.024800876	0.988949046	0.982240431	0.98809586	0.997693664	1.004271917	1.000834027
STEsteroids2COR3D.sdf_estriol	-5	20.05396484	11.78948507	8.752869818	13.82170224	76.18929329	729.5751432	7376.48892	70324.81478	20.05396484	37.88889932	97.345643	327.8222123	1362.508375	6588.241729	35463.62024	205383.4056	20.05396484	3062.641508	3.06E+08	4.88E+13	4.89E+18	3.66E+23	2.35E+28	1.40E+33	20.05396484	4.405209029	1.292209182	0.478495828	0.214449734	0.109602144	0.061089242	0.036208956	20.05396484	5.971663601	2.441288312	1.167045507	0.643093688	0.385358579	0.243422759	0.158778315	1.038628929	1.037332715	1.005072582	0.995724012	0.996779133	1.001491786	1.006064189	1.006940902
STEsteroids2COR3D.sdf_estrone	-5	19.23441387	11.19722989	8.552354886	14.11795173	75.69629422	698.189666	6809.097694	62574.48305	19.23441387	35.81921922	89.800807	293.4821496	1188.565815	5681.877615	30722.68401	181408.2335	19.23441387	2242.26815	2.62E+07	1.12E+12	4.23E+16	1.31E+21	3.48E+25	8.39E+29	19.23441387	4.327583057	1.291798896	0.490071021	0.223117389	0.114980287	0.064192362	0.037893857	19.23441387	5.852223876	2.417465308	1.183494914	0.66469794	0.405743443	0.260798799	0.173038543	1.033359176	1.021816509	0.98434621	0.975106213	0.980637021	0.981918759	0.977887915	0.974275673
STEsteroids2COR3D.sdf_etiocholanolone	-5.225	20.32573513	16.88098372	20.27084802	39.39214786	129.0173992	604.5588304	3385.543061	20283.81731	20.32573513	12.67473442	10.64148449	11.17502035	14.15721609	21.44699266	37.02287494	69.95949307	20.32573513	376.8874754	112081.0771	2.89E+08	8.92E+11	2.26E+15	4.84E+18	9.18E+21	20.32573513	4.312640639	1.244822153	0.441651917	0.185642091	0.088051087	0.04519956	0.024473182	20.32573513	6.183250705	2.450271948	1.134332555	0.597325423	0.344938197	0.210763315	0.133126716	1.034806763	1.047101307	1.03745679	1.030522853	1.027433495	1.022625165	1.014892823	1.006680812
STEsteroids2COR3D.sdf_pregnenolone	-5.225	22.14919263	16.25982297	14.56500808	16.4644643	24.61169017	48.78906403	119.2735846	333.6000653	22.14919263	12.3372347	16.35776374	36.44326616	112.0291366	411.2131092	1667.36253	7184.975295	22.14919263	788.0869613	1.12E+07	4.42E+11	9.60E+15	1.48E+20	1.93E+24	2.35E+28	22.14919263	4.545626887	1.231317466	0.403391437	0.154222957	0.065181652	0.029213357	0.013590947	22.14919263	6.367117864	2.463330953	1.139394104	0.607893554	0.354304751	0.218310389	0.138981592	1.039125912	1.044092828	1.020894202	0.990534131	0.967011317	0.951795447	0.94152309	0.934997534
STEsteroids2COR3D.sdf_17a_hydroxypregnenolone	-5	23.17216458	17.1822245	15.51645446	17.11618423	22.36889757	33.91460956	58.08370227	109.7936458	23.17216458	13.75093212	18.98105765	42.18429019	123.8730108	423.8173786	1574.180718	6096.343525	23.17216458	666.0627877	2776358.669	6.53E+10	9.60E+14	1.01E+19	8.80E+22	6.91E+26	23.17216458	4.650837487	1.223385325	0.385861795	0.142229707	0.058057163	0.025188545	0.011334993	23.17216458	6.606780695	2.539225501	1.1688674	0.617255533	0.35822222	0.220527016	0.140554911	1.041938558	1.0538291	1.044887128	1.027573325	1.011229368	0.998353867	0.989672843	0.983159332
STEsteroids2COR3D.sdf_progesterone	-7.38	22.17105079	15.27783461	14.48022801	20.58188202	42.81633336	115.8180912	369.6798702	1311.810397	22.17105079	25.26866929	36.1353029	62.8920223	129.3994762	307.0744211	813.1476366	2331.935801	22.17105079	973.0236669	1538337.44	9.33E+09	5.26E+13	2.65E+17	1.23E+21	5.52E+24	22.17105079	4.226553246	1.0929187	0.335419025	0.119533477	0.047782078	0.021190068	0.01056671	22.17105079	6.411299097	2.493025114	1.166708918	0.629145386	0.368422888	0.22795151	0.146070374	1.034300603	1.026652804	1.005859669	0.98957741	0.983171643	0.980767635	0.978164125	0.976739803
STEsteroids2COR3D.sdf_17a_hydroxyprogesterone	-7.74	23.19370252	16.29316309	16.13161334	25.32346623	61.67925944	197.6565395	727.1295115	2856.888479	23.19370252	26.80494531	37.91171053	64.56627993	131.3192563	308.0840991	809.953934	2312.345384	23.19370252	889.6886726	1370303.395	1.69E+10	1.95E+14	1.79E+18	1.39E+22	9.69E+25	23.19370252	4.36115371	1.117972187	0.34242319	0.120860975	0.047773012	0.020727457	0.009861238	23.19370252	6.639790262	2.561360037	1.193249332	0.638461571	0.372876383	0.230604948	0.147892366	1.037442401	1.025238657	1.004263161	0.990015056	0.983651228	0.97952151	0.977212065	0.976585646
STEsteroids2COR3D.sdf_testosterone	-6.724	20.34049249	13.79414155	13.39795524	18.76405395	34.91818301	78.50977761	202.2099943	582.2283579	20.34049249	23.71755892	34.83360959	62.26062488	131.6845678	314.0001234	820.9093806	2283.136183	20.34049249	1512.323339	1.19E+07	1.30E+11	1.30E+15	1.24E+19	1.15E+23	1.07E+27	20.34049249	4.056929808	1.100780224	0.352811941	0.131207631	0.05465937	0.025287012	0.013155038	20.34049249	6.113410598	2.439946358	1.143781337	0.613543619	0.35788835	0.220169454	0.139934392	1.033315448	1.02827483	1.01743047	1.015496017	1.017846913	1.02278695	1.024236157	1.021153081
STEsteroids2COR3D.sdf_prednisolone	-7.512	25.08077306	16.54548582	14.27158312	17.37729835	31.07508533	77.43312388	237.8280533	811.5976499	25.08077306	33.71519005	59.20468429	129.8803188	353.3608491	1151.543127	4297.644861	17600.20458	25.08077306	1446.013045	1774192.963	1.45E+10	1.86E+14	2.26E+18	2.44E+22	2.35E+26	25.08077306	4.919362715	1.296804602	0.41952943	0.161050607	0.069848821	0.033025066	0.016705214	25.08077306	7.052177204	2.675286276	1.241426237	0.667358293	0.393154471	0.245829499	0.159587568	1.040944152	1.02946674	1.012022302	0.995189769	0.979760606	0.967248101	0.959688359	0.954924816
STEsteroids2COR3D.sdf_cortisolacetat	-7.553	28.03997279	25.66116206	37.34280227	84.88333437	262.3411619	966.4348671	3944.566347	17245.04883	28.03997279	61.71013634	206.1351209	1003.242986	6663.860602	55534.31893	538454.513	5764865.324	28.03997279	1334.243036	490191.2295	8.77E+08	2.69E+12	8.44E+15	2.51E+19	7.14E+22	28.03997279	5.010899551	1.27669861	0.414713147	0.163606135	0.072554019	0.034853399	0.017771673	28.03997279	7.31619715	2.654827246	1.218460918	0.661810767	0.391497918	0.245725938	0.160202919	1.042391155	1.025204188	1.002805157	0.993508154	0.991610859	0.99093744	0.99000783	0.987557108
STEsteroids2COR3D.sdf_4_pregnene_3_11_20_trione	-6.779	23.19348776	17.15455546	17.51758369	25.53599498	51.8395766	134.5098809	399.3093225	1272.984096	23.19348776	25.64027162	36.67786816	65.54333505	142.940939	366.1053172	1039.415332	3197.70242	23.19348776	1198.586857	448045.5353	4.46E+08	7.05E+11	1.38E+15	2.97E+18	6.60E+21	23.19348776	4.499011457	1.18344025	0.371709545	0.136297822	0.056060357	0.025221705	0.012259399	23.19348776	6.683885394	2.576829151	1.208331411	0.658534678	0.39103714	0.245994706	0.160909957	1.036576179	1.039172192	1.024951318	1.008224954	0.995372972	0.987735421	0.984941379	0.984484875
STEsteroids2COR3D.sdf_epicorticosterone	-7.2	24.05973793	16.86649407	16.86101721	26.21543485	61.26381579	188.2147719	676.7143477	2632.879472	24.05973793	26.51826724	36.73580818	62.62055982	126.6115817	296.3415601	774.0107682	2187.336749	24.05973793	1024.261291	1336245.917	8.64E+09	5.26E+13	2.75E+17	1.29E+21	5.68E+24	24.05973793	4.451916265	1.127046485	0.3408017	0.120433095	0.047938325	0.021001812	0.010175395	24.05973793	6.759114406	2.562115155	1.185056403	0.634089346	0.370820972	0.229910584	0.147802028	1.04212316	1.031784406	1.001053463	0.976740296	0.970210198	0.973242432	0.976763991	0.978748488
STEsteroids2COR3D.sdf_19_nortestosterone	-6.144	19.2983299	13.58790734	13.75550004	19.64092402	36.64668728	82.2098949	211.4572189	608.863041	19.2983299	22.23600572	32.89573688	60.87299729	133.805793	327.8954708	871.6017627	2445.389404	19.2983299	1542.264804	1.48E+07	1.62E+11	1.58E+15	1.50E+19	1.43E+23	1.37E+27	19.2983299	3.857551221	1.059376583	0.347393617	0.131505556	0.055729173	0.02622129	0.013880673	19.2983299	5.824638082	2.351091837	1.121715063	0.60918988	0.358179021	0.221483405	0.141236188	1.030879662	1.025412742	1.015489025	1.014102658	1.017190036	1.023291281	1.024780731	1.022419574
STEsteroids2COR3D.sdf_16a_17a_dihydroxyprogesterone	-6.247	24.07126771	17.29027845	17.95034143	30.64226397	81.68973441	278.9033905	1053.951003	4113.950931	24.07126771	28.09403342	40.28664628	69.54042457	143.0390005	339.5407547	899.7175985	2578.715066	24.07126771	873.6813966	1276061.024	1.67E+10	2.00E+14	1.90E+18	1.51E+22	1.06E+26	24.07126771	4.476992981	1.138540003	0.345069782	0.120729869	0.047241784	0.020256318	0.009511569	24.07126771	6.815350911	2.606191677	1.206056923	0.643049586	0.375555019	0.232493858	0.149286702	1.040523312	1.028603232	1.006454173	0.994304343	0.989685945	0.987597175	0.987167225	0.987378888
STEsteroids2COR3D.sdf_16a_methylprogesterone	-7.12	22.97238062	16.18247257	15.97904731	24.36896781	55.42103611	163.4748674	554.2162135	2019.695766	22.97238062	26.53126446	38.38087247	67.27560242	139.1843318	330.4022403	872.1558316	2483.40601	22.97238062	949.651491	1414486.013	8.96E+09	5.19E+13	2.64E+17	1.24E+21	5.51E+24	22.97238062	4.320698544	1.10379527	0.335300619	0.118208875	0.046767199	0.020501008	0.010080986	22.97238062	6.554468426	2.527382983	1.170308071	0.626707178	0.365558485	0.225580794	0.144189413	1.03970524	1.031268045	1.00874028	0.993922863	0.98949846	0.98859684	0.9880732	0.988198807
STEsteroids2COR3D.sdf_19_norprogesterone	-6.817	21.14822321	14.97297638	14.73427114	21.54380792	45.29319449	122.6817171	390.82383	1382.843867	21.14822321	23.90279426	34.61638934	62.2395544	132.2547354	321.4580895	863.0078907	2490.627492	21.14822321	1015.507182	1623290.625	9.49E+09	5.16E+13	2.50E+17	1.12E+21	4.78E+24	21.14822321	4.033945232	1.05434771	0.329206604	0.119237684	0.048400017	0.021789508	0.011037563	21.14822321	6.13599986	2.411557134	1.145508853	0.62442766	0.36835973	0.229152878	0.147465855	1.032212478	1.024793557	1.006868982	0.99495425	0.991032318	0.991463009	0.992016585	0.992803743
STEsteroids2COR3D.sdf_2a_methylcortisol	-7.688	25.90158849	19.12350753	18.88905984	27.20657122	58.14383226	172.3154201	651.2114513	2903.194855	25.90158849	24.84629253	31.07964928	48.52099584	92.85919396	211.213747	549.7387528	1579.6351	25.90158849	1075.8461	554756.2802	1.08E+09	3.40E+12	1.32E+16	5.37E+19	2.15E+23	25.90158849	4.743356339	1.179163815	0.350021283	0.120957985	0.046688824	0.019490239	0.008620755	25.90158849	7.175426004	2.673851209	1.218147792	0.642611875	0.372919106	0.23013871	0.147526128	1.045147088	1.041892989	1.017097745	1.002312534	0.983508566	0.964624019	0.950830783	0.940938898
STEsteroids2COR3D.sdf_2a_methyl_9a_fluoro_cortisol	-5.797	26.99016772	20.01284585	19.64469646	27.51238642	56.61714241	161.9439489	597.1094634	2630.800376	26.99016772	25.25311138	30.77447657	47.12207562	89.20921817	202.2078082	526.6138239	1516.852298	26.99016772	1051.724262	533942.9138	1.05E+09	3.28E+12	1.26E+16	5.15E+19	2.07E+23	26.99016772	4.961867271	1.223500306	0.362141316	0.124394589	0.04762811	0.019719166	0.008654651	26.99016772	7.488838132	2.766909798	1.252533522	0.657411417	0.380562916	0.234859507	0.150792662	1.047221384	1.044339357	1.023631225	1.013459893	0.997318686	0.979519887	0.965007604	0.954020502
[truncated: 552 more columns]
