# Supplementary material for: Choquet integral-based fuzzy molecular characterizations: when global definitions are computed from the dependency among atom/bond contributions (LOVIs/LOEIs)
Source: J Cheminform. 2018 Oct 25;10:51. doi: 10.1186/s13321-018-0306-7 (PMC6755596; doi:10.1186/s13321-018-0306-7)
Supplement: Supplementary file 3 — Additional file 3. Matrices of descriptors obtained from the calculation of the projects created in Additional file 2 on the Steroid dataset. [file 13321_2018_306_MOESM3_ESM.zip › Suppl. Info. 3/2 - Datasets L-measure = 0.5/AO1/AO1(0.4).csv]

molecules	pK(log1/K)	CHOQUET[0.5;AO1;0.4]_B_AB_nCi_2_M10_NS0_T_KA_h-s_MID	CHOQUET[0.5;AO1;0.4]_B_AB_nCi_2_M10_NS1_T_KA_h-s_MID	CHOQUET[0.5;AO1;0.4]_B_AB_nCi_2_M10_NS2_T_KA_h-s_MID	CHOQUET[0.5;AO1;0.4]_B_AB_nCi_2_M10_NS3_T_KA_h-s_MID	CHOQUET[0.5;AO1;0.4]_B_AB_nCi_2_M10_NS4_T_KA_h-s_MID	CHOQUET[0.5;AO1;0.4]_B_AB_nCi_2_M10_NS5_T_KA_h-s_MID	CHOQUET[0.5;AO1;0.4]_B_AB_nCi_2_M10_NS6_T_KA_h-s_MID	CHOQUET[0.5;AO1;0.4]_B_AB_nCi_2_M10_NS7_T_KA_h-s_MID	CHOQUET[0.5;AO1;0.4]_B_AB_nCi_2_M13_NS0_T_KA_h-s_MID	CHOQUET[0.5;AO1;0.4]_B_AB_nCi_2_M13_NS1_T_KA_h-s_MID	CHOQUET[0.5;AO1;0.4]_B_AB_nCi_2_M13_NS2_T_KA_h-s_MID	CHOQUET[0.5;AO1;0.4]_B_AB_nCi_2_M13_NS3_T_KA_h-s_MID	CHOQUET[0.5;AO1;0.4]_B_AB_nCi_2_M13_NS4_T_KA_h-s_MID	CHOQUET[0.5;AO1;0.4]_B_AB_nCi_2_M13_NS5_T_KA_h-s_MID	CHOQUET[0.5;AO1;0.4]_B_AB_nCi_2_M13_NS6_T_KA_h-s_MID	CHOQUET[0.5;AO1;0.4]_B_AB_nCi_2_M13_NS7_T_KA_h-s_MID	CHOQUET[0.5;AO1;0.4]_B_AB_nCi_2_M16_NS0_T_KA_h-s_MID	CHOQUET[0.5;AO1;0.4]_B_AB_nCi_2_M16_NS1_T_KA_h-s_MID	CHOQUET[0.5;AO1;0.4]_B_AB_nCi_2_M16_NS2_T_KA_h-s_MID	CHOQUET[0.5;AO1;0.4]_B_AB_nCi_2_M16_NS3_T_KA_h-s_MID	CHOQUET[0.5;AO1;0.4]_B_AB_nCi_2_M16_NS4_T_KA_h-s_MID	CHOQUET[0.5;AO1;0.4]_B_AB_nCi_2_M16_NS5_T_KA_h-s_MID	CHOQUET[0.5;AO1;0.4]_B_AB_nCi_2_M16_NS6_T_KA_h-s_MID	CHOQUET[0.5;AO1;0.4]_B_AB_nCi_2_M16_NS7_T_KA_h-s_MID	CHOQUET[0.5;AO1;0.4]_B_AB_nCi_2_M3_NS0_T_KA_h-s_MID	CHOQUET[0.5;AO1;0.4]_B_AB_nCi_2_M3_NS1_T_KA_h-s_MID	CHOQUET[0.5;AO1;0.4]_B_AB_nCi_2_M3_NS2_T_KA_h-s_MID	CHOQUET[0.5;AO1;0.4]_B_AB_nCi_2_M3_NS3_T_KA_h-s_MID	CHOQUET[0.5;AO1;0.4]_B_AB_nCi_2_M3_NS4_T_KA_h-s_MID	CHOQUET[0.5;AO1;0.4]_B_AB_nCi_2_M3_NS5_T_KA_h-s_MID	CHOQUET[0.5;AO1;0.4]_B_AB_nCi_2_M3_NS6_T_KA_h-s_MID	CHOQUET[0.5;AO1;0.4]_B_AB_nCi_2_M3_NS7_T_KA_h-s_MID	CHOQUET[0.5;AO1;0.4]_B_AB_nCi_2_M5_NS0_T_KA_h-s_MID	CHOQUET[0.5;AO1;0.4]_B_AB_nCi_2_M5_NS1_T_KA_h-s_MID	CHOQUET[0.5;AO1;0.4]_B_AB_nCi_2_M5_NS2_T_KA_h-s_MID	CHOQUET[0.5;AO1;0.4]_B_AB_nCi_2_M5_NS3_T_KA_h-s_MID	CHOQUET[0.5;AO1;0.4]_B_AB_nCi_2_M5_NS4_T_KA_h-s_MID	CHOQUET[0.5;AO1;0.4]_B_AB_nCi_2_M5_NS5_T_KA_h-s_MID	CHOQUET[0.5;AO1;0.4]_B_AB_nCi_2_M5_NS6_T_KA_h-s_MID	CHOQUET[0.5;AO1;0.4]_B_AB_nCi_2_M5_NS7_T_KA_h-s_MID	CHOQUET[0.5;AO1;0.4]_B_AB_nCi_2_M10_SS0_T_KA_h-s_MID	CHOQUET[0.5;AO1;0.4]_B_AB_nCi_2_M10_SS1_T_KA_h-s_MID	CHOQUET[0.5;AO1;0.4]_B_AB_nCi_2_M10_SS2_T_KA_h-s_MID	CHOQUET[0.5;AO1;0.4]_B_AB_nCi_2_M10_SS3_T_KA_h-s_MID	CHOQUET[0.5;AO1;0.4]_B_AB_nCi_2_M10_SS4_T_KA_h-s_MID	CHOQUET[0.5;AO1;0.4]_B_AB_nCi_2_M10_SS5_T_KA_h-s_MID	CHOQUET[0.5;AO1;0.4]_B_AB_nCi_2_M10_SS6_T_KA_h-s_MID	CHOQUET[0.5;AO1;0.4]_B_AB_nCi_2_M10_SS7_T_KA_h-s_MID
STEsteroids2COR3D.sdf_aldosterone	-6.279	25.18663929	20.6719398	22.98653914	40.88389103	109.3161029	360.4697792	1273.217114	4639.351966	25.18663929	30.56781716	50.01130992	104.0830193	265.837838	805.5814231	2781.873742	10563.47496	25.18663929	1378.951618	1247048.242	1.80E+10	2.26E+14	1.95E+18	1.31E+22	7.71E+25	25.18663929	4.758072372	1.171626674	0.345172493	0.116434474	0.043760701	0.017912192	0.007833864	25.18663929	7.187145273	2.713086751	1.254435358	0.671827988	0.391552105	0.242042217	0.155323495	1.038727992	1.045654174	1.044436398	1.048679281	1.048085734	1.043111663	1.030626102	1.019646553
STEsteroids2COR3D.sdf_androstanediol	-5	20.421322	16.23931737	16.88845974	26.22990875	55.75702987	141.4164011	389.4073287	1116.530693	20.421322	10.19167066	11.68169671	21.43961897	54.20148056	170.3798837	632.0570564	2648.547352	20.421322	2547.370224	6.01E+07	1.25E+12	2.51E+16	5.03E+20	9.88E+24	1.88E+29	20.421322	4.495037048	1.278373183	0.433645332	0.166912132	0.07075135	0.032139811	0.015358829	20.421322	6.070937967	2.389514294	1.099236471	0.58082214	0.337024748	0.206603209	0.130711271	1.035216942	1.050571643	1.042000207	1.035715983	1.032374768	1.032038856	1.033061712	1.032439616
STEsteroids2COR3D.sdf_5_androstenediol	-5	20.38570397	14.64096711	13.18218975	15.08079222	21.95527699	39.56212136	84.09246975	204.3334307	20.38570397	11.09680803	14.67027988	32.4690175	99.44535927	366.8503907	1501.078371	6486.025904	20.38570397	554.2428487	1505438.542	1.19E+10	6.76E+13	3.10E+17	1.27E+21	4.94E+24	20.38570397	4.336532333	1.210874467	0.404077427	0.155542264	0.065456424	0.029137533	0.013446679	20.38570397	6.086980493	2.414186655	1.118083727	0.595302522	0.347431462	0.214150482	0.136255237	1.037732428	1.054652966	1.053453717	1.039750079	1.023698428	1.007275457	0.991494773	0.978793039
STEsteroids2COR3D.sdf_4_androstenedione	-5.763	20.43538885	13.78935308	13.58032719	19.3021241	37.55827294	91.94842286	261.3595882	820.1674245	20.43538885	23.86154534	34.56931347	61.07320824	128.8443403	310.6021078	826.4948812	2363.886351	20.43538885	1559.85356	2.95E+07	3.93E+11	3.75E+15	3.25E+19	2.74E+23	2.30E+27	20.43538885	4.061450943	1.095240041	0.352199625	0.132329207	0.05637283	0.02718439	0.015174233	20.43538885	6.140401837	2.458839605	1.171306506	0.637039634	0.376690249	0.23541298	0.152581009	1.032425205	1.027145773	1.015068198	1.007216502	0.997040407	0.986829095	0.978571573	0.971277307
STEsteroids2COR3D.sdf_androsterone	-5.613	20.51369315	17.98223988	27.25195265	93.64636338	580.2581702	4341.37898	33845.36391	265107.8728	20.51369315	24.96312918	39.30931225	83.42724341	232.2524317	783.8443437	2929.388956	11495.82856	20.51369315	1287.569631	2917815.881	3.48E+10	3.86E+14	3.31E+18	2.35E+22	1.50E+26	20.51369315	4.328545641	1.262215548	0.468044856	0.210461344	0.10705245	0.058734978	0.033800615	20.51369315	6.125358355	2.420824341	1.125491921	0.595187449	0.344325609	0.210379814	0.132878112	1.031377027	1.038409199	1.028611076	1.029996381	1.028947374	1.023093621	1.014701392	1.007916281
STEsteroids2COR3D.sdf_corticosterone	-7.881	24.18045474	17.92731705	18.09119092	27.73172984	67.07070316	237.6261652	1086.422734	5718.689514	24.18045474	23.62575117	30.71242903	51.06501105	105.9418904	262.1668042	738.9691597	2259.21211	24.18045474	1142.53929	476583.7513	6.29E+08	1.44E+12	4.04E+15	1.18E+19	3.37E+22	24.18045474	4.526003315	1.142304109	0.341852735	0.118816204	0.046128487	0.019425106	0.008733724	24.18045474	6.834379687	2.584864028	1.195299064	0.639489566	0.373768818	0.231771565	0.149207631	1.039129479	1.028177404	1.000264601	0.985732508	0.97704342	0.966267084	0.955396724	0.947267658
STEsteroids2COR3D.sdf_cortisol	-7.881	25.23061319	22.72851998	34.38584278	81.00395364	256.747669	964.3154033	4026.872202	18149.10373	25.23061319	54.33153351	176.6494871	795.1719172	4630.874159	32672.66518	265497.3448	2409194.066	25.23061319	1214.602731	719631.2487	2.01E+09	6.24E+12	1.77E+16	4.71E+19	1.23E+23	25.23061319	4.795425242	1.262929143	0.410449812	0.15991705	0.070358557	0.033841361	0.017413651	25.23061319	7.06012988	2.65682397	1.219656801	0.649159156	0.379369405	0.235625961	0.151996444	1.041544142	1.01956998	0.996918158	0.98727617	0.986043847	0.991094158	0.997757931	1.000663512
STEsteroids2COR3D.sdf_cortisone	-6.892	25.25997216	19.23174171	21.69876	37.49242438	91.5540385	268.8392842	863.0098653	2864.194883	25.25997216	29.36128414	43.23758366	79.55793491	176.8562351	457.185072	1301.537602	3974.687576	25.25997216	1882.813303	4701493.676	2.67E+10	1.47E+14	7.75E+17	3.98E+21	2.01E+25	25.25997216	4.740615649	1.225385615	0.384463711	0.141603702	0.058755843	0.026716435	0.013199343	25.25997216	7.047170658	2.653142265	1.231321149	0.664729486	0.394011653	0.248324646	0.163070548	1.043064776	1.045801771	1.035014811	1.024866311	1.017247943	1.01259394	1.01115628	1.011241373
STEsteroids2COR3D.sdf_dehydroepiandrosterone	-5	20.40707941	14.26217785	12.24527569	13.43858396	20.67632238	44.3374738	119.5563197	362.6255916	20.40707941	11.17387196	15.45370747	38.91957299	139.3731256	591.3777541	2700.621885	12599.78776	20.40707941	469.8937983	151878.9176	1.90E+08	3.62E+11	6.44E+14	1.01E+18	1.44E+21	20.40707941	4.355363633	1.221551838	0.413691268	0.160319237	0.068070081	0.030653516	0.014367337	20.40707941	6.104500554	2.431110849	1.143709	0.613144764	0.359190341	0.222365998	0.142299072	1.037079393	1.055913686	1.045905168	1.033156022	1.02468597	1.01863156	1.014776462	1.012323852
STEsteroids2COR3D.sdf_11_deoxycorticosterone	-7.653	23.18888477	16.15345465	16.55411637	28.30519213	74.57792008	252.0908445	959.0313499	3812.149733	23.18888477	26.45987343	38.14943735	67.30728274	140.0824135	336.6413732	901.8140797	2613.652918	23.18888477	1201.334747	2520639.843	1.78E+10	1.07E+14	5.72E+17	2.88E+21	1.42E+25	23.18888477	4.313839769	1.099654701	0.33708803	0.121404431	0.0498442	0.023113424	0.012384434	23.18888477	6.549079434	2.501366171	1.165390212	0.626912249	0.368087544	0.228919125	0.147659228	1.038244471	1.027837883	0.998332093	0.978028574	0.978567992	0.986418266	0.991269761	0.992563372
STEsteroids2COR3D.sdf_11_deoxycortisol	-7.881	24.25223016	17.19293461	18.23905504	33.46543772	96.11041288	343.3070179	1322.393026	5205.205077	24.25223016	28.45931777	40.9636522	71.01855816	147.6444772	357.2007465	968.8601041	2845.649572	24.25223016	1113.383194	1394856.535	1.18E+10	1.07E+14	7.74E+17	4.71E+21	2.54E+25	24.25223016	4.44832251	1.128784982	0.346900205	0.124778539	0.050769806	0.022827694	0.011356773	24.25223016	6.778210695	2.570225469	1.191512141	0.636036666	0.372603069	0.231521746	0.149389604	1.040673089	1.026803114	0.997210079	0.97566117	0.968802694	0.968503159	0.970942527	0.974455826
STEsteroids2COR3D.sdf_dihydrotestosterone	-5.919	20.45691488	14.09720594	14.86359811	22.64067567	48.05401012	123.8907705	339.8764252	971.7567593	20.45691488	24.65527194	37.9347004	71.41166511	159.8081625	409.0313236	1148.694385	3414.677161	20.45691488	1519.707813	1.01E+07	1.08E+11	9.46E+14	8.04E+18	6.95E+22	6.07E+26	20.45691488	4.167026451	1.158726767	0.386135408	0.14744361	0.062157024	0.028689626	0.014985192	20.45691488	6.106147694	2.415787429	1.124881133	0.600159812	0.347888321	0.212777478	0.134432704	1.031009798	1.040725958	1.033653374	1.02600957	1.021382069	1.017814819	1.016544719	1.016858383
STEsteroids2COR3D.sdf_estradiol	-5	19.27565985	11.20974248	8.89949906	19.69542933	151.7899613	1613.42474	16108.33242	144464.5396	19.27565985	35.83749259	91.9302258	311.6642773	1304.392943	6331.267478	34151.4115	198272.159	19.27565985	4063.032148	7.06E+08	9.07E+13	7.07E+18	4.47E+23	2.61E+28	1.48E+33	19.27565985	4.311106096	1.285380444	0.488833982	0.224879569	0.118036142	0.067572188	0.041108636	19.27565985	5.83784645	2.400782697	1.15596214	0.639619413	0.384393122	0.243448121	0.159199065	1.034368652	1.025456387	0.991186268	0.986199298	0.993177822	1.003675981	1.011174144	1.008400011
STEsteroids2COR3D.sdf_estriol	-5	20.12173257	11.8728396	9.128043822	18.11918049	137.4100397	1496.772465	15279.35908	139324.0319	20.12173257	38.1673359	100.4036077	350.4449776	1512.364332	7574.830384	42057.94123	250055.8104	20.12173257	3868.606814	6.45E+08	8.77E+13	7.01E+18	4.47E+23	2.61E+28	1.48E+33	20.12173257	4.409454694	1.294358816	0.482312818	0.218818688	0.113729554	0.064653541	0.039151768	20.12173257	5.978517846	2.441793373	1.167442893	0.643980455	0.386505997	0.244636257	0.159951468	1.038688001	1.038012731	1.007380074	0.999681313	1.001896167	1.007460629	1.012884552	1.014618135
STEsteroids2COR3D.sdf_estrone	-5	19.29475485	11.28191767	8.978781659	18.4771195	134.3045447	1405.10965	13805.4774	121200.8627	19.29475485	36.05484731	92.47106918	313.4117022	1324.313812	6617.005916	37348.81915	229283.5514	19.29475485	2508.827247	4.70E+07	2.13E+12	7.32E+16	2.00E+21	4.74E+25	1.04E+30	19.29475485	4.331268802	1.293779859	0.493359292	0.226906376	0.118570273	0.067282564	0.040430843	19.29475485	5.858368477	2.417914725	1.183904069	0.665842175	0.407461666	0.262795849	0.175094206	1.033390536	1.022530655	0.98695766	0.980092798	0.98771647	0.990556031	0.987467996	0.98454882
STEsteroids2COR3D.sdf_etiocholanolone	-5.225	20.3950279	16.96267978	20.82820327	43.1893963	157.3805921	818.1490326	4898.697499	30265.71401	20.3950279	12.83596402	11.03820631	11.99622347	15.8059629	24.9723797	44.91817936	88.38126089	20.3950279	410.373451	180412.0455	5.78E+08	1.68E+12	3.74E+15	7.00E+18	1.19E+22	20.3950279	4.316900002	1.245771381	0.44275421	0.186969986	0.089356145	0.046331223	0.025384234	20.3950279	6.189456744	2.450726922	1.134828437	0.598060316	0.345714276	0.21148928	0.13377348	1.034845307	1.047846419	1.04024604	1.035394158	1.033372793	1.028876629	1.021154756	1.012971796
STEsteroids2COR3D.sdf_pregnenolone	-5.225	22.22993452	16.32676217	14.72172773	17.0551823	26.99351978	58.49923403	156.4143285	469.1483876	22.22993452	12.64717378	17.70228063	42.47836637	139.6551222	539.3949559	2270.656223	10075.94235	22.22993452	956.2977334	2.48E+07	8.02E+11	1.32E+16	1.71E+20	2.05E+24	2.42E+28	22.22993452	4.549805302	1.231844186	0.403775715	0.154493532	0.065374206	0.029347901	0.01368163	22.22993452	6.373713882	2.464020507	1.140174219	0.60901109	0.355484408	0.219425453	0.139992801	1.039182048	1.044574032	1.022584082	0.99416027	0.972704781	0.959126338	0.949900504	0.94400931
STEsteroids2COR3D.sdf_17a_hydroxypregnenolone	-5	23.26416028	17.2397782	15.64382365	17.46152402	23.2439421	36.22153586	64.45855485	128.1122331	23.26416028	14.09168417	20.47866409	48.42939903	149.6933685	530.892068	2017.202766	7912.904895	23.26416028	764.7374409	6025416.728	1.32E+11	1.54E+15	1.33E+19	1.02E+23	7.45E+26	23.26416028	4.655272195	1.223700407	0.3862236	0.142507325	0.058237766	0.025306021	0.011411093	23.26416028	6.614714118	2.53999002	1.169703297	0.618437791	0.359461365	0.221690497	0.141602628	1.041992363	1.054220429	1.046168652	1.030320824	1.01573315	1.004620309	0.99748764	0.992196404
STEsteroids2COR3D.sdf_progesterone	-7.38	22.24440668	15.38548426	15.0289121	22.68719729	50.82729391	147.6216946	500.8412333	1861.442992	22.24440668	25.41687217	36.82693745	65.58683362	138.7008328	338.7954382	923.0011173	2719.516569	22.24440668	1098.036446	2522053.527	1.55E+10	8.04E+13	3.76E+17	1.66E+21	7.21E+24	22.24440668	4.231799045	1.09344647	0.336232166	0.120869384	0.049437258	0.0230641	0.012659967	22.24440668	6.418366229	2.493606864	1.16730514	0.63042255	0.370087276	0.22974506	0.147882971	1.034341785	1.027685896	1.008892434	0.994089523	0.988612615	0.98691748	0.984895753	0.984110232
STEsteroids2COR3D.sdf_17a_hydroxyprogesterone	-7.74	23.27905228	16.41765188	16.83829499	28.51771598	75.81377429	259.5823512	993.2911154	3973.251497	23.27905228	26.94684508	38.51707285	67.01385298	140.1621286	339.0406494	918.8182318	2699.130494	23.27905228	993.0077356	2525442.142	3.46E+10	3.61E+14	2.90E+18	1.99E+22	1.25E+26	23.27905228	4.367371389	1.118482681	0.343158438	0.122016077	0.049097778	0.022096221	0.011249583	23.27905228	6.648167222	2.561966099	1.193823194	0.639761415	0.374555554	0.232385724	0.149658375	1.037485154	1.026337622	1.007330009	0.994406605	0.988806098	0.98508848	0.983040635	0.982599473
STEsteroids2COR3D.sdf_testosterone	-6.724	20.40888742	13.90613356	13.90940143	20.36182822	39.74637327	94.39228129	260.2560494	808.9756585	20.40888742	23.84575196	35.47361583	64.75170218	140.2671546	342.2129628	913.1339953	2585.766317	20.40888742	1869.316842	1.85E+07	1.94E+11	1.85E+15	1.71E+19	1.57E+23	1.44E+27	20.40888742	4.061872028	1.101446199	0.353757354	0.132836212	0.056724027	0.027644962	0.015771225	20.40888742	6.119694491	2.440425121	1.144230091	0.614475262	0.35898906	0.221248092	0.140925198	1.033351083	1.029362852	1.020050297	1.018914002	1.021829316	1.027481786	1.029814521	1.027654248
STEsteroids2COR3D.sdf_prednisolone	-7.512	25.17914732	16.62993902	14.56484252	18.55938981	36.02673848	98.55848335	325.5943606	1162.445377	25.17914732	33.98538709	60.75457163	137.4534499	389.3463316	1325.572875	5154.414053	21860.65573	25.17914732	1534.231124	2646184.282	2.92E+10	3.97E+14	4.62E+18	4.54E+22	3.92E+26	25.17914732	4.925006841	1.297355707	0.420592502	0.162448512	0.071286608	0.034366767	0.017892199	25.17914732	7.060432635	2.676002232	1.242192727	0.668783331	0.394907809	0.247663885	0.161387279	1.040991064	1.030080349	1.01396916	0.999181709	0.986160287	0.975715183	0.969791301	0.966317949
STEsteroids2COR3D.sdf_cortisolacetat	-7.553	28.15269322	25.98266683	39.52998973	95.33315839	308.56421	1173.884524	4910.531242	21940.82448	28.15269322	62.42010527	215.6075986	1107.975456	7841.682404	69462.27841	709068.5648	7903521.962	28.15269322	1393.84518	619697.6539	1.44E+09	4.74E+12	1.45E+16	4.09E+19	1.10E+23	28.15269322	5.016245315	1.277289856	0.415845416	0.165284414	0.074228254	0.03628004	0.01890245	28.15269322	7.325134552	2.656383677	1.219297985	0.663227652	0.393386371	0.247824105	0.162376313	1.04244726	1.026813812	1.00618751	0.997109794	0.995158292	0.99507893	0.994966856	0.993411253
STEsteroids2COR3D.sdf_4_pregnene_3_11_20_trione	-6.779	23.27744756	17.25588513	17.99052111	27.33016154	58.65081356	160.4054643	495.2318548	1621.950741	23.27744756	25.83138576	37.66179752	69.34798059	156.4208532	414.0713457	1212.05821	3849.423186	23.27744756	1259.575851	527181.1014	6.14E+08	1.10E+12	2.31E+15	5.12E+18	1.14E+22	23.27744756	4.504612085	1.183853054	0.372512771	0.137493076	0.057375443	0.0264971	0.013420174	23.27744756	6.691496655	2.57748458	1.209145127	0.660105972	0.393195535	0.248503555	0.163631159	1.036619603	1.04002146	1.027321439	1.011806773	0.999523219	0.991962493	0.989306953	0.989285372
STEsteroids2COR3D.sdf_epicorticosterone	-7.2	24.15799069	17.0062222	17.51548869	28.87551083	72.38336896	236.426183	886.9873514	3531.848324	24.15799069	26.68258641	37.50165433	65.46466155	136.0058791	327.2996782	878.4006019	2548.83906	24.15799069	1147.16447	2222218.705	1.50E+10	8.34E+13	3.96E+17	1.72E+21	7.19E+24	24.15799069	4.457662954	1.127618595	0.341475834	0.121493249	0.049240477	0.022472228	0.011796551	24.15799069	6.766545206	2.562850772	1.1858784	0.635414141	0.372326514	0.23142697	0.149274078	1.042170148	1.032915105	1.004324413	0.981309697	0.975320154	0.978807995	0.982799878	0.985283955
STEsteroids2COR3D.sdf_19_nortestosterone	-6.144	19.35718015	13.69639875	14.25007764	21.1781982	41.34177483	97.94652609	269.8861794	839.2702919	19.35718015	22.34510828	33.56481529	63.5953406	143.0811622	357.6048914	966.2249191	2749.820099	19.35718015	1972.029717	2.25E+07	2.29E+11	2.15E+15	2.02E+19	1.92E+23	1.84E+27	19.35718015	3.86153712	1.059969306	0.348391814	0.133209942	0.057913739	0.028742019	0.016695546	19.35718015	5.830014208	2.351562499	1.122077525	0.609918491	0.359059025	0.222379852	0.142094935	1.030908483	1.026533449	1.017993331	1.017127161	1.02058201	1.027243827	1.029497024	1.027952037
STEsteroids2COR3D.sdf_16a_17a_dihydroxyprogesterone	-6.247	24.16887605	17.43612042	18.83011558	34.86902712	101.0460467	363.6915218	1407.259118	5518.257612	24.16887605	28.24096666	40.937753	72.15937303	152.44108	372.3778456	1014.052039	2978.665214	24.16887605	966.5505642	2398050.614	3.50E+10	3.78E+14	3.11E+18	2.16E+22	1.37E+26	24.16887605	4.483962159	1.1390182	0.345795771	0.121853574	0.048502453	0.021537653	0.010797151	24.16887605	6.824607401	2.606849267	1.206634827	0.644323506	0.377160795	0.234151801	0.150896225	1.040570648	1.029851246	1.009725205	0.998971764	0.995220895	0.993698953	0.993651346	0.994106612
STEsteroids2COR3D.sdf_16a_methylprogesterone	-7.12	23.05779625	16.31132177	16.66344006	27.20640782	67.05706463	211.6569919	751.587477	2813.154577	23.05779625	26.68892579	39.11123627	70.06705837	148.7169707	362.3448988	980.6789212	2858.508241	23.05779625	1062.273238	2361507.662	1.52E+10	8.04E+13	3.77E+17	1.67E+21	7.17E+24	23.05779625	4.326574896	1.1042806	0.33614832	0.119550308	0.048366734	0.022269215	0.012029107	23.05779625	6.562355625	2.527960627	1.171055364	0.628170195	0.367331047	0.227409071	0.145981511	1.039761034	1.032488778	1.012050786	0.998752423	0.9952393	0.995074398	0.995163281	0.995934337
STEsteroids2COR3D.sdf_19_norprogesterone	-6.817	21.21298843	15.07840648	15.27790152	23.63876308	53.31144012	154.6932904	523.3103632	1939.209072	21.21298843	24.03487994	35.34339268	65.129537	142.0777303	354.2915676	974.7722195	2880.150884	21.21298843	1141.66606	2611115.528	1.55E+10	7.76E+13	3.48E+17	1.48E+21	6.10E+24	21.21298843	4.038205184	1.054793844	0.330075769	0.120647055	0.050148571	0.023781416	0.01327265	21.21298843	6.142198244	2.412138049	1.146013421	0.625496936	0.369800428	0.230779378	0.149179794	1.032246036	1.025890779	1.009953323	0.99944788	0.996302981	0.997308134	0.998354181	0.999711418
STEsteroids2COR3D.sdf_2a_methylcortisol	-7.688	26.01156646	19.25885818	19.4128757	29.6028898	69.40431947	230.0155009	969.5956736	4716.878316	26.01156646	25.09112803	32.07208094	51.80784711	103.3060303	245.2106353	664.7926897	1981.447322	26.01156646	1143.35524	723364.4374	1.72E+09	6.17E+12	2.52E+16	1.03E+20	4.03E+23	26.01156646	4.750315454	1.179616013	0.350491838	0.121610944	0.047350608	0.020062779	0.009079949	26.01156646	7.184572616	2.674638022	1.219166227	0.644181485	0.37462278	0.231788176	0.149058824	1.045207878	1.042692743	1.019728473	1.007372722	0.990644686	0.973208891	0.960420645	0.95132344
STEsteroids2COR3D.sdf_2a_methyl_9a_fluoro_cortisol	-5.797	27.11087945	20.15334939	20.14330185	29.72541878	66.94713943	214.9627672	891.3888742	4323.23913	27.11087945	25.50786122	31.79875277	50.49391116	99.87919672	236.7821359	643.098128	1921.987985	27.11087945	1118.979554	704282.5966	1.69E+09	5.97E+12	2.42E+16	9.91E+19	3.88E+23	27.11087945	4.970002599	1.224011403	0.362620753	0.124979808	0.048213517	0.020228634	0.009065857	27.11087945	7.499312372	2.767848049	1.253677577	0.659076061	0.382353332	0.236557644	0.152343055	1.047292735	1.045156738	1.026276011	1.018452231	1.004392712	0.98828055	0.97506031	0.965102637
[truncated: 552 more columns]
