# Supplementary material for: Choquet integral-based fuzzy molecular characterizations: when global definitions are computed from the dependency among atom/bond contributions (LOVIs/LOEIs)
Source: J Cheminform. 2018 Oct 25;10:51. doi: 10.1186/s13321-018-0306-7 (PMC6755596; doi:10.1186/s13321-018-0306-7)
Supplement: Supplementary file 3 — Additional file 3. Matrices of descriptors obtained from the calculation of the projects created in Additional file 2 on the Steroid dataset. [file 13321_2018_306_MOESM3_ESM.zip › Suppl. Info. 3/2 - Datasets L-measure = 0.5/AO1/AO1(0.5).csv]

molecules	pK(log1/K)	CHOQUET[0.5;AO1;0.5]_B_AB_nCi_2_M10_NS0_T_KA_h-s_MID	CHOQUET[0.5;AO1;0.5]_B_AB_nCi_2_M10_NS1_T_KA_h-s_MID	CHOQUET[0.5;AO1;0.5]_B_AB_nCi_2_M10_NS2_T_KA_h-s_MID	CHOQUET[0.5;AO1;0.5]_B_AB_nCi_2_M10_NS3_T_KA_h-s_MID	CHOQUET[0.5;AO1;0.5]_B_AB_nCi_2_M10_NS4_T_KA_h-s_MID	CHOQUET[0.5;AO1;0.5]_B_AB_nCi_2_M10_NS5_T_KA_h-s_MID	CHOQUET[0.5;AO1;0.5]_B_AB_nCi_2_M10_NS6_T_KA_h-s_MID	CHOQUET[0.5;AO1;0.5]_B_AB_nCi_2_M10_NS7_T_KA_h-s_MID	CHOQUET[0.5;AO1;0.5]_B_AB_nCi_2_M13_NS0_T_KA_h-s_MID	CHOQUET[0.5;AO1;0.5]_B_AB_nCi_2_M13_NS1_T_KA_h-s_MID	CHOQUET[0.5;AO1;0.5]_B_AB_nCi_2_M13_NS2_T_KA_h-s_MID	CHOQUET[0.5;AO1;0.5]_B_AB_nCi_2_M13_NS3_T_KA_h-s_MID	CHOQUET[0.5;AO1;0.5]_B_AB_nCi_2_M13_NS4_T_KA_h-s_MID	CHOQUET[0.5;AO1;0.5]_B_AB_nCi_2_M13_NS5_T_KA_h-s_MID	CHOQUET[0.5;AO1;0.5]_B_AB_nCi_2_M13_NS6_T_KA_h-s_MID	CHOQUET[0.5;AO1;0.5]_B_AB_nCi_2_M13_NS7_T_KA_h-s_MID	CHOQUET[0.5;AO1;0.5]_B_AB_nCi_2_M16_NS0_T_KA_h-s_MID	CHOQUET[0.5;AO1;0.5]_B_AB_nCi_2_M16_NS1_T_KA_h-s_MID	CHOQUET[0.5;AO1;0.5]_B_AB_nCi_2_M16_NS2_T_KA_h-s_MID	CHOQUET[0.5;AO1;0.5]_B_AB_nCi_2_M16_NS3_T_KA_h-s_MID	CHOQUET[0.5;AO1;0.5]_B_AB_nCi_2_M16_NS4_T_KA_h-s_MID	CHOQUET[0.5;AO1;0.5]_B_AB_nCi_2_M16_NS5_T_KA_h-s_MID	CHOQUET[0.5;AO1;0.5]_B_AB_nCi_2_M16_NS6_T_KA_h-s_MID	CHOQUET[0.5;AO1;0.5]_B_AB_nCi_2_M16_NS7_T_KA_h-s_MID	CHOQUET[0.5;AO1;0.5]_B_AB_nCi_2_M3_NS0_T_KA_h-s_MID	CHOQUET[0.5;AO1;0.5]_B_AB_nCi_2_M3_NS1_T_KA_h-s_MID	CHOQUET[0.5;AO1;0.5]_B_AB_nCi_2_M3_NS2_T_KA_h-s_MID	CHOQUET[0.5;AO1;0.5]_B_AB_nCi_2_M3_NS3_T_KA_h-s_MID	CHOQUET[0.5;AO1;0.5]_B_AB_nCi_2_M3_NS4_T_KA_h-s_MID	CHOQUET[0.5;AO1;0.5]_B_AB_nCi_2_M3_NS5_T_KA_h-s_MID	CHOQUET[0.5;AO1;0.5]_B_AB_nCi_2_M3_NS6_T_KA_h-s_MID	CHOQUET[0.5;AO1;0.5]_B_AB_nCi_2_M3_NS7_T_KA_h-s_MID	CHOQUET[0.5;AO1;0.5]_B_AB_nCi_2_M5_NS0_T_KA_h-s_MID	CHOQUET[0.5;AO1;0.5]_B_AB_nCi_2_M5_NS1_T_KA_h-s_MID	CHOQUET[0.5;AO1;0.5]_B_AB_nCi_2_M5_NS2_T_KA_h-s_MID	CHOQUET[0.5;AO1;0.5]_B_AB_nCi_2_M5_NS3_T_KA_h-s_MID	CHOQUET[0.5;AO1;0.5]_B_AB_nCi_2_M5_NS4_T_KA_h-s_MID	CHOQUET[0.5;AO1;0.5]_B_AB_nCi_2_M5_NS5_T_KA_h-s_MID	CHOQUET[0.5;AO1;0.5]_B_AB_nCi_2_M5_NS6_T_KA_h-s_MID	CHOQUET[0.5;AO1;0.5]_B_AB_nCi_2_M5_NS7_T_KA_h-s_MID	CHOQUET[0.5;AO1;0.5]_B_AB_nCi_2_M10_SS0_T_KA_h-s_MID	CHOQUET[0.5;AO1;0.5]_B_AB_nCi_2_M10_SS1_T_KA_h-s_MID	CHOQUET[0.5;AO1;0.5]_B_AB_nCi_2_M10_SS2_T_KA_h-s_MID	CHOQUET[0.5;AO1;0.5]_B_AB_nCi_2_M10_SS3_T_KA_h-s_MID	CHOQUET[0.5;AO1;0.5]_B_AB_nCi_2_M10_SS4_T_KA_h-s_MID	CHOQUET[0.5;AO1;0.5]_B_AB_nCi_2_M10_SS5_T_KA_h-s_MID	CHOQUET[0.5;AO1;0.5]_B_AB_nCi_2_M10_SS6_T_KA_h-s_MID	CHOQUET[0.5;AO1;0.5]_B_AB_nCi_2_M10_SS7_T_KA_h-s_MID
STEsteroids2COR3D.sdf_aldosterone	-6.279	25.28433588	20.77867136	23.74642716	45.04307891	127.7568364	434.633461	1554.567743	5691.380018	25.28433588	30.83035976	51.51689856	110.4731179	291.4906489	911.874621	3244.159711	12657.4602	25.28433588	1455.941327	2026663.886	3.45E+10	3.66E+14	2.58E+18	1.51E+22	8.26E+25	25.28433588	4.76343937	1.172109531	0.345697551	0.117083481	0.044375403	0.018426942	0.008236474	25.28433588	7.194092394	2.713896854	1.255323066	0.673073461	0.392942864	0.243459058	0.156733462	1.038761602	1.046534259	1.046602766	1.051850542	1.051759934	1.047062118	1.034810924	1.024205973
STEsteroids2COR3D.sdf_androstanediol	-5	20.48930761	16.31233804	17.22357953	27.68804635	60.80707498	157.6683918	440.3788373	1276.134098	20.48930761	10.41098364	12.48570763	24.45311179	66.32854474	223.867108	885.835253	3888.758996	20.48930761	3342.152452	7.88E+07	1.57E+12	3.16E+16	6.33E+20	1.23E+25	2.29E+29	20.48930761	4.498525982	1.278880185	0.434229754	0.167509004	0.07130737	0.03261608	0.015739271	20.48930761	6.076561632	2.390044469	1.099624702	0.581278939	0.337465917	0.206987988	0.131024175	1.035265538	1.05121511	1.044092495	1.039581348	1.037603335	1.038142304	1.039690517	1.039347076
STEsteroids2COR3D.sdf_5_androstenediol	-5	20.45949434	14.68612908	13.27281215	15.41714904	23.16111552	43.77920203	98.88839461	256.7538943	20.45949434	11.38286632	15.84362485	37.64004389	122.8723403	474.5525705	1995.691676	8733.578082	20.45949434	643.3936765	2513950.839	1.80E+10	8.99E+13	3.77E+17	1.46E+21	5.46E+24	20.45949434	4.340293359	1.21113524	0.404330325	0.15578282	0.065639279	0.029263569	0.013528842	20.45949434	6.092828155	2.414736813	1.118667862	0.596038761	0.34814104	0.214768316	0.136769207	1.037783419	1.055147186	1.054987178	1.04289202	1.028619881	1.01392195	0.999685622	0.988485639
STEsteroids2COR3D.sdf_4_androstenedione	-5.763	20.50430654	13.89968057	14.05625157	20.78911397	42.63395884	110.7204919	333.187858	1096.627444	20.50430654	23.97553463	35.09957259	63.13759476	136.0856048	334.9165763	908.3159479	2642.838064	20.50430654	1920.116121	3.92E+07	4.42E+11	3.92E+15	3.31E+19	2.77E+23	2.31E+27	20.50430654	4.066499874	1.095957267	0.353180383	0.134054093	0.058693129	0.030021062	0.018528251	20.50430654	6.147145112	2.459332611	1.171789459	0.638287494	0.378461802	0.237461138	0.154773848	1.032452879	1.028292193	1.018042268	1.011390528	1.002160838	0.992632444	0.985008043	0.978302438
STEsteroids2COR3D.sdf_androsterone	-5.613	20.58021071	18.0706372	28.18872631	105.3799684	705.6633282	5477.890667	43244.01897	338668.6805	20.58021071	25.08736952	40.15944089	88.12587223	254.0264424	878.066314	3319.026495	13084.16204	20.58021071	1426.365353	4542833.82	5.81E+10	5.78E+14	4.31E+18	2.75E+22	1.64E+26	20.58021071	4.332824274	1.26328287	0.469393866	0.211873985	0.108298218	0.059740421	0.034575754	20.58021071	6.131322941	2.421318229	1.125985509	0.595950938	0.345155307	0.2111542	0.133568536	1.031406232	1.039094214	1.03087962	1.03292653	1.03202145	1.026346482	1.018084753	1.011379423
STEsteroids2COR3D.sdf_corticosterone	-7.881	24.27035919	18.04401794	18.62877099	30.3324984	80.77875495	318.365224	1584.744684	8771.954689	24.27035919	23.86653493	31.70582008	54.49204395	117.2390378	299.9214982	868.5857071	2709.751649	24.27035919	1194.331703	555883.4655	8.82E+08	2.27E+12	6.64E+15	1.93E+19	5.34E+22	24.27035919	4.531386759	1.142673379	0.342229784	0.119399036	0.046767695	0.020015228	0.009234119	24.27035919	6.841408581	2.585619132	1.196148227	0.640842699	0.375342789	0.233397612	0.15082315	1.039175783	1.02894556	1.002765149	0.990189172	0.983048391	0.973444261	0.96322639	0.955546304
STEsteroids2COR3D.sdf_cortisol	-7.881	25.33469117	23.00826624	36.30794435	89.79241721	294.596425	1134.358977	4846.35053	22377.38319	25.33469117	54.89261481	183.6279639	859.1995972	5218.96253	38504.0315	328083.1182	3139541.037	25.33469117	1278.163662	943315.0639	2.90E+09	8.67E+12	2.33E+16	6.00E+19	1.54E+23	25.33469117	4.800640996	1.26343497	0.41163004	0.161638445	0.072076715	0.035337324	0.018639658	25.33469117	7.068496969	2.657554605	1.220467933	0.650541593	0.380945372	0.237190447	0.153491095	1.041585715	1.021199482	1.000543492	0.991445216	0.99023339	0.995574854	1.002691273	1.006095797
STEsteroids2COR3D.sdf_cortisone	-6.892	25.36621592	19.36088693	22.28542313	39.78698749	100.1386382	299.8725291	974.5638187	3266.494021	25.36621592	29.54112756	44.06838231	82.85064638	188.3584643	497.1228821	1444.099827	4506.871477	25.36621592	2000.723796	5922768.802	3.39E+10	1.83E+14	9.50E+17	4.81E+21	2.38E+25	25.36621592	4.746922807	1.225872161	0.385260231	0.142731286	0.060014897	0.027991301	0.014433848	25.36621592	7.055861858	2.653929924	1.232278585	0.666370875	0.396100372	0.250668915	0.16557172	1.043113169	1.046789763	1.037681123	1.028870995	1.022084489	1.01779867	1.016609931	1.016984401
STEsteroids2COR3D.sdf_dehydroepiandrosterone	-5	20.4813402	14.30937643	12.3676074	13.92286657	22.90575608	53.81786025	156.3088114	494.6580834	20.4813402	11.47062508	16.82930065	46.01730882	175.5715534	769.980924	3545.839101	16426.43354	20.4813402	512.5153336	197042.045	2.87E+08	5.51E+11	9.20E+14	1.34E+18	1.78E+21	20.4813402	4.359464082	1.221861211	0.413969391	0.160604816	0.06831964	0.030850289	0.01451267	20.4813402	6.110770442	2.431705809	1.144424398	0.614254215	0.360432487	0.223612372	0.143499715	1.037120503	1.056425058	1.047655222	1.0368126	1.030324791	1.025957529	1.023621406	1.022451131
STEsteroids2COR3D.sdf_11_deoxycorticosterone	-7.653	23.2725721	16.27957284	17.22632362	31.25392806	87.09437038	304.7710582	1176.567966	4682.452562	23.2725721	26.61229435	38.82325812	69.7877485	148.3580986	364.5203825	998.4090033	2957.527404	23.2725721	1336.05971	3788560.504	2.58E+10	1.43E+14	7.26E+17	3.56E+21	1.72E+25	23.2725721	4.318913409	1.10022442	0.337890589	0.122758153	0.05164544	0.025339894	0.015077712	23.2725721	6.555909376	2.502065298	1.166181163	0.628248543	0.369694843	0.23062203	0.149387138	1.038289964	1.028934291	1.001439547	0.982241853	0.983319605	0.991681779	0.997047289	0.998844849
STEsteroids2COR3D.sdf_11_deoxycortisol	-7.881	24.34766566	17.3295835	19.03371774	37.28436227	112.9375567	412.2647772	1586.561583	6175.886899	24.34766566	28.5964844	41.51576222	73.179646	155.5907107	385.7915418	1071.648484	3215.582426	24.34766566	1220.744156	2090239.588	2.03E+10	1.70E+14	1.10E+18	5.99E+21	2.96E+25	24.34766566	4.454330172	1.129304867	0.347581598	0.125838721	0.052064433	0.02425487	0.012886837	24.34766566	6.786309816	2.570929392	1.192268741	0.637367094	0.374219656	0.233210297	0.151070524	1.040720289	1.027917211	1.000298191	0.980120655	0.974156208	0.974112084	0.97649131	0.979891208
STEsteroids2COR3D.sdf_dihydrotestosterone	-5.919	20.52153578	14.20764038	15.34563311	24.25071299	53.54605262	142.0002262	394.9421276	1135.771145	20.52153578	24.78032335	38.62007976	74.27051912	170.2692959	445.7615389	1275.399036	3848.438698	20.52153578	1756.698663	1.43E+07	1.40E+11	1.16E+15	9.86E+18	8.60E+22	7.56E+26	20.52153578	4.171185816	1.159102648	0.3865059	0.148211054	0.063400945	0.030501617	0.017492472	20.52153578	6.111990426	2.416282543	1.12519824	0.600850448	0.348680556	0.213533081	0.135115413	1.031042734	1.041934945	1.037049973	1.031171468	1.02745932	1.024192998	1.022979133	1.023286424
STEsteroids2COR3D.sdf_estradiol	-5	19.33703919	11.29291183	9.379518594	26.26023741	250.2988585	2742.567299	26043.18643	217134.792	19.33703919	36.09074224	94.60482286	330.8792991	1429.492984	7147.700677	39609.42515	235499.4593	19.33703919	5374.246146	1.16E+09	1.20E+14	8.06E+18	4.73E+23	2.67E+28	1.49E+33	19.33703919	4.314472398	1.287689763	0.492688591	0.22926644	0.122194138	0.071180744	0.044099937	19.33703919	5.843619883	2.401223133	1.156423601	0.640611616	0.38569609	0.244856138	0.16058492	1.034409241	1.026113927	0.993450075	0.990179635	0.99822109	1.009543254	1.017896351	1.015746054
STEsteroids2COR3D.sdf_estriol	-5	20.19106174	11.95635424	9.542316008	24.03246912	230.3493357	2598.835398	25208.22323	213067.5493	20.19106174	38.44805516	103.4124669	372.3741912	1656.591015	8525.115143	48433.60931	293369.0712	20.19106174	4987.333592	1.09E+09	1.19E+14	8.05E+18	4.75E+23	2.68E+28	1.50E+33	20.19106174	4.413728522	1.29653159	0.486181958	0.223267936	0.117951542	0.068315459	0.042186353	20.19106174	5.985439834	2.442295113	1.167840687	0.644866522	0.387656906	0.245860993	0.161143594	1.038747573	1.038694505	1.009715847	1.003669247	1.006998478	1.013351828	1.019566619	1.022117858
STEsteroids2COR3D.sdf_estrone	-5	19.35582902	11.36765162	9.449114603	24.34555248	221.5572573	2398.032413	22372.84758	182121.192	19.35582902	36.29125425	95.09651754	332.8553049	1457.983467	7555.40216	44131.00556	278986.563	19.35582902	2812.198563	7.57E+07	3.30E+12	1.00E+17	2.45E+21	5.37E+25	1.12E+30	19.35582902	4.3349584	1.295783024	0.496691122	0.23075599	0.122227856	0.070442546	0.043035556	19.35582902	5.864530532	2.41836125	1.18431318	0.666983814	0.409181647	0.264804826	0.177173365	1.033422126	1.023246253	0.989595065	0.985112406	0.994786255	0.999128439	0.99692989	0.994660697
STEsteroids2COR3D.sdf_etiocholanolone	-5.225	20.46477783	17.04413728	21.38679461	47.15186715	188.8542307	1060.179628	6574.928073	40799.70981	20.46477783	12.99995985	11.43787239	12.8172895	17.45457713	28.55109612	53.14772622	108.2655133	20.46477783	445.1128269	275871.4383	9.55E+08	2.46E+12	4.80E+15	8.17E+18	1.31E+22	20.46477783	4.321180557	1.246720509	0.443854469	0.188296341	0.090658063	0.047457975	0.026289619	20.46477783	6.195670087	2.451179748	1.135326042	0.598803901	0.346506962	0.212241566	0.134457892	1.034884102	1.048586705	1.043023105	1.040243209	1.039266545	1.035059943	1.027339084	1.019189714
STEsteroids2COR3D.sdf_pregnenolone	-5.225	22.31169901	16.39452703	14.88256426	17.68447233	29.67399878	69.88459925	200.4769058	628.232135	22.31169901	12.95291764	19.03257829	48.56645255	167.6494498	669.2220619	2883.573223	13042.0406	22.31169901	1167.98781	4.35E+07	1.06E+12	1.46E+16	1.76E+20	2.07E+24	2.43E+28	22.31169901	4.554004484	1.232366521	0.404157985	0.154763498	0.065566947	0.029483294	0.013773496	22.31169901	6.380323861	2.46470497	1.140954329	0.610132411	0.356677748	0.220568802	0.141049816	1.039238702	1.04505445	1.024274399	0.997805475	0.978449301	0.966546143	0.958405073	0.953182227
STEsteroids2COR3D.sdf_17a_hydroxypregnenolone	-5	23.35705247	17.297599	15.77019449	17.79980028	24.11361943	38.60880174	71.41081491	149.1627298	23.35705247	14.42635689	21.94216854	54.54301484	174.6602233	632.3875838	2427.808664	9560.016391	23.35705247	880.6994836	1.09E+07	1.96E+11	1.87E+15	1.45E+19	1.06E+23	7.57E+26	23.35705247	4.659717623	1.224014504	0.386585559	0.142784613	0.058417476	0.025422518	0.011486467	23.35705247	6.622659755	2.540749504	1.17053807	0.619626859	0.360718131	0.222884378	0.142695287	1.04204655	1.054610425	1.047444329	1.033064911	1.020244283	1.010909693	1.0053363	1.001271729
STEsteroids2COR3D.sdf_progesterone	-7.38	22.31843831	15.49484264	15.58835254	24.86063879	59.29160226	181.941234	643.7264014	2457.819798	22.31843831	25.56754266	37.51001561	68.19451549	147.5915374	369.0424859	1028.18776	3093.304868	22.31843831	1234.601262	3718058.078	2.16E+10	1.04E+14	4.65E+17	2.01E+21	8.57E+24	22.31843831	4.237063671	1.093983597	0.337109461	0.122410643	0.051515758	0.025646318	0.015805827	22.31843831	6.425430212	2.494183648	1.167900484	0.631699418	0.371772607	0.23159748	0.149801867	1.034383229	1.028720886	1.011936395	0.998609262	0.994023524	0.992999202	0.991534555	0.991374761
STEsteroids2COR3D.sdf_17a_hydroxyprogesterone	-7.74	23.36501727	16.54481837	17.56711533	31.88631519	90.84855168	324.4046719	1262.811003	5057.485233	23.36501727	27.09089366	39.11676839	69.40330636	148.7312415	369.0289016	1024.57666	3075.949948	23.36501727	1106.463791	4208988.913	5.67E+10	5.18E+14	3.69E+18	2.31E+22	1.37E+26	23.36501727	4.37361348	1.119000687	0.343934474	0.123305193	0.050687178	0.023884228	0.013233034	23.36501727	6.656538288	2.562567784	1.194396204	0.64106312	0.376256508	0.234222165	0.151521291	1.037528079	1.02743982	1.010415654	0.99882475	0.99397869	0.990675621	0.988900309	0.988655753
STEsteroids2COR3D.sdf_testosterone	-6.724	20.47767499	14.01929613	14.42090877	21.95601098	44.72133211	111.8749774	328.5746818	1089.036084	20.47767499	23.9767276	36.11218698	67.16945352	148.3880909	368.4389771	997.9621909	2863.161621	20.47767499	2300.892446	2.55E+07	2.53E+11	2.34E+15	2.14E+19	1.96E+23	1.79E+27	20.47767499	4.066837908	1.102125618	0.354783129	0.134709937	0.059286263	0.030817839	0.01956612	20.47767499	6.125977161	2.440900958	1.144680318	0.615411601	0.360104898	0.222357596	0.141964727	1.033386896	1.030450146	1.022666687	1.022322651	1.025785586	1.032120707	1.035304849	1.034037944
STEsteroids2COR3D.sdf_prednisolone	-7.512	25.27859304	16.71650791	14.86991118	19.82692977	41.54465926	122.4590845	423.7716652	1544.157934	25.27859304	34.2577794	62.27135551	144.8254407	424.6243114	1497.740733	6007.103636	26107.36466	25.27859304	1624.323055	3858283.227	5.14E+10	6.83E+14	7.21E+18	6.32E+22	4.92E+26	25.27859304	4.930666878	1.297911471	0.421687707	0.163937517	0.072874091	0.03589688	0.019283319	25.27859304	7.068711902	2.676714116	1.242953222	0.670202348	0.396667716	0.249529361	0.163249431	1.041038401	1.030696129	1.015915736	1.003165041	0.992560844	0.984206201	0.979945534	0.977789381
STEsteroids2COR3D.sdf_cortisolacetat	-7.553	28.2665406	26.30472629	41.67824247	105.3268148	351.4453717	1363.090806	5794.194923	26310.48368	28.2665406	63.13349522	224.8624236	1210.855391	9020.395894	83636.00234	884410.0105	1.01E+07	28.2665406	1450.209134	776316.0289	2.17E+09	7.09E+12	2.05E+16	5.47E+19	1.43E+23	28.2665406	5.021615281	1.27788326	0.416989421	0.166982882	0.07593617	0.037753647	0.020088678	28.2665406	7.334069045	2.657921367	1.220130532	0.664639302	0.395286836	0.24997212	0.164649921	1.042504002	1.028429399	1.009602259	1.000770594	0.998773248	0.999289831	0.999996231	0.999345133
STEsteroids2COR3D.sdf_4_pregnene_3_11_20_trione	-6.779	23.3620608	17.35848155	18.46353112	29.11746182	65.46980139	186.1760683	589.2725335	1958.54761	23.3620608	26.02580736	38.63787029	73.03972191	169.3117879	459.8371172	1378.72354	4495.040305	23.3620608	1317.316969	610394.5484	8.08E+08	1.56E+12	3.40E+15	7.60E+18	1.69E+22	23.3620608	4.510242783	1.184267751	0.373343958	0.138778158	0.058856316	0.028003308	0.014856501	23.3620608	6.699121891	2.578135074	1.209956584	0.661670234	0.395367602	0.251075557	0.166481753	1.036663308	1.04086868	1.029690468	1.01540861	1.003729926	0.996272327	0.993771217	0.994193958
STEsteroids2COR3D.sdf_epicorticosterone	-7.2	24.25754304	17.14895053	18.17664764	31.57021629	83.7161739	285.2578088	1095.406678	4395.293191	24.25754304	26.84976422	38.26024634	68.21109033	144.9406571	356.6459405	977.9945542	2897.946818	24.25754304	1279.686514	3354228.722	2.17E+10	1.10E+14	4.85E+17	2.02E+21	8.22E+24	24.25754304	4.463449966	1.128197606	0.342201132	0.122716803	0.050872746	0.024490531	0.014232118	24.25754304	6.773995771	2.563581526	1.186695865	0.636739189	0.373851137	0.232992353	0.150831419	1.042217545	1.034045089	1.007599642	0.985882567	0.980398657	0.98429394	0.988717561	0.991676733
STEsteroids2COR3D.sdf_19_nortestosterone	-6.144	19.41652587	13.80572114	14.74148053	22.70745117	46.19916114	115.3923577	339.0018596	1124.427171	19.41652587	22.45726887	34.23490416	66.22967188	151.7481742	384.6524451	1051.04449	3021.534099	19.41652587	2488.93979	3.00E+07	2.87E+11	2.67E+15	2.51E+19	2.39E+23	2.29E+27	19.41652587	3.865542265	1.060576343	0.349474604	0.135178468	0.060631736	0.032130059	0.020756804	19.41652587	5.835386361	2.352030013	1.122441059	0.610651515	0.359954725	0.223308612	0.143004826	1.030937441	1.027653067	1.02049389	1.020142389	1.023948089	1.031141412	1.034126398	1.033366215
STEsteroids2COR3D.sdf_16a_17a_dihydroxyprogesterone	-6.247	24.26757821	17.58559994	19.73978835	39.31451634	121.224454	448.881119	1744.608038	6788.719744	24.26757821	28.39010114	41.58201715	74.70357191	161.4777712	403.8041282	1123.172321	3359.274436	24.26757821	1068.91271	4074386.424	5.83E+10	5.48E+14	3.95E+18	2.51E+22	1.50E+26	24.26757821	4.490975528	1.139503004	0.346560288	0.123103228	0.050010709	0.023209339	0.012634801	24.26757821	6.833883157	2.607502708	1.207211895	0.645598962	0.378785704	0.235858435	0.152590615	1.040618183	1.031102996	1.013016482	1.003670557	1.000785014	0.999836868	1.000180843	1.000890579
STEsteroids2COR3D.sdf_16a_methylprogesterone	-7.12	23.14473271	16.44298867	17.36569997	30.17812701	79.46517513	263.0445279	958.5609079	3623.044524	23.14473271	26.84914453	39.83065186	72.75029823	157.740368	392.3858914	1082.809965	3213.400434	23.14473271	1185.787226	3541427.793	2.15E+10	1.05E+14	4.66E+17	2.00E+21	8.49E+24	23.14473271	4.332491628	1.104775083	0.337053595	0.121083026	0.050362471	0.024700147	0.01496363	23.14473271	6.570270314	2.528534016	1.171800289	0.629629825	0.369120958	0.229291985	0.147874372	1.039817163	1.033712239	1.015375803	1.003600982	1.000969186	1.001506308	1.002181311	1.003581197
STEsteroids2COR3D.sdf_19_norprogesterone	-6.817	21.27849727	15.18532649	15.828621	25.78825142	61.74187516	189.0825255	667.0585305	2540.633915	21.27849727	24.16993436	36.0625951	67.91136108	151.3456015	385.0368993	1079.711958	3248.961803	21.27849727	1278.148184	3793654.569	2.13E+10	9.93E+13	4.25E+17	1.75E+21	7.10E+24	21.27849727	4.042481344	1.055249195	0.33101262	0.122275764	0.052347889	0.026523211	0.016615519	21.27849727	6.148392447	2.412713836	1.14651713	0.626567766	0.371265526	0.232469993	0.151006972	1.032279805	1.026989226	1.0130419	1.003931845	1.001518318	1.003052685	1.004558236	1.006466242
STEsteroids2COR3D.sdf_2a_methylcortisol	-7.688	26.12334603	19.39693745	19.9501785	32.14324805	82.0302176	299.0002991	1367.525736	7019.795758	26.12334603	25.3381226	33.04525627	54.99858452	113.4592361	278.50881	778.7594217	2383.638199	26.12334603	1211.225566	919427.5745	2.54E+09	9.83E+12	4.07E+16	1.63E+20	6.10E+23	26.12334603	4.757319329	1.180069823	0.350976916	0.122304946	0.048078504	0.020717236	0.009628108	26.12334603	7.19374597	2.675421024	1.22017741	0.645749949	0.376343744	0.233481806	0.150666979	1.0452692	1.043491269	1.022344647	1.012370364	0.997681631	0.981694233	0.96992875	0.961647981
STEsteroids2COR3D.sdf_2a_methyl_9a_fluoro_cortisol	-5.797	27.2331441	20.29646515	20.65362404	32.07488335	78.63217379	279.4185946	1267.8271	6532.073505	27.2331441	25.76565841	32.81018972	53.79459269	110.329499	270.8361518	758.8606715	2328.054248	27.2331441	1187.231729	903987.6138	2.50E+09	9.52E+12	3.93E+16	1.57E+20	5.92E+23	27.2331441	4.978186781	1.22452437	0.363111399	0.125598191	0.048856075	0.020811713	0.00955854	27.2331441	7.509817716	2.768782172	1.25481246	0.660737427	0.384157881	0.238292574	0.153956241	1.047364738	1.045973867	1.028907598	1.023376953	1.011352492	0.996920217	0.98501066	0.976111965
[truncated: 552 more columns]
