# Supplementary material for: Choquet integral-based fuzzy molecular characterizations: when global definitions are computed from the dependency among atom/bond contributions (LOVIs/LOEIs)
Source: J Cheminform. 2018 Oct 25;10:51. doi: 10.1186/s13321-018-0306-7 (PMC6755596; doi:10.1186/s13321-018-0306-7)
Supplement: Supplementary file 3 — Additional file 3. Matrices of descriptors obtained from the calculation of the projects created in Additional file 2 on the Steroid dataset. [file 13321_2018_306_MOESM3_ESM.zip › Suppl. Info. 3/2 - Datasets L-measure = 0.5/AO1/AO1(0.6).csv]

molecules	pK(log1/K)	CHOQUET[0.5;AO1;0.6]_B_AB_nCi_2_M10_NS0_T_KA_h-s_MID	CHOQUET[0.5;AO1;0.6]_B_AB_nCi_2_M10_NS1_T_KA_h-s_MID	CHOQUET[0.5;AO1;0.6]_B_AB_nCi_2_M10_NS2_T_KA_h-s_MID	CHOQUET[0.5;AO1;0.6]_B_AB_nCi_2_M10_NS3_T_KA_h-s_MID	CHOQUET[0.5;AO1;0.6]_B_AB_nCi_2_M10_NS4_T_KA_h-s_MID	CHOQUET[0.5;AO1;0.6]_B_AB_nCi_2_M10_NS5_T_KA_h-s_MID	CHOQUET[0.5;AO1;0.6]_B_AB_nCi_2_M10_NS6_T_KA_h-s_MID	CHOQUET[0.5;AO1;0.6]_B_AB_nCi_2_M10_NS7_T_KA_h-s_MID	CHOQUET[0.5;AO1;0.6]_B_AB_nCi_2_M13_NS0_T_KA_h-s_MID	CHOQUET[0.5;AO1;0.6]_B_AB_nCi_2_M13_NS1_T_KA_h-s_MID	CHOQUET[0.5;AO1;0.6]_B_AB_nCi_2_M13_NS2_T_KA_h-s_MID	CHOQUET[0.5;AO1;0.6]_B_AB_nCi_2_M13_NS3_T_KA_h-s_MID	CHOQUET[0.5;AO1;0.6]_B_AB_nCi_2_M13_NS4_T_KA_h-s_MID	CHOQUET[0.5;AO1;0.6]_B_AB_nCi_2_M13_NS5_T_KA_h-s_MID	CHOQUET[0.5;AO1;0.6]_B_AB_nCi_2_M13_NS6_T_KA_h-s_MID	CHOQUET[0.5;AO1;0.6]_B_AB_nCi_2_M13_NS7_T_KA_h-s_MID	CHOQUET[0.5;AO1;0.6]_B_AB_nCi_2_M16_NS0_T_KA_h-s_MID	CHOQUET[0.5;AO1;0.6]_B_AB_nCi_2_M16_NS1_T_KA_h-s_MID	CHOQUET[0.5;AO1;0.6]_B_AB_nCi_2_M16_NS2_T_KA_h-s_MID	CHOQUET[0.5;AO1;0.6]_B_AB_nCi_2_M16_NS3_T_KA_h-s_MID	CHOQUET[0.5;AO1;0.6]_B_AB_nCi_2_M16_NS4_T_KA_h-s_MID	CHOQUET[0.5;AO1;0.6]_B_AB_nCi_2_M16_NS5_T_KA_h-s_MID	CHOQUET[0.5;AO1;0.6]_B_AB_nCi_2_M16_NS6_T_KA_h-s_MID	CHOQUET[0.5;AO1;0.6]_B_AB_nCi_2_M16_NS7_T_KA_h-s_MID	CHOQUET[0.5;AO1;0.6]_B_AB_nCi_2_M3_NS0_T_KA_h-s_MID	CHOQUET[0.5;AO1;0.6]_B_AB_nCi_2_M3_NS1_T_KA_h-s_MID	CHOQUET[0.5;AO1;0.6]_B_AB_nCi_2_M3_NS2_T_KA_h-s_MID	CHOQUET[0.5;AO1;0.6]_B_AB_nCi_2_M3_NS3_T_KA_h-s_MID	CHOQUET[0.5;AO1;0.6]_B_AB_nCi_2_M3_NS4_T_KA_h-s_MID	CHOQUET[0.5;AO1;0.6]_B_AB_nCi_2_M3_NS5_T_KA_h-s_MID	CHOQUET[0.5;AO1;0.6]_B_AB_nCi_2_M3_NS6_T_KA_h-s_MID	CHOQUET[0.5;AO1;0.6]_B_AB_nCi_2_M3_NS7_T_KA_h-s_MID	CHOQUET[0.5;AO1;0.6]_B_AB_nCi_2_M5_NS0_T_KA_h-s_MID	CHOQUET[0.5;AO1;0.6]_B_AB_nCi_2_M5_NS1_T_KA_h-s_MID	CHOQUET[0.5;AO1;0.6]_B_AB_nCi_2_M5_NS2_T_KA_h-s_MID	CHOQUET[0.5;AO1;0.6]_B_AB_nCi_2_M5_NS3_T_KA_h-s_MID	CHOQUET[0.5;AO1;0.6]_B_AB_nCi_2_M5_NS4_T_KA_h-s_MID	CHOQUET[0.5;AO1;0.6]_B_AB_nCi_2_M5_NS5_T_KA_h-s_MID	CHOQUET[0.5;AO1;0.6]_B_AB_nCi_2_M5_NS6_T_KA_h-s_MID	CHOQUET[0.5;AO1;0.6]_B_AB_nCi_2_M5_NS7_T_KA_h-s_MID	CHOQUET[0.5;AO1;0.6]_B_AB_nCi_2_M10_SS0_T_KA_h-s_MID	CHOQUET[0.5;AO1;0.6]_B_AB_nCi_2_M10_SS1_T_KA_h-s_MID	CHOQUET[0.5;AO1;0.6]_B_AB_nCi_2_M10_SS2_T_KA_h-s_MID	CHOQUET[0.5;AO1;0.6]_B_AB_nCi_2_M10_SS3_T_KA_h-s_MID	CHOQUET[0.5;AO1;0.6]_B_AB_nCi_2_M10_SS4_T_KA_h-s_MID	CHOQUET[0.5;AO1;0.6]_B_AB_nCi_2_M10_SS5_T_KA_h-s_MID	CHOQUET[0.5;AO1;0.6]_B_AB_nCi_2_M10_SS6_T_KA_h-s_MID	CHOQUET[0.5;AO1;0.6]_B_AB_nCi_2_M10_SS7_T_KA_h-s_MID
STEsteroids2COR3D.sdf_aldosterone	-6.279	25.38306986	20.88705287	24.53319394	49.38413825	146.5137307	507.0244794	1819.619937	6658.970073	25.38306986	31.09490602	52.98818258	116.6123567	316.0396251	1014.134646	3693.987434	14721.24303	25.38306986	1533.193731	3218485.144	5.46E+10	4.71E+14	2.88E+18	1.58E+22	8.43E+25	25.38306986	4.768826497	1.172595527	0.346230381	0.11775505	0.045027975	0.018989434	0.008692032	25.38306986	7.201044002	2.714702075	1.25620629	0.674313836	0.394343092	0.244912031	0.15821423	1.03879554	1.047414427	1.048762349	1.054996265	1.055389096	1.050958995	1.038950055	1.028731368
STEsteroids2COR3D.sdf_androstanediol	-5	20.55775032	16.38504807	17.55817007	29.11664056	65.58537427	172.6061687	486.5235643	1420.431561	20.55775032	10.62887483	13.2908182	27.59287321	79.50287655	284.2719946	1178.276725	5309.873427	20.55775032	4203.529004	9.49E+07	1.86E+12	3.78E+16	7.51E+20	1.43E+25	2.59E+29	20.55775032	4.502023347	1.279384756	0.43480468	0.168101684	0.071870861	0.033109534	0.016141625	20.55775032	6.082194128	2.390571704	1.100014141	0.581737197	0.337905418	0.207368968	0.131333026	1.035314568	1.051853874	1.046173219	1.043432201	1.04281168	1.044213947	1.046273019	1.046192923
STEsteroids2COR3D.sdf_5_androstenediol	-5	20.5339414	14.73156531	13.36373383	15.75812851	24.41426352	48.3265166	115.5188045	317.9626417	20.5339414	11.66704154	17.02073781	42.96941199	147.2283375	585.8486289	2498.169859	10963.22333	20.5339414	747.8152012	3749202.846	2.38E+10	1.07E+14	4.24E+17	1.59E+21	5.86E+24	20.5339414	4.344078116	1.211396202	0.404582817	0.156022788	0.065822521	0.029390863	0.013612601	20.5339414	6.098689772	2.415283862	1.119254297	0.59677944	0.348853933	0.215388821	0.137286589	1.037834843	1.055639398	1.056511035	1.046026117	1.033553627	1.020617061	1.007966735	0.998310496
STEsteroids2COR3D.sdf_4_androstenedione	-5.763	20.57352096	14.01027919	14.52500489	22.28271516	48.00927607	131.4865083	414.5386311	1411.933398	20.57352096	24.09173776	35.62914899	65.15369042	143.023873	357.9419401	985.4700312	2905.652273	20.57352096	2341.344861	4.66E+07	4.66E+11	3.98E+15	3.34E+19	2.78E+23	2.32E+27	20.57352096	4.071556879	1.096688052	0.354244308	0.136040517	0.061565771	0.033792892	0.023255315	20.57352096	6.153878384	2.459822335	1.172273334	0.639541271	0.380266124	0.239589602	0.157106319	1.032480653	1.029434932	1.020997014	1.015525918	1.007243662	0.998408883	0.991424484	0.98530965
STEsteroids2COR3D.sdf_androsterone	-5.613	20.64677182	18.15801192	29.12708825	117.568468	834.2521846	6601.209716	52147.81214	405412.848	20.64677182	25.21266353	41.00803707	92.74858594	274.8363573	964.5257402	3661.959937	14438.4152	20.64677182	1575.297308	6626161.396	8.36E+10	7.28E+14	4.88E+18	2.93E+22	1.68E+26	20.64677182	4.337090243	1.264338776	0.470721912	0.213250343	0.10949779	0.06069767	0.03530627	20.64677182	6.137283272	2.421809817	1.126481039	0.596722937	0.346002249	0.211958172	0.134303609	1.031435565	1.03977426	1.033141451	1.035829655	1.035043853	1.029533648	1.021394673	1.014762638
STEsteroids2COR3D.sdf_corticosterone	-7.881	24.36133221	18.16364178	19.18704826	33.11781326	96.27637572	414.0394646	2182.970936	12385.8913	24.36133221	24.10960431	32.68595749	57.83087127	128.1331987	336.0602209	991.9443052	3136.6566	24.36133221	1244.225901	644861.0592	1.20E+09	3.31E+12	9.76E+15	2.76E+19	7.28E+22	24.36133221	4.536790688	1.1430427	0.342620043	0.12002267	0.047476256	0.020694903	0.009833885	24.36133221	6.848439746	2.586368932	1.196992465	0.642194778	0.376934058	0.235072772	0.152528513	1.039222552	1.02971386	1.005257837	0.994595473	0.988950391	0.980498557	0.97093011	0.963701163
STEsteroids2COR3D.sdf_cortisol	-7.881	25.43975248	23.29012595	38.1845997	98.08146894	329.4036443	1291.4061	5627.00593	26557.90023	25.43975248	55.45693911	190.394369	920.7317053	5793.414748	44394.29901	394243.2678	3955494.857	25.43975248	1339.671421	1200252.984	3.82E+09	1.08E+13	2.80E+16	7.10E+19	1.83E+23	25.43975248	4.805880139	1.263943741	0.412828209	0.163399142	0.0738565	0.036912629	0.01995666	25.43975248	7.076866749	2.658281093	1.221275488	0.651924397	0.382536659	0.238795141	0.155058026	1.041627625	1.022838624	1.00421835	0.995711994	0.994546276	1.000169965	1.007716931	1.011607377
STEsteroids2COR3D.sdf_cortisone	-6.892	25.47337677	19.49191307	22.86272514	41.98479939	108.1360556	328.180085	1075.648442	3634.571747	25.47337677	29.72373928	44.88994371	86.01921823	199.1949635	534.5154705	1579.510005	5027.386255	25.47337677	2116.300537	7115197.708	4.03E+10	2.15E+14	1.10E+18	5.49E+21	2.69E+25	25.47337677	4.753259042	1.226360042	0.386079117	0.143943575	0.061443428	0.029520907	0.015996456	25.47337677	7.064563109	2.654713461	1.233231208	0.668009599	0.398208768	0.253077361	0.168195048	1.043161953	1.047774001	1.04033103	1.032848954	1.026892509	1.022967217	1.022013524	1.022660649
STEsteroids2COR3D.sdf_dehydroepiandrosterone	-5	20.55616014	14.35645255	12.48975955	14.43301959	25.40420384	64.66134084	197.6847248	637.3125646	20.55616014	11.76418977	18.22025051	53.37092229	212.6648173	946.431436	4339.490685	19822.89694	20.55616014	554.5607251	245865.4885	4.00E+08	7.44E+11	1.15E+15	1.57E+18	1.98E+21	20.55616014	4.363584544	1.222170761	0.414246667	0.160890915	0.068572429	0.03105235	0.014663978	20.55616014	6.117045701	2.432297248	1.145140736	0.615373778	0.361699896	0.224904703	0.144771005	1.037161939	1.056932415	1.049394111	1.040467001	1.035994915	1.033354237	1.032564033	1.032688062
STEsteroids2COR3D.sdf_11_deoxycorticosterone	-7.653	23.35730885	16.40806268	17.90745197	34.21723803	99.407621	354.9409244	1376.168617	5452.013899	23.35730885	26.7670516	39.48753169	72.17123023	156.2192826	391.0470834	1091.204727	3291.773602	23.35730885	1478.890216	5230738.899	3.33E+10	1.74E+14	8.56E+17	4.13E+21	1.99E+25	23.35730885	4.32400404	1.100802424	0.338758698	0.124330536	0.053916737	0.028388913	0.019031561	23.35730885	6.562732074	2.502759554	1.166968475	0.629587196	0.371326927	0.232385776	0.151220772	1.038335894	1.030031188	1.004553063	0.986453074	0.988023714	0.996847415	1.002691667	1.004973035
STEsteroids2COR3D.sdf_11_deoxycortisol	-7.881	24.44401472	17.46961483	19.84803305	41.14795996	129.2622135	475.1258349	1811.946516	6956.601779	24.44401472	28.73573572	42.06436103	75.28853562	163.2913158	413.4602389	1171.046579	3572.232208	24.44401472	1331.128134	2995820.116	3.04E+10	2.30E+14	1.33E+18	6.66E+21	3.14E+25	24.44401472	4.460362316	1.129830607	0.348301213	0.127022939	0.053608709	0.026090762	0.015012176	24.44401472	6.794402383	2.571629282	1.193022522	0.638702199	0.375862385	0.234957304	0.15284903	1.040767871	1.029034603	1.003399849	0.984585008	0.979494274	0.979681716	0.981979341	0.985248774
STEsteroids2COR3D.sdf_dihydrotestosterone	-5.919	20.58634753	14.31825571	15.80976237	25.77131006	58.67167368	158.5386997	443.7954209	1277.342765	20.58634753	24.90764427	39.30031103	77.04546782	180.2483253	480.347317	1393.527915	4250.932363	20.58634753	2020.074235	1.85E+07	1.65E+11	1.35E+15	1.16E+19	1.02E+23	8.95E+26	20.58634753	4.175360478	1.159484451	0.386909163	0.149119474	0.065021083	0.033074709	0.021275454	20.58634753	6.117822027	2.416774291	1.125516786	0.601544754	0.349483037	0.214310416	0.135834659	1.031075849	1.043132939	1.040410133	1.036291255	1.033498284	1.030538628	1.029383932	1.029684374
STEsteroids2COR3D.sdf_estradiol	-5	19.3992933	11.37660487	9.912384289	34.8270887	379.9023725	4047.65635	35722.61537	276700.4565	19.3992933	36.34545598	97.23017949	349.4517508	1550.043742	7940.390105	44966.9364	272357.0913	19.3992933	7131.507739	1.62E+09	1.38E+14	8.48E+18	4.82E+23	2.69E+28	1.50E+33	19.3992933	4.317849044	1.290022318	0.49658796	0.233713717	0.126414171	0.074846466	0.047139079	19.3992933	5.849419949	2.401660983	1.156885238	0.64160298	0.387003028	0.246276368	0.161991055	1.034450162	1.026773448	0.995740326	0.994180032	1.00322342	1.015293955	1.024437828	1.022872454
STEsteroids2COR3D.sdf_estriol	-5	20.26202408	12.039971	9.999334118	31.88164311	355.5735896	3903.698929	35078.46068	274485.886	20.26202408	38.73099521	106.3629339	393.4864352	1794.117509	9430.653213	54519.12807	334684.6004	20.26202408	6499.14076	1.56E+09	1.38E+14	8.49E+18	4.84E+23	2.70E+28	1.50E+33	20.26202408	4.418031067	1.298727342	0.490100319	0.22778775	0.122250135	0.072050253	0.045283201	20.26202408	5.99242942	2.442793547	1.168238875	0.645751788	0.388811086	0.247096585	0.162354071	1.038807652	1.039377984	1.012079787	1.007686971	1.012084611	1.019164672	1.026110446	1.029440293
STEsteroids2COR3D.sdf_estrone	-5	19.4176471	11.45438693	9.965806884	31.98313169	337.0726919	3550.350267	30704.138	231733.6557	19.4176471	36.52834925	97.6696074	351.7116812	1588.603692	8487.338631	50961.52453	329322.7181	19.4176471	3158.504693	1.11E+08	4.40E+12	1.19E+17	2.69E+21	5.63E+25	1.15E+30	19.4176471	4.338652191	1.297808278	0.500064822	0.234660207	0.125941961	0.073657428	0.045690485	19.4176471	5.870709297	2.418804895	1.184722238	0.668122687	0.410902622	0.266823903	0.179272931	1.03345395	1.023963229	0.992257824	0.990161396	1.001838382	1.007625575	1.00626346	1.004602441
STEsteroids2COR3D.sdf_etiocholanolone	-5.225	20.5349862	17.12529972	21.94445718	51.24289396	222.7594945	1318.765717	8282.416179	50839.96252	20.5349862	13.16663405	11.83881996	13.63089986	19.08489248	32.15214409	61.67966652	129.6128486	20.5349862	480.8091481	399290.2085	1.36E+09	3.07E+12	5.43E+15	8.74E+18	1.36E+22	20.5349862	4.325482353	1.247669446	0.444952395	0.189619904	0.09195412	0.048575758	0.02718448	20.5349862	6.201890213	2.451630432	1.135825351	0.59955628	0.347317098	0.213022606	0.135184921	1.034923151	1.049322168	1.045787323	1.045067722	1.045112756	1.041175805	1.033450338	1.025342769
STEsteroids2COR3D.sdf_pregnenolone	-5.225	22.39452012	16.46311998	15.04767297	18.35420038	32.65827253	82.82747363	249.9520306	800.9484308	22.39452012	13.25370593	20.33524274	54.5695655	195.0961397	796.0994419	3486.398285	16000.66874	22.39452012	1432.398344	6.34E+07	1.20E+12	1.50E+16	1.78E+20	2.08E+24	2.44E+28	22.39452012	4.558224573	1.232884508	0.404538227	0.155032834	0.065759885	0.029619586	0.013866624	22.39452012	6.386947225	2.465384378	1.141734368	0.611257301	0.357884942	0.221741923	0.142156412	1.03929588	1.045534074	1.025965007	1.001469198	0.984243572	0.974052909	0.967035403	0.962516535
STEsteroids2COR3D.sdf_17a_hydroxypregnenolone	-5	23.45085331	17.35567955	15.89556792	18.13161657	24.98281195	41.09901943	79.02227648	173.1775463	23.45085331	14.75429198	23.35693343	60.39594282	198.0512116	725.2074359	2795.250314	11009.08666	23.45085331	1016.971037	1.69E+07	2.41E+11	2.01E+15	1.49E+19	1.07E+23	7.61E+26	23.45085331	4.664173696	1.224327619	0.386947613	0.143061505	0.05859625	0.025538002	0.011561079	23.45085331	6.630616692	2.541503982	1.17137164	0.620822508	0.361992673	0.224110004	0.143836251	1.042101125	1.054999088	1.048714145	1.035805328	1.024762109	1.017220858	1.013217202	1.010383997
STEsteroids2COR3D.sdf_progesterone	-7.38	22.39315556	15.60593013	16.1561634	27.08072071	68.06530948	217.8520718	792.8919152	3071.813944	22.39315556	25.72059572	38.18313874	70.70643335	156.0410132	397.7254064	1128.394273	3451.754111	22.39315556	1381.962421	5017618.087	2.71E+10	1.24E+14	5.39E+17	2.29E+21	9.72E+24	22.39315556	4.242346577	1.094530563	0.338058415	0.124197922	0.054136848	0.029184515	0.020410016	22.39315556	6.432489961	2.494755505	1.168494936	0.632975741	0.373478824	0.233510504	0.151832543	1.034424935	1.029757619	1.014990016	1.003134176	0.999402295	0.999011328	0.998079561	0.998531949
STEsteroids2COR3D.sdf_17a_hydroxyprogesterone	-7.74	23.45159041	16.67472109	18.31502796	35.38015402	106.2811847	388.8124751	1519.558892	6045.215284	23.45159041	27.23699841	39.70997342	71.72811534	156.9911761	397.8836087	1126.45786	3439.177084	23.45159041	1230.005037	6385534.08	7.91E+10	6.37E+14	4.13E+18	2.46E+22	1.41E+26	23.45159041	4.379879143	1.119526462	0.344755248	0.124750674	0.052606483	0.026226649	0.016037294	23.45159041	6.664902037	2.563165124	1.19496834	0.642366407	0.37797905	0.236115653	0.153485937	1.037571177	1.028545077	1.013518743	1.003267611	0.999167327	0.996282524	0.994791975	0.99475642
STEsteroids2COR3D.sdf_testosterone	-6.724	20.54684917	14.13358566	14.93051601	23.54099318	49.87150673	131.2096638	408.0167917	1422.950682	20.54684917	24.11043929	36.747896	69.50453496	156.016448	392.6458374	1075.651165	3117.40486	20.54684917	2804.650021	3.21E+07	3.05E+11	2.79E+15	2.54E+19	2.32E+23	2.12E+27	20.54684917	4.071827309	1.102819062	0.355898146	0.136873491	0.062470927	0.035052226	0.024923797	20.54684917	6.13225779	2.441373883	1.145132005	0.616352592	0.361236353	0.223499945	0.143057444	1.033422887	1.031536589	1.025278862	1.025720878	1.029714441	1.03670197	1.04070465	1.04030099
STEsteroids2COR3D.sdf_prednisolone	-7.512	25.37912468	16.80532627	15.18703273	21.17895361	47.57189916	148.3921635	527.1158136	1930.497683	25.37912468	34.53224597	63.75372556	151.9771843	458.9410814	1665.6926	6837.851837	30220.33072	25.37912468	1716.462567	5467875.673	8.03E+10	9.91E+14	9.35E+18	7.43E+22	5.41E+26	25.37912468	4.936342551	1.298471984	0.422816203	0.165522571	0.074621854	0.037629945	0.020893158	25.37912468	7.077014015	2.677421942	1.243707754	0.671614995	0.398433583	0.251425948	0.165175702	1.041086169	1.031314086	1.017861832	1.007138472	0.998958215	0.992712944	0.990138928	0.989323659
STEsteroids2COR3D.sdf_cortisolacetat	-7.553	28.3815479	26.62696859	43.76694915	114.6797768	390.2375005	1532.813117	6599.663338	30393.38146	28.3815479	63.84955728	233.8598952	1310.963445	10179.99785	97672.57478	1057883.53	1.23E+07	28.3815479	1503.679874	961670.0651	3.01E+09	9.39E+12	2.56E+16	6.64E+19	1.72E+23	28.3815479	5.027009249	1.278478845	0.418145034	0.16869964	0.077673911	0.039269719	0.021326541	28.3815479	7.342999421	2.659440582	1.22095862	0.666045378	0.397198626	0.252170282	0.167026699	1.042561391	1.030050653	1.013048487	1.004492382	1.002460762	1.003576588	1.005103588	1.005367649
STEsteroids2COR3D.sdf_4_pregnene_3_11_20_trione	-6.779	23.44732446	17.46237039	18.93547221	30.88615956	72.2001262	211.2338606	678.8713312	2273.80231	23.44732446	26.22341394	39.60251575	76.59452624	181.5224991	503.1786334	1539.136262	5133.397933	23.44732446	1371.959674	696920.6164	1.02E+09	2.08E+12	4.59E+15	1.02E+19	2.24E+22	23.44732446	4.515902792	1.184684492	0.374204844	0.140162116	0.06052581	0.02977908	0.016621014	23.44732446	6.70675981	2.57878068	1.210765741	0.663227134	0.397552581	0.253710288	0.169462405	1.036707296	1.041713798	1.03205787	1.019029737	1.007993935	1.000668623	0.998340065	0.999216986
STEsteroids2COR3D.sdf_epicorticosterone	-7.2	24.35840766	17.29469861	18.84144712	34.26734183	94.99824856	333.0112814	1293.409165	5187.720638	24.35840766	27.01970955	39.00958762	70.84865722	153.3872362	384.3516244	1072.869165	3234.837417	24.35840766	1420.904424	4647583.214	2.78E+10	1.30E+14	5.50E+17	2.24E+21	8.99E+24	24.35840766	4.469276967	1.128783871	0.342983375	0.124136441	0.052931836	0.02725991	0.017825145	24.35840766	6.781465314	2.564307435	1.187508802	0.63806418	0.375394945	0.234608875	0.152479988	1.042265356	1.035174178	1.010877327	0.990456155	0.985444066	0.989699995	0.994517755	0.997927872
STEsteroids2COR3D.sdf_19_nortestosterone	-6.144	19.4763665	13.91583484	15.22832548	24.22727907	51.25835265	134.804071	419.5850586	1464.381511	19.4763665	22.57250011	34.90425646	68.76307124	159.7758934	409.0972747	1126.94008	3265.445613	19.4763665	3082.349016	3.66E+07	3.39E+11	3.16E+15	2.98E+19	2.84E+23	2.72E+27	19.4763665	3.869566635	1.061198338	0.350651361	0.137458448	0.064013126	0.036638035	0.026451212	19.4763665	5.840753918	2.352494398	1.122805651	0.611388964	0.360866753	0.224271916	0.143970738	1.030966537	1.028771474	1.022990123	1.023147765	1.027287836	1.034983607	1.038668292	1.038661606
STEsteroids2COR3D.sdf_16a_17a_dihydroxyprogesterone	-6.247	24.36736561	17.73879148	20.67476001	43.89429465	141.4121945	529.8818205	2048.20334	7874.873663	24.36736561	28.54135183	42.21849704	77.16593637	170.1145972	433.6732413	1226.482207	3718.220944	24.36736561	1181.160225	6287327.068	8.22E+10	6.74E+14	4.43E+18	2.66E+22	1.54E+26	24.36736561	4.498031926	1.139994627	0.34736688	0.124499288	0.051827124	0.025397976	0.015237706	24.36736561	6.843176528	2.608152032	1.207788102	0.646875708	0.38042965	0.237615264	0.154374773	1.040665919	1.032358254	1.016326548	1.00839882	1.006376875	1.006010605	1.006756123	1.007731814
STEsteroids2COR3D.sdf_16a_methylprogesterone	-7.12	23.23323054	16.57753597	18.08279679	33.25043162	92.34485705	315.6561984	1165.074759	4406.18262	23.23323054	27.01183021	40.5376493	75.31735727	166.2335639	420.5076944	1178.666019	3548.777341	23.23323054	1319.950195	4848664.604	2.71E+10	1.25E+14	5.39E+17	2.28E+21	9.60E+24	23.23323054	4.338448103	1.105279146	0.338023253	0.122844842	0.052866774	0.028029974	0.019276843	23.23323054	6.57821141	2.529103179	1.172542823	0.631085748	0.370928043	0.231231175	0.149873498	1.039873629	1.034938207	1.018713616	1.008466085	1.006686421	1.007891453	1.009126432	1.011137971
STEsteroids2COR3D.sdf_19_norprogesterone	-6.817	21.34476226	15.29374909	16.38435776	27.97422384	70.45702065	224.9933978	816.863239	3158.55379	21.34476226	24.30792191	36.7722187	70.57438569	160.0362693	413.7141662	1178.148763	3598.344093	21.34476226	1424.251884	5064813.913	2.65E+10	1.17E+14	4.86E+17	1.97E+21	7.92E+24	21.34476226	4.046773325	1.055714226	0.33202504	0.124166653	0.055122173	0.030269596	0.021476876	21.34476226	6.154581622	2.413284535	1.147019965	0.62764002	0.372755354	0.234227106	0.152953665	1.032313789	1.028088732	1.016133236	1.00840401	1.006677005	1.008696255	1.010628896	1.013067877
STEsteroids2COR3D.sdf_2a_methylcortisol	-7.688	26.23696832	19.5377775	20.5000662	34.81452827	95.93835356	378.468808	1834.056687	9699.154961	26.23696832	25.58705112	33.99652547	58.07785215	123.2399872	310.7466405	889.9814274	2778.633447	26.23696832	1279.333287	1140489.079	3.53E+09	1.42E+13	5.84E+16	2.25E+20	8.04E+23	26.23696832	4.764367062	1.180525282	0.351477262	0.123043604	0.048880944	0.021467376	0.010283977	26.23696832	7.202944763	2.676200212	1.221181339	0.647316872	0.37808179	0.235221072	0.152355416	1.04533106	1.044288499	1.024945501	1.017303181	1.004616144	0.990076939	0.979353105	0.97191155
STEsteroids2COR3D.sdf_2a_methyl_9a_fluoro_cortisol	-5.797	27.35700122	20.44221702	21.17515455	34.55470702	91.65665727	355.0560422	1719.131194	9161.545778	27.35700122	26.02627204	33.80529417	57.00215291	120.4476001	303.8777386	871.829038	2726.348186	27.35700122	1256.377031	1130063.077	3.47E+09	1.38E+13	5.66E+16	2.19E+20	7.85E+23	27.35700122	4.986418359	1.225039251	0.363613799	0.126252835	0.049563661	0.021481697	0.010151032	27.35700122	7.520352351	2.769712163	1.255938184	0.662395063	0.385976015	0.240064988	0.155635633	1.0474374	1.046790681	1.031525206	1.028232019	1.018195418	1.005435731	0.994854919	0.987043992
[truncated: 552 more columns]
