# Supplementary material for: Choquet integral-based fuzzy molecular characterizations: when global definitions are computed from the dependency among atom/bond contributions (LOVIs/LOEIs)
Source: J Cheminform. 2018 Oct 25;10:51. doi: 10.1186/s13321-018-0306-7 (PMC6755596; doi:10.1186/s13321-018-0306-7)
Supplement: Supplementary file 3 — Additional file 3. Matrices of descriptors obtained from the calculation of the projects created in Additional file 2 on the Steroid dataset. [file 13321_2018_306_MOESM3_ESM.zip › Suppl. Info. 3/2 - Datasets L-measure = 0.5/AO1/AO1(0.7).csv]

molecules	pK(log1/K)	CHOQUET[0.5;AO1;0.7]_B_AB_nCi_2_M10_NS0_T_KA_h-s_MID	CHOQUET[0.5;AO1;0.7]_B_AB_nCi_2_M10_NS1_T_KA_h-s_MID	CHOQUET[0.5;AO1;0.7]_B_AB_nCi_2_M10_NS2_T_KA_h-s_MID	CHOQUET[0.5;AO1;0.7]_B_AB_nCi_2_M10_NS3_T_KA_h-s_MID	CHOQUET[0.5;AO1;0.7]_B_AB_nCi_2_M10_NS4_T_KA_h-s_MID	CHOQUET[0.5;AO1;0.7]_B_AB_nCi_2_M10_NS5_T_KA_h-s_MID	CHOQUET[0.5;AO1;0.7]_B_AB_nCi_2_M10_NS6_T_KA_h-s_MID	CHOQUET[0.5;AO1;0.7]_B_AB_nCi_2_M10_NS7_T_KA_h-s_MID	CHOQUET[0.5;AO1;0.7]_B_AB_nCi_2_M13_NS0_T_KA_h-s_MID	CHOQUET[0.5;AO1;0.7]_B_AB_nCi_2_M13_NS1_T_KA_h-s_MID	CHOQUET[0.5;AO1;0.7]_B_AB_nCi_2_M13_NS2_T_KA_h-s_MID	CHOQUET[0.5;AO1;0.7]_B_AB_nCi_2_M13_NS3_T_KA_h-s_MID	CHOQUET[0.5;AO1;0.7]_B_AB_nCi_2_M13_NS4_T_KA_h-s_MID	CHOQUET[0.5;AO1;0.7]_B_AB_nCi_2_M13_NS5_T_KA_h-s_MID	CHOQUET[0.5;AO1;0.7]_B_AB_nCi_2_M13_NS6_T_KA_h-s_MID	CHOQUET[0.5;AO1;0.7]_B_AB_nCi_2_M13_NS7_T_KA_h-s_MID	CHOQUET[0.5;AO1;0.7]_B_AB_nCi_2_M16_NS0_T_KA_h-s_MID	CHOQUET[0.5;AO1;0.7]_B_AB_nCi_2_M16_NS1_T_KA_h-s_MID	CHOQUET[0.5;AO1;0.7]_B_AB_nCi_2_M16_NS2_T_KA_h-s_MID	CHOQUET[0.5;AO1;0.7]_B_AB_nCi_2_M16_NS3_T_KA_h-s_MID	CHOQUET[0.5;AO1;0.7]_B_AB_nCi_2_M16_NS4_T_KA_h-s_MID	CHOQUET[0.5;AO1;0.7]_B_AB_nCi_2_M16_NS5_T_KA_h-s_MID	CHOQUET[0.5;AO1;0.7]_B_AB_nCi_2_M16_NS6_T_KA_h-s_MID	CHOQUET[0.5;AO1;0.7]_B_AB_nCi_2_M16_NS7_T_KA_h-s_MID	CHOQUET[0.5;AO1;0.7]_B_AB_nCi_2_M3_NS0_T_KA_h-s_MID	CHOQUET[0.5;AO1;0.7]_B_AB_nCi_2_M3_NS1_T_KA_h-s_MID	CHOQUET[0.5;AO1;0.7]_B_AB_nCi_2_M3_NS2_T_KA_h-s_MID	CHOQUET[0.5;AO1;0.7]_B_AB_nCi_2_M3_NS3_T_KA_h-s_MID	CHOQUET[0.5;AO1;0.7]_B_AB_nCi_2_M3_NS4_T_KA_h-s_MID	CHOQUET[0.5;AO1;0.7]_B_AB_nCi_2_M3_NS5_T_KA_h-s_MID	CHOQUET[0.5;AO1;0.7]_B_AB_nCi_2_M3_NS6_T_KA_h-s_MID	CHOQUET[0.5;AO1;0.7]_B_AB_nCi_2_M3_NS7_T_KA_h-s_MID	CHOQUET[0.5;AO1;0.7]_B_AB_nCi_2_M5_NS0_T_KA_h-s_MID	CHOQUET[0.5;AO1;0.7]_B_AB_nCi_2_M5_NS1_T_KA_h-s_MID	CHOQUET[0.5;AO1;0.7]_B_AB_nCi_2_M5_NS2_T_KA_h-s_MID	CHOQUET[0.5;AO1;0.7]_B_AB_nCi_2_M5_NS3_T_KA_h-s_MID	CHOQUET[0.5;AO1;0.7]_B_AB_nCi_2_M5_NS4_T_KA_h-s_MID	CHOQUET[0.5;AO1;0.7]_B_AB_nCi_2_M5_NS5_T_KA_h-s_MID	CHOQUET[0.5;AO1;0.7]_B_AB_nCi_2_M5_NS6_T_KA_h-s_MID	CHOQUET[0.5;AO1;0.7]_B_AB_nCi_2_M5_NS7_T_KA_h-s_MID	CHOQUET[0.5;AO1;0.7]_B_AB_nCi_2_M10_SS0_T_KA_h-s_MID	CHOQUET[0.5;AO1;0.7]_B_AB_nCi_2_M10_SS1_T_KA_h-s_MID	CHOQUET[0.5;AO1;0.7]_B_AB_nCi_2_M10_SS2_T_KA_h-s_MID	CHOQUET[0.5;AO1;0.7]_B_AB_nCi_2_M10_SS3_T_KA_h-s_MID	CHOQUET[0.5;AO1;0.7]_B_AB_nCi_2_M10_SS4_T_KA_h-s_MID	CHOQUET[0.5;AO1;0.7]_B_AB_nCi_2_M10_SS5_T_KA_h-s_MID	CHOQUET[0.5;AO1;0.7]_B_AB_nCi_2_M10_SS6_T_KA_h-s_MID	CHOQUET[0.5;AO1;0.7]_B_AB_nCi_2_M10_SS7_T_KA_h-s_MID
STEsteroids2COR3D.sdf_aldosterone	-6.279	25.48283778	20.99708372	25.3445939	53.84393623	165.0599924	575.4019864	2062.033697	7527.386321	25.48283778	31.3613416	54.42252375	122.4844283	339.4152162	1112.035176	4129.226949	16738.87478	25.48283778	1611.440737	4877335.823	7.38E+10	5.32E+14	3.00E+18	1.61E+22	8.52E+25	25.48283778	4.774233291	1.173084685	0.346771155	0.11845014	0.045721277	0.019605192	0.009208957	25.48283778	7.207999276	2.715502445	1.257084979	0.675548844	0.395752632	0.246402345	0.159769994	1.038829809	1.048294606	1.0509148	1.058115808	1.058972722	1.054802308	1.04304442	1.033224384
STEsteroids2COR3D.sdf_androstanediol	-5	20.62667203	16.45744572	17.89166546	30.50537828	70.05022016	186.1856142	528.1140721	1551.351542	20.62667203	10.84490463	14.09249332	30.82797383	93.54160815	350.2770051	1498.258096	6829.677862	20.62667203	5082.750957	1.09E+08	2.14E+12	4.36E+16	8.52E+20	1.58E+25	2.79E+29	20.62667203	4.505529156	1.279886909	0.435370388	0.168690843	0.072442865	0.033621487	0.01656728	20.62667203	6.087835067	2.391096014	1.100404777	0.582196915	0.338343288	0.207746204	0.131637863	1.035364037	1.052487971	1.048242304	1.0472672	1.047996443	1.050248678	1.052803317	1.052971497
STEsteroids2COR3D.sdf_5_androstenediol	-5	20.60906251	14.77727106	13.45504242	16.10407629	25.71478576	53.20072771	133.9464079	387.6743618	20.60906251	11.94861048	18.1925604	48.35815317	171.7839248	696.4307526	2986.445204	13074.25609	20.60906251	870.0136541	5115830.519	2.89E+10	1.21E+14	4.62E+17	1.70E+21	6.23E+24	20.60906251	4.347886876	1.211657355	0.404834887	0.156262129	0.066006109	0.029519401	0.01369798	20.60906251	6.104564985	2.415827817	1.119842995	0.597524513	0.349570228	0.216012279	0.137807859	1.037886705	1.0561296	1.058025204	1.049151838	1.038498798	1.027359763	1.016337051	1.008265729
STEsteroids2COR3D.sdf_4_androstenedione	-5.763	20.64301398	14.12109958	14.98578004	23.78888361	53.71648586	154.2262085	504.2408332	1756.685103	20.64301398	24.21010543	36.15724448	67.11729463	149.6477778	379.6883393	1058.150563	3153.185352	20.64301398	2814.190351	5.15E+07	4.77E+11	4.02E+15	3.36E+19	2.80E+23	2.33E+27	20.64301398	4.076621551	1.097433009	0.355400181	0.138333914	0.065118149	0.038742694	0.029697667	20.64301398	6.160600615	2.460308796	1.172758105	0.640800804	0.382103493	0.241800694	0.159584486	1.032508526	1.030573896	1.02393178	1.019621549	1.012286767	1.004155335	0.997816902	0.992294043
STEsteroids2COR3D.sdf_androsterone	-5.613	20.71336198	18.2443401	30.06453679	130.0268801	961.8439461	7666.177257	60218.53227	463454.3991	20.71336198	25.33896001	41.85311543	97.2618341	294.452673	1042.542231	3959.752809	15588.30119	20.71336198	1733.52586	9079690.984	1.07E+11	8.27E+14	5.16E+18	3.00E+22	1.70E+26	20.71336198	4.34134296	1.265383374	0.472028892	0.214590312	0.110651569	0.06160782	0.035993761	20.71336198	6.143238668	2.422299116	1.126978496	0.597503566	0.34686734	0.21279447	0.135089192	1.031465025	1.04044942	1.035396777	1.038706598	1.038016553	1.032658483	1.024636281	1.018072746
STEsteroids2COR3D.sdf_corticosterone	-7.881	24.45340126	18.28628551	19.76523343	36.07491683	113.4746389	523.1341287	2859.983419	16371.28089	24.45340126	24.35475878	33.64985281	61.06084725	138.5244183	370.2002441	1107.767996	3536.337916	24.45340126	1292.472389	744389.8656	1.56E+09	4.50E+12	1.31E+16	3.56E+19	8.95E+22	24.45340126	4.542214648	1.143412117	0.343024198	0.120690661	0.048262746	0.021478035	0.010551122	24.45340126	6.855472316	2.58711345	1.197831778	0.643545448	0.378542534	0.236798838	0.154329204	1.039269795	1.030482248	1.007741788	0.998949306	0.994746713	0.987426519	0.978504174	0.97172834
STEsteroids2COR3D.sdf_cortisol	-7.881	25.54579183	23.57383256	39.99909978	105.7694628	361.0387995	1436.948512	6380.648318	30732.12731	25.54579183	56.02410438	196.9294176	979.5855795	6352.274006	50313.28718	463649.0911	4854710.435	25.54579183	1399.263348	1482126.468	4.69E+09	1.26E+13	3.19E+16	8.09E+19	2.10E+23	25.54579183	4.811142664	1.264455461	0.414044044	0.165197301	0.075694879	0.038564434	0.021363311	25.54579183	7.085238177	2.65900345	1.222079447	0.653307158	0.38414295	0.240441307	0.156701876	1.041669879	1.024487108	1.007942196	1.000079963	0.998990832	1.004890415	1.012847404	1.017212386
STEsteroids2COR3D.sdf_cortisone	-6.892	25.58145348	19.62482458	23.429757	44.08144638	115.5544654	354.0136342	1168.029033	3976.829624	25.58145348	29.90901684	45.70066273	89.05464305	209.3618347	569.5531651	1709.068445	5541.59955	25.58145348	2229.648056	8236582.069	4.60E+10	2.42E+14	1.22E+18	6.04E+21	2.92E+25	25.58145348	4.759623622	1.226849368	0.38692193	0.145250055	0.063068154	0.031354871	0.01795959	25.58145348	7.07327308	2.655492894	1.23417898	0.669645151	0.400335994	0.255549844	0.170942087	1.043211133	1.048754428	1.042964007	1.036799142	1.031671272	1.02810064	1.027370751	1.028276204
STEsteroids2COR3D.sdf_dehydroepiandrosterone	-5	20.63154094	14.40339781	12.61188671	14.97108301	28.16667341	76.62116143	241.5516091	779.6794359	20.63154094	12.05379837	19.61410332	60.79898052	249.1269459	1111.894647	5043.733928	22674.2371	20.63154094	595.6629808	298016.7801	5.22E+08	9.20E+11	1.33E+15	1.72E+18	2.10E+21	20.63154094	4.367725025	1.222480489	0.414523082	0.1611775	0.068828438	0.031259756	0.014821382	20.63154094	6.123325711	2.432885186	1.145857947	0.616503349	0.362993226	0.226245604	0.146118744	1.037203704	1.057435786	1.051121883	1.044118433	1.041693877	1.040816767	1.041595844	1.043022402
STEsteroids2COR3D.sdf_11_deoxycorticosterone	-7.653	23.4431251	16.53895138	18.59422361	37.15378197	111.2445966	401.4842054	1554.867421	6117.986042	23.4431251	26.92406193	40.14116422	74.45440688	163.6716115	416.2906615	1180.442332	3616.482047	23.4431251	1629.003956	6734981.774	3.98E+10	2.00E+14	9.66E+17	4.63E+21	2.21E+25	23.4431251	4.329111321	1.101389156	0.339699826	0.126164183	0.056785762	0.032522067	0.024648439	23.4431251	6.569546676	2.503448953	1.167752139	0.630927888	0.37298383	0.234212384	0.153165951	1.038382269	1.031128395	1.007670949	0.99065985	0.992678589	1.001914241	1.008202455	1.01094743
STEsteroids2COR3D.sdf_11_deoxycortisol	-7.881	24.54128899	17.61310251	20.67761278	44.98550218	144.6260988	530.5871799	1999.224984	7573.967264	24.54128899	28.87699752	42.6088166	77.34212223	170.7316377	440.1327495	1266.630746	3913.40288	24.54128899	1443.52855	4111319.231	4.10E+10	2.76E+14	1.46E+18	6.97E+21	3.21E+25	24.54128899	4.466418393	1.130362405	0.349062435	0.128351332	0.055461748	0.028456529	0.017929117	24.54128899	6.802487322	2.572325155	1.193773458	0.64004167	0.377531176	0.23676444	0.154730295	1.040815842	1.030155095	1.006513598	0.989052124	0.984814716	0.985211348	0.987407916	0.990531517
STEsteroids2COR3D.sdf_dihydrotestosterone	-5.919	20.65134546	14.42897784	16.25484938	27.19695756	63.40030654	173.4174809	486.4367043	1397.661072	20.65134546	25.0372193	39.97422343	79.72826957	189.7100118	512.6949021	1503.020121	4623.091858	20.65134546	2306.362838	2.22E+07	1.86E+11	1.52E+15	1.33E+19	1.17E+23	1.02E+27	20.65134546	4.179550341	1.159872439	0.387349593	0.150200626	0.067131424	0.036674164	0.026773439	20.65134546	6.12364186	2.417262695	1.125836773	0.602242788	0.350296405	0.215111696	0.136595453	1.031109145	1.044319894	1.043733047	1.04136658	1.039495647	1.036848378	1.03575611	1.036049449
STEsteroids2COR3D.sdf_estradiol	-5	19.46244959	11.46077583	10.50124025	45.54470059	532.2471581	5339.203149	43713.02449	318360.9832	19.46244959	36.60153946	99.79995243	367.3176379	1665.615846	8705.870647	50185.82657	308421.9866	19.46244959	9385.149965	2.01E+09	1.48E+14	8.65E+18	4.85E+23	2.70E+28	1.50E+33	19.46244959	4.321236601	1.292377838	0.500528983	0.238211612	0.130679006	0.078546441	0.05019955	19.46244959	5.855246205	2.402096252	1.15734703	0.642593358	0.388313523	0.247707964	0.163416033	1.034491418	1.027434898	0.998056839	0.998199013	1.008182677	1.020926941	1.03079852	1.029780362
STEsteroids2COR3D.sdf_estriol	-5	20.33469395	12.123632	10.50262263	41.88015768	506.0638629	5219.440935	43336.55689	317859.4579	20.33469395	39.01609507	109.2472916	413.703612	1924.421671	10287.47221	60275.90904	373631.0886	20.33469395	8467.49676	1.96E+09	1.48E+14	8.67E+18	4.87E+23	2.71E+28	1.50E+33	20.33469395	4.422362898	1.300945892	0.494064761	0.232367759	0.126606466	0.075832397	0.04841254	20.33469395	5.999486418	2.443288684	1.168637441	0.646636148	0.389968306	0.2483426	0.163582162	1.038868243	1.040063116	1.014471733	1.011733556	1.017153134	1.024898677	1.032516546	1.036586305
STEsteroids2COR3D.sdf_estrone	-5	19.48022056	11.54207425	10.53086598	41.54596441	473.7854772	4692.880822	37555.71884	266228.9367	19.48022056	36.76604405	100.1841264	369.9141071	1715.563691	9405.43686	57744.90038	379195.3406	19.48022056	3553.150103	1.49E+08	5.31E+12	1.31E+17	2.81E+21	5.74E+25	1.16E+30	19.48022056	4.342350533	1.299855495	0.503478522	0.238612495	0.129700792	0.076911542	0.048377373	19.48022056	5.876904015	2.419245676	1.185131232	0.669258626	0.412623822	0.26885123	0.181389757	1.033486011	1.02468151	0.9949453	0.995236049	1.008865012	1.016037571	1.015459486	1.014366387
STEsteroids2COR3D.sdf_etiocholanolone	-5.225	20.60565503	17.2061119	22.49908806	55.42414843	258.2685815	1581.201662	9907.505374	59693.66489	20.60565503	13.33589069	12.23945572	14.43083346	20.68485221	35.76302264	70.51409378	152.4177899	20.60565503	517.1966522	547308.3457	1.73E+09	3.48E+12	5.78E+15	9.04E+18	1.39E+22	20.60565503	4.32980544	1.248618104	0.446047691	0.19093944	0.093241689	0.049680752	0.028064389	20.60565503	6.208116606	2.452078983	1.136326343	0.600317547	0.348145559	0.213835028	0.135960132	1.034962456	1.050052815	1.048538057	1.049865526	1.050909685	1.047225302	1.039493582	1.031439835
STEsteroids2COR3D.sdf_pregnenolone	-5.225	22.47843422	16.53254346	15.21719529	19.06562649	35.93741248	97.06863377	302.6491583	976.0291804	22.47843422	13.54888475	21.59984054	60.38697056	221.4463977	917.942817	4072.40697	18924.49556	22.47843422	1757.221698	8.04E+07	1.26E+12	1.52E+16	1.79E+20	2.09E+24	2.44E+28	22.47843422	4.562465713	1.233398185	0.404916425	0.155301521	0.065953037	0.029756838	0.013961102	22.47843422	6.393583399	2.466058763	1.142514272	0.612385541	0.359106148	0.222946333	0.14331652	1.039353588	1.046012893	1.027655759	1.00515088	0.99008629	0.981644705	0.975790159	0.972012593
STEsteroids2COR3D.sdf_17a_hydroxypregnenolone	-5	23.54557669	17.41401263	16.01994876	18.45761553	25.85620184	43.71129388	87.34570374	200.2010287	23.54557669	15.07494282	24.71217253	65.90422882	219.5071264	808.3993506	3119.033902	12273.32286	23.54557669	1176.178917	2.30E+07	2.68E+11	2.08E+15	1.50E+19	1.07E+23	7.63E+26	23.54557669	4.668640345	1.224639756	0.387309705	0.143337938	0.058774051	0.025652442	0.011634897	23.54557669	6.638584012	2.542253479	1.172203931	0.622024499	0.363285117	0.225368723	0.145028999	1.042156093	1.055386419	1.049978087	1.03854184	1.029286057	1.023552823	1.021129015	1.019532336
STEsteroids2COR3D.sdf_progesterone	-7.38	22.46856908	15.71876556	16.72998362	29.32806373	77.02008552	254.5508551	943.8113546	3680.157429	22.46856908	25.8759371	38.84508618	73.11713604	164.041994	424.8638657	1223.717961	3794.699874	22.46856908	1539.042435	6319053.894	3.19E+10	1.41E+14	6.01E+17	2.54E+21	1.07E+25	22.46856908	4.247647209	1.095087873	0.339087394	0.126278864	0.057443046	0.033966152	0.026896518	22.46856908	6.439544397	2.495322473	1.169088477	0.634251266	0.37520584	0.235485738	0.153980129	1.034466907	1.030795941	1.018051742	1.007661808	1.004747	1.00495271	1.00453029	1.005580986
STEsteroids2COR3D.sdf_17a_hydroxyprogesterone	-7.74	23.53876503	16.80741466	19.07882353	38.94814677	121.6546935	450.382519	1754.31022	6908.974519	23.53876503	27.38505902	40.29596796	73.98371033	164.9231418	425.5307912	1224.106548	3786.995115	23.53876503	1363.364983	8922607.186	9.88E+10	7.14E+14	4.37E+18	2.52E+22	1.43E+26	23.53876503	4.386167524	1.120060275	0.3456251	0.126378336	0.054933518	0.029284531	0.019917731	23.53876503	6.67325706	2.56375815	1.195539577	0.643670996	0.379722945	0.238067442	0.155556871	1.037614449	1.029653217	1.016637894	1.007733299	1.004370427	1.00190895	1.000716682	1.000903528
STEsteroids2COR3D.sdf_testosterone	-6.724	20.61640428	14.24895709	15.43650408	25.11469933	55.23286933	152.5584376	498.470803	1804.961867	20.61640428	24.24683036	37.3793913	71.75022956	163.1445951	414.9165891	1146.867159	3351.680092	20.61640428	3371.309339	3.81E+07	3.53E+11	3.21E+15	2.92E+19	2.66E+23	2.43E+27	20.61640428	4.076840088	1.103527137	0.357112216	0.139378098	0.06642162	0.040618622	0.032215666	20.61640428	6.138535559	2.441843908	1.145585132	0.617298188	0.362383924	0.224677193	0.144208078	1.033459057	1.032622052	1.027886059	1.029107626	1.033614673	1.041224016	1.046011786	1.04644076
STEsteroids2COR3D.sdf_prednisolone	-7.512	25.4807586	16.89653607	15.51641605	22.61317175	54.02746096	175.5234133	630.9222226	2302.918003	25.4807586	34.80866555	65.20094012	158.8968224	492.1090118	1827.627444	7633.284706	34115.25131	25.4807586	1810.73786	7499963.651	1.13E+11	1.27E+15	1.08E+19	8.00E+22	5.61E+26	25.4807586	4.94203359	1.299037335	0.42397915	0.167208471	0.076539468	0.039577299	0.022729597	25.4807586	7.085337971	2.678125725	1.244456354	0.673020935	0.4002048	0.253353593	0.167167554	1.041134374	1.031934224	1.019807255	1.011100755	1.005348386	1.001227173	1.000359204	1.000905034
STEsteroids2COR3D.sdf_cortisolacetat	-7.553	28.49775214	26.94903976	45.77932254	123.2910328	424.9023974	1685.253542	7342.29769	34251.82303	28.49775214	64.56755411	242.5703409	1407.682631	11306.06632	111286.3616	1224668.216	1.43E+07	28.49775214	1554.601093	1174737.46	3.87E+09	1.14E+13	2.99E+16	7.65E+19	1.99E+23	28.49775214	5.032427006	1.279076632	0.419312109	0.17043275	0.079437628	0.040823931	0.0226126	28.49775214	7.351924469	2.660941587	1.221782307	0.667445549	0.399121035	0.254418748	0.169509104	1.04261944	1.031677274	1.016525236	1.008276975	1.006225935	1.007945728	1.010296665	1.01148781
STEsteroids2COR3D.sdf_4_pregnene_3_11_20_trione	-6.779	23.5332364	17.56757612	19.40528815	32.6269651	78.77040918	235.2056112	762.7880788	2564.919024	23.5332364	26.42407108	40.55252003	79.99576735	193.0192633	544.1389293	1693.815241	5764.610383	23.5332364	1423.646278	785719.5321	1.25E+09	2.62E+12	5.81E+15	1.28E+19	2.79E+22	23.5332364	4.521591337	1.185103436	0.375097277	0.141654747	0.062408577	0.031865215	0.018766495	23.5332364	6.714409111	2.579421445	1.211572557	0.664776354	0.39974969	0.256407012	0.172572653	1.03675157	1.04255676	1.034423112	1.022669393	1.01231601	1.005155087	1.00301952	1.004361005
STEsteroids2COR3D.sdf_epicorticosterone	-7.2	24.46059792	17.44347717	19.50698314	36.9392793	106.0281704	378.5939505	1476.468044	5894.44121	24.46059792	27.19232138	39.74788313	73.37027302	161.3445435	410.5018454	1163.436118	3560.417229	24.46059792	1569.699215	5999254.601	3.30E+10	1.46E+14	6.00E+17	2.41E+21	9.63E+24	24.46059792	4.475143601	1.129377759	0.343829013	0.125790759	0.055535867	0.031026616	0.022964488	24.46059792	6.788953034	2.565028518	1.188317216	0.639388805	0.376958016	0.236278628	0.154225659	1.042313589	1.036302191	1.014155647	0.995027734	0.99045487	0.995026188	1.000201641	1.004039027
STEsteroids2COR3D.sdf_19_nortestosterone	-6.144	19.53670167	14.02669998	15.70948096	25.73887349	56.5592042	156.3237417	511.3777328	1852.627206	19.53670167	22.69080486	35.57118215	71.18633732	167.1654419	431.1370562	1195.173213	3487.014398	19.53670167	3733.257444	4.24E+07	3.88E+11	3.62E+15	3.43E+19	3.27E+23	3.11E+27	19.53670167	3.873610207	1.061835966	0.351932437	0.140103835	0.068205784	0.042538117	0.034141153	19.53670167	5.846116256	2.352955673	1.123171286	0.612130848	0.361795752	0.225272093	0.144997859	1.030995771	1.029888547	1.025481463	1.026142735	1.03060086	1.038770103	1.043122378	1.043838087
STEsteroids2COR3D.sdf_16a_17a_dihydroxyprogesterone	-6.247	24.4682287	17.89576097	21.63009374	48.52290347	160.9442153	603.970363	2311.591608	8774.017445	24.4682287	28.69462669	42.8463634	79.54168627	178.3361492	461.9440197	1323.868553	4055.211298	24.4682287	1303.518471	8908445.601	1.03E+11	7.56E+14	4.67E+18	2.73E+22	1.56E+26	24.4682287	4.505130154	1.140493289	0.348219437	0.126065349	0.05402408	0.028255548	0.018851011	24.4682287	6.852485856	2.608797272	1.20836342	0.648153498	0.382092502	0.23942371	0.156253463	1.040713856	1.033616787	1.019653926	1.013154632	1.011995125	1.012219965	1.013377691	1.014631371
STEsteroids2COR3D.sdf_16a_methylprogesterone	-7.12	23.32333049	16.71502288	18.81162965	36.38935361	105.4135509	367.8872695	1364.132716	5136.358805	23.32333049	27.17688348	41.23095963	77.76376216	174.1998348	446.8014101	1268.736541	3866.381141	23.32333049	1464.224335	6175515.601	3.20E+10	1.41E+14	6.00E+17	2.52E+21	1.06E+25	23.32333049	4.344443661	1.105793236	0.339064892	0.12488013	0.056014661	0.032535969	0.025388206	23.32333049	6.586177815	2.529668142	1.17328294	0.632537649	0.372752106	0.233228176	0.151984113	1.039930434	1.036166458	1.022062492	1.013345248	1.012389401	1.01422898	1.015998223	1.018603835
STEsteroids2COR3D.sdf_19_norprogesterone	-6.817	21.41179656	15.40368571	16.94313276	30.18082319	79.34274601	261.6698274	968.2909321	3769.679315	21.41179656	24.44879609	37.47068601	73.11233118	168.1578356	440.4661013	1270.761625	3930.354805	21.41179656	1579.023296	6327254.709	3.09E+10	1.32E+14	5.36E+17	2.15E+21	8.63E+24	21.41179656	4.051080735	1.056189426	0.33312181	0.126369686	0.058618523	0.035311666	0.028275226	21.41179656	6.160764924	2.413850182	1.147521913	0.628713565	0.374270214	0.236052981	0.155025789	1.032347988	1.029189132	1.019225852	1.012862276	1.011777901	1.014238776	1.016566797	1.019516611
STEsteroids2COR3D.sdf_2a_methylcortisol	-7.688	26.35247586	19.68140574	21.06158791	37.60276547	111.013539	466.9897847	2352.900577	12621.86759	26.35247586	25.83768609	34.92389593	61.03677931	132.608242	341.7409661	997.52254	3161.805248	26.35247586	1347.559506	1382939.502	4.65E+09	1.91E+13	7.66E+16	2.82E+20	9.63E+23	26.35247586	4.771457714	1.180982431	0.351993652	0.123830791	0.049767162	0.02232851	0.011068591	26.35247586	7.212167677	2.676975581	1.222178014	0.648881859	0.37983668	0.237007379	0.1541289	1.045393466	1.045084365	1.027530294	1.022169098	1.011445375	0.998354365	0.988692167	0.982113634
STEsteroids2COR3D.sdf_2a_methyl_9a_fluoro_cortisol	-5.797	27.48249288	20.59062568	21.70737577	37.15794865	105.9659047	440.8362821	2230.456873	12075.74824	27.48249288	26.2894645	34.7811857	60.10136713	130.1654137	335.6363456	980.8627275	3111.916434	27.48249288	1326.302794	1378058.508	4.56E+09	1.86E+13	7.45E+16	2.76E+20	9.44E+23	27.48249288	4.994695836	1.225556092	0.364128522	0.126947095	0.050345014	0.022253599	0.01086424	27.48249288	7.530914444	2.770638018	1.257054763	0.66404852	0.387807156	0.24187551	0.157384592	1.047510729	1.047607115	1.034128081	1.033015602	1.024919327	1.013824494	1.004589955	0.997894812
[truncated: 552 more columns]
