# Supplementary material for: Choquet integral-based fuzzy molecular characterizations: when global definitions are computed from the dependency among atom/bond contributions (LOVIs/LOEIs)
Source: J Cheminform. 2018 Oct 25;10:51. doi: 10.1186/s13321-018-0306-7 (PMC6755596; doi:10.1186/s13321-018-0306-7)
Supplement: Supplementary file 3 — Additional file 3. Matrices of descriptors obtained from the calculation of the projects created in Additional file 2 on the Steroid dataset. [file 13321_2018_306_MOESM3_ESM.zip › Suppl. Info. 3/2 - Datasets L-measure = 0.5/AO1/AO1(0.8).csv]

molecules	pK(log1/K)	CHOQUET[0.5;AO1;0.8]_B_AB_nCi_2_M10_NS0_T_KA_h-s_MID	CHOQUET[0.5;AO1;0.8]_B_AB_nCi_2_M10_NS1_T_KA_h-s_MID	CHOQUET[0.5;AO1;0.8]_B_AB_nCi_2_M10_NS2_T_KA_h-s_MID	CHOQUET[0.5;AO1;0.8]_B_AB_nCi_2_M10_NS3_T_KA_h-s_MID	CHOQUET[0.5;AO1;0.8]_B_AB_nCi_2_M10_NS4_T_KA_h-s_MID	CHOQUET[0.5;AO1;0.8]_B_AB_nCi_2_M10_NS5_T_KA_h-s_MID	CHOQUET[0.5;AO1;0.8]_B_AB_nCi_2_M10_NS6_T_KA_h-s_MID	CHOQUET[0.5;AO1;0.8]_B_AB_nCi_2_M10_NS7_T_KA_h-s_MID	CHOQUET[0.5;AO1;0.8]_B_AB_nCi_2_M13_NS0_T_KA_h-s_MID	CHOQUET[0.5;AO1;0.8]_B_AB_nCi_2_M13_NS1_T_KA_h-s_MID	CHOQUET[0.5;AO1;0.8]_B_AB_nCi_2_M13_NS2_T_KA_h-s_MID	CHOQUET[0.5;AO1;0.8]_B_AB_nCi_2_M13_NS3_T_KA_h-s_MID	CHOQUET[0.5;AO1;0.8]_B_AB_nCi_2_M13_NS4_T_KA_h-s_MID	CHOQUET[0.5;AO1;0.8]_B_AB_nCi_2_M13_NS5_T_KA_h-s_MID	CHOQUET[0.5;AO1;0.8]_B_AB_nCi_2_M13_NS6_T_KA_h-s_MID	CHOQUET[0.5;AO1;0.8]_B_AB_nCi_2_M13_NS7_T_KA_h-s_MID	CHOQUET[0.5;AO1;0.8]_B_AB_nCi_2_M16_NS0_T_KA_h-s_MID	CHOQUET[0.5;AO1;0.8]_B_AB_nCi_2_M16_NS1_T_KA_h-s_MID	CHOQUET[0.5;AO1;0.8]_B_AB_nCi_2_M16_NS2_T_KA_h-s_MID	CHOQUET[0.5;AO1;0.8]_B_AB_nCi_2_M16_NS3_T_KA_h-s_MID	CHOQUET[0.5;AO1;0.8]_B_AB_nCi_2_M16_NS4_T_KA_h-s_MID	CHOQUET[0.5;AO1;0.8]_B_AB_nCi_2_M16_NS5_T_KA_h-s_MID	CHOQUET[0.5;AO1;0.8]_B_AB_nCi_2_M16_NS6_T_KA_h-s_MID	CHOQUET[0.5;AO1;0.8]_B_AB_nCi_2_M16_NS7_T_KA_h-s_MID	CHOQUET[0.5;AO1;0.8]_B_AB_nCi_2_M3_NS0_T_KA_h-s_MID	CHOQUET[0.5;AO1;0.8]_B_AB_nCi_2_M3_NS1_T_KA_h-s_MID	CHOQUET[0.5;AO1;0.8]_B_AB_nCi_2_M3_NS2_T_KA_h-s_MID	CHOQUET[0.5;AO1;0.8]_B_AB_nCi_2_M3_NS3_T_KA_h-s_MID	CHOQUET[0.5;AO1;0.8]_B_AB_nCi_2_M3_NS4_T_KA_h-s_MID	CHOQUET[0.5;AO1;0.8]_B_AB_nCi_2_M3_NS5_T_KA_h-s_MID	CHOQUET[0.5;AO1;0.8]_B_AB_nCi_2_M3_NS6_T_KA_h-s_MID	CHOQUET[0.5;AO1;0.8]_B_AB_nCi_2_M3_NS7_T_KA_h-s_MID	CHOQUET[0.5;AO1;0.8]_B_AB_nCi_2_M5_NS0_T_KA_h-s_MID	CHOQUET[0.5;AO1;0.8]_B_AB_nCi_2_M5_NS1_T_KA_h-s_MID	CHOQUET[0.5;AO1;0.8]_B_AB_nCi_2_M5_NS2_T_KA_h-s_MID	CHOQUET[0.5;AO1;0.8]_B_AB_nCi_2_M5_NS3_T_KA_h-s_MID	CHOQUET[0.5;AO1;0.8]_B_AB_nCi_2_M5_NS4_T_KA_h-s_MID	CHOQUET[0.5;AO1;0.8]_B_AB_nCi_2_M5_NS5_T_KA_h-s_MID	CHOQUET[0.5;AO1;0.8]_B_AB_nCi_2_M5_NS6_T_KA_h-s_MID	CHOQUET[0.5;AO1;0.8]_B_AB_nCi_2_M5_NS7_T_KA_h-s_MID	CHOQUET[0.5;AO1;0.8]_B_AB_nCi_2_M10_SS0_T_KA_h-s_MID	CHOQUET[0.5;AO1;0.8]_B_AB_nCi_2_M10_SS1_T_KA_h-s_MID	CHOQUET[0.5;AO1;0.8]_B_AB_nCi_2_M10_SS2_T_KA_h-s_MID	CHOQUET[0.5;AO1;0.8]_B_AB_nCi_2_M10_SS3_T_KA_h-s_MID	CHOQUET[0.5;AO1;0.8]_B_AB_nCi_2_M10_SS4_T_KA_h-s_MID	CHOQUET[0.5;AO1;0.8]_B_AB_nCi_2_M10_SS5_T_KA_h-s_MID	CHOQUET[0.5;AO1;0.8]_B_AB_nCi_2_M10_SS6_T_KA_h-s_MID	CHOQUET[0.5;AO1;0.8]_B_AB_nCi_2_M10_SS7_T_KA_h-s_MID
STEsteroids2COR3D.sdf_aldosterone	-6.279	25.58363741	21.10875988	26.17799525	58.35669711	182.9665236	638.4686506	2279.616154	8295.496965	25.58363741	31.62955387	55.81809439	128.0834374	361.6155792	1205.576237	4549.139793	18700.59385	25.58363741	1691.459626	6968908.764	8.88E+10	5.63E+14	3.06E+18	1.63E+22	8.59E+25	25.58363741	4.779659302	1.173577028	0.347320051	0.119169765	0.046458422	0.020280418	0.009796753	25.58363741	7.214957413	2.716297999	1.257959088	0.676778229	0.397171327	0.247931199	0.161404939	1.038864415	1.049174724	1.053059787	1.06120859	1.062510425	1.058592231	1.047095137	1.037686909
STEsteroids2COR3D.sdf_androstanediol	-5	20.69609702	16.52953055	18.2235076	31.84577648	74.18140255	198.4586676	565.6707575	1671.167046	20.69609702	11.05868087	14.88717861	34.1307031	108.2532134	420.2949149	1833.021044	8366.688543	20.69609702	5937.699179	1.21E+08	2.41E+12	4.88E+16	9.35E+20	1.69E+25	2.93E+29	20.69609702	4.509043442	1.280386656	0.435927161	0.169277145	0.073024397	0.034153159	0.017017455	20.69609702	6.093484083	2.391617417	1.100796599	0.582658091	0.338779568	0.20811975	0.131938731	1.035413952	1.05311744	1.050299678	1.051085041	1.053154381	1.056241613	1.059275812	1.059677499
STEsteroids2COR3D.sdf_5_androstenediol	-5	20.684877	14.82324166	13.54682005	16.45524783	27.0618718	58.3898686	154.0630521	465.1477059	20.684877	12.22693139	19.35148095	53.72054232	195.9594576	803.2293415	3446.772229	15014.25599	20.684877	1012.383322	6524265.399	3.33E+10	1.33E+14	4.96E+17	1.82E+21	6.61E+24	20.684877	4.351719933	1.211918702	0.405086523	0.156500806	0.066190002	0.029649172	0.013785003	20.684877	6.110453455	2.416368694	1.120433919	0.598273934	0.350290016	0.216638983	0.13833352	1.037939009	1.056617788	1.059529614	1.05226869	1.043454603	1.034149111	1.024795628	1.018349609
STEsteroids2COR3D.sdf_4_androstenedione	-5.763	20.71276775	14.23209338	15.43810697	25.31445752	59.77130854	178.7560649	600.2619428	2118.426112	20.71276775	24.33058096	36.68310605	69.02555337	155.9576874	400.2195679	1126.717692	3386.719269	20.71276775	3323.677137	5.47E+07	4.84E+11	4.05E+15	3.38E+19	2.81E+23	2.35E+27	20.71276775	4.081693501	1.098192778	0.356657646	0.140985633	0.069491768	0.045116138	0.038127207	20.71276775	6.167310798	2.460792015	1.173243747	0.642065934	0.383974135	0.244096505	0.162213716	1.0325365	1.031708994	1.026845963	1.023676436	1.017288213	1.00986886	1.004181415	0.999250825
STEsteroids2COR3D.sdf_androsterone	-5.613	20.77996764	18.32959968	30.99857067	142.5696212	1085.056406	8645.437399	67326.74517	512710.6078	20.77996764	25.46620693	42.69278675	101.6379681	312.7435411	1112.205447	4217.516959	16574.168	20.77996764	1899.83559	1.18E+07	1.26E+11	8.87E+14	5.29E+18	3.02E+22	1.71E+26	20.77996764	4.345581855	1.26641677	0.473314737	0.215893924	0.111760211	0.062472279	0.036640144	20.77996764	6.14918847	2.422786135	1.127477862	0.598292945	0.347751522	0.213666043	0.135931799	1.031494613	1.041119781	1.037645801	1.041558229	1.040941593	1.035724426	1.027814739	1.021316551
STEsteroids2COR3D.sdf_corticosterone	-7.881	24.54659634	18.41204943	20.36238464	39.18942469	132.2480958	643.5158453	3592.140129	20552.37685	24.54659634	24.60179908	34.59502706	64.16761205	148.3583096	402.193422	1215.779543	3908.911583	24.54659634	1339.321962	854739.1321	1.98E+09	5.80E+12	1.64E+16	4.28E+19	1.03E+23	24.54659634	4.547658199	1.143781681	0.343442965	0.121406806	0.049136392	0.022379466	0.011404683	24.54659634	6.862505453	2.587852705	1.198666169	0.64489436	0.380168113	0.238577537	0.156230551	1.039317519	1.031250669	1.010216152	1.003248738	1.000435049	0.994225228	0.985945438	0.979624509
STEsteroids2COR3D.sdf_cortisol	-7.881	25.65280523	23.85912778	41.73837845	112.818007	389.7653811	1573.680957	7119.63428	34924.14515	25.65280523	56.59371546	203.2207243	1035.728582	6895.05824	56242.57972	536053.7966	5833469.02	25.65280523	1457.096497	1778183.906	5.46E+09	1.42E+13	3.54E+16	9.02E+19	2.37E+23	25.65280523	4.816428577	1.264970135	0.415277249	0.167030919	0.077588504	0.040289594	0.022857973	25.65280523	7.09361024	2.65972169	1.222879791	0.654689468	0.385763914	0.242130186	0.15842731	1.041712481	1.026144632	1.011714454	1.004552593	1.003575578	1.009747511	1.018095727	1.022925588
STEsteroids2COR3D.sdf_cortisone	-6.892	25.69044702	19.75962268	23.98585732	46.07670821	122.4295037	377.7012847	1253.47113	4300.618167	25.69044702	30.09684988	46.49914576	91.95204449	218.8829964	602.5189493	1834.147377	6053.757833	25.69044702	2340.866832	9266517.328	5.10E+10	2.66E+14	1.33E+18	6.49E+21	3.10E+25	25.69044702	4.766015823	1.227340257	0.387790334	0.14666112	0.064918544	0.033546837	0.020397596	25.69044702	7.081990468	2.656268244	1.235121865	0.671277034	0.402481164	0.258085942	0.17381346	1.043260714	1.04973099	1.045579564	1.040720582	1.036420127	1.033200099	1.032685473	1.033837408
STEsteroids2COR3D.sdf_dehydroepiandrosterone	-5	20.70748565	14.45020421	12.73413534	15.53850809	31.173412	89.33686381	285.5527295	912.5682842	20.70748565	12.33879661	20.99983842	68.14163279	283.8134734	1261.260325	5645.310686	24988.65683	20.70748565	635.5652564	353348.0788	6.44E+08	1.07E+12	1.46E+15	1.81E+18	2.17E+21	20.70748565	4.371885551	1.222790399	0.414798624	0.161464538	0.069087654	0.031472549	0.014984974	20.70748565	6.129609871	2.433469643	1.146575967	0.617642817	0.364313124	0.227637725	0.147548908	1.037245802	1.057935203	1.052838591	1.047766098	1.047419082	1.048339849	1.050707825	1.053441343
STEsteroids2COR3D.sdf_11_deoxycorticosterone	-7.653	23.53005309	16.67226288	19.2834551	40.02926086	122.4364893	443.9855353	1712.707695	6687.640456	23.53005309	27.08323479	40.78321567	76.63636031	170.7331038	440.3562136	1266.416253	3931.707861	23.53005309	1785.511349	8207321.075	4.55E+10	2.22E+14	1.06E+18	5.07E+21	2.41E+25	23.53005309	4.334234928	1.101985081	0.340722284	0.128308602	0.060401614	0.038026135	0.032297022	23.53005309	6.576352357	2.504133511	1.168532148	0.632270297	0.374665546	0.236103747	0.155228163	1.038429095	1.032225736	1.010791523	0.994859832	0.997282662	1.006881635	1.013579648	1.016768083
STEsteroids2COR3D.sdf_11_deoxycortisol	-7.881	24.63950184	17.76011293	21.51792083	48.73609833	158.7672677	578.6154578	2153.256378	8061.277891	24.63950184	29.02018962	43.14855157	79.33849239	177.9059644	465.7808784	1358.193539	4237.944873	24.63950184	1557.037871	5410988.074	5.07E+10	3.08E+14	1.53E+18	7.11E+21	3.23E+25	24.63950184	4.472497866	1.130900472	0.349868965	0.129846961	0.057692926	0.031492017	0.021846887	24.63950184	6.810563601	2.573017029	1.194521523	0.641385192	0.379225894	0.238633241	0.156719229	1.040864206	1.031278489	1.009637975	0.993519962	0.990115504	0.99070048	0.992778562	0.995742668
STEsteroids2COR3D.sdf_dihydrotestosterone	-5.919	20.71652588	14.53973237	16.6801696	28.52630701	67.72766036	186.6699327	523.2815037	1499.106448	20.71652588	25.16902753	40.64077626	82.3134754	198.6414845	542.8264755	1604.271262	4967.302496	20.71652588	2610.664209	2.52E+07	2.03E+11	1.69E+15	1.48E+19	1.30E+23	1.12E+27	20.71652588	4.183755322	1.160266887	0.387832154	0.151492409	0.069869918	0.041603972	0.034411211	20.71652588	6.129449318	2.417747778	1.126158198	0.602944609	0.351121332	0.215939312	0.137403381	1.031142622	1.045495772	1.047017989	1.046395264	1.04544833	1.043119163	1.042092909	1.042379125
STEsteroids2COR3D.sdf_estradiol	-5	19.52653709	11.54537778	11.14847199	58.3697455	694.050217	6471.693353	49596.8518	344786.5221	19.52653709	36.85889933	102.3090997	384.4431477	1776.059214	9442.39487	55239.04664	343376.4278	19.52653709	12138.77451	2.29E+09	1.53E+14	8.72E+18	4.86E+23	2.70E+28	1.50E+33	19.52653709	4.324635665	1.294756034	0.504508373	0.242749929	0.134971152	0.082258061	0.053256027	19.52653709	5.861098212	2.40252895	1.15780896	0.643582604	0.389627156	0.24915003	0.164858293	1.034533013	1.028098229	1.000399397	1.002235056	1.013096858	1.026441449	1.036979001	1.03647172
STEsteroids2COR3D.sdf_estriol	-5	20.40914841	12.20727992	11.05544157	54.06727011	669.0124886	6388.600069	49468.0359	345523.0882	20.40914841	39.30329549	112.0593639	432.9851792	2047.360381	11094.3656	65687.13531	410042.8202	20.40914841	10921.26627	2.27E+09	1.53E+14	8.74E+18	4.88E+23	2.71E+28	1.50E+33	20.40914841	4.426724609	1.303187044	0.498071957	0.23699709	0.131001217	0.079636481	0.051545705	20.40914841	6.006610627	2.44378054	1.169036372	0.647519499	0.391128324	0.249598563	0.164827025	1.038929349	1.040749847	1.016891485	1.015807995	1.022202663	1.030553591	1.038785872	1.043557361
STEsteroids2COR3D.sdf_estrone	-5	19.5435618	11.63066007	11.14574704	53.03100045	619.9365282	5694.821447	42581.22869	288022.8961	19.5435618	37.00425384	102.6351645	387.4247279	1838.504448	10303.81906	64397.26393	427674.4647	19.5435618	4000.328678	1.88E+08	5.99E+12	1.38E+17	2.87E+21	5.79E+25	1.16E+30	19.5435618	4.346053813	1.301924531	0.506930188	0.24260589	0.133492064	0.08018886	0.051077863	19.5435618	5.883113939	2.419683607	1.185540153	0.670391468	0.414344487	0.270884951	0.183520674	1.033518312	1.025401021	0.997656824	1.000332602	1.015858516	1.02435517	1.024509701	1.023946063
STEsteroids2COR3D.sdf_etiocholanolone	-5.225	20.67678732	17.28652034	23.04868303	59.657341	294.4979874	1836.115574	11372.61501	67057.8781	20.67678732	13.50762623	12.63828579	15.21209354	22.24791491	39.38326759	79.65632485	176.5980551	20.67678732	554.0584286	712796.4036	2.04E+09	3.75E+12	5.99E+15	9.23E+18	1.41E+22	20.67678732	4.334149879	1.249566395	0.447140068	0.192253743	0.094518256	0.050769431	0.028925419	20.67678732	6.214348768	2.452525411	1.136828995	0.601087798	0.348993259	0.214681673	0.136789742	1.035002019	1.050778653	1.051274707	1.054634585	1.056655866	1.05320992	1.045474431	1.037490473
STEsteroids2COR3D.sdf_pregnenolone	-5.225	22.56348031	16.60280014	15.39125629	19.81927583	39.48744952	112.2352437	356.1426826	1143.679889	22.56348031	13.83790721	22.81892095	65.95511763	246.4577355	1034.325043	4641.435941	21806.74852	22.56348031	2146.943148	9.27E+07	1.29E+12	1.53E+16	1.79E+20	2.09E+24	2.45E+28	22.56348031	4.566728071	1.233907591	0.405292562	0.155569544	0.066146424	0.029895116	0.014057026	22.56348031	6.400231826	2.46672816	1.143293978	0.613516909	0.360341521	0.224183568	0.144534211	1.039411833	1.046490902	1.029346512	1.008849963	0.99597617	0.989319661	0.984668107	0.981670898
STEsteroids2COR3D.sdf_17a_hydroxypregnenolone	-5	23.64123858	17.47259137	16.14334565	18.77846046	26.73808828	46.46011357	96.39883591	230.0666673	23.64123858	15.38787104	26.00075342	71.02369688	238.9354556	882.2820944	3403.443575	13380.35162	23.64123858	1360.119989	2.84E+07	2.83E+11	2.11E+15	1.51E+19	1.07E+23	7.64E+26	23.64123858	4.673117518	1.224950917	0.387671779	0.143613849	0.058950843	0.025765812	0.011707895	23.64123858	6.646560821	2.542998024	1.173034866	0.623232588	0.36459557	0.226661874	0.146277099	1.042211456	1.055772421	1.051236149	1.041274243	1.033815663	1.029904819	1.02907074	1.028716355
STEsteroids2COR3D.sdf_progesterone	-7.38	22.5446906	15.83336621	17.30752905	31.58591542	86.04694519	291.371464	1092.816872	4264.801971	22.5446906	26.03346416	39.49481904	75.42397259	171.6042087	450.5409795	1314.436389	4122.45493	22.5446906	1704.52433	7554262.332	3.60E+10	1.56E+14	6.56E+17	2.76E+21	1.16E+25	22.5446906	4.252965029	1.095656061	0.340205706	0.128708553	0.061597923	0.040293823	0.035617673	22.5446906	6.446592466	2.49588459	1.169681092	0.635525749	0.376953543	0.237524632	0.156249285	1.034509147	1.031835696	1.021120014	1.012189715	1.010055871	1.010822529	1.01088675	1.012521693
STEsteroids2COR3D.sdf_17a_hydroxyprogesterone	-7.74	23.62653518	16.9429492	19.85520576	42.54067037	136.601189	507.616609	1963.028383	7643.626707	23.62653518	27.5349684	40.87413669	76.1672853	172.5215024	451.959085	1317.42297	4118.649006	23.62653518	1506.090502	1.16E+07	1.14E+11	7.61E+14	4.48E+18	2.55E+22	1.44E+26	23.62653518	4.392477775	1.120602404	0.346548797	0.128217741	0.057758565	0.033237597	0.025125445	23.62653518	6.681601983	2.564346895	1.196109892	0.64497661	0.381487918	0.240078645	0.157738298	1.037657896	1.030764062	1.019771716	1.012219926	1.009586522	1.007554845	1.006675656	1.007099247
STEsteroids2COR3D.sdf_testosterone	-6.724	20.68633528	14.36536444	15.93741418	26.67776124	60.83780953	175.9397499	598.732209	2223.560274	20.68633528	24.38583442	38.00540906	73.90223103	169.782487	435.400911	1212.426593	3569.242856	20.68633528	3985.847313	4.36E+07	3.96E+11	3.60E+15	3.27E+19	2.98E+23	2.72E+27	20.68633528	4.081876116	1.10425048	0.358436151	0.142281617	0.071296411	0.047783747	0.041716398	20.68633528	6.144809675	2.442311046	1.146039685	0.61824834	0.36354811	0.225891464	0.145421607	1.033495409	1.033706415	1.030487541	1.032481878	1.037485167	1.045685478	1.051224476	1.052455184
STEsteroids2COR3D.sdf_prednisolone	-7.512	25.58351346	16.99028784	15.85823373	24.12603547	60.81492858	203.0627576	731.7301137	2651.421502	25.58351346	35.08691803	66.61274707	165.5779759	523.9923295	1982.231537	8384.343901	37742.41163	25.58351346	1907.150957	9935587.85	1.47E+11	1.48E+15	1.16E+19	8.28E+22	5.69E+26	25.58351346	4.947739746	1.299607616	0.425177712	0.168999779	0.078635044	0.041745903	0.024791998	25.58351346	7.093682779	2.678825481	1.245199054	0.674419842	0.401980755	0.255312175	0.169226204	1.041183022	1.032556551	1.021751827	1.0150507	1.011727425	1.00974069	1.010594058	1.012517614
STEsteroids2COR3D.sdf_cortisolacetat	-7.553	28.61519485	27.27060716	47.70263284	131.1299359	455.814792	1823.702406	8037.10223	37928.02302	28.61519485	65.2867672	250.9733677	1500.638189	12388.54758	124275.8211	1381619.775	1.62E+07	28.61519485	1603.300179	1411744.756	4.70E+09	1.31E+13	3.35E+16	8.59E+19	2.26E+23	28.61519485	5.037868348	1.279676643	0.420490489	0.172180255	0.081223575	0.042412348	0.023944108	28.61519485	7.360843011	2.662424645	1.222601652	0.668839496	0.401053355	0.256717522	0.172099021	1.042678162	1.033308965	1.020031525	1.012126175	1.010073926	1.012403854	1.015583294	1.017714717
STEsteroids2COR3D.sdf_4_pregnene_3_11_20_trione	-6.779	23.61979578	17.67412205	19.87201802	34.33295339	85.13231839	257.8957402	840.7058202	2832.675632	23.61979578	26.62763353	41.48506222	83.23359228	203.8108668	582.9057412	1843.484602	6388.154044	23.61979578	1472.509338	875685.754	1.48E+09	3.16E+12	7.02E+15	1.54E+19	3.29E+22	23.61979578	4.52730764	1.185524744	0.37602322	0.143266584	0.064530712	0.034302779	0.02134144	23.61979578	6.722068511	2.580057418	1.212376993	0.666317593	0.401958133	0.259164687	0.175810849	1.03679613	1.043397513	1.036785669	1.026326798	1.016696837	1.009735423	1.007815733	1.009632771
STEsteroids2COR3D.sdf_epicorticosterone	-7.2	24.56412823	17.59528779	20.17055271	39.56371335	116.6670229	421.388994	1642.621072	6512.454293	24.56412823	27.36748956	40.47355248	75.77248471	168.8310023	435.2384661	1250.184179	3875.451994	24.56412823	1724.84091	7320562.384	3.73E+10	1.58E+14	6.41E+17	2.56E+21	1.02E+25	24.56412823	4.481049516	1.12997966	0.344745234	0.127724842	0.058824292	0.036066456	0.030022725	24.56412823	6.796458151	2.565744793	1.189121114	0.640712762	0.378540409	0.238003637	0.156074157	1.042362249	1.037428951	1.017432801	0.999594619	0.995429705	1.000272853	1.005770852	1.01001244
STEsteroids2COR3D.sdf_19_nortestosterone	-6.144	19.59753151	14.13827698	16.18406176	27.24512963	62.13276644	179.9371283	613.0037622	2276.902546	19.59753151	22.81217612	36.2340681	73.49369226	173.9410533	451.037196	1257.053864	3691.109998	19.59753151	4417.961404	4.76E+07	4.34E+11	4.07E+15	3.86E+19	3.67E+23	3.48E+27	19.59753151	3.877672975	1.062489933	0.35332923	0.143175195	0.073370372	0.050092033	0.044077866	19.59753151	5.851472773	2.353413859	1.12353795	0.612877176	0.362742384	0.226311575	0.146091683	1.031025145	1.031004168	1.027967367	1.029126773	1.033886829	1.042500715	1.047488568	1.048895909
STEsteroids2COR3D.sdf_16a_17a_dihydroxyprogesterone	-6.247	24.57015726	18.05656475	22.60065303	53.12075898	179.353238	669.9770743	2534.987035	9504.133112	24.57015726	28.84982746	43.46490072	81.82809887	186.1417555	488.6450147	1415.497026	4371.006781	24.57015726	1436.029637	1.17E+07	1.19E+11	8.04E+14	4.79E+18	2.75E+22	1.57E+26	24.57015726	4.512268995	1.140999222	0.349122221	0.127828415	0.056685839	0.031953507	0.023722038	24.57015726	6.861809498	2.60943846	1.208937825	0.649432085	0.383774102	0.241285096	0.158231246	1.040761996	1.034878362	1.022997129	1.017936074	1.017638508	1.018464883	1.02004616	1.021590348
STEsteroids2COR3D.sdf_16a_methylprogesterone	-7.12	23.41507357	16.85550468	19.54909986	39.56227993	118.4279332	418.5544286	1551.247709	5799.238828	23.41507357	27.34419699	41.90951677	80.08804099	181.6594185	471.41529	1353.634734	4168.060763	23.41507357	1617.815904	7444207.74	3.61E+10	1.56E+14	6.53E+17	2.73E+21	1.14E+25	23.41507357	4.350477633	1.106317827	0.340186971	0.127240319	0.059962196	0.03851485	0.033660672	23.41507357	6.594168442	2.530228933	1.17402062	0.633985225	0.374592935	0.235284397	0.154211055	1.039987579	1.037396769	1.025420695	1.018235988	1.018076638	1.020518314	1.022796693	1.025978559
STEsteroids2COR3D.sdf_19_norprogesterone	-6.817	21.47961417	15.51514653	17.5030943	32.39454877	88.30031335	298.4673586	1117.665589	4355.803596	21.47961417	24.59249987	38.15662933	75.52270673	175.7388901	465.4919893	1358.292792	4246.831113	21.47961417	1741.316292	7516205.096	3.47E+10	1.44E+14	5.79E+17	2.31E+21	9.26E+24	21.47961417	4.055403194	1.056675308	0.33431269	0.128942341	0.063003989	0.041949837	0.037343015	21.47961417	6.166941533	2.414410819	1.14802296	0.629788274	0.37581038	0.237949733	0.157228769	1.032382405	1.03029026	1.022318277	1.017304598	1.016820051	1.019680515	1.022373049	1.025813341
STEsteroids2COR3D.sdf_2a_methylcortisol	-7.688	26.46991284	19.82784488	21.6337636	40.49391816	127.1175836	562.7677839	2906.859582	15672.48803	26.46991284	26.08979992	35.82599446	63.87175609	141.5514312	371.4208048	1100.884617	3530.426453	26.46991284	1415.783536	1642757.044	5.88E+09	2.42E+13	9.39E+16	3.31E+20	1.08E+24	26.46991284	4.778590335	1.181441307	0.352526899	0.124670646	0.05074715	0.023317273	0.012004608	26.46991284	7.221413409	2.677747129	1.223167438	0.65044452	0.381608153	0.238842056	0.155992075	1.045456423	1.045878802	1.030098326	1.026966257	1.018166894	1.006524342	0.997944853	0.992254172
STEsteroids2COR3D.sdf_2a_methyl_9a_fluoro_cortisol	-5.797	27.60966405	20.74170885	22.24977059	39.87710282	121.4673417	535.117724	2783.772157	15144.51603	27.60966405	26.55499383	35.73559525	63.08294262	139.4496198	365.9938742	1085.408073	3482.119544	27.60966405	1396.880576	1642995.498	5.76E+09	2.36E+13	9.17E+16	3.24E+20	1.06E+24	27.60966405	5.003017697	1.226074939	0.364656163	0.127684586	0.051209734	0.023143999	0.011721087	27.60966405	7.541502177	2.771559736	1.258162217	0.665697358	0.3896507	0.243724687	0.159206396	1.047584735	1.048423108	1.036715507	1.037726092	1.031522503	1.022084477	1.014213245	1.008661128
[truncated: 552 more columns]
