# Supplementary material for: Choquet integral-based fuzzy molecular characterizations: when global definitions are computed from the dependency among atom/bond contributions (LOVIs/LOEIs)
Source: J Cheminform. 2018 Oct 25;10:51. doi: 10.1186/s13321-018-0306-7 (PMC6755596; doi:10.1186/s13321-018-0306-7)
Supplement: Supplementary file 3 — Additional file 3. Matrices of descriptors obtained from the calculation of the projects created in Additional file 2 on the Steroid dataset. [file 13321_2018_306_MOESM3_ESM.zip › Suppl. Info. 3/2 - Datasets L-measure = 0.5/AO1/AO1(0.9).csv]

molecules	pK(log1/K)	CHOQUET[0.5;AO1;0.9]_B_AB_nCi_2_M10_NS0_T_KA_h-s_MID	CHOQUET[0.5;AO1;0.9]_B_AB_nCi_2_M10_NS1_T_KA_h-s_MID	CHOQUET[0.5;AO1;0.9]_B_AB_nCi_2_M10_NS2_T_KA_h-s_MID	CHOQUET[0.5;AO1;0.9]_B_AB_nCi_2_M10_NS3_T_KA_h-s_MID	CHOQUET[0.5;AO1;0.9]_B_AB_nCi_2_M10_NS4_T_KA_h-s_MID	CHOQUET[0.5;AO1;0.9]_B_AB_nCi_2_M10_NS5_T_KA_h-s_MID	CHOQUET[0.5;AO1;0.9]_B_AB_nCi_2_M10_NS6_T_KA_h-s_MID	CHOQUET[0.5;AO1;0.9]_B_AB_nCi_2_M10_NS7_T_KA_h-s_MID	CHOQUET[0.5;AO1;0.9]_B_AB_nCi_2_M13_NS0_T_KA_h-s_MID	CHOQUET[0.5;AO1;0.9]_B_AB_nCi_2_M13_NS1_T_KA_h-s_MID	CHOQUET[0.5;AO1;0.9]_B_AB_nCi_2_M13_NS2_T_KA_h-s_MID	CHOQUET[0.5;AO1;0.9]_B_AB_nCi_2_M13_NS3_T_KA_h-s_MID	CHOQUET[0.5;AO1;0.9]_B_AB_nCi_2_M13_NS4_T_KA_h-s_MID	CHOQUET[0.5;AO1;0.9]_B_AB_nCi_2_M13_NS5_T_KA_h-s_MID	CHOQUET[0.5;AO1;0.9]_B_AB_nCi_2_M13_NS6_T_KA_h-s_MID	CHOQUET[0.5;AO1;0.9]_B_AB_nCi_2_M13_NS7_T_KA_h-s_MID	CHOQUET[0.5;AO1;0.9]_B_AB_nCi_2_M16_NS0_T_KA_h-s_MID	CHOQUET[0.5;AO1;0.9]_B_AB_nCi_2_M16_NS1_T_KA_h-s_MID	CHOQUET[0.5;AO1;0.9]_B_AB_nCi_2_M16_NS2_T_KA_h-s_MID	CHOQUET[0.5;AO1;0.9]_B_AB_nCi_2_M16_NS3_T_KA_h-s_MID	CHOQUET[0.5;AO1;0.9]_B_AB_nCi_2_M16_NS4_T_KA_h-s_MID	CHOQUET[0.5;AO1;0.9]_B_AB_nCi_2_M16_NS5_T_KA_h-s_MID	CHOQUET[0.5;AO1;0.9]_B_AB_nCi_2_M16_NS6_T_KA_h-s_MID	CHOQUET[0.5;AO1;0.9]_B_AB_nCi_2_M16_NS7_T_KA_h-s_MID	CHOQUET[0.5;AO1;0.9]_B_AB_nCi_2_M3_NS0_T_KA_h-s_MID	CHOQUET[0.5;AO1;0.9]_B_AB_nCi_2_M3_NS1_T_KA_h-s_MID	CHOQUET[0.5;AO1;0.9]_B_AB_nCi_2_M3_NS2_T_KA_h-s_MID	CHOQUET[0.5;AO1;0.9]_B_AB_nCi_2_M3_NS3_T_KA_h-s_MID	CHOQUET[0.5;AO1;0.9]_B_AB_nCi_2_M3_NS4_T_KA_h-s_MID	CHOQUET[0.5;AO1;0.9]_B_AB_nCi_2_M3_NS5_T_KA_h-s_MID	CHOQUET[0.5;AO1;0.9]_B_AB_nCi_2_M3_NS6_T_KA_h-s_MID	CHOQUET[0.5;AO1;0.9]_B_AB_nCi_2_M3_NS7_T_KA_h-s_MID	CHOQUET[0.5;AO1;0.9]_B_AB_nCi_2_M5_NS0_T_KA_h-s_MID	CHOQUET[0.5;AO1;0.9]_B_AB_nCi_2_M5_NS1_T_KA_h-s_MID	CHOQUET[0.5;AO1;0.9]_B_AB_nCi_2_M5_NS2_T_KA_h-s_MID	CHOQUET[0.5;AO1;0.9]_B_AB_nCi_2_M5_NS3_T_KA_h-s_MID	CHOQUET[0.5;AO1;0.9]_B_AB_nCi_2_M5_NS4_T_KA_h-s_MID	CHOQUET[0.5;AO1;0.9]_B_AB_nCi_2_M5_NS5_T_KA_h-s_MID	CHOQUET[0.5;AO1;0.9]_B_AB_nCi_2_M5_NS6_T_KA_h-s_MID	CHOQUET[0.5;AO1;0.9]_B_AB_nCi_2_M5_NS7_T_KA_h-s_MID	CHOQUET[0.5;AO1;0.9]_B_AB_nCi_2_M10_SS0_T_KA_h-s_MID	CHOQUET[0.5;AO1;0.9]_B_AB_nCi_2_M10_SS1_T_KA_h-s_MID	CHOQUET[0.5;AO1;0.9]_B_AB_nCi_2_M10_SS2_T_KA_h-s_MID	CHOQUET[0.5;AO1;0.9]_B_AB_nCi_2_M10_SS3_T_KA_h-s_MID	CHOQUET[0.5;AO1;0.9]_B_AB_nCi_2_M10_SS4_T_KA_h-s_MID	CHOQUET[0.5;AO1;0.9]_B_AB_nCi_2_M10_SS5_T_KA_h-s_MID	CHOQUET[0.5;AO1;0.9]_B_AB_nCi_2_M10_SS6_T_KA_h-s_MID	CHOQUET[0.5;AO1;0.9]_B_AB_nCi_2_M10_SS7_T_KA_h-s_MID
STEsteroids2COR3D.sdf_aldosterone	-6.279	25.68546742	21.22207319	27.03041716	62.85844449	199.9233513	695.6751107	2472.636245	8968.906176	25.68546742	31.89943073	57.17378459	133.4112934	382.6805166	1294.924178	4953.632598	20599.821	25.68546742	1774.038471	9357817.421	9.91E+10	5.80E+14	3.10E+18	1.64E+22	8.66E+25	25.68546742	4.785104064	1.174072581	0.347877248	0.119914986	0.047242781	0.021021997	0.010465832	25.68546742	7.221917602	2.717088769	1.258828568	0.678001738	0.398599017	0.24949977	0.163123183	1.038899363	1.050054707	1.055196989	1.064274071	1.066001908	1.062329073	1.0511035	1.042121037
STEsteroids2COR3D.sdf_androstanediol	-5	20.76605174	16.60130298	18.55315197	33.13124894	77.97590615	209.5323652	599.7834873	1781.961056	20.76605174	11.26985844	15.67224016	37.47655667	123.4404333	492.6032817	2170.161166	9854.524216	20.76605174	6739.162119	1.33E+08	2.66E+12	5.33E+16	9.98E+20	1.76E+25	3.01E+29	20.76605174	4.512566237	1.280884011	0.436475273	0.169861242	0.073616427	0.034705661	0.017493168	20.76605174	6.099140802	2.392135927	1.101189595	0.583120723	0.339214293	0.208489663	0.132235675	1.035464315	1.053742319	1.052345267	1.054884442	1.058282352	1.062188072	1.065685199	1.06630597
STEsteroids2COR3D.sdf_5_androstenediol	-5	20.76140583	14.86947225	13.63914241	16.8117964	28.45376042	63.87301915	175.69494	549.249483	20.76140583	12.50144422	20.49133087	58.98717908	219.3358037	904.3127926	3872.111918	16765.05688	20.76140583	1176.946642	7912191.926	3.72E+10	1.44E+14	5.30E+17	1.93E+21	7.02E+24	20.76140583	4.355577583	1.212180246	0.405337709	0.15673878	0.06637416	0.029780161	0.013873695	20.76140583	6.116354833	2.416906507	1.121027032	0.599027653	0.351013382	0.217269233	0.138864098	1.037991761	1.05710396	1.061024195	1.055376202	1.048420301	1.040984221	1.033341621	1.028560535
STEsteroids2COR3D.sdf_4_androstenedione	-5.763	20.78276441	14.34321288	15.88181766	26.86602178	66.1674425	204.7365083	700.0005163	2484.005075	20.78276441	24.45309983	37.2060267	70.87679001	161.9625258	419.628323	1191.58155	3607.550087	20.78276441	3851.386594	5.67E+07	4.88E+11	4.07E+15	3.39E+19	2.83E+23	2.36E+27	20.78276441	4.086772344	1.098968026	0.358027255	0.14405276	0.074836074	0.053129558	0.048666865	20.78276441	6.174007927	2.461272012	1.173730233	0.643336492	0.385878216	0.246478851	0.164998507	1.032564574	1.032840139	1.029739003	1.027689715	1.022246208	1.015546634	1.010514229	1.006175294
STEsteroids2COR3D.sdf_androsterone	-5.613	20.8465759	18.41377006	31.92672286	155.0221744	1201.469811	9526.705214	73477.86408	553977.0415	20.8465759	25.59435105	43.52527111	105.8553671	329.6587566	1174.094997	4441.793452	17436.53234	20.8465759	2072.697185	1.45E+07	1.41E+11	9.21E+14	5.36E+18	3.03E+22	1.71E+26	20.8465759	4.349806365	1.267439073	0.47457941	0.217161324	0.112824582	0.063292703	0.037247553	20.8465759	6.155132018	2.423270884	1.127979119	0.599091188	0.348655771	0.21457606	0.136838639	1.031524329	1.041785425	1.039888709	1.044385432	1.043821077	1.038734971	1.030935225	1.024500814
STEsteroids2COR3D.sdf_corticosterone	-7.881	24.64094961	18.54103631	20.97742162	42.44657297	152.4512844	772.8173353	4357.524338	24786.45364	24.64094961	24.85052729	35.51949611	67.14231032	157.6153864	432.0461942	1316.266821	4256.263703	24.64094961	1385.010273	975589.9543	2.43E+09	7.12E+12	1.95E+16	4.87E+19	1.13E+23	24.64094961	4.553120892	1.144151439	0.343877094	0.122175128	0.05010697	0.023414545	0.012413037	24.64094961	6.869538306	2.588586718	1.199495636	0.646241167	0.381810666	0.240410508	0.158237612	1.039365731	1.032019069	1.012680095	1.007491983	1.006013453	1.000892247	0.993251271	0.987386858
STEsteroids2COR3D.sdf_cortisol	-7.881	25.76078952	24.14576204	43.39306851	119.2370527	416.0326041	1704.330207	7852.955212	39134.77059	25.76078952	57.16538354	209.2619434	1089.229313	7422.028755	62170.0846	611251.1992	6885859.97	25.76078952	1513.334087	2077198.804	6.13E+09	1.55E+13	3.86E+16	9.94E+19	2.63E+23	25.76078952	4.821737881	1.265487765	0.416527497	0.168897836	0.079533803	0.042084893	0.024438959	25.76078952	7.101981923	2.66043583	1.223676501	0.656070921	0.387399201	0.24386298	0.160238954	1.041755437	1.027810887	1.015534487	1.009133332	1.008309183	1.014752903	1.023475432	1.028762336
STEsteroids2COR3D.sdf_cortisone	-6.892	25.8003601	19.89630452	24.53058666	47.97337304	128.8101921	399.5757597	1333.529327	4611.848971	25.8003601	30.28711974	47.28420827	94.71007753	227.8006799	633.725782	1955.955473	6566.452628	25.8003601	2450.047927	1.02E+07	5.54E+10	2.86E+14	1.42E+18	6.84E+21	3.24E+25	25.8003601	4.772434892	1.227832826	0.388686104	0.14818808	0.067026461	0.03615221	0.023380149	25.8003601	7.090713958	2.65703953	1.236059826	0.672904758	0.404643351	0.260684924	0.176808771	1.043310703	1.050703633	1.048177231	1.044612355	1.04113847	1.038266824	1.037961676	1.039350805
STEsteroids2COR3D.sdf_dehydroepiandrosterone	-5	20.78399833	14.496864	12.85664213	16.13607141	34.39035606	102.3836449	327.5810439	1030.205387	20.78399833	12.61864141	22.36800619	75.26901805	315.9801579	1392.455596	6146.689579	26833.40447	20.78399833	674.1092461	411689.2935	7.62E+08	1.19E+12	1.55E+15	1.88E+18	2.22E+21	20.78399833	4.376066143	1.223100493	0.415073279	0.161751997	0.069350059	0.031690756	0.015154819	20.78399833	6.135897576	2.434050638	1.147294731	0.61879206	0.365660215	0.229083727	0.149067586	1.037288239	1.058430695	1.054544285	1.05140917	1.053167785	1.055917848	1.059890464	1.063931553
STEsteroids2COR3D.sdf_11_deoxycorticosterone	-7.653	23.61812691	16.80801675	19.97211936	42.81723561	132.8996943	482.4421283	1851.066241	7171.883166	23.61812691	27.24447189	41.41289462	78.71813488	177.4293167	463.3592149	1349.388758	4237.292846	23.61812691	1947.49797	9587477.251	5.04E+10	2.42E+14	1.15E+18	5.46E+21	2.59E+25	23.61812691	4.339374534	1.102590687	0.341835296	0.130820499	0.064930753	0.045181413	0.042216386	23.61812691	6.583148296	2.504813242	1.169308494	0.6336141	0.376372027	0.23806159	0.157412431	1.038476378	1.033323031	1.013913097	0.999050702	1.001834506	1.011749244	1.018823625	1.022435524
STEsteroids2COR3D.sdf_11_deoxycortisol	-7.881	24.73866789	17.91070308	22.36439112	52.3515669	171.5857501	619.8438017	2279.857536	8448.415574	24.73866789	29.16522548	43.68304117	81.27676178	184.8153187	490.4064543	1445.662359	4545.380967	24.73866789	1670.89058	6844459.242	5.89E+10	3.28E+14	1.57E+18	7.17E+21	3.25E+25	24.73866789	4.478600184	1.131445026	0.350724842	0.131535992	0.060381403	0.035348259	0.026957214	24.73866789	6.818630188	2.57370492	1.195266693	0.642732444	0.38094635	0.240565082	0.158820366	1.040912968	1.032404585	1.012771503	0.997986527	0.995394734	0.996148785	0.998092992	1.000885647
STEsteroids2COR3D.sdf_dihydrotestosterone	-5.919	20.78188581	14.65044442	17.08536281	29.76102325	71.66587973	198.3955962	554.9295252	1584.421755	20.78188581	25.30304188	41.29905735	84.79806947	207.0466441	570.8368675	1697.907132	5286.488959	20.78188581	2927.162247	2.78E+07	2.19E+11	1.85E+15	1.63E+19	1.42E+23	1.20E+27	20.78188581	4.187975338	1.160668082	0.388362439	0.153039545	0.073397536	0.04818024	0.04449496	20.78188581	6.135243791	2.418229561	1.126481063	0.603650273	0.351958516	0.216795838	0.138264651	1.031176281	1.046660537	1.0502643	1.051375278	1.051353457	1.049348122	1.048391797	1.048671106
STEsteroids2COR3D.sdf_estradiol	-5	19.59158621	11.63036235	11.85551863	73.03968925	851.4951502	7379.402207	53617.50371	360623.6549	19.59158621	37.11744223	104.7537951	400.8180091	1881.400901	10149.24561	60108.41948	377008.4008	19.59158621	15339.10892	2.49E+09	1.55E+14	8.75E+18	4.86E+23	2.70E+28	1.50E+33	19.59158621	4.328046843	1.297156595	0.508522665	0.247318162	0.139273204	0.085959652	0.056285238	19.59158621	5.866975513	2.402959083	1.158271008	0.64457057	0.390943491	0.250601615	0.166316156	1.034574952	1.028763387	1.002767737	1.006286575	1.017964069	1.031837053	1.042980391	1.042949149
STEsteroids2COR3D.sdf_estriol	-5	20.48546673	12.29085784	11.66063066	68.26528323	830.0836662	7333.858868	53677.97449	362150.5265	20.48546673	39.59253761	114.7944211	451.3198299	2163.034427	11851.84184	70751.62978	443913.0435	20.48546673	13840.87594	2.48E+09	1.56E+14	8.78E+18	4.88E+23	2.71E+28	1.50E+33	20.48546673	4.431116807	1.305450581	0.502118385	0.241664484	0.135415047	0.083437996	0.054656242	20.48546673	6.013801794	2.444269124	1.169435654	0.648401739	0.392290888	0.250863948	0.16608771	1.038990977	1.041438125	1.019338792	1.019909194	1.027231835	1.036129354	1.044919741	1.050355438
STEsteroids2COR3D.sdf_estrone	-5	19.60768386	11.72008644	11.81125412	66.24461583	762.9593056	6497.109399	46004.64634	301056.261	19.60768386	37.24289623	105.0190287	404.2283568	1957.232331	11177.69005	70848.42295	474047.1242	19.60768386	4502.55796	2.24E+08	6.46E+12	1.42E+17	2.89E+21	5.81E+25	1.16E+30	19.60768386	4.349762431	1.304015223	0.510417609	0.246633048	0.13730321	0.083473389	0.053774109	19.60768386	5.889338303	2.420118702	1.18594899	0.671521052	0.41606386	0.272923203	0.185662524	1.033550856	1.026121686	1.000391687	1.005447237	1.022811485	1.032569714	1.033406754	1.033336105
STEsteroids2COR3D.sdf_etiocholanolone	-5.225	20.74838672	17.36647306	23.59136426	63.90565219	330.5946931	2074.76141	12638.3947	72925.18275	20.74838672	13.68172886	13.03393658	15.97092509	23.77199186	43.01826165	89.09927674	201.9699451	20.74838672	591.2375515	886409.399	2.27E+09	3.92E+12	6.13E+15	9.38E+18	1.43E+22	20.74838672	4.338515728	1.250514229	0.448229241	0.193561632	0.095781441	0.051838597	0.029764188	20.74838672	6.220586202	2.452969723	1.137333287	0.601867124	0.349861141	0.215565598	0.13768066	1.035041842	1.05149969	1.053996694	1.059372982	1.062350079	1.059131513	1.051399014	1.04350491
STEsteroids2COR3D.sdf_pregnenolone	-5.225	22.64969971	16.67389263	15.56996086	20.61482787	43.27001893	127.8893925	408.2162087	1297.232429	22.64969971	14.12032901	23.98776844	71.24207841	270.0980461	1145.672623	5195.522048	24643.65927	22.64969971	2601.508106	1.01E+08	1.31E+12	1.53E+16	1.80E+20	2.10E+24	2.46E+28	22.64969971	4.571011815	1.234412765	0.405666624	0.15583689	0.066340072	0.030034493	0.014154498	22.64969971	6.406891942	2.467392604	1.144073419	0.614651178	0.361591198	0.225455179	0.145813651	1.039470619	1.046968092	1.031037122	1.012565875	1.001911927	0.997075946	0.993668091	0.991492047
STEsteroids2COR3D.sdf_17a_hydroxypregnenolone	-5	23.73785662	17.53140904	16.26577001	19.09481682	27.63224323	49.35458416	106.1613901	262.4026199	23.73785662	15.69273882	27.21874891	75.74092004	256.4098139	947.7783612	3654.284932	14359.2743	23.73785662	1569.382753	3.27E+07	2.91E+11	2.12E+15	1.51E+19	1.08E+23	7.66E+26	23.73785662	4.677605165	1.225261107	0.388033776	0.143889173	0.059126589	0.025878089	0.01178005	23.73785662	6.654546214	2.543737645	1.173864371	0.624446519	0.365924113	0.227990782	0.147584182	1.04226722	1.056157093	1.052488325	1.044002353	1.038350549	1.036276266	1.037041692	1.037936124
STEsteroids2COR3D.sdf_progesterone	-7.38	22.62153252	15.94974692	17.88663296	33.8402707	95.0555671	327.7660493	1236.965961	4812.598773	22.62153252	26.19306542	40.13147507	77.62663927	178.7486933	474.8696962	1400.87478	4435.411603	22.62153252	1876.947282	8690788.427	3.97E+10	1.68E+14	7.06E+17	2.96E+21	1.25E+25	22.62153252	4.258299486	1.096235688	0.341423671	0.131549671	0.066779956	0.048445066	0.046746151	22.62153252	6.453633116	2.496441896	1.170272762	0.636798947	0.378721782	0.239628457	0.158644071	1.034551655	1.032876727	1.024193258	1.016715458	1.015327276	1.016620263	1.017149385	1.019354459
STEsteroids2COR3D.sdf_17a_hydroxyprogesterone	-7.74	23.71489524	17.08136876	20.64086033	46.11232507	150.8551997	559.75631	2144.963334	8256.239124	23.71489524	27.68661229	41.4439635	78.2775545	179.7903513	477.196412	1406.453168	4434.001771	23.71489524	1657.587491	1.43E+07	1.25E+11	7.88E+14	4.54E+18	2.57E+22	1.44E+26	23.71489524	4.398809031	1.12115314	0.347531562	0.13030238	0.061182857	0.038269951	0.031857477	23.71489524	6.689935432	2.56493139	1.196679262	0.646282967	0.383273655	0.242150208	0.160033966	1.037701519	1.031877433	1.022918794	1.016725599	1.014814245	1.013220314	1.012670257	1.013345815
STEsteroids2COR3D.sdf_testosterone	-6.724	20.75663745	14.48276042	16.43204921	28.23259922	66.70719752	201.2091887	706.630743	2663.591166	20.75663745	24.52737478	38.62477837	75.95834535	175.952272	454.2787899	1273.144649	3772.968491	20.75663745	4629.932638	4.85E+07	4.37E+11	3.97E+15	3.61E+19	3.29E+23	3.00E+27	20.75663745	4.086935258	1.104989758	0.359881812	0.145648241	0.077259858	0.056771635	0.053515755	20.75663745	6.151079343	2.442775311	1.146495646	0.619202995	0.364729417	0.227144939	0.14670323	1.033531942	1.034789553	1.03308258	1.035842648	1.041324882	1.050085162	1.056341269	1.058342704
STEsteroids2COR3D.sdf_prednisolone	-7.512	25.68740983	17.08674032	16.21261852	25.71285801	67.831961	230.3538189	827.4330651	2972.543709	25.68740983	35.36688376	67.9892934	172.0181969	554.4965252	2128.625876	9085.874382	41081.25225	25.68740983	2005.622652	1.27E+07	1.78E+11	1.63E+15	1.21E+19	8.40E+22	5.72E+26	25.68740983	4.953460767	1.30018292	0.426413046	0.170900726	0.080914757	0.044137281	0.027070075	25.68740983	7.102047426	2.679521224	1.245935888	0.675811399	0.403760836	0.25730149	0.171352593	1.04123212	1.03318107	1.023695374	1.01898716	1.018091467	1.018245351	1.020831195	1.024145439
STEsteroids2COR3D.sdf_cortisolacetat	-7.553	28.73392177	27.5913601	49.52812731	138.2175832	483.5236876	1951.298742	8695.001977	41439.90552	28.73392177	66.00649826	259.0567533	1589.635417	13420.69285	136510.4811	1527027.809	1.79E+07	28.73392177	1650.07968	1666615.109	5.45E+09	1.46E+13	3.68E+16	9.49E+19	2.52E+23	28.73392177	5.043333053	1.2802789	0.421679997	0.173940192	0.083028199	0.044031626	0.025319223	28.73392177	7.369753857	2.663890017	1.22341671	0.670226905	0.402994869	0.259066442	0.174797678	1.042737568	1.034945423	1.023566335	1.016041753	1.014009926	1.016957605	1.020971354	1.024057484
STEsteroids2COR3D.sdf_4_pregnene_3_11_20_trione	-6.779	23.70700262	17.78202964	20.33479949	35.99932985	91.25684062	279.2398053	912.8662861	3079.515734	23.70700262	26.83394492	42.39772893	86.30397667	213.934268	619.7235524	1988.76895	7002.357126	23.70700262	1518.672567	965809.5682	1.71E+09	3.71E+12	8.22E+15	1.78E+19	3.74E+22	23.70700262	4.533050902	1.185948583	0.376984756	0.145008861	0.06691916	0.037130777	0.024384984	23.70700262	6.729736707	2.580688645	1.213179008	0.667850564	0.404177092	0.26198194	0.179174105	1.03684098	1.044236004	1.039145014	1.030001135	1.021137008	1.014413306	1.012734935	1.015039195
STEsteroids2COR3D.sdf_epicorticosterone	-7.2	24.66901359	17.75012147	20.82969397	42.12364865	126.8281206	461.0990644	1791.429682	7045.476839	24.66901359	27.54509439	41.18523164	78.05489925	175.8772984	458.7208498	1333.549253	4180.305792	24.66901359	1885.071722	8553050.961	4.08E+10	1.69E+14	6.76E+17	2.69E+21	1.08E+25	24.66901359	4.486994331	1.130589978	0.345740023	0.129990655	0.062954979	0.042657581	0.03926716	24.66901359	6.803979866	2.566456279	1.189920501	0.642035747	0.380142155	0.239785831	0.158030949	1.042411343	1.038554279	1.020706995	1.004154154	1.000367335	1.005440589	1.011227423	1.015850866
STEsteroids2COR3D.sdf_19_nortestosterone	-6.144	19.65885629	14.25052609	16.65141116	28.74979789	67.99530538	205.4633374	722.1358333	2721.483145	19.65885629	22.93659611	36.89139012	75.6823561	180.1419527	469.0820323	1313.772187	3881.656551	19.65885629	5112.528038	5.23E+07	4.78E+11	4.50E+15	4.26E+19	4.04E+23	3.83E+27	19.65885629	3.88175493	1.06316098	0.354854238	0.146739243	0.079671417	0.059510596	0.056314743	19.65885629	5.856822862	2.353868976	1.123905629	0.613627956	0.36370732	0.22739288	0.147257978	1.031054659	1.032118216	1.030447299	1.032099365	1.037145453	1.046175364	1.051766975	1.053835645
STEsteroids2COR3D.sdf_16a_17a_dihydroxyprogesterone	-6.247	24.67313988	18.22124738	23.58123485	57.6191199	196.3626202	727.7595168	2721.768703	10089.88632	24.67313988	29.0068493	44.07350173	84.02420757	193.5413683	513.8465458	1501.676861	4666.869199	24.67313988	1578.552073	1.46E+07	1.31E+11	8.32E+14	4.85E+18	2.77E+22	1.57E+26	24.67313988	4.519447189	1.141512663	0.350079888	0.129819083	0.059907383	0.036670305	0.030054773	24.67313988	6.871145794	2.610075628	1.20951129	0.650711223	0.385474257	0.243200624	0.160312379	1.040810338	1.036142742	1.026354652	1.022741219	1.023305843	1.024745395	1.026762205	1.028609821
STEsteroids2COR3D.sdf_16a_methylprogesterone	-7.12	23.50850051	16.99903116	20.29217262	42.73916131	131.1918064	466.8374461	1723.763267	6388.775581	23.50850051	27.513655	42.57244999	82.29117899	188.643245	494.5192467	1433.963702	4455.401939	23.50850051	1779.731544	8613684.406	3.98E+10	1.68E+14	7.00E+17	2.92E+21	1.22E+25	23.50850051	4.356549317	1.106853411	0.341398879	0.129984114	0.064881253	0.046245806	0.044295844	23.50850051	6.602182182	2.53078558	1.174755838	0.635428174	0.376450289	0.237401092	0.156558644	1.040045068	1.038628913	1.028786473	1.023135797	1.023746722	1.026759114	1.029522235	1.033262438
STEsteroids2COR3D.sdf_19_norprogesterone	-6.817	21.54822961	15.62813962	18.06254025	34.60413741	97.24539727	334.8405782	1262.003617	4903.748434	21.54822961	24.73896489	38.82888921	77.80614486	182.8202505	489.0042279	1441.406242	4549.102128	21.54822961	1909.860264	8601138.091	3.80E+10	1.54E+14	6.17E+17	2.46E+21	9.85E+24	21.54822961	4.059740312	1.057172415	0.335608489	0.131949629	0.06845851	0.050451435	0.048818551	21.54822961	6.173110622	2.414966484	1.148523092	0.630864017	0.377376091	0.239919295	0.159567385	1.032417041	1.031391949	1.025409041	1.021728969	1.021802657	1.025022028	1.02804917	1.031959491
STEsteroids2COR3D.sdf_2a_methylcortisol	-7.688	26.58932448	19.97711184	22.21560004	43.47444844	144.0994572	663.9419495	3481.103137	18768.19797	26.58932448	26.3431651	36.70200626	66.5831542	150.0746791	399.7798101	1199.832788	3883.044626	26.58932448	1483.878066	1916187.379	7.18E+09	2.93E+13	1.09E+17	3.69E+20	1.17E+24	26.58932448	4.785763937	1.181901952	0.353077846	0.125567559	0.051831561	0.024451221	0.01311521	26.58932448	7.230680628	2.678514854	1.224149615	0.652004465	0.38339591	0.240726332	0.157949378	1.04551994	1.046671743	1.032648923	1.031692996	1.024778653	1.01458513	1.007110474	1.00233346
STEsteroids2COR3D.sdf_2a_methyl_9a_fluoro_cortisol	-5.797	27.73856191	20.89548038	22.80182745	42.70430316	138.035759	635.9549786	3362.069028	18269.20926	27.73856191	26.82261414	36.66683457	65.94247124	148.2917292	394.9268476	1185.255441	3835.725771	27.73856191	1467.961504	1920250.758	7.03E+09	2.86E+13	1.07E+17	3.63E+20	1.15E+24	27.73856191	5.011382376	1.226595838	0.365197336	0.12846919	0.052168224	0.02417072	0.012745515	27.73856191	7.552113701	2.772477313	1.259260566	0.667341139	0.391506012	0.245612977	0.161104184	1.047659426	1.049238595	1.039286789	1.04236208	1.038003638	1.03021416	1.023722809	1.019340179
[truncated: 552 more columns]
