# Supplementary material for: Choquet integral-based fuzzy molecular characterizations: when global definitions are computed from the dependency among atom/bond contributions (LOVIs/LOEIs)
Source: J Cheminform. 2018 Oct 25;10:51. doi: 10.1186/s13321-018-0306-7 (PMC6755596; doi:10.1186/s13321-018-0306-7)
Supplement: Supplementary file 3 — Additional file 3. Matrices of descriptors obtained from the calculation of the projects created in Additional file 2 on the Steroid dataset. [file 13321_2018_306_MOESM3_ESM.zip › Suppl. Info. 3/2 - Datasets L-measure = 0.5/AO1/AO1(1.0).csv]

molecules	pK(log1/K)	CHOQUET[0.5;AO1;1.0]_B_AB_nCi_2_M10_NS0_T_KA_h-s_MID	CHOQUET[0.5;AO1;1.0]_B_AB_nCi_2_M10_NS1_T_KA_h-s_MID	CHOQUET[0.5;AO1;1.0]_B_AB_nCi_2_M10_NS2_T_KA_h-s_MID	CHOQUET[0.5;AO1;1.0]_B_AB_nCi_2_M10_NS3_T_KA_h-s_MID	CHOQUET[0.5;AO1;1.0]_B_AB_nCi_2_M10_NS4_T_KA_h-s_MID	CHOQUET[0.5;AO1;1.0]_B_AB_nCi_2_M10_NS5_T_KA_h-s_MID	CHOQUET[0.5;AO1;1.0]_B_AB_nCi_2_M10_NS6_T_KA_h-s_MID	CHOQUET[0.5;AO1;1.0]_B_AB_nCi_2_M10_NS7_T_KA_h-s_MID	CHOQUET[0.5;AO1;1.0]_B_AB_nCi_2_M13_NS0_T_KA_h-s_MID	CHOQUET[0.5;AO1;1.0]_B_AB_nCi_2_M13_NS1_T_KA_h-s_MID	CHOQUET[0.5;AO1;1.0]_B_AB_nCi_2_M13_NS2_T_KA_h-s_MID	CHOQUET[0.5;AO1;1.0]_B_AB_nCi_2_M13_NS3_T_KA_h-s_MID	CHOQUET[0.5;AO1;1.0]_B_AB_nCi_2_M13_NS4_T_KA_h-s_MID	CHOQUET[0.5;AO1;1.0]_B_AB_nCi_2_M13_NS5_T_KA_h-s_MID	CHOQUET[0.5;AO1;1.0]_B_AB_nCi_2_M13_NS6_T_KA_h-s_MID	CHOQUET[0.5;AO1;1.0]_B_AB_nCi_2_M13_NS7_T_KA_h-s_MID	CHOQUET[0.5;AO1;1.0]_B_AB_nCi_2_M16_NS0_T_KA_h-s_MID	CHOQUET[0.5;AO1;1.0]_B_AB_nCi_2_M16_NS1_T_KA_h-s_MID	CHOQUET[0.5;AO1;1.0]_B_AB_nCi_2_M16_NS2_T_KA_h-s_MID	CHOQUET[0.5;AO1;1.0]_B_AB_nCi_2_M16_NS3_T_KA_h-s_MID	CHOQUET[0.5;AO1;1.0]_B_AB_nCi_2_M16_NS4_T_KA_h-s_MID	CHOQUET[0.5;AO1;1.0]_B_AB_nCi_2_M16_NS5_T_KA_h-s_MID	CHOQUET[0.5;AO1;1.0]_B_AB_nCi_2_M16_NS6_T_KA_h-s_MID	CHOQUET[0.5;AO1;1.0]_B_AB_nCi_2_M16_NS7_T_KA_h-s_MID	CHOQUET[0.5;AO1;1.0]_B_AB_nCi_2_M3_NS0_T_KA_h-s_MID	CHOQUET[0.5;AO1;1.0]_B_AB_nCi_2_M3_NS1_T_KA_h-s_MID	CHOQUET[0.5;AO1;1.0]_B_AB_nCi_2_M3_NS2_T_KA_h-s_MID	CHOQUET[0.5;AO1;1.0]_B_AB_nCi_2_M3_NS3_T_KA_h-s_MID	CHOQUET[0.5;AO1;1.0]_B_AB_nCi_2_M3_NS4_T_KA_h-s_MID	CHOQUET[0.5;AO1;1.0]_B_AB_nCi_2_M3_NS5_T_KA_h-s_MID	CHOQUET[0.5;AO1;1.0]_B_AB_nCi_2_M3_NS6_T_KA_h-s_MID	CHOQUET[0.5;AO1;1.0]_B_AB_nCi_2_M3_NS7_T_KA_h-s_MID	CHOQUET[0.5;AO1;1.0]_B_AB_nCi_2_M5_NS0_T_KA_h-s_MID	CHOQUET[0.5;AO1;1.0]_B_AB_nCi_2_M5_NS1_T_KA_h-s_MID	CHOQUET[0.5;AO1;1.0]_B_AB_nCi_2_M5_NS2_T_KA_h-s_MID	CHOQUET[0.5;AO1;1.0]_B_AB_nCi_2_M5_NS3_T_KA_h-s_MID	CHOQUET[0.5;AO1;1.0]_B_AB_nCi_2_M5_NS4_T_KA_h-s_MID	CHOQUET[0.5;AO1;1.0]_B_AB_nCi_2_M5_NS5_T_KA_h-s_MID	CHOQUET[0.5;AO1;1.0]_B_AB_nCi_2_M5_NS6_T_KA_h-s_MID	CHOQUET[0.5;AO1;1.0]_B_AB_nCi_2_M5_NS7_T_KA_h-s_MID	CHOQUET[0.5;AO1;1.0]_B_AB_nCi_2_M10_SS0_T_KA_h-s_MID	CHOQUET[0.5;AO1;1.0]_B_AB_nCi_2_M10_SS1_T_KA_h-s_MID	CHOQUET[0.5;AO1;1.0]_B_AB_nCi_2_M10_SS2_T_KA_h-s_MID	CHOQUET[0.5;AO1;1.0]_B_AB_nCi_2_M10_SS3_T_KA_h-s_MID	CHOQUET[0.5;AO1;1.0]_B_AB_nCi_2_M10_SS4_T_KA_h-s_MID	CHOQUET[0.5;AO1;1.0]_B_AB_nCi_2_M10_SS5_T_KA_h-s_MID	CHOQUET[0.5;AO1;1.0]_B_AB_nCi_2_M10_SS6_T_KA_h-s_MID	CHOQUET[0.5;AO1;1.0]_B_AB_nCi_2_M10_SS7_T_KA_h-s_MID
STEsteroids2COR3D.sdf_aldosterone	-6.279	25.78832792	21.33701178	27.89858789	67.29078642	215.736941	746.9850145	2642.663679	9556.347185	25.78832792	32.17086187	58.48911353	138.4754448	402.6727564	1380.315855	5342.874756	22431.78569	25.78832792	1859.946351	1.18E+07	1.06E+11	5.90E+14	3.13E+18	1.65E+22	8.73E+25	25.78832792	4.790567125	1.174571369	0.348442932	0.120686915	0.048077998	0.021837465	0.011227165	25.78832792	7.228879053	2.71787479	1.259693377	0.679219131	0.40003554	0.251109207	0.16492872	1.038934658	1.050934486	1.057326107	1.067311772	1.069446982	1.066013293	1.055070983	1.046529083
STEsteroids2COR3D.sdf_androstanediol	-5	20.83656511	16.67276459	18.88007603	34.3570765	81.4434636	219.5388982	631.0143757	1885.429107	20.83656511	11.47813996	16.44585644	40.84381429	138.9040505	565.5024877	2499.203856	11248.22374	20.83656511	7471.599393	1.43E+08	2.89E+12	5.71E+16	1.05E+21	1.81E+25	3.06E+29	20.83656511	4.516097597	1.281378988	0.437015003	0.170443778	0.074219887	0.035279981	0.017995213	20.83656511	6.104804873	2.392651563	1.101583754	0.583584809	0.339647503	0.208856	0.132528741	1.035515134	1.054362645	1.054379004	1.058664165	1.06337735	1.068083625	1.07202651	1.072852332
STEsteroids2COR3D.sdf_5_androstenediol	-5	20.83867203	14.91595803	13.73207867	17.17376703	29.88772052	69.62072685	198.614376	638.5541507	20.83867203	12.77167102	21.60729522	64.10532114	241.6374883	998.6518072	4260.154444	18329.63296	20.83867203	1365.116576	9247506.215	4.07E+10	1.54E+14	5.64E+17	2.05E+21	7.46E+24	20.83867203	4.359460141	1.21244199	0.405588432	0.156976016	0.066558543	0.029912359	0.013964081	20.83867203	6.122268794	2.417441271	1.121622294	0.599785616	0.351740411	0.217903338	0.139400147	1.038044965	1.057588113	1.062508889	1.058473939	1.053395238	1.047864307	1.041974338	1.03889711
STEsteroids2COR3D.sdf_4_androstenedione	-5.763	20.85298643	14.45441156	16.31700785	28.44904351	72.87511521	231.7086395	800.679937	2841.713261	20.85298643	24.57759033	37.7253503	72.67033871	167.677	438.0187023	1253.138248	3816.826643	20.85298643	4378.267229	5.80E+07	4.92E+11	4.10E+15	3.41E+19	2.84E+23	2.37E+27	20.85298643	4.091857715	1.099759453	0.359520514	0.14759756	0.081299033	0.062931998	0.061229886	20.85298643	6.180691032	2.461748806	1.174217537	0.644612311	0.387815845	0.248949248	0.167942349	1.032592748	1.033967244	1.032610389	1.031660657	1.027159131	1.02118598	1.016811681	1.013062891
STEsteroids2COR3D.sdf_androsterone	-5.613	20.91317486	18.49683253	32.8466021	167.2300758	1309.594032	10308.37048	78747.74491	588343.3486	20.91317486	25.72333864	44.34891574	109.8982574	345.2111587	1229.0554	4639.28042	18211.42932	20.91317486	2250.362361	1.71E+07	1.51E+11	9.40E+14	5.39E+18	3.04E+22	1.71E+26	20.91317486	4.354015948	1.268450393	0.475822905	0.218392778	0.113845731	0.064070927	0.037818252	20.91317486	6.161068679	2.423753372	1.128482249	0.59989841	0.349581099	0.215527916	0.137817654	1.031554175	1.042446435	1.042125682	1.047189114	1.046657169	1.041693668	1.034002934	1.027632264
STEsteroids2COR3D.sdf_corticosterone	-7.881	24.73649587	18.67335165	21.6091512	45.8324538	173.9330774	908.7293998	5137.680753	28963.92	24.73649587	25.10074896	36.42174998	69.98068018	166.3009435	459.8566807	1409.793309	4580.944499	24.73649587	1429.748106	1106125.877	2.91E+09	8.42E+12	2.22E+16	5.34E+19	1.20E+23	24.73649587	4.558602295	1.144521443	0.344327366	0.122999874	0.051184658	0.02459852	0.013592871	24.73649587	6.876570054	2.589315513	1.200320185	0.647585532	0.383470052	0.242299282	0.160355087	1.039414439	1.032787396	1.015132811	1.011677428	1.011480356	1.007425636	1.000419566	0.9950131
STEsteroids2COR3D.sdf_cortisol	-7.881	25.86974299	24.43349742	44.95733255	125.0689616	440.3354136	1831.164974	8585.721414	43348.13416	25.86974299	57.73873064	215.0518679	1140.217903	7933.757256	68087.70632	689042.4623	8003081.226	25.86974299	1568.13698	2369224.598	6.71E+09	1.66E+13	4.17E+16	1.08E+20	2.89E+23	25.86974299	4.827070596	1.266008355	0.417794437	0.170795768	0.0815271	0.043947281	0.026104701	25.86974299	7.110352241	2.661145887	1.224469562	0.657451118	0.38904845	0.245640852	0.162141344	1.04179875	1.029485561	1.019401618	1.013825605	1.013200449	1.019918579	1.029000558	1.034738573
STEsteroids2COR3D.sdf_cortisone	-6.892	25.91119776	20.03486356	25.06370341	49.77621421	134.7498377	419.9423846	1409.495671	4915.044481	25.91119776	30.47970086	48.05487533	97.33031289	236.1676951	663.4776886	2075.442369	7080.648769	25.91119776	2557.272362	1.10E+07	5.93E+10	3.04E+14	1.49E+18	7.12E+21	3.34E+25	25.91119776	4.778880089	1.228327198	0.389611131	0.149843159	0.069425558	0.03922507	0.026964537	25.91119776	7.099442265	2.657806774	1.236992831	0.674527846	0.406821595	0.263345758	0.179926558	1.043361104	1.051672308	1.050756573	1.048473614	1.045825776	1.043302132	1.043203481	1.044823152
STEsteroids2COR3D.sdf_dehydroepiandrosterone	-5	20.86108448	14.54336982	12.9795336	16.76381681	37.77117327	115.3309475	366.0948654	1130.327177	20.86108448	12.8928984	23.71074177	82.08347672	345.2290285	1505.497326	6558.467417	28293.56704	20.86108448	711.2189097	472717.4926	8.70E+08	1.28E+12	1.61E+15	1.92E+18	2.26E+21	20.86108448	4.380266842	1.223410774	0.415347036	0.162039843	0.06961563	0.031914386	0.015330945	20.86108448	6.142188246	2.434628193	1.148014172	0.619950952	0.367035109	0.230586275	0.150680913	1.037331017	1.058922294	1.056239022	1.055046821	1.05893713	1.063544823	1.069133853	1.074479335
STEsteroids2COR3D.sdf_11_deoxycorticosterone	-7.653	23.70738283	16.94622828	20.65740265	45.49899175	142.6109488	517.0592948	1971.833066	7582.625474	23.70738283	27.40766826	42.02955649	80.70232812	183.7896628	485.4106405	1429.559461	4532.886475	23.70738283	2114.05923	1.08E+07	5.48E+10	2.60E+14	1.23E+18	5.80E+21	2.74E+25	23.70738283	4.344529828	1.103206487	0.343049066	0.133763733	0.070548923	0.054217892	0.054424023	23.70738283	6.5899337	2.505488165	1.170081169	0.634958976	0.378103181	0.240087454	0.159723192	1.038524127	1.034420104	1.017034002	1.003230192	1.006332854	1.016516994	1.023935142	1.027950755
STEsteroids2COR3D.sdf_11_deoxycortisol	-7.881	24.83880346	18.06491992	23.21254859	55.79725746	183.0944136	655.1563481	2384.427609	8759.606651	24.83880346	29.31201311	44.21181553	83.15692406	191.4655531	514.0296977	1529.048424	4835.689858	24.83880346	1784.488086	8343714.848	6.52E+10	3.40E+14	1.58E+18	7.20E+21	3.25E+25	24.83880346	4.48472481	1.131996294	0.351634466	0.133447815	0.063614528	0.040174814	0.03339523	24.83880346	6.826686092	2.574388845	1.196008942	0.644083104	0.382692302	0.242561156	0.161037778	1.040962134	1.033533185	1.015912708	1.002449896	1.00065066	1.001556136	1.003353118	1.005964067
STEsteroids2COR3D.sdf_dihydrotestosterone	-5.919	20.84742327	14.76103956	17.4703847	30.90480397	75.23650986	208.7257129	582.0356131	1656.287343	20.84742327	25.43922961	41.94828509	87.18109919	214.9412407	596.8616691	1784.642986	5583.627405	20.84742327	3249.71447	2.99E+07	2.34E+11	2.00E+15	1.76E+19	1.52E+23	1.26E+27	20.84742327	4.19221032	1.161076326	0.388946733	0.154894126	0.077893985	0.056688841	0.057099487	20.84742327	6.1410247	2.41870807	1.126805365	0.604359842	0.352808686	0.217684045	0.139186136	1.031210125	1.047814166	1.053471398	1.056304768	1.057208389	1.05553264	1.054650492	1.054923356
STEsteroids2COR3D.sdf_estradiol	-5	19.65762904	11.71568023	12.62272863	89.09074357	993.9710617	8061.973335	56239.51581	369821.9472	19.65762904	37.37707593	107.1313406	416.4494526	1981.774554	10826.38927	64783.68436	409203.1155	19.65762904	18878.37915	2.62E+09	1.57E+14	8.76E+18	4.87E+23	2.70E+28	1.50E+33	19.65762904	4.331470774	1.299579191	0.512568243	0.251905649	0.143568213	0.089631032	0.05926661	19.65762904	5.872877658	2.403386663	1.158733156	0.645557115	0.392262086	0.252061728	0.167787842	1.034617237	1.029430323	1.00516156	1.010351943	1.022782551	1.037113664	1.048804335	1.0492159
STEsteroids2COR3D.sdf_estriol	-5	20.56373045	12.37430977	12.32045713	84.07787245	977.5820482	8048.373215	56430.48944	371820.4621	20.56373045	39.88376418	117.449079	468.7179374	2271.693271	12561.51157	75479.71634	475348.2855	20.56373045	17153.51783	2.61E+09	1.57E+14	8.79E+18	4.88E+23	2.71E+28	1.50E+33	20.56373045	4.435540127	1.307736272	0.506200368	0.24635846	0.13982902	0.087214041	0.05772074	20.56373045	6.021059652	2.444754452	1.169835271	0.649282765	0.393455738	0.252138189	0.167363171	1.039053131	1.042127894	1.021813364	1.024035981	1.032239334	1.041626109	1.050919833	1.056982997
STEsteroids2COR3D.sdf_estrone	-5	19.67260082	11.81029161	12.52746528	80.80847192	892.9698922	7099.550646	48232.43977	308618.8749	19.67260082	37.48189236	107.3331562	420.3268056	2071.659915	12023.19013	77043.75057	517829.558	19.67260082	5060.296447	2.55E+08	6.78E+12	1.44E+17	2.91E+21	5.82E+25	1.16E+30	19.67260082	4.353476816	1.306127397	0.513938425	0.250686345	0.14112163	0.08674958	0.056449322	19.67260082	5.895576353	2.420550977	1.186357733	0.672647222	0.417781192	0.274964142	0.187812202	1.033583645	1.026843431	1.003149153	1.010576124	1.029716787	1.040673212	1.042144238	1.042532254
STEsteroids2COR3D.sdf_etiocholanolone	-5.225	20.82045789	17.44592014	24.12540729	68.134884	365.8024303	2291.442356	13696.4613	77457.71046	20.82045789	13.85807927	13.42517305	16.70475825	25.25825689	46.67451027	98.81545362	228.259345	20.82045789	628.6414561	1058661.088	2.45E+09	4.05E+12	6.25E+15	9.52E+18	1.45E+22	20.82045789	4.342903063	1.251461519	0.44931493	0.194861963	0.097029016	0.05288541	0.030577885	20.82045789	6.226828431	2.453411928	1.137839196	0.602655616	0.350750189	0.216490091	0.138640532	1.035081928	1.052215939	1.056703477	1.064078935	1.067991375	1.064992321	1.057274002	1.049494072
STEsteroids2COR3D.sdf_pregnenolone	-5.225	22.73713643	16.74582384	15.75339153	21.45104568	47.23464895	143.584427	457.1660798	1433.399883	22.73713643	14.39580474	25.10401986	76.23988224	292.4575924	1252.721533	5736.702999	27428.64596	22.73713643	3115.687684	1.06E+08	1.31E+12	1.54E+16	1.80E+20	2.11E+24	2.47E+28	22.73713643	4.575317132	1.234913745	0.406038598	0.156103547	0.066534013	0.030175051	0.014253631	22.73713643	6.413563204	2.46805213	1.144852533	0.615788122	0.362855313	0.226762721	0.147159074	1.039529955	1.047444456	1.03272745	1.016298042	1.007892309	1.00491182	1.00278908	1.001476777
STEsteroids2COR3D.sdf_17a_hydroxypregnenolone	-5	23.83545051	17.59045932	16.38723611	19.40733912	28.54181499	52.39802338	116.5754903	296.6665179	23.83545051	15.98930264	28.36487836	80.06387092	272.0916059	1006.009764	3877.322352	15235.89271	23.83545051	1803.110586	3.58E+07	2.96E+11	2.13E+15	1.52E+19	1.08E+23	7.68E+26	23.83545051	4.682103255	1.225570328	0.388395641	0.144163851	0.05930126	0.025989254	0.011851345	23.83545051	6.662539313	2.54447237	1.174692371	0.625666034	0.367270801	0.229356747	0.148953905	1.04232339	1.056540439	1.053734619	1.046726016	1.042890445	1.042666811	1.045041553	1.047192229
STEsteroids2COR3D.sdf_progesterone	-7.38	22.69910829	16.06792023	18.46528358	36.07972901	103.9714957	363.2824931	1373.981428	5315.17778	22.69910829	26.35462175	40.75436623	79.7267391	185.5032385	497.9713869	1483.342779	4733.921153	22.69910829	2054.803027	9721848.746	4.29E+10	1.80E+14	7.51E+17	3.14E+21	1.32E+25	22.69910829	4.263650047	1.096827343	0.342752697	0.134872217	0.073171843	0.058621506	0.060186633	22.69910829	6.460665325	2.496994431	1.170863472	0.638070619	0.380510378	0.241798281	0.161167825	1.034594435	1.033918877	1.027269902	1.021236627	1.020559741	1.022345696	1.02331908	1.02608024
STEsteroids2COR3D.sdf_17a_hydroxyprogesterone	-7.74	23.8038403	17.2227109	21.43252678	49.6238311	164.2463066	606.5594056	2301.28668	8760.013254	23.8038403	27.83987051	42.00503004	80.31451644	186.7405745	501.2932657	1491.322852	4733.293635	23.8038403	1817.176514	1.68E+07	1.33E+11	8.04E+14	4.58E+18	2.58E+22	1.44E+26	23.8038403	4.405160435	1.121712784	0.348579109	0.132669736	0.065315314	0.0445489	0.040201893	23.8038403	6.698256078	2.565511667	1.197247665	0.647589787	0.385079803	0.244282901	0.162447073	1.037745317	1.032993152	1.026077707	1.021248442	1.020052357	1.018905646	1.018701998	1.019645545
STEsteroids2COR3D.sdf_testosterone	-6.724	20.82730674	14.60109713	16.91946882	29.78257073	72.84585226	228.0699985	819.349797	3109.023959	20.82730674	24.67136518	39.23642999	77.91818036	181.6837827	471.7366139	1329.761757	3965.225131	20.82730674	5284.878465	5.30E+07	4.76E+11	4.32E+15	3.93E+19	3.58E+23	3.27E+27	20.82730674	4.092017394	1.105745667	0.36146217	0.149547732	0.084471281	0.06772003	0.06745879	20.82730674	6.157343792	2.443236716	1.146952997	0.6201621	0.365928352	0.228439858	0.148058343	1.033568657	1.035871346	1.03567048	1.039188991	1.045132864	1.054422064	1.061361048	1.064102273
STEsteroids2COR3D.sdf_prednisolone	-7.512	25.79247073	17.1860608	16.57966388	27.36799893	74.97889871	256.9111563	917.047044	3266.7965	25.79247073	35.64844525	69.33105164	178.2178064	583.561289	2266.315857	9735.979902	44132.7388	25.79247073	2106.002852	1.57E+07	2.04E+11	1.72E+15	1.23E+19	8.46E+22	5.74E+26	25.79247073	4.959196424	1.30076334	0.427686301	0.172915119	0.08338239	0.046746731	0.029543787	25.79247073	7.110430917	2.680212971	1.246666888	0.677195303	0.405544433	0.259321262	0.173547367	1.041281674	1.033807788	1.025637734	1.022909049	1.024436751	1.026733145	1.031058459	1.035772652
STEsteroids2COR3D.sdf_cortisolacetat	-7.553	28.85398343	27.91101312	51.25073858	144.6082997	508.601701	2070.572297	9322.724745	44788.58288	28.85398343	66.72607686	266.8152635	1674.606375	14398.27326	147918.5709	1660295.667	1.94E+07	28.85398343	1695.21382	1931857.961	6.12E+09	1.58E+13	3.99E+16	1.04E+20	2.77E+23	28.85398343	5.048820911	1.280883424	0.422880443	0.175710614	0.08484823	0.045679179	0.026737136	28.85398343	7.378655854	2.665337964	1.224227538	0.671607476	0.404944855	0.261465178	0.17760558	1.042797672	1.036586345	1.027128625	1.020025453	1.018039154	1.02161366	1.026468759	1.030525221
STEsteroids2COR3D.sdf_4_pregnene_3_11_20_trione	-6.779	23.79485834	17.89131869	20.79287351	37.62313342	97.13012601	299.2615831	979.7976486	3308.377318	23.79485834	27.04283935	43.288524	89.20768088	223.4427818	654.8394095	2130.079934	7604.587167	23.79485834	1562.253758	1055281.511	1.94E+09	4.25E+12	9.36E+15	2.00E+19	4.13E+22	23.79485834	4.538820324	1.186375127	0.377984088	0.146893463	0.06960096	0.040383459	0.027921999	23.79485834	6.73741242	2.581315176	1.213978566	0.669374995	0.406405737	0.26485708	0.182658287	1.036886122	1.045072182	1.041500634	1.03369157	1.025637027	1.019192376	1.017783438	1.020587351
STEsteroids2COR3D.sdf_epicorticosterone	-7.2	24.77527004	17.90795867	21.4822191	44.60698694	136.4636819	497.6277246	1923.386783	7501.136398	24.77527004	27.72500786	41.88177616	80.21960081	182.5206717	481.1027316	1413.868365	4474.97365	24.77527004	2049.178679	9668879.131	4.38E+10	1.78E+14	7.09E+17	2.82E+21	1.13E+25	24.77527004	4.492977668	1.131209142	0.346822235	0.132647164	0.068097632	0.05104072	0.050767738	24.77527004	6.811517403	2.567162995	1.190715387	0.643357462	0.381763264	0.241627028	0.16010114	1.042460877	1.039678	1.023976463	1.008703749	1.005266666	1.010530269	1.016573787	1.021557569
STEsteroids2COR3D.sdf_19_nortestosterone	-6.144	19.72067676	14.363408	17.11108087	30.25678092	74.14535749	232.5715715	835.841811	3170.03633	19.72067676	23.06403638	37.54172853	77.75208644	185.815802	485.5456061	1366.336274	4061.650207	19.72067676	5796.558363	5.67E+07	5.21E+11	4.91E+15	4.65E+19	4.40E+23	4.16E+27	19.72067676	3.885856077	1.063849884	0.35652111	0.150867864	0.087264713	0.07091002	0.070653992	19.72067676	5.862165938	2.354321043	1.124274308	0.614383199	0.364691248	0.228518618	0.148502765	1.031084314	1.033230575	1.032920748	1.035060029	1.040376493	1.049794085	1.055957926	1.058658196
STEsteroids2COR3D.sdf_16a_17a_dihydroxyprogesterone	-6.247	24.77716442	18.38984089	24.56670653	61.96283999	211.849425	777.7536655	2876.498546	10556.40839	24.77716442	29.16558192	44.67166625	86.13051166	200.552121	537.6411424	1582.781172	4944.272584	24.77716442	1730.775318	1.72E+07	1.39E+11	8.48E+14	4.88E+18	2.78E+22	1.58E+26	24.77716442	4.526663462	1.142033859	0.351097522	0.132071627	0.063791671	0.042572351	0.03795748	24.77716442	6.880493108	2.610708808	1.210083791	0.651990666	0.38719274	0.245171365	0.162500737	1.040858883	1.037409694	1.029724988	1.027568152	1.028996053	1.031061658	1.033526581	1.035690867
STEsteroids2COR3D.sdf_16a_methylprogesterone	-7.12	23.60365188	17.14564625	21.03793723	45.89330627	143.5548939	512.1996079	1880.362069	6904.833437	23.60365188	27.68513463	43.21907929	84.37610532	195.1880924	516.2833311	1510.258261	4729.647599	23.60365188	1948.843762	9671531.247	4.30E+10	1.79E+14	7.43E+17	3.10E+21	1.30E+25	23.60365188	4.36265801	1.107400509	0.34271101	0.133177335	0.070949991	0.055942237	0.057242713	23.60365188	6.610217945	2.53133811	1.175488574	0.63686621	0.378323914	0.239579345	0.159030566	1.040102901	1.039862666	1.032158082	1.028042182	1.029398353	1.032951287	1.036175626	1.040456303
STEsteroids2COR3D.sdf_19_norprogesterone	-6.817	21.61765827	15.74267112	18.61993738	36.80029952	106.1059126	370.3298309	1398.997682	5405.285155	21.61765827	24.88811223	39.48651466	79.96575208	189.4486804	511.2037907	1520.640253	4838.022138	21.61765827	2083.329077	9576331.323	4.08E+10	1.64E+14	6.52E+17	2.59E+21	1.04E+25	21.61765827	4.064091711	1.057681318	0.33702114	0.135463661	0.075163246	0.060998878	0.062563382	21.61765827	6.17927139	2.415517216	1.149022296	0.631940668	0.378967557	0.241963386	0.162045635	1.032451898	1.032494033	1.028496689	1.026133445	1.0267251	1.030264162	1.033597073	1.037956996
STEsteroids2COR3D.sdf_2a_methylcortisol	-7.688	26.71075743	20.12921803	22.80611174	46.53173939	161.8065535	768.8345975	4064.597526	21856.20478	26.71075743	26.59755684	37.55161187	69.17418026	158.1934779	426.8465113	1294.296265	4219.092136	26.71075743	1551.707326	2200172.025	8.54E+09	3.42E+13	1.22E+17	3.99E+20	1.23E+24	26.71075743	4.792977524	1.182364407	0.353647371	0.126526162	0.05303157	0.025748254	0.014422621	26.71075743	7.239968027	2.679278755	1.225124553	0.653561312	0.385199631	0.242661325	0.160004965	1.045584023	1.047463127	1.03518145	1.036347867	1.031279008	1.022535434	1.016188744	1.012352163
STEsteroids2COR3D.sdf_2a_methyl_9a_fluoro_cortisol	-5.797	27.86923635	21.05195071	23.36304968	45.63147037	155.5231744	741.4173145	3951.916859	21386.18203	27.86923635	27.09207837	37.57375804	68.67936542	156.699635	422.465542	1280.390799	4172.380443	27.86923635	1539.375097	2206145.192	8.35E+09	3.34E+13	1.20E+17	3.94E+20	1.21E+24	27.86923635	5.019788298	1.227118835	0.365752683	0.129305055	0.053231598	0.02535232	0.013961067	27.86923635	7.562747189	2.773390752	1.260349835	0.668979437	0.393372433	0.247540752	0.163080916	1.04773481	1.050053518	1.041841269	1.046922371	1.044361843	1.038212544	1.03311723	1.029929769
[truncated: 552 more columns]
