# Supplementary material for: Choquet integral-based fuzzy molecular characterizations: when global definitions are computed from the dependency among atom/bond contributions (LOVIs/LOEIs)
Source: J Cheminform. 2018 Oct 25;10:51. doi: 10.1186/s13321-018-0306-7 (PMC6755596; doi:10.1186/s13321-018-0306-7)
Supplement: Supplementary file 3 — Additional file 3. Matrices of descriptors obtained from the calculation of the projects created in Additional file 2 on the Steroid dataset. [file 13321_2018_306_MOESM3_ESM.zip › Suppl. Info. 3/2 - Datasets L-measure = 0.5/AO2/AO2(0.0).csv]

molecules	pK(log1/K)	CHOQUET[0.5;AO2;0.0]_B_AB_nCi_2_M10_NS0_T_KA_h-s_MID	CHOQUET[0.5;AO2;0.0]_B_AB_nCi_2_M10_NS1_T_KA_h-s_MID	CHOQUET[0.5;AO2;0.0]_B_AB_nCi_2_M10_NS2_T_KA_h-s_MID	CHOQUET[0.5;AO2;0.0]_B_AB_nCi_2_M10_NS3_T_KA_h-s_MID	CHOQUET[0.5;AO2;0.0]_B_AB_nCi_2_M10_NS4_T_KA_h-s_MID	CHOQUET[0.5;AO2;0.0]_B_AB_nCi_2_M10_NS5_T_KA_h-s_MID	CHOQUET[0.5;AO2;0.0]_B_AB_nCi_2_M10_NS6_T_KA_h-s_MID	CHOQUET[0.5;AO2;0.0]_B_AB_nCi_2_M10_NS7_T_KA_h-s_MID	CHOQUET[0.5;AO2;0.0]_B_AB_nCi_2_M13_NS0_T_KA_h-s_MID	CHOQUET[0.5;AO2;0.0]_B_AB_nCi_2_M13_NS1_T_KA_h-s_MID	CHOQUET[0.5;AO2;0.0]_B_AB_nCi_2_M13_NS2_T_KA_h-s_MID	CHOQUET[0.5;AO2;0.0]_B_AB_nCi_2_M13_NS3_T_KA_h-s_MID	CHOQUET[0.5;AO2;0.0]_B_AB_nCi_2_M13_NS4_T_KA_h-s_MID	CHOQUET[0.5;AO2;0.0]_B_AB_nCi_2_M13_NS5_T_KA_h-s_MID	CHOQUET[0.5;AO2;0.0]_B_AB_nCi_2_M13_NS6_T_KA_h-s_MID	CHOQUET[0.5;AO2;0.0]_B_AB_nCi_2_M13_NS7_T_KA_h-s_MID	CHOQUET[0.5;AO2;0.0]_B_AB_nCi_2_M16_NS0_T_KA_h-s_MID	CHOQUET[0.5;AO2;0.0]_B_AB_nCi_2_M16_NS1_T_KA_h-s_MID	CHOQUET[0.5;AO2;0.0]_B_AB_nCi_2_M16_NS2_T_KA_h-s_MID	CHOQUET[0.5;AO2;0.0]_B_AB_nCi_2_M16_NS3_T_KA_h-s_MID	CHOQUET[0.5;AO2;0.0]_B_AB_nCi_2_M16_NS4_T_KA_h-s_MID	CHOQUET[0.5;AO2;0.0]_B_AB_nCi_2_M16_NS5_T_KA_h-s_MID	CHOQUET[0.5;AO2;0.0]_B_AB_nCi_2_M16_NS6_T_KA_h-s_MID	CHOQUET[0.5;AO2;0.0]_B_AB_nCi_2_M16_NS7_T_KA_h-s_MID	CHOQUET[0.5;AO2;0.0]_B_AB_nCi_2_M3_NS0_T_KA_h-s_MID	CHOQUET[0.5;AO2;0.0]_B_AB_nCi_2_M3_NS1_T_KA_h-s_MID	CHOQUET[0.5;AO2;0.0]_B_AB_nCi_2_M3_NS2_T_KA_h-s_MID	CHOQUET[0.5;AO2;0.0]_B_AB_nCi_2_M3_NS3_T_KA_h-s_MID	CHOQUET[0.5;AO2;0.0]_B_AB_nCi_2_M3_NS4_T_KA_h-s_MID	CHOQUET[0.5;AO2;0.0]_B_AB_nCi_2_M3_NS5_T_KA_h-s_MID	CHOQUET[0.5;AO2;0.0]_B_AB_nCi_2_M3_NS6_T_KA_h-s_MID	CHOQUET[0.5;AO2;0.0]_B_AB_nCi_2_M3_NS7_T_KA_h-s_MID	CHOQUET[0.5;AO2;0.0]_B_AB_nCi_2_M5_NS0_T_KA_h-s_MID	CHOQUET[0.5;AO2;0.0]_B_AB_nCi_2_M5_NS1_T_KA_h-s_MID	CHOQUET[0.5;AO2;0.0]_B_AB_nCi_2_M5_NS2_T_KA_h-s_MID	CHOQUET[0.5;AO2;0.0]_B_AB_nCi_2_M5_NS3_T_KA_h-s_MID	CHOQUET[0.5;AO2;0.0]_B_AB_nCi_2_M5_NS4_T_KA_h-s_MID	CHOQUET[0.5;AO2;0.0]_B_AB_nCi_2_M5_NS5_T_KA_h-s_MID	CHOQUET[0.5;AO2;0.0]_B_AB_nCi_2_M5_NS6_T_KA_h-s_MID	CHOQUET[0.5;AO2;0.0]_B_AB_nCi_2_M5_NS7_T_KA_h-s_MID	CHOQUET[0.5;AO2;0.0]_B_AB_nCi_2_M10_SS0_T_KA_h-s_MID	CHOQUET[0.5;AO2;0.0]_B_AB_nCi_2_M10_SS1_T_KA_h-s_MID	CHOQUET[0.5;AO2;0.0]_B_AB_nCi_2_M10_SS2_T_KA_h-s_MID	CHOQUET[0.5;AO2;0.0]_B_AB_nCi_2_M10_SS3_T_KA_h-s_MID	CHOQUET[0.5;AO2;0.0]_B_AB_nCi_2_M10_SS4_T_KA_h-s_MID	CHOQUET[0.5;AO2;0.0]_B_AB_nCi_2_M10_SS5_T_KA_h-s_MID	CHOQUET[0.5;AO2;0.0]_B_AB_nCi_2_M10_SS6_T_KA_h-s_MID	CHOQUET[0.5;AO2;0.0]_B_AB_nCi_2_M10_SS7_T_KA_h-s_MID
STEsteroids2COR3D.sdf_aldosterone	-6.279	24.80632368	20.26140502	20.24606144	27.00211527	49.21995822	113.6283541	298.6207415	848.5655322	24.80632368	29.53999782	43.73012718	76.83718018	157.6984236	372.1420219	985.1684296	2856.164121	24.80632368	1062.890949	247585.1286	2.04E+08	6.97E+11	3.51E+15	1.85E+19	9.74E+22	24.80632368	4.736814736	1.169726167	0.343146704	0.114046403	0.041631126	0.016241032	0.006622169	24.80632368	7.159418093	2.70979684	1.250840729	0.666800691	0.386086795	0.2367119	0.150309499	1.038596727	1.042136123	1.035710518	1.035753495	1.032952255	1.026779251	1.013418361	1.001044122
STEsteroids2COR3D.sdf_androstanediol	-5	20.15358853	15.94420623	15.55383049	20.35699499	34.52805002	69.97951601	157.6249852	377.7778185	20.15358853	9.310485983	8.597364057	11.30699228	19.0107879	37.53868626	83.57522087	207.0002675	20.15358853	629.7077276	1683197.03	1.65E+10	2.06E+14	2.92E+18	4.44E+22	7.03E+26	20.15358853	4.481165628	1.276320628	0.431207069	0.164469026	0.068580225	0.030378008	0.014023954	20.15358853	6.048539445	2.387363858	1.097695841	0.579009498	0.335242604	0.205025093	0.129418407	1.035026816	1.047950018	1.033517002	1.020137068	1.011328564	1.007415224	1.006210407	1.004317834
STEsteroids2COR3D.sdf_5_androstenediol	-5	20.0968222	14.46315312	12.82077673	13.77227299	17.57994036	25.82315828	41.84103094	73.47033124	20.0968222	9.95072846	10.23410868	15.3542674	29.94487432	69.85779475	186.1190248	549.9920814	20.0968222	307.2283482	49827.98969	8.13E+07	2.59E+11	9.15E+14	3.30E+18	1.20E+22	20.0968222	4.321720374	1.209833192	0.403062074	0.154574988	0.064729745	0.028646234	0.013133507	20.0968222	6.063736645	2.411954638	1.115770879	0.592402723	0.344624465	0.211700487	0.134224854	1.0375327	1.052656096	1.047225672	1.027115369	1.00415484	0.981198123	0.959657874	0.941385383
STEsteroids2COR3D.sdf_4_androstenedione	-5.763	20.16304888	13.35176476	11.63363012	13.40516458	19.66245292	34.31639215	66.86368	141.3107831	20.16304888	23.42844615	32.45867835	52.46956429	97.64952355	203.8563196	465.7155817	1140.026117	20.16304888	705.1001636	1215679.387	9.40E+09	7.83E+13	6.54E+17	5.46E+21	4.56E+25	20.16304888	4.041344377	1.092495399	0.34895974	0.12733055	0.050674067	0.021374456	0.009418154	20.16304888	6.113349861	2.456834373	1.169384426	0.632110385	0.369924421	0.227970768	0.145068566	1.032315492	1.022525215	1.002993318	0.990161051	0.976230226	0.963411937	0.952707724	0.943097538
STEsteroids2COR3D.sdf_androsterone	-5.613	20.24837292	17.61895959	23.56870712	54.22081212	193.397654	887.9751871	4671.339663	26688.09081	20.24837292	24.47768001	35.93526869	64.70512115	143.5713739	381.5242089	1151.575695	3756.454564	20.24837292	837.2904903	310167.6736	5.19E+08	2.22E+12	1.20E+16	6.67E+19	3.74E+23	20.24837292	4.31131657	1.257830017	0.462442447	0.204455208	0.101610127	0.054224946	0.030240286	20.24837292	6.101471289	2.418825606	1.123537326	0.592216153	0.341162363	0.207530119	0.130465962	1.03126146	1.035617749	1.01946528	1.017989779	1.016097897	1.009360942	1.000332698	0.993127763
STEsteroids2COR3D.sdf_corticosterone	-7.881	23.83104962	17.48792104	16.15777672	19.3153171	29.93243908	58.38742117	137.5659974	378.822017	23.83104962	22.68944018	26.68279398	37.11591046	60.61070466	114.1823651	243.0465784	567.4823725	23.83104962	912.7711621	224025.3138	1.08E+08	8.07E+10	8.60E+13	1.20E+17	2.01E+20	23.83104962	4.504683474	1.140826617	0.340463983	0.116829999	0.04411861	0.017727136	0.007424199	23.83104962	6.80630422	2.581790206	1.191853196	0.634073702	0.367647083	0.225721228	0.143533085	1.038948781	1.025107328	0.990201926	0.967449736	0.952061845	0.936417321	0.922912918	0.913013429
STEsteroids2COR3D.sdf_cortisol	-7.881	24.82427168	21.6361503	26.67568297	45.2274508	101.0048621	272.8935306	839.3112229	2824.760124	24.82427168	52.12775108	147.2675372	525.6083312	2292.072601	11664.90151	66761.76745	416364.2914	24.82427168	939.0094136	184289.9097	1.19E+08	1.58E+11	2.78E+14	5.42E+17	1.11E+21	24.82427168	4.774796411	1.260935181	0.405912794	0.153454609	0.064147327	0.028685935	0.013420883	24.82427168	7.026709537	2.653859671	1.216376926	0.643641311	0.373224405	0.229744327	0.146650978	1.041381134	1.013154078	0.98292086	0.971508908	0.970360187	0.974110723	0.978716114	0.979466532
STEsteroids2COR3D.sdf_cortisone	-6.892	24.84425311	18.73376982	19.2860522	27.64213492	53.22974661	124.3749911	326.7301844	911.3362596	24.84425311	28.6713314	39.8609413	65.49090869	125.7866895	276.7212215	667.340882	1719.831954	24.84425311	1386.680374	893108.4734	2.02E+09	6.48E+12	2.36E+16	9.31E+19	3.85E+23	24.84425311	4.715691897	1.223450664	0.381473454	0.137780171	0.05498004	0.023368481	0.010366193	24.84425311	7.012532947	2.649950029	1.227444108	0.658147695	0.385868845	0.239582714	0.154228727	1.042875004	1.041813499	1.024196892	1.008603442	0.997633388	0.991395549	0.988773536	0.987489445
STEsteroids2COR3D.sdf_dehydroepiandrosterone	-5	20.1156299	14.07233697	11.75084319	11.70470818	14.12330471	20.27918518	33.83154241	63.91903381	20.1156299	9.97399411	10.38128924	16.43711105	35.00794099	91.20435001	275.2491106	922.8492653	20.1156299	304.5322718	27439.23501	7420867.56	4.35E+09	3.97E+12	4.30E+15	4.89E+18	20.1156299	4.339161961	1.220316051	0.41257059	0.159182783	0.067104161	0.029917742	0.013842619	20.1156299	6.079487287	2.42869541	1.140858089	0.608809829	0.354460865	0.217789796	0.138095322	1.036918128	1.053827453	1.038792375	1.018523093	1.002487596	0.990119148	0.980522103	0.973130701
STEsteroids2COR3D.sdf_11_deoxycorticosterone	-7.653	22.86409526	15.67205674	14.01901119	17.58950834	30.63823606	68.46867201	180.3862032	527.9345812	22.86409526	25.87493807	35.38575124	56.58650103	103.4767653	213.8585288	486.6769271	1188.82752	22.86409526	754.9830226	197635.5624	3.21E+08	1.01E+12	3.76E+15	1.50E+19	6.19E+22	22.86409526	4.29372206	1.09745057	0.334409485	0.117533225	0.045528486	0.018730314	0.008038709	22.86409526	6.521704638	2.498520684	1.162190223	0.621597059	0.361904201	0.222672147	0.141682831	1.038066748	1.023460713	0.985996466	0.961203198	0.959126421	0.964415211	0.96685323	0.965935141
STEsteroids2COR3D.sdf_11_deoxycortisol	-7.881	23.87944038	16.67848056	15.33311957	20.07712945	37.48639548	90.66644821	256.8970771	800.103311	23.87944038	27.93275359	38.73450604	61.96232489	114.1238718	237.7454561	546.3969279	1349.196013	23.87944038	734.1507232	172198.2578	1.81E+08	5.13E+11	2.09E+15	9.23E+18	4.15E+22	23.87944038	4.42454751	1.126760164	0.34449883	0.121463616	0.047230649	0.019514008	0.00840804	23.87944038	6.745770664	2.567369128	1.188458107	0.630767741	0.366398	0.22531488	0.143533706	1.040488018	1.022383556	0.985021568	0.957915296	0.947281926	0.945695544	0.948122419	0.951885713
STEsteroids2COR3D.sdf_dihydrotestosterone	-5.919	20.20045996	13.65871815	12.7951126	15.61969611	24.56636961	46.43142969	97.29273436	220.6076462	20.20045996	24.17787583	35.16926537	59.41096752	114.8994635	249.390069	592.6189888	1501.264538	20.20045996	844.0336369	617013.4332	2.45E+09	1.36E+13	8.28E+16	5.42E+20	3.76E+24	20.20045996	4.150544019	1.157277609	0.384909918	0.145321966	0.05939457	0.025468018	0.01128248	20.20045996	6.08267852	2.413772853	1.123627094	0.597432816	0.344809934	0.20993371	0.131984688	1.030879831	1.035781241	1.019721269	1.004993335	0.996763721	0.992051112	0.990579141	0.990909252
STEsteroids2COR3D.sdf_estradiol	-5	19.03839408	10.88316744	7.429808578	7.283780154	12.9327097	41.44377923	193.3742856	1073.151741	19.03839408	34.84103058	80.91242713	231.008213	784.0391981	3038.400448	13033.52027	60340.88322	19.03839408	1654.88394	9083099.224	4.13E+11	2.26E+16	1.25E+21	6.95E+25	3.86E+30	19.03839408	4.297733644	1.276380252	0.473918069	0.208110891	0.102339393	0.054137909	0.030130921	19.03839408	5.815027522	2.398994923	1.15411842	0.635645165	0.379228693	0.237953027	0.153882417	1.03420954	1.022846992	0.982397739	0.97050582	0.972641975	0.979077922	0.982503262	0.976828045
STEsteroids2COR3D.sdf_estriol	-5	19.85935638	11.54096201	7.826079156	7.222137814	11.75707456	36.12390256	166.6739238	923.0350955	19.85935638	37.06792397	87.99277918	257.8039178	901.5184509	3613.109726	16069.83806	77218.78755	19.85935638	1768.483801	7936655.645	3.55E+11	1.94E+16	1.07E+21	5.96E+25	3.31E+30	19.85935638	4.39263575	1.28590047	0.467383787	0.201910145	0.097945332	0.051199743	0.028191996	19.85935638	5.951508319	2.439753095	1.16585593	0.640430231	0.381939304	0.239852806	0.155377276	1.038454676	1.035303718	0.998320334	0.98404309	0.981354745	0.983130332	0.984780549	0.982853044
STEsteroids2COR3D.sdf_estrone	-5	19.05769428	10.94982498	7.507681529	7.152057455	11.88756132	36.23407075	164.260024	890.1477779	19.05769428	35.11795659	81.61615232	232.3779312	786.0759968	3056.189217	13235.63338	62282.33258	19.05769428	1601.211	2441426.23	2.30E+10	3.91E+14	7.56E+18	1.50E+23	2.99E+27	19.05769428	4.31654583	1.285990078	0.480481776	0.212165833	0.104712101	0.055469611	0.030840484	19.05769428	5.833902185	2.416099559	1.18226729	0.6612514	0.400606979	0.254896933	0.167041897	1.033266457	1.01968352	0.97667304	0.960379714	0.959422203	0.955729148	0.948553368	0.9425957
STEsteroids2COR3D.sdf_etiocholanolone	-5.225	20.1205992	16.63504637	18.62795133	29.29693316	65.75151069	192.7279639	678.621623	2719.111435	20.1205992	12.20840309	9.485928136	8.794450354	9.470854619	11.83020571	16.63746311	25.53809524	20.1205992	286.8741356	21989.35175	8448443.381	9.37E+09	1.35E+13	2.03E+16	3.08E+19	20.1205992	4.299989307	1.241974749	0.438335894	0.18166185	0.084145107	0.041818041	0.021758792	20.1205992	6.16468176	2.448894044	1.132855454	0.595171886	0.342701686	0.208721777	0.131370564	1.034692614	1.044836999	1.029022992	1.015800021	1.009366245	1.003461018	0.995604426	0.987297708
STEsteroids2COR3D.sdf_pregnenolone	-5.225	21.9127985	16.06393579	14.11785636	14.89904377	19.050371	28.93440185	50.50501311	98.72173429	21.9127985	11.39137259	12.40844566	20.33659185	43.90391361	113.4983195	331.4229021	1054.805318	21.9127985	458.3012038	242724.1529	2.20E+09	2.55E+13	2.98E+17	3.49E+21	4.08E+25	21.9127985	4.533215021	1.229710621	0.402226755	0.153407827	0.064605059	0.028814384	0.013325326	21.9127985	6.347419398	2.461231416	1.137054367	0.604565761	0.350846082	0.215120595	0.136187789	1.038960553	1.04264458	1.015828695	0.979775505	0.950250299	0.930355994	0.917168427	0.908928083
STEsteroids2COR3D.sdf_17a_hydroxypregnenolone	-5	22.90146201	17.01124217	15.12841964	16.0328129	19.66509666	27.2325331	41.37396284	67.16559766	22.90146201	12.70048841	14.48110278	24.49956923	53.61878569	138.3226799	397.5102739	1226.611964	22.90146201	445.4361021	106440.4158	4.48E+08	3.10E+12	2.20E+16	1.56E+20	1.11E+24	22.90146201	4.637598567	1.222434139	0.384777876	0.141395532	0.057510441	0.024830651	0.011102774	22.90146201	6.583062966	2.536901464	1.166353741	0.613751805	0.354608694	0.217205683	0.13764986	1.0417794	1.052647108	1.04100771	1.019313311	0.997770067	0.979706421	0.96645192	0.956296908
STEsteroids2COR3D.sdf_progesterone	-7.38	21.95495237	14.96492035	12.9217788	14.89848847	22.93355542	44.16101435	98.89135046	246.5377476	21.95495237	24.8395793	34.02557223	54.423836	99.80549916	206.7429994	472.0859402	1159.687299	21.95495237	669.1966299	183130.1762	3.10E+08	9.09E+11	3.09E+15	1.11E+19	4.16E+22	21.95495237	4.210934326	1.091387063	0.333300848	0.116441744	0.044488757	0.018066716	0.007672877	21.95495237	6.390089834	2.491249683	1.164915157	0.625314681	0.363555521	0.222905276	0.141212631	1.034178606	1.023566432	0.996843628	0.976111182	0.966691327	0.96192928	0.957429885	0.954017676
STEsteroids2COR3D.sdf_17a_hydroxyprogesterone	-7.74	22.94142371	15.93514002	14.17099624	17.17549138	28.79701807	62.30454697	159.5690452	456.9056344	22.94142371	26.39294862	36.07139514	56.97179388	103.8077769	213.0050818	482.6528043	1177.754423	22.94142371	637.9317689	139655.2127	2.69E+08	1.24E+12	6.72E+15	3.74E+19	2.09E+23	22.94142371	4.342655469	1.116483337	0.340427936	0.118021222	0.044901544	0.0181806	0.007691231	22.94142371	6.614638489	2.559515273	1.191522874	0.634575949	0.367970954	0.225581289	0.143125353	1.037315172	1.02196288	0.995188569	0.977018499	0.968311038	0.962948283	0.959906847	0.958781768
STEsteroids2COR3D.sdf_testosterone	-6.724	20.13773101	13.46560342	11.88651351	14.06695339	21.39894011	38.58951051	76.61353345	161.3394787	20.13773101	23.34999509	32.92011954	54.48192093	103.9244587	220.6441077	511.5111055	1262.60449	20.13773101	827.6580268	1087400.132	5.06E+09	3.03E+13	2.03E+17	1.46E+21	1.11E+25	20.13773101	4.042246586	1.098857552	0.35038166	0.127435421	0.05049753	0.021236813	0.009350302	20.13773101	6.094559948	2.438492387	1.142444073	0.610777276	0.354672181	0.217100094	0.137213716	1.0332096	1.025007674	1.009558388	1.005197415	1.00575698	1.008387257	1.007003208	1.000985259
STEsteroids2COR3D.sdf_prednisolone	-7.512	24.79196332	16.30360379	13.45978371	14.33432273	19.7398201	34.04083108	70.01351885	164.164989	24.79196332	32.91897178	54.37966616	106.2935323	245.0380168	651.9022777	1950.261447	6392.913697	24.79196332	1189.849061	483140.6198	7.48E+08	2.70E+12	1.50E+16	9.66E+19	6.45E+23	24.79196332	4.902528674	1.295178377	0.416521611	0.157353278	0.066321067	0.02996072	0.014167118	24.79196332	7.027563754	2.673113841	1.239090512	0.663050677	0.387939873	0.24051166	0.154543684	1.0408059	1.027638877	1.006182165	0.983175953	0.960608	0.942071325	0.929804774	0.921362945
STEsteroids2COR3D.sdf_cortisolacetat	-7.553	27.70830271	24.70391226	30.79676372	53.77570023	124.6783494	350.2843337	1114.899978	3862.462439	27.70830271	59.60832276	176.9620459	692.2479145	3428.884501	20451.74479	140724.5567	1080307.724	27.70830271	1133.14843	223288.7994	1.15E+08	1.24E+11	2.02E+14	3.86E+17	7.88E+20	27.70830271	4.995009452	1.274937588	0.411387817	0.158710546	0.067770242	0.03089815	0.014748501	27.70830271	7.28937976	2.650042813	1.21592198	0.657532211	0.385911351	0.239725586	0.154248729	1.042226541	1.020414001	0.99286113	0.983039878	0.981324626	0.978866531	0.975478572	0.970386603
STEsteroids2COR3D.sdf_4_pregnene_3_11_20_trione	-6.779	22.94557365	16.85789954	16.11164052	20.26217925	32.72812494	64.7762308	146.9386503	365.1274353	22.94557365	25.08781713	33.71891774	53.80281532	100.9517907	217.9299706	519.2763083	1331.002607	22.94557365	994.8398737	234895.1343	1.13E+08	8.15E+10	7.95E+13	9.59E+16	1.33E+20	22.94557365	4.482397394	1.182211731	0.369451796	0.133171427	0.052912424	0.02244514	0.009967414	22.94557365	6.66114837	2.57483278	1.205877119	0.653782121	0.384651243	0.238847064	0.153501227	1.036447571	1.03661266	1.017839775	0.997606431	0.983251564	0.975514179	0.972380214	0.970671821
STEsteroids2COR3D.sdf_epicorticosterone	-7.2	23.77266292	16.46500371	14.9688955	18.7998797	32.26530586	70.14407436	179.1808655	510.3944482	23.77266292	26.04322439	34.41735785	53.68022937	96.52272514	197.2467062	445.3665382	1081.462428	23.77266292	718.2306471	172902.996	2.63E+08	7.86E+11	2.73E+15	9.95E+18	3.70E+22	23.77266292	4.434921311	1.125368254	0.339037251	0.117980959	0.045324034	0.018498064	0.007877546	23.77266292	6.736948525	2.55987897	1.182563186	0.630119596	0.366417518	0.225633663	0.143839036	1.041984589	1.02838985	0.991284557	0.963080652	0.954710125	0.956075666	0.957947566	0.958285384
STEsteroids2COR3D.sdf_19_nortestosterone	-6.144	19.12476258	13.26781348	12.27016584	15.04936533	23.39640159	42.71877845	85.55766946	181.7446341	19.12476258	21.92678835	30.91247463	52.36399394	103.2808145	226.1186787	537.9639261	1354.861978	19.12476258	744.8541677	1132756.181	5.78E+09	3.57E+13	2.46E+17	1.83E+21	1.44E+25	19.12476258	3.845709309	1.057678309	0.344826131	0.127596607	0.051371489	0.021914795	0.009778643	19.12476258	5.808492224	2.34966076	1.120634245	0.607030408	0.355627123	0.218967175	0.138922812	1.030794012	1.022045331	1.007959643	1.004979569	1.006863942	1.011110146	1.010119797	1.00512379
STEsteroids2COR3D.sdf_16a_17a_dihydroxyprogesterone	-6.247	23.78507966	16.8737381	15.52893055	19.9466209	36.08364932	84.41135654	230.9598943	692.1332816	23.78507966	27.66718513	38.30334613	61.34380554	113.3473831	236.3789518	544.1066621	1348.376425	23.78507966	646.3157327	127997.8676	2.44E+08	1.15E+12	6.29E+15	3.55E+19	2.01E+23	23.78507966	4.456361741	1.137143023	0.343092074	0.117950618	0.044495611	0.017864692	0.007499042	23.78507966	6.787713505	2.604193691	1.204318461	0.639239482	0.370853007	0.227796197	0.144917797	1.040382496	1.024883875	0.996776749	0.980509043	0.973271533	0.969513819	0.96798489	0.967524044
STEsteroids2COR3D.sdf_16a_methylprogesterone	-7.12	22.72486145	15.81217211	14.06082006	16.95556677	27.66230382	56.92079163	136.4501096	362.4977796	22.72486145	26.0743951	36.14169586	58.39132217	108.2543228	226.3448848	521.3596112	1290.048032	22.72486145	675.1383654	165017.6693	2.75E+08	8.12E+11	2.77E+15	1.00E+19	3.75E+22	22.72486145	4.303317841	1.102390228	0.333045197	0.115038742	0.04353282	0.017524136	0.007379518	22.72486145	6.530982536	2.525624264	1.168052228	0.622301106	0.360346368	0.220406269	0.13936075	1.039539847	1.027624399	0.998912656	0.979572255	0.972228753	0.968905787	0.96638621	0.964483823
STEsteroids2COR3D.sdf_19_norprogesterone	-6.817	20.95827448	14.66548816	13.1671561	15.78609612	25.0160245	49.07475711	111.2672232	279.7876407	20.95827448	23.52455142	32.40906477	53.09958569	100.3250852	213.8939153	500.0521893	1250.778831	20.95827448	701.5367896	205931.7763	3.52E+08	1.02E+12	3.39E+15	1.19E+19	4.30E+22	20.95827448	4.021266512	1.053060311	0.32693832	0.11599085	0.044946137	0.018485228	0.007943672	20.95827448	6.117388228	2.40978324	1.14399013	0.621230463	0.364180406	0.224633046	0.142937982	1.032113063	1.021510872	0.997656052	0.981437208	0.974904492	0.973333925	0.972209349	0.971177547
STEsteroids2COR3D.sdf_2a_methylcortisol	-7.688	25.58207776	18.73344673	17.40649038	20.98241949	32.75831508	63.5621208	146.5272336	388.6324405	25.58207776	24.12693256	28.02339336	38.35168059	61.31506886	112.6831232	232.5979346	526.9941732	25.58207776	876.9957247	212674.334	1.39E+08	1.60E+11	2.68E+14	5.78E+17	1.45E+21	25.58207776	4.722756243	1.177816524	0.348689791	0.119213073	0.045027871	0.01815072	0.007628146	25.58207776	7.148159544	2.671467955	1.215049032	0.637900157	0.367913479	0.225439909	0.143332997	1.044967838	1.039487048	1.009126387	0.986782627	0.961543988	0.938310573	0.921598068	0.909442864
STEsteroids2COR3D.sdf_2a_methyl_9a_fluoro_cortisol	-5.797	26.63699587	19.60673007	18.22396747	21.73228347	33.37597152	63.35691435	142.4384235	368.4428316	26.63699587	24.50932964	27.66811635	36.90403722	57.7554671	104.4739934	213.2560629	479.4692203	26.63699587	857.0502995	197451.9176	1.26E+08	1.44E+11	2.39E+14	5.12E+17	1.28E+21	26.63699587	4.937768436	1.221977795	0.360765117	0.122810559	0.046148477	0.018524957	0.007767255	26.63699587	7.457620032	2.764070334	1.249046248	0.652402399	0.375281459	0.229978053	0.146484231	1.047011155	1.041886348	1.015625875	0.998100833	0.975444197	0.952552386	0.934282175	0.920391521
[truncated: 552 more columns]
