# Supplementary material for: Choquet integral-based fuzzy molecular characterizations: when global definitions are computed from the dependency among atom/bond contributions (LOVIs/LOEIs)
Source: J Cheminform. 2018 Oct 25;10:51. doi: 10.1186/s13321-018-0306-7 (PMC6755596; doi:10.1186/s13321-018-0306-7)
Supplement: Supplementary file 3 — Additional file 3. Matrices of descriptors obtained from the calculation of the projects created in Additional file 2 on the Steroid dataset. [file 13321_2018_306_MOESM3_ESM.zip › Suppl. Info. 3/2 - Datasets L-measure = 0.5/AO2/AO2(0.1).csv]

molecules	pK(log1/K)	CHOQUET[0.5;AO2;0.1]_B_AB_nCi_2_M10_NS0_T_KA_h-s_MID	CHOQUET[0.5;AO2;0.1]_B_AB_nCi_2_M10_NS1_T_KA_h-s_MID	CHOQUET[0.5;AO2;0.1]_B_AB_nCi_2_M10_NS2_T_KA_h-s_MID	CHOQUET[0.5;AO2;0.1]_B_AB_nCi_2_M10_NS3_T_KA_h-s_MID	CHOQUET[0.5;AO2;0.1]_B_AB_nCi_2_M10_NS4_T_KA_h-s_MID	CHOQUET[0.5;AO2;0.1]_B_AB_nCi_2_M10_NS5_T_KA_h-s_MID	CHOQUET[0.5;AO2;0.1]_B_AB_nCi_2_M10_NS6_T_KA_h-s_MID	CHOQUET[0.5;AO2;0.1]_B_AB_nCi_2_M10_NS7_T_KA_h-s_MID	CHOQUET[0.5;AO2;0.1]_B_AB_nCi_2_M13_NS0_T_KA_h-s_MID	CHOQUET[0.5;AO2;0.1]_B_AB_nCi_2_M13_NS1_T_KA_h-s_MID	CHOQUET[0.5;AO2;0.1]_B_AB_nCi_2_M13_NS2_T_KA_h-s_MID	CHOQUET[0.5;AO2;0.1]_B_AB_nCi_2_M13_NS3_T_KA_h-s_MID	CHOQUET[0.5;AO2;0.1]_B_AB_nCi_2_M13_NS4_T_KA_h-s_MID	CHOQUET[0.5;AO2;0.1]_B_AB_nCi_2_M13_NS5_T_KA_h-s_MID	CHOQUET[0.5;AO2;0.1]_B_AB_nCi_2_M13_NS6_T_KA_h-s_MID	CHOQUET[0.5;AO2;0.1]_B_AB_nCi_2_M13_NS7_T_KA_h-s_MID	CHOQUET[0.5;AO2;0.1]_B_AB_nCi_2_M16_NS0_T_KA_h-s_MID	CHOQUET[0.5;AO2;0.1]_B_AB_nCi_2_M16_NS1_T_KA_h-s_MID	CHOQUET[0.5;AO2;0.1]_B_AB_nCi_2_M16_NS2_T_KA_h-s_MID	CHOQUET[0.5;AO2;0.1]_B_AB_nCi_2_M16_NS3_T_KA_h-s_MID	CHOQUET[0.5;AO2;0.1]_B_AB_nCi_2_M16_NS4_T_KA_h-s_MID	CHOQUET[0.5;AO2;0.1]_B_AB_nCi_2_M16_NS5_T_KA_h-s_MID	CHOQUET[0.5;AO2;0.1]_B_AB_nCi_2_M16_NS6_T_KA_h-s_MID	CHOQUET[0.5;AO2;0.1]_B_AB_nCi_2_M16_NS7_T_KA_h-s_MID	CHOQUET[0.5;AO2;0.1]_B_AB_nCi_2_M3_NS0_T_KA_h-s_MID	CHOQUET[0.5;AO2;0.1]_B_AB_nCi_2_M3_NS1_T_KA_h-s_MID	CHOQUET[0.5;AO2;0.1]_B_AB_nCi_2_M3_NS2_T_KA_h-s_MID	CHOQUET[0.5;AO2;0.1]_B_AB_nCi_2_M3_NS3_T_KA_h-s_MID	CHOQUET[0.5;AO2;0.1]_B_AB_nCi_2_M3_NS4_T_KA_h-s_MID	CHOQUET[0.5;AO2;0.1]_B_AB_nCi_2_M3_NS5_T_KA_h-s_MID	CHOQUET[0.5;AO2;0.1]_B_AB_nCi_2_M3_NS6_T_KA_h-s_MID	CHOQUET[0.5;AO2;0.1]_B_AB_nCi_2_M3_NS7_T_KA_h-s_MID	CHOQUET[0.5;AO2;0.1]_B_AB_nCi_2_M5_NS0_T_KA_h-s_MID	CHOQUET[0.5;AO2;0.1]_B_AB_nCi_2_M5_NS1_T_KA_h-s_MID	CHOQUET[0.5;AO2;0.1]_B_AB_nCi_2_M5_NS2_T_KA_h-s_MID	CHOQUET[0.5;AO2;0.1]_B_AB_nCi_2_M5_NS3_T_KA_h-s_MID	CHOQUET[0.5;AO2;0.1]_B_AB_nCi_2_M5_NS4_T_KA_h-s_MID	CHOQUET[0.5;AO2;0.1]_B_AB_nCi_2_M5_NS5_T_KA_h-s_MID	CHOQUET[0.5;AO2;0.1]_B_AB_nCi_2_M5_NS6_T_KA_h-s_MID	CHOQUET[0.5;AO2;0.1]_B_AB_nCi_2_M5_NS7_T_KA_h-s_MID	CHOQUET[0.5;AO2;0.1]_B_AB_nCi_2_M10_SS0_T_KA_h-s_MID	CHOQUET[0.5;AO2;0.1]_B_AB_nCi_2_M10_SS1_T_KA_h-s_MID	CHOQUET[0.5;AO2;0.1]_B_AB_nCi_2_M10_SS2_T_KA_h-s_MID	CHOQUET[0.5;AO2;0.1]_B_AB_nCi_2_M10_SS3_T_KA_h-s_MID	CHOQUET[0.5;AO2;0.1]_B_AB_nCi_2_M10_SS4_T_KA_h-s_MID	CHOQUET[0.5;AO2;0.1]_B_AB_nCi_2_M10_SS5_T_KA_h-s_MID	CHOQUET[0.5;AO2;0.1]_B_AB_nCi_2_M10_SS6_T_KA_h-s_MID	CHOQUET[0.5;AO2;0.1]_B_AB_nCi_2_M10_SS7_T_KA_h-s_MID
STEsteroids2COR3D.sdf_aldosterone	-6.279	24.90349939	20.36647386	20.91501882	30.12540578	61.8266268	162.8922969	487.0892485	1566.791535	24.90349939	29.80193241	45.3746999	83.94305553	185.1723254	477.8070763	1401.001125	4539.948715	24.90349939	1143.926607	347773.1093	7.47E+08	5.63E+12	4.74E+16	3.89E+20	3.10E+24	24.90349939	4.743456278	1.172655494	0.342840377	0.113952059	0.04159988	0.016230606	0.006618702	24.90349939	7.16744025	2.711129423	1.256314004	0.663908553	0.385075633	0.236197426	0.150017313	1.039154107	1.047362814	1.040502134	1.040639503	1.036779812	1.029836699	1.014046054	1.000326122
STEsteroids2COR3D.sdf_androstanediol	-5	20.22325303	16.02349253	15.91063248	21.91745714	40.27847828	88.75291965	216.6238776	558.1358161	20.22325303	9.559071323	9.4800374	14.04403774	26.69567684	59.56502175	154.9197373	460.4575467	20.22325303	911.7556167	7095919.554	1.44E+11	3.18E+15	7.15E+19	1.57E+24	3.31E+28	20.22325303	4.48558298	1.279015343	0.430757468	0.164344565	0.06853587	0.030361553	0.014017859	20.22325303	6.055201564	2.388312127	1.102120783	0.578334464	0.335014279	0.204923743	0.129370898	1.035885989	1.051803806	1.039038143	1.027618899	1.018481551	1.013816484	1.012315835	1.010182349
STEsteroids2COR3D.sdf_5_androstenediol	-5	20.17167841	14.51031759	12.91928254	14.12497141	18.69957348	29.06112654	50.8717478	97.30609492	20.17167841	10.27093819	11.46329888	19.52793258	45.05291824	119.8892783	376.7902037	1325.70921	20.17167841	356.2433462	138725.9455	5.77E+08	3.42E+12	2.00E+16	1.10E+20	5.75E+23	20.17167841	4.326439266	1.211346964	0.402887025	0.154529634	0.064716528	0.028642304	0.013132338	20.17167841	6.070634067	2.412931322	1.121277958	0.591171118	0.344220399	0.211521742	0.134138606	1.038410577	1.056356426	1.052791776	1.033406491	1.010767802	0.987110679	0.965801883	0.947229219
STEsteroids2COR3D.sdf_4_androstenedione	-5.763	20.23399205	13.46925799	12.18098599	15.16371503	24.23531083	47.98760887	102.2669411	242.072918	20.23399205	23.5375325	32.9999801	54.70816175	105.7953188	231.6203184	558.5293153	1449.810875	20.23399205	844.9462215	3822627.89	5.39E+10	7.13E+14	8.70E+18	9.88E+22	1.05E+27	20.23399205	4.04795919	1.098617437	0.347940636	0.126965367	0.050503604	0.021290826	0.009375433	20.23399205	6.121434192	2.457704313	1.172648034	0.629312294	0.368664726	0.227243597	0.144624837	1.032973547	1.025707588	1.004174556	0.989892665	0.97713483	0.966600691	0.956035024	0.946439674
STEsteroids2COR3D.sdf_androsterone	-5.613	20.31791839	17.71704571	24.52485177	63.06801338	269.2717596	1499.310141	9413.984308	63660.98508	20.31791839	24.6020514	36.79581321	69.37845357	165.2717426	478.8991477	1582.297155	5642.134494	20.31791839	934.7558896	561657.9383	2.15E+09	1.68E+13	1.42E+17	1.18E+21	9.51E+24	20.31791839	4.316943142	1.263929611	0.461263104	0.204080576	0.101462585	0.054163718	0.030214246	20.31791839	6.108601404	2.419693931	1.127869664	0.590784065	0.340652261	0.207290445	0.130343859	1.031942005	1.038963739	1.024247422	1.020775636	1.015125479	1.007459096	0.997907962	0.990122864
STEsteroids2COR3D.sdf_corticosterone	-7.881	23.92044059	17.59963965	16.63476599	21.21609963	37.0564318	85.78780991	249.7068278	874.155856	23.92044059	22.92916932	27.7353265	40.71143967	71.91531759	149.5082759	356.3023806	947.1075782	23.92044059	973.9061782	280991.261	1.83E+08	2.06E+11	3.37E+14	6.95E+17	1.63E+21	23.92044059	4.511431217	1.146327138	0.340238505	0.116743238	0.044084913	0.017714604	0.00741962	23.92044059	6.814499353	2.583079221	1.198167779	0.631280885	0.366576355	0.225164119	0.143216497	1.039703822	1.028656526	0.992636139	0.966181369	0.948895713	0.933215502	0.919925188	0.909951878
STEsteroids2COR3D.sdf_cortisol	-7.881	24.92830797	21.91733766	28.64569715	54.0600818	137.7752179	428.2465315	1519.561487	5840.31574	24.92830797	52.68220744	154.8157069	593.492149	2850.185464	16277.36677	105971.2166	760215.5595	24.92830797	1011.128042	270635.8341	3.09E+08	6.68E+11	1.70E+15	4.55E+18	1.24E+22	24.92830797	4.781222477	1.263130392	0.40497808	0.1530956	0.064006595	0.028630716	0.013399065	24.92830797	7.036412715	2.65507359	1.224269459	0.640628404	0.372128563	0.22919538	0.14634838	1.042083464	1.01910592	0.988729302	0.976824667	0.975827467	0.978846168	0.982524865	0.981475256
STEsteroids2COR3D.sdf_cortisone	-6.892	24.95084903	18.86198451	19.93503774	30.33357865	63.77058203	164.7719473	472.8189845	1430.871464	24.95084903	28.84486284	40.73203475	69.17166893	139.2312405	324.1131866	831.5326921	2287.700285	24.95084903	1514.575155	1556222.708	5.71E+09	2.68E+13	1.35E+17	7.05E+20	3.72E+24	24.95084903	4.723469957	1.226292429	0.380808225	0.137554289	0.054887831	0.023329421	0.010349202	24.95084903	7.022572552	2.651255725	1.235776703	0.654258275	0.38432021	0.238708672	0.153690709	1.043666156	1.045639957	1.028782765	1.013358003	1.002839983	0.996140959	0.991677303	0.988034426
STEsteroids2COR3D.sdf_dehydroepiandrosterone	-5	20.19123938	14.12358558	11.88864247	12.16731987	15.790417	24.74341986	46.5895553	102.2720737	20.19123938	10.31139548	11.76111236	21.67824139	55.03629885	171.7116921	621.4950349	2469.875103	20.19123938	344.0409935	47801.08761	2.36E+07	2.56E+10	3.83E+13	6.12E+16	9.70E+19	20.19123938	4.344333995	1.222049506	0.412371268	0.159126854	0.067085381	0.029911343	0.013840455	20.19123938	6.086931544	2.42974851	1.147114137	0.606587666	0.353656359	0.217385044	0.137872356	1.037667534	1.057311871	1.044710742	1.027871166	1.013810855	1.003312377	0.992968872	0.985218638
STEsteroids2COR3D.sdf_11_deoxycorticosterone	-7.653	22.94726862	15.79645594	14.67084514	20.22440507	40.71697852	108.1625516	335.553106	1148.070558	22.94726862	26.0226442	36.10597998	59.43139351	113.2045508	246.0825928	593.1481537	1542.924596	22.94726862	852.1958509	416680.1781	1.45E+09	7.83E+12	4.54E+16	2.65E+20	1.52E+24	22.94726862	4.300185829	1.102935869	0.333588724	0.117271748	0.04541063	0.018673404	0.008010078	22.94726862	6.529778951	2.49974169	1.168969398	0.618927479	0.360827814	0.222096948	0.141349264	1.038832049	1.029523898	0.990331222	0.963714004	0.958547745	0.962154734	0.963068206	0.961582935
STEsteroids2COR3D.sdf_11_deoxycortisol	-7.881	23.9751129	16.80972069	16.0576812	23.208778	50.21362267	142.6628773	473.065553	1686.679536	23.9751129	28.06536993	39.308757	64.32109038	122.779618	268.0145967	650.7917671	1708.742276	23.9751129	819.8081015	312881.6227	7.34E+08	4.20E+12	2.85E+16	1.92E+20	1.26E+24	23.9751129	4.432107492	1.131790011	0.343934741	0.121269302	0.047146086	0.019476319	0.008390933	23.9751129	6.755275773	2.568565098	1.194779233	0.627956156	0.365293828	0.224735927	0.143203525	1.041288397	1.028038464	0.989577445	0.959217947	0.94719718	0.944908933	0.946738926	0.94966707
STEsteroids2COR3D.sdf_dihydrotestosterone	-5.919	20.26748116	13.77630054	13.39173528	17.80750458	30.72789323	66.26697358	152.1643685	383.7349958	20.26748116	24.29842082	35.88261019	62.53004332	126.5112028	290.188765	732.9730138	1978.226083	20.26748116	975.5742275	1532418.886	1.16E+10	1.03E+14	9.55E+17	9.03E+21	8.63E+25	20.26748116	4.155893036	1.159544111	0.384387556	0.14514816	0.059302018	0.025417607	0.011253633	20.26748116	6.089707508	2.414659559	1.12629056	0.596185239	0.344324595	0.209698141	0.131862103	1.031606087	1.038664057	1.022596674	1.008266398	1.00016862	0.994761772	0.993396444	0.994406781
STEsteroids2COR3D.sdf_estradiol	-5	19.09951838	10.97179538	7.776347904	9.193643008	25.72564009	129.9820076	896.5539348	6803.764998	19.09951838	35.09454682	83.73525007	251.5230935	913.5082236	3830.818582	17915.5342	90864.43255	19.09951838	1988.813275	3.86E+07	3.95E+12	4.04E+17	3.83E+22	3.37E+27	2.76E+32	19.09951838	4.30204715	1.2858553	0.469229416	0.206734328	0.101774877	0.0538893	0.030017676	19.09951838	5.821819957	2.399781528	1.15779074	0.63370866	0.378370721	0.237483474	0.153615071	1.034965177	1.028659563	0.987060163	0.975116169	0.975201275	0.978085545	0.980275108	0.973361509
STEsteroids2COR3D.sdf_estriol	-5	19.92590167	11.63127398	8.139242704	8.867629515	23.18275649	113.5348234	787.1802191	6016.705027	19.92590167	37.34638278	91.17001038	281.4052779	1054.493965	4578.86419	22211.33101	116797.8689	19.92590167	2075.879479	3.31E+07	3.41E+12	3.52E+17	3.39E+22	3.02E+27	2.52E+32	19.92590167	4.397968159	1.294488835	0.462774073	0.200559329	0.097396465	0.050960486	0.028084003	19.92590167	5.959420662	2.44064292	1.168690364	0.638672514	0.38117451	0.239441244	0.155145674	1.039450131	1.042713903	1.005349859	0.990494406	0.985800716	0.984791415	0.985418328	0.983751936
STEsteroids2COR3D.sdf_estrone	-5	19.11890083	11.03900275	7.85828781	8.946461965	23.21431443	113.6850619	761.6970022	5516.352529	19.11890083	35.35736986	84.40273199	252.9119344	917.6421842	3881.753328	18488.17305	96378.22978	19.11890083	1794.645626	5887432.39	1.25E+11	3.77E+15	1.16E+20	3.44E+24	9.78E+28	19.11890083	4.321310436	1.293835432	0.476401301	0.210942744	0.104208006	0.055248502	0.030740507	19.11890083	5.841211177	2.416895765	1.18503026	0.658609845	0.399311457	0.254116669	0.166562173	1.033899686	1.023863401	0.980344122	0.964876938	0.963802364	0.958343643	0.949775613	0.943044935
STEsteroids2COR3D.sdf_etiocholanolone	-5.225	20.19192371	16.7223397	19.20134113	32.56497787	83.73493485	294.0204827	1267.061104	6210.337938	20.19192371	12.37383788	9.913955565	9.728570566	11.32983378	15.31764601	22.88365468	38.33453008	20.19192371	314.9864217	38572.45601	3.49E+07	7.37E+10	1.71E+14	3.88E+17	8.49E+20	20.19192371	4.305402681	1.247152906	0.437416048	0.181347821	0.084016275	0.041764398	0.021736538	20.19192371	6.172031754	2.449683154	1.136938352	0.593756008	0.342210957	0.208487064	0.131248119	1.035462825	1.048434033	1.03299535	1.019600318	1.012190951	1.004897261	0.995764657	0.986635493
STEsteroids2COR3D.sdf_pregnenolone	-5.225	21.99414392	16.13242466	14.27374961	15.42388366	20.76879388	34.4606544	67.81251006	152.7377044	21.99414392	11.7440478	13.89224483	25.98350161	64.45905972	193.9826187	656.2713204	2427.119903	21.99414392	546.6166687	1061078.003	2.54E+10	5.99E+14	1.28E+19	2.51E+23	4.55E+27	21.99414392	4.538447178	1.233910772	0.401962959	0.153356824	0.064591013	0.028810093	0.013323983	21.99414392	6.355160334	2.462444767	1.144122425	0.602554926	0.350113111	0.214763352	0.135997612	1.039884818	1.046044557	1.020512364	0.98259015	0.952648441	0.932483885	0.918955296	0.910476624
STEsteroids2COR3D.sdf_17a_hydroxypregnenolone	-5	22.99467879	17.07136622	15.26856596	16.43500921	20.67717421	29.77004156	46.95806249	80.09311064	22.99467879	13.09155216	16.16418136	31.41614105	75.77135535	221.6801007	725.6024803	2518.215223	22.99467879	509.0517532	346801.178	4.05E+09	5.47E+13	6.89E+17	8.08E+21	8.87E+25	22.99467879	4.643174428	1.224355935	0.384543966	0.141348489	0.057499095	0.024827551	0.011101878	22.99467879	6.592332654	2.538211212	1.17342302	0.611480841	0.353819608	0.21682736	0.137450112	1.042698144	1.056307206	1.044034881	1.023322208	1.002123901	0.983751061	0.970426592	0.960039496
STEsteroids2COR3D.sdf_progesterone	-7.38	22.0295605	15.07450036	13.46621582	16.82952567	29.31865841	65.68577273	171.3599789	504.735041	22.0295605	24.98541749	34.7560912	57.36811502	110.0412037	240.9742152	586.2049033	1542.739993	22.0295605	758.9709852	406667.3703	1.41E+09	6.89E+12	3.58E+16	1.86E+20	9.48E+23	22.0295605	4.217673338	1.095937534	0.332451875	0.116142966	0.044353344	0.018002097	0.007640418	22.0295605	6.398450444	2.492271832	1.170067978	0.622762468	0.36242386	0.2222772	0.140840832	1.03499927	1.030309216	1.003027692	0.981250001	0.968219336	0.961241262	0.954903084	0.950837821
STEsteroids2COR3D.sdf_17a_hydroxyprogesterone	-7.74	23.02850852	16.05922414	14.84137983	19.81232082	38.61709564	99.77010268	304.6689503	1017.116868	23.02850852	26.53286839	36.70653345	59.5935146	113.2141409	244.9570683	590.2605156	1541.577442	23.02850852	712.7386594	311083.7094	1.54E+09	1.35E+13	1.22E+17	1.07E+21	8.84E+24	23.02850852	4.35056256	1.12054322	0.339754611	0.117784219	0.044799984	0.018135786	0.007670692	23.02850852	6.624496621	2.56055127	1.195714252	0.631832051	0.366805884	0.224948815	0.142757736	1.03820021	1.027878869	1.000962229	0.981779319	0.970835318	0.964273755	0.96107322	0.959698389
STEsteroids2COR3D.sdf_testosterone	-6.724	20.20828023	13.58215713	12.4361412	15.81857728	26.81249802	52.83144493	113.6810055	264.4010966	20.20828023	23.47453826	33.57597215	57.17471738	113.5763743	253.0786303	618.6224955	1613.804281	20.20828023	1001.688692	2937269.833	2.44E+10	2.31E+14	2.27E+18	2.27E+22	2.26E+26	20.20828023	4.048649677	1.104753855	0.349468387	0.127027308	0.050305484	0.021141695	0.009301101	20.20828023	6.102054809	2.439333406	1.145933711	0.608978892	0.353959401	0.216742472	0.137021522	1.033979688	1.029468824	1.013174002	1.008190432	1.010790522	1.01049052	1.007418847	1.000384536
STEsteroids2COR3D.sdf_prednisolone	-7.512	24.89095153	16.38713376	13.73821302	15.33641489	23.17033198	45.88488399	111.5515522	311.9945521	24.89095153	33.18980309	56.05239166	114.3885623	281.1454414	812.0793292	2671.904591	9699.43204	24.89095153	1274.279628	759000.4759	2.33E+09	1.65E+13	1.54E+17	1.49E+21	1.43E+25	24.89095153	4.909510409	1.297361528	0.415541855	0.157030524	0.066191799	0.029906233	0.014143576	24.89095153	7.037057684	2.674291415	1.246532159	0.65979946	0.386658874	0.239824083	0.15414482	1.041576307	1.032076274	1.008824925	0.985037773	0.964358336	0.946850338	0.935257403	0.927412403
STEsteroids2COR3D.sdf_cortisolacetat	-7.553	27.82168009	25.0347824	33.03809006	64.12875744	169.0369273	542.6319926	1974.634727	7730.383235	27.82168009	60.31515968	186.8216026	793.9490798	4424.521667	30460.87471	245474.6738	2221176.482	27.82168009	1204.245013	296757.2993	2.47E+08	4.55E+11	1.11E+15	2.96E+18	8.08E+21	27.82168009	5.001550671	1.277609489	0.4104772	0.158346311	0.067623217	0.030839834	0.014725396	27.82168009	7.299719526	2.65272576	1.22028343	0.654361902	0.384523549	0.238927722	0.153759091	1.043076901	1.026310986	0.999077186	0.988597922	0.985957778	0.98377515	0.979900068	0.97406581
STEsteroids2COR3D.sdf_4_pregnene_3_11_20_trione	-6.779	23.03109332	16.96148076	16.61082914	22.12368606	39.27897087	88.20127519	225.0102355	622.0628854	23.03109332	25.27530939	34.73462693	57.83475614	115.237227	267.4844541	689.3604285	1921.384333	23.03109332	1066.504988	302501.8796	1.97E+08	2.04E+11	2.84E+14	4.74E+17	8.83E+20	23.03109332	4.489410501	1.18608099	0.368793963	0.132925336	0.052808464	0.022400433	0.009947953	23.03109332	6.670010435	2.575949992	1.213210623	0.650238792	0.38306047	0.237892779	0.152889568	1.037271353	1.042098563	1.024148615	1.003972281	0.989560201	0.981099947	0.977316693	0.975433833
STEsteroids2COR3D.sdf_epicorticosterone	-7.2	23.87095037	16.60378474	15.630864	21.33799957	41.70400154	106.8011734	319.003783	1071.424238	23.87095037	26.20422275	35.21594493	56.78571743	106.9566451	231.2577784	556.265414	1446.244142	23.87095037	809.7835135	363997.7186	1.20E+09	6.10E+12	3.28E+16	1.73E+20	8.92E+23	23.87095037	4.442094978	1.130199542	0.33826297	0.117745758	0.045218495	0.018447301	0.007852232	23.87095037	6.745560174	2.561129863	1.188901065	0.62741387	0.36538445	0.225098845	0.143534734	1.042754699	1.033982704	0.995839273	0.965918559	0.954617052	0.953582147	0.953378954	0.952838239
STEsteroids2COR3D.sdf_19_nortestosterone	-6.144	19.18512204	13.38194928	12.81670068	16.78730457	29.14384172	56.092947	122.4919933	288.6341273	19.18512204	22.03116737	31.5903339	55.3108123	113.9681479	261.9943666	656.0079292	1740.805389	19.18512204	939.4756862	3424029.355	3.12E+10	3.09E+14	3.16E+18	3.26E+22	3.35E+26	19.18512204	3.850956643	1.063535662	0.343791371	0.12716668	0.051163987	0.02180989	0.009723481	19.18512204	5.814981619	2.350515141	1.123891281	0.605642523	0.355048483	0.218663962	0.138753135	1.03146318	1.025971682	1.01141702	1.007380395	1.010793115	1.013200934	1.009652009	1.003648861
STEsteroids2COR3D.sdf_16a_17a_dihydroxyprogesterone	-6.247	23.88325711	17.01701025	16.34807453	23.35409162	49.55470536	138.5222622	448.3045832	1543.344302	23.88325711	27.81194113	38.98737081	64.18069074	123.5586615	271.3865362	662.8474902	1752.113137	23.88325711	714.3412337	283022.8225	1.42E+09	1.29E+13	1.20E+17	1.07E+21	9.09E+24	23.88325711	4.465072625	1.140435217	0.342432092	0.11772176	0.044400152	0.017823469	0.007480436	23.88325711	6.798446446	2.605298809	1.208093421	0.636495491	0.369732027	0.227204303	0.144580707	1.041295097	1.031209201	1.00268147	0.985794707	0.976648939	0.972234593	0.971120028	0.971073391
STEsteroids2COR3D.sdf_16a_methylprogesterone	-7.12	22.80940092	15.94050848	14.72185207	19.40751618	36.24120981	87.66552387	246.6665221	773.4831516	22.80940092	26.22944821	36.91773418	61.49512829	119.0436791	262.3469803	641.1645308	1690.976271	22.80940092	756.7122081	364794.5323	1.27E+09	6.36E+12	3.36E+16	1.77E+20	9.09E+23	22.80940092	4.310718603	1.107314617	0.332175004	0.114745478	0.043404728	0.017464667	0.007350242	22.80940092	6.540141143	2.526621969	1.175665142	0.619453436	0.359166553	0.219778058	0.13899967	1.040547246	1.03515796	1.005315291	0.985640835	0.975079521	0.970280728	0.966262284	0.964177679
STEsteroids2COR3D.sdf_19_norprogesterone	-6.817	21.0238193	14.77354283	13.72042852	17.76864639	31.6323341	72.19065471	186.9650242	550.5591985	21.0238193	23.65259699	33.17248168	56.28771933	111.4782381	251.2169812	624.3368197	1667.683024	21.0238193	795.6866974	449258.034	1.54E+09	7.29E+12	3.65E+16	1.82E+20	8.88E+23	21.0238193	4.026812231	1.058829794	0.325864096	0.115676751	0.044801563	0.018415193	0.007908025	21.0238193	6.124790713	2.410831381	1.148519873	0.61911221	0.363187948	0.224054523	0.142581158	1.032814192	1.027684825	1.002937935	0.986207104	0.976067412	0.972235639	0.969647404	0.968644217
STEsteroids2COR3D.sdf_2a_methylcortisol	-7.688	25.69081781	18.86751511	17.91346107	22.99546186	40.19830242	91.31492706	255.6725211	848.3780529	25.69081781	24.37381156	29.0967884	41.91512468	72.1592272	145.7552992	334.8648248	845.7807221	25.69081781	942.6065681	301192.5049	3.12E+08	5.88E+11	1.56E+15	5.08E+18	1.80E+22	25.69081781	4.731315943	1.180895092	0.348385003	0.11910535	0.04498766	0.018136025	0.007622795	25.69081781	7.158645047	2.67275544	1.225006522	0.634573935	0.366746303	0.224863015	0.1430186	1.045898051	1.044963529	1.011767657	0.98713447	0.960951605	0.937233753	0.919733801	0.907678531
STEsteroids2COR3D.sdf_2a_methyl_9a_fluoro_cortisol	-5.797	26.75751433	19.74621238	18.71075471	23.60936648	40.21227793	88.51415663	240.1095611	775.3053573	26.75751433	24.76347274	28.74916924	40.44008838	68.39769989	136.6424951	312.0483445	786.1762207	26.75751433	920.7457879	282740.5483	2.91E+08	5.47E+11	1.45E+15	4.73E+18	1.69E+22	26.75751433	4.94767874	1.224793059	0.360442601	0.122711683	0.046112398	0.018511784	0.007762449	26.75751433	7.469544605	2.765569754	1.259384241	0.648674009	0.37402882	0.229374009	0.146159651	1.048052298	1.047912342	1.019164898	0.999002712	0.974909005	0.952309034	0.934336084	0.920526418
[truncated: 552 more columns]
