# Supplementary material for: Choquet integral-based fuzzy molecular characterizations: when global definitions are computed from the dependency among atom/bond contributions (LOVIs/LOEIs)
Source: J Cheminform. 2018 Oct 25;10:51. doi: 10.1186/s13321-018-0306-7 (PMC6755596; doi:10.1186/s13321-018-0306-7)
Supplement: Supplementary file 3 — Additional file 3. Matrices of descriptors obtained from the calculation of the projects created in Additional file 2 on the Steroid dataset. [file 13321_2018_306_MOESM3_ESM.zip › Suppl. Info. 3/2 - Datasets L-measure = 0.5/AO2/AO2(0.2).csv]

molecules	pK(log1/K)	CHOQUET[0.5;AO2;0.2]_B_AB_nCi_2_M10_NS0_T_KA_h-s_MID	CHOQUET[0.5;AO2;0.2]_B_AB_nCi_2_M10_NS1_T_KA_h-s_MID	CHOQUET[0.5;AO2;0.2]_B_AB_nCi_2_M10_NS2_T_KA_h-s_MID	CHOQUET[0.5;AO2;0.2]_B_AB_nCi_2_M10_NS3_T_KA_h-s_MID	CHOQUET[0.5;AO2;0.2]_B_AB_nCi_2_M10_NS4_T_KA_h-s_MID	CHOQUET[0.5;AO2;0.2]_B_AB_nCi_2_M10_NS5_T_KA_h-s_MID	CHOQUET[0.5;AO2;0.2]_B_AB_nCi_2_M10_NS6_T_KA_h-s_MID	CHOQUET[0.5;AO2;0.2]_B_AB_nCi_2_M10_NS7_T_KA_h-s_MID	CHOQUET[0.5;AO2;0.2]_B_AB_nCi_2_M13_NS0_T_KA_h-s_MID	CHOQUET[0.5;AO2;0.2]_B_AB_nCi_2_M13_NS1_T_KA_h-s_MID	CHOQUET[0.5;AO2;0.2]_B_AB_nCi_2_M13_NS2_T_KA_h-s_MID	CHOQUET[0.5;AO2;0.2]_B_AB_nCi_2_M13_NS3_T_KA_h-s_MID	CHOQUET[0.5;AO2;0.2]_B_AB_nCi_2_M13_NS4_T_KA_h-s_MID	CHOQUET[0.5;AO2;0.2]_B_AB_nCi_2_M13_NS5_T_KA_h-s_MID	CHOQUET[0.5;AO2;0.2]_B_AB_nCi_2_M13_NS6_T_KA_h-s_MID	CHOQUET[0.5;AO2;0.2]_B_AB_nCi_2_M13_NS7_T_KA_h-s_MID	CHOQUET[0.5;AO2;0.2]_B_AB_nCi_2_M16_NS0_T_KA_h-s_MID	CHOQUET[0.5;AO2;0.2]_B_AB_nCi_2_M16_NS1_T_KA_h-s_MID	CHOQUET[0.5;AO2;0.2]_B_AB_nCi_2_M16_NS2_T_KA_h-s_MID	CHOQUET[0.5;AO2;0.2]_B_AB_nCi_2_M16_NS3_T_KA_h-s_MID	CHOQUET[0.5;AO2;0.2]_B_AB_nCi_2_M16_NS4_T_KA_h-s_MID	CHOQUET[0.5;AO2;0.2]_B_AB_nCi_2_M16_NS5_T_KA_h-s_MID	CHOQUET[0.5;AO2;0.2]_B_AB_nCi_2_M16_NS6_T_KA_h-s_MID	CHOQUET[0.5;AO2;0.2]_B_AB_nCi_2_M16_NS7_T_KA_h-s_MID	CHOQUET[0.5;AO2;0.2]_B_AB_nCi_2_M3_NS0_T_KA_h-s_MID	CHOQUET[0.5;AO2;0.2]_B_AB_nCi_2_M3_NS1_T_KA_h-s_MID	CHOQUET[0.5;AO2;0.2]_B_AB_nCi_2_M3_NS2_T_KA_h-s_MID	CHOQUET[0.5;AO2;0.2]_B_AB_nCi_2_M3_NS3_T_KA_h-s_MID	CHOQUET[0.5;AO2;0.2]_B_AB_nCi_2_M3_NS4_T_KA_h-s_MID	CHOQUET[0.5;AO2;0.2]_B_AB_nCi_2_M3_NS5_T_KA_h-s_MID	CHOQUET[0.5;AO2;0.2]_B_AB_nCi_2_M3_NS6_T_KA_h-s_MID	CHOQUET[0.5;AO2;0.2]_B_AB_nCi_2_M3_NS7_T_KA_h-s_MID	CHOQUET[0.5;AO2;0.2]_B_AB_nCi_2_M5_NS0_T_KA_h-s_MID	CHOQUET[0.5;AO2;0.2]_B_AB_nCi_2_M5_NS1_T_KA_h-s_MID	CHOQUET[0.5;AO2;0.2]_B_AB_nCi_2_M5_NS2_T_KA_h-s_MID	CHOQUET[0.5;AO2;0.2]_B_AB_nCi_2_M5_NS3_T_KA_h-s_MID	CHOQUET[0.5;AO2;0.2]_B_AB_nCi_2_M5_NS4_T_KA_h-s_MID	CHOQUET[0.5;AO2;0.2]_B_AB_nCi_2_M5_NS5_T_KA_h-s_MID	CHOQUET[0.5;AO2;0.2]_B_AB_nCi_2_M5_NS6_T_KA_h-s_MID	CHOQUET[0.5;AO2;0.2]_B_AB_nCi_2_M5_NS7_T_KA_h-s_MID	CHOQUET[0.5;AO2;0.2]_B_AB_nCi_2_M10_SS0_T_KA_h-s_MID	CHOQUET[0.5;AO2;0.2]_B_AB_nCi_2_M10_SS1_T_KA_h-s_MID	CHOQUET[0.5;AO2;0.2]_B_AB_nCi_2_M10_SS2_T_KA_h-s_MID	CHOQUET[0.5;AO2;0.2]_B_AB_nCi_2_M10_SS3_T_KA_h-s_MID	CHOQUET[0.5;AO2;0.2]_B_AB_nCi_2_M10_SS4_T_KA_h-s_MID	CHOQUET[0.5;AO2;0.2]_B_AB_nCi_2_M10_SS5_T_KA_h-s_MID	CHOQUET[0.5;AO2;0.2]_B_AB_nCi_2_M10_SS6_T_KA_h-s_MID	CHOQUET[0.5;AO2;0.2]_B_AB_nCi_2_M10_SS7_T_KA_h-s_MID
STEsteroids2COR3D.sdf_aldosterone	-6.279	25.0017897	20.47326845	21.61740624	33.5904451	76.58000491	223.3407148	727.6068906	2513.71866	25.0017897	30.06637951	47.00145994	90.98794184	212.9697363	588.3472631	1854.768549	6464.560408	25.0017897	1223.568281	505228.9297	2.59E+09	2.94E+13	3.09E+17	2.88E+21	2.40E+25	25.0017897	4.750128644	1.175618506	0.342538816	0.113858691	0.041568885	0.016220243	0.00661525	25.0017897	7.175470976	2.712448161	1.261428043	0.661055592	0.384081519	0.235693353	0.149731386	1.039761343	1.052537913	1.04550557	1.045393241	1.040528927	1.03257581	1.014999016	1.000358569
STEsteroids2COR3D.sdf_androstanediol	-5	20.29331836	16.10239501	16.2680999	23.48968985	46.01037399	107.7955615	277.7411259	751.4232537	20.29331836	9.807617369	10.38090607	16.96759167	35.7809969	89.6197445	267.0621184	920.8850581	20.29331836	1318.258179	2.00E+07	4.81E+11	1.06E+16	2.23E+20	4.51E+24	8.85E+28	20.29331836	4.490011393	1.28158841	0.430305356	0.164220372	0.068491687	0.030345157	0.014011781	20.29331836	6.061876252	2.389250616	1.106451986	0.577666847	0.334786077	0.204822275	0.129323339	1.036836202	1.05546488	1.044732836	1.03524229	1.025852287	1.020504595	1.018679595	1.016227675
STEsteroids2COR3D.sdf_5_androstenediol	-5	20.24716821	14.55779671	13.01742719	14.478192	19.84986643	32.53591756	61.08368915	126.9233229	20.24716821	10.5918992	12.72970006	24.18472619	63.04264389	189.5004785	671.4747024	2630.92592	20.24716821	412.9305706	354034.1285	2.41E+09	1.68E+13	1.00E+17	5.20E+20	2.44E+24	20.24716821	4.331191786	1.212838737	0.402711986	0.154484286	0.064703318	0.028638377	0.013131169	20.24716821	6.077550943	2.413897914	1.12674186	0.589966726	0.343819642	0.211343906	0.134052707	1.039368709	1.059960989	1.058067581	1.039842072	1.01772281	0.993889793	0.972978121	0.954229055
STEsteroids2COR3D.sdf_4_androstenedione	-5.763	20.30532441	13.58716063	12.72399708	16.87211575	28.99751032	62.72694947	146.4707409	384.8400708	20.30532441	23.64912459	33.54397031	56.92692556	113.8369842	259.1263023	651.4269625	1764.711193	20.30532441	1028.099414	9548470.748	1.64E+11	2.17E+15	2.36E+19	2.29E+23	2.07E+27	20.30532441	4.054585506	1.104530245	0.347153668	0.126634327	0.050345044	0.021212008	0.009334778	20.30532441	6.129508543	2.458563924	1.175889338	0.626649079	0.367444055	0.226538093	0.144193726	1.033664388	1.028974652	1.005617252	0.989963956	0.978502439	0.970205987	0.959727458	0.949983237
STEsteroids2COR3D.sdf_androsterone	-5.613	20.38756526	17.81404501	25.48867904	72.81879473	361.4468209	2308.293483	16222.52384	119868.2599	20.38756526	24.72773273	37.66285895	74.14607651	187.8099887	581.904916	2044.323236	7688.606844	20.38756526	1042.107359	1009851.511	6.88E+09	7.20E+13	7.18E+17	6.48E+21	5.33E+25	20.38756526	4.32255046	1.269540346	0.460075478	0.203704765	0.101314813	0.054102447	0.0301882	20.38756526	6.115727564	2.420554847	1.13217429	0.589433033	0.340157115	0.207057016	0.130224801	1.032667903	1.042181222	1.029426749	1.023680548	1.014396556	1.005711634	0.995646103	0.987357688
STEsteroids2COR3D.sdf_corticosterone	-7.881	24.01086065	17.71412157	17.13546897	23.32695288	45.79511644	124.3271347	434.7778125	1834.493141	24.01086065	23.17208904	28.78929617	44.35063345	83.66649762	187.6113281	483.4073774	1381.081706	24.01086065	1032.63867	340991.657	2.87E+08	4.41E+11	9.45E+14	2.40E+18	6.53E+21	24.01086065	4.518210698	1.15039194	0.340020594	0.116658139	0.044051669	0.017702195	0.007415074	24.01086065	6.822700237	2.584352854	1.203936597	0.628549439	0.3655278	0.224619621	0.142907249	1.040525612	1.032327922	0.995086084	0.964875508	0.945636486	0.929950015	0.916949342	0.90703711
STEsteroids2COR3D.sdf_cortisol	-7.881	25.03340723	22.2017967	30.66135207	63.39603131	178.3778329	608.2977406	2344.90496	9742.234131	25.03340723	53.24153748	162.3002518	661.9158852	3437.257894	21444.11845	153369.7788	1214430.576	25.03340723	1081.277099	385164.9195	6.71E+08	1.86E+12	5.44E+15	1.57E+19	4.44E+22	25.03340723	4.787681053	1.265358939	0.404064819	0.152741173	0.063867327	0.028575972	0.013377401	25.03340723	7.04612244	2.656275809	1.230419755	0.637690683	0.371054286	0.228657863	0.146052251	1.042829718	1.025440543	0.995349103	0.983665264	0.983431414	0.98540503	0.987958368	0.985044616
STEsteroids2COR3D.sdf_cortisone	-6.892	25.05842572	18.99212992	20.57882769	32.98292412	74.13630819	204.0918819	617.5333737	1954.871286	25.05842572	29.02164179	41.60159836	72.80531818	152.454488	370.891742	995.4750836	2865.955019	25.05842572	1640.063844	2444236.791	1.17E+10	6.29E+13	3.41E+17	1.83E+21	9.69E+24	25.05842572	4.731293736	1.229022577	0.380188808	0.137336898	0.054798425	0.023291339	0.010332559	25.05842572	7.032630217	2.652549534	1.242569593	0.650469253	0.382804665	0.237854984	0.153165352	1.044507002	1.049529405	1.033416056	1.018305667	1.008344367	1.001148284	0.994975518	0.989120096
STEsteroids2COR3D.sdf_dehydroepiandrosterone	-5	20.26744041	14.17471054	12.02480582	12.63796857	17.5169715	30.30567871	64.68963247	162.4303131	20.26744041	10.64843231	13.20142705	27.72816374	81.0647437	289.2537239	1177.678277	5153.916269	20.26744041	385.3427809	75975.81977	5.72E+07	8.65E+10	1.54E+14	2.67E+17	4.37E+20	20.26744041	4.349535315	1.223754575	0.412171778	0.159070987	0.067066632	0.029904954	0.013838292	20.26744041	6.09438468	2.43079019	1.153165465	0.60447449	0.352874488	0.216990337	0.137654526	1.038473964	1.060442718	1.050604935	1.037915034	1.026261999	1.018116241	1.006813427	0.998594424
STEsteroids2COR3D.sdf_11_deoxycorticosterone	-7.653	23.03144076	15.92325207	15.34521225	23.0611744	52.23924521	156.3714683	538.0730632	2005.797586	23.03144076	26.17309149	36.82173107	62.21631554	122.6998343	277.7926716	699.6903972	1905.833607	23.03144076	959.2276921	831917.4633	4.57E+09	3.00E+13	1.87E+17	1.08E+21	5.93E+24	23.03144076	4.306675598	1.107986583	0.332965044	0.11703453	0.045300998	0.018619772	0.007982841	23.03144076	6.537845891	2.500948035	1.174972904	0.616334758	0.359777715	0.221536183	0.14102398	1.039662961	1.035546366	0.994860072	0.966384704	0.958069127	0.959607816	0.959016507	0.956965709
STEsteroids2COR3D.sdf_11_deoxycortisol	-7.881	24.07170752	16.94422079	16.81822446	26.66655388	65.18669466	207.5105396	753.2838002	2875.158497	24.07170752	28.20043742	39.88219432	66.65054254	131.3610382	298.422114	757.780088	2086.356448	24.07170752	912.186625	540716.2598	2.34E+09	1.88E+13	1.50E+17	1.09E+21	7.27E+24	24.07170752	4.439705891	1.136319069	0.343438264	0.121086018	0.047065196	0.019439979	0.008374338	24.07170752	6.764775194	2.569749104	1.200446582	0.625239925	0.364217462	0.224171332	0.142881316	1.042143483	1.033891826	0.994461682	0.960894717	0.947488595	0.944432552	0.945601929	0.947723962
STEsteroids2COR3D.sdf_dihydrotestosterone	-5.919	20.3347213	13.89428758	13.97339435	19.8799044	37.09098044	87.09441046	215.0845976	578.6607603	20.3347213	24.42138433	36.59615432	65.62416718	138.0674765	331.2252981	876.0504973	2471.492267	20.3347213	1130.45858	3337492.783	3.46E+10	3.50E+14	3.35E+18	3.10E+22	2.81E+26	20.3347213	4.161265135	1.161842158	0.384032907	0.144993132	0.059217102	0.025370631	0.011226403	20.3347213	6.096722552	2.415535282	1.128967502	0.594986174	0.343850636	0.209467892	0.131742271	1.032394263	1.041124881	1.025412725	1.011742579	1.003959152	0.998157888	0.996907309	0.998479731
STEsteroids2COR3D.sdf_estradiol	-5	19.16147871	11.06115823	8.165341587	11.97262265	51.34257956	367.0152421	3198.722698	28371.84544	19.16147871	35.34992763	86.54519907	272.0285497	1045.298002	4660.132068	23195.82764	125069.1689	19.16147871	2455.277224	1.31E+08	1.94E+13	2.22E+18	2.03E+23	1.56E+28	1.06E+33	19.16147871	4.306369366	1.29548345	0.464795835	0.205385455	0.101218052	0.053643227	0.029905313	19.16147871	5.828650555	2.40055994	1.161353091	0.631793903	0.377519412	0.237017265	0.153349401	1.035789173	1.034516271	0.992711124	0.980384691	0.977777188	0.976864537	0.977538759	0.969523365
STEsteroids2COR3D.sdf_estriol	-5	19.99391212	11.72189863	8.484907885	11.26703679	46.09726988	325.912471	2885.343132	25985.51411	19.99391212	37.62735019	94.33280565	304.975274	1209.734068	5583.575184	28785.64174	160423.576	19.99391212	2489.16856	1.14E+08	1.73E+13	2.05E+18	1.93E+23	1.51E+28	1.05E+33	19.99391212	4.403338468	1.303236236	0.458418561	0.19923654	0.096855352	0.05072376	0.027976879	19.99391212	5.967426008	2.441522463	1.171480051	0.636933542	0.380415421	0.239032591	0.154915531	1.040541549	1.049900662	1.013561061	0.997890901	0.990757227	0.986724507	0.986010817	0.984352758
STEsteroids2COR3D.sdf_estrone	-5	19.18086501	11.12946153	8.249469385	11.51285912	45.83877026	321.4511262	2722.108945	23086.95347	19.18086501	35.59783907	87.17282606	273.4818321	1053.026843	4766.074595	24389.01352	136659.6782	19.18086501	2006.694206	1.31E+07	4.44E+11	1.67E+16	5.63E+20	1.69E+25	4.59E+29	19.18086501	4.326074935	1.301845761	0.472532492	0.209742894	0.103710315	0.055029485	0.03064125	19.18086501	5.848546054	2.417682803	1.187726108	0.656029485	0.398031715	0.253345417	0.166087702	1.034578805	1.028205893	0.984819462	0.969973697	0.968480824	0.961170011	0.951156264	0.943669517
STEsteroids2COR3D.sdf_etiocholanolone	-5.225	20.26372779	16.80953227	19.7820895	36.08212134	105.4015533	433.2121207	2177.241597	12134.85801	20.26372779	12.54247101	10.3489479	10.67316099	13.22183894	18.98670779	30.05121745	53.6307455	20.26372779	345.1875404	66732.01341	1.14E+08	3.28E+11	8.78E+14	2.10E+18	4.55E+21	20.26372779	4.310846747	1.252189328	0.436499993	0.181034642	0.083887698	0.041710837	0.02171431	20.26372779	6.179391902	2.450465559	1.141009658	0.592420661	0.341734896	0.208258412	0.131128627	1.036290909	1.051631807	1.037224707	1.02385976	1.015474173	1.006757196	0.996364042	0.986498288
STEsteroids2COR3D.sdf_pregnenolone	-5.225	22.07647474	16.20179895	14.43344431	15.98070781	22.72012314	41.31606331	91.25699624	232.1757045	22.07647474	12.09363155	15.39387987	32.06474553	89.00461195	298.8877411	1119.594351	4544.447779	22.07647474	654.7242875	3904221.961	1.47E+11	3.97E+15	8.06E+19	1.33E+24	1.90E+28	22.07647474	4.543708303	1.23759548	0.401698776	0.153305849	0.064576979	0.028805804	0.013322641	22.07647474	6.36292063	2.463641973	1.150870524	0.600589443	0.349392729	0.214412252	0.135810718	1.040899946	1.049485072	1.025157399	0.986196592	0.956209735	0.935767824	0.922074971	0.913540153
STEsteroids2COR3D.sdf_17a_hydroxypregnenolone	-5	23.0888086	17.13179105	15.4073796	16.82496712	21.64963472	32.17373086	52.71709175	94.45263671	23.0888086	13.4766314	17.8509603	38.19423312	100.8979106	322.2798036	1140.368929	4236.855809	23.0888086	582.0666533	1061156.644	2.12E+10	3.49E+14	4.54E+18	4.92E+22	4.65E+26	23.0888086	4.648764337	1.226209373	0.384310376	0.141301462	0.05748775	0.024824451	0.011100983	23.0888086	6.601619993	2.539505656	1.180102019	0.60927808	0.353045972	0.216455768	0.137253755	1.043674243	1.059628823	1.047239145	1.027670556	1.00693755	0.988534425	0.975341184	0.964894661
STEsteroids2COR3D.sdf_progesterone	-7.38	22.10485498	15.18584038	14.02926018	18.89923619	36.57497569	91.92660652	268.796242	885.0102537	22.10485498	25.13409148	35.48244825	60.26525082	120.1176754	275.0509177	701.9939009	1941.174195	22.10485498	860.3040337	835436.7317	4.32E+09	2.50E+13	1.37E+17	6.94E+20	3.33E+24	22.10485498	4.224442374	1.100519217	0.331793117	0.115872298	0.044227604	0.017941327	0.007609599	22.10485498	6.406809213	2.493278573	1.174766554	0.620273603	0.361317684	0.221664298	0.1404781	1.035887895	1.03701039	1.009464334	0.986857602	0.970131375	0.960888764	0.952765624	0.948171226
STEsteroids2COR3D.sdf_17a_hydroxyprogesterone	-7.74	23.11626463	16.18598569	15.54346827	22.74125866	50.44678163	148.7197892	509.4603303	1872.650157	23.11626463	26.6753149	37.33851021	62.18450915	122.5547844	277.1584109	701.0814238	1926.340317	23.11626463	796.6281341	676169.6998	6.12E+09	6.97E+13	7.00E+17	6.17E+21	4.89E+25	23.11626463	4.35850916	1.124646126	0.339178358	0.117562027	0.044703394	0.018092805	0.007650862	23.11626463	6.634350093	2.561574166	1.19966882	0.629167714	0.365667528	0.224331307	0.142398781	1.0391284	1.033972187	1.007107119	0.987144881	0.974023918	0.966441206	0.963369125	0.962197558
STEsteroids2COR3D.sdf_testosterone	-6.724	20.27926291	13.70007503	12.99142983	17.58335561	32.09926079	67.60250453	156.967033	402.4490725	20.27926291	23.60214783	34.23475432	59.83356431	123.0173314	284.7480032	723.5367601	1960.201691	20.27926291	1226.57262	6507929.859	6.84E+10	7.09E+14	7.10E+18	6.91E+22	6.58E+26	20.27926291	4.055088731	1.110617459	0.348718544	0.126660703	0.050127959	0.021052526	0.009254499	20.27926291	6.109549544	2.440165278	1.149409359	0.607244998	0.353262741	0.216392518	0.136833309	1.034802685	1.034020932	1.017095175	1.011614327	1.015687152	1.012681066	1.007936671	0.999895456
STEsteroids2COR3D.sdf_prednisolone	-7.512	24.99102883	16.47255183	14.0283434	16.42379814	27.18323793	61.09408497	170.0354882	537.5919071	24.99102883	33.46322865	57.69709001	122.3811488	317.758709	981.0458936	3467.617402	13510.69877	24.99102883	1359.663827	1169269.665	6.26E+09	6.58E+13	7.62E+17	8.39E+21	8.61E+25	24.99102883	4.916513617	1.299574002	0.414611387	0.156716502	0.066065096	0.029852555	0.014120293	24.99102883	7.046584864	2.675457691	1.252249141	0.656597183	0.385397055	0.239148345	0.153753139	1.042405377	1.036616872	1.011768188	0.987335892	0.968588671	0.952219054	0.941522572	0.934346513
STEsteroids2COR3D.sdf_cortisolacetat	-7.553	27.93614551	25.36729655	35.31604771	74.97203497	217.2228364	759.6869447	2977.57549	12481.43995	27.93614551	61.02767546	196.6375912	898.5230306	5515.93867	42351.88947	380880.4565	3822440.977	27.93614551	1271.331373	384145.8165	4.87E+08	1.24E+12	3.69E+15	1.11E+19	3.25E+22	27.93614551	5.008126327	1.280265973	0.409583784	0.157985523	0.067477374	0.030781923	0.014702425	27.93614551	7.310057377	2.655350044	1.224508395	0.651241635	0.38315967	0.238146336	0.153280112	1.044005007	1.032509788	1.005934278	0.995336786	0.992297505	0.990253277	0.985800625	0.979372028
STEsteroids2COR3D.sdf_4_pregnene_3_11_20_trione	-6.779	23.11731356	17.06630175	17.11286141	24.0131381	46.14014183	113.4054666	314.3231018	938.1358933	23.11731356	25.46661134	35.75411042	61.86059958	129.591861	318.0916675	867.0296402	2559.10089	23.11731356	1134.535446	373291.9744	3.07E+08	4.06E+11	6.99E+14	1.38E+18	2.94E+21	23.11731356	4.496472257	1.189289545	0.368180218	0.132687955	0.052707369	0.022356712	0.009928836	23.11731356	6.678895004	2.577052282	1.21920673	0.646767107	0.38150034	0.236959916	0.152292059	1.038160866	1.04743477	1.030614072	1.010973181	0.997301102	0.988392949	0.984509588	0.982086162
STEsteroids2COR3D.sdf_epicorticosterone	-7.2	23.97057484	16.74567938	16.30908314	24.01504006	52.2226108	150.1578018	499.3087575	1840.373278	23.97057484	26.36847499	36.01371664	59.84666223	117.2159992	264.966962	667.9847863	1822.40375	23.97057484	911.9636449	727769.1848	3.81E+09	2.36E+13	1.35E+17	7.03E+20	3.39E+24	23.97057484	4.449330629	1.134804957	0.337680539	0.1175318	0.045120146	0.01839939	0.007828118	23.97057484	6.754199381	2.562366525	1.194636505	0.624774342	0.364374195	0.224576685	0.143237719	1.043578869	1.039619286	1.000582715	0.969030893	0.954924309	0.951173538	0.948888002	0.94744934
STEsteroids2COR3D.sdf_19_nortestosterone	-6.144	19.24601525	13.49705528	13.36284602	18.50890933	34.32643794	70.18232869	165.3930085	429.1598119	19.24601525	22.13873896	32.27448718	58.225121	124.3711859	296.5893572	769.3267757	2111.351727	19.24601525	1201.345838	8028230.003	8.90E+10	9.26E+14	9.27E+18	9.07E+22	8.79E+26	19.24601525	3.856233719	1.069715338	0.342969983	0.126781013	0.050972402	0.021711608	0.009671247	19.24601525	5.821466198	2.351358912	1.127134723	0.604305073	0.354484512	0.218368103	0.138587393	1.032176445	1.030067105	1.015159887	1.010266693	1.014754156	1.014925885	1.009246579	1.002214069
STEsteroids2COR3D.sdf_16a_17a_dihydroxyprogesterone	-6.247	23.98261436	17.16391295	17.21046145	27.17617013	65.89932887	208.8591423	747.11223	2779.376654	23.98261436	27.95924897	39.66742101	66.97393936	133.6316139	306.3117195	783.2649386	2169.583233	23.98261436	790.0337068	619646.2521	5.85E+09	6.94E+13	7.21E+17	6.53E+21	5.30E+25	23.98261436	4.473855657	1.143776224	0.341862556	0.11750667	0.044309239	0.017783896	0.00746246	23.98261436	6.809209368	2.606391625	1.211723951	0.633829902	0.368635645	0.226625869	0.144251329	1.042254115	1.037706379	1.00902412	0.991791367	0.980917026	0.976043799	0.975586951	0.976410699
STEsteroids2COR3D.sdf_16a_methylprogesterone	-7.12	22.89543288	16.07165581	15.41026824	22.0832162	46.27709065	126.3912817	397.2899645	1371.52831	22.89543288	26.38743844	37.6874823	64.53097441	129.5645377	297.6582928	760.1593783	2096.211104	22.89543288	848.1802339	756012.3981	4.03E+09	2.41E+13	1.34E+17	6.87E+20	3.31E+24	22.89543288	4.318184399	1.111899037	0.331494498	0.114478312	0.043285467	0.017408654	0.007322416	22.89543288	6.549339284	2.527606842	1.182168858	0.61666787	0.358011187	0.219164263	0.138647112	1.041628244	1.04271957	1.012060396	0.992271253	0.978605912	0.97229071	0.966813103	0.964553435
STEsteroids2COR3D.sdf_19_norprogesterone	-6.817	21.0901204	14.88314333	14.28732366	19.86465915	39.01858404	99.22332274	286.6115357	940.278079	21.0901204	23.78386355	33.93371642	59.42024898	122.3700289	287.8139077	747.7427153	2089.570803	21.0901204	900.4713464	901838.0849	4.52E+09	2.52E+13	1.32E+17	6.45E+20	2.96E+24	21.0901204	4.032384568	1.064407798	0.325111442	0.115392107	0.044667366	0.018349341	0.007874175	21.0901204	6.132188942	2.411862801	1.152742349	0.617052264	0.362220824	0.223491451	0.14223371	1.033573004	1.03388648	1.008422197	0.99119091	0.977439698	0.971222479	0.967080197	0.965983993
STEsteroids2COR3D.sdf_2a_methylcortisol	-7.688	25.80133492	19.00435976	18.43676362	25.18313767	49.0200357	128.4617278	424.4112851	1672.295615	25.80133492	24.62358614	30.16015993	45.45488471	83.15118459	180.2263312	445.7899108	1211.71267	25.80133492	1009.059084	414382.8502	6.13E+08	1.59E+12	5.41E+15	2.08E+19	8.26E+22	25.80133492	4.739944827	1.18387506	0.348090692	0.118999733	0.044948019	0.018121487	0.007617489	25.80133492	7.16916838	2.674032579	1.232806655	0.631333038	0.365602833	0.224298359	0.142710955	1.04689819	1.050327993	1.014457008	0.987498009	0.960519307	0.936756918	0.919000059	0.907168375
STEsteroids2COR3D.sdf_2a_methyl_9a_fluoro_cortisol	-5.797	26.87954495	19.8883701	19.21098158	25.63534927	48.25835826	122.0012776	390.8820587	1507.792972	26.87954495	25.02145359	29.82928496	43.99663522	79.36377441	170.871905	421.8480099	1147.684552	26.87954495	985.7824231	393873.7375	5.86E+08	1.51E+12	5.15E+15	1.98E+19	7.87E+22	26.87954495	4.957665051	1.227551516	0.360129581	0.122614622	0.046076823	0.018498753	0.007757682	26.87954495	7.481514112	2.767058214	1.267692723	0.645031099	0.372798864	0.228781348	0.14584128	1.049175919	1.053792201	1.02281023	0.999913647	0.974588301	0.952523893	0.935188042	0.921784232
[truncated: 552 more columns]
