# Supplementary material for: Choquet integral-based fuzzy molecular characterizations: when global definitions are computed from the dependency among atom/bond contributions (LOVIs/LOEIs)
Source: J Cheminform. 2018 Oct 25;10:51. doi: 10.1186/s13321-018-0306-7 (PMC6755596; doi:10.1186/s13321-018-0306-7)
Supplement: Supplementary file 3 — Additional file 3. Matrices of descriptors obtained from the calculation of the projects created in Additional file 2 on the Steroid dataset. [file 13321_2018_306_MOESM3_ESM.zip › Suppl. Info. 3/2 - Datasets L-measure = 0.5/AO2/AO2(0.3).csv]

molecules	pK(log1/K)	CHOQUET[0.5;AO2;0.3]_B_AB_nCi_2_M10_NS0_T_KA_h-s_MID	CHOQUET[0.5;AO2;0.3]_B_AB_nCi_2_M10_NS1_T_KA_h-s_MID	CHOQUET[0.5;AO2;0.3]_B_AB_nCi_2_M10_NS2_T_KA_h-s_MID	CHOQUET[0.5;AO2;0.3]_B_AB_nCi_2_M10_NS3_T_KA_h-s_MID	CHOQUET[0.5;AO2;0.3]_B_AB_nCi_2_M10_NS4_T_KA_h-s_MID	CHOQUET[0.5;AO2;0.3]_B_AB_nCi_2_M10_NS5_T_KA_h-s_MID	CHOQUET[0.5;AO2;0.3]_B_AB_nCi_2_M10_NS6_T_KA_h-s_MID	CHOQUET[0.5;AO2;0.3]_B_AB_nCi_2_M10_NS7_T_KA_h-s_MID	CHOQUET[0.5;AO2;0.3]_B_AB_nCi_2_M13_NS0_T_KA_h-s_MID	CHOQUET[0.5;AO2;0.3]_B_AB_nCi_2_M13_NS1_T_KA_h-s_MID	CHOQUET[0.5;AO2;0.3]_B_AB_nCi_2_M13_NS2_T_KA_h-s_MID	CHOQUET[0.5;AO2;0.3]_B_AB_nCi_2_M13_NS3_T_KA_h-s_MID	CHOQUET[0.5;AO2;0.3]_B_AB_nCi_2_M13_NS4_T_KA_h-s_MID	CHOQUET[0.5;AO2;0.3]_B_AB_nCi_2_M13_NS5_T_KA_h-s_MID	CHOQUET[0.5;AO2;0.3]_B_AB_nCi_2_M13_NS6_T_KA_h-s_MID	CHOQUET[0.5;AO2;0.3]_B_AB_nCi_2_M13_NS7_T_KA_h-s_MID	CHOQUET[0.5;AO2;0.3]_B_AB_nCi_2_M16_NS0_T_KA_h-s_MID	CHOQUET[0.5;AO2;0.3]_B_AB_nCi_2_M16_NS1_T_KA_h-s_MID	CHOQUET[0.5;AO2;0.3]_B_AB_nCi_2_M16_NS2_T_KA_h-s_MID	CHOQUET[0.5;AO2;0.3]_B_AB_nCi_2_M16_NS3_T_KA_h-s_MID	CHOQUET[0.5;AO2;0.3]_B_AB_nCi_2_M16_NS4_T_KA_h-s_MID	CHOQUET[0.5;AO2;0.3]_B_AB_nCi_2_M16_NS5_T_KA_h-s_MID	CHOQUET[0.5;AO2;0.3]_B_AB_nCi_2_M16_NS6_T_KA_h-s_MID	CHOQUET[0.5;AO2;0.3]_B_AB_nCi_2_M16_NS7_T_KA_h-s_MID	CHOQUET[0.5;AO2;0.3]_B_AB_nCi_2_M3_NS0_T_KA_h-s_MID	CHOQUET[0.5;AO2;0.3]_B_AB_nCi_2_M3_NS1_T_KA_h-s_MID	CHOQUET[0.5;AO2;0.3]_B_AB_nCi_2_M3_NS2_T_KA_h-s_MID	CHOQUET[0.5;AO2;0.3]_B_AB_nCi_2_M3_NS3_T_KA_h-s_MID	CHOQUET[0.5;AO2;0.3]_B_AB_nCi_2_M3_NS4_T_KA_h-s_MID	CHOQUET[0.5;AO2;0.3]_B_AB_nCi_2_M3_NS5_T_KA_h-s_MID	CHOQUET[0.5;AO2;0.3]_B_AB_nCi_2_M3_NS6_T_KA_h-s_MID	CHOQUET[0.5;AO2;0.3]_B_AB_nCi_2_M3_NS7_T_KA_h-s_MID	CHOQUET[0.5;AO2;0.3]_B_AB_nCi_2_M5_NS0_T_KA_h-s_MID	CHOQUET[0.5;AO2;0.3]_B_AB_nCi_2_M5_NS1_T_KA_h-s_MID	CHOQUET[0.5;AO2;0.3]_B_AB_nCi_2_M5_NS2_T_KA_h-s_MID	CHOQUET[0.5;AO2;0.3]_B_AB_nCi_2_M5_NS3_T_KA_h-s_MID	CHOQUET[0.5;AO2;0.3]_B_AB_nCi_2_M5_NS4_T_KA_h-s_MID	CHOQUET[0.5;AO2;0.3]_B_AB_nCi_2_M5_NS5_T_KA_h-s_MID	CHOQUET[0.5;AO2;0.3]_B_AB_nCi_2_M5_NS6_T_KA_h-s_MID	CHOQUET[0.5;AO2;0.3]_B_AB_nCi_2_M5_NS7_T_KA_h-s_MID	CHOQUET[0.5;AO2;0.3]_B_AB_nCi_2_M10_SS0_T_KA_h-s_MID	CHOQUET[0.5;AO2;0.3]_B_AB_nCi_2_M10_SS1_T_KA_h-s_MID	CHOQUET[0.5;AO2;0.3]_B_AB_nCi_2_M10_SS2_T_KA_h-s_MID	CHOQUET[0.5;AO2;0.3]_B_AB_nCi_2_M10_SS3_T_KA_h-s_MID	CHOQUET[0.5;AO2;0.3]_B_AB_nCi_2_M10_SS4_T_KA_h-s_MID	CHOQUET[0.5;AO2;0.3]_B_AB_nCi_2_M10_SS5_T_KA_h-s_MID	CHOQUET[0.5;AO2;0.3]_B_AB_nCi_2_M10_SS6_T_KA_h-s_MID	CHOQUET[0.5;AO2;0.3]_B_AB_nCi_2_M10_SS7_T_KA_h-s_MID
STEsteroids2COR3D.sdf_aldosterone	-6.279	25.10118563	20.58180054	22.35239687	37.37589568	93.17820153	292.2352081	1001.745654	3585.718879	25.10118563	30.33320575	48.60367655	97.8909182	240.4594629	699.7184996	2323.441	8508.574703	25.10118563	1301.935198	776167.1907	7.57E+09	9.96E+13	1.02E+18	8.45E+21	5.88E+25	25.10118563	4.756830842	1.17861283	0.342241869	0.113766282	0.041538138	0.016209943	0.006611815	25.10118563	7.183508957	2.713753216	1.266211293	0.658243107	0.383104001	0.235199347	0.149451526	1.040425162	1.057694408	1.050705286	1.050095584	1.044226014	1.035159778	1.016386589	1.001263728
STEsteroids2COR3D.sdf_androstanediol	-5	20.36379831	16.18090538	16.62567666	25.05836921	51.60879413	126.322241	337.2361548	941.2551196	20.36379831	10.055264	11.28724742	20.0085713	46.08891606	128.0429097	427.0315542	1644.649879	20.36379831	1866.158551	3.93E+07	8.88E+11	1.82E+16	3.67E+20	7.26E+24	1.40E+29	20.36379831	4.494450727	1.284046133	0.429850659	0.16409644	0.068447672	0.030328819	0.014005721	20.36379831	6.068562784	2.39017943	1.110676836	0.577006589	0.334557993	0.204720689	0.12927573	1.037884132	1.058909525	1.050517741	1.04288577	1.033337898	1.027402321	1.025225014	1.02237927
STEsteroids2COR3D.sdf_5_androstenediol	-5	20.32330189	14.6055844	13.11535414	14.832816	21.03456325	36.27357619	72.69806996	163.3903685	20.32330189	10.91222729	14.01397008	29.19974261	83.37961501	276.6158027	1061.825806	4419.73391	20.32330189	478.6522722	786802.8625	6.33E+09	4.11E+13	2.14E+17	9.71E+20	4.05E+24	20.32330189	4.335978268	1.214309818	0.402536964	0.154438945	0.064690117	0.028634452	0.013130001	20.32330189	6.084486591	2.414854507	1.132132328	0.588789089	0.343422136	0.211166963	0.133967154	1.040412087	1.063458573	1.063069081	1.046371027	1.025015207	1.00154269	0.981207193	0.962440833
STEsteroids2COR3D.sdf_4_androstenedione	-5.763	20.37702426	13.70540752	13.25968339	18.52086235	33.88700654	78.45002804	199.6584311	573.3862351	20.37702426	23.76319953	34.08963198	59.11487045	121.6886119	285.871969	741.8727585	2072.852409	20.37702426	1264.355326	1.87E+07	2.99E+11	3.29E+15	3.06E+19	2.67E+23	2.26E+27	20.37702426	4.061222193	1.110355317	0.34652899	0.126333072	0.050197295	0.021137655	0.009296068	20.37702426	6.137571058	2.459413316	1.179101649	0.624111096	0.366260776	0.225853427	0.143774796	1.034388178	1.032311838	1.00733392	0.990401434	0.980290344	0.973995822	0.963681172	0.953715075
STEsteroids2COR3D.sdf_androsterone	-5.613	20.457293	17.9099247	26.45803295	83.40417322	468.12502	3282.840207	24642.41255	189902.0007	20.457293	24.85467175	38.53408065	78.95886037	210.6224897	685.7030418	2503.709073	9689.120797	20.457293	1159.836997	1760901.327	1.72E+10	1.99E+14	1.93E+18	1.58E+22	1.14E+26	20.457293	4.328137147	1.274708449	0.458879849	0.203327793	0.101166815	0.054041133	0.030162147	20.457293	6.12284855	2.421408412	1.13643652	0.588154429	0.339676023	0.206829512	0.130108652	1.033440178	1.045247013	1.034961405	1.026765674	1.01397193	1.004207975	0.993680066	0.985007542
STEsteroids2COR3D.sdf_corticosterone	-7.881	24.10232889	17.83145424	17.65955616	25.64694959	56.26934439	176.146478	715.3220569	3444.614894	24.10232889	23.41797413	29.83936146	47.98454606	95.54505319	226.7943548	616.2745536	1836.402748	24.10232889	1088.943092	405557.3961	4.32E+08	8.38E+11	2.13E+15	6.00E+18	1.72E+22	24.10232889	4.525020837	1.153552006	0.339809841	0.116574652	0.044018868	0.017689908	0.007410561	24.10232889	6.830905436	2.585611198	1.209217946	0.625878973	0.364500745	0.224087308	0.142605107	1.041420662	1.036105385	0.997532731	0.96352663	0.942280993	0.926604967	0.913954015	0.904230135
STEsteroids2COR3D.sdf_cortisol	-7.881	25.13955767	22.48919956	32.69451056	72.89190296	220.0904424	795.3810882	3214.700166	13983.5882	25.13955767	53.80530949	169.6704992	729.7120527	4035.91711	26961.12193	207008.9724	1766521.578	25.13955767	1149.267066	533604.1589	1.24E+09	3.82E+12	1.13E+16	3.17E+19	8.58E+22	25.13955767	4.794171957	1.267619567	0.403172452	0.152391252	0.0637295	0.028521699	0.013355887	25.13955767	7.055836978	2.657466403	1.23544522	0.63482829	0.370001012	0.228131403	0.145762383	1.043623741	1.032126619	1.002802726	0.992148158	0.993362674	0.994053598	0.995290964	0.99051673
STEsteroids2COR3D.sdf_cortisone	-6.892	25.16697213	19.12422085	21.21506964	35.55581456	84.02806453	240.6657925	751.6498223	2440.914355	25.16697213	29.20159236	42.46711549	76.36246341	165.250298	415.9192965	1153.902102	3432.77959	25.16697213	1763.007754	3516175.893	1.90E+10	1.06E+14	5.70E+17	2.99E+21	1.54E+25	25.16697213	4.739161751	1.231652975	0.379608921	0.137127455	0.054711689	0.023254201	0.010316256	25.16697213	7.042703801	2.653831553	1.248283808	0.646782393	0.38132166	0.237021148	0.152652338	1.045401138	1.053462238	1.038056123	1.023400507	1.014102988	1.006418933	0.998713482	0.990872424
STEsteroids2COR3D.sdf_dehydroepiandrosterone	-5	20.34422858	14.22570004	12.15960347	13.12162034	19.388765	37.18795585	89.22086281	249.0818061	20.34422858	10.98347799	14.67898034	34.41303356	112.1336753	438.7175369	1910.459927	8734.189717	20.34422858	427.7521068	111138.8857	1.12E+08	2.00E+11	3.69E+14	6.21E+17	9.57E+20	20.34422858	4.354765734	1.22543297	0.411972125	0.159015184	0.067047913	0.029898574	0.013836132	20.34422858	6.101845565	2.43182057	1.158988227	0.602462372	0.352114209	0.216605257	0.137441642	1.039341292	1.063252657	1.056390715	1.048347194	1.03952683	1.033965556	1.021845179	1.013125027
STEsteroids2COR3D.sdf_11_deoxycorticosterone	-7.653	23.11663492	16.05248071	16.03833658	26.04434631	64.69451123	209.1971309	763.271296	2958.410311	23.11663492	26.32622101	37.53119439	64.92436276	131.8609403	308.4623877	803.8124816	2266.306663	23.11663492	1075.950491	1522296.796	1.03E+10	6.69E+13	3.86E+17	2.06E+21	1.05E+25	23.11663492	4.313190465	1.112746919	0.332474888	0.116818454	0.045198825	0.018569177	0.007956914	23.11663492	6.545903965	2.502139792	1.180352061	0.613816933	0.358753049	0.220989361	0.140706713	1.040565482	1.041455846	0.999545203	0.969191757	0.957664112	0.956816793	0.954745263	0.952152904
STEsteroids2COR3D.sdf_11_deoxycortisol	-7.881	24.16922894	17.08208157	17.61116168	30.38570595	81.72688638	279.5927428	1058.300835	4132.880677	24.16922894	28.3379019	40.45392633	68.94145484	139.7980132	328.5340317	864.9513444	2469.509081	24.16922894	1010.544833	889284.8743	5.83E+09	5.29E+13	4.18E+17	2.85E+21	1.73E+25	24.16922894	4.447341442	1.140501971	0.342996886	0.120912807	0.046987747	0.01940492	0.008358235	24.16922894	6.774267062	2.570921235	1.205560211	0.622616635	0.363168059	0.223620618	0.142566825	1.043057347	1.039893517	0.999614914	0.962953973	0.948183702	0.944309209	0.944773071	0.946133029
STEsteroids2COR3D.sdf_dihydrotestosterone	-5.919	20.4021707	14.01259645	14.53648203	21.81364157	43.37581915	107.6262213	279.6858641	779.8227801	20.4021707	24.54677067	37.3081411	68.67154447	149.4006073	371.4910617	1016.625439	2956.91314	20.4021707	1311.602323	6242137.076	7.03E+10	6.70E+14	5.94E+18	5.19E+22	4.53E+26	20.4021707	4.166659954	1.16418193	0.383778425	0.144854229	0.059139048	0.025326818	0.01120069	20.4021707	6.10372248	2.416400157	1.131655685	0.593831053	0.34338737	0.20924269	0.131625069	1.033246874	1.043290428	1.02817627	1.015435001	1.008155175	1.002242271	1.001125273	1.003147051
STEsteroids2COR3D.sdf_estradiol	-5	19.22429824	11.15120074	8.601487108	15.94711435	97.71878508	872.7796068	8392.247265	76788.47092	19.22429824	35.60706723	89.33039958	292.2965394	1176.690908	5500.619922	28657.62552	161241.5578	19.22429824	3120.242419	3.45E+08	5.22E+13	5.05E+18	3.71E+23	2.36E+28	1.40E+33	19.22429824	4.3107012	1.305224601	0.460604092	0.204063928	0.100668839	0.053399669	0.029793825	19.22429824	5.835518561	2.401330204	1.164804556	0.629901825	0.37667486	0.23655442	0.153085412	1.036687217	1.040343797	0.99929569	0.986177921	0.980296509	0.97542504	0.974351364	0.965335262
STEsteroids2COR3D.sdf_estriol	-5	20.06345758	11.8127601	8.866832095	14.73154389	88.13816609	793.1792519	7791.511959	72584.15288	20.06345758	37.91075166	97.46703004	328.2319096	1363.687234	6591.625224	35473.86372	205416.3305	20.06345758	3063.687509	3.06E+08	4.88E+13	4.89E+18	3.66E+23	2.35E+28	1.40E+33	20.06345758	4.408747508	1.312114012	0.454303268	0.197941378	0.096321909	0.05048954	0.027870618	20.06345758	5.975524152	2.442391793	1.174222884	0.635214007	0.379662088	0.23862685	0.154686849	1.041734781	1.056791502	1.022804192	1.006111257	0.996144001	0.988910644	0.986568466	0.984690588
STEsteroids2COR3D.sdf_estrone	-5	19.24359519	11.22115757	8.684560429	15.13049506	86.86254252	765.6816505	7170.114972	63348.59356	19.24359519	35.83925594	89.91468474	293.8662329	1189.67124	5685.075945	30732.54796	181440.8781	19.24359519	2242.971918	2.62E+07	1.12E+12	4.23E+16	1.31E+21	3.48E+25	8.39E+29	19.24359519	4.330839784	1.30999936	0.468865136	0.208566008	0.103218969	0.054812545	0.030542708	19.24359519	5.855905518	2.418460754	1.190355348	0.653507519	0.396767617	0.25258307	0.165618411	1.035307794	1.032675517	0.990036401	0.975553766	0.973284636	0.964098143	0.952620447	0.944401909
STEsteroids2COR3D.sdf_etiocholanolone	-5.225	20.33600891	16.89655318	20.36774224	39.82183445	130.7828496	612.195777	3420.664381	20454.03705	20.33600891	12.71420435	10.78846975	11.61417891	15.09276206	22.71690204	37.85262205	70.86770593	20.33600891	377.2300602	112097.2463	2.89E+08	8.92E+11	2.26E+15	4.84E+18	9.18E+21	20.33600891	4.31632144	1.257083248	0.435587896	0.180722328	0.083759379	0.041657356	0.021692108	20.33600891	6.186761248	2.451241307	1.145054284	0.591157582	0.341272627	0.20803551	0.131011957	1.037179669	1.054545062	1.041711521	1.028582907	1.019240385	1.00910583	0.997524895	0.987067552
STEsteroids2COR3D.sdf_pregnenolone	-5.225	22.15981938	16.27205928	14.59714233	16.57259746	24.93588312	49.7111254	121.8332901	340.8833284	22.15981938	12.43875539	16.88714449	38.35576981	116.0952839	420.236746	1679.83994	7191.90687	22.15981938	789.0108405	1.12E+07	4.42E+11	9.60E+15	1.48E+20	1.93E+24	2.35E+28	22.15981938	4.548998464	1.24084425	0.401434211	0.153254902	0.064562955	0.028801519	0.0133213	22.15981938	6.370699266	2.464823226	1.157281016	0.598669054	0.34868459	0.214067105	0.135627011	1.042011957	1.052954065	1.02982534	0.990580371	0.960846508	0.940271484	0.926632682	0.918252341
STEsteroids2COR3D.sdf_17a_hydroxypregnenolone	-5	23.18385713	17.19250675	15.54485005	17.20337627	22.59038275	34.51922188	58.77610168	110.6837438	23.18385713	13.85455133	19.51191088	44.7632057	127.326077	430.6881747	1590.966331	6116.778372	23.18385713	666.6686863	2776649.981	6.53E+10	9.60E+14	1.01E+19	8.80E+22	6.91E+26	23.18385713	4.654367988	1.227997184	0.384077122	0.141254452	0.057476405	0.024821351	0.011100088	23.18385713	6.610923429	2.540784953	1.186381172	0.607142353	0.352287354	0.216090702	0.137060691	1.044709543	1.062691391	1.050618637	1.032369525	1.012264168	0.994130253	0.981274173	0.970946359
STEsteroids2COR3D.sdf_progesterone	-7.38	22.18084278	15.29896197	14.60804811	21.07734137	44.51538932	121.9125844	386.7560569	1365.369459	22.18084278	25.28553534	36.20258716	63.09490841	129.9007604	308.24477	815.8902108	2338.551555	22.18084278	973.5601965	1538409.077	9.33E+09	5.26E+13	2.65E+17	1.23E+21	5.52E+24	22.18084278	4.231240107	1.105147619	0.33126658	0.115626063	0.044110624	0.017884119	0.007580318	22.18084278	6.415164278	2.494270112	1.179086631	0.617846196	0.360236181	0.221066068	0.140124151	1.036846962	1.043574359	1.016086933	0.992715584	0.97240718	0.960894834	0.951108344	0.946101781
STEsteroids2COR3D.sdf_17a_hydroxyprogesterone	-7.74	23.20468114	16.31549354	16.27426999	25.9260657	63.97661207	206.6769138	757.0627059	2925.340473	23.20468114	26.82021037	37.96610271	64.73120265	131.7283472	309.0183625	812.0624687	2317.18796	23.20468114	890.1241909	1370352.419	1.69E+10	1.95E+14	1.79E+18	1.39E+22	9.69E+25	23.20468114	4.366493401	1.128795658	0.338677956	0.117353248	0.044611432	0.018051559	0.007631711	23.20468114	6.644196501	2.562584127	1.203408757	0.626581095	0.364555106	0.223728283	0.14204822	1.040098505	1.040161214	1.013587749	0.992992654	0.97788096	0.969542281	0.966885313	0.966343706
STEsteroids2COR3D.sdf_testosterone	-6.724	20.3506696	13.8193045	13.54899546	19.33465554	37.19350971	82.77583635	206.9263325	581.6558851	20.3506696	23.73280204	34.89473676	62.44001104	132.1185357	314.9590379	822.9821039	2287.635666	20.3506696	1513.373687	1.19E+07	1.30E+11	1.30E+15	1.24E+19	1.15E+23	1.07E+27	20.3506696	4.061563234	1.116476446	0.34809225	0.126329851	0.049963523	0.020968841	0.009210331	20.3506696	6.117042696	2.440988078	1.152864546	0.605571303	0.35258146	0.216049917	0.136648933	1.035679846	1.038620983	1.021298425	1.015452489	1.020436999	1.014959236	1.008578934	0.999559479
STEsteroids2COR3D.sdf_prednisolone	-7.512	25.092203	16.55998018	14.33047023	17.59804093	31.79762487	79.7506054	245.3700046	836.8276802	25.092203	33.73911531	59.31016836	130.2191315	354.3339677	1154.384436	4306.539497	17630.27198	25.092203	1446.340856	1774223.381	1.45E+10	1.86E+14	2.26E+18	2.44E+22	2.35E+26	25.092203	4.923537597	1.301818072	0.413726519	0.156410911	0.065940897	0.029799668	0.014097266	25.092203	7.056143724	2.676612737	1.256812153	0.653445353	0.384154116	0.23848416	0.153368464	1.043298238	1.041260815	1.015030535	0.990080727	0.973272328	0.958138603	0.948500755	0.942079886
STEsteroids2COR3D.sdf_cortisolacetat	-7.553	28.05172013	25.70098521	37.59999077	85.90541411	265.9236627	979.271382	3994.224734	17378.85745	28.05172013	61.74507276	206.3394516	1004.061002	6667.006636	55547.62487	538517.5723	5765193.305	28.05172013	1334.564156	490204.9423	8.77E+08	2.69E+12	8.44E+15	2.51E+19	7.14E+22	28.05172013	5.014735965	1.282909507	0.408707096	0.157628133	0.067332694	0.030724411	0.014679585	28.05172013	7.320391394	2.657917214	1.228602915	0.648173213	0.381819375	0.237381021	0.15281152	1.045018374	1.03896931	1.013426537	1.003343684	1.000544052	0.998485259	0.993405305	0.98656448
STEsteroids2COR3D.sdf_4_pregnene_3_11_20_trione	-6.779	23.20422651	17.17239259	17.61612458	25.90960049	53.14348835	139.3378711	408.9481087	1283.489479	23.20422651	25.6616234	36.77264336	65.83259206	143.6969197	368.0308061	1044.376978	3211.181465	23.20422651	1199.00184	448069.2791	4.46E+08	7.05E+11	1.38E+15	2.97E+18	6.60E+21	23.20422651	4.503581067	1.192031371	0.367605303	0.132458788	0.05260902	0.022313946	0.009910055	23.20422651	6.687799987	2.578139886	1.224287066	0.64336693	0.379970296	0.236047967	0.151708368	1.03911855	1.052559756	1.037147922	1.018525409	1.006317729	0.997428607	0.99388618	0.990695001
STEsteroids2COR3D.sdf_epicorticosterone	-7.2	24.0715456	16.89072673	16.99965137	26.78417917	63.43651928	197.4178898	702.4747014	2713.267229	24.0715456	26.53591031	36.80795437	62.83720569	127.1461097	297.5961319	776.9712099	2194.527904	24.0715456	1024.755359	1336298.275	8.64E+09	5.26E+13	2.75E+17	1.29E+21	5.68E+24	24.0715456	4.45662748	1.139226142	0.337225995	0.117336407	0.045028332	0.018354127	0.007805137	24.0715456	6.762864837	2.563589038	1.199850295	0.622199818	0.363386004	0.224066738	0.142947749	1.044461557	1.045227907	1.005470993	0.972389422	0.955586309	0.948936736	0.944600682	0.942277268
STEsteroids2COR3D.sdf_19_nortestosterone	-6.144	19.3074396	13.61307975	13.90581952	20.19624053	39.13970119	85.00933545	215.2660844	610.7823236	19.3074396	22.2495442	32.96294728	61.08145046	134.3174988	329.0340549	874.0795618	2450.810296	19.3074396	1543.611589	1.48E+07	1.62E+11	1.58E+15	1.50E+19	1.43E+23	1.37E+27	19.3074396	3.861540302	1.076234259	0.34230312	0.126433512	0.050795164	0.021619431	0.009621755	19.3074396	5.827944827	2.352192199	1.13035614	0.603014332	0.353934481	0.218079279	0.138425439	1.032935477	1.034285796	1.019160329	1.013619252	1.018719691	1.016457956	1.008920015	1.000855491
STEsteroids2COR3D.sdf_16a_17a_dihydroxyprogesterone	-6.247	24.08314304	17.3145435	18.11213493	31.35688207	84.53520359	290.3580789	1092.299779	4198.997546	24.08314304	28.10903716	40.3421282	69.70812647	143.4531783	340.4871031	901.8465987	2583.571457	24.08314304	874.0674561	1276105.473	1.67E+10	2.00E+14	1.90E+18	1.51E+22	1.06E+26	24.08314304	4.482708493	1.14717241	0.341364321	0.11730408	0.044222562	0.017745884	0.007445086	24.08314304	6.819999619	2.60747231	1.215215513	0.631240855	0.367563132	0.226060455	0.143929421	1.04325902	1.044306497	1.015775789	0.998411783	0.986091533	0.981022527	0.981431369	0.983458947
STEsteroids2COR3D.sdf_16a_methylprogesterone	-7.12	22.98299913	16.20568554	16.12282426	24.94955936	57.53269749	171.4550714	578.2915137	2097.809622	22.98299913	26.54829341	38.44873523	67.47767533	139.6808123	331.5501979	874.8166076	2489.736933	22.98299913	950.1271558	1414549.933	8.96E+09	5.19E+13	2.64E+17	1.24E+21	5.51E+24	22.98299913	4.325713847	1.116277829	0.330944946	0.114233901	0.043174218	0.017355841	0.007295954	22.98299913	6.55857518	2.528579025	1.187791048	0.6139432	0.356879514	0.218564407	0.138302809	1.042784213	1.050188956	1.019100812	0.999316361	0.982789853	0.974934633	0.96808331	0.965626808
STEsteroids2COR3D.sdf_19_norprogesterone	-6.817	21.1571886	14.99430189	14.86503939	22.04510998	46.99551927	129.3760063	405.9509063	1427.928631	21.1571886	23.91834333	34.69026193	62.4704355	132.8320413	322.8213421	866.2419864	2498.530701	21.1571886	1016.078062	1623369.079	9.49E+09	5.16E+13	2.50E+17	1.12E+21	4.78E+24	21.1571886	4.037982541	1.06985048	0.324555677	0.115133118	0.044542573	0.018287361	0.007842016	21.1571886	6.139581428	2.412877728	1.156691621	0.615047987	0.361278102	0.222943286	0.14189534	1.03439291	1.040022361	1.014067183	0.996249774	0.978988421	0.970302547	0.964578964	0.963291834
STEsteroids2COR3D.sdf_2a_methylcortisol	-7.688	25.91366661	19.14402365	18.97549114	27.53625933	59.24451938	176.1146136	665.9808653	2970.523369	25.91366661	24.87601327	31.20831732	48.92872978	94.03788153	214.87075	559.923507	1601.279115	25.91366661	1076.157124	554765.0933	1.08E+09	3.40E+12	1.32E+16	5.37E+19	2.15E+23	25.91366661	4.748641101	1.186768639	0.347806229	0.118896156	0.044908935	0.018107104	0.007612225	25.91366661	7.179727505	2.675299357	1.239126583	0.628177264	0.364482433	0.223745551	0.142409851	1.047973124	1.055523921	1.01720063	0.987879534	0.960264376	0.936848894	0.919356746	0.90793671
STEsteroids2COR3D.sdf_2a_methyl_9a_fluoro_cortisol	-5.797	27.00311979	20.03323237	19.72403195	27.80629005	57.5785723	165.1944181	609.5315347	2686.582474	27.00311979	25.28303667	30.90272575	47.52733945	90.37857163	205.8199542	536.6758183	1538.536441	27.00311979	1052.022979	533951.5708	1.05E+09	3.28E+12	1.26E+16	5.15E+19	2.07E+23	27.00311979	4.967724628	1.230260656	0.359825501	0.122519316	0.046041738	0.018485859	0.007752954	27.00311979	7.493525793	2.768535694	1.274462146	0.641475953	0.371591171	0.228199751	0.145528939	1.050387106	1.059485922	1.026544291	1.000834489	0.974487789	0.953209476	0.936831125	0.92414211
[truncated: 552 more columns]
