# Supplementary material for: Choquet integral-based fuzzy molecular characterizations: when global definitions are computed from the dependency among atom/bond contributions (LOVIs/LOEIs)
Source: J Cheminform. 2018 Oct 25;10:51. doi: 10.1186/s13321-018-0306-7 (PMC6755596; doi:10.1186/s13321-018-0306-7)
Supplement: Supplementary file 3 — Additional file 3. Matrices of descriptors obtained from the calculation of the projects created in Additional file 2 on the Steroid dataset. [file 13321_2018_306_MOESM3_ESM.zip › Suppl. Info. 3/2 - Datasets L-measure = 0.5/AO2/AO2(0.4).csv]

molecules	pK(log1/K)	CHOQUET[0.5;AO2;0.4]_B_AB_nCi_2_M10_NS0_T_KA_h-s_MID	CHOQUET[0.5;AO2;0.4]_B_AB_nCi_2_M10_NS1_T_KA_h-s_MID	CHOQUET[0.5;AO2;0.4]_B_AB_nCi_2_M10_NS2_T_KA_h-s_MID	CHOQUET[0.5;AO2;0.4]_B_AB_nCi_2_M10_NS3_T_KA_h-s_MID	CHOQUET[0.5;AO2;0.4]_B_AB_nCi_2_M10_NS4_T_KA_h-s_MID	CHOQUET[0.5;AO2;0.4]_B_AB_nCi_2_M10_NS5_T_KA_h-s_MID	CHOQUET[0.5;AO2;0.4]_B_AB_nCi_2_M10_NS6_T_KA_h-s_MID	CHOQUET[0.5;AO2;0.4]_B_AB_nCi_2_M10_NS7_T_KA_h-s_MID	CHOQUET[0.5;AO2;0.4]_B_AB_nCi_2_M13_NS0_T_KA_h-s_MID	CHOQUET[0.5;AO2;0.4]_B_AB_nCi_2_M13_NS1_T_KA_h-s_MID	CHOQUET[0.5;AO2;0.4]_B_AB_nCi_2_M13_NS2_T_KA_h-s_MID	CHOQUET[0.5;AO2;0.4]_B_AB_nCi_2_M13_NS3_T_KA_h-s_MID	CHOQUET[0.5;AO2;0.4]_B_AB_nCi_2_M13_NS4_T_KA_h-s_MID	CHOQUET[0.5;AO2;0.4]_B_AB_nCi_2_M13_NS5_T_KA_h-s_MID	CHOQUET[0.5;AO2;0.4]_B_AB_nCi_2_M13_NS6_T_KA_h-s_MID	CHOQUET[0.5;AO2;0.4]_B_AB_nCi_2_M13_NS7_T_KA_h-s_MID	CHOQUET[0.5;AO2;0.4]_B_AB_nCi_2_M16_NS0_T_KA_h-s_MID	CHOQUET[0.5;AO2;0.4]_B_AB_nCi_2_M16_NS1_T_KA_h-s_MID	CHOQUET[0.5;AO2;0.4]_B_AB_nCi_2_M16_NS2_T_KA_h-s_MID	CHOQUET[0.5;AO2;0.4]_B_AB_nCi_2_M16_NS3_T_KA_h-s_MID	CHOQUET[0.5;AO2;0.4]_B_AB_nCi_2_M16_NS4_T_KA_h-s_MID	CHOQUET[0.5;AO2;0.4]_B_AB_nCi_2_M16_NS5_T_KA_h-s_MID	CHOQUET[0.5;AO2;0.4]_B_AB_nCi_2_M16_NS6_T_KA_h-s_MID	CHOQUET[0.5;AO2;0.4]_B_AB_nCi_2_M16_NS7_T_KA_h-s_MID	CHOQUET[0.5;AO2;0.4]_B_AB_nCi_2_M3_NS0_T_KA_h-s_MID	CHOQUET[0.5;AO2;0.4]_B_AB_nCi_2_M3_NS1_T_KA_h-s_MID	CHOQUET[0.5;AO2;0.4]_B_AB_nCi_2_M3_NS2_T_KA_h-s_MID	CHOQUET[0.5;AO2;0.4]_B_AB_nCi_2_M3_NS3_T_KA_h-s_MID	CHOQUET[0.5;AO2;0.4]_B_AB_nCi_2_M3_NS4_T_KA_h-s_MID	CHOQUET[0.5;AO2;0.4]_B_AB_nCi_2_M3_NS5_T_KA_h-s_MID	CHOQUET[0.5;AO2;0.4]_B_AB_nCi_2_M3_NS6_T_KA_h-s_MID	CHOQUET[0.5;AO2;0.4]_B_AB_nCi_2_M3_NS7_T_KA_h-s_MID	CHOQUET[0.5;AO2;0.4]_B_AB_nCi_2_M5_NS0_T_KA_h-s_MID	CHOQUET[0.5;AO2;0.4]_B_AB_nCi_2_M5_NS1_T_KA_h-s_MID	CHOQUET[0.5;AO2;0.4]_B_AB_nCi_2_M5_NS2_T_KA_h-s_MID	CHOQUET[0.5;AO2;0.4]_B_AB_nCi_2_M5_NS3_T_KA_h-s_MID	CHOQUET[0.5;AO2;0.4]_B_AB_nCi_2_M5_NS4_T_KA_h-s_MID	CHOQUET[0.5;AO2;0.4]_B_AB_nCi_2_M5_NS5_T_KA_h-s_MID	CHOQUET[0.5;AO2;0.4]_B_AB_nCi_2_M5_NS6_T_KA_h-s_MID	CHOQUET[0.5;AO2;0.4]_B_AB_nCi_2_M5_NS7_T_KA_h-s_MID	CHOQUET[0.5;AO2;0.4]_B_AB_nCi_2_M10_SS0_T_KA_h-s_MID	CHOQUET[0.5;AO2;0.4]_B_AB_nCi_2_M10_SS1_T_KA_h-s_MID	CHOQUET[0.5;AO2;0.4]_B_AB_nCi_2_M10_SS2_T_KA_h-s_MID	CHOQUET[0.5;AO2;0.4]_B_AB_nCi_2_M10_SS3_T_KA_h-s_MID	CHOQUET[0.5;AO2;0.4]_B_AB_nCi_2_M10_SS4_T_KA_h-s_MID	CHOQUET[0.5;AO2;0.4]_B_AB_nCi_2_M10_SS5_T_KA_h-s_MID	CHOQUET[0.5;AO2;0.4]_B_AB_nCi_2_M10_SS6_T_KA_h-s_MID	CHOQUET[0.5;AO2;0.4]_B_AB_nCi_2_M10_SS7_T_KA_h-s_MID
STEsteroids2COR3D.sdf_aldosterone	-6.279	25.20167887	20.69207846	23.11870542	41.44436933	111.1397321	365.7732834	1287.669323	4678.133864	25.20167887	30.60227862	50.17569734	104.5903775	267.1938081	809.1983202	2792.08314	10594.81329	25.20167887	1379.374194	1247067.913	1.80E+10	2.26E+14	1.95E+18	1.31E+22	7.71E+25	25.20167887	4.763561878	1.181636278	0.34194939	0.113674812	0.041507635	0.016199706	0.006608395	25.20167887	7.191552884	2.715044753	1.270690929	0.655472344	0.382142642	0.234715088	0.149177543	1.041153203	1.062852249	1.056088049	1.054808778	1.047901491	1.037733487	1.018313377	1.003155433
STEsteroids2COR3D.sdf_androstanediol	-5	20.43470911	16.25901734	16.98278641	26.60903708	56.98568391	143.8160275	392.8522378	1118.071013	20.43470911	10.30122373	12.18857743	23.12169494	57.46802417	174.616099	636.5973277	2646.027754	20.43470911	2551.631732	6.01E+07	1.25E+12	2.51E+16	5.03E+20	9.88E+24	1.88E+29	20.43470911	4.498900861	1.286394955	0.429393303	0.163972761	0.068403826	0.03031254	0.013999678	20.43470911	6.075260444	2.391098676	1.114786202	0.576353628	0.334330026	0.204618985	0.129228071	1.039036109	1.062124234	1.05631602	1.050465176	1.04086855	1.034446406	1.031888917	1.028579812
STEsteroids2COR3D.sdf_5_androstenediol	-5	20.40009169	14.65367449	13.21320227	15.18968251	22.25714371	40.29771691	85.90734636	207.6509325	20.40009169	11.23065007	15.29949158	34.44923242	105.4930961	376.6526606	1520.181795	6527.933158	20.40009169	555.1456467	1505631.842	1.19E+10	6.76E+13	3.10E+17	1.27E+21	4.94E+24	20.40009169	4.340799066	1.215761483	0.402361961	0.154393609	0.064676923	0.028630529	0.013128834	20.40009169	6.091440339	2.415801195	1.137422837	0.587637723	0.343027822	0.210990897	0.133881941	1.041545492	1.066841737	1.067824328	1.052963631	1.032668257	1.01007853	0.990519152	0.971932574
STEsteroids2COR3D.sdf_4_androstenedione	-5.763	20.4490699	13.82393477	13.7856831	20.11415583	38.90794889	95.44593102	262.308398	808.9533765	20.4490699	23.87972601	34.63597647	61.26276387	129.2859552	311.5231839	828.3394807	2367.555625	20.4490699	1561.242057	2.95E+07	3.93E+11	3.75E+15	3.25E+19	2.74E+23	2.30E+27	20.4490699	4.067868146	1.116198318	0.346019183	0.126057845	0.050059376	0.021067446	0.009259191	20.4490699	6.145619908	2.4602526	1.182278713	0.621689251	0.365113304	0.225188792	0.143367621	1.035144885	1.035705093	1.00933507	0.991227332	0.982458341	0.977862991	0.967823018	0.957622213
STEsteroids2COR3D.sdf_androsterone	-5.613	20.52708187	18.00465402	27.43066188	94.71502494	586.1248907	4367.651539	33921.92857	265389.0148	20.52708187	24.98281439	39.40716711	83.76899464	233.187363	786.1824218	2935.007829	11509.27687	20.52708187	1288.198915	2917868.115	3.48E+10	3.86E+14	3.31E+18	2.35E+22	1.50E+26	20.52708187	4.333701859	1.279477571	0.457676512	0.202949684	0.101018594	0.053979777	0.030136088	20.52708187	6.129963157	2.422254684	1.140643102	0.586940609	0.339208139	0.206607629	0.129995282	1.034259475	1.048147916	1.040799201	1.030082141	1.013910932	1.00304363	0.992145933	0.983240234
STEsteroids2COR3D.sdf_corticosterone	-7.881	24.19486671	17.95172895	18.20649417	28.17011633	68.53675946	242.6691172	1105.197182	5794.704915	24.19486671	23.66659535	30.88065358	51.57063289	107.2828611	265.6863744	748.7365925	2291.194572	24.19486671	1142.918617	476590.5242	6.29E+08	1.44E+12	4.04E+15	1.18E+19	3.37E+22	24.19486671	4.531860559	1.156149769	0.33960586	0.11649273	0.043986502	0.01767774	0.00740608	24.19486671	6.839113521	2.586854351	1.214068144	0.623269033	0.363494534	0.223566765	0.14230984	1.042396104	1.039974734	0.999965512	0.962130278	0.938826841	0.92316787	0.910915191	0.901495689
STEsteroids2COR3D.sdf_cortisol	-7.881	25.24674837	22.77921886	34.71786599	82.23014498	260.5927843	976.1853511	4064.371343	18241.508	25.24674837	54.37308942	176.8833562	795.9767406	4633.342622	32680.46453	265523.9206	2409293.001	25.24674837	1215.04277	719649.6877	2.01E+09	6.24E+12	1.77E+16	4.71E+19	1.23E+23	25.24674837	4.80069502	1.269910932	0.402300436	0.152045758	0.06359309	0.028467889	0.013334524	25.24674837	7.065554615	2.658645447	1.239743923	0.632041132	0.368968192	0.227615639	0.145478573	1.044469878	1.039129684	1.011111653	1.00236565	1.005750655	1.00505015	1.004808431	0.998241705
STEsteroids2COR3D.sdf_cortisone	-6.892	25.27647899	19.25826916	21.84178951	38.02831802	93.28597561	274.0003321	872.8265419	2879.975223	25.27647899	29.3846282	43.32624723	79.81887779	177.4735351	458.5391297	1304.434899	3980.950509	25.27647899	1883.412918	4701579.207	2.67E+10	1.47E+14	7.75E+17	3.98E+21	2.01E+25	25.27647899	4.747072495	1.234195895	0.379063204	0.136925457	0.054627501	0.023217973	0.010300282	25.27647899	7.052791169	2.655101878	1.253241077	0.643198894	0.379870627	0.236206666	0.152151352	1.046352553	1.057421963	1.042680512	1.028603313	1.02007775	1.011967667	1.002956153	0.993421877
STEsteroids2COR3D.sdf_dehydroepiandrosterone	-5	20.42160065	14.27654271	12.29330001	13.62298343	21.46953355	45.5350054	120.5878431	362.3435363	20.42160065	11.31507008	16.17292015	41.53542056	146.6992659	608.6635231	2738.938182	12674.83408	20.42160065	470.6121082	151904.6507	1.90E+08	3.62E+11	6.44E+14	1.01E+18	1.44E+21	20.42160065	4.360025079	1.227086365	0.411772315	0.158959443	0.067029226	0.029892204	0.013833975	20.42160065	6.109313085	2.432839771	1.164566028	0.600543987	0.35137453	0.216229405	0.137233522	1.040273555	1.06577973	1.062004832	1.058879933	1.053297129	1.050403776	1.037844762	1.028666471
STEsteroids2COR3D.sdf_11_deoxycorticosterone	-7.653	23.20287646	16.18417544	16.7462295	29.11430918	77.53416785	262.867085	988.4608609	3886.976161	23.20287646	26.48196457	38.2327138	67.54255556	140.6231705	337.8045961	904.2853501	2618.978801	23.20287646	1202.01532	2520704.133	1.78E+10	1.07E+14	5.72E+17	2.88E+21	1.42E+25	23.20287646	4.319729543	1.117338654	0.332076477	0.11662084	0.045103423	0.018521399	0.00793222	23.20287646	6.553951703	2.503317038	1.185229924	0.611372003	0.357752983	0.220456005	0.140397206	1.041546142	1.047205743	1.004353282	0.972114732	0.957314611	0.953832738	0.95030353	0.947208459
STEsteroids2COR3D.sdf_11_deoxycortisol	-7.881	24.26768344	17.22340001	18.43228703	34.28563407	98.9808202	352.4582894	1350.692709	5272.957946	24.26768344	28.47770161	41.02311224	71.18625929	148.0367579	358.0293609	970.5355481	2848.988477	24.26768344	1113.970633	1394886.219	1.18E+10	1.07E+14	7.74E+17	4.71E+21	2.54E+25	24.26768344	4.455012877	1.144459698	0.342600588	0.120748803	0.046913524	0.01937108	0.008342605	24.26768344	6.783749545	2.572081581	1.210207586	0.620083687	0.362144791	0.223083325	0.142259807	1.044034414	1.045994895	1.00499508	0.965410836	0.94931082	0.944583855	0.944316253	0.944970213
STEsteroids2COR3D.sdf_dihydrotestosterone	-5.919	20.46982061	14.13114229	15.07819307	23.60259296	49.38039988	127.0637011	341.156574	968.382022	20.46982061	24.67457847	38.01692437	71.65377266	160.3792622	410.2516316	1151.188351	3419.674336	20.46982061	1520.725539	1.01E+07	1.08E+11	9.46E+14	8.04E+18	6.95E+22	6.07E+26	20.46982061	4.172077146	1.166575612	0.383585302	0.144729199	0.059067166	0.025285915	0.011176396	20.46982061	6.110706148	2.417254322	1.134352706	0.592715759	0.342934153	0.209022276	0.131510381	1.034165902	1.045252425	1.03089809	1.019352583	1.012772292	1.007008754	1.006055853	1.008426191
STEsteroids2COR3D.sdf_estradiol	-5	19.28800184	11.2418661	9.089337577	21.4714598	172.2676724	1723.020675	16655.66645	146527.1894	19.28800184	35.86586017	92.08023926	312.1415249	1305.652002	6334.476799	34159.83369	198295.3027	19.28800184	4064.810412	7.06E+08	9.07E+13	7.07E+18	4.47E+23	2.61E+28	1.48E+33	19.28800184	4.315043603	1.315038465	0.456640728	0.202769385	0.100127162	0.053158603	0.029683206	19.28800184	5.842423196	2.402092366	1.168145339	0.628033278	0.375837152	0.236094955	0.152823106	1.03766531	1.046094356	1.006727273	0.992377612	0.982710562	0.973780451	0.970767205	0.960821728
STEsteroids2COR3D.sdf_estriol	-5	20.13461132	11.90378258	9.288917837	19.61930932	157.143008	1603.80709	15855.2515	141773.7416	20.13461132	38.19651412	100.5599929	350.9456922	1513.694374	7578.254999	42067.01346	250080.8874	20.13461132	3870.077924	6.45E+08	8.77E+13	7.01E+18	4.47E+23	2.61E+28	1.48E+33	20.13461132	4.414196152	1.321092638	0.450414168	0.196673429	0.095796047	0.050257802	0.027765213	20.13461132	5.98371483	2.443250977	1.176917105	0.633514541	0.378914556	0.238224026	0.154459625	1.043035316	1.063365273	1.032913971	1.015021561	1.00188363	0.991329244	0.987107651	0.984817167
STEsteroids2COR3D.sdf_estrone	-5	19.30710057	11.3140413	9.166606366	20.10714477	153.0671558	1514.110519	14285.60404	122111.4054	19.30710057	36.08151498	92.61782658	313.8834571	1325.579867	6620.334371	37357.93091	229309.8402	19.30710057	2509.665563	4.70E+07	2.13E+12	7.32E+16	2.00E+21	4.74E+25	1.04E+30	19.30710057	4.335605486	1.318273189	0.465388767	0.207411798	0.102733906	0.054597663	0.030444876	19.30710057	5.863288257	2.4192297	1.192918823	0.651041368	0.395519025	0.251829523	0.165154228	1.036091105	1.037239205	0.99592834	0.981530463	0.978108903	0.967060604	0.954131336	0.94520798
STEsteroids2COR3D.sdf_etiocholanolone	-5.225	20.4087655	16.98333268	20.95579608	43.75140605	159.6492902	827.3227511	4935.620534	30413.62408	20.4087655	12.888931	11.23014491	12.5400923	16.90804089	26.4347912	46.05718087	89.66943852	20.4087655	410.8238035	180432.5975	5.78E+08	1.68E+12	3.74E+15	7.00E+18	1.19E+22	20.4087655	4.321826705	1.261834799	0.434679917	0.180410897	0.083631321	0.041603958	0.021669933	20.4087655	6.194138848	2.452010446	1.149058225	0.589959437	0.34082333	0.207818068	0.130897985	1.038131704	1.057262091	1.046453863	1.033771204	1.023514245	1.0120148	0.999383807	0.98854323
STEsteroids2COR3D.sdf_pregnenolone	-5.225	22.24420892	16.34320622	14.7650392	17.20241949	27.44172773	59.77437865	159.8275192	478.1500905	22.24420892	12.77821658	18.35048977	44.66634389	144.2361964	548.9534803	2284.83251	10091.59733	22.24420892	957.5681662	2.48E+07	8.02E+11	1.32E+16	1.71E+20	2.05E+24	2.42E+28	22.24420892	4.554317756	1.24372645	0.401169271	0.153203982	0.064548942	0.028797237	0.01331996	22.24420892	6.378495232	2.46598872	1.163346479	0.596793402	0.347988355	0.213727726	0.135446397	1.043226629	1.056439793	1.034575905	0.99571901	0.966513582	0.946053263	0.932724872	0.92473453
STEsteroids2COR3D.sdf_17a_hydroxypregnenolone	-5	23.27983206	17.2535036	15.68097479	17.57106852	23.50783629	36.87013048	65.2670727	129.2380451	23.27983206	14.22432497	21.12332916	51.07705807	153.5541613	538.2458761	2033.003885	7934.048924	23.27983206	765.5486231	6025819.785	1.32E+11	1.54E+15	1.33E+19	1.02E+23	7.45E+26	23.27983206	4.659985099	1.229722214	0.38384422	0.141207459	0.057465061	0.024818251	0.011099192	23.27983206	6.620241416	2.54204926	1.192262014	0.605072352	0.351543336	0.215731964	0.136870823	1.045805917	1.065560209	1.054169722	1.037429929	1.018161403	1.000613129	0.988305182	0.978278884
STEsteroids2COR3D.sdf_progesterone	-7.38	22.25753186	15.41388623	15.19957586	23.33292035	52.94344981	154.5833961	519.2423706	1913.410724	22.25753186	25.43967248	36.91462744	65.84082263	139.2966384	340.0978677	925.8142716	2725.678618	22.25753186	1098.741854	2522126.388	1.55E+10	8.04E+13	3.76E+17	1.66E+21	7.21E+24	22.25753186	4.238065212	1.109847531	0.330833104	0.115401105	0.044001583	0.017830208	0.007552484	22.25753186	6.423513794	2.495246659	1.183092595	0.615478394	0.359178555	0.220482021	0.13977871	1.037878438	1.049944626	1.022836544	0.998695586	0.975028241	0.961288061	0.950009487	0.94470111
STEsteroids2COR3D.sdf_17a_hydroxyprogesterone	-7.74	23.29374778	16.44781512	17.03040172	29.31888527	78.7281546	269.895274	1023.644424	4037.941005	23.29374778	26.96746773	38.58820014	67.22243407	140.657728	340.1110051	921.0682636	2703.871642	23.29374778	993.5886935	2525505.733	3.46E+10	3.61E+14	2.90E+18	1.99E+22	1.25E+26	23.29374778	4.374513398	1.132998136	0.338237136	0.11715663	0.044523781	0.018011953	0.007613208	23.29374778	6.654033472	2.563581318	1.206954639	0.624070231	0.363467851	0.223139274	0.141705793	1.041108968	1.046377274	1.020369892	0.999264414	0.982432734	0.97365997	0.971696935	0.972156285
STEsteroids2COR3D.sdf_testosterone	-6.724	20.42249138	13.93979121	14.10572766	21.05511403	42.15042093	98.71212918	265.1122506	809.2334391	20.42249138	23.86646818	35.55423472	64.97855135	140.787582	343.2907436	915.2882471	2590.037139	20.42249138	1870.764583	1.85E+07	1.94E+11	1.85E+15	1.71E+19	1.57E+23	1.44E+27	20.42249138	4.068072685	1.122366199	0.347560131	0.126029858	0.04981089	0.020890214	0.009168443	20.42249138	6.124532828	2.441801881	1.156293077	0.60395383	0.35191485	0.215714366	0.136468251	1.036612052	1.043233958	1.025762498	1.019682651	1.025060876	1.017328511	1.009366439	0.999413016
STEsteroids2COR3D.sdf_prednisolone	-7.512	25.19448381	16.64954979	14.64485632	18.85944941	37.0023102	101.5735858	334.6643424	1189.398469	25.19448381	34.01732848	60.88891072	137.8642489	390.4484445	1328.492581	5162.464412	21884.09076	25.19448381	1534.623537	2646211.851	2.92E+10	3.97E+14	4.62E+18	4.54E+22	3.92E+26	25.19448381	4.930581669	1.304096057	0.412883846	0.156113459	0.06581914	0.02974756	0.014074492	25.19448381	7.065732685	2.677756624	1.2606036	0.650345345	0.382929758	0.237831245	0.152990618	1.044260537	1.046011218	1.018629068	0.993276839	0.978385361	0.96457606	0.956117258	0.950546652
STEsteroids2COR3D.sdf_cortisolacetat	-7.553	28.16842914	26.03539197	39.86092208	96.57084646	312.4700781	1185.952346	4949.027224	22033.62588	28.16842914	62.46655152	215.8662044	1108.948685	7845.074675	69474.73366	709118.0449	7903732.753	28.16842914	1394.211895	619708.8448	1.44E+09	4.74E+12	1.45E+16	4.09E+19	1.10E+23	28.16842914	5.021379124	1.285542437	0.407846676	0.157274089	0.067189164	0.030667293	0.014656876	28.16842914	7.330719672	2.660428795	1.232572664	0.645158256	0.380502315	0.236631375	0.152353045	1.046125142	1.045650103	1.021545266	1.012692169	1.010857153	1.008642569	1.002924644	0.995878871
STEsteroids2COR3D.sdf_4_pregnene_3_11_20_trione	-6.779	23.29182531	17.27978298	18.11909671	27.79521068	60.15209664	165.2486927	504.1964639	1632.137285	23.29182531	25.86023176	37.78572259	69.71007534	157.3126518	416.1722407	1216.972459	3861.396164	23.29182531	1260.039009	527196.5602	6.14E+08	1.10E+12	2.31E+15	5.12E+18	1.14E+22	23.29182531	4.510735299	1.194455476	0.367064643	0.132237372	0.052513305	0.022272106	0.009891602	23.29182531	6.696723281	2.57921304	1.228743776	0.640038007	0.378469769	0.235156425	0.151138163	1.040146402	1.05743988	1.043687392	1.026558786	1.016452629	1.008185779	1.005338181	1.001305621
STEsteroids2COR3D.sdf_epicorticosterone	-7.2	24.17387273	17.03895841	17.6986416	29.59966044	74.96571265	246.0247385	911.6944612	3598.524929	24.17387273	26.70644652	37.59610259	65.73635089	136.640792	328.6914882	881.423454	2555.510206	24.17387273	1147.813317	2222275.38	1.50E+10	8.34E+13	3.96E+17	1.72E+21	7.19E+24	24.17387273	4.463984714	1.143508378	0.336857981	0.117157269	0.04494246	0.018311323	0.007783222	24.17387273	6.771555233	2.564797494	1.204615949	0.619689058	0.362419146	0.223568575	0.142664593	1.04540771	1.050749763	1.010468308	0.975970099	0.956573689	0.946957416	0.940641432	0.937473078
STEsteroids2COR3D.sdf_19_nortestosterone	-6.144	19.36939279	13.72997094	14.44324731	21.84104821	43.80441886	100.909421	273.8934061	841.7194502	19.36939279	22.36361486	33.65372943	63.85825285	143.6879806	358.8589287	968.7273618	2754.785879	19.36939279	1973.92497	2.25E+07	2.29E+11	2.15E+15	2.02E+19	1.92E+23	1.84E+27	19.36939279	3.86687617	1.083112959	0.341749305	0.126118989	0.050630868	0.021532888	0.009574834	19.36939279	5.834416385	2.35301513	1.133547397	0.601766887	0.353397698	0.217797187	0.138267129	1.033741851	1.038585773	1.023398395	1.017410593	1.022675608	1.017915522	1.008687379	0.999604515
STEsteroids2COR3D.sdf_16a_17a_dihydroxyprogesterone	-6.247	24.18483391	17.46899413	19.04841991	35.81828077	104.6038518	376.3467369	1444.02702	5593.030433	24.18483391	28.26122583	41.01024362	72.37071582	152.9398128	373.4522482	1016.293602	2983.332841	24.18483391	967.0645296	2398110.34	3.50E+10	3.78E+14	3.11E+18	2.16E+22	1.37E+26	24.18483391	4.491628706	1.150631274	0.340922579	0.117112847	0.044139836	0.017709351	0.00742829	24.18483391	6.830814541	2.608541033	1.218573865	0.628726377	0.366513766	0.225507629	0.143614746	1.044308924	1.050949123	1.022908228	1.005602217	0.992191027	0.987234533	0.988682455	0.992122933
STEsteroids2COR3D.sdf_16a_methylprogesterone	-7.12	23.07214233	16.3426679	16.8559854	27.96839632	69.69825535	220.700527	776.4857301	2883.317913	23.07214233	26.71193023	39.19949276	70.31878589	149.3028103	363.6087636	983.368716	2864.299047	23.07214233	1062.898337	2361575.15	1.52E+10	8.04E+13	3.77E+17	1.67E+21	7.17E+24	23.07214233	4.333305516	1.12056382	0.330486917	0.114009371	0.043070243	0.017305995	0.007270774	23.07214233	6.567847037	2.529538661	1.192723498	0.611278186	0.355770791	0.217978023	0.137966498	1.044015918	1.057482764	1.026391433	1.006681228	0.987606315	0.978210061	0.970103801	0.967422668
STEsteroids2COR3D.sdf_19_norprogesterone	-6.817	21.22503548	15.10703058	15.45078166	24.28242519	55.38991197	161.8895703	539.4590883	1982.815559	21.22503548	24.05601719	35.43978904	65.41711081	142.7546507	355.774858	977.9888777	2887.23871	21.22503548	1142.401686	2611192.097	1.55E+10	7.76E+13	3.48E+17	1.48E+21	6.10E+24	21.22503548	4.043605167	1.075244608	0.324122883	0.114896516	0.044426311	0.018228968	0.007811444	21.22503548	6.146966701	2.413876388	1.160398727	0.613096861	0.360358873	0.222409505	0.141565753	1.035277247	1.046021625	1.019833544	1.001303935	0.9806858	0.969495197	0.962212774	0.960667891
STEsteroids2COR3D.sdf_2a_methylcortisol	-7.688	26.02785225	19.28654557	19.52863603	30.04228091	70.84526772	234.8143134	987.00925	4787.008252	26.02785225	25.13084352	32.23687089	52.30474584	104.6425301	248.921062	674.0514517	1999.508873	26.02785225	1143.739872	723373.1542	1.72E+09	6.17E+12	2.52E+16	1.03E+20	4.03E+23	26.02785225	4.757402907	1.189587593	0.347531026	0.118794554	0.044870396	0.018092872	0.007607003	26.02785225	7.19032037	2.676555762	1.244426363	0.625106071	0.363384474	0.223204211	0.142115085	1.049127929	1.060517525	1.020005148	0.988288139	0.960204334	0.93749279	0.920753316	0.909981364
STEsteroids2COR3D.sdf_2a_methyl_9a_fluoro_cortisol	-5.797	27.12827392	20.18082543	20.24925937	30.1163996	68.20907151	219.110627	906.3275256	4383.189128	27.12827392	25.54797489	31.96435906	50.99398431	101.227666	240.5241907	652.4653243	1940.564574	27.12827392	1119.352777	704291.3883	1.69E+09	5.97E+12	2.42E+16	9.91E+19	3.88E+23	27.12827392	4.977854651	1.232927814	0.359529839	0.12242571	0.046007134	0.018473101	0.007748264	27.12827392	7.505576863	2.770002179	1.280086619	0.638010265	0.370405316	0.227628906	0.145222452	1.051690942	1.064976441	1.030351857	1.001768562	0.974613155	0.954373973	0.939254718	0.927572736
[truncated: 552 more columns]
