# Supplementary material for: Choquet integral-based fuzzy molecular characterizations: when global definitions are computed from the dependency among atom/bond contributions (LOVIs/LOEIs)
Source: J Cheminform. 2018 Oct 25;10:51. doi: 10.1186/s13321-018-0306-7 (PMC6755596; doi:10.1186/s13321-018-0306-7)
Supplement: Supplementary file 3 — Additional file 3. Matrices of descriptors obtained from the calculation of the projects created in Additional file 2 on the Steroid dataset. [file 13321_2018_306_MOESM3_ESM.zip › Suppl. Info. 3/2 - Datasets L-measure = 0.5/AO2/AO2(0.5).csv]

molecules	pK(log1/K)	CHOQUET[0.5;AO2;0.5]_B_AB_nCi_2_M10_NS0_T_KA_h-s_MID	CHOQUET[0.5;AO2;0.5]_B_AB_nCi_2_M10_NS1_T_KA_h-s_MID	CHOQUET[0.5;AO2;0.5]_B_AB_nCi_2_M10_NS2_T_KA_h-s_MID	CHOQUET[0.5;AO2;0.5]_B_AB_nCi_2_M10_NS3_T_KA_h-s_MID	CHOQUET[0.5;AO2;0.5]_B_AB_nCi_2_M10_NS4_T_KA_h-s_MID	CHOQUET[0.5;AO2;0.5]_B_AB_nCi_2_M10_NS5_T_KA_h-s_MID	CHOQUET[0.5;AO2;0.5]_B_AB_nCi_2_M10_NS6_T_KA_h-s_MID	CHOQUET[0.5;AO2;0.5]_B_AB_nCi_2_M10_NS7_T_KA_h-s_MID	CHOQUET[0.5;AO2;0.5]_B_AB_nCi_2_M13_NS0_T_KA_h-s_MID	CHOQUET[0.5;AO2;0.5]_B_AB_nCi_2_M13_NS1_T_KA_h-s_MID	CHOQUET[0.5;AO2;0.5]_B_AB_nCi_2_M13_NS2_T_KA_h-s_MID	CHOQUET[0.5;AO2;0.5]_B_AB_nCi_2_M13_NS3_T_KA_h-s_MID	CHOQUET[0.5;AO2;0.5]_B_AB_nCi_2_M13_NS4_T_KA_h-s_MID	CHOQUET[0.5;AO2;0.5]_B_AB_nCi_2_M13_NS5_T_KA_h-s_MID	CHOQUET[0.5;AO2;0.5]_B_AB_nCi_2_M13_NS6_T_KA_h-s_MID	CHOQUET[0.5;AO2;0.5]_B_AB_nCi_2_M13_NS7_T_KA_h-s_MID	CHOQUET[0.5;AO2;0.5]_B_AB_nCi_2_M16_NS0_T_KA_h-s_MID	CHOQUET[0.5;AO2;0.5]_B_AB_nCi_2_M16_NS1_T_KA_h-s_MID	CHOQUET[0.5;AO2;0.5]_B_AB_nCi_2_M16_NS2_T_KA_h-s_MID	CHOQUET[0.5;AO2;0.5]_B_AB_nCi_2_M16_NS3_T_KA_h-s_MID	CHOQUET[0.5;AO2;0.5]_B_AB_nCi_2_M16_NS4_T_KA_h-s_MID	CHOQUET[0.5;AO2;0.5]_B_AB_nCi_2_M16_NS5_T_KA_h-s_MID	CHOQUET[0.5;AO2;0.5]_B_AB_nCi_2_M16_NS6_T_KA_h-s_MID	CHOQUET[0.5;AO2;0.5]_B_AB_nCi_2_M16_NS7_T_KA_h-s_MID	CHOQUET[0.5;AO2;0.5]_B_AB_nCi_2_M3_NS0_T_KA_h-s_MID	CHOQUET[0.5;AO2;0.5]_B_AB_nCi_2_M3_NS1_T_KA_h-s_MID	CHOQUET[0.5;AO2;0.5]_B_AB_nCi_2_M3_NS2_T_KA_h-s_MID	CHOQUET[0.5;AO2;0.5]_B_AB_nCi_2_M3_NS3_T_KA_h-s_MID	CHOQUET[0.5;AO2;0.5]_B_AB_nCi_2_M3_NS4_T_KA_h-s_MID	CHOQUET[0.5;AO2;0.5]_B_AB_nCi_2_M3_NS5_T_KA_h-s_MID	CHOQUET[0.5;AO2;0.5]_B_AB_nCi_2_M3_NS6_T_KA_h-s_MID	CHOQUET[0.5;AO2;0.5]_B_AB_nCi_2_M3_NS7_T_KA_h-s_MID	CHOQUET[0.5;AO2;0.5]_B_AB_nCi_2_M5_NS0_T_KA_h-s_MID	CHOQUET[0.5;AO2;0.5]_B_AB_nCi_2_M5_NS1_T_KA_h-s_MID	CHOQUET[0.5;AO2;0.5]_B_AB_nCi_2_M5_NS2_T_KA_h-s_MID	CHOQUET[0.5;AO2;0.5]_B_AB_nCi_2_M5_NS3_T_KA_h-s_MID	CHOQUET[0.5;AO2;0.5]_B_AB_nCi_2_M5_NS4_T_KA_h-s_MID	CHOQUET[0.5;AO2;0.5]_B_AB_nCi_2_M5_NS5_T_KA_h-s_MID	CHOQUET[0.5;AO2;0.5]_B_AB_nCi_2_M5_NS6_T_KA_h-s_MID	CHOQUET[0.5;AO2;0.5]_B_AB_nCi_2_M5_NS7_T_KA_h-s_MID	CHOQUET[0.5;AO2;0.5]_B_AB_nCi_2_M10_SS0_T_KA_h-s_MID	CHOQUET[0.5;AO2;0.5]_B_AB_nCi_2_M10_SS1_T_KA_h-s_MID	CHOQUET[0.5;AO2;0.5]_B_AB_nCi_2_M10_SS2_T_KA_h-s_MID	CHOQUET[0.5;AO2;0.5]_B_AB_nCi_2_M10_SS3_T_KA_h-s_MID	CHOQUET[0.5;AO2;0.5]_B_AB_nCi_2_M10_SS4_T_KA_h-s_MID	CHOQUET[0.5;AO2;0.5]_B_AB_nCi_2_M10_SS5_T_KA_h-s_MID	CHOQUET[0.5;AO2;0.5]_B_AB_nCi_2_M10_SS6_T_KA_h-s_MID	CHOQUET[0.5;AO2;0.5]_B_AB_nCi_2_M10_SS7_T_KA_h-s_MID
STEsteroids2COR3D.sdf_aldosterone	-6.279	25.30326192	20.80410701	23.91457506	45.74416906	129.8826783	440.143902	1567.598171	5721.229243	25.30326192	30.87346699	51.71296143	111.0434995	292.8965714	915.2363895	3252.423043	12678.94324	25.30326192	1456.409706	2026684.933	3.45E+10	3.66E+14	2.58E+18	1.51E+22	8.26E+25	25.30326192	4.770320753	1.184686877	0.341661238	0.113584264	0.041477373	0.01618953	0.00660499	25.30326192	7.199601457	2.716322935	1.274892369	0.652744483	0.381197014	0.234240262	0.148909257	1.041954059	1.068018504	1.061642217	1.059576329	1.051587482	1.040419687	1.020876518	1.006135135
STEsteroids2COR3D.sdf_androstanediol	-5	20.50606953	16.33672648	17.33883997	28.12859999	62.07778507	159.9963864	443.6179525	1278.550962	20.50606953	10.5447905	13.07701878	26.28229507	69.80013358	228.711516	892.1832591	3893.034865	20.50606953	3347.410539	7.88E+07	1.57E+12	3.16E+16	6.33E+20	1.23E+25	2.29E+29	20.50606953	4.503361702	1.288641357	0.428933219	0.163849329	0.068360147	0.030296319	0.013993651	20.50606953	6.081968534	2.392008458	1.118774018	0.575707892	0.334102171	0.204517162	0.129180364	1.040297905	1.065104712	1.062060224	1.0579263	1.048399916	1.041587068	1.038621567	1.034787316
STEsteroids2COR3D.sdf_5_androstenediol	-5	20.47755189	14.70206075	13.31110482	15.54955883	23.52049393	44.62641078	100.8471737	260.3550318	20.47755189	11.54602537	16.57298133	39.82379613	128.7859102	484.2775474	2013.502105	8767.977682	20.47755189	644.5151694	2514126.901	1.80E+10	8.99E+13	3.77E+17	1.46E+21	5.46E+24	20.47755189	4.345654564	1.21719497	0.402186984	0.154348281	0.064663737	0.028626609	0.013127668	20.47755189	6.098411529	2.416738072	1.142590904	0.586512115	0.342636643	0.210815692	0.133797062	1.042773402	1.070106251	1.072364947	1.059607227	1.040718551	1.019509531	1.000953015	0.982781221
STEsteroids2COR3D.sdf_4_androstenedione	-5.763	20.52143974	13.94267997	14.30026752	21.66476477	44.10743678	114.0868483	334.742597	1089.470246	20.52143974	23.99866412	35.18205193	63.36317191	136.5859773	335.899038	910.1472639	2646.188893	20.52143974	1921.92535	3.92E+07	4.42E+11	3.92E+15	3.31E+19	2.77E+23	2.31E+27	20.52143974	4.074522302	1.122149386	0.345591774	0.125805406	0.049930401	0.021001087	0.00922404	20.52143974	6.153653298	2.461081888	1.185414758	0.619375032	0.364000103	0.224543408	0.142971789	1.035934263	1.039141148	1.011629078	0.99245924	0.984971108	0.981767807	0.972102631	0.961692276
STEsteroids2COR3D.sdf_androsterone	-5.613	20.59691308	18.09820438	28.40423129	106.6076838	711.3686482	5498.477828	43295.05883	338810.0419	20.59691308	25.11210494	40.27985162	88.53202182	255.0676649	880.4259484	3324.018184	13094.47217	20.59691308	1427.127515	4542881.906	5.81E+10	5.78E+14	4.31E+18	2.75E+22	1.64E+26	20.59691308	4.339243286	1.283888125	0.456465769	0.202570456	0.100870153	0.053918379	0.030110022	20.59691308	6.137070207	2.423093725	1.144782308	0.585784822	0.33875267	0.206391081	0.129884567	1.035126014	1.050879515	1.046880186	1.03366465	1.014269706	1.002316907	0.991176848	0.9822088
STEsteroids2COR3D.sdf_corticosterone	-7.881	24.28849796	18.07504085	18.77554645	30.88595842	82.59128635	324.3152294	1604.885471	8841.702107	24.28849796	23.91772113	31.9088591	55.0741962	118.6782489	303.3400505	876.8747946	2731.996185	24.28849796	1194.749108	555888.7143	8.82E+08	2.27E+12	6.64E+15	1.93E+19	5.34E+22	24.28849796	4.538728797	1.158399851	0.339408288	0.11641233	0.043954562	0.01766569	0.007401631	24.28849796	6.847323085	2.588082419	1.218539443	0.620719102	0.362508528	0.223057592	0.142021227	1.043459706	1.043923277	1.002380412	0.960683035	0.93527244	0.91962885	0.907814698	0.898803133
STEsteroids2COR3D.sdf_cortisol	-7.881	25.35496947	23.07153069	36.70639855	91.15828415	298.4054872	1144.443763	4872.941206	22435.55732	25.35496947	54.94444374	183.9038734	860.0829102	5221.404602	38510.75726	328102.5823	3139601.909	25.35496947	1278.645185	943329.8108	2.90E+09	8.67E+12	2.33E+16	6.00E+19	1.54E+23	25.35496947	4.807250093	1.272231611	0.401448241	0.151704618	0.063458076	0.028414535	0.013313308	25.35496947	7.075273664	2.659813019	1.243563791	0.629328896	0.367955285	0.22711022	0.145200626	1.045373021	1.046412852	1.020292507	1.014379536	1.020658035	1.01862584	1.016789432	1.008558433
STEsteroids2COR3D.sdf_cortisone	-6.892	25.38693897	19.39428355	22.45739745	40.38621067	101.8574353	304.21933	981.986015	3277.355102	25.38693897	29.57065284	44.17685788	83.15578231	189.0376879	498.5032226	1446.801392	4512.155273	25.38693897	2001.358376	5922816.666	3.39E+10	1.83E+14	9.50E+17	4.81E+21	2.38E+25	25.38693897	4.755024443	1.236663889	0.378547081	0.136730435	0.054545743	0.023182622	0.010284629	25.38693897	7.0628902	2.65636061	1.257658797	0.639719428	0.378450977	0.235411041	0.151662084	1.047365667	1.061395054	1.047279586	1.033882118	1.026236939	1.017819037	1.007780378	0.996898613
STEsteroids2COR3D.sdf_dehydroepiandrosterone	-5	20.49955462	14.3272277	12.4261514	14.14630615	23.80048995	55.36915181	158.1969182	496.4320577	20.49955462	11.64193215	17.66581064	48.90368729	183.0712046	786.1329867	3577.645898	16482.43162	20.49955462	513.340872	197063.5726	2.87E+08	5.51E+11	9.20E+14	1.34E+18	1.78E+21	20.49955462	4.365313196	1.228716384	0.411572354	0.158903766	0.067010569	0.029885842	0.01383182	20.49955462	6.116786145	2.433847915	1.169889153	0.598712596	0.350654499	0.215862399	0.137029992	1.04127494	1.068062487	1.067402794	1.069270991	1.067294911	1.067086812	1.054594022	1.045068345
STEsteroids2COR3D.sdf_11_deoxycorticosterone	-7.653	23.29019296	16.31836747	17.4648109	32.2131369	90.28305691	314.7463757	1200.413549	4734.846962	23.29019296	26.64024492	38.9247994	70.06171157	148.9539881	365.7180752	1000.751524	2962.107193	23.29019296	1336.874757	3788616.773	2.58E+10	1.43E+14	7.26E+17	3.56E+21	1.72E+25	23.29019296	4.326291968	1.121864536	0.33174202	0.116439379	0.045014175	0.018476234	0.007908687	23.29019296	6.561987669	2.504479856	1.189703121	0.608997943	0.356776699	0.219935651	0.140095207	1.042612021	1.052767677	1.009255406	0.97513653	0.957009822	0.950708166	0.945739663	0.942188799
STEsteroids2COR3D.sdf_11_deoxycortisol	-7.881	24.36707905	17.3682681	19.27689079	38.27878213	116.1260208	421.1323113	1609.478072	6223.428895	24.36707905	28.61976745	41.58896687	73.37903448	156.039189	386.6925562	1073.357982	3218.734088	24.36707905	1221.447352	2090269.319	2.03E+10	1.70E+14	1.10E+18	5.99E+21	2.96E+25	24.36707905	4.462718931	1.148285084	0.342241331	0.120593222	0.046842325	0.019338401	0.008327431	24.36707905	6.793220854	2.573230236	1.214462928	0.617638346	0.36114684	0.222559005	0.141960024	1.045079476	1.052150072	1.010573984	0.968284667	0.950898998	0.94530281	0.944296003	0.944308564
STEsteroids2COR3D.sdf_dihydrotestosterone	-5.919	20.53766322	14.24983873	15.59649984	25.25058382	54.98618103	144.9915236	396.916684	1135.341736	20.53766322	24.80480041	38.72098476	74.55604783	170.9095295	447.0427968	1277.811004	3852.828034	20.53766322	1757.931267	1.43E+07	1.40E+11	1.16E+15	9.86E+18	8.60E+22	7.56E+26	20.53766322	4.177516385	1.169037654	0.38343069	0.144616128	0.05900084	0.025247696	0.011153434	20.53766322	6.117672442	2.418097912	1.137055985	0.591636586	0.34249038	0.208806402	0.131398094	1.035152687	1.047073349	1.033590438	1.023499499	1.017818905	1.012443143	1.01169687	1.014330828
STEsteroids2COR3D.sdf_estradiol	-5	19.35261615	11.33309606	9.63306726	28.87173472	278.3240041	2873.504008	26544.20502	218545.3282	19.35261615	36.12620171	94.78548651	331.4227259	1430.814508	7150.722702	39616.36717	235515.8508	19.35261615	5376.679449	1.16E+09	1.20E+14	8.06E+18	4.73E+23	2.67E+28	1.49E+33	19.35261615	4.319397574	1.324885383	0.452892287	0.201501444	0.09959294	0.052920008	0.02957345	19.35261615	5.849363676	2.402846475	1.171376573	0.626189036	0.375006367	0.235638885	0.152562488	1.038729731	1.051736063	1.014895053	0.998881851	0.984991431	0.971946235	0.966835077	0.95600863
STEsteroids2COR3D.sdf_estriol	-5	20.20745004	11.99489068	9.75510155	26.28759636	257.7179405	2731.965838	25754.89207	214796.7652	20.20745004	38.4845663	103.6006012	372.9426929	1657.977346	8528.299716	48440.93997	293386.3358	20.20745004	4989.327436	1.09E+09	1.19E+14	8.05E+18	4.75E+23	2.68E+28	1.50E+33	20.20745004	4.419685314	1.330142247	0.4467374	0.19543226	0.095277678	0.050028523	0.027660657	20.20745004	5.991997718	2.444100088	1.179561278	0.631835718	0.378172866	0.237824122	0.154233861	1.044448133	1.069625729	1.043715684	1.024485124	1.007905243	0.993959556	0.987647708	0.984783753
STEsteroids2COR3D.sdf_estrone	-5	19.37139123	11.40805741	9.698229826	26.73525769	247.7116035	2528.638789	22815.35117	182835.3696	19.37139123	36.32451389	95.27315306	333.3939174	1459.324904	7558.588763	44138.68359	279005.6386	19.37139123	2813.153722	7.57E+07	3.30E+12	1.00E+17	2.45E+21	5.37E+25	1.12E+30	19.37139123	4.340372597	1.326643219	0.46209283	0.20627996	0.102255067	0.054384824	0.030347749	19.37139123	5.870692953	2.419989724	1.195417652	0.648628669	0.394285798	0.25108467	0.164695081	1.036933703	1.041866464	1.002427744	0.987839652	0.982897106	0.970017607	0.955670672	0.946069518
STEsteroids2COR3D.sdf_etiocholanolone	-5.225	20.48199694	17.06980245	21.54375248	47.83374435	191.5133024	1069.915584	6608.083512	40906.64835	20.48199694	13.0665356	11.67171797	13.44211433	18.650753	30.10794175	54.53384475	109.8826794	20.48199694	445.6610751	275894.2673	9.55E+08	2.46E+12	4.80E+15	8.17E+18	1.31E+22	20.48199694	4.327362501	1.26644484	0.433776215	0.180100365	0.083503526	0.041550643	0.021647783	20.48199694	6.20152378	2.452773028	1.153008738	0.588819724	0.340386234	0.207605807	0.130786592	1.039149335	1.059847303	1.051447314	1.039422779	1.028320385	1.015561988	1.002090395	0.991140759
STEsteroids2COR3D.sdf_pregnenolone	-5.225	22.32967717	16.41524039	14.93732051	17.87265358	30.25352732	71.51069587	204.5796537	638.0050261	22.32967717	13.1109872	19.76768913	50.85467543	172.2477506	678.0944377	2896.968801	13060.11846	22.32967717	1169.627779	4.35E+07	1.06E+12	1.46E+16	1.76E+20	2.07E+24	2.43E+28	22.32967717	4.559666296	1.24630151	0.400903963	0.15315309	0.064534941	0.028792958	0.013318621	22.32967717	6.386307528	2.467138652	1.169067898	0.594962039	0.347303692	0.213393936	0.135268785	1.044549371	1.059930975	1.03945215	1.001584124	0.973192423	0.953166611	0.940438453	0.933094393
STEsteroids2COR3D.sdf_17a_hydroxypregnenolone	-5	23.37674316	17.31477206	15.8157585	17.92897237	24.410319	39.27686861	72.30995451	150.4952381	23.37674316	14.58514943	22.66781553	57.08730251	178.5249835	639.292745	2440.88842	9578.010686	23.37674316	881.7189066	1.09E+07	1.96E+11	1.87E+15	1.45E+19	1.06E+23	7.57E+26	23.37674316	4.66561541	1.231387387	0.383611684	0.141160484	0.057453717	0.024815151	0.011098297	23.37674316	6.629572429	2.543298738	1.197754708	0.603066639	0.350813502	0.21537936	0.136684059	1.046965303	1.068286156	1.057887037	1.042861825	1.024688029	1.00805691	0.996513579	0.986975618
STEsteroids2COR3D.sdf_progesterone	-7.38	22.33493126	15.53063359	15.80079058	25.63699746	61.68299312	189.0202605	660.8791054	2500.478773	22.33493126	25.5964158	37.6168814	68.49082403	148.2489436	370.3829068	1030.845123	3098.563464	22.33493126	1235.463056	3718119.781	2.16E+10	1.04E+14	4.65E+17	2.01E+21	8.57E+24	22.33493126	4.244916375	1.114653269	0.330465973	0.115194717	0.043899745	0.01777935	0.00752601	22.33493126	6.431855945	2.496208424	1.1868377	0.613168388	0.358144029	0.219911682	0.139441509	1.038983692	1.056089431	1.029661859	1.004729028	0.977978573	0.962099094	0.949534319	0.944029354
STEsteroids2COR3D.sdf_17a_hydroxyprogesterone	-7.74	23.3834549	16.58301548	17.80818359	32.86447068	94.15599156	334.6607355	1288.95609	5108.009876	23.3834549	27.11699101	39.20380959	69.64948089	149.2895122	370.1646326	1026.790243	3080.205376	23.3834549	1107.184532	4209057.213	5.67E+10	5.18E+14	3.69E+18	2.31E+22	1.37E+26	23.3834549	4.382567258	1.13726269	0.337843384	0.116971049	0.044440148	0.0179739	0.007595327	23.3834549	6.663858671	2.564565908	1.210325166	0.62163307	0.362405005	0.222563824	0.141371244	1.042157956	1.052564701	1.02742153	1.00593971	0.987716649	0.978867138	0.977861724	0.979617166
STEsteroids2COR3D.sdf_testosterone	-6.724	20.49471986	14.06147933	14.65886949	22.7362882	47.0780412	115.9301165	333.2329697	1090.372639	20.49471986	24.00310244	36.21162708	67.43678599	148.9669969	369.557819	1000.022699	2866.881227	20.49471986	2302.736808	2.55E+07	2.53E+11	2.34E+15	2.14E+19	1.96E+23	1.79E+27	20.49471986	4.074616597	1.12832848	0.347100445	0.125756564	0.049668916	0.020816255	0.009128691	20.49471986	6.132018525	2.442606764	1.159689075	0.602388904	0.351262239	0.215385574	0.136291132	1.037599761	1.047832767	1.030468443	1.024278087	1.029589994	1.019794609	1.010318392	0.999487613
STEsteroids2COR3D.sdf_prednisolone	-7.512	25.29788315	16.74140081	14.97172804	20.20697641	42.75455758	125.9693688	433.2421169	1568.499854	25.29788315	34.29773299	62.43140885	145.2902601	425.7853051	1500.517341	6013.789072	26123.90389	25.29788315	1624.766858	3858306.64	5.14E+10	6.83E+14	7.21E+18	6.32E+22	4.92E+26	25.29788315	4.937645173	1.306410312	0.41208023	0.155823865	0.065699763	0.029696216	0.014051967	25.29788315	7.075350158	2.678889425	1.263872273	0.647298403	0.381723681	0.237189321	0.15261943	1.045298471	1.050870152	1.022578354	0.996923271	0.983905816	0.971502315	0.964315763	0.959694042
STEsteroids2COR3D.sdf_cortisolacetat	-7.553	28.28630206	26.37007745	42.07290847	106.6930221	355.2636951	1373.170428	5820.785316	26367.29135	28.28630206	63.19131537	225.1674165	1211.92644	9023.740944	83646.49494	884444.2587	1.01E+07	28.28630206	1450.602895	776324.791	2.17E+09	7.09E+12	2.05E+16	5.47E+19	1.43E+23	28.28630206	5.028055337	1.288166972	0.40700208	0.156923346	0.067046766	0.030610565	0.014634297	28.28630206	7.341040331	2.662886291	1.236422916	0.642198197	0.379208131	0.235896999	0.151904423	1.047334072	1.052514754	1.030278248	1.023436349	1.023341765	1.020869574	1.014539225	1.007508998
STEsteroids2COR3D.sdf_4_pregnene_3_11_20_trione	-6.779	23.38010419	17.38850201	18.62036795	29.65565205	67.06389064	190.6244202	596.8503199	1967.368196	23.38010419	26.06230877	38.78915199	73.46065118	170.2828857	461.9412899	1383.169386	4504.698514	23.38010419	1317.804614	610404.1105	8.08E+08	1.56E+12	3.40E+15	7.60E+18	1.69E+22	23.38010419	4.517933294	1.196674483	0.366554264	0.132023271	0.052420118	0.022231163	0.009873468	23.38010419	6.705662789	2.580271982	1.232771772	0.636779974	0.376998173	0.234284782	0.150581115	1.041245903	1.062062463	1.050190354	1.035014389	1.027560881	1.020596179	1.018747708	1.013946709
STEsteroids2COR3D.sdf_epicorticosterone	-7.2	24.27756724	17.19039757	18.40221549	32.42025167	86.4925891	294.1385518	1115.859882	4442.42687	24.27756724	26.8799902	38.37580152	68.52818049	145.6393805	358.0702014	980.8283969	2903.597274	24.27756724	1280.477688	3354280.381	2.17E+10	1.10E+14	4.85E+17	2.02E+21	8.22E+24	24.27756724	4.471401487	1.147699346	0.336549407	0.116992394	0.044862	0.018270804	0.007762312	24.27756724	6.780269262	2.565991985	1.208998102	0.61724079	0.361472908	0.223081781	0.142388025	1.046422799	1.05613925	1.015545884	0.979752816	0.957870136	0.945316928	0.937129102	0.933177583
STEsteroids2COR3D.sdf_19_nortestosterone	-6.144	19.43187292	13.8476774	14.9731928	23.4429727	48.50017891	118.3158584	342.9657128	1127.463083	19.43187292	22.4809728	34.34487848	66.53826636	152.4142276	385.9250383	1053.365289	3025.701628	19.43187292	2491.362096	3.00E+07	2.87E+11	2.67E+15	2.51E+19	2.39E+23	2.29E+27	19.43187292	3.872241122	1.090376544	0.341279115	0.125833022	0.05047826	0.021451543	0.009530323	19.43187292	5.84087977	2.353827833	1.136700753	0.600559617	0.352873509	0.21752154	0.138112327	1.034597021	1.042930138	1.027859916	1.021606916	1.026616735	1.019373539	1.008562127	0.99848768
STEsteroids2COR3D.sdf_16a_17a_dihydroxyprogesterone	-6.247	24.28767691	17.62735044	20.01405604	40.46851386	125.1807541	460.9859968	1774.549877	6843.36803	24.28767691	28.41572702	41.6706448	74.95206382	162.0360863	404.9337941	1125.348628	3363.391152	24.28767691	1069.551443	4074452.906	5.83E+10	5.48E+14	3.95E+18	2.51E+22	1.50E+26	24.28767691	4.500613799	1.154161518	0.340525831	0.116931947	0.044060798	0.017674219	0.007412046	24.28767691	6.841651477	2.609597964	1.221804889	0.626284413	0.365486842	0.224966976	0.143307072	1.045402578	1.057582498	1.030394433	1.013334333	0.999234806	0.994725465	0.99735178	1.002303051
STEsteroids2COR3D.sdf_16a_methylprogesterone	-7.12	23.16290585	16.48267113	17.60603241	31.09957671	82.44635522	272.0767642	980.6573506	3676.319522	23.16290585	26.87825578	39.93797537	73.0425075	158.382244	393.6736071	1085.317966	3218.267583	23.16290585	1186.553168	3541487.096	2.15E+10	1.05E+14	4.66E+17	2.00E+21	8.49E+24	23.16290585	4.340957925	1.124851896	0.330093658	0.113802248	0.04297288	0.017258898	0.0072468	23.16290585	6.577153051	2.530485895	1.197119918	0.608671569	0.354684296	0.217404662	0.137637928	1.04532347	1.064546541	1.033890053	1.014306974	0.993025574	0.982114268	0.972894454	0.969970613
STEsteroids2COR3D.sdf_19_norprogesterone	-6.817	21.29367349	15.22134104	16.04184021	26.55230742	64.05421401	196.0913231	682.0846296	2576.63013	21.29367349	24.19685425	36.18017441	68.24476149	152.0812168	386.5268779	1082.65439	3254.782601	21.29367349	1279.030384	3793717.115	2.13E+10	9.93E+13	4.25E+17	1.75E+21	7.10E+24	21.29367349	4.049251467	1.080695948	0.323768416	0.11467949	0.044317792	0.018173897	0.007782367	21.29367349	6.154343309	2.414859011	1.163891203	0.611196488	0.359462257	0.221889597	0.141244668	1.036229215	1.051834153	1.025684929	1.006311318	0.98251029	0.968826535	0.96004539	0.958203869
STEsteroids2COR3D.sdf_2a_methylcortisol	-7.688	26.14393311	19.43195972	20.09511042	32.68638645	83.75648779	304.4221027	1385.255032	7080.452713	26.14393311	25.38782282	33.24226808	55.56112254	114.8584365	281.9647393	786.4167245	2397.226085	26.14393311	1211.671164	919435.5028	2.54E+09	9.83E+12	4.07E+16	1.63E+20	6.10E+23	26.14393311	4.766228332	1.192343128	0.347264534	0.118694863	0.044832389	0.01807879	0.007601824	26.14393311	7.200944917	2.677801787	1.249009111	0.622118612	0.362308335	0.222673971	0.141826459	1.050367842	1.065293519	1.02287667	0.988734931	0.960356487	0.938680689	0.923138009	0.91328164
STEsteroids2COR3D.sdf_2a_methyl_9a_fluoro_cortisol	-5.797	27.25504554	20.33117236	20.7859995	32.55854997	80.1560328	284.1887649	1283.459299	6585.832794	27.25504554	25.81601138	33.00974497	54.36731354	111.7624892	274.3841733	766.7620377	2342.324917	27.25504554	1187.668718	903995.7943	2.50E+09	9.52E+12	3.93E+16	1.57E+20	5.92E+23	27.25504554	4.988052223	1.235560109	0.359242109	0.122333748	0.045972999	0.018460478	0.007743612	27.25504554	7.517664529	2.77145766	1.284866884	0.634635162	0.369240872	0.227068508	0.144921649	1.053092418	1.07026193	1.034220046	1.002721287	0.97497027	0.95602232	0.942446716	0.932047712
[truncated: 552 more columns]
