# Supplementary material for: Choquet integral-based fuzzy molecular characterizations: when global definitions are computed from the dependency among atom/bond contributions (LOVIs/LOEIs)
Source: J Cheminform. 2018 Oct 25;10:51. doi: 10.1186/s13321-018-0306-7 (PMC6755596; doi:10.1186/s13321-018-0306-7)
Supplement: Supplementary file 3 — Additional file 3. Matrices of descriptors obtained from the calculation of the projects created in Additional file 2 on the Steroid dataset. [file 13321_2018_306_MOESM3_ESM.zip › Suppl. Info. 3/2 - Datasets L-measure = 0.5/AO2/AO2(0.6).csv]

molecules	pK(log1/K)	CHOQUET[0.5;AO2;0.6]_B_AB_nCi_2_M10_NS0_T_KA_h-s_MID	CHOQUET[0.5;AO2;0.6]_B_AB_nCi_2_M10_NS1_T_KA_h-s_MID	CHOQUET[0.5;AO2;0.6]_B_AB_nCi_2_M10_NS2_T_KA_h-s_MID	CHOQUET[0.5;AO2;0.6]_B_AB_nCi_2_M10_NS3_T_KA_h-s_MID	CHOQUET[0.5;AO2;0.6]_B_AB_nCi_2_M10_NS4_T_KA_h-s_MID	CHOQUET[0.5;AO2;0.6]_B_AB_nCi_2_M10_NS5_T_KA_h-s_MID	CHOQUET[0.5;AO2;0.6]_B_AB_nCi_2_M10_NS6_T_KA_h-s_MID	CHOQUET[0.5;AO2;0.6]_B_AB_nCi_2_M10_NS7_T_KA_h-s_MID	CHOQUET[0.5;AO2;0.6]_B_AB_nCi_2_M13_NS0_T_KA_h-s_MID	CHOQUET[0.5;AO2;0.6]_B_AB_nCi_2_M13_NS1_T_KA_h-s_MID	CHOQUET[0.5;AO2;0.6]_B_AB_nCi_2_M13_NS2_T_KA_h-s_MID	CHOQUET[0.5;AO2;0.6]_B_AB_nCi_2_M13_NS3_T_KA_h-s_MID	CHOQUET[0.5;AO2;0.6]_B_AB_nCi_2_M13_NS4_T_KA_h-s_MID	CHOQUET[0.5;AO2;0.6]_B_AB_nCi_2_M13_NS5_T_KA_h-s_MID	CHOQUET[0.5;AO2;0.6]_B_AB_nCi_2_M13_NS6_T_KA_h-s_MID	CHOQUET[0.5;AO2;0.6]_B_AB_nCi_2_M13_NS7_T_KA_h-s_MID	CHOQUET[0.5;AO2;0.6]_B_AB_nCi_2_M16_NS0_T_KA_h-s_MID	CHOQUET[0.5;AO2;0.6]_B_AB_nCi_2_M16_NS1_T_KA_h-s_MID	CHOQUET[0.5;AO2;0.6]_B_AB_nCi_2_M16_NS2_T_KA_h-s_MID	CHOQUET[0.5;AO2;0.6]_B_AB_nCi_2_M16_NS3_T_KA_h-s_MID	CHOQUET[0.5;AO2;0.6]_B_AB_nCi_2_M16_NS4_T_KA_h-s_MID	CHOQUET[0.5;AO2;0.6]_B_AB_nCi_2_M16_NS5_T_KA_h-s_MID	CHOQUET[0.5;AO2;0.6]_B_AB_nCi_2_M16_NS6_T_KA_h-s_MID	CHOQUET[0.5;AO2;0.6]_B_AB_nCi_2_M16_NS7_T_KA_h-s_MID	CHOQUET[0.5;AO2;0.6]_B_AB_nCi_2_M3_NS0_T_KA_h-s_MID	CHOQUET[0.5;AO2;0.6]_B_AB_nCi_2_M3_NS1_T_KA_h-s_MID	CHOQUET[0.5;AO2;0.6]_B_AB_nCi_2_M3_NS2_T_KA_h-s_MID	CHOQUET[0.5;AO2;0.6]_B_AB_nCi_2_M3_NS3_T_KA_h-s_MID	CHOQUET[0.5;AO2;0.6]_B_AB_nCi_2_M3_NS4_T_KA_h-s_MID	CHOQUET[0.5;AO2;0.6]_B_AB_nCi_2_M3_NS5_T_KA_h-s_MID	CHOQUET[0.5;AO2;0.6]_B_AB_nCi_2_M3_NS6_T_KA_h-s_MID	CHOQUET[0.5;AO2;0.6]_B_AB_nCi_2_M3_NS7_T_KA_h-s_MID	CHOQUET[0.5;AO2;0.6]_B_AB_nCi_2_M5_NS0_T_KA_h-s_MID	CHOQUET[0.5;AO2;0.6]_B_AB_nCi_2_M5_NS1_T_KA_h-s_MID	CHOQUET[0.5;AO2;0.6]_B_AB_nCi_2_M5_NS2_T_KA_h-s_MID	CHOQUET[0.5;AO2;0.6]_B_AB_nCi_2_M5_NS3_T_KA_h-s_MID	CHOQUET[0.5;AO2;0.6]_B_AB_nCi_2_M5_NS4_T_KA_h-s_MID	CHOQUET[0.5;AO2;0.6]_B_AB_nCi_2_M5_NS5_T_KA_h-s_MID	CHOQUET[0.5;AO2;0.6]_B_AB_nCi_2_M5_NS6_T_KA_h-s_MID	CHOQUET[0.5;AO2;0.6]_B_AB_nCi_2_M5_NS7_T_KA_h-s_MID	CHOQUET[0.5;AO2;0.6]_B_AB_nCi_2_M10_SS0_T_KA_h-s_MID	CHOQUET[0.5;AO2;0.6]_B_AB_nCi_2_M10_SS1_T_KA_h-s_MID	CHOQUET[0.5;AO2;0.6]_B_AB_nCi_2_M10_SS2_T_KA_h-s_MID	CHOQUET[0.5;AO2;0.6]_B_AB_nCi_2_M10_SS3_T_KA_h-s_MID	CHOQUET[0.5;AO2;0.6]_B_AB_nCi_2_M10_SS4_T_KA_h-s_MID	CHOQUET[0.5;AO2;0.6]_B_AB_nCi_2_M10_SS5_T_KA_h-s_MID	CHOQUET[0.5;AO2;0.6]_B_AB_nCi_2_M10_SS6_T_KA_h-s_MID	CHOQUET[0.5;AO2;0.6]_B_AB_nCi_2_M10_SS7_T_KA_h-s_MID
STEsteroids2COR3D.sdf_aldosterone	-6.279	25.40592827	20.91788711	24.73778026	50.2128192	148.8171039	512.2789621	1830.340835	6679.927677	25.40592827	31.14664134	53.21196552	117.2240918	317.4280129	1017.1107	3700.359351	14735.25443	25.40592827	1533.694665	3218506.954	5.46E+10	4.71E+14	2.88E+18	1.58E+22	8.43E+25	25.40592827	4.77710647	1.187762893	0.341377276	0.11349462	0.041447348	0.016179415	0.006601601	25.40592827	7.207653389	2.717587929	1.27883901	0.650060641	0.380266703	0.233774568	0.148646491	1.042837305	1.073189591	1.067357096	1.064425999	1.05531603	1.043320896	1.024163901	1.01028848
STEsteroids2COR3D.sdf_androstanediol	-5	20.57790097	16.41403023	17.69324332	29.60569371	66.84403521	174.7601165	489.4246606	1423.164795	20.57790097	10.78534497	13.94726779	29.47894748	82.98154545	289.3737198	1185.720182	5318.938647	20.57790097	4209.358397	9.49E+07	1.86E+12	3.78E+16	7.51E+20	1.43E+25	2.59E+29	20.57790097	4.507833183	1.290791767	0.428470337	0.163726135	0.068316632	0.030280156	0.013987642	20.57790097	6.088686373	2.392908884	1.122636815	0.575069301	0.333874425	0.204415222	0.129132607	1.041674522	1.067854465	1.067693877	1.065236995	1.055905786	1.048786559	1.045385554	1.040972632
STEsteroids2COR3D.sdf_5_androstenediol	-5	20.55569887	14.75073691	13.4091883	15.9131151	24.82664733	49.26982723	117.5793398	321.7324699	20.55569887	11.85735268	17.82453039	45.23324661	152.6681562	594.6486152	2513.111456	10988.85284	20.55569887	749.1488312	3749336.333	2.38E+10	1.07E+14	4.24E+17	1.59E+21	5.86E+24	20.55569887	4.35054517	1.218611474	0.402012037	0.154302959	0.064650559	0.028622692	0.013126502	20.55569887	6.105399517	2.417665237	1.147618163	0.58541173	0.34224854	0.210641331	0.133712513	1.04409989	1.073250514	1.076721553	1.06630183	1.049207295	1.029851314	1.012555091	0.99506885
STEsteroids2COR3D.sdf_4_androstenedione	-5.763	20.59411229	14.06158225	14.80231891	23.18952054	49.5476114	134.6349555	416.636074	1408.723102	20.59411229	24.11996524	35.72695018	65.41041249	143.564555	358.9395858	987.199976	2908.564188	20.59411229	2343.563853	4.66E+07	4.66E+11	3.98E+15	3.34E+19	2.78E+23	2.32E+27	20.59411229	4.081183629	1.128285569	0.34522431	0.125572961	0.049809573	0.020938305	0.009190516	20.59411229	6.16166947	2.461901293	1.188504525	0.617160519	0.362919692	0.223916521	0.142586901	1.036755853	1.042607718	1.014222094	0.99410989	0.987799063	0.98570286	0.976485933	0.965913831
STEsteroids2COR3D.sdf_androsterone	-5.613	20.66676872	18.19054928	29.3763451	118.913659	839.5153282	6616.468219	52179.81108	405481.4152	20.66676872	25.24248631	41.14993915	93.20838041	275.933092	966.7658762	3666.128626	14445.87181	20.66676872	1576.179991	6626201.998	8.36E+10	7.28E+14	4.88E+18	2.93E+22	1.68E+26	20.66676872	4.34476016	1.28797696	0.455247937	0.202190132	0.100721494	0.05385694	0.03008395	20.66676872	6.144168543	2.423925594	1.148843984	0.584681111	0.338308875	0.206179596	0.129776388	1.036039544	1.053444613	1.053139701	1.037530463	1.015099763	1.002125367	0.99089761	0.982046575
STEsteroids2COR3D.sdf_corticosterone	-7.881	24.38324899	18.20148875	19.36578005	33.78044532	98.37169812	420.4537683	2202.143258	12441.43179	24.38324899	24.17111917	32.92026981	58.46878695	129.5957467	339.1917421	998.5645904	3151.295421	24.38324899	1244.667935	644865.1367	1.20E+09	3.31E+12	9.76E+15	2.76E+19	7.28E+22	24.38324899	4.545624495	1.16043633	0.339216783	0.116333406	0.043923039	0.017653756	0.007397214	24.38324899	6.855532733	2.58929551	1.222678925	0.618228609	0.361542103	0.222559399	0.141739051	1.044619867	1.047939365	1.004778177	0.959182478	0.931617	0.915980194	0.904638985	0.89612671
STEsteroids2COR3D.sdf_cortisol	-7.881	25.46421218	23.36581732	38.63848663	99.50680361	332.906404	1299.362806	5644.69188	26592.1913	25.46421218	55.5189417	190.705278	921.6541466	5795.709436	44399.80302	394256.7673	3955530.127	25.46421218	1340.17867	1200264.448	3.82E+09	1.08E+13	2.80E+16	7.10E+19	1.83E+23	25.46421218	4.813837042	1.274580105	0.400615354	0.151367757	0.063324434	0.028361633	0.013292239	25.46421218	7.084992462	2.660969202	1.247056528	0.626691077	0.366961765	0.226614809	0.144928352	1.046338657	1.053937526	1.030353642	1.028216559	1.038079568	1.034963491	1.031483794	1.021771734
STEsteroids2COR3D.sdf_cortisone	-6.892	25.49834684	19.53226926	23.06067708	42.62338128	109.7578502	331.6778171	1081.026478	3641.800297	25.49834684	29.75955991	45.01703299	86.3597447	199.9064181	535.8551045	1581.914662	5031.657264	25.49834684	2116.951855	7115223.773	4.03E+10	2.15E+14	1.10E+18	5.49E+21	2.69E+25	25.49834684	4.76301605	1.239069699	0.378056647	0.136541954	0.054466304	0.023148117	0.010269287	25.49834684	7.07299879	2.65760785	1.261681299	0.636344171	0.377062107	0.234633782	0.151184228	1.048445364	1.065370671	1.051851864	1.039212115	1.032555546	1.024003883	1.013267687	1.001427263
STEsteroids2COR3D.sdf_dehydroepiandrosterone	-5	20.57808978	14.37774461	12.55840223	14.69520675	26.40110146	66.56333366	200.4393731	641.0551288	20.57808978	11.96298531	19.14391209	56.34834565	219.7130747	960.0826946	4363.28145	19860.47915	20.57808978	555.4600313	245882.1173	4.00E+08	7.44E+11	1.15E+15	1.57E+18	1.98E+21	20.57808978	4.370629948	1.230324593	0.411372248	0.158848152	0.066991943	0.029879491	0.013829667	20.57808978	6.124263667	2.434845127	1.174953621	0.596962009	0.349953213	0.215503871	0.136830882	1.042349778	1.070137118	1.072555871	1.079336286	1.081286462	1.083766486	1.071883981	1.062178007
STEsteroids2COR3D.sdf_11_deoxycorticosterone	-7.653	23.37861424	16.45508499	18.19002671	35.28932384	102.5975053	363.4143265	1393.70659	5485.138666	23.37861424	26.80097577	39.60613459	72.4761276	156.8462531	392.2251975	1093.32928	3295.546986	23.37861424	1479.820501	5230782.783	3.33E+10	1.74E+14	8.56E+17	4.13E+21	1.99E+25	23.37861424	4.332876895	1.126413455	0.331452813	0.116272084	0.044930524	0.018433494	0.007886248	23.37861424	6.570010454	2.505628334	1.193845867	0.606692721	0.355823401	0.219427847	0.139800473	1.043770748	1.058125877	1.014226848	0.978243339	0.956744815	0.947492481	0.941099294	0.937142144
STEsteroids2COR3D.sdf_11_deoxycortisol	-7.881	24.46742547	17.51677132	20.13989771	42.27986426	132.5207103	482.9196865	1828.753575	6986.700881	24.46742547	28.76402295	42.15076371	75.5154249	163.7811713	414.3949776	1172.708643	3575.063669	24.46742547	1331.927352	2995847.633	3.04E+10	2.30E+14	1.33E+18	6.66E+21	3.14E+25	24.46742547	4.470458347	1.152049203	0.341912649	0.120445354	0.046773963	0.019306826	0.008312694	24.46742547	6.802679242	2.574367295	1.218387912	0.615277776	0.360173405	0.222047222	0.141667243	1.046197695	1.058316858	1.01633389	0.971597145	0.952977835	0.946512872	0.944775781	0.944216298
STEsteroids2COR3D.sdf_dihydrotestosterone	-5.919	20.60569175	14.36859832	16.09009041	26.76624293	60.14152169	161.2457809	446.0851914	1278.630677	20.60569175	24.93742297	39.41894115	77.36712728	180.931809	481.6257847	1395.743699	4254.598153	20.60569175	2021.499282	1.85E+07	1.65E+11	1.35E+15	1.16E+19	1.02E+23	8.95E+26	20.60569175	4.182977366	1.171585049	0.383300793	0.14451339	0.058939518	0.025211948	0.011131719	20.60569175	6.124620279	2.418931064	1.139762761	0.590590208	0.342055484	0.208594837	0.131288102	1.036207828	1.048794318	1.036265361	1.027875111	1.023295334	1.018524242	1.018038856	1.020869418
STEsteroids2COR3D.sdf_estradiol	-5	19.41816955	11.42483098	10.23621725	38.37495984	412.6598388	4171.400275	36074.6776	277442.273	19.41816955	36.38798786	97.43834288	350.0417831	1551.364581	7943.10287	44972.39754	272368.1541	19.41816955	7134.695984	1.62E+09	1.38E+14	8.48E+18	4.82E+23	2.69E+28	1.50E+33	19.41816955	4.323764163	1.334727059	0.449345507	0.200259708	0.099066093	0.05268386	0.02946455	19.41816955	5.8563392	2.403592581	1.174500131	0.624369796	0.37418258	0.235186224	0.152303561	1.039886973	1.057246462	1.023672547	1.005604207	0.987127182	0.969938912	0.962597555	0.950922056
STEsteroids2COR3D.sdf_estriol	-5	20.28205374	12.08600966	10.26921412	35.02397916	388.2306047	4033.938693	35473.24743	275409.7583	20.28205374	38.77483867	106.5794328	394.1017206	1795.492649	9433.473901	54524.77684	334695.9229	20.28205374	6501.762616	1.56E+09	1.38E+14	8.49E+18	4.84E+23	2.70E+28	1.50E+33	20.28205374	4.42521595	1.339233123	0.443259435	0.194217428	0.094766713	0.049801679	0.027556944	20.28205374	6.000372432	2.444939199	1.18215426	0.630178052	0.377437053	0.237427139	0.154009555	1.045977532	1.075585916	1.055031469	1.034369871	1.014146631	0.996781728	0.988208744	0.984634861
STEsteroids2COR3D.sdf_estrone	-5	19.43647818	11.50314483	10.28150067	35.23316906	368.1916514	3674.180736	31018.87774	232165.018	19.43647818	36.56815375	97.87299879	352.2981551	1589.957744	8490.246653	50967.688	329335.848	19.43647818	3159.571754	1.11E+08	4.40E+12	1.19E+17	2.69E+21	5.63E+25	1.15E+30	19.43647818	4.345141722	1.335084785	0.458966833	0.205170178	0.101782389	0.05417401	0.030251323	19.43647818	5.878118281	2.420740911	1.197853176	0.646267273	0.393067798	0.250348407	0.164240903	1.037841105	1.046529392	1.009468016	0.994433426	0.987623926	0.972946401	0.957228838	0.946975659
STEsteroids2COR3D.sdf_etiocholanolone	-5.225	20.55570364	17.15589585	22.12916843	52.02933714	225.6781375	1328.221284	8309.176297	50908.87769	20.55570364	13.24689452	12.11110398	14.31409084	20.31694433	33.73285074	63.23901289	131.4837832	20.55570364	481.4427143	399313.0887	1.36E+09	3.07E+12	5.43E+15	8.74E+18	1.36E+22	20.55570364	4.332928803	1.270914806	0.432876941	0.179790748	0.083375998	0.04149741	0.021625659	20.55570364	6.208915146	2.453529103	1.156894463	0.587732695	0.33996062	0.207398467	0.130677663	1.04023454	1.062346525	1.05668492	1.045532294	1.033683114	1.019830809	1.005805257	0.995086899
STEsteroids2COR3D.sdf_pregnenolone	-5.225	22.41626074	16.4881625	15.11415808	18.58521454	33.37396529	84.7785512	254.5060163	810.5865074	22.41626074	13.43621607	21.12772652	56.82675284	199.3775083	803.6892898	3497.693671	16016.80142	22.41626074	1434.427389	6.34E+07	1.20E+12	1.50E+16	1.78E+20	2.08E+24	2.44E+28	22.41626074	4.565044231	1.248619679	0.400638294	0.153102224	0.06452095	0.028788683	0.013317282	22.41626074	6.394135171	2.468273219	1.174452806	0.593174432	0.346630278	0.213065562	0.135094087	1.045985101	1.063416922	1.044478987	1.008142969	0.980879359	0.961659703	0.949849752	0.943424472
STEsteroids2COR3D.sdf_17a_hydroxypregnenolone	-5	23.47460233	17.37630288	15.94921225	18.278073	25.30564677	41.77785467	79.99953892	174.6937994	23.47460233	14.93639692	24.13394217	62.74939973	201.6500712	731.1738206	2805.289399	11022.70613	23.47460233	1018.202129	1.69E+07	2.41E+11	2.01E+15	1.49E+19	1.07E+23	7.61E+26	23.47460233	4.671258689	1.232995658	0.383379529	0.141113527	0.057442374	0.024812051	0.011097402	23.47460233	6.638914955	2.544533547	1.2028757	0.601123674	0.350097449	0.215032702	0.136500309	1.048189756	1.070907547	1.06176359	1.048674065	1.031901138	1.016532859	1.005976606	0.997117156
STEsteroids2COR3D.sdf_progesterone	-7.38	22.41305109	15.64922331	16.40867675	27.9643305	70.59248055	224.5076111	807.4190485	3103.283617	22.41305109	25.75566777	38.30786464	71.03661742	156.732591	399.0400963	1130.787932	3456.036556	22.41305109	1382.96396	5017664.414	2.71E+10	1.24E+14	5.39E+17	2.29E+21	9.72E+24	22.41305109	4.251792292	1.119608702	0.330146776	0.11500457	0.04380445	0.017731323	0.007500814	22.41305109	6.440188941	2.497155618	1.190365057	0.61091442	0.357131846	0.219354588	0.139112287	1.040163422	1.061992025	1.036518836	1.01078256	0.981244799	0.96335778	0.949735631	0.944136313
STEsteroids2COR3D.sdf_17a_hydroxyprogesterone	-7.74	23.47379356	16.72115622	18.60374178	36.50494117	109.745283	398.0755933	1539.808655	6080.206078	23.47379356	27.26867548	39.81205866	72.0059578	157.5912938	399.0322664	1128.532709	3442.815583	23.47379356	1230.856451	6385597.685	7.91E+10	6.37E+14	4.13E+18	2.46E+22	1.41E+26	23.47379356	4.390653078	1.141601319	0.337487033	0.116795494	0.044360261	0.017937317	0.007578041	23.47379356	6.673669805	2.565538062	1.213537045	0.619267495	0.361365827	0.222001489	0.141044328	1.043243405	1.058679868	1.034713445	1.013018715	0.993774137	0.985225102	0.985418416	0.988678603
STEsteroids2COR3D.sdf_testosterone	-6.724	20.56734728	14.1843118	15.20606937	24.37707662	52.09049267	134.8834441	412.3668567	1425.377267	20.56734728	24.14264963	36.86537247	69.80539021	156.6295818	393.750237	1077.526097	3120.492675	20.56734728	2806.860389	3.21E+07	3.05E+11	2.79E+15	2.54E+19	2.32E+23	2.12E+27	20.56734728	4.081194498	1.134410839	0.346697007	0.125506424	0.049536577	0.020746607	0.009090944	20.56734728	6.139498395	2.443402804	1.163047012	0.600873133	0.350622989	0.215063265	0.136117444	1.038642988	1.052397475	1.035399435	1.029208867	1.034056542	1.022364677	1.011452326	0.99981026
STEsteroids2COR3D.sdf_prednisolone	-7.512	25.40241519	16.83568277	15.31127197	21.63821289	48.98390724	152.1588945	536.0608709	1950.146567	25.40241519	34.58019362	63.93647462	152.4806366	460.1114691	1668.221605	6843.170847	30231.47995	25.40241519	1716.948504	5467895.149	8.03E+10	9.91E+14	9.35E+18	7.43E+22	5.41E+26	25.40241519	4.944727477	1.308763222	0.411312782	0.155541859	0.065582709	0.029645621	0.014029687	25.40241519	7.084994553	2.680011216	1.266777778	0.644305641	0.380535582	0.236558117	0.152254734	1.046418807	1.055836488	1.026889557	1.001014018	0.989812926	0.978890329	0.973052413	0.969477062
STEsteroids2COR3D.sdf_cortisolacetat	-7.553	28.40537296	26.70462271	44.21407968	116.0945473	393.7114684	1540.65891	6616.981586	30426.11306	28.40537296	63.91857732	234.2034089	1312.084239	10183.11999	97680.89957	1057905.696	1.23E+07	28.40537296	1504.087782	961676.9496	3.01E+09	9.39E+12	2.56E+16	6.64E+19	1.72E+23	28.40537296	5.034764132	1.290785162	0.406172876	0.156575854	0.066905485	0.030554222	0.014611845	28.40537296	7.351351511	2.665291179	1.240158532	0.639294279	0.377936462	0.235177502	0.151465394	1.048654512	1.059528121	1.039608989	1.035605578	1.038037241	1.035268581	1.028383809	1.021589064
STEsteroids2COR3D.sdf_4_pregnene_3_11_20_trione	-6.779	23.46905855	17.49857783	19.11865577	31.48017986	73.80812686	215.1190851	684.9665273	2280.981196	23.46905855	26.26771325	39.77911035	77.06047263	182.5262456	505.1774335	1542.955383	5140.799805	23.46905855	1372.456501	696926.5775	1.02E+09	2.08E+12	4.59E+15	1.02E+19	2.24E+22	23.46905855	4.525173368	1.198773103	0.366070704	0.131816078	0.052329355	0.022191089	0.009855646	23.46905855	6.714616413	2.58131695	1.236497771	0.633592375	0.375554915	0.233432537	0.1500369	1.042417951	1.066429213	1.056630103	1.043841714	1.039515453	1.034556886	1.033999916	1.028631181
STEsteroids2COR3D.sdf_epicorticosterone	-7.2	24.38264106	17.34505792	19.10672462	35.21148651	97.78589873	340.6164786	1308.854228	5218.036963	24.38264106	27.05643675	39.14491158	71.20170672	154.1191379	385.7379355	1075.397062	3239.392394	24.38264106	1421.821677	4647625.007	2.78E+10	1.30E+14	5.50E+17	2.24E+21	8.99E+24	24.38264106	4.47887693	1.151848377	0.336282304	0.116840059	0.04478647	0.018232409	0.00774235	24.38264106	6.789005623	2.567172611	1.213052218	0.61485372	0.3605466	0.222605951	0.142117827	1.047512847	1.061363204	1.020680779	0.983720894	0.959468707	0.944090007	0.934174042	0.929519943
STEsteroids2COR3D.sdf_19_nortestosterone	-6.144	19.49487848	13.96614802	15.49415834	25.00716833	53.35784139	137.597712	423.4194256	1468.007711	19.49487848	22.6016292	35.03449353	69.10855392	160.4708031	410.3233414	1128.985663	3268.778618	19.49487848	3085.217255	3.66E+07	3.39E+11	3.16E+15	2.98E+19	2.84E+23	2.72E+27	19.49487848	3.877634974	1.098055763	0.34087151	0.125571843	0.050336217	0.021374999	0.009488071	19.49487848	5.8473339	2.354630435	1.139808947	0.599389675	0.352361294	0.21725206	0.1379609	1.035502303	1.04728769	1.032534417	1.026170129	1.030543528	1.020877743	1.008556011	0.997526733
STEsteroids2COR3D.sdf_16a_17a_dihydroxyprogesterone	-6.247	24.39166109	17.78968964	21.00335707	45.21145062	145.4565746	540.3843947	2070.202578	7910.575731	24.39166109	28.57244489	42.32233865	77.44527575	170.7109619	434.8054245	1228.496115	3721.683785	24.39166109	1181.918783	6287391.087	8.22E+10	6.74E+14	4.43E+18	2.66E+22	1.54E+26	24.39166109	4.509661204	1.157773134	0.340165122	0.116760457	0.043985203	0.017640414	0.007396331	24.39166109	6.852507771	2.610643271	1.224914455	0.623912847	0.364481667	0.22443809	0.143006178	1.046538385	1.064163182	1.038208929	1.021596684	1.007240486	1.003522457	1.007432619	1.013901376
STEsteroids2COR3D.sdf_16a_methylprogesterone	-7.12	23.25533362	16.62576045	18.36916845	34.30367151	95.47563862	323.9368801	1182.827521	4442.646108	23.25533362	27.04716688	40.66263302	75.64133622	166.9042035	421.7589261	1180.899453	3552.692215	23.25533362	1320.845757	4848710.663	2.71E+10	1.25E+14	5.39E+17	2.28E+21	9.60E+24	23.25533362	4.348669551	1.129223814	0.329746828	0.113610396	0.042881533	0.017214354	0.007223961	23.25533362	6.586491414	2.531420875	1.201099562	0.60612208	0.353619321	0.216843883	0.137316851	1.046706287	1.071347111	1.041557879	1.022157152	0.999014929	0.986644126	0.976466545	0.973300766
STEsteroids2COR3D.sdf_19_norprogesterone	-6.817	21.36311589	15.33724412	16.63565298	28.83469341	72.87261929	231.3970168	829.6431229	3185.42639	21.36311589	24.34081159	36.90952014	70.94322036	160.7975623	415.139518	1180.715463	3602.909406	21.36311589	1425.260458	5064859.49	2.65E+10	1.17E+14	4.86E+17	1.97E+21	7.92E+24	21.36311589	4.05492047	1.08632206	0.323464845	0.114479616	0.044216312	0.018121907	0.007754694	21.36311589	6.161709823	2.415825827	1.167192992	0.609344595	0.358587399	0.221383067	0.140931806	1.037251816	1.057427423	1.031588427	1.011252239	0.984446563	0.968325183	0.958133277	0.955977941
STEsteroids2COR3D.sdf_2a_methylcortisol	-7.688	26.26195225	19.58029517	20.67376827	35.45264335	97.88192345	384.1197251	1850.298382	9745.353919	26.26195225	25.64669421	34.22178739	58.68498992	124.6332864	313.8107636	896.0060324	2788.356776	26.26195225	1279.828921	1140495.967	3.53E+09	1.42E+13	5.84E+16	2.25E+20	8.04E+23	26.26195225	4.775115408	1.195045813	0.347006239	0.118597024	0.044794902	0.018064854	0.007596686	26.26195225	7.211599079	2.679037428	1.253073043	0.619213774	0.361253403	0.222154472	0.14154378	1.051698205	1.06985042	1.025820262	0.989232363	0.960737749	0.940409943	0.926462897	0.917804897
STEsteroids2COR3D.sdf_2a_methyl_9a_fluoro_cortisol	-5.797	27.38347594	20.48429278	21.33358196	35.12478695	93.39369214	360.1427614	1733.904455	9204.007033	27.38347594	26.08688127	34.03518252	57.62680256	121.8927495	307.0691683	878.1426673	2736.718108	27.38347594	1256.868342	1130070.31	3.47E+09	1.38E+13	5.66E+16	2.19E+20	7.85E+23	27.38347594	4.998314379	1.23816439	0.358961855	0.122243379	0.045939322	0.018447986	0.007738997	27.38347594	7.529785986	2.772902135	1.289025114	0.631351242	0.368097406	0.226518259	0.144626365	1.054596319	1.075349611	1.038138174	1.003699794	0.975565345	0.958157118	0.946394618	0.93753906
[truncated: 552 more columns]
