# Supplementary material for: Choquet integral-based fuzzy molecular characterizations: when global definitions are computed from the dependency among atom/bond contributions (LOVIs/LOEIs)
Source: J Cheminform. 2018 Oct 25;10:51. doi: 10.1186/s13321-018-0306-7 (PMC6755596; doi:10.1186/s13321-018-0306-7)
Supplement: Supplementary file 3 — Additional file 3. Matrices of descriptors obtained from the calculation of the projects created in Additional file 2 on the Steroid dataset. [file 13321_2018_306_MOESM3_ESM.zip › Suppl. Info. 3/2 - Datasets L-measure = 0.5/AO2/AO2(0.7).csv]

molecules	pK(log1/K)	CHOQUET[0.5;AO2;0.7]_B_AB_nCi_2_M10_NS0_T_KA_h-s_MID	CHOQUET[0.5;AO2;0.7]_B_AB_nCi_2_M10_NS1_T_KA_h-s_MID	CHOQUET[0.5;AO2;0.7]_B_AB_nCi_2_M10_NS2_T_KA_h-s_MID	CHOQUET[0.5;AO2;0.7]_B_AB_nCi_2_M10_NS3_T_KA_h-s_MID	CHOQUET[0.5;AO2;0.7]_B_AB_nCi_2_M10_NS4_T_KA_h-s_MID	CHOQUET[0.5;AO2;0.7]_B_AB_nCi_2_M10_NS5_T_KA_h-s_MID	CHOQUET[0.5;AO2;0.7]_B_AB_nCi_2_M10_NS6_T_KA_h-s_MID	CHOQUET[0.5;AO2;0.7]_B_AB_nCi_2_M10_NS7_T_KA_h-s_MID	CHOQUET[0.5;AO2;0.7]_B_AB_nCi_2_M13_NS0_T_KA_h-s_MID	CHOQUET[0.5;AO2;0.7]_B_AB_nCi_2_M13_NS1_T_KA_h-s_MID	CHOQUET[0.5;AO2;0.7]_B_AB_nCi_2_M13_NS2_T_KA_h-s_MID	CHOQUET[0.5;AO2;0.7]_B_AB_nCi_2_M13_NS3_T_KA_h-s_MID	CHOQUET[0.5;AO2;0.7]_B_AB_nCi_2_M13_NS4_T_KA_h-s_MID	CHOQUET[0.5;AO2;0.7]_B_AB_nCi_2_M13_NS5_T_KA_h-s_MID	CHOQUET[0.5;AO2;0.7]_B_AB_nCi_2_M13_NS6_T_KA_h-s_MID	CHOQUET[0.5;AO2;0.7]_B_AB_nCi_2_M13_NS7_T_KA_h-s_MID	CHOQUET[0.5;AO2;0.7]_B_AB_nCi_2_M16_NS0_T_KA_h-s_MID	CHOQUET[0.5;AO2;0.7]_B_AB_nCi_2_M16_NS1_T_KA_h-s_MID	CHOQUET[0.5;AO2;0.7]_B_AB_nCi_2_M16_NS2_T_KA_h-s_MID	CHOQUET[0.5;AO2;0.7]_B_AB_nCi_2_M16_NS3_T_KA_h-s_MID	CHOQUET[0.5;AO2;0.7]_B_AB_nCi_2_M16_NS4_T_KA_h-s_MID	CHOQUET[0.5;AO2;0.7]_B_AB_nCi_2_M16_NS5_T_KA_h-s_MID	CHOQUET[0.5;AO2;0.7]_B_AB_nCi_2_M16_NS6_T_KA_h-s_MID	CHOQUET[0.5;AO2;0.7]_B_AB_nCi_2_M16_NS7_T_KA_h-s_MID	CHOQUET[0.5;AO2;0.7]_B_AB_nCi_2_M3_NS0_T_KA_h-s_MID	CHOQUET[0.5;AO2;0.7]_B_AB_nCi_2_M3_NS1_T_KA_h-s_MID	CHOQUET[0.5;AO2;0.7]_B_AB_nCi_2_M3_NS2_T_KA_h-s_MID	CHOQUET[0.5;AO2;0.7]_B_AB_nCi_2_M3_NS3_T_KA_h-s_MID	CHOQUET[0.5;AO2;0.7]_B_AB_nCi_2_M3_NS4_T_KA_h-s_MID	CHOQUET[0.5;AO2;0.7]_B_AB_nCi_2_M3_NS5_T_KA_h-s_MID	CHOQUET[0.5;AO2;0.7]_B_AB_nCi_2_M3_NS6_T_KA_h-s_MID	CHOQUET[0.5;AO2;0.7]_B_AB_nCi_2_M3_NS7_T_KA_h-s_MID	CHOQUET[0.5;AO2;0.7]_B_AB_nCi_2_M5_NS0_T_KA_h-s_MID	CHOQUET[0.5;AO2;0.7]_B_AB_nCi_2_M5_NS1_T_KA_h-s_MID	CHOQUET[0.5;AO2;0.7]_B_AB_nCi_2_M5_NS2_T_KA_h-s_MID	CHOQUET[0.5;AO2;0.7]_B_AB_nCi_2_M5_NS3_T_KA_h-s_MID	CHOQUET[0.5;AO2;0.7]_B_AB_nCi_2_M5_NS4_T_KA_h-s_MID	CHOQUET[0.5;AO2;0.7]_B_AB_nCi_2_M5_NS5_T_KA_h-s_MID	CHOQUET[0.5;AO2;0.7]_B_AB_nCi_2_M5_NS6_T_KA_h-s_MID	CHOQUET[0.5;AO2;0.7]_B_AB_nCi_2_M5_NS7_T_KA_h-s_MID	CHOQUET[0.5;AO2;0.7]_B_AB_nCi_2_M10_SS0_T_KA_h-s_MID	CHOQUET[0.5;AO2;0.7]_B_AB_nCi_2_M10_SS1_T_KA_h-s_MID	CHOQUET[0.5;AO2;0.7]_B_AB_nCi_2_M10_SS2_T_KA_h-s_MID	CHOQUET[0.5;AO2;0.7]_B_AB_nCi_2_M10_SS3_T_KA_h-s_MID	CHOQUET[0.5;AO2;0.7]_B_AB_nCi_2_M10_SS4_T_KA_h-s_MID	CHOQUET[0.5;AO2;0.7]_B_AB_nCi_2_M10_SS5_T_KA_h-s_MID	CHOQUET[0.5;AO2;0.7]_B_AB_nCi_2_M10_SS6_T_KA_h-s_MID	CHOQUET[0.5;AO2;0.7]_B_AB_nCi_2_M10_SS7_T_KA_h-s_MID
STEsteroids2COR3D.sdf_aldosterone	-6.279	25.50967233	21.03341545	25.58564674	54.78178508	167.4213936	580.1206055	2070.361652	7541.365196	25.50967233	31.4216736	54.67019255	123.1195976	340.7448308	1114.604273	4134.057741	16747.93744	25.50967233	1611.965658	4877357.764	7.38E+10	5.32E+14	3.00E+18	1.61E+22	8.52E+25	25.50967233	4.783918025	1.190862842	0.341097376	0.113405863	0.041417558	0.01616936	0.006598227	25.50967233	7.215707392	2.718839897	1.282552137	0.647421865	0.379351305	0.233317714	0.148389074	1.043813465	1.078354101	1.0732224	1.069373406	1.059117788	1.046522829	1.028252879	1.015682567
STEsteroids2COR3D.sdf_androstanediol	-5	20.65022739	16.49092754	18.04540557	31.03090707	71.26264425	188.1233411	530.6403208	1554.021632	20.65022739	11.02235619	14.79628175	32.70633745	96.90115211	355.350429	1506.005253	6840.706236	20.65022739	5088.688859	1.09E+08	2.14E+12	4.36E+16	8.52E+20	1.58E+25	2.79E+29	20.65022739	4.512315255	1.292852493	0.428004588	0.163603174	0.06827328	0.03026405	0.01398165	20.65022739	6.095413283	2.393800058	1.126373262	0.574437771	0.333646786	0.204313163	0.1290848	1.043169976	1.070383187	1.073171934	1.072380239	1.063371901	1.056017273	1.052154103	1.047116835
STEsteroids2COR3D.sdf_5_androstenediol	-5	20.63455102	14.79969657	13.50757138	16.28090317	26.1765948	54.22864283	136.0841091	391.5323396	20.63455102	12.16377764	19.0472561	50.60607335	176.6014861	703.9411496	2998.202789	13092.34528	20.63455102	871.5528678	5115920.059	2.89E+10	1.21E+14	4.62E+17	1.70E+21	6.23E+24	20.63455102	4.355471318	1.220012138	0.401837124	0.154257645	0.064637389	0.028618777	0.013125336	20.63455102	6.112403665	2.418582783	1.152490259	0.584336016	0.341863457	0.210467799	0.133628287	1.045528535	1.076275007	1.080921721	1.073056228	1.058175561	1.041122538	1.025376442	1.008878402
STEsteroids2COR3D.sdf_4_androstenedione	-5.763	20.66706614	14.18058222	15.29127917	24.70597867	55.28319041	157.1562279	506.7721802	1756.560245	20.66706614	24.24357181	36.26981173	67.40043536	150.2131492	380.6692103	1059.736814	3155.651078	20.66706614	2816.771731	5.16E+07	4.77E+11	4.02E+15	3.36E+19	2.80E+23	2.33E+27	20.66706614	4.08785113	1.134673873	0.344901113	0.125358093	0.049696171	0.020878848	0.009158527	20.66706614	6.169666692	2.462710928	1.19154329	0.615038391	0.361870638	0.223307403	0.142212568	1.037608974	1.04609362	1.017117975	0.996187081	0.990918183	0.989674341	0.980950298	0.970276648
STEsteroids2COR3D.sdf_androsterone	-5.613	20.7366318	18.2816642	30.34457346	131.4518165	966.5505477	7677.274148	60238.3727	463488.6685	20.7366318	25.3738999	42.01532957	97.76440182	295.562708	1044.583605	3963.111354	15593.55567	20.7366318	1734.515357	9079723.574	1.07E+11	8.27E+14	5.16E+18	3.00E+22	1.70E+26	20.7366318	4.350251239	1.291777276	0.454023342	0.201808733	0.100572621	0.05379546	0.030057872	20.7366318	6.151257022	2.424750353	1.152819535	0.583624233	0.337876059	0.205972918	0.129670634	1.036999312	1.05585155	1.059511605	1.041681412	1.016446861	1.002562339	0.991420339	0.982864337
STEsteroids2COR3D.sdf_corticosterone	-7.881	24.47914865	18.33117474	19.97607844	36.83732822	115.7759207	529.5901141	2876.73574	16411.62448	24.47914865	24.42655759	33.91180135	61.73579861	139.9565928	372.9681551	1112.89817	3545.824074	24.47914865	1292.92942	744393.1343	1.56E+09	4.50E+12	1.31E+16	3.56E+19	8.95E+22	24.47914865	4.552546602	1.162344229	0.339031026	0.116255916	0.043891926	0.017641937	0.007392828	24.47914865	6.863741082	2.590493736	1.226528097	0.615796942	0.360594655	0.22207181	0.141463104	1.045885579	1.052012045	1.007162781	0.957627107	0.927860535	0.912216093	0.901378173	0.893445394
STEsteroids2COR3D.sdf_cortisol	-7.881	25.57446877	23.66176938	40.49660753	107.1875878	364.1041368	1442.972116	6392.110963	30751.87489	25.57446877	56.09615688	197.2685748	980.5170024	6354.365978	50317.68918	463658.3242	4854730.716	25.57446877	1399.785119	1482135.406	4.69E+09	1.26E+13	3.19E+16	8.09E+19	2.10E+23	25.57446877	4.820455741	1.276954844	0.399801277	0.151035103	0.063192144	0.028309176	0.013271315	25.57446877	7.094709365	2.662114078	1.250314358	0.624126995	0.365987113	0.226129077	0.14466157	1.047372898	1.061664057	1.041292305	1.043865109	1.057944448	1.054176887	1.049089506	1.038127825
STEsteroids2COR3D.sdf_cortisone	-6.892	25.61069935	19.67222752	23.65076114	44.73988569	117.038217	356.7735915	1171.887439	3981.660233	25.61069935	29.95123323	45.84508988	89.42228514	210.0823636	570.8144299	1711.159184	5545.000664	25.61069935	2230.305393	8236596.79	4.60E+10	2.42E+14	1.22E+18	6.04E+21	2.92E+25	25.61069935	4.771045746	1.241426176	0.377588563	0.136359609	0.054389077	0.023114428	0.010254247	25.61069935	7.083114835	2.658843703	1.265403707	0.633072846	0.375703402	0.233874402	0.150717484	1.049597022	1.069340294	1.056400447	1.044575139	1.039015104	1.030556123	1.019498096	1.007121625
STEsteroids2COR3D.sdf_dehydroepiandrosterone	-5	20.6572067	14.42808348	12.69028339	15.27253294	29.26992244	78.84304179	245.0153096	784.7616192	20.6572067	12.2773502	20.59692587	63.72763297	255.3820238	1122.735163	5060.517105	22698.09827	20.6572067	596.605828	298029.1377	5.22E+08	9.20E+11	1.33E+15	1.72E+18	2.10E+21	20.6572067	4.375975211	1.231912492	0.411172004	0.158792601	0.066973347	0.029873148	0.013827517	20.6572067	6.131744586	2.435831528	1.179760191	0.595286563	0.349269808	0.215153472	0.136636033	1.043502528	1.072036012	1.077448033	1.088951337	1.095087289	1.100268368	1.089520692	1.079844371
STEsteroids2COR3D.sdf_11_deoxycorticosterone	-7.653	23.46817228	16.5943524	18.91795606	38.30077596	114.269574	408.2986275	1567.05679	6137.807417	23.46817228	26.96406183	40.27557813	74.78313851	164.3111337	417.4177762	1182.326328	3619.540988	23.46817228	1630.029628	6735013.646	3.98E+10	2.00E+14	9.66E+17	4.63E+21	2.21E+25	23.46817228	4.339483495	1.131065525	0.331196131	0.116117236	0.044851969	0.018393007	0.007864838	23.46817228	6.578018674	2.506762563	1.197714409	0.604454316	0.354892315	0.218932158	0.139512766	1.045030476	1.063273229	1.019246693	0.981424384	0.956519082	0.944229637	0.936423945	0.932108689
STEsteroids2COR3D.sdf_11_deoxycortisol	-7.881	24.56873404	17.6689869	21.01602019	46.21346383	147.7585906	537.0032638	2010.842544	7591.969956	24.56873404	28.91038429	42.70783621	77.59250807	171.2501544	441.0729238	1268.199834	3915.879557	24.56873404	1444.403076	4111343.377	4.10E+10	2.76E+14	1.46E+18	6.97E+21	3.21E+25	24.56873404	4.478229862	1.155807192	0.341609322	0.120304556	0.046708263	0.019276303	0.008298378	24.56873404	6.812122993	2.575492853	1.222033043	0.612999078	0.3592237	0.221547553	0.14138124	1.047394595	1.064457399	1.022264532	0.97537081	0.955577172	0.948260353	0.945816325	0.944755194
STEsteroids2COR3D.sdf_dihydrotestosterone	-5.919	20.67390034	14.48733281	16.55828279	28.15990272	64.83911589	175.8132326	488.7478591	1399.677649	20.67390034	25.07242606	40.10955741	80.07910301	190.415329	513.9287227	1504.995127	4626.078914	20.67390034	2307.952069	2.22E+07	1.86E+11	1.52E+15	1.33E+19	1.17E+23	1.02E+27	20.67390034	4.188459799	1.174237619	0.383187079	0.144419599	0.05888271	0.02517848	0.011111173	20.67390034	6.131548598	2.419753914	1.142470099	0.589573646	0.341628933	0.208387359	0.131180303	1.037331099	1.050441917	1.038933659	1.032474226	1.029194036	1.025224874	1.025065537	1.028044446
STEsteroids2COR3D.sdf_estradiol	-5	19.48469217	11.51700983	10.9014433	50.04201659	565.7827006	5437.266284	43920.85033	318697.5468	19.48469217	36.65111514	100.0324359	367.9374525	1666.895509	8708.246194	50190.05355	308429.388	19.48469217	9389.147695	2.01E+09	1.48E+14	8.65E+18	4.85E+23	2.70E+28	1.50E+33	19.48469217	4.32814446	1.344527198	0.445987471	0.199043766	0.098546538	0.052450138	0.029356501	19.48469217	5.863348946	2.404330733	1.177518458	0.622576177	0.373365856	0.234736984	0.152046327	1.041143664	1.062608743	1.03292618	1.012472027	0.989117215	0.967775268	0.958091305	0.945587579
STEsteroids2COR3D.sdf_estriol	-5	20.35850545	12.17706562	10.8348182	45.97264389	540.2899007	5325.481858	43573.73365	318279.07	20.35850545	39.06726301	109.4887386	414.3477189	1925.743151	10289.90772	60280.18973	373638.452	20.35850545	8470.831441	1.96E+09	1.48E+14	8.67E+18	4.87E+23	2.71E+28	1.50E+33	20.35850545	4.430789054	1.348336158	0.439967209	0.193028476	0.094263062	0.049577246	0.027454067	20.35850545	6.008838517	2.445768384	1.184695171	0.628542	0.376707148	0.237033079	0.153786705	1.047626962	1.081260472	1.066686756	1.044553228	1.02055506	0.999777494	0.988810158	0.98440725
STEsteroids2COR3D.sdf_estrone	-5	19.50237328	11.59923675	10.91781854	45.68496996	506.1703572	4791.318499	37744.64901	266452.5333	19.50237328	36.81233878	100.4111233	370.5320222	1716.888983	9408.024741	57749.75842	379204.2612	19.50237328	3554.332303	1.49E+08	5.31E+12	1.31E+17	2.81E+21	5.74E+25	1.16E+30	19.50237328	4.349913515	1.343572944	0.456000462	0.204082124	0.101315809	0.053965204	0.030155592	19.50237328	5.885562901	2.421483346	1.200226909	0.643955242	0.391864886	0.249620634	0.163791625	1.038819403	1.051202604	1.01698454	1.001275084	0.992282553	0.975834438	0.958800147	0.947918958
STEsteroids2COR3D.sdf_etiocholanolone	-5.225	20.62988689	17.241548	22.70970197	56.29814131	261.3171557	1589.817816	9927.677294	59735.37773	20.62988689	13.42987573	12.54642439	15.15217464	21.91074898	37.32260894	72.17916564	154.4633371	20.62988689	517.9014589	547329.528	1.73E+09	3.48E+12	5.78E+15	9.04E+18	1.39E+22	20.62988689	4.338525593	1.275246577	0.431982245	0.179482063	0.083248739	0.041444261	0.021603562	20.62988689	6.216312057	2.454278721	1.160705485	0.586693271	0.339545814	0.2071958	0.130571093	1.041388881	1.064792142	1.062157203	1.05209083	1.039626032	1.024909153	1.010697058	1.000614358
STEsteroids2COR3D.sdf_pregnenolone	-5.225	22.50399899	16.56197322	15.29570579	19.34128174	36.79027467	99.29495142	307.3908057	984.8813867	22.50399899	13.75322428	22.42417388	62.52842241	225.2457161	924.1350088	4081.319074	18937.14768	22.50399899	1759.647628	8.04E+07	1.26E+12	1.52E+16	1.79E+20	2.09E+24	2.44E+28	22.50399899	4.57045173	1.25072303	0.40037227	0.153051387	0.06450697	0.02878441	0.013315944	22.50399899	6.40197718	2.469392621	1.179513521	0.591429978	0.345967797	0.212742437	0.134922217	1.047538123	1.066887624	1.049666303	1.015359603	0.98957761	0.971574495	0.961023069	0.955800474
STEsteroids2COR3D.sdf_17a_hydroxypregnenolone	-5	23.57342353	17.43808698	16.08135241	18.61937801	26.20086332	44.40110318	88.39666487	201.881505	23.57342353	15.27760181	25.51542679	68.03236527	222.7034525	813.2963509	3126.427582	12282.96808	23.57342353	1177.623412	2.30E+07	2.68E+11	2.08E+15	1.50E+19	1.07E+23	7.63E+26	23.57342353	4.676914722	1.234549988	0.383147772	0.141066588	0.057431031	0.024808951	0.011096506	23.57342353	6.648267489	2.545753849	1.207645636	0.599241828	0.349394781	0.21469181	0.136319485	1.049481487	1.073452562	1.065790904	1.054873833	1.039853753	1.026107518	1.016767086	1.008778846
STEsteroids2COR3D.sdf_progesterone	-7.38	22.49190241	15.76967292	17.02033312	30.29429763	79.56582051	260.4888929	955.387295	3701.931555	22.49190241	25.91732047	38.98630017	73.47338574	164.7463604	426.1153333	1225.82019	3798.12016	22.49190241	1540.163825	6319086.27	3.19E+10	1.41E+14	6.01E+17	2.54E+21	1.07E+25	22.49190241	4.258691658	1.124767065	0.329862696	0.11482866	0.043715103	0.017685919	0.00747682	22.49190241	6.44851101	2.498088452	1.193708973	0.608714795	0.356141268	0.218810291	0.138790792	1.041417604	1.067644746	1.043370143	1.016841635	0.984815802	0.965091213	0.95065478	0.945062652
STEsteroids2COR3D.sdf_17a_hydroxyprogesterone	-7.74	23.56475533	16.86229411	19.41311257	40.18421189	125.0732495	458.2175261	1768.989547	6931.531422	23.56475533	27.42240783	40.41219484	74.28762067	165.5479027	426.6572343	1225.998014	3790.034516	23.56475533	1364.334999	8922660.478	9.88E+10	7.14E+14	4.37E+18	2.52E+22	1.43E+26	23.56475533	4.398768942	1.146028919	0.337160583	0.11662906	0.044283869	0.017902126	0.007561324	23.56475533	6.683464606	2.566497948	1.216605007	0.616971351	0.360349591	0.221451839	0.140724806	1.044363077	1.064689663	1.042219494	1.020512026	1.000646178	0.992782273	0.994385704	0.999270782
STEsteroids2COR3D.sdf_testosterone	-6.724	20.64036637	14.30823029	15.74540494	25.98159723	57.28390974	155.8542921	502.5284872	1808.313913	20.64036637	24.28504287	37.51402203	72.07792706	163.7722072	415.9714401	1148.524399	3354.184957	20.64036637	3373.823362	3.81E+07	3.53E+11	3.21E+15	2.92E+19	2.66E+23	2.43E+27	20.64036637	4.087805926	1.140666281	0.34633769	0.125276418	0.049412955	0.020680942	0.009055075	20.64036637	6.146971061	2.444190079	1.166361733	0.599403396	0.349996492	0.214747175	0.135947063	1.039741273	1.056914138	1.040540432	1.034443068	1.038489991	1.025046598	1.012784061	1.000403764
STEsteroids2COR3D.sdf_prednisolone	-7.512	25.50809624	16.93255459	15.66363196	23.14946152	55.59994493	179.3240802	638.7995295	2317.697406	25.50809624	34.86457537	65.40354121	159.4262374	493.2569582	1829.881164	7637.460306	34122.73176	25.50809624	1811.259603	7499979.999	1.13E+11	1.27E+15	1.08E+19	8.00E+22	5.61E+26	25.50809624	4.951827963	1.31115718	0.410578843	0.155267179	0.065467921	0.029595762	0.014007649	25.50809624	7.094664262	2.681122076	1.269422182	0.641368054	0.379365164	0.235937367	0.151896366	1.047628877	1.060905012	1.031569762	1.005538565	0.99608636	0.986713809	0.982290978	0.979854485
STEsteroids2COR3D.sdf_cortisolacetat	-7.553	28.52568039	27.0386319	46.26717566	124.6898591	427.9170584	1691.128268	7353.330139	34270.32533	28.52568039	64.64756441	242.9448401	1408.816088	11308.88592	111292.7822	1224682.244	1.43E+07	28.52568039	1555.014634	1174743.05	3.87E+09	1.14E+13	2.99E+16	7.65E+19	1.99E+23	28.52568039	5.041505021	1.293398886	0.405358648	0.156231569	0.066765306	0.030498259	0.01458952	28.52568039	7.361651366	2.667644905	1.243783952	0.636447564	0.376686939	0.234472499	0.151035704	1.05009633	1.066657453	1.049515993	1.049200161	1.054911349	1.051886044	1.044532815	1.038178928
STEsteroids2COR3D.sdf_4_pregnene_3_11_20_trione	-6.779	23.55868492	17.61003717	19.61281431	33.2613289	80.33920536	238.5120944	767.5937139	2570.589505	23.55868492	26.47629068	40.75220042	80.49383474	194.0205128	545.9770669	1697.010926	5770.170711	23.55868492	1424.142804	785723.468	1.25E+09	2.62E+12	5.81E+15	1.28E+19	2.79E+22	23.55868492	4.5324538	1.200815417	0.365610953	0.131615412	0.052240919	0.022151857	0.009838129	23.55868492	6.723582047	2.582348181	1.240002588	0.630474673	0.374139395	0.23259919	0.149505197	1.043662808	1.070550834	1.062990715	1.052996089	1.052207474	1.049943334	1.050986199	1.045354483
STEsteroids2COR3D.sdf_epicorticosterone	-7.2	24.48910693	17.50294244	19.80879341	37.94660999	108.6964599	384.8002597	1487.524589	5913.002257	24.48910693	27.23567044	39.90152981	73.75044505	162.0858211	411.8098738	1165.632186	3564.012475	24.48910693	1570.723558	5999285.867	3.30E+10	1.46E+14	6.00E+17	2.41E+21	9.63E+24	24.48910693	4.486410133	1.156006094	0.33604462	0.116698773	0.044715438	0.018195989	0.007723282	24.48910693	6.797763006	2.568339474	1.216825065	0.612526547	0.359639549	0.222140696	0.141853786	1.048684441	1.066399471	1.025854742	0.987860458	0.961368548	0.943343296	0.931876214	0.926617069
STEsteroids2COR3D.sdf_19_nortestosterone	-6.144	19.55840831	14.08533207	16.00506386	26.54197065	58.46606575	158.969551	515.0807194	1856.762649	19.55840831	22.7255838	35.72074927	71.56028005	167.8652695	432.2791388	1196.924636	3489.62132	19.55840831	3736.442081	4.24E+07	3.88E+11	3.62E+15	3.43E+19	3.27E+23	3.11E+27	19.55840831	3.883057557	1.106187992	0.340511327	0.125332232	0.050203733	0.021302891	0.009447937	19.55840831	5.853777701	2.355423064	1.142865267	0.598254468	0.351860464	0.216988485	0.137812724	1.036458851	1.051632997	1.037413377	1.031059804	1.034459703	1.022455547	1.008679035	0.996738858
STEsteroids2COR3D.sdf_16a_17a_dihydroxyprogesterone	-6.247	24.4967744	17.9560785	22.0103847	49.95569291	164.831335	612.5126871	2326.795398	8795.910861	24.4967744	28.73127575	42.96446105	79.84595394	178.9530025	463.0443487	1325.681906	4058.060559	24.4967744	1304.390154	8908500.839	1.03E+11	7.56E+14	4.67E+18	2.73E+22	1.56E+26	24.4967744	4.518768272	1.161477477	0.339833451	0.116597544	0.043912825	0.017607866	0.007381123	24.4967744	6.86338076	2.611677122	1.22790831	0.621609536	0.363497564	0.223920578	0.142711848	1.047714411	1.070655369	1.046327821	1.030387487	1.016221633	1.013634036	1.018899942	1.02682316
STEsteroids2COR3D.sdf_16a_methylprogesterone	-7.12	23.34946973	16.77199682	19.14162063	37.54406002	108.5339007	375.057532	1377.543783	5159.88564	23.34946973	27.2185504	41.37214709	78.11154011	174.8783456	447.9821829	1270.678757	3869.477776	23.34946973	1465.235928	6175548.743	3.20E+10	1.41E+14	6.00E+17	2.52E+21	1.06E+25	23.34946973	4.356438816	1.133752826	0.329433729	0.113431971	0.042795665	0.017172177	0.00720219	23.34946973	6.5958603	2.532343746	1.204752977	0.603628451	0.35257518	0.216295262	0.137003029	1.048163082	1.077866345	1.049359749	1.030208003	1.005539933	0.991795457	0.980824697	0.9774407
STEsteroids2COR3D.sdf_19_norprogesterone	-6.817	21.43337666	15.45474927	17.22985675	31.11392419	81.75744443	267.2865562	978.5665814	3788.585789	21.43337666	24.48783373	37.62616517	73.50708483	168.9201455	441.7897128	1272.947313	3933.87371	21.43337666	1580.136997	6327285.846	3.09E+10	1.32E+14	5.36E+17	2.15E+21	8.63E+24	21.43337666	4.060611204	1.092248478	0.323195074	0.114294803	0.044121234	0.018072775	0.007728344	21.43337666	6.169064826	2.416777068	1.170324576	0.607539035	0.357733476	0.220889436	0.140626902	1.038347783	1.062783023	1.037514804	1.016119623	0.986484752	0.968019105	0.956524656	0.95405428
STEsteroids2COR3D.sdf_2a_methylcortisol	-7.688	26.38195432	19.73157512	21.26342824	38.3250486	113.102783	472.5368998	2366.723915	12654.39214	26.38195432	25.90719913	35.17349736	61.67075758	133.951856	344.3882315	1002.172073	3168.680512	26.38195432	1348.095897	1382945.368	4.65E+09	1.91E+13	7.66E+16	2.82E+20	9.63E+23	26.38195432	4.784062103	1.197705549	0.346755663	0.118500979	0.044757924	0.018051064	0.007591588	26.38195432	7.222280774	2.680262685	1.256748784	0.616390213	0.360219076	0.221645366	0.141266861	1.053124382	1.074196176	1.028839713	0.989793713	0.961364626	0.942680789	0.930685931	0.923511444
STEsteroids2COR3D.sdf_2a_methyl_9a_fluoro_cortisol	-5.797	27.5136093	20.64020238	21.89134107	37.8067685	107.8627833	445.959261	2243.436193	12106.68001	27.5136093	26.36031312	35.03771823	60.75970172	131.5732869	338.4233084	985.7883107	3119.31537	27.5136093	1326.840236	1378064.735	4.56E+09	1.86E+13	7.45E+16	2.76E+20	9.44E+23	27.5136093	5.008638073	1.240747198	0.358688648	0.122154551	0.045906094	0.018435623	0.007734419	27.5136093	7.541938407	2.774335604	1.292722144	0.628158616	0.366974487	0.225977869	0.144336439	1.056207095	1.080251291	1.042097511	1.004712547	0.976405009	0.96077934	0.951085871	0.944019465
[truncated: 552 more columns]
