# Supplementary material for: Choquet integral-based fuzzy molecular characterizations: when global definitions are computed from the dependency among atom/bond contributions (LOVIs/LOEIs)
Source: J Cheminform. 2018 Oct 25;10:51. doi: 10.1186/s13321-018-0306-7 (PMC6755596; doi:10.1186/s13321-018-0306-7)
Supplement: Supplementary file 3 — Additional file 3. Matrices of descriptors obtained from the calculation of the projects created in Additional file 2 on the Steroid dataset. [file 13321_2018_306_MOESM3_ESM.zip › Suppl. Info. 3/2 - Datasets L-measure = 0.5/AO2/AO2(0.8).csv]

molecules	pK(log1/K)	CHOQUET[0.5;AO2;0.8]_B_AB_nCi_2_M10_NS0_T_KA_h-s_MID	CHOQUET[0.5;AO2;0.8]_B_AB_nCi_2_M10_NS1_T_KA_h-s_MID	CHOQUET[0.5;AO2;0.8]_B_AB_nCi_2_M10_NS2_T_KA_h-s_MID	CHOQUET[0.5;AO2;0.8]_B_AB_nCi_2_M10_NS3_T_KA_h-s_MID	CHOQUET[0.5;AO2;0.8]_B_AB_nCi_2_M10_NS4_T_KA_h-s_MID	CHOQUET[0.5;AO2;0.8]_B_AB_nCi_2_M10_NS5_T_KA_h-s_MID	CHOQUET[0.5;AO2;0.8]_B_AB_nCi_2_M10_NS6_T_KA_h-s_MID	CHOQUET[0.5;AO2;0.8]_B_AB_nCi_2_M10_NS7_T_KA_h-s_MID	CHOQUET[0.5;AO2;0.8]_B_AB_nCi_2_M13_NS0_T_KA_h-s_MID	CHOQUET[0.5;AO2;0.8]_B_AB_nCi_2_M13_NS1_T_KA_h-s_MID	CHOQUET[0.5;AO2;0.8]_B_AB_nCi_2_M13_NS2_T_KA_h-s_MID	CHOQUET[0.5;AO2;0.8]_B_AB_nCi_2_M13_NS3_T_KA_h-s_MID	CHOQUET[0.5;AO2;0.8]_B_AB_nCi_2_M13_NS4_T_KA_h-s_MID	CHOQUET[0.5;AO2;0.8]_B_AB_nCi_2_M13_NS5_T_KA_h-s_MID	CHOQUET[0.5;AO2;0.8]_B_AB_nCi_2_M13_NS6_T_KA_h-s_MID	CHOQUET[0.5;AO2;0.8]_B_AB_nCi_2_M13_NS7_T_KA_h-s_MID	CHOQUET[0.5;AO2;0.8]_B_AB_nCi_2_M16_NS0_T_KA_h-s_MID	CHOQUET[0.5;AO2;0.8]_B_AB_nCi_2_M16_NS1_T_KA_h-s_MID	CHOQUET[0.5;AO2;0.8]_B_AB_nCi_2_M16_NS2_T_KA_h-s_MID	CHOQUET[0.5;AO2;0.8]_B_AB_nCi_2_M16_NS3_T_KA_h-s_MID	CHOQUET[0.5;AO2;0.8]_B_AB_nCi_2_M16_NS4_T_KA_h-s_MID	CHOQUET[0.5;AO2;0.8]_B_AB_nCi_2_M16_NS5_T_KA_h-s_MID	CHOQUET[0.5;AO2;0.8]_B_AB_nCi_2_M16_NS6_T_KA_h-s_MID	CHOQUET[0.5;AO2;0.8]_B_AB_nCi_2_M16_NS7_T_KA_h-s_MID	CHOQUET[0.5;AO2;0.8]_B_AB_nCi_2_M3_NS0_T_KA_h-s_MID	CHOQUET[0.5;AO2;0.8]_B_AB_nCi_2_M3_NS1_T_KA_h-s_MID	CHOQUET[0.5;AO2;0.8]_B_AB_nCi_2_M3_NS2_T_KA_h-s_MID	CHOQUET[0.5;AO2;0.8]_B_AB_nCi_2_M3_NS3_T_KA_h-s_MID	CHOQUET[0.5;AO2;0.8]_B_AB_nCi_2_M3_NS4_T_KA_h-s_MID	CHOQUET[0.5;AO2;0.8]_B_AB_nCi_2_M3_NS5_T_KA_h-s_MID	CHOQUET[0.5;AO2;0.8]_B_AB_nCi_2_M3_NS6_T_KA_h-s_MID	CHOQUET[0.5;AO2;0.8]_B_AB_nCi_2_M3_NS7_T_KA_h-s_MID	CHOQUET[0.5;AO2;0.8]_B_AB_nCi_2_M5_NS0_T_KA_h-s_MID	CHOQUET[0.5;AO2;0.8]_B_AB_nCi_2_M5_NS1_T_KA_h-s_MID	CHOQUET[0.5;AO2;0.8]_B_AB_nCi_2_M5_NS2_T_KA_h-s_MID	CHOQUET[0.5;AO2;0.8]_B_AB_nCi_2_M5_NS3_T_KA_h-s_MID	CHOQUET[0.5;AO2;0.8]_B_AB_nCi_2_M5_NS4_T_KA_h-s_MID	CHOQUET[0.5;AO2;0.8]_B_AB_nCi_2_M5_NS5_T_KA_h-s_MID	CHOQUET[0.5;AO2;0.8]_B_AB_nCi_2_M5_NS6_T_KA_h-s_MID	CHOQUET[0.5;AO2;0.8]_B_AB_nCi_2_M5_NS7_T_KA_h-s_MID	CHOQUET[0.5;AO2;0.8]_B_AB_nCi_2_M10_SS0_T_KA_h-s_MID	CHOQUET[0.5;AO2;0.8]_B_AB_nCi_2_M10_SS1_T_KA_h-s_MID	CHOQUET[0.5;AO2;0.8]_B_AB_nCi_2_M10_SS2_T_KA_h-s_MID	CHOQUET[0.5;AO2;0.8]_B_AB_nCi_2_M10_SS3_T_KA_h-s_MID	CHOQUET[0.5;AO2;0.8]_B_AB_nCi_2_M10_SS4_T_KA_h-s_MID	CHOQUET[0.5;AO2;0.8]_B_AB_nCi_2_M10_SS5_T_KA_h-s_MID	CHOQUET[0.5;AO2;0.8]_B_AB_nCi_2_M10_SS6_T_KA_h-s_MID	CHOQUET[0.5;AO2;0.8]_B_AB_nCi_2_M10_SS7_T_KA_h-s_MID
STEsteroids2COR3D.sdf_aldosterone	-6.279	25.61448991	21.15068463	26.45509322	59.38159317	185.2870191	642.5375173	2285.88176	8304.63313	25.61448991	31.69843815	56.08602174	128.7279428	362.8653879	1207.774468	4552.824418	18706.60386	25.61448991	1692.00386	6968930.169	8.88E+10	5.63E+14	3.06E+18	1.63E+22	8.59E+25	25.61448991	4.790754426	1.193985517	0.340821412	0.113317977	0.041387999	0.016159365	0.006594868	25.61448991	7.223762207	2.720079008	1.286050968	0.644829119	0.378450429	0.232869414	0.14813684	1.044893948	1.083495528	1.079227861	1.074425255	1.063021144	1.050097612	1.03320925	1.02236399
STEsteroids2COR3D.sdf_androstanediol	-5	20.72307561	16.56741909	18.39474853	32.39688057	75.32789089	200.174614	567.8380178	1673.58253	20.72307561	11.25538167	15.62282341	35.96026022	111.4268831	425.1427406	1840.446567	8377.512512	20.72307561	5943.361734	1.21E+08	2.41E+12	4.88E+16	9.35E+20	1.69E+25	2.93E+29	20.72307561	4.516807909	1.294829669	0.427535906	0.163480438	0.06823009	0.030248001	0.013975675	20.72307561	6.102148621	2.394682089	1.12998373	0.573813209	0.333419249	0.204210986	0.129036944	1.044787111	1.072705154	1.078460414	1.07934877	1.070791372	1.063259797	1.05890918	1.053208824
STEsteroids2COR3D.sdf_5_androstenediol	-5	20.71412906	14.84893339	13.60636444	16.65334177	27.5701699	59.49326424	156.2614355	469.0340009	20.71412906	12.46459241	20.23676004	55.88670703	200.1337758	809.4246712	3455.714778	15026.722	20.71412906	1014.121205	6524321.391	3.33E+10	1.33E+14	4.96E+17	1.82E+21	6.61E+24	20.71412906	4.360433478	1.221398062	0.401662251	0.154212338	0.064624226	0.028614865	0.013124172	20.71412906	6.119423363	2.419490809	1.157196618	0.583284401	0.341481338	0.21029508	0.133544381	1.047062348	1.079181806	1.084989432	1.079884901	1.06766195	1.053344056	1.039469841	1.024289145
STEsteroids2COR3D.sdf_4_androstenedione	-5.763	20.74028023	14.29962242	15.76708109	26.23023859	61.34741432	181.5041572	603.0988706	2120.34584	20.74028023	24.36941774	36.80983199	69.33066118	156.5351786	401.1639207	1128.149077	3388.788135	20.74028023	3326.539366	5.47E+07	4.84E+11	4.05E+15	3.38E+19	2.81E+23	2.35E+27	20.74028023	4.094523856	1.14137419	0.344611138	0.125158712	0.049589545	0.020822483	0.009127985	20.74028023	6.177643283	2.463510907	1.194526878	0.613001898	0.360851563	0.222715349	0.141848418	1.038492731	1.049588856	1.020318277	0.998693769	0.99430926	0.993693062	0.98548114	0.974771887
STEsteroids2COR3D.sdf_androsterone	-5.613	20.80648645	18.37152689	31.30649033	144.0410863	1089.19357	8653.547275	67339.31484	512728.9236	20.80648645	25.50628634	42.87404143	102.1728062	313.8345309	1114.016199	4220.175038	16577.85894	20.80648645	1900.916937	1.18E+07	1.26E+11	8.87E+14	5.29E+18	3.02E+22	1.71E+26	20.80648645	4.355715335	1.295318725	0.452792319	0.201426281	0.100423537	0.05373394	0.030031787	20.80648645	6.15833454	2.425568064	1.15670189	0.582609565	0.337453572	0.205770804	0.129567197	1.038004042	1.058112603	1.065931372	1.046107244	1.018350251	1.003713762	0.992841381	0.984749162
STEsteroids2COR3D.sdf_corticosterone	-7.881	24.57622864	18.46420431	20.6051644	40.03963237	134.6771306	649.6906298	3605.970617	20580.2278	24.57622864	24.68380721	34.8809901	64.86355695	149.7258154	404.5922036	1219.723135	3915.153123	24.57622864	1339.787459	854741.8792	1.98E+09	5.80E+12	1.64E+16	4.28E+19	1.03E+23	24.57622864	4.559494091	1.164179105	0.338850713	0.116179821	0.043861213	0.017630231	0.007388474	24.57622864	6.871946781	2.591677216	1.230122972	0.613423439	0.359665596	0.221594461	0.141193182	1.047266359	1.056130804	1.009540201	0.956016267	0.924003819	0.908332446	0.898025319	0.890742508
STEsteroids2COR3D.sdf_cortisol	-7.881	25.68573297	23.9590891	42.26763836	114.1798855	392.3652392	1578.163182	7127.080189	34935.62594	25.68573297	56.67567135	203.581867	1036.647662	6896.936184	56246.09641	536060.2357	5833481.174	25.68573297	1457.625176	1778191.023	5.46E+09	1.42E+13	3.54E+16	9.02E+19	2.37E+23	25.68573297	4.827106096	1.279354206	0.399005525	0.150706586	0.063061184	0.028257157	0.013250534	25.68573297	7.104422776	2.663247734	1.253393497	0.621635805	0.365030824	0.225652705	0.144400099	1.048482511	1.069552414	1.053092536	1.061273677	1.080121525	1.076293666	1.069730944	1.057790905
STEsteroids2COR3D.sdf_cortisone	-6.892	25.7239958	19.81415577	24.22710022	46.74005239	123.763495	379.8766848	1256.277631	4303.948045	25.7239958	30.14554786	46.65958561	92.33930323	219.59579	603.6859087	1835.95215	6056.481127	25.7239958	2341.524323	9266526.307	5.10E+10	2.66E+14	1.33E+18	6.49E+21	3.10E+25	25.7239958	4.779111959	1.24374625	0.377139971	0.136183025	0.054313963	0.023081527	0.010239502	25.7239958	7.093236272	2.660068275	1.2688888	0.629904757	0.374374234	0.233132421	0.150261555	1.050826531	1.073297343	1.060930567	1.049958909	1.045603186	1.037509954	1.026545044	1.014079661
STEsteroids2COR3D.sdf_dehydroepiandrosterone	-5	20.7369075	14.47823488	12.82201069	15.88025425	32.38587144	91.81957137	289.4581386	918.1882522	20.7369075	12.58434256	22.01744932	70.92726124	289.1652127	1269.575805	5656.841601	25003.50068	20.7369075	636.5262437	353357.1994	6.44E+08	1.07E+12	1.46E+15	1.81E+18	2.17E+21	20.7369075	4.381348892	1.233481515	0.410971628	0.158737114	0.066954782	0.029866815	0.013825369	20.7369075	6.139227871	2.436807244	1.184313407	0.593681071	0.348603465	0.214810867	0.136445287	1.044737768	1.073787283	1.082073207	1.098044983	1.108560556	1.116471616	1.107329207	1.097921285
STEsteroids2COR3D.sdf_11_deoxycorticosterone	-7.653	23.55890152	16.73619015	19.64490667	41.21596962	125.1999381	449.2959977	1720.958642	6699.281123	23.55890152	27.12939957	40.93216543	76.98262729	171.3717712	441.4176629	1268.074315	3934.194586	23.55890152	1786.612968	8207343.361	4.55E+10	2.22E+14	1.06E+18	5.07E+21	2.41E+25	23.55890152	4.346110976	1.135896357	0.330963236	0.115973354	0.04477806	0.018354614	0.007844399	23.55890152	6.586010991	2.507882639	1.201351133	0.602280718	0.353982686	0.218448161	0.139231859	1.046399833	1.068208583	1.024297432	0.984671583	0.956335213	0.940957304	0.931750228	0.92712124
STEsteroids2COR3D.sdf_11_deoxycortisol	-7.881	24.67101803	17.82498276	21.89992067	50.01885578	161.6473834	583.6817762	2161.045075	8071.792383	24.67101803	29.05876098	43.25958067	79.60863836	178.4426753	466.7073811	1359.650212	4240.087401	24.67101803	1557.967513	5411008.537	5.07E+10	3.08E+14	1.53E+18	7.11E+21	3.23E+25	24.67101803	4.486032235	1.159603034	0.341327129	0.120170244	0.046645064	0.01924678	0.008284467	24.67101803	6.821550457	2.576607011	1.225439285	0.610799309	0.358296954	0.221059587	0.141101798	1.048676036	1.07053855	1.028360693	0.979627967	0.958726688	0.95059007	0.947474118	0.945979411
STEsteroids2COR3D.sdf_dihydrotestosterone	-5.919	20.74228431	14.60595402	17.00092964	29.4419921	69.09679218	188.7655618	525.4388237	1501.25592	20.74228431	25.20978326	40.79174838	82.68706113	199.3518817	543.9917188	1606.004332	4969.720998	20.74228431	2612.38418	2.52E+07	2.03E+11	1.69E+15	1.48E+19	1.30E+23	1.12E+27	20.74228431	4.193963422	1.177018322	0.383084167	0.144333572	0.058829976	0.025147114	0.011091725	20.74228431	6.138456381	2.420566599	1.145174909	0.588584231	0.341210227	0.208183761	0.1310746	1.0385214	1.052033253	1.041604354	1.037287575	1.035500392	1.032512898	1.032754437	1.035852195
STEsteroids2COR3D.sdf_estradiol	-5	19.55221605	11.60957055	11.63029531	63.72463027	724.844557	6540.323883	49707.68386	344929.8364	19.55221605	36.91548156	102.5627763	385.0789685	1777.27533	9444.456838	55242.33872	343381.4979	19.55221605	12143.56308	2.29E+09	1.53E+14	8.72E+18	4.86E+23	2.70E+28	1.50E+33	19.55221605	4.332539618	1.354252076	0.44280571	0.197853192	0.098034194	0.05221882	0.029249295	19.55221605	5.870392098	2.405060985	1.180434438	0.620808716	0.372556254	0.234291175	0.151790789	1.042506454	1.067809801	1.042522984	1.019424578	0.990968345	0.965471761	0.953347824	0.940029771
STEsteroids2COR3D.sdf_estriol	-5	20.43689129	12.26798599	11.45503457	59.07668054	701.1666885	6464.238408	49595.55476	345699.6643	20.43689129	39.36177331	112.3223993	433.6434782	2048.605413	11096.44865	65690.39838	410047.7266	20.43689129	10925.34942	2.27E+09	1.53E+14	8.74E+18	4.88E+23	2.71E+28	1.50E+33	20.43689129	4.436405676	1.357423311	0.43684821	0.191864936	0.093766634	0.0493552	0.027352019	20.43689129	6.017395472	2.446587722	1.187183371	0.626927961	0.375983176	0.23664194	0.15356531	1.049398863	1.086662642	1.078516418	1.054924916	1.027087173	1.002930558	0.989469752	0.98413091
STEsteroids2COR3D.sdf_estrone	-5	19.56908949	11.69626109	11.60781965	57.99655903	650.109957	5763.913806	42684.01388	288130.2856	19.56908949	37.05697725	102.8826683	388.0605501	1839.777068	10306.10023	64401.10768	427680.6443	19.56908949	4001.633367	1.88E+08	5.99E+12	1.38E+17	2.87E+21	5.79E+25	1.16E+30	19.56908949	4.354688692	1.352082865	0.45318367	0.203015459	0.100855263	0.053758389	0.030060551	19.56908949	5.893025484	2.422217114	1.202540506	0.641690822	0.390676922	0.248901248	0.163347179	1.039875277	1.055863135	1.024915244	1.008335454	0.996876249	0.978675199	0.960380735	0.948893691
STEsteroids2COR3D.sdf_etiocholanolone	-5.225	20.70454917	17.32669633	23.28315424	60.60124958	297.5625855	1843.625596	11387.24934	67082.58925	20.70454917	13.61533964	12.9760318	15.95441107	23.44053522	40.89701669	81.37415433	178.7470234	20.70454917	554.8201118	712814.8681	2.04E+09	3.75E+12	5.99E+15	9.23E+18	1.41E+22	20.70454917	4.344152878	1.279442387	0.431092271	0.179174324	0.08312175	0.041391195	0.021581491	20.70454917	6.22371366	2.455021936	1.164433371	0.585696968	0.339141183	0.206997572	0.130466776	1.042613454	1.067207179	1.067852267	1.059085872	1.046171596	1.030887968	1.016938742	1.007955266
STEsteroids2COR3D.sdf_pregnenolone	-5.225	22.59293433	16.63667349	15.4820962	20.14115343	40.47362255	114.6682743	360.8307056	1151.404187	22.59293433	14.06149737	23.65432644	67.93559241	249.7349075	1039.262714	4648.241322	21816.06841	22.59293433	2149.754129	9.27E+07	1.29E+12	1.53E+16	1.79E+20	2.09E+24	2.45E+28	22.59293433	4.575888999	1.252646566	0.4001059	0.153000576	0.064493001	0.028780141	0.013314607	22.59293433	6.409832604	2.470497061	1.184265628	0.589727999	0.34531594	0.212424397	0.134753094	1.049212024	1.070333835	1.055012862	1.023195828	0.999292057	0.982945368	0.974008948	0.970279363
STEsteroids2COR3D.sdf_17a_hydroxypregnenolone	-5	23.67322308	17.50011574	16.21220028	18.95389048	27.10208805	47.16552863	97.52294681	231.8917053	23.67322308	15.6084467	26.81010222	72.92280269	241.6911266	886.1868786	3408.794491	13386.97472	23.67322308	1361.775157	2.84E+07	2.83E+11	2.11E+15	1.51E+19	1.07E+23	7.64E+26	23.67322308	4.682583332	1.236053312	0.382916427	0.141019668	0.057419688	0.024805851	0.011095611	23.67322308	6.65762856	2.546959809	1.212087641	0.597419401	0.348705109	0.214356507	0.136141502	1.050842921	1.075941544	1.069959222	1.061466231	1.04859283	1.036840452	1.028950832	1.022027922
STEsteroids2COR3D.sdf_progesterone	-7.38	22.5714975	15.89199816	17.63304017	32.61100374	88.52531749	296.4990526	1101.734915	4279.424358	22.5714975	26.08125642	39.65112053	75.79930439	172.3057458	451.7114745	1316.264497	4125.187322	22.5714975	1705.743659	7554284.16	3.60E+10	1.56E+14	6.56E+17	2.76E+21	1.16E+25	22.5714975	4.2656132	1.130190534	0.329604725	0.114665259	0.04363117	0.01764295	0.007453958	22.5714975	6.456820428	2.49900714	1.196896372	0.606567871	0.355171577	0.218278357	0.138476777	1.04274546	1.073045643	1.050184553	1.022900771	0.988682186	0.967322634	0.952322988	0.946841032
STEsteroids2COR3D.sdf_17a_hydroxyprogesterone	-7.74	23.65633268	17.00648036	20.23234643	43.85146766	139.8297615	513.9698415	1973.294327	7657.6716	23.65633268	27.57806706	41.00358535	76.49212145	173.1574039	453.0424356	1319.123686	4121.174004	23.65633268	1507.164902	1.16E+07	1.14E+11	7.61E+14	4.48E+18	2.55E+22	1.44E+26	23.65633268	4.406912943	1.150563299	0.336858195	0.116470932	0.044210741	0.017868253	0.007545151	23.65633268	6.693240872	2.567445734	1.219541912	0.614742457	0.359355581	0.220914456	0.140412444	1.045514625	1.070569818	1.049916674	1.0284348	1.008370372	1.001572921	1.004761944	1.011308459
STEsteroids2COR3D.sdf_testosterone	-6.724	20.7137706	14.43317585	16.27538434	27.55707305	62.72699674	178.9179842	602.5600582	2227.575732	20.7137706	24.43020405	38.1562323	74.25056458	170.4094105	436.3873683	1213.870285	3571.264262	20.7137706	3988.577188	4.36E+07	3.96E+11	3.60E+15	3.27E+19	2.98E+23	2.72E+27	20.7137706	4.094450444	1.147153128	0.346013349	0.125063964	0.04929723	0.02061896	0.009020969	20.7137706	6.154435187	2.444968669	1.169628488	0.597976823	0.34938217	0.214437048	0.135779871	1.040893686	1.06137356	1.045877796	1.039947917	1.04291602	1.027848449	1.014327709	1.001287142
STEsteroids2COR3D.sdf_prednisolone	-7.512	25.61494525	17.03218495	16.02890889	24.73588986	62.50194263	206.7247486	738.3533042	2662.121076	25.61494525	35.15074492	66.83256776	166.1232714	525.0994473	1984.223963	8387.644216	37747.56595	25.61494525	1907.704217	9935601.899	1.47E+11	1.48E+15	1.16E+19	8.28E+22	5.69E+26	25.61494525	4.958946056	1.313594584	0.409875968	0.154999572	0.065355342	0.029546626	0.01398585	25.61494525	7.104357694	2.682222085	1.271871134	0.638486507	0.378212127	0.235326808	0.151544165	1.048936566	1.066066367	1.036621517	1.010482504	1.00270565	0.994946339	0.99199926	0.990786096
STEsteroids2COR3D.sdf_cortisolacetat	-7.553	28.647268	27.37173607	48.21968368	132.4667267	458.354708	1828.031948	8044.160794	37938.6103	28.647268	65.3775253	251.3718755	1501.757862	12391.04917	124280.7481	1381628.773	1.62E+07	28.647268	1603.714094	1411749.508	4.70E+09	1.31E+13	3.35E+16	8.59E+19	2.26E+23	28.647268	5.048277527	1.296009845	0.404558992	0.155890444	0.066626214	0.030442672	0.014567321	28.647268	7.371938094	2.669948893	1.247303226	0.633658926	0.37545919	0.233781608	0.150615103	1.051669819	1.073872451	1.059972224	1.06418858	1.073859914	1.070701998	1.062989178	1.057254513
STEsteroids2COR3D.sdf_4_pregnene_3_11_20_trione	-6.779	23.64898128	17.72290541	20.1018409	34.99444778	86.63049703	260.6834673	844.4923138	2837.112851	23.64898128	26.68787451	41.70548449	83.75230092	204.7854877	584.5656861	1846.137367	6392.346366	23.64898128	1472.999919	875688.5955	1.48E+09	3.16E+12	7.02E+15	1.54E+19	3.29E+22	23.64898128	4.539772864	1.202850702	0.365172387	0.131420914	0.052154716	0.02211344	0.009820908	23.64898128	6.73255761	2.583365916	1.24333698	0.627426256	0.372751007	0.231784246	0.148985689	1.044980062	1.07444304	1.069263384	1.062436746	1.065544051	1.066620839	1.069602337	1.064091684
STEsteroids2COR3D.sdf_epicorticosterone	-7.2	24.59697874	17.664043	20.50538482	40.60644121	119.1385918	426.32126	1650.347698	6523.663431	24.59697874	27.41756531	40.64400239	76.17182486	169.5644921	436.4505108	1252.073125	3878.290062	24.59697874	1725.951903	7320584.7	3.73E+10	1.58E+14	6.41E+17	2.56E+21	1.02E+25	24.59697874	4.49400018	1.160224348	0.335828192	0.116567244	0.044648513	0.018161408	0.007705058	24.59697874	6.806540125	2.569492682	1.22035561	0.610257956	0.358751103	0.221685639	0.141595697	1.049944723	1.071235167	1.031053214	0.992159821	0.96357231	0.943134595	0.930324148	0.92457347
STEsteroids2COR3D.sdf_19_nortestosterone	-6.144	19.62246173	14.20517968	16.50521095	28.05696533	63.87825111	182.454802	616.6025232	2281.394239	19.62246173	22.85282468	36.40191755	73.88831522	174.6282201	452.0786546	1258.533182	3693.142414	19.62246173	4421.308725	4.76E+07	4.34E+11	4.07E+15	3.86E+19	3.67E+23	3.48E+27	19.62246173	3.888508732	1.114817928	0.340187544	0.125111436	0.05007991	0.021234885	0.009409791	19.62246173	5.860210135	2.356205847	1.145863615	0.597151632	0.351370466	0.216730564	0.137667676	1.037467636	1.055946104	1.04248895	1.03623494	1.038370658	1.024123194	1.00893947	0.996136992
STEsteroids2COR3D.sdf_16a_17a_dihydroxyprogesterone	-6.247	24.60300405	18.12657202	23.02913067	54.62136089	182.9257377	676.6532468	2545.179653	9517.202628	24.60300405	28.892109	43.59627715	82.1518916	186.765496	489.6938679	1417.108293	4373.341176	24.60300405	1437.006192	1.17E+07	1.19E+11	8.04E+14	4.79E+18	2.75E+22	1.57E+26	24.60300405	4.527932305	1.16528736	0.339525321	0.116442462	0.043843453	0.017576511	0.007366401	24.60300405	6.874267811	2.612699682	1.23079202	0.619372314	0.362533869	0.223414058	0.142423869	1.048928412	1.077030109	1.054728695	1.039709163	1.026185658	1.025050374	1.031711186	1.040976236
STEsteroids2COR3D.sdf_16a_methylprogesterone	-7.12	23.44535857	16.92143627	19.91973487	40.78826572	121.4227456	424.5472142	1561.056145	5814.065012	23.44535857	27.3922842	42.06543017	80.45256136	182.3308236	472.5108543	1355.309648	4170.517298	23.44535857	1618.928118	7444230.611	3.61E+10	1.56E+14	6.53E+17	2.73E+21	1.14E+25	23.44535857	4.364264113	1.138507548	0.329145491	0.113265378	0.042714792	0.017132201	0.007181424	23.44535857	6.6052579	2.533254657	1.208147932	0.601189419	0.351551202	0.215758387	0.136696229	1.049691859	1.084096504	1.057264178	1.038442206	1.012565247	0.997562305	0.985968316	0.98241354
STEsteroids2COR3D.sdf_19_norprogesterone	-6.817	21.50447078	15.57386454	17.82232597	33.37835083	90.64123845	303.2788086	1125.682895	4368.760142	21.50447078	24.63785296	38.32869301	75.93499373	176.4852265	466.7008906	1360.140183	4249.553958	21.50447078	1742.513791	7516225.782	3.47E+10	1.44E+14	5.79E+17	2.31E+21	9.26E+24	21.50447078	4.066322714	1.098606831	0.322948317	0.114123245	0.044031985	0.018026295	0.007703238	21.50447078	6.176406938	2.417712965	1.173303285	0.60577778	0.356899688	0.220408241	0.140329694	1.039519509	1.06789333	1.043438587	1.020913165	0.988619358	0.967933597	0.955259369	0.952484514
STEsteroids2COR3D.sdf_2a_methylcortisol	-7.688	26.50398577	19.88581692	21.86289964	41.28836407	129.2851388	567.9797782	2918.089467	15694.54113	26.50398577	26.16908003	36.09619423	64.51834331	142.8214916	373.6859057	1104.483138	3535.36463	26.50398577	1416.352899	1642762.028	5.88E+09	2.42E+13	9.39E+16	3.31E+20	1.08E+24	26.50398577	4.79306635	1.200331565	0.346512358	0.11840667	0.044721444	0.018037415	0.007586531	26.50398577	7.232987938	2.681477564	1.260124003	0.613646386	0.359204762	0.221146314	0.140995522	1.054651664	1.078344551	1.031937515	0.990432686	0.962253226	0.945494879	0.935771125	0.930357834
STEsteroids2COR3D.sdf_2a_methyl_9a_fluoro_cortisol	-5.797	27.64549302	20.79891315	22.45862819	40.59609464	123.4710994	540.0593662	2794.638963	15166.14618	27.64549302	26.63603167	36.01512771	63.75971014	140.7905356	368.3949121	1089.242146	3487.44476	27.64549302	1397.45708	1643000.808	5.76E+09	2.36E+13	9.17E+16	3.24E+20	1.06E+24	27.64549302	5.019020218	1.243314747	0.358422091	0.122067216	0.045873304	0.018423388	0.007729877	27.64549302	7.554118983	2.775758077	1.296073016	0.625056937	0.365871682	0.225447055	0.144051716	1.05792872	1.084980449	1.046091023	1.005769016	0.977496349	0.963888852	0.956507784	0.951461855
[truncated: 552 more columns]
