# Supplementary material for: Choquet integral-based fuzzy molecular characterizations: when global definitions are computed from the dependency among atom/bond contributions (LOVIs/LOEIs)
Source: J Cheminform. 2018 Oct 25;10:51. doi: 10.1186/s13321-018-0306-7 (PMC6755596; doi:10.1186/s13321-018-0306-7)
Supplement: Supplementary file 3 — Additional file 3. Matrices of descriptors obtained from the calculation of the projects created in Additional file 2 on the Steroid dataset. [file 13321_2018_306_MOESM3_ESM.zip › Suppl. Info. 3/2 - Datasets L-measure = 0.5/AO2/AO2(0.9).csv]

molecules	pK(log1/K)	CHOQUET[0.5;AO2;0.9]_B_AB_nCi_2_M10_NS0_T_KA_h-s_MID	CHOQUET[0.5;AO2;0.9]_B_AB_nCi_2_M10_NS1_T_KA_h-s_MID	CHOQUET[0.5;AO2;0.9]_B_AB_nCi_2_M10_NS2_T_KA_h-s_MID	CHOQUET[0.5;AO2;0.9]_B_AB_nCi_2_M10_NS3_T_KA_h-s_MID	CHOQUET[0.5;AO2;0.9]_B_AB_nCi_2_M10_NS4_T_KA_h-s_MID	CHOQUET[0.5;AO2;0.9]_B_AB_nCi_2_M10_NS5_T_KA_h-s_MID	CHOQUET[0.5;AO2;0.9]_B_AB_nCi_2_M10_NS6_T_KA_h-s_MID	CHOQUET[0.5;AO2;0.9]_B_AB_nCi_2_M10_NS7_T_KA_h-s_MID	CHOQUET[0.5;AO2;0.9]_B_AB_nCi_2_M13_NS0_T_KA_h-s_MID	CHOQUET[0.5;AO2;0.9]_B_AB_nCi_2_M13_NS1_T_KA_h-s_MID	CHOQUET[0.5;AO2;0.9]_B_AB_nCi_2_M13_NS2_T_KA_h-s_MID	CHOQUET[0.5;AO2;0.9]_B_AB_nCi_2_M13_NS3_T_KA_h-s_MID	CHOQUET[0.5;AO2;0.9]_B_AB_nCi_2_M13_NS4_T_KA_h-s_MID	CHOQUET[0.5;AO2;0.9]_B_AB_nCi_2_M13_NS5_T_KA_h-s_MID	CHOQUET[0.5;AO2;0.9]_B_AB_nCi_2_M13_NS6_T_KA_h-s_MID	CHOQUET[0.5;AO2;0.9]_B_AB_nCi_2_M13_NS7_T_KA_h-s_MID	CHOQUET[0.5;AO2;0.9]_B_AB_nCi_2_M16_NS0_T_KA_h-s_MID	CHOQUET[0.5;AO2;0.9]_B_AB_nCi_2_M16_NS1_T_KA_h-s_MID	CHOQUET[0.5;AO2;0.9]_B_AB_nCi_2_M16_NS2_T_KA_h-s_MID	CHOQUET[0.5;AO2;0.9]_B_AB_nCi_2_M16_NS3_T_KA_h-s_MID	CHOQUET[0.5;AO2;0.9]_B_AB_nCi_2_M16_NS4_T_KA_h-s_MID	CHOQUET[0.5;AO2;0.9]_B_AB_nCi_2_M16_NS5_T_KA_h-s_MID	CHOQUET[0.5;AO2;0.9]_B_AB_nCi_2_M16_NS6_T_KA_h-s_MID	CHOQUET[0.5;AO2;0.9]_B_AB_nCi_2_M16_NS7_T_KA_h-s_MID	CHOQUET[0.5;AO2;0.9]_B_AB_nCi_2_M3_NS0_T_KA_h-s_MID	CHOQUET[0.5;AO2;0.9]_B_AB_nCi_2_M3_NS1_T_KA_h-s_MID	CHOQUET[0.5;AO2;0.9]_B_AB_nCi_2_M3_NS2_T_KA_h-s_MID	CHOQUET[0.5;AO2;0.9]_B_AB_nCi_2_M3_NS3_T_KA_h-s_MID	CHOQUET[0.5;AO2;0.9]_B_AB_nCi_2_M3_NS4_T_KA_h-s_MID	CHOQUET[0.5;AO2;0.9]_B_AB_nCi_2_M3_NS5_T_KA_h-s_MID	CHOQUET[0.5;AO2;0.9]_B_AB_nCi_2_M3_NS6_T_KA_h-s_MID	CHOQUET[0.5;AO2;0.9]_B_AB_nCi_2_M3_NS7_T_KA_h-s_MID	CHOQUET[0.5;AO2;0.9]_B_AB_nCi_2_M5_NS0_T_KA_h-s_MID	CHOQUET[0.5;AO2;0.9]_B_AB_nCi_2_M5_NS1_T_KA_h-s_MID	CHOQUET[0.5;AO2;0.9]_B_AB_nCi_2_M5_NS2_T_KA_h-s_MID	CHOQUET[0.5;AO2;0.9]_B_AB_nCi_2_M5_NS3_T_KA_h-s_MID	CHOQUET[0.5;AO2;0.9]_B_AB_nCi_2_M5_NS4_T_KA_h-s_MID	CHOQUET[0.5;AO2;0.9]_B_AB_nCi_2_M5_NS5_T_KA_h-s_MID	CHOQUET[0.5;AO2;0.9]_B_AB_nCi_2_M5_NS6_T_KA_h-s_MID	CHOQUET[0.5;AO2;0.9]_B_AB_nCi_2_M5_NS7_T_KA_h-s_MID	CHOQUET[0.5;AO2;0.9]_B_AB_nCi_2_M10_SS0_T_KA_h-s_MID	CHOQUET[0.5;AO2;0.9]_B_AB_nCi_2_M10_SS1_T_KA_h-s_MID	CHOQUET[0.5;AO2;0.9]_B_AB_nCi_2_M10_SS2_T_KA_h-s_MID	CHOQUET[0.5;AO2;0.9]_B_AB_nCi_2_M10_SS3_T_KA_h-s_MID	CHOQUET[0.5;AO2;0.9]_B_AB_nCi_2_M10_SS4_T_KA_h-s_MID	CHOQUET[0.5;AO2;0.9]_B_AB_nCi_2_M10_SS5_T_KA_h-s_MID	CHOQUET[0.5;AO2;0.9]_B_AB_nCi_2_M10_SS6_T_KA_h-s_MID	CHOQUET[0.5;AO2;0.9]_B_AB_nCi_2_M10_SS7_T_KA_h-s_MID
STEsteroids2COR3D.sdf_aldosterone	-6.279	25.7203779	21.2696825	27.3426833	63.94649613	202.1313688	699.0951844	2477.292852	8974.90485	25.7203779	31.97681067	57.45861165	134.0545691	383.8434025	1296.809617	4956.504952	20604.00518	25.7203779	1774.600414	9357837.56	9.91E+10	5.80E+14	3.10E+18	1.64E+22	8.66E+25	25.7203779	4.797614671	1.19712997	0.340549263	0.113230945	0.041358667	0.01614943	0.006591525	25.7203779	7.231816568	2.721305424	1.289352744	0.642283298	0.377563696	0.232429397	0.147889628	1.046090894	1.088594573	1.085362906	1.079581889	1.067051626	1.05410616	1.039086285	1.030357656
STEsteroids2COR3D.sdf_androstanediol	-5	20.79647502	16.64350675	18.74071346	33.69827884	79.0467097	211.0403741	601.6321612	1784.061372	20.79647502	11.48406311	16.42696221	39.23486444	126.4025533	497.1097742	2176.889465	9864.013144	20.79647502	6744.299773	1.33E+08	2.66E+12	5.33E+16	9.98E+20	1.76E+25	3.01E+29	20.79647502	4.52131115	1.296729203	0.427064227	0.16335792	0.068187061	0.030232008	0.013969716	20.79647502	6.108891742	2.395555079	1.133469887	0.573195519	0.333191811	0.20410869	0.12898904	1.046527432	1.07483772	1.083535419	1.086141172	1.07816143	1.070501016	1.065639581	1.059243218
STEsteroids2COR3D.sdf_5_androstenediol	-5	20.79445573	14.89844086	13.70566827	17.03070338	29.00598931	65.04381858	177.9397787	553.115555	20.79445573	12.75922876	21.39052624	61.03251963	222.9155318	909.341176	3878.829114	16773.63002	20.79445573	1178.875017	7912226.043	3.72E+10	1.44E+14	5.30E+17	1.93E+21	7.02E+24	20.79445573	4.365432138	1.222770286	0.401487423	0.154167039	0.064611071	0.028610955	0.013123008	20.79445573	6.126458	2.420389412	1.161730081	0.582256305	0.341102126	0.21012316	0.133460788	1.048703695	1.081974157	1.088945199	1.08680564	1.077701436	1.066537636	1.054886331	1.041371892
STEsteroids2COR3D.sdf_4_androstenedione	-5.763	20.81373355	14.4186468	16.23006478	27.77566407	67.74548246	207.3455457	703.012661	2487.062585	20.81373355	24.49742789	37.34626214	71.19977534	162.5425155	420.5258729	1192.865306	3609.291028	20.81373355	3854.424257	5.67E+07	4.88E+11	4.07E+15	3.39E+19	2.83E+23	2.36E+27	20.81373355	4.101200885	1.148441696	0.344346534	0.124973008	0.049489108	0.020768997	0.009098808	20.81373355	6.185597584	2.464301344	1.19745166	0.611044849	0.359861143	0.222139682	0.141494087	1.039406013	1.053084604	1.023822239	1.001628252	0.997956894	0.997770412	0.990069524	0.979392174
STEsteroids2COR3D.sdf_androsterone	-5.613	20.87631769	18.46011693	32.25970636	156.5117009	1205.075242	9532.736261	73486.13172	553987.6141	20.87631769	25.63958498	43.72422519	106.4127117	330.7079063	1175.674464	4443.887232	17439.15948	20.87631769	2073.854426	1.45E+07	1.41E+11	9.21E+14	5.36E+18	3.03E+22	1.71E+26	20.87631769	4.361151284	1.298627591	0.451555218	0.201042799	0.100274244	0.05367238	0.030005697	20.87631769	6.165400002	2.426378789	1.160485406	0.581633044	0.337040805	0.205573024	0.129465977	1.039051933	1.060242537	1.072338716	1.050789226	1.020842253	1.005655574	0.995239459	0.987764573
STEsteroids2COR3D.sdf_corticosterone	-7.881	24.67452317	18.60068538	21.25162514	43.37109866	154.938014	778.5150957	4368.579027	24805.33958	24.67452317	24.94264174	35.82596069	67.84612834	158.8995069	434.1081337	1319.321982	4260.525543	24.67452317	1385.480113	975592.3813	2.43E+09	7.12E+12	1.95E+16	4.87E+19	1.13E+23	24.67452317	4.566465938	1.165978804	0.33867556	0.116105078	0.043830894	0.017618636	0.00738415	24.67452317	6.880148484	2.592846069	1.233494392	0.611107408	0.358754355	0.221126999	0.14092909	1.048772131	1.060285384	1.011917467	0.954350067	0.920048378	0.904326745	0.894575871	0.888005253
STEsteroids2COR3D.sdf_cortisol	-7.881	25.79799954	24.25749124	43.94278553	120.511243	418.2003367	1707.671471	7857.916054	39141.70962	25.79799954	57.25707514	209.6394299	1090.122283	7423.706413	62172.93552	611255.8952	6885867.87	25.79799954	1513.864767	2077204.62	6.13E+09	1.55E+13	3.86E+16	9.94E+19	2.63E+23	25.79799954	4.833788013	1.281776511	0.398227629	0.150382136	0.062931533	0.028205572	0.013229896	25.79799954	7.114131103	2.664370255	1.256328591	0.61921653	0.364092405	0.225185388	0.144143771	1.049674911	1.077562739	1.065723772	1.080351171	1.104426381	1.101244268	1.093440719	1.080823684
STEsteroids2COR3D.sdf_cortisone	-6.892	25.83823754	19.95804669	24.78942069	48.63083865	130.0002291	401.3111626	1335.633172	4614.257723	25.83823754	30.34236982	47.45931278	95.11037804	228.4945015	634.7968381	1957.520528	6568.677736	25.83823754	2450.70267	1.02E+07	5.54E+10	2.86E+14	1.42E+18	6.84E+21	3.24E+25	25.83823754	4.787213084	1.246042886	0.376708424	0.136011852	0.054240867	0.023049385	0.010225043	25.83823754	7.103361035	2.661281674	1.272178378	0.626838841	0.373073972	0.232407365	0.149816152	1.052140278	1.077236775	1.065447997	1.055356093	1.052312624	1.044897467	1.034471316	1.022379066
STEsteroids2COR3D.sdf_dehydroepiandrosterone	-5	20.81719556	14.52818977	12.95378278	16.51938151	35.7104932	105.0460522	331.6319385	1035.689598	20.81719556	12.88346009	23.40032263	77.85803267	320.4628887	1398.740552	6154.578045	26842.67532	20.81719556	675.0684166	411696.1419	7.62E+08	1.19E+12	1.55E+15	1.88E+18	2.22E+21	20.81719556	4.386750906	1.235033023	0.410771126	0.158681691	0.066936248	0.029860491	0.013823223	20.81719556	6.146712493	2.4377724	1.188620675	0.592140799	0.3479534	0.214475735	0.136258496	1.046060169	1.075414833	1.086432879	1.106589057	1.121611478	1.132293186	1.125155686	1.116270211
STEsteroids2COR3D.sdf_11_deoxycorticosterone	-7.653	23.65083851	16.88061341	20.36748595	44.01356419	135.3622851	486.5251928	1856.638372	7178.802806	23.65083851	27.29687686	41.57510127	79.07650749	178.058095	464.3515042	1350.85199	4239.346733	23.65083851	1948.657345	9587492.614	5.04E+10	2.42E+14	1.15E+18	5.46E+21	2.59E+25	23.65083851	4.352758553	1.140980219	0.330748073	0.115839152	0.044708389	0.018318167	0.007824875	23.65083851	6.593986083	2.508988663	1.204787961	0.600169947	0.353093782	0.217975447	0.138957528	1.047887834	1.072934891	1.029364501	0.987979102	0.956197779	0.937706941	0.927109559	0.922206127
STEsteroids2COR3D.sdf_11_deoxycortisol	-7.881	24.77429217	17.98481523	22.78636183	53.65180397	174.1516055	623.7515855	2285.034283	8454.572496	24.77429217	29.20905543	43.80545376	81.56325705	185.3619351	491.3075518	1447.003909	4547.234002	24.77429217	1671.85688	6844476.222	5.89E+10	3.28E+14	1.57E+18	7.17E+21	3.25E+25	24.77429217	4.493864214	1.163473207	0.341062644	0.120041891	0.046584213	0.019218212	0.008270945	24.77429217	6.830960003	2.577709866	1.228639649	0.608675522	0.357392416	0.220582928	0.140828704	1.050048165	1.076531966	1.034620286	0.984389781	0.962455374	0.953544328	0.94980005	0.947934699
STEsteroids2COR3D.sdf_dihydrotestosterone	-5.919	20.81083989	14.72437378	17.41831708	30.62232122	72.94437174	200.2188879	556.8530048	1586.414227	20.81083989	25.34946108	41.46457704	85.18864888	207.7497149	571.9227488	1699.419754	5288.459771	20.81083989	2928.976049	2.78E+07	2.19E+11	1.85E+15	1.63E+19	1.42E+23	1.20E+27	20.81083989	4.199487985	1.179953513	0.382988606	0.1442543	0.058780924	0.025117689	0.011073305	20.81083989	6.145342629	2.421369253	1.147873952	0.587619583	0.340798899	0.207983845	0.130970903	1.039776724	1.053579398	1.044284483	1.042302376	1.042193695	1.040352123	1.041077511	1.044282785
STEsteroids2COR3D.sdf_estradiol	-5	19.62077488	11.70244978	12.42304447	79.06170161	877.4478886	7423.752538	53673.98124	360684.4257	19.62077488	37.18098542	105.0256575	401.4590532	1882.544057	10151.03917	60111.03912	377012.0402	19.62077488	15344.58298	2.49E+09	1.55E+14	8.75E+18	4.86E+23	2.70E+28	1.50E+33	19.62077488	4.336950832	1.363870909	0.439788298	0.196687551	0.097528975	0.051989883	0.029142927	19.62077488	5.87746781	2.40578339	1.183251259	0.619067882	0.371753828	0.233848807	0.151536948	1.043981869	1.072839322	1.05233675	1.026411254	0.992691756	0.963044134	0.948394345	0.93427198
STEsteroids2COR3D.sdf_estriol	-5	20.51729986	12.35869942	12.13236228	74.05469658	857.7257896	7383.294843	53742.93073	362223.7655	20.51729986	39.65830435	115.0758147	451.9809361	2164.194052	11853.62596	70754.17038	443916.4716	20.51729986	13845.67217	2.48E+09	1.56E+14	8.78E+18	4.88E+23	2.71E+28	1.50E+33	20.51729986	4.442066897	1.366467938	0.433890549	0.190726336	0.093277337	0.049135517	0.027250795	20.51729986	6.026042711	2.447397288	1.18961843	0.625336279	0.375265158	0.23625372	0.153345369	1.051294487	1.091803573	1.090369873	1.065388054	1.033708197	1.006226687	0.990203262	0.983830535
STEsteroids2COR3D.sdf_estrone	-5	19.63664056	11.79414034	12.35130571	71.88313508	788.7065809	6541.875137	46058.12345	301106.597	19.63664056	37.30198045	105.2840582	404.8714097	1958.4411	11179.70285	70851.52087	474051.5886	19.63664056	4503.99317	2.24E+08	6.46E+12	1.42E+17	2.89E+21	5.81E+25	1.16E+30	19.63664056	4.359468012	1.36059014	0.450506763	0.201969837	0.100400688	0.053553548	0.029966198	19.63664056	5.90050468	2.422942303	1.204795717	0.639472448	0.389503767	0.248190151	0.162907502	1.041015965	1.060490305	1.03320081	1.015590268	1.001413084	0.981465721	0.961967651	0.949895139
STEsteroids2COR3D.sdf_etiocholanolone	-5.225	20.77969376	17.41128037	23.84749992	64.90217513	333.5851544	2081.118275	12648.8502	72939.96357	20.77969376	13.80313834	13.39851878	16.72030948	24.91630286	44.4757878	90.83242385	204.1638461	20.77969376	592.0425267	886424.7978	2.27E+09	3.92E+12	6.13E+15	9.38E+18	1.43E+22	20.77969376	4.349810666	1.283504723	0.43020716	0.178867548	0.082995036	0.041338213	0.021559447	20.77969376	6.23111911	2.455758799	1.168071133	0.584739827	0.338746137	0.206803561	0.130364617	1.043908837	1.069608227	1.073755925	1.066501317	1.053340578	1.037859463	1.024702888	1.017333658
STEsteroids2COR3D.sdf_pregnenolone	-5.225	22.68311185	16.71226419	15.67343589	20.98412955	44.38030886	130.4501305	412.6626198	1303.737695	22.68311185	14.36067139	24.81828064	73.0451969	272.8862211	1149.590447	5200.677914	24650.38655	22.68311185	2604.667966	1.01E+08	1.31E+12	1.53E+16	1.80E+20	2.10E+24	2.46E+28	22.68311185	4.58135626	1.254419279	0.39983919	0.152949792	0.064479042	0.028775875	0.013313271	22.68311185	6.417700491	2.471586743	1.188726667	0.588067764	0.344674408	0.212111285	0.134586635	1.051009581	1.073747106	1.060509676	1.031611906	1.010025681	0.995797369	0.988842127	0.986897173
STEsteroids2COR3D.sdf_17a_hydroxypregnenolone	-5	23.77401928	17.56238076	16.34178072	19.28258494	28.01443169	50.08185655	107.3587295	264.3494498	23.77401928	15.92874454	28.01886682	77.423718	258.7458149	950.8532082	3658.156644	14363.80222	23.77401928	1571.238914	3.27E+07	2.91E+11	2.12E+15	1.51E+19	1.08E+23	7.66E+26	23.77401928	4.688264354	1.237508513	0.382685509	0.140972767	0.057408346	0.024802751	0.011094716	23.77401928	6.666996696	2.548151589	1.216225915	0.59565464	0.348028058	0.214026622	0.135966279	1.052276731	1.078388881	1.074257717	1.06845386	1.058157462	1.048781828	1.042583769	1.036920247
STEsteroids2COR3D.sdf_progesterone	-7.38	22.65184949	16.0162119	18.24430848	34.90280293	97.41222516	332.1188402	1243.757626	4822.415611	22.65184949	26.24734828	40.30146019	78.014997	179.4367887	475.9547555	1402.46599	4437.625364	22.65184949	1878.24197	8690802.979	3.97E+10	1.68E+14	7.06E+17	2.96E+21	1.25E+25	22.65184949	4.272555637	1.135949464	0.329366485	0.114512877	0.04355217	0.01760224	0.00743216	22.65184949	6.465115483	2.499911893	1.19994812	0.604472075	0.354222078	0.217758365	0.138170005	1.044145451	1.078196562	1.056936276	1.028958205	0.992835677	0.970070914	0.954762676	0.949497051
STEsteroids2COR3D.sdf_17a_hydroxyprogesterone	-7.74	23.74851847	17.15375867	21.0575969	47.46332553	153.8094952	564.7867614	2152.057535	8264.945172	23.74851847	27.73552424	41.58571041	78.6187148	180.4273192	478.2263987	1407.976276	4436.113637	23.74851847	1658.750938	1.43E+07	1.25E+11	7.88E+14	4.54E+18	2.57E+22	1.44E+26	23.74851847	4.415083152	1.155225132	0.336575304	0.116320378	0.044140661	0.017835631	0.007529501	23.74851847	6.702996421	2.568381586	1.222358887	0.612578633	0.358383105	0.220388933	0.140107017	1.046695651	1.076303236	1.057784944	1.036803269	1.016978806	1.01161607	1.016525549	1.024696304
STEsteroids2COR3D.sdf_testosterone	-6.724	20.78755392	14.55908852	16.79492257	29.11202665	68.45901895	203.9464656	710.2890589	2667.981379	20.78755392	24.57804322	38.79077045	76.3217123	176.567551	455.1896899	1274.397326	3774.612717	20.78755392	4632.777478	4.85E+07	4.37E+11	3.97E+15	3.61E+19	3.29E+23	3.00E+27	20.78755392	4.101127615	1.153934826	0.345717041	0.124866853	0.04918867	0.020560384	0.008988516	20.78755392	6.161889446	2.445738652	1.172842935	0.596590778	0.348779476	0.214132645	0.135615752	1.042098828	1.065770062	1.051398849	1.045690732	1.047356441	1.030778053	1.016095697	1.002475994
STEsteroids2COR3D.sdf_prednisolone	-7.512	25.72298338	17.13475185	16.40715878	26.39172371	69.58813981	233.7653384	832.8507825	2980.188033	25.72298338	35.43857	68.2239344	172.5715898	555.5537524	2130.388397	9088.531865	41084.96771	25.72298338	2006.204455	1.27E+07	1.78E+11	1.63E+15	1.21E+19	8.40E+22	5.72E+26	25.72298338	4.966081189	1.316077817	0.409201911	0.154738795	0.065244919	0.029498198	0.013964287	25.72298338	7.114073234	2.683311324	1.27416743	0.63566175	0.377076174	0.234726186	0.151197975	1.050350243	1.071307414	1.042042517	1.015828132	1.00964973	1.003560781	1.002146494	1.002230889
STEsteroids2COR3D.sdf_cortisolacetat	-7.553	28.77018415	27.70359395	50.06361441	139.4637471	485.629699	1954.495222	8699.634503	41446.20786	28.77018415	66.10773192	259.4729989	1590.723978	13422.89666	136514.3044	1527033.814	1.79E+07	28.77018415	1650.49103	1666619.324	5.45E+09	1.46E+13	3.68E+16	9.49E+19	2.52E+23	28.77018415	5.055081148	1.298619547	0.403773516	0.155552437	0.066488194	0.030387456	0.014545246	28.77018415	7.382209895	2.672204532	1.250720018	0.630929064	0.374252841	0.233104457	0.150203347	1.053385543	1.081145216	1.0709447	1.080506416	1.094711768	1.091624189	1.08367805	1.078704625
STEsteroids2COR3D.sdf_4_pregnene_3_11_20_trione	-6.779	23.73994673	17.83720568	20.58487424	36.67715016	92.66917648	281.5941946	915.883227	3083.001161	23.73994673	26.90228597	42.6364952	86.83353405	214.8674795	621.2108904	1990.982739	7005.586131	23.73994673	1519.153973	965811.8188	1.71E+09	3.71E+12	8.22E+15	1.78E+19	3.74E+22	23.73994673	4.547128793	1.20491787	0.364752719	0.13123225	0.052070659	0.022075815	0.009803978	23.73994673	6.741541006	2.584370394	1.246532388	0.624446455	0.371389144	0.230987216	0.148478063	1.046368619	1.078123781	1.0754437	1.072125456	1.079445189	1.084453336	1.089744548	1.084794225
STEsteroids2COR3D.sdf_epicorticosterone	-7.2	24.70627106	17.82833876	21.19383892	43.17846536	129.0691444	464.9809267	1796.825988	7052.357932	24.70627106	27.60198477	41.37092459	78.46649603	176.591645	459.8342998	1335.177448	4182.581836	24.70627106	1886.248783	8553066.512	4.08E+10	1.69E+14	6.76E+17	2.69E+21	1.08E+25	24.70627106	4.501646106	1.16455629	0.335627444	0.11644435	0.044585343	0.018128539	0.007687629	24.70627106	6.815335682	2.570632344	1.223676032	0.608046644	0.357880631	0.221240416	0.141343363	1.05130135	1.07586484	1.036264467	0.996608879	0.966084232	0.943512668	0.929594556	0.92348134
STEsteroids2COR3D.sdf_19_nortestosterone	-6.144	19.68703837	14.32564142	16.99423157	29.56155942	69.61765178	207.8855164	725.6528795	2726.141469	19.68703837	22.98332726	37.07638033	76.09071146	180.8045333	470.0202333	1315.019073	3883.259039	19.68703837	5115.887619	5.23E+07	4.78E+11	4.50E+15	4.26E+19	4.04E+23	3.83E+27	19.68703837	3.89398837	1.123997674	0.339892093	0.124907098	0.049963941	0.021170673	0.009373511	19.68703837	5.866630166	2.35697891	1.148798543	0.596079022	0.350890773	0.216478056	0.13752564	1.038529418	1.060211949	1.047753054	1.041655395	1.042282413	1.025890126	1.0093439	0.995730236
STEsteroids2COR3D.sdf_16a_17a_dihydroxyprogesterone	-6.247	24.71033591	18.30121092	24.05368284	59.14390476	199.5443984	732.8693752	2728.55754	10097.70879	24.71033591	29.05482674	44.21717453	84.36271736	194.1619936	514.8350109	1503.103648	4668.797164	24.71033591	1579.624063	1.46E+07	1.31E+11	8.32E+14	4.85E+18	2.77E+22	1.57E+26	24.71033591	4.537150525	1.169217117	0.339236407	0.116294535	0.043776894	0.017546288	0.007352145	24.71033591	6.885166274	2.613711118	1.233570899	0.617199022	0.361589937	0.222918163	0.142142041	1.05017786	1.083264444	1.063390348	1.049564397	1.037131969	1.037743779	1.045807594	1.056269694
STEsteroids2COR3D.sdf_16a_methylprogesterone	-7.12	23.5430441	17.07412808	20.70005038	44.0085355	133.9913459	471.7551505	1730.874133	6398.181801	23.5430441	27.56823687	42.74161573	82.66637912	189.2975956	495.527414	1435.411709	4457.383521	23.5430441	1780.927882	8613699.914	3.98E+10	1.68E+14	7.00E+17	2.92E+21	1.22E+25	23.5430441	4.372143775	1.143554833	0.328875871	0.113109236	0.04263848	0.01709427	0.007161606	23.5430441	6.61468238	2.534153755	1.211334648	0.598803737	0.350546737	0.215232858	0.136396228	1.051289935	1.090036885	1.065243177	1.046845117	1.02005516	1.003936277	0.991892538	0.98823687
STEsteroids2COR3D.sdf_19_norprogesterone	-6.817	21.57641387	15.69459556	18.41119255	35.61959518	99.46872702	338.9201186	1268.202429	4912.642327	21.57641387	24.79078864	39.0159276	78.22882989	183.540025	490.1005002	1442.974739	4551.250202	21.57641387	1911.121023	8601151.789	3.80E+10	1.54E+14	6.17E+17	2.46E+21	9.85E+24	21.57641387	4.072054046	1.105533554	0.322717701	0.113963378	0.043948051	0.017982279	0.007679303	21.57641387	6.183734786	2.418633751	1.176143645	0.60405893	0.356085266	0.219939033	0.140039931	1.040768973	1.072758567	1.049337974	1.025635964	0.990848064	0.96809028	0.954369307	0.951309693
STEsteroids2COR3D.sdf_2a_methylcortisol	-7.688	26.6280942	20.04303089	22.4710035	44.32865327	146.2876047	668.6930513	3490.012002	18783.08857	26.6280942	26.43208087	36.9893148	67.23150354	151.2615683	401.7209934	1202.668083	3886.710986	26.6280942	1484.473903	1916191.648	7.18E+09	2.93E+13	1.09E+17	3.69E+20	1.17E+24	26.6280942	4.802126016	1.202932427	0.346275907	0.118314045	0.044685451	0.018023906	0.007581514	26.6280942	7.24371848	2.682682073	1.263259008	0.610980585	0.358209882	0.220656989	0.140729586	1.056285145	1.082312321	1.035114929	0.991163125	0.96341928	0.948854363	0.941687694	0.9382988
STEsteroids2COR3D.sdf_2a_methyl_9a_fluoro_cortisol	-5.797	27.779177	20.96043242	23.03481876	43.48448032	140.0976528	640.5740146	3370.924245	18284.20962	27.779177	26.91375857	36.96586464	66.62551721	149.551077	396.9908017	1188.278239	3839.661709	27.779177	1468.570957	1920255.295	7.03E+09	2.86E+13	1.07E+17	3.63E+20	1.15E+24	27.779177	5.029457643	1.245872893	0.35816181	0.121981326	0.045840942	0.018411278	0.007725371	27.779177	7.566324876	2.777169565	1.299159475	0.622045457	0.364788557	0.224925543	0.143772042	1.059764529	1.089550429	1.050113071	1.006879381	0.978846877	0.967484726	0.962647175	0.959838616
[truncated: 552 more columns]
