# Supplementary material for: Choquet integral-based fuzzy molecular characterizations: when global definitions are computed from the dependency among atom/bond contributions (LOVIs/LOEIs)
Source: J Cheminform. 2018 Oct 25;10:51. doi: 10.1186/s13321-018-0306-7 (PMC6755596; doi:10.1186/s13321-018-0306-7)
Supplement: Supplementary file 3 — Additional file 3. Matrices of descriptors obtained from the calculation of the projects created in Additional file 2 on the Steroid dataset. [file 13321_2018_306_MOESM3_ESM.zip › Suppl. Info. 3/2 - Datasets L-measure = 0.5/AO2/AO2(1.0).csv]

molecules	pK(log1/K)	CHOQUET[0.5;AO2;1.0]_B_AB_nCi_2_M10_NS0_T_KA_h-s_MID	CHOQUET[0.5;AO2;1.0]_B_AB_nCi_2_M10_NS1_T_KA_h-s_MID	CHOQUET[0.5;AO2;1.0]_B_AB_nCi_2_M10_NS2_T_KA_h-s_MID	CHOQUET[0.5;AO2;1.0]_B_AB_nCi_2_M10_NS3_T_KA_h-s_MID	CHOQUET[0.5;AO2;1.0]_B_AB_nCi_2_M10_NS4_T_KA_h-s_MID	CHOQUET[0.5;AO2;1.0]_B_AB_nCi_2_M10_NS5_T_KA_h-s_MID	CHOQUET[0.5;AO2;1.0]_B_AB_nCi_2_M10_NS6_T_KA_h-s_MID	CHOQUET[0.5;AO2;1.0]_B_AB_nCi_2_M10_NS7_T_KA_h-s_MID	CHOQUET[0.5;AO2;1.0]_B_AB_nCi_2_M13_NS0_T_KA_h-s_MID	CHOQUET[0.5;AO2;1.0]_B_AB_nCi_2_M13_NS1_T_KA_h-s_MID	CHOQUET[0.5;AO2;1.0]_B_AB_nCi_2_M13_NS2_T_KA_h-s_MID	CHOQUET[0.5;AO2;1.0]_B_AB_nCi_2_M13_NS3_T_KA_h-s_MID	CHOQUET[0.5;AO2;1.0]_B_AB_nCi_2_M13_NS4_T_KA_h-s_MID	CHOQUET[0.5;AO2;1.0]_B_AB_nCi_2_M13_NS5_T_KA_h-s_MID	CHOQUET[0.5;AO2;1.0]_B_AB_nCi_2_M13_NS6_T_KA_h-s_MID	CHOQUET[0.5;AO2;1.0]_B_AB_nCi_2_M13_NS7_T_KA_h-s_MID	CHOQUET[0.5;AO2;1.0]_B_AB_nCi_2_M16_NS0_T_KA_h-s_MID	CHOQUET[0.5;AO2;1.0]_B_AB_nCi_2_M16_NS1_T_KA_h-s_MID	CHOQUET[0.5;AO2;1.0]_B_AB_nCi_2_M16_NS2_T_KA_h-s_MID	CHOQUET[0.5;AO2;1.0]_B_AB_nCi_2_M16_NS3_T_KA_h-s_MID	CHOQUET[0.5;AO2;1.0]_B_AB_nCi_2_M16_NS4_T_KA_h-s_MID	CHOQUET[0.5;AO2;1.0]_B_AB_nCi_2_M16_NS5_T_KA_h-s_MID	CHOQUET[0.5;AO2;1.0]_B_AB_nCi_2_M16_NS6_T_KA_h-s_MID	CHOQUET[0.5;AO2;1.0]_B_AB_nCi_2_M16_NS7_T_KA_h-s_MID	CHOQUET[0.5;AO2;1.0]_B_AB_nCi_2_M3_NS0_T_KA_h-s_MID	CHOQUET[0.5;AO2;1.0]_B_AB_nCi_2_M3_NS1_T_KA_h-s_MID	CHOQUET[0.5;AO2;1.0]_B_AB_nCi_2_M3_NS2_T_KA_h-s_MID	CHOQUET[0.5;AO2;1.0]_B_AB_nCi_2_M3_NS3_T_KA_h-s_MID	CHOQUET[0.5;AO2;1.0]_B_AB_nCi_2_M3_NS4_T_KA_h-s_MID	CHOQUET[0.5;AO2;1.0]_B_AB_nCi_2_M3_NS5_T_KA_h-s_MID	CHOQUET[0.5;AO2;1.0]_B_AB_nCi_2_M3_NS6_T_KA_h-s_MID	CHOQUET[0.5;AO2;1.0]_B_AB_nCi_2_M3_NS7_T_KA_h-s_MID	CHOQUET[0.5;AO2;1.0]_B_AB_nCi_2_M5_NS0_T_KA_h-s_MID	CHOQUET[0.5;AO2;1.0]_B_AB_nCi_2_M5_NS1_T_KA_h-s_MID	CHOQUET[0.5;AO2;1.0]_B_AB_nCi_2_M5_NS2_T_KA_h-s_MID	CHOQUET[0.5;AO2;1.0]_B_AB_nCi_2_M5_NS3_T_KA_h-s_MID	CHOQUET[0.5;AO2;1.0]_B_AB_nCi_2_M5_NS4_T_KA_h-s_MID	CHOQUET[0.5;AO2;1.0]_B_AB_nCi_2_M5_NS5_T_KA_h-s_MID	CHOQUET[0.5;AO2;1.0]_B_AB_nCi_2_M5_NS6_T_KA_h-s_MID	CHOQUET[0.5;AO2;1.0]_B_AB_nCi_2_M5_NS7_T_KA_h-s_MID	CHOQUET[0.5;AO2;1.0]_B_AB_nCi_2_M10_SS0_T_KA_h-s_MID	CHOQUET[0.5;AO2;1.0]_B_AB_nCi_2_M10_SS1_T_KA_h-s_MID	CHOQUET[0.5;AO2;1.0]_B_AB_nCi_2_M10_SS2_T_KA_h-s_MID	CHOQUET[0.5;AO2;1.0]_B_AB_nCi_2_M10_SS3_T_KA_h-s_MID	CHOQUET[0.5;AO2;1.0]_B_AB_nCi_2_M10_SS4_T_KA_h-s_MID	CHOQUET[0.5;AO2;1.0]_B_AB_nCi_2_M10_SS5_T_KA_h-s_MID	CHOQUET[0.5;AO2;1.0]_B_AB_nCi_2_M10_SS6_T_KA_h-s_MID	CHOQUET[0.5;AO2;1.0]_B_AB_nCi_2_M10_SS7_T_KA_h-s_MID
STEsteroids2COR3D.sdf_aldosterone	-6.279	25.82733487	21.39039249	28.2446995	68.41816958	217.7880404	749.8200951	2646.134283	9560.382208	25.82733487	32.25666935	58.78778947	139.109973	403.7502243	1381.948674	5345.183152	22434.87784	25.82733487	1860.526705	1.18E+07	1.06E+11	5.90E+14	3.13E+18	1.65E+22	8.73E+25	25.82733487	4.804497775	1.20029553	0.340280815	0.113144751	0.04132956	0.016139553	0.006588196	25.82733487	7.239869243	2.722519313	1.292472899	0.639785203	0.376690739	0.231997397	0.147647282	1.047416965	1.09363102	1.091616481	1.084839243	1.071231592	1.058599756	1.045923866	1.039666434
STEsteroids2COR3D.sdf_androstanediol	-5	20.87045796	16.71919386	19.08277033	34.93168357	82.43536597	220.861358	632.592942	1887.225859	20.87045796	11.70812248	17.20962056	42.52163651	141.6532213	569.6143833	2505.08015	11256.04283	20.87045796	7476.095368	1.43E+08	2.89E+12	5.71E+16	1.05E+21	1.81E+25	3.06E+29	20.87045796	4.525825025	1.298556757	0.426589486	0.163235613	0.06814419	0.030216072	0.013963774	20.87045796	6.115642034	2.396419138	1.136834368	0.572584596	0.332964469	0.204006276	0.128941086	1.048391004	1.076800044	1.088381869	1.092759293	1.085481361	1.077732522	1.072339261	1.065218679
STEsteroids2COR3D.sdf_5_androstenediol	-5	20.87555613	14.94821254	13.80557396	17.41310907	30.48146799	70.85097065	200.8908279	642.3578718	20.87555613	13.04725034	22.50737747	66.01144395	244.7000419	1002.717914	4265.212107	18335.60691	20.87555613	1367.225064	9247527.194	4.07E+10	1.54E+14	5.64E+17	2.05E+21	7.46E+24	20.87555613	4.37046783	1.224129802	0.401312643	0.154121748	0.064597924	0.028607048	0.013121844	20.87555613	6.133506997	2.42127869	1.16608652	0.581251132	0.340725767	0.209952022	0.133377505	1.050454259	1.084656134	1.092806541	1.093837881	1.088324925	1.080724632	1.071671873	1.060184454
STEsteroids2COR3D.sdf_4_androstenedione	-5.763	20.88740554	14.53760136	16.68089464	29.35226219	74.45370679	234.2120729	803.7471524	2845.245625	20.88740554	24.62751886	37.87841368	73.0075276	168.2525092	438.8658857	1254.290702	3818.308057	20.88740554	4381.366058	5.80E+07	4.92E+11	4.10E+15	3.41E+19	2.84E+23	2.37E+27	20.88740554	4.107881351	1.155928707	0.344101671	0.124799411	0.04939433	0.02071819	0.009070919	20.88740554	6.193527995	2.465082352	1.200314555	0.609161575	0.358898102	0.221579747	0.141149224	1.040347516	1.056573213	1.027626845	1.00498449	1.001848496	1.001916743	0.994710546	0.984131637
STEsteroids2COR3D.sdf_androsterone	-5.613	20.94611175	18.54741615	33.20191111	168.7138996	1312.724571	10312.95294	78753.40979	588349.8959	20.94611175	25.77373476	44.56418062	110.4693344	346.203967	1230.420618	4640.937758	18213.34645	20.94611175	2251.578977	1.71E+07	1.51E+11	9.40E+14	5.39E+18	3.04E+22	1.71E+26	20.94611175	4.366557976	1.301727075	0.450312393	0.20065831	0.100124745	0.053610781	0.029979601	20.94611175	6.172452353	2.427182591	1.164165788	0.580691088	0.336637189	0.205379363	0.129366874	1.040140669	1.062257405	1.078679691	1.055703513	1.023948147	1.008451778	0.998674947	0.991951605
STEsteroids2COR3D.sdf_corticosterone	-7.881	24.77406945	18.74072846	21.91394967	46.81746014	176.4213999	913.8677122	5146.404488	28976.81931	24.77406945	25.20284029	36.74538611	70.68210533	167.4942587	461.6290365	1412.203487	4584.001347	24.77406945	1430.21996	1106128.115	2.91E+09	8.42E+12	2.22E+16	5.34E+19	1.20E+23	24.77406945	4.573461148	1.167770449	0.3385053	0.116031651	0.043800959	0.01760715	0.007379856	24.77406945	6.88834488	2.594000422	1.236668546	0.608848115	0.357860381	0.220669083	0.140670637	1.050413068	1.064465712	1.014301983	0.952629277	0.915996423	0.900197929	0.891027214	0.885224177
STEsteroids2COR3D.sdf_cortisol	-7.881	25.91126485	24.55670625	45.51725672	126.2390852	442.1329153	1833.699521	8589.177613	43352.60891	25.91126485	57.83997102	215.4407502	1141.076956	7935.259794	68090.07496	689046.093	8003086.901	25.91126485	1568.666721	2369229.456	6.71E+09	1.66E+13	4.17E+16	1.08E+20	2.89E+23	25.91126485	4.840501428	1.284220044	0.397467134	0.150061687	0.062803172	0.028154414	0.013209397	25.91126485	7.123832809	2.665481733	1.259141455	0.616868064	0.363171374	0.224726828	0.143892417	1.050958138	1.085655927	1.079140396	1.100969435	1.130630017	1.128859169	1.120147951	1.107174871
STEsteroids2COR3D.sdf_cortisone	-6.892	25.95342861	20.10388869	25.33768493	50.42056276	135.8105884	421.3556461	1411.136237	4916.886555	25.95342861	30.54155758	48.24329775	97.73806728	236.8358489	664.4596356	2076.816822	7082.52084	25.95342861	2557.923157	1.10E+07	5.93E+10	3.04E+14	1.49E+18	7.12E+21	3.34E+25	25.95342861	4.795347524	1.248329088	0.376291825	0.135845764	0.054169699	0.023017976	0.010210862	25.95342861	7.113487103	2.662484011	1.275300778	0.623873699	0.371801974	0.231698767	0.149380988	1.053545135	1.081154741	1.069958158	1.060763383	1.059140637	1.052746759	1.043326008	1.032073795
STEsteroids2COR3D.sdf_dehydroepiandrosterone	-5	20.89807597	14.57793966	13.08578064	17.18992621	39.19151446	118.0806421	370.0336148	1135.254596	20.89807597	13.17436765	24.74202761	84.45324137	348.9459669	1510.241227	6563.918062	28299.47286	20.89807597	712.1616363	472722.8081	8.70E+08	1.28E+12	1.61E+15	1.92E+18	2.26E+21	20.89807597	4.392181201	1.236568311	0.410570504	0.158626331	0.066917745	0.029854177	0.01382108	20.89807597	6.154197464	2.438727119	1.1926915	0.590661416	0.347318871	0.214147769	0.136075516	1.047474482	1.076938727	1.09053415	1.114587174	1.134180111	1.147676704	1.142868264	1.134762485
STEsteroids2COR3D.sdf_11_deoxycorticosterone	-7.653	23.7440223	17.02763214	21.08265808	46.68105049	144.7728585	520.2004297	1975.660645	7586.897366	23.7440223	27.46637414	42.20375584	81.06825269	184.4030167	486.3369478	1430.862918	4534.622857	23.7440223	2115.260008	1.08E+07	5.48E+10	2.60E+14	1.23E+18	5.80E+21	2.74E+25	23.7440223	4.359425485	1.146392171	0.330546414	0.115713516	0.044642592	0.018283531	0.007806213	23.7440223	6.601942681	2.510080738	1.208049073	0.598120048	0.352224891	0.217513618	0.138689559	1.04950376	1.077457948	1.034435884	0.99134294	0.956112446	0.93450431	0.922528218	0.917384109
STEsteroids2COR3D.sdf_11_deoxycortisol	-7.881	24.87857317	18.14852822	23.67034989	57.08394336	185.3325074	658.1427848	2387.898434	8763.301938	24.87857317	29.361164	44.34497434	83.4567166	192.0157576	514.899138	1530.281499	4837.303331	24.87857317	1785.475149	8343728.778	6.52E+10	3.40E+14	1.58E+18	7.20E+21	3.25E+25	24.87857317	4.501724574	1.167449412	0.34081308	0.119919015	0.046525569	0.019190551	0.008257798	24.87857317	6.840350075	2.578801521	1.231660678	0.606624776	0.356509351	0.220117188	0.140561755	1.05151735	1.082414058	1.041042948	0.989675575	0.966790951	0.95716194	0.952838356	0.950658028
STEsteroids2COR3D.sdf_dihydrotestosterone	-5.919	20.87956453	14.84250494	17.81107211	31.70985694	76.4159608	210.3095235	583.7056609	1658.016924	20.87956453	25.49141956	42.12725489	87.58364111	215.6283294	597.8661636	1785.965491	5585.257265	20.87956453	3251.584074	2.99E+07	2.34E+11	2.00E+15	1.76E+19	1.52E+23	1.26E+27	20.87956453	4.205033269	1.183073202	0.382898148	0.144180918	0.058735202	0.025090055	0.01105585	20.87956453	6.152206388	2.422162012	1.150563886	0.58667757	0.34039451	0.207787424	0.130869122	1.041094168	1.055087677	1.046979128	1.047502986	1.049248273	1.04870322	1.050001892	1.053320483
STEsteroids2COR3D.sdf_estradiol	-5	19.69040431	11.7955834	13.27858794	95.51992771	1014.485177	8089.413406	56268.16068	369848.6221	19.69040431	37.44752662	107.4185525	417.0876514	1982.843696	10827.9634	64785.83117	409205.881	19.69040431	18884.35281	2.62E+09	1.57E+14	8.76E+18	4.87E+23	2.70E+28	1.50E+33	19.69040431	4.341379359	1.373356195	0.436923894	0.195546397	0.097030799	0.051763304	0.029037391	19.69040431	5.884575245	2.406498002	1.185972319	0.617354063	0.370958623	0.233409886	0.151284806	1.045576142	1.077689437	1.062252536	1.033390067	0.994300839	0.960507162	0.943254649	0.928336192
STEsteroids2COR3D.sdf_estriol	-5	20.59982232	12.44913643	12.86851508	90.42233757	999.7741909	8079.099048	56463.19103	371851.7152	20.59982232	39.95679296	117.7457857	469.373383	2272.767293	12563.05236	75481.75306	475350.8229	20.59982232	17158.91269	2.61E+09	1.57E+14	8.79E+18	4.88E+23	2.71E+28	1.50E+33	20.59982232	4.447773859	1.375445149	0.43108299	0.189612192	0.092795081	0.048918173	0.027150387	20.59982232	6.034779608	2.448197164	1.192000113	0.623767239	0.37455311	0.235868418	0.153126879	1.053313761	1.09669264	1.102114897	1.075859247	1.040390885	1.009653662	0.991024184	0.983526864
STEsteroids2COR3D.sdf_estrone	-5	19.70504141	11.8927923	13.14720973	86.89556229	913.5305315	7127.308101	48260.07952	308642.6954	19.70504141	37.54726381	107.6128981	420.9690221	2072.802042	12024.97921	77046.31221	517832.9524	19.70504141	5061.868118	2.55E+08	6.78E+12	1.44E+17	2.91E+21	5.82E+25	1.16E+30	19.70504141	4.364252303	1.369071147	0.447960438	0.200944902	0.099952017	0.053350664	0.029872525	19.70504141	5.907999155	2.423659	1.206994369	0.637298714	0.388345284	0.247487244	0.162472528	1.042249224	1.065065632	1.041784803	1.02301844	1.005902918	0.984205199	0.963558503	0.950919318
STEsteroids2COR3D.sdf_etiocholanolone	-5.225	20.85532516	17.49524231	24.40091515	69.16779043	368.6542866	2296.728411	13703.9378	77466.8193	20.85532516	13.99311671	13.81271998	17.45046468	26.34814362	48.07457494	100.5393922	230.4527482	20.85532516	629.4777363	1058673.538	2.45E+09	4.05E+12	6.25E+15	9.52E+18	1.45E+22	20.85532516	4.355498996	1.287436279	0.429327046	0.178561748	0.082868597	0.041285316	0.021537429	20.85532516	6.238527599	2.456489364	1.171613195	0.583818351	0.338360122	0.206613558	0.130264522	1.045275064	1.072007449	1.079851943	1.074317614	1.061151539	1.045915048	1.034156424	1.028957426
STEsteroids2COR3D.sdf_pregnenolone	-5.225	22.77457974	16.78874654	15.86980259	21.86844739	48.45470236	146.1926638	461.2470587	1438.751822	22.77457974	14.65051938	25.91810244	77.8679469	294.8230028	1255.855072	5740.649725	27433.54543	22.77457974	3119.135901	1.06E+08	1.31E+12	1.54E+16	1.80E+20	2.11E+24	2.47E+28	22.77457974	4.586853782	1.256065129	0.399572147	0.152899035	0.064465094	0.028771612	0.013311935	22.77457974	6.425579923	2.47266187	1.192915132	0.586448483	0.344042906	0.211802948	0.134422764	1.052932698	1.077119824	1.066142657	1.040567218	1.02177717	1.010144442	1.00553952	1.005666908
STEsteroids2COR3D.sdf_17a_hydroxypregnenolone	-5	23.87583283	17.62487415	16.470122	19.60639108	28.94197078	53.15332088	117.8444973	298.7077486	23.87583283	16.23842326	29.14475779	81.55074027	274.0572425	1008.429792	3880.159085	15239.0369	23.87583283	1805.149611	3.58E+07	2.96E+11	2.13E+15	1.52E+19	1.08E+23	7.68E+26	23.87583283	4.693957663	1.238918409	0.382455034	0.140925885	0.057397005	0.024799651	0.011093821	23.87583283	6.676370466	2.549329356	1.220084713	0.593945748	0.347363257	0.21370199	0.135793734	1.053785871	1.080804509	1.078674758	1.075836533	1.068577428	1.061970138	1.057709075	1.053497056
STEsteroids2COR3D.sdf_progesterone	-7.38	22.73297268	16.14232425	18.85191714	37.16152924	106.1786793	366.9599225	1379.186445	5321.929885	22.73297268	26.41546013	40.93665025	80.1230208	186.17133	498.974539	1484.739053	4735.755293	22.73297268	2056.151114	9721858.5	4.29E+10	1.80E+14	7.51E+17	3.14E+21	1.32E+25	22.73297268	4.279517725	1.142121313	0.329143419	0.114370223	0.043477669	0.017563629	0.007411364	22.73297268	6.473394514	2.500802923	1.202880247	0.60242589	0.353292094	0.217249906	0.137870243	1.045615301	1.08310207	1.063604362	1.035013283	0.997268601	0.973350439	0.95798872	0.953049996
STEsteroids2COR3D.sdf_17a_hydroxyprogesterone	-7.74	23.84130644	17.30416469	21.88520399	50.98477503	166.8917259	610.505231	2306.223136	8765.51947	23.84130644	27.89464385	42.15816023	80.66797901	187.3714951	502.2668282	1492.690407	4735.085402	23.84130644	1818.413618	1.68E+07	1.33E+11	8.04E+14	4.58E+18	2.58E+22	1.44E+26	23.84130644	4.423277658	1.160037908	0.336308326	0.116176738	0.04407343	0.017804192	0.007514351	23.84130644	6.712729143	2.569305672	1.225065512	0.610477706	0.357431482	0.219874878	0.139808306	1.047903783	1.081878545	1.065806983	1.045632663	1.026496448	1.022914729	1.029636177	1.03933317
STEsteroids2COR3D.sdf_testosterone	-6.724	20.86171107	14.68590816	17.30330697	30.65493566	74.49128267	230.6364905	822.8741115	3113.524758	20.86171107	24.72845951	39.41652263	78.29165295	182.2800576	472.5724256	1330.852738	3966.585627	20.86171107	5287.738618	5.30E+07	4.76E+11	4.32E+15	3.93E+19	3.58E+23	3.27E+27	20.86171107	4.107837033	1.161079665	0.345443459	0.124683192	0.049086615	0.020504961	0.008957617	20.86171107	6.169332556	2.446500111	1.176001169	0.59524284	0.348187889	0.213833732	0.135454596	1.043354855	1.070100457	1.057091509	1.051639731	1.0518295	1.033842671	1.018098804	1.003982854
STEsteroids2COR3D.sdf_prednisolone	-7.512	25.83223456	17.24044286	16.79839536	28.11048081	76.76325218	260.01552	921.4220382	3272.287766	25.83223456	35.72792121	69.57835639	178.7734492	584.5654859	2267.883237	9738.169581	44135.55279	25.83223456	2106.610989	1.57E+07	2.04E+11	1.72E+15	1.23E+19	8.46E+22	5.74E+26	25.83223456	4.97323284	1.318609237	0.408554606	0.154484613	0.065136599	0.029450467	0.013942955	25.83223456	7.12380929	2.68438988	1.276339579	0.632894408	0.375957009	0.23413525	0.150857644	1.051878685	1.076611889	1.047825533	1.021555089	1.016896722	1.012529037	1.012701727	1.01414615
STEsteroids2COR3D.sdf_cortisolacetat	-7.553	28.89448257	28.03389549	51.79504854	145.7497162	510.3388455	2072.97014	9325.897988	44792.57953	28.89448257	66.83748737	267.2437603	1675.653656	14400.21494	147921.5996	1660299.894	1.94E+07	28.89448257	1695.621267	1931861.804	6.12E+09	1.58E+13	3.99E+16	1.04E+20	2.77E+23	28.89448257	5.061915393	1.30122931	0.403001845	0.155217505	0.066351232	0.030332607	0.014523294	28.89448257	7.392465024	2.674413187	1.254037657	0.628258499	0.373067513	0.232440678	0.149800194	1.055254155	1.088450209	1.082394442	1.098057322	1.117238513	1.114488221	1.106446734	1.102335083
STEsteroids2COR3D.sdf_4_pregnene_3_11_20_trione	-6.779	23.83158201	17.95295906	21.06119319	38.30879128	98.45231987	301.2670453	982.2436126	3311.148811	23.83158201	27.11933588	43.5432398	89.74006735	224.3270663	656.1716916	2131.954059	7607.156298	23.83158201	1562.724204	1055283.428	1.94E+09	4.25E+12	9.36E+15	2.00E+19	4.13E+22	23.83158201	4.55451982	1.207048794	0.364349952	0.131049105	0.05198866	0.022038956	0.009787332	23.83158201	6.750530172	2.585361853	1.249608081	0.62153454	0.370053197	0.230207615	0.147982012	1.047826707	1.081611484	1.081529829	1.08202582	1.09384097	1.103309295	1.111305682	1.107387448
STEsteroids2COR3D.sdf_epicorticosterone	-7.2	24.81699964	17.99579611	21.87189705	45.65556883	138.4706725	500.6923531	1927.222316	7505.532824	24.81699964	27.78878301	42.08114157	80.63764722	183.2092187	482.1238516	1415.286464	4476.846798	24.81699964	2050.402238	9668889.89	4.38E+10	1.78E+14	7.09E+17	2.82E+21	1.13E+25	24.81699964	4.509346942	1.169056534	0.335438534	0.116329116	0.044525608	0.018097266	0.007670952	24.81699964	6.824148405	2.571758577	1.226812769	0.605891303	0.35702752	0.220804673	0.14109659	1.05276242	1.08028879	1.041478933	1.001198628	0.968908833	0.944517472	0.929752368	0.923420678
STEsteroids2COR3D.sdf_19_nortestosterone	-6.144	19.75213838	14.44666894	17.47203544	31.06405665	75.68139693	234.9285854	839.2803812	3174.672966	19.75213838	23.11705443	37.74264552	78.16815435	186.4465269	486.3863274	1367.394185	4062.941782	19.75213838	5799.804671	5.67E+07	5.21E+11	4.91E+15	4.65E+19	4.40E+23	4.16E+27	19.75213838	3.899496373	1.133786184	0.339619015	0.124717196	0.049855105	0.021109973	0.009338982	19.75213838	5.873036798	2.357742382	1.151665286	0.595034684	0.350420889	0.216230732	0.137386505	1.039644731	1.064419686	1.053196834	1.047283038	1.04620098	1.027761581	1.00989731	0.995524276
STEsteroids2COR3D.sdf_16a_17a_dihydroxyprogesterone	-6.247	24.81875506	18.48002055	25.07838199	63.47521012	214.624794	781.6402786	2881.074934	10561.21518	24.81875506	29.21930508	44.8266605	86.47955944	201.1626884	538.567415	1584.048641	4945.890022	24.81875506	1731.932598	1.72E+07	1.39E+11	8.48E+14	4.88E+18	2.78E+22	1.58E+26	24.81875506	4.546420112	1.173282681	0.338963294	0.116153155	0.043712966	0.017517137	0.007338335	24.81875506	6.89607354	2.614711593	1.236250002	0.615087513	0.360665137	0.222432532	0.141866165	1.051459983	1.089340642	1.072292515	1.059953527	1.049050571	1.051669611	1.061116142	1.072612781
STEsteroids2COR3D.sdf_16a_methylprogesterone	-7.12	23.64257006	17.23011428	21.47936415	47.1818673	146.1268784	516.2148609	1885.568358	6910.991618	23.64257006	27.74626912	43.40005033	84.75692301	195.819437	517.2092179	1511.522336	4731.286561	23.64257006	1950.107438	9671541.75	4.30E+10	1.79E+14	7.43E+17	3.10E+21	1.30E+25	23.64257006	4.380076112	1.148961725	0.32862044	0.112962345	0.042566334	0.017058239	0.00714268	23.64257006	6.624131928	2.535041191	1.214350122	0.596470169	0.349561155	0.214718288	0.136102806	1.052953974	1.095691544	1.073272052	1.055402759	1.027973996	1.010906134	0.998588845	0.994922218
STEsteroids2COR3D.sdf_19_norprogesterone	-6.817	21.64922252	15.81694565	18.99485765	37.83172222	108.1909622	373.7887614	1403.82524	5411.537716	21.64922252	24.94654793	39.68693019	80.39296623	190.1362677	512.1976437	1521.988874	4839.766708	21.64922252	2084.63404	9576340.501	4.08E+10	1.64E+14	6.52E+17	2.59E+21	1.04E+25	21.64922252	4.077804267	1.113168367	0.322498807	0.113813849	0.043868967	0.017940551	0.007656472	21.64922252	6.191047041	2.419539659	1.178857776	0.602380694	0.355289466	0.219481378	0.139757368	1.042097668	1.077384443	1.055194693	1.030292686	0.993170665	0.968506769	0.953879152	0.950562132
STEsteroids2COR3D.sdf_2a_methylcortisol	-7.688	26.75432876	20.20322061	23.08659792	47.43358125	163.970045	773.0850495	4071.627046	21866.46542	26.75432876	26.69594996	37.85284832	69.81644945	159.2967687	428.5248869	1296.589433	4221.926971	26.75432876	1552.324202	2200175.734	8.54E+09	3.42E+13	1.22E+17	3.99E+20	1.23E+24	26.75432876	4.811238938	1.205516071	0.346045919	0.118223051	0.044649934	0.018010536	0.007576536	26.75432876	7.254470337	2.683876226	1.266196486	0.608390959	0.357233867	0.220177072	0.140468883	1.058029594	1.086117304	1.038372133	0.9919988	0.964878122	0.952761326	0.948408794	0.947288252
STEsteroids2COR3D.sdf_2a_methyl_9a_fluoro_cortisol	-5.797	27.91471418	21.12476335	23.61932316	46.46383599	157.6013278	745.643264	3959.061201	21396.74263	27.91471418	27.19321551	37.88900076	69.35945324	157.8732067	424.2493254	1282.826458	4175.39567	27.91471418	1540.012169	2206149.101	8.35E+09	3.34E+13	1.20E+17	3.94E+20	1.21E+24	27.91471418	5.039947148	1.248427136	0.357907453	0.121896836	0.045808999	0.018399291	0.007720901	27.91471418	7.578553278	2.778570086	1.302039502	0.619123052	0.363724682	0.224413064	0.143497271	1.061717059	1.093973508	1.054159161	1.008054289	0.980464473	0.971565422	0.969489975	0.969120799
[truncated: 552 more columns]
