# Supplementary material for: Choquet integral-based fuzzy molecular characterizations: when global definitions are computed from the dependency among atom/bond contributions (LOVIs/LOEIs)
Source: J Cheminform. 2018 Oct 25;10:51. doi: 10.1186/s13321-018-0306-7 (PMC6755596; doi:10.1186/s13321-018-0306-7)
Supplement: Supplementary file 4 — Additional file 4. Statistical parameters for the models built on each descriptors matrix represented in Additional file 3. [file 13321_2018_306_MOESM4_ESM.zip]

Archive with 6 entries (4 files):
- Suppl. Info. 4/1 - Datasets L-measure = -0.5/
- Suppl. Info. 4/1 - Datasets L-measure = -0.5/AO1_L=-0.5.csv
- Suppl. Info. 4/1 - Datasets L-measure = -0.5/AO2_L=-0.5.csv
- Suppl. Info. 4/2 - Datasets L-measure = 0.5/
- Suppl. Info. 4/2 - Datasets L-measure = 0.5/AO1_L=0.5.csv
- Suppl. Info. 4/2 - Datasets L-measure = 0.5/AO2_L=0.5.csv
