# Supplementary material for: Choquet integral-based fuzzy molecular characterizations: when global definitions are computed from the dependency among atom/bond contributions (LOVIs/LOEIs)
Source: J Cheminform. 2018 Oct 25;10:51. doi: 10.1186/s13321-018-0306-7 (PMC6755596; doi:10.1186/s13321-018-0306-7)
Supplement: Supplementary file 4 — Additional file 4. Statistical parameters for the models built on each descriptors matrix represented in Additional file 3. [file 13321_2018_306_MOESM4_ESM.zip › Suppl. Info. 4/1 - Datasets L-measure = -0.5/AO1_L=-0.5.csv]

	AO1(0.0)	AO1(0.1)	AO1(0.2)	AO1(0.3)	AO1(0.4)	AO1(0.5)	AO1(0.6)	AO1(0.7)	AO1(0.8)	AO1(0.9)	AO1(1.0)
1_STER_Q2loo	0.6423	0.6544	0.6592	0.6588	0.6550	0.6490	0.6416	0.6336	0.6253	0.6170	0.6090
1_STER_Q2boot	0.6616	0.6733	0.6799	0.6769	0.6667	0.6629	0.6547	0.6477	0.6370	0.6285	0.6184
1_STER_Q2ext	0.6703	0.6961	0.7211	0.7434	0.7621	0.7768	0.7878	0.7955	0.8003	0.8026	0.8029
1_STER_a(Q2)	-0.2440	-0.2660	-0.2400	-0.2200	-0.2410	-0.2140	-0.1930	-0.2450	-0.2330	-0.2670	-0.2430
1_STER_F	46.0300	48.4400	49.4800	49.4500	48.6900	47.4700	46.0300	44.5000	42.9600	41.4800	40.0800
2_STER_Q2loo	0.7415	0.7297	0.7190	0.7128	0.7102	0.7057	0.7124	0.7284	0.7006	0.6989	0.7194
2_STER_Q2boot	0.7357	0.7253	0.7118	0.7074	0.7163	0.7064	0.7198	0.7183	0.6933	0.6935	0.7198
2_STER_Q2ext	0.7511	0.7841	0.8441	0.8481	0.7810	0.7889	0.8026	0.7849	0.8175	0.8202	0.7996
2_STER_a(Q2)	-0.3250	-0.3530	-0.3330	-0.3120	-0.3300	-0.3580	-0.3650	-0.2940	-0.3010	-0.3510	-0.3010
2_STER_F	35.3200	33.6400	32.3800	30.8400	31.3800	30.8400	30.0700	33.8200	29.0000	28.6300	32.3100
3_STER_Q2loo	0.7224	0.7688	0.7847	0.7220	0.7772	0.7810	0.6691	0.8347	0.6815	0.8252	0.8287
3_STER_Q2boot	0.6855	0.7576	0.7698	0.6993	0.7618	0.7676	0.6244	0.8202	0.6669	0.8161	0.8184
3_STER_Q2ext	0.6783	0.7050	0.6531	0.8242	0.7471	0.6541	0.7820	0.5851	0.7689	0.5334	0.4473
3_STER_a(Q2)	-0.4310	-0.4340	-0.3710	-0.4050	-0.3910	-0.4280	-0.4280	-0.4750	-0.4100	-0.4510	-0.4480
3_STER_F	23.7500	30.0500	33.8000	25.0000	32.5800	31.4100	15.9000	44.1500	22.6600	44.3300	49.0800
4_STER_Q2loo	0.7480	0.8195	0.7886	0.9000	0.8732	0.7481	0.0000	0.0000	0.6655	0.8129	0.9049
4_STER_Q2boot	0.7250	0.7794	0.7480	0.8880	0.8477	0.7078	0.0000	0.0000	0.6004	0.7697	0.8850
4_STER_Q2ext	0.5731	0.3312	0.7711	0.1714	0.1981	0.7786	0.0000	0.0000	0.7645	0.5451	0.2771
4_STER_a(Q2)	-0.5620	-0.4760	-0.4850	-0.5700	-0.5420	-0.5200	0.0000	0.0000	-0.4830	-0.5400	-0.6740
4_STER_F	26.2500	33.3800	36.7200	68.2500	48.8300	21.9800	0.0000	0.0000	17.1700	31.4200	68.8100
