# Supplementary material for: Choquet integral-based fuzzy molecular characterizations: when global definitions are computed from the dependency among atom/bond contributions (LOVIs/LOEIs)
Source: J Cheminform. 2018 Oct 25;10:51. doi: 10.1186/s13321-018-0306-7 (PMC6755596; doi:10.1186/s13321-018-0306-7)
Supplement: Supplementary file 4 — Additional file 4. Statistical parameters for the models built on each descriptors matrix represented in Additional file 3. [file 13321_2018_306_MOESM4_ESM.zip › Suppl. Info. 4/1 - Datasets L-measure = -0.5/AO2_L=-0.5.csv]

	AO2(0.0)	AO2(0.1)	AO2(0.2)	AO2(0.3)	AO2(0.4)	AO2(0.5)	AO2(0.6)	AO2(0.7)	AO2(0.8)	AO2(0.9)	AO2(1.0)
1_STER_Q2loo	0.6423	0.6417	0.6411	0.611	0.6398	0.6391	0.6384	0.6377	0.637	0.6178	0.6277
1_STER_Q2boot	0.6615	0.6598	0.6615	0.6362	0.6627	0.6539	0.6577	0.6566	0.662	0.6357	0.6489
1_STER_Q2ext	0.6703	0.6689	0.6675	0.6538	0.6647	0.6633	0.6619	0.6605	0.6592	0.7022	0.6955
1_STER_a(Q2)	-0.235	-0.236	-0.245	-0.225	-0.236	-0.257	-0.247	-0.262	-0.226	-0.211	-0.245
1_STER_F	46.03	45.92	45.81	37.13	45.58	45.46	45.34	45.21	45.08	37.47	40.35
2_STER_Q2loo	0.7007	0.7321	0.7217	0.6892	0.7449	0.7637	0.7263	0.784	0.7818	0.8009	0.8023
2_STER_Q2boot	0.7041	0.7239	0.7131	0.6831	0.7385	0.7624	0.7137	0.7773	0.7776	0.7954	0.7962
2_STER_Q2ext	0.8116	0.7529	0.7523	0.7729	0.7848	0.7927	0.7986	0.8059	0.8133	0.7422	0.7504
2_STER_a(Q2)	-0.31	-0.355	-0.35	-0.345	-0.349	-0.348	-0.31	-0.317	-0.338	-0.358	-0.337
2_STER_F	27.97	33.52	31.68	31.02	38.67	42.5	36.53	47.88	47.32	47.35	47.63
3_STER_Q2loo	0.7797	0.7656	0.773	0.7757	0.693	0.8465	0.8394	0.8255	0.726	0.6982	0.8685
3_STER_Q2boot	0.7638	0.7405	0.7581	0.7603	0.6724	0.8285	0.8072	0.7942	0.7149	0.6815	0.8474
3_STER_Q2ext	0.6668	0.6404	0.6173	0.6332	0.8568	0.8039	0.7694	0.7531	0.8124	0.7009	0.507
3_STER_a(Q2)	-0.406	-0.419	-0.431	-0.437	-0.398	-0.455	-0.501	-0.449	-0.425	-0.407	-0.457
3_STER_F	29.53	32.49	32.98	28.3	23.88	50.22	42.95	37.15	31.06	22.44	56.17
4_STER_Q2loo	0.8424	0.8446	0.8803	0.9073	0.7493	0.7829	0.9157	0.7907	0.7121	0.9124	0.8318
4_STER_Q2boot	0.7469	0.7878	0.8463	0.8813	0.6923	0.7674	0.9011	0.7293	0.648	0.8988	0.7794
4_STER_Q2ext	0.5193	0.4908	0.434	0.6015	0.7094	0.6782	0.6583	0.6239	0.833	0.4741	0.6152
4_STER_a(Q2)	-0.527	-0.511	-0.533	-0.651	-0.561	-0.415	-0.561	-0.578	-0.571	-0.534	-0.51
4_STER_F	37.01	34.6	46.33	61.06	20.95	35.86	75.21	29.99	18.5	69.8	35.81
