# Supplementary material for: Choquet integral-based fuzzy molecular characterizations: when global definitions are computed from the dependency among atom/bond contributions (LOVIs/LOEIs)
Source: J Cheminform. 2018 Oct 25;10:51. doi: 10.1186/s13321-018-0306-7 (PMC6755596; doi:10.1186/s13321-018-0306-7)
Supplement: Supplementary file 4 — Additional file 4. Statistical parameters for the models built on each descriptors matrix represented in Additional file 3. [file 13321_2018_306_MOESM4_ESM.zip › Suppl. Info. 4/2 - Datasets L-measure = 0.5/AO1_L=0.5.csv]

	AO1(0.0)	AO1(0.1)	AO1(0.2)	AO1(0.3)	AO1(0.4)	AO1(0.5)	AO1(0.6)	AO1(0.7)	AO1(0.8)	AO1(0.9)	AO1(1.0)
1_STER_Q2loo	0.7032	0.7185	0.7316	0.6066	0.6047	0.6028	0.6007	0.5543	0.6942	0.6738	0.6449
1_STER_Q2boot	0.7167	0.7302	0.7439	0.6304	0.6317	0.6232	0.6259	0.5730	0.7105	0.6834	0.6570
1_STER_Q2ext	0.7688	0.7627	0.7587	0.7193	0.7183	0.7172	0.7161	0.7964	0.7417	0.7963	0.8247
1_STER_a(Q2)	-0.2510	-0.2430	-0.2390	-0.2340	-0.2190	-0.2320	-0.2300	-0.2400	-0.2470	-0.2380	-0.2670
1_STER_F	57.5400	61.9000	66.0000	40.2700	39.9700	39.6600	0.3934	41.0900	60.2000	55.0600	48.9200
2_STER_Q2loo	0.6730	0.7846	0.7463	0.7190	0.7220	0.6706	0.7021	0.6931	0.6989	0.7301	0.7567
2_STER_Q2boot	0.6724	0.7884	0.7446	0.7230	0.7248	0.6646	0.7023	0.6918	0.6908	0.7295	0.7505
2_STER_Q2ext	0.8076	0.7587	0.7887	0.8256	0.8048	0.9291	0.8324	0.9126	0.9173	0.8437	0.8999
2_STER_a(Q2)	-0.2830	-0.3240	-0.3160	-0.3270	-0.2920	-0.3160	-0.3390	-0.2960	-0.2850	-0.3050	-0.3360
2_STER_F	28.0500	46.3800	0.3940	33.2500	33.5500	26.6200	33.0000	28.4300	29.2200	38.2300	39.9100
3_STER_Q2loo	0.7239	0.8216	0.8639	0.7484	0.6384	0.8535	0.7988	0.8421	0.8750	0.8568	0.8079
3_STER_Q2boot	0.6994	0.8028	0.8586	0.5921	0.6084	0.8444	0.7711	0.8294	0.8638	0.8351	0.8005
3_STER_Q2ext	0.7761	0.7159	0.7117	0.7431	0.7047	0.8286	0.8642	0.8657	0.8648	0.8432	0.8892
3_STER_a(Q2)	-0.0415	-0.4200	-0.4050	-0.3540	-0.4070	-0.3560	-0.4400	-0.0400	-0.4170	-0.4460	-0.3790
3_STER_F	28.3600	47.7000	66.0700	16.8500	16.7000	55.1800	38.8600	47.1300	61.9500	50.1100	37.8800
4_STER_Q2loo	0.7135	0.8887	0.8782	0.9387	0.9373	0.8915	0.8878	0.8960	0.9075	0.9039	0.7167
4_STER_Q2boot	0.6779	0.8714	0.8684	0.9279	0.9232	0.8715	0.8706	0.8783	0.8906	0.8874	0.6803
4_STER_Q2ext	0.7594	0.4798	0.5188	0.4992	0.5598	0.7011	0.6423	0.6981	0.8457	0.8289	0.8032
4_STER_a(Q2)	-0.4170	-0.4580	-0.4370	-0.5360	-0.5650	-0.4260	-0.5100	-0.5460	-0.5030	-0.4710	-0.4650
4_STER_F	21.5800	59.3700	66.1300	103.0500	105.6100	65.5000	65.4700	65.8400	66.3200	63.8300	23.7100
