# Supplementary material for: Choquet integral-based fuzzy molecular characterizations: when global definitions are computed from the dependency among atom/bond contributions (LOVIs/LOEIs)
Source: J Cheminform. 2018 Oct 25;10:51. doi: 10.1186/s13321-018-0306-7 (PMC6755596; doi:10.1186/s13321-018-0306-7)
Supplement: Supplementary file 4 — Additional file 4. Statistical parameters for the models built on each descriptors matrix represented in Additional file 3. [file 13321_2018_306_MOESM4_ESM.zip › Suppl. Info. 4/2 - Datasets L-measure = 0.5/AO2_L=0.5.csv]

	AO2(0.0)	AO2(0.1)	AO2(0.2)	AO2(0.3)	AO2(0.4)	AO2(0.5)	AO2(0.6)	AO2(0.7)	AO2(0.8)	AO2(0.9)	AO2(1.0)
1_STER_Q2loo	0.7032	0.7023	0.7013	0.6263	0.6595	0.6985	0.6976	0.6228	0.6957	0.6947	0.6206
1_STER_Q2boot	0.7170	0.7177	0.7135	0.6426	0.7106	0.7110	0.7120	0.6420	0.7086	0.7066	0.6382
1_STER_Q2ext	0.7688	0.7690	0.7693	0.8329	0.7698	0.7701	0.7703	0.8379	0.7709	0.7712	0.8411
1_STER_a(Q2)	-0.2630	-0.2520	-0.2530	-0.2350	-0.2440	-0.2480	-0.2410	-0.2280	-0.2340	-0.2360	-0.2450
1_STER_F	57.5400	57.2900	57.0300	43.7500	56.5300	56.2800	56.0400	43.1700	55.5500	0.5530	42.8000
2_STER_Q2loo	0.6735	0.6637	0.7646	0.7086	0.7627	0.7805	0.7100	0.7159	0.7035	0.7174	0.7182
2_STER_Q2boot	0.6376	0.6665	0.7671	0.7144	0.7649	0.7734	0.6910	0.7174	0.7041	0.7174	0.7223
2_STER_Q2ext	0.7752	0.7897	0.7617	0.8377	0.7622	0.8993	0.8519	0.8416	0.8215	0.8376	0.8355
2_STER_a(Q2)	-0.2930	-0.3050	-0.3280	-0.3230	-0.3070	-0.3580	-0.3390	-0.3250	-0.3260	-0.3400	-0.3070
2_STER_F	28.3000	28.8600	42.0900	32.9100	41.7100	41.4700	29.0600	32.2200	32.8500	32.4600	32.5800
3_STER_Q2loo	0.8522	0.8329	0.8577	0.8537	0.8543	0.7899	0.8556	0.8564	0.7266	0.8614	0.8627
3_STER_Q2boot	0.8468	0.8229	0.8468	0.8452	0.8456	0.7721	0.8475	0.8490	0.7042	0.8454	0.8529
3_STER_Q2ext	0.7105	0.6646	0.6130	0.7104	0.7101	0.7408	0.7089	0.7183	0.7890	0.6712	0.7237
3_STER_a(Q2)	-0.4100	-0.4750	-0.4400	-0.3670	-0.4070	-0.3810	-0.4100	-0.3810	-0.3520	-0.4600	-0.4880
3_STER_F	50.2000	41.7600	53.3700	50.5700	50.7300	0.3140	51.0900	0.5086	24.9000	51.1900	0.5285
4_STER_Q2loo	0.9167	0.8806	0.8805	0.8804	0.7310	0.8812	0.9157	0.7550	0.6546	0.9046	0.9176
4_STER_Q2boot	0.9005	0.8646	0.8642	0.8648	0.6901	0.8675	0.8935	0.0000	0.5835	0.8922	0.8892
4_STER_Q2ext	0.6961	0.4980	0.4977	0.4974	0.6076	0.4229	0.6148	0.7010	0.7159	0.5223	0.5650
4_STER_a(Q2)	-0.5170	-0.5270	-0.4650	-0.4740	-0.4810	-0.4500	-0.6180	-0.4770	-0.5760	-0.5010	-0.5300
4_STER_F	71.4100	48.9200	48.8500	48.7800	21.0100	49.6300	73.4200	18.6300	14.1500	58.6700	69.9100
