# Supplementary material for: Choquet integral-based fuzzy molecular characterizations: when global definitions are computed from the dependency among atom/bond contributions (LOVIs/LOEIs)
Source: J Cheminform. 2018 Oct 25;10:51. doi: 10.1186/s13321-018-0306-7 (PMC6755596; doi:10.1186/s13321-018-0306-7)
Supplement: Supplementary file 6 — Additional file 6. Chemical datasets and projects to assess the performance between fuzzy and non-fuzzy QuBiLS-MIDAS descriptors. [file 13321_2018_306_MOESM6_ESM.zip]

Archive with 15 entries (13 files):
- Suppl. Info. 6/1.Non-fuzzy projects/
- Suppl. Info. 6/1.Non-fuzzy projects/1.Norm-based operators.xml
- Suppl. Info. 6/1.Non-fuzzy projects/2.Mean-based operators.xml
- Suppl. Info. 6/1.Non-fuzzy projects/3.Statistic-based operators.xml
- Suppl. Info. 6/2.Fuzzy projects/
- Suppl. Info. 6/2.Fuzzy projects/5.Choquet-based operators L=(-1,0).xml
- Suppl. Info. 6/2.Fuzzy projects/6.Choquet-based operators L=(0,1).xml
- Suppl. Info. 6/ace_COR3D.sdf
- Suppl. Info. 6/ache_corinaCOR3D.sdf
- Suppl. Info. 6/bzr_corinaCOR3D.sdf
- Suppl. Info. 6/cox2_corinaCOR3D.sdf
- Suppl. Info. 6/dhfr_corinaCOR3D.sdf
- Suppl. Info. 6/gpb_corinaCOR3D.sdf
- Suppl. Info. 6/therm_corinaCOR3D.sdf
- Suppl. Info. 6/thr_corinaCOR3D.sdf
