# Supplementary material for: Choquet integral-based fuzzy molecular characterizations: when global definitions are computed from the dependency among atom/bond contributions (LOVIs/LOEIs)
Source: J Cheminform. 2018 Oct 25;10:51. doi: 10.1186/s13321-018-0306-7 (PMC6755596; doi:10.1186/s13321-018-0306-7)
Supplement: Supplementary file 6 — Additional file 6. Chemical datasets and projects to assess the performance between fuzzy and non-fuzzy QuBiLS-MIDAS descriptors. [file 13321_2018_306_MOESM6_ESM.zip › Suppl. Info. 6/ace_COR3D.sdf]

MOL_07
 Wcorina  06231023583D 1   1.00000     0.00000              
CORINA evaluation license 3.48 0067  22.01.2010
 32 32  0  0  0  0  0  0  0  0999 V2000
   -0.0180    1.4758    0.0102 P   0  0  0  0  0  0  0  0  0  0  0  0
    0.0021   -0.0041    0.0020 O   0  0  0  0  0  0  0  0  0  0  0  0
    1.5609    2.0583   -0.0018 N   0  0  0  0  0  0  0  0  0  0  0  0
    1.5802    3.5272    0.0059 C   0  0  0  0  0  0  0  0  0  0  0  0
    1.7263    4.0278    1.4443 C   0  0  0  0  0  0  0  0  0  0  0  0
    2.7427    4.0186   -0.8175 C   0  0  0  0  0  0  0  0  0  0  0  0
    3.4824    3.2235   -1.3576 O   0  0  0  0  0  0  0  0  0  0  0  0
    2.9605    5.3417   -0.9538 N   0  0  0  0  0  0  0  0  0  0  0  0
    4.0517    5.9556   -1.7245 C   0  0  0  0  0  0  0  0  0  0  0  0
    3.8840    7.4859   -1.6169 C   0  0  0  0  0  0  0  0  0  0  0  0
    2.3823    7.6468   -1.2611 C   0  0  0  0  0  0  0  0  0  0  0  0
    2.1402    6.4131   -0.3599 C   0  0  0  0  0  0  0  0  0  0  0  0
    5.3815    5.5439   -1.1473 C   0  0  0  0  0  0  0  0  0  0  0  0
    5.4227    4.8109   -0.1877 O   0  0  0  0  0  0  0  0  0  0  0  0
    6.5202    5.9916   -1.6993 O   0  0  0  0  0  0  0  0  0  0  0  0
   -0.7967    2.0091   -1.2942 O   0  0  0  0  0  0  0  0  0  0  0  0
   -0.7716    1.9950    1.3348 O   0  0  0  0  0  0  0  0  0  0  0  0
    2.0897    1.6857    0.7726 H   0  0  0  0  0  0  0  0  0  0  0  0
    0.6496    3.9050   -0.4175 H   0  0  0  0  0  0  0  0  0  0  0  0
    1.7406    5.1176    1.4500 H   0  0  0  0  0  0  0  0  0  0  0  0
    0.8855    3.6723    2.0399 H   0  0  0  0  0  0  0  0  0  0  0  0
    2.6570    3.6500    1.8677 H   0  0  0  0  0  0  0  0  0  0  0  0
    3.9870    5.6480   -2.7682 H   0  0  0  0  0  0  0  0  0  0  0  0
    4.5136    7.8880   -0.8232 H   0  0  0  0  0  0  0  0  0  0  0  0
    4.1083    7.9663   -2.5693 H   0  0  0  0  0  0  0  0  0  0  0  0
    2.2076    8.5730   -0.7137 H   0  0  0  0  0  0  0  0  0  0  0  0
    1.7617    7.6006   -2.1560 H   0  0  0  0  0  0  0  0  0  0  0  0
    1.0863    6.1349   -0.3720 H   0  0  0  0  0  0  0  0  0  0  0  0
    2.4670    6.6205    0.6590 H   0  0  0  0  0  0  0  0  0  0  0  0
    7.3485    5.7003   -1.2942 H   0  0  0  0  0  0  0  0  0  0  0  0
   -0.8486    2.9728   -1.3546 H   0  0  0  0  0  0  0  0  0  0  0  0
   -1.6885    1.6968    1.4081 H   0  0  0  0  0  0  0  0  0  0  0  0
  1  2  2  0  0  0  0
  1  3  1  0  0  0  0
  1 16  1  0  0  0  0
  1 17  1  0  0  0  0
  3  4  1  0  0  0  0
  3 18  1  0  0  0  0
  4  5  1  0  0  0  0
  4  6  1  0  0  0  0
  4 19  1  0  0  0  0
  5 20  1  0  0  0  0
  5 21  1  0  0  0  0
  5 22  1  0  0  0  0
  6  7  2  0  0  0  0
  6  8  1  0  0  0  0
  8  9  1  0  0  0  0
  8 12  1  0  0  0  0
  9 10  1  0  0  0  0
  9 13  1  0  0  0  0
  9 23  1  0  0  0  0
 10 11  1  0  0  0  0
 10 24  1  0  0  0  0
 10 25  1  0  0  0  0
 11 12  1  0  0  0  0
 11 26  1  0  0  0  0
 11 27  1  0  0  0  0
 12 28  1  0  0  0  0
 12 29  1  0  0  0  0
 13 14  2  0  0  0  0
 13 15  1  0  0  0  0
 15 30  1  0  0  0  0
 16 31  1  0  0  0  0
 17 32  1  0  0  0  0
M  END
>  <Activity>
6.11

>  <set>
1

>  <Min_dist>
999.9

>  <Avg_dist>
999.9

$$$$
MOL_08
 Wcorina  06231023583D 1   1.00000     0.00000              
CORINA evaluation license 3.48 0067  22.01.2010
 30 31  0  0  0  0  0  0  0  0999 V2000
   -0.0171    1.4121    0.0098 N   0  0  0  0  0  0  0  0  0  0  0  0
    0.0021   -0.0041    0.0020 N   0  0  0  0  0  0  0  0  0  0  0  0
    1.2695   -0.7401   -0.0144 C   0  0  0  0  0  0  0  0  0  0  0  0
    2.2804    0.0778    0.7567 C   0  0  0  0  0  0  0  0  0  0  0  0
    2.2628    1.3836    0.7638 C   0  0  0  0  0  0  0  0  0  0  0  0
    1.2299    2.1823    0.0020 C   0  0  0  0  0  0  0  0  0  0  0  0
    1.6919    2.3939   -1.4167 C   0  0  0  0  0  0  0  0  0  0  0  0
    1.0464    1.9471   -2.3352 O   0  0  0  0  0  0  0  0  0  0  0  0
    2.8204    3.0786   -1.6600 O   0  0  0  0  0  0  0  0  0  0  0  0
   -1.2647   -0.4155    0.0127 C   0  0  0  0  0  0  0  0  0  0  0  0
   -1.6391   -1.5718    0.0110 O   0  0  0  0  0  0  0  0  0  0  0  0
   -2.0615    0.6760    0.0267 N   0  0  0  0  0  0  0  0  0  0  0  0
   -1.2946    1.7888    0.0295 C   0  0  0  0  0  0  0  0  0  0  0  0
   -1.7002    2.9345    0.0414 O   0  0  0  0  0  0  0  0  0  0  0  0
   -3.5263    0.6561    0.0409 C   0  0  0  0  0  0  0  0  0  0  0  0
   -4.0222    0.6416    1.4882 C   0  0  0  0  0  0  0  0  0  0  0  0
   -5.5289    0.6210    1.5028 C   0  0  0  0  0  0  0  0  0  0  0  0
   -6.1432    0.6183    0.4624 O   0  0  0  0  0  0  0  0  0  0  0  0
   -6.1887    0.6058    2.6717 O   0  0  0  0  0  0  0  0  0  0  0  0
    1.1393   -1.7120    0.4615 H   0  0  0  0  0  0  0  0  0  0  0  0
    1.6072   -0.8727   -1.0423 H   0  0  0  0  0  0  0  0  0  0  0  0
    3.0440   -0.4359    1.3218 H   0  0  0  0  0  0  0  0  0  0  0  0
    3.0123    1.9116    1.3347 H   0  0  0  0  0  0  0  0  0  0  0  0
    1.0734    3.1450    0.4886 H   0  0  0  0  0  0  0  0  0  0  0  0
   -3.9067    1.5437   -0.4646 H   0  0  0  0  0  0  0  0  0  0  0  0
   -3.8825   -0.2360   -0.4742 H   0  0  0  0  0  0  0  0  0  0  0  0
   -3.6418   -0.2461    1.9937 H   0  0  0  0  0  0  0  0  0  0  0  0
   -3.6659    1.5337    2.0033 H   0  0  0  0  0  0  0  0  0  0  0  0
    3.0763    3.1885   -2.5861 H   0  0  0  0  0  0  0  0  0  0  0  0
   -7.1547    0.5929    2.6304 H   0  0  0  0  0  0  0  0  0  0  0  0
  1  2  1  0  0  0  0
  1  6  1  0  0  0  0
  1 13  1  0  0  0  0
  2  3  1  0  0  0  0
  2 10  1  0  0  0  0
  3  4  1  0  0  0  0
  3 20  1  0  0  0  0
  3 21  1  0  0  0  0
  4  5  2  0  0  0  0
  4 22  1  0  0  0  0
  5  6  1  0  0  0  0
  5 23  1  0  0  0  0
  6  7  1  0  0  0  0
  6 24  1  0  0  0  0
  7  8  2  0  0  0  0
  7  9  1  0  0  0  0
  9 29  1  0  0  0  0
 10 11  2  0  0  0  0
 10 12  1  0  0  0  0
 12 13  1  0  0  0  0
 12 15  1  0  0  0  0
 13 14  2  0  0  0  0
 15 16  1  0  0  0  0
 15 25  1  0  0  0  0
 15 26  1  0  0  0  0
 16 17  1  0  0  0  0
 16 27  1  0  0  0  0
 16 28  1  0  0  0  0
 17 18  2  0  0  0  0
 17 19  1  0  0  0  0
 19 30  1  0  0  0  0
M  END
>  <Activity>
9

>  <set>
1

>  <Min_dist>
999.9

>  <Avg_dist>
999.9

$$$$
MOL_09
 Wcorina  06231023583D 1   1.00000     0.00000              
CORINA evaluation license 3.48 0067  22.01.2010
 29 29  0  0  0  0  0  0  0  0999 V2000
   -0.0225    1.8097    0.0120 S   0  0  0  0  0  0  0  0  0  0  0  0
    0.0021   -0.0041    0.0020 C   0  0  0  0  0  0  0  0  0  0  0  0
   -1.4333   -0.5336    0.0129 C   0  0  0  0  0  0  0  0  0  0  0  0
   -1.4136   -2.0361    0.1285 C   0  0  0  0  0  0  0  0  0  0  0  0
   -0.3556   -2.6253    0.1955 O   0  0  0  0  0  0  0  0  0  0  0  0
   -2.5716   -2.7250    0.1573 N   0  0  0  0  0  0  0  0  0  0  0  0
   -2.6971   -4.1858    0.2667 C   0  0  0  0  0  0  0  0  0  0  0  0
   -4.2044   -4.5158    0.2890 C   0  0  0  0  0  0  0  0  0  0  0  0
   -4.8448   -3.1836    0.7608 C   0  0  0  0  0  0  0  0  0  0  0  0
   -3.9223   -2.1382    0.0908 C   0  0  0  0  0  0  0  0  0  0  0  0
   -2.0453   -4.8465   -0.9206 C   0  0  0  0  0  0  0  0  0  0  0  0
   -1.5254   -4.1717   -1.7775 O   0  0  0  0  0  0  0  0  0  0  0  0
   -2.0424   -6.1846   -1.0262 O   0  0  0  0  0  0  0  0  0  0  0  0
   -2.1352   -0.1312   -1.2857 C   0  0  0  0  0  0  0  0  0  0  0  0
    1.2837    2.1301    0.0012 H   0  0  0  0  0  0  0  0  0  0  0  0
    0.5123   -0.3556   -0.8948 H   0  0  0  0  0  0  0  0  0  0  0  0
    0.5293   -0.3651    0.8851 H   0  0  0  0  0  0  0  0  0  0  0  0
   -1.9701   -0.1109    0.8621 H   0  0  0  0  0  0  0  0  0  0  0  0
   -2.2285   -4.5301    1.1886 H   0  0  0  0  0  0  0  0  0  0  0  0
   -4.5560   -4.7808   -0.7081 H   0  0  0  0  0  0  0  0  0  0  0  0
   -4.4134   -5.3166    0.9983 H   0  0  0  0  0  0  0  0  0  0  0  0
   -5.8689   -3.0927    0.3988 H   0  0  0  0  0  0  0  0  0  0  0  0
   -4.8065   -3.0947    1.8465 H   0  0  0  0  0  0  0  0  0  0  0  0
   -3.9543   -1.1966    0.6390 H   0  0  0  0  0  0  0  0  0  0  0  0
   -4.2184   -1.9841   -0.9469 H   0  0  0  0  0  0  0  0  0  0  0  0
   -1.5984   -0.5539   -2.1349 H   0  0  0  0  0  0  0  0  0  0  0  0
   -3.1578   -0.5085   -1.2779 H   0  0  0  0  0  0  0  0  0  0  0  0
   -2.1495    0.9555   -1.3693 H   0  0  0  0  0  0  0  0  0  0  0  0
   -1.6122   -6.5626   -1.8055 H   0  0  0  0  0  0  0  0  0  0  0  0
  1  2  1  0  0  0  0
  1 15  1  0  0  0  0
  2  3  1  0  0  0  0
  2 16  1  0  0  0  0
  2 17  1  0  0  0  0
  3  4  1  0  0  0  0
  3 14  1  0  0  0  0
  3 18  1  0  0  0  0
  4  5  2  0  0  0  0
  4  6  1  0  0  0  0
  6  7  1  0  0  0  0
  6 10  1  0  0  0  0
  7  8  1  0  0  0  0
  7 11  1  0  0  0  0
  7 19  1  0  0  0  0
  8  9  1  0  0  0  0
  8 20  1  0  0  0  0
  8 21  1  0  0  0  0
  9 10  1  0  0  0  0
  9 22  1  0  0  0  0
  9 23  1  0  0  0  0
 10 24  1  0  0  0  0
 10 25  1  0  0  0  0
 11 12  2  0  0  0  0
 11 13  1  0  0  0  0
 13 29  1  0  0  0  0
 14 26  1  0  0  0  0
 14 27  1  0  0  0  0
 14 28  1  0  0  0  0
M  END
>  <Activity>
7.64

>  <set>
1

>  <Min_dist>
999.9

>  <Avg_dist>
999.9

$$$$
MOL_12
 Wcorina  06231023583D 1   1.00000     0.00000              
CORINA evaluation license 3.48 0067  22.01.2010
 30 31  0  0  0  0  0  0  0  0999 V2000
   -0.0225    1.8097    0.0120 S   0  0  0  0  0  0  0  0  0  0  0  0
    0.0021   -0.0041    0.0020 C   0  0  0  0  0  0  0  0  0  0  0  0
   -1.3984   -0.6392    0.0120 C   0  0  0  0  0  0  0  0  0  0  0  0
   -0.8508   -1.6727   -0.9864 C   0  0  0  0  0  0  0  0  0  0  0  0
    0.1809   -0.6100   -1.4000 C   0  0  0  0  0  0  0  0  0  0  0  0
   -1.7834   -1.2311    1.3433 C   0  0  0  0  0  0  0  0  0  0  0  0
   -1.0116   -1.1762    2.2773 O   0  0  0  0  0  0  0  0  0  0  0  0
   -2.9853   -1.8215    1.4961 N   0  0  0  0  0  0  0  0  0  0  0  0
   -3.4867   -2.4365    2.7338 C   0  0  0  0  0  0  0  0  0  0  0  0
   -4.9106   -2.9556    2.4432 C   0  0  0  0  0  0  0  0  0  0  0  0
   -5.3494   -2.1026    1.2237 C   0  0  0  0  0  0  0  0  0  0  0  0
   -4.0175   -1.9518    0.4516 C   0  0  0  0  0  0  0  0  0  0  0  0
   -2.5948   -3.5834    3.1340 C   0  0  0  0  0  0  0  0  0  0  0  0
   -1.6338   -3.8657    2.4583 O   0  0  0  0  0  0  0  0  0  0  0  0
   -2.8680   -4.2913    4.2413 O   0  0  0  0  0  0  0  0  0  0  0  0
    1.2837    2.1301    0.0012 H   0  0  0  0  0  0  0  0  0  0  0  0
    0.6765   -0.4223    0.7492 H   0  0  0  0  0  0  0  0  0  0  0  0
   -2.1726    0.0042   -0.4061 H   0  0  0  0  0  0  0  0  0  0  0  0
   -0.4091   -2.5482   -0.5105 H   0  0  0  0  0  0  0  0  0  0  0  0
   -1.5542   -1.9299   -1.7784 H   0  0  0  0  0  0  0  0  0  0  0  0
   -0.1615    0.0413   -2.2041 H   0  0  0  0  0  0  0  0  0  0  0  0
    1.1775   -1.0146   -1.5770 H   0  0  0  0  0  0  0  0  0  0  0  0
   -3.5185   -1.6933    3.5306 H   0  0  0  0  0  0  0  0  0  0  0  0
   -4.8900   -4.0146    2.1857 H   0  0  0  0  0  0  0  0  0  0  0  0
   -5.5673   -2.7775    3.2948 H   0  0  0  0  0  0  0  0  0  0  0  0
   -6.0925   -2.6297    0.6253 H   0  0  0  0  0  0  0  0  0  0  0  0
   -5.7248   -1.1300    1.5420 H   0  0  0  0  0  0  0  0  0  0  0  0
   -4.0397   -1.0591   -0.1733 H   0  0  0  0  0  0  0  0  0  0  0  0
   -3.8320   -2.8371   -0.1566 H   0  0  0  0  0  0  0  0  0  0  0  0
   -2.2672   -5.0176    4.4573 H   0  0  0  0  0  0  0  0  0  0  0  0
  1  2  1  0  0  0  0
  1 16  1  0  0  0  0
  2  3  1  0  0  0  0
  2  5  1  0  0  0  0
  2 17  1  0  0  0  0
  3  4  1  0  0  0  0
  3  6  1  0  0  0  0
  3 18  1  0  0  0  0
  4  5  1  0  0  0  0
  4 19  1  0  0  0  0
  4 20  1  0  0  0  0
  5 21  1  0  0  0  0
  5 22  1  0  0  0  0
  6  7  2  0  0  0  0
  6  8  1  0  0  0  0
  8  9  1  0  0  0  0
  8 12  1  0  0  0  0
  9 10  1  0  0  0  0
  9 13  1  0  0  0  0
  9 23  1  0  0  0  0
 10 11  1  0  0  0  0
 10 24  1  0  0  0  0
 10 25  1  0  0  0  0
 11 12  1  0  0  0  0
 11 26  1  0  0  0  0
 11 27  1  0  0  0  0
 12 28  1  0  0  0  0
 12 29  1  0  0  0  0
 13 14  2  0  0  0  0
 13 15  1  0  0  0  0
 15 30  1  0  0  0  0
M  END
>  <Activity>
7.31

>  <set>
1

>  <Min_dist>
999.9

>  <Avg_dist>
999.9

$$$$
MOL_14
 Wcorina  06231023583D 1   1.00000     0.00000              
CORINA evaluation license 3.48 0067  22.01.2010
 46 47  0  0  0  0  0  0  0  0999 V2000
   -0.0225    1.8097    0.0120 S   0  0  0  0  0  0  0  0  0  0  0  0
    0.0021   -0.0041    0.0020 C   0  0  0  0  0  0  0  0  0  0  0  0
    0.7182   -0.4975   -1.2568 C   0  0  0  0  0  0  0  0  0  0  0  0
   -0.0771   -0.1029   -2.4745 C   0  0  0  0  0  0  0  0  0  0  0  0
    0.1626    1.1097   -3.0934 C   0  0  0  0  0  0  0  0  0  0  0  0
   -0.5670    1.4717   -4.2104 C   0  0  0  0  0  0  0  0  0  0  0  0
   -1.5359    0.6210   -4.7087 C   0  0  0  0  0  0  0  0  0  0  0  0
   -1.7750   -0.5920   -4.0902 C   0  0  0  0  0  0  0  0  0  0  0  0
   -1.0424   -0.9559   -2.9758 C   0  0  0  0  0  0  0  0  0  0  0  0
    0.7309   -0.5033    1.2229 C   0  0  0  0  0  0  0  0  0  0  0  0
    1.9396   -0.6027    1.2092 O   0  0  0  0  0  0  0  0  0  0  0  0
    0.0397   -0.8393    2.3300 N   0  0  0  0  0  0  0  0  0  0  0  0
    0.7482   -1.3246    3.5169 C   0  0  0  0  0  0  0  0  0  0  0  0
    1.2208   -0.1327    4.3516 C   0  0  0  0  0  0  0  0  0  0  0  0
   -0.1797   -2.1791    4.3415 C   0  0  0  0  0  0  0  0  0  0  0  0
   -1.3205   -2.3644    3.9740 O   0  0  0  0  0  0  0  0  0  0  0  0
    0.2582   -2.7373    5.4874 N   0  0  0  0  0  0  0  0  0  0  0  0
   -0.5369   -3.5886    6.3843 C   0  0  0  0  0  0  0  0  0  0  0  0
    0.3843   -4.0158    7.5465 C   0  0  0  0  0  0  0  0  0  0  0  0
    1.8043   -3.8449    6.9452 C   0  0  0  0  0  0  0  0  0  0  0  0
    1.6158   -2.6005    6.0458 C   0  0  0  0  0  0  0  0  0  0  0  0
   -1.7116   -2.8117    6.9205 C   0  0  0  0  0  0  0  0  0  0  0  0
   -1.8758   -1.6608    6.5912 O   0  0  0  0  0  0  0  0  0  0  0  0
   -2.5756   -3.3983    7.7638 O   0  0  0  0  0  0  0  0  0  0  0  0
    1.2837    2.1301    0.0012 H   0  0  0  0  0  0  0  0  0  0  0  0
   -1.0205   -0.3814    0.0098 H   0  0  0  0  0  0  0  0  0  0  0  0
    1.7103   -0.0491   -1.3098 H   0  0  0  0  0  0  0  0  0  0  0  0
    0.8116   -1.5829   -1.2198 H   0  0  0  0  0  0  0  0  0  0  0  0
    0.9196    1.7744   -2.7042 H   0  0  0  0  0  0  0  0  0  0  0  0
   -0.3802    2.4194   -4.6936 H   0  0  0  0  0  0  0  0  0  0  0  0
   -2.1064    0.9041   -5.5809 H   0  0  0  0  0  0  0  0  0  0  0  0
   -2.5322   -1.2565   -4.4793 H   0  0  0  0  0  0  0  0  0  0  0  0
   -1.2266   -1.9052   -2.4949 H   0  0  0  0  0  0  0  0  0  0  0  0
   -0.9270   -0.7598    2.3410 H   0  0  0  0  0  0  0  0  0  0  0  0
    1.6099   -1.9169    3.2088 H   0  0  0  0  0  0  0  0  0  0  0  0
    0.3591    0.4596    4.6597 H   0  0  0  0  0  0  0  0  0  0  0  0
    1.7480   -0.4938    5.2347 H   0  0  0  0  0  0  0  0  0  0  0  0
    1.8919    0.4853    3.7552 H   0  0  0  0  0  0  0  0  0  0  0  0
   -0.8869   -4.4693    5.8458 H   0  0  0  0  0  0  0  0  0  0  0  0
    0.2485   -3.3608    8.4070 H   0  0  0  0  0  0  0  0  0  0  0  0
    0.2037   -5.0555    7.8196 H   0  0  0  0  0  0  0  0  0  0  0  0
    2.5397   -3.6560    7.7273 H   0  0  0  0  0  0  0  0  0  0  0  0
    2.0839   -4.7142    6.3500 H   0  0  0  0  0  0  0  0  0  0  0  0
    2.3562   -2.5944    5.2458 H   0  0  0  0  0  0  0  0  0  0  0  0
    1.6914   -1.6903    6.6407 H   0  0  0  0  0  0  0  0  0  0  0  0
   -3.3135   -2.8598    8.0811 H   0  0  0  0  0  0  0  0  0  0  0  0
  1  2  1  0  0  0  0
  1 25  1  0  0  0  0
  2  3  1  0  0  0  0
  2 10  1  0  0  0  0
  2 26  1  0  0  0  0
  3  4  1  0  0  0  0
  3 27  1  0  0  0  0
  3 28  1  0  0  0  0
  4  5  1  0  0  0  0
  4  9  2  0  0  0  0
  5  6  2  0  0  0  0
  5 29  1  0  0  0  0
  6  7  1  0  0  0  0
  6 30  1  0  0  0  0
  7  8  2  0  0  0  0
  7 31  1  0  0  0  0
  8  9  1  0  0  0  0
  8 32  1  0  0  0  0
  9 33  1  0  0  0  0
 10 11  2  0  0  0  0
 10 12  1  0  0  0  0
 12 13  1  0  0  0  0
 12 34  1  0  0  0  0
 13 14  1  0  0  0  0
 13 15  1  0  0  0  0
 13 35  1  0  0  0  0
 14 36  1  0  0  0  0
 14 37  1  0  0  0  0
 14 38  1  0  0  0  0
 15 16  2  0  0  0  0
 15 17  1  0  0  0  0
 17 18  1  0  0  0  0
 17 21  1  0  0  0  0
 18 19  1  0  0  0  0
 18 22  1  0  0  0  0
 18 39  1  0  0  0  0
 19 20  1  0  0  0  0
 19 40  1  0  0  0  0
 19 41  1  0  0  0  0
 20 21  1  0  0  0  0
 20 42  1  0  0  0  0
 20 43  1  0  0  0  0
 21 44  1  0  0  0  0
 21 45  1  0  0  0  0
 22 23  2  0  0  0  0
 22 24  1  0  0  0  0
 24 46  1  0  0  0  0
M  END
>  <Activity>
7.3

>  <set>
1

>  <Min_dist>
999.9

>  <Avg_dist>
999.9

$$$$
MOL_15
 Wcorina  06231023583D 1   1.00000     0.00000              
CORINA evaluation license 3.48 0067  22.01.2010
 60 61  0  0  0  0  0  0  0  0999 V2000
   -0.0179    1.4660    0.0101 N   0  0  0  0  0  0  0  0  0  0  0  0
    0.0021   -0.0041    0.0020 C   0  0  0  0  0  0  0  0  0  0  0  0
    1.4812   -0.4420   -0.0417 C   0  0  0  0  0  0  0  0  0  0  0  0
    2.1956    0.8049   -0.6268 C   0  0  0  0  0  0  0  0  0  0  0  0
    1.3719    1.9577   -0.0005 C   0  0  0  0  0  0  0  0  0  0  0  0
   -0.6521   -0.5324    1.2526 C   0  0  0  0  0  0  0  0  0  0  0  0
   -1.0937    0.2357    2.0741 O   0  0  0  0  0  0  0  0  0  0  0  0
   -0.7442   -1.8563    1.4539 O   0  0  0  0  0  0  0  0  0  0  0  0
   -1.1236    2.2365    0.0197 C   0  0  0  0  0  0  0  0  0  0  0  0
   -2.2216    1.7215    0.0223 O   0  0  0  0  0  0  0  0  0  0  0  0
   -0.9956    3.7381    0.0272 C   0  0  0  0  0  0  0  0  0  0  0  0
   -2.3340    4.3435    0.0371 N   0  0  0  0  0  0  0  0  0  0  0  0
   -2.7193    4.3539    0.9696 H   0  0  0  0  0  0  0  0  0  0  0  0
   -2.3042    5.6961   -0.5353 C   0  0  0  0  0  0  0  0  0  0  0  0
   -3.6888    6.0490   -1.0823 C   0  0  0  0  0  0  0  0  0  0  0  0
   -4.0267    5.1220   -2.2517 C   0  0  0  0  0  0  0  0  0  0  0  0
   -5.4113    5.4749   -2.7987 C   0  0  0  0  0  0  0  0  0  0  0  0
   -5.7348    4.5873   -3.9184 N   0  0  0  0  0  0  0  0  0  0  0  0
   -6.9128    4.7146   -4.5606 C   0  0  0  0  0  0  0  0  0  0  0  0
   -7.7065    5.5656   -4.2110 O   0  0  0  0  0  0  0  0  0  0  0  0
   -7.2101    3.8989   -5.5896 O   0  0  0  0  0  0  0  0  0  0  0  0
   -8.4965    4.0931   -6.2345 C   0  0  0  0  0  0  0  0  0  0  0  0
   -8.6523    3.0973   -7.3548 C   0  0  0  0  0  0  0  0  0  0  0  0
   -9.2227    1.8626   -7.1077 C   0  0  0  0  0  0  0  0  0  0  0  0
   -9.3656    0.9492   -8.1353 C   0  0  0  0  0  0  0  0  0  0  0  0
   -8.9385    1.2706   -9.4102 C   0  0  0  0  0  0  0  0  0  0  0  0
   -8.3689    2.5056   -9.6574 C   0  0  0  0  0  0  0  0  0  0  0  0
   -8.2300    3.4207   -8.6307 C   0  0  0  0  0  0  0  0  0  0  0  0
   -1.9193    6.6857    0.5341 C   0  0  0  0  0  0  0  0  0  0  0  0
   -1.6931    6.3035    1.6577 O   0  0  0  0  0  0  0  0  0  0  0  0
   -1.8278    7.9918    0.2382 O   0  0  0  0  0  0  0  0  0  0  0  0
   -0.2276    4.1782    1.2751 C   0  0  0  0  0  0  0  0  0  0  0  0
   -0.5211   -0.3771   -0.8784 H   0  0  0  0  0  0  0  0  0  0  0  0
    1.8482   -0.6617    0.9609 H   0  0  0  0  0  0  0  0  0  0  0  0
    1.6093   -1.3030   -0.6977 H   0  0  0  0  0  0  0  0  0  0  0  0
    3.2356    0.8471   -0.3030 H   0  0  0  0  0  0  0  0  0  0  0  0
    2.1257    0.8207   -1.7144 H   0  0  0  0  0  0  0  0  0  0  0  0
    1.4517    2.8565   -0.6119 H   0  0  0  0  0  0  0  0  0  0  0  0
    1.7113    2.1579    1.0158 H   0  0  0  0  0  0  0  0  0  0  0  0
   -0.4572    4.0613   -0.8636 H   0  0  0  0  0  0  0  0  0  0  0  0
   -1.5740    5.7324   -1.3438 H   0  0  0  0  0  0  0  0  0  0  0  0
   -4.4326    5.9266   -0.2950 H   0  0  0  0  0  0  0  0  0  0  0  0
   -3.6907    7.0833   -1.4263 H   0  0  0  0  0  0  0  0  0  0  0  0
   -3.2829    5.2444   -3.0390 H   0  0  0  0  0  0  0  0  0  0  0  0
   -4.0247    4.0877   -1.9077 H   0  0  0  0  0  0  0  0  0  0  0  0
   -6.1550    5.3525   -2.0113 H   0  0  0  0  0  0  0  0  0  0  0  0
   -5.4132    6.5092   -3.1427 H   0  0  0  0  0  0  0  0  0  0  0  0
   -5.1011    3.9080   -4.1975 H   0  0  0  0  0  0  0  0  0  0  0  0
   -9.2939    3.9479   -5.5057 H   0  0  0  0  0  0  0  0  0  0  0  0
   -8.5521    5.1046   -6.6370 H   0  0  0  0  0  0  0  0  0  0  0  0
   -9.5564    1.6115   -6.1117 H   0  0  0  0  0  0  0  0  0  0  0  0
   -9.8106   -0.0158   -7.9421 H   0  0  0  0  0  0  0  0  0  0  0  0
   -9.0495    0.5566  -10.2129 H   0  0  0  0  0  0  0  0  0  0  0  0
   -8.0349    2.7566  -10.6534 H   0  0  0  0  0  0  0  0  0  0  0  0
   -7.7884    4.3870   -8.8247 H   0  0  0  0  0  0  0  0  0  0  0  0
   -0.7660    3.8550    2.1660 H   0  0  0  0  0  0  0  0  0  0  0  0
    0.7655    3.7289    1.2678 H   0  0  0  0  0  0  0  0  0  0  0  0
   -0.1350    5.2642    1.2806 H   0  0  0  0  0  0  0  0  0  0  0  0
   -1.1721   -2.1475    2.2707 H   0  0  0  0  0  0  0  0  0  0  0  0
   -1.5777    8.5883    0.9571 H   0  0  0  0  0  0  0  0  0  0  0  0
  1  2  1  0  0  0  0
  1  5  1  0  0  0  0
  1  9  1  0  0  0  0
  2  3  1  0  0  0  0
  2  6  1  0  0  0  0
  2 33  1  0  0  0  0
  3  4  1  0  0  0  0
  3 34  1  0  0  0  0
  3 35  1  0  0  0  0
  4  5  1  0  0  0  0
  4 36  1  0  0  0  0
  4 37  1  0  0  0  0
  5 38  1  0  0  0  0
  5 39  1  0  0  0  0
  6  7  2  0  0  0  0
  6  8  1  0  0  0  0
  8 59  1  0  0  0  0
  9 10  2  0  0  0  0
  9 11  1  0  0  0  0
 11 12  1  0  0  0  0
 11 32  1  0  0  0  0
 11 40  1  0  0  0  0
 12 13  1  0  0  0  0
 12 14  1  0  0  0  0
 14 15  1  0  0  0  0
 14 29  1  0  0  0  0
 14 41  1  0  0  0  0
 15 16  1  0  0  0  0
 15 42  1  0  0  0  0
 15 43  1  0  0  0  0
 16 17  1  0  0  0  0
 16 44  1  0  0  0  0
 16 45  1  0  0  0  0
 17 18  1  0  0  0  0
 17 46  1  0  0  0  0
 17 47  1  0  0  0  0
 18 19  1  0  0  0  0
 18 48  1  0  0  0  0
 19 20  2  0  0  0  0
 19 21  1  0  0  0  0
 21 22  1  0  0  0  0
 22 23  1  0  0  0  0
 22 49  1  0  0  0  0
 22 50  1  0  0  0  0
 23 24  1  0  0  0  0
 23 28  2  0  0  0  0
 24 25  2  0  0  0  0
 24 51  1  0  0  0  0
 25 26  1  0  0  0  0
 25 52  1  0  0  0  0
 26 27  2  0  0  0  0
 26 53  1  0  0  0  0
 27 28  1  0  0  0  0
 27 54  1  0  0  0  0
 28 55  1  0  0  0  0
 29 30  2  0  0  0  0
 29 31  1  0  0  0  0
 31 60  1  0  0  0  0
 32 56  1  0  0  0  0
 32 57  1  0  0  0  0
 32 58  1  0  0  0  0
M  END
>  <Activity>
8.54

>  <set>
1

>  <Min_dist>
999.9

>  <Avg_dist>
999.9

$$$$
MOL_16
 Wcorina  06231023583D 1   1.00000     0.00000              
CORINA evaluation license 3.48 0067  22.01.2010
 52 53  0  0  0  0  0  0  0  0999 V2000
   -0.0160    1.3313    0.0094 N   0  0  0  0  0  0  0  0  0  0  0  0
    0.0021   -0.0041    0.0020 C   0  0  0  0  0  0  0  0  0  0  0  0
   -1.0436   -0.6184    0.0040 O   0  0  0  0  0  0  0  0  0  0  0  0
    1.3119   -0.7576   -0.0093 C   0  0  0  0  0  0  0  0  0  0  0  0
    1.9422   -0.6138   -1.3969 C   0  0  0  0  0  0  0  0  0  0  0  0
    2.7057    0.7026   -1.4974 C   0  0  0  0  0  0  0  0  0  0  0  0
    1.8867    1.9818   -1.3810 C   0  0  0  0  0  0  0  0  0  0  0  0
    1.2388    2.0954    0.0015 C   0  0  0  0  0  0  0  0  0  0  0  0
    0.9442    3.5651    0.3083 C   0  0  0  0  0  0  0  0  0  0  0  0
    1.0674   -2.1775    0.2774 N   0  0  0  0  0  0  0  0  0  0  0  0
    1.7642   -2.7603   -0.1618 H   0  0  0  0  0  0  0  0  0  0  0  0
    1.0143   -2.4207    1.7252 C   0  0  0  0  0  0  0  0  0  0  0  0
    0.1799   -3.6730    2.0016 C   0  0  0  0  0  0  0  0  0  0  0  0
   -1.2694   -3.4237    1.5797 C   0  0  0  0  0  0  0  0  0  0  0  0
   -2.0912   -4.6572    1.8520 C   0  0  0  0  0  0  0  0  0  0  0  0
   -2.7174   -4.8146    3.0743 C   0  0  0  0  0  0  0  0  0  0  0  0
   -3.4711   -5.9461    3.3241 C   0  0  0  0  0  0  0  0  0  0  0  0
   -3.5991   -6.9200    2.3515 C   0  0  0  0  0  0  0  0  0  0  0  0
   -2.9737   -6.7622    1.1288 C   0  0  0  0  0  0  0  0  0  0  0  0
   -2.2235   -5.6287    0.8775 C   0  0  0  0  0  0  0  0  0  0  0  0
    2.4117   -2.6215    2.2524 C   0  0  0  0  0  0  0  0  0  0  0  0
    3.3550   -2.5676    1.4994 O   0  0  0  0  0  0  0  0  0  0  0  0
    2.6083   -2.8604    3.5586 O   0  0  0  0  0  0  0  0  0  0  0  0
   -1.2980    2.0402    0.0193 C   0  0  0  0  0  0  0  0  0  0  0  0
   -1.7309    2.2756    1.4435 C   0  0  0  0  0  0  0  0  0  0  0  0
   -1.0395    1.8906    2.3565 O   0  0  0  0  0  0  0  0  0  0  0  0
   -2.8846    2.9128    1.6977 O   0  0  0  0  0  0  0  0  0  0  0  0
    1.9815   -0.3399    0.7426 H   0  0  0  0  0  0  0  0  0  0  0  0
    2.6285   -1.4429   -1.5691 H   0  0  0  0  0  0  0  0  0  0  0  0
    1.1577   -0.6343   -2.1533 H   0  0  0  0  0  0  0  0  0  0  0  0
    3.4616    0.7141   -0.7121 H   0  0  0  0  0  0  0  0  0  0  0  0
    3.2224    0.7197   -2.4570 H   0  0  0  0  0  0  0  0  0  0  0  0
    2.5385    2.8403   -1.5426 H   0  0  0  0  0  0  0  0  0  0  0  0
    1.1070    1.9783   -2.1426 H   0  0  0  0  0  0  0  0  0  0  0  0
    1.9153    1.6924    0.7552 H   0  0  0  0  0  0  0  0  0  0  0  0
    0.4769    3.6448    1.2898 H   0  0  0  0  0  0  0  0  0  0  0  0
    1.8756    4.1313    0.3023 H   0  0  0  0  0  0  0  0  0  0  0  0
    0.2702    3.9663   -0.4486 H   0  0  0  0  0  0  0  0  0  0  0  0
    0.5585   -1.5637    2.2211 H   0  0  0  0  0  0  0  0  0  0  0  0
    0.5843   -4.5115    1.4346 H   0  0  0  0  0  0  0  0  0  0  0  0
    0.2137   -3.9044    3.0663 H   0  0  0  0  0  0  0  0  0  0  0  0
   -1.6738   -2.5852    2.1467 H   0  0  0  0  0  0  0  0  0  0  0  0
   -1.3032   -3.1924    0.5150 H   0  0  0  0  0  0  0  0  0  0  0  0
   -2.6174   -4.0538    3.8342 H   0  0  0  0  0  0  0  0  0  0  0  0
   -3.9597   -6.0695    4.2793 H   0  0  0  0  0  0  0  0  0  0  0  0
   -4.1874   -7.8044    2.5469 H   0  0  0  0  0  0  0  0  0  0  0  0
   -3.0734   -7.5233    0.3690 H   0  0  0  0  0  0  0  0  0  0  0  0
   -1.7379   -5.5036   -0.0791 H   0  0  0  0  0  0  0  0  0  0  0  0
   -1.1877    2.9977   -0.4899 H   0  0  0  0  0  0  0  0  0  0  0  0
   -2.0491    1.4400   -0.4943 H   0  0  0  0  0  0  0  0  0  0  0  0
    3.5223   -2.9825    3.8498 H   0  0  0  0  0  0  0  0  0  0  0  0
   -3.1201    3.0405    2.6268 H   0  0  0  0  0  0  0  0  0  0  0  0
  1  2  1  0  0  0  0
  1  8  1  0  0  0  0
  1 24  1  0  0  0  0
  2  3  2  0  0  0  0
  2  4  1  0  0  0  0
  4  5  1  0  0  0  0
  4 10  1  0  0  0  0
  4 28  1  0  0  0  0
  5  6  1  0  0  0  0
  5 29  1  0  0  0  0
  5 30  1  0  0  0  0
  6  7  1  0  0  0  0
  6 31  1  0  0  0  0
  6 32  1  0  0  0  0
  7  8  1  0  0  0  0
  7 33  1  0  0  0  0
  7 34  1  0  0  0  0
  8  9  1  0  0  0  0
  8 35  1  0  0  0  0
  9 36  1  0  0  0  0
  9 37  1  0  0  0  0
  9 38  1  0  0  0  0
 10 11  1  0  0  0  0
 10 12  1  0  0  0  0
 12 13  1  0  0  0  0
 12 21  1  0  0  0  0
 12 39  1  0  0  0  0
 13 14  1  0  0  0  0
 13 40  1  0  0  0  0
 13 41  1  0  0  0  0
 14 15  1  0  0  0  0
 14 42  1  0  0  0  0
 14 43  1  0  0  0  0
 15 16  1  0  0  0  0
 15 20  2  0  0  0  0
 16 17  2  0  0  0  0
 16 44  1  0  0  0  0
 17 18  1  0  0  0  0
 17 45  1  0  0  0  0
 18 19  2  0  0  0  0
 18 46  1  0  0  0  0
 19 20  1  0  0  0  0
 19 47  1  0  0  0  0
 20 48  1  0  0  0  0
 21 22  2  0  0  0  0
 21 23  1  0  0  0  0
 23 51  1  0  0  0  0
 24 25  1  0  0  0  0
 24 49  1  0  0  0  0
 24 50  1  0  0  0  0
 25 26  2  0  0  0  0
 25 27  1  0  0  0  0
 27 52  1  0  0  0  0
M  END
>  <Activity>
8.52

>  <set>
1

>  <Min_dist>
999.9

>  <Avg_dist>
999.9

$$$$
MOL_18
 Wcorina  06231023583D 1   1.00000     0.00000              
CORINA evaluation license 3.48 0067  22.01.2010
 49 50  0  0  0  0  0  0  0  0999 V2000
   -0.0179    1.4660    0.0101 N   0  0  0  0  0  0  0  0  0  0  0  0
    0.0021   -0.0041    0.0020 C   0  0  0  0  0  0  0  0  0  0  0  0
    1.4812   -0.4420   -0.0417 C   0  0  0  0  0  0  0  0  0  0  0  0
    2.1956    0.8049   -0.6268 C   0  0  0  0  0  0  0  0  0  0  0  0
    1.3719    1.9577   -0.0005 C   0  0  0  0  0  0  0  0  0  0  0  0
   -0.6521   -0.5324    1.2526 C   0  0  0  0  0  0  0  0  0  0  0  0
   -1.0937    0.2357    2.0741 O   0  0  0  0  0  0  0  0  0  0  0  0
   -0.7442   -1.8563    1.4539 O   0  0  0  0  0  0  0  0  0  0  0  0
   -1.1236    2.2365    0.0197 C   0  0  0  0  0  0  0  0  0  0  0  0
   -2.2216    1.7215    0.0223 O   0  0  0  0  0  0  0  0  0  0  0  0
   -0.9956    3.7381    0.0272 C   0  0  0  0  0  0  0  0  0  0  0  0
   -2.3340    4.3435    0.0371 N   0  0  0  0  0  0  0  0  0  0  0  0
   -2.7193    4.3539    0.9696 H   0  0  0  0  0  0  0  0  0  0  0  0
   -2.3042    5.6961   -0.5353 C   0  0  0  0  0  0  0  0  0  0  0  0
   -3.6888    6.0490   -1.0823 C   0  0  0  0  0  0  0  0  0  0  0  0
   -4.0267    5.1220   -2.2517 C   0  0  0  0  0  0  0  0  0  0  0  0
   -5.3904    5.4696   -2.7905 C   0  0  0  0  0  0  0  0  0  0  0  0
   -5.5170    6.4070   -3.7985 C   0  0  0  0  0  0  0  0  0  0  0  0
   -6.7680    6.7260   -4.2927 C   0  0  0  0  0  0  0  0  0  0  0  0
   -7.8924    6.1071   -3.7792 C   0  0  0  0  0  0  0  0  0  0  0  0
   -7.7657    5.1691   -2.7718 C   0  0  0  0  0  0  0  0  0  0  0  0
   -6.5144    4.8470   -2.2806 C   0  0  0  0  0  0  0  0  0  0  0  0
   -1.9193    6.6857    0.5341 C   0  0  0  0  0  0  0  0  0  0  0  0
   -1.6931    6.3035    1.6577 O   0  0  0  0  0  0  0  0  0  0  0  0
   -1.8278    7.9918    0.2382 O   0  0  0  0  0  0  0  0  0  0  0  0
   -0.2276    4.1782    1.2751 C   0  0  0  0  0  0  0  0  0  0  0  0
   -0.5211   -0.3771   -0.8784 H   0  0  0  0  0  0  0  0  0  0  0  0
    1.8482   -0.6617    0.9609 H   0  0  0  0  0  0  0  0  0  0  0  0
    1.6093   -1.3030   -0.6977 H   0  0  0  0  0  0  0  0  0  0  0  0
    3.2356    0.8471   -0.3030 H   0  0  0  0  0  0  0  0  0  0  0  0
    2.1257    0.8207   -1.7144 H   0  0  0  0  0  0  0  0  0  0  0  0
    1.4517    2.8565   -0.6119 H   0  0  0  0  0  0  0  0  0  0  0  0
    1.7113    2.1579    1.0158 H   0  0  0  0  0  0  0  0  0  0  0  0
   -0.4572    4.0613   -0.8636 H   0  0  0  0  0  0  0  0  0  0  0  0
   -1.5740    5.7324   -1.3438 H   0  0  0  0  0  0  0  0  0  0  0  0
   -4.4326    5.9266   -0.2950 H   0  0  0  0  0  0  0  0  0  0  0  0
   -3.6907    7.0833   -1.4263 H   0  0  0  0  0  0  0  0  0  0  0  0
   -3.2829    5.2444   -3.0390 H   0  0  0  0  0  0  0  0  0  0  0  0
   -4.0247    4.0877   -1.9077 H   0  0  0  0  0  0  0  0  0  0  0  0
   -4.6385    6.8905   -4.1997 H   0  0  0  0  0  0  0  0  0  0  0  0
   -6.8669    7.4589   -5.0798 H   0  0  0  0  0  0  0  0  0  0  0  0
   -8.8698    6.3568   -4.1648 H   0  0  0  0  0  0  0  0  0  0  0  0
   -8.6442    4.6858   -2.3704 H   0  0  0  0  0  0  0  0  0  0  0  0
   -6.4151    4.1114   -1.4961 H   0  0  0  0  0  0  0  0  0  0  0  0
   -0.7660    3.8550    2.1660 H   0  0  0  0  0  0  0  0  0  0  0  0
    0.7655    3.7289    1.2678 H   0  0  0  0  0  0  0  0  0  0  0  0
   -0.1350    5.2642    1.2806 H   0  0  0  0  0  0  0  0  0  0  0  0
   -1.1721   -2.1475    2.2707 H   0  0  0  0  0  0  0  0  0  0  0  0
   -1.5777    8.5883    0.9571 H   0  0  0  0  0  0  0  0  0  0  0  0
  1  2  1  0  0  0  0
  1  5  1  0  0  0  0
  1  9  1  0  0  0  0
  2  3  1  0  0  0  0
  2  6  1  0  0  0  0
  2 27  1  0  0  0  0
  3  4  1  0  0  0  0
  3 28  1  0  0  0  0
  3 29  1  0  0  0  0
  4  5  1  0  0  0  0
  4 30  1  0  0  0  0
  4 31  1  0  0  0  0
  5 32  1  0  0  0  0
  5 33  1  0  0  0  0
  6  7  2  0  0  0  0
  6  8  1  0  0  0  0
  8 48  1  0  0  0  0
  9 10  2  0  0  0  0
  9 11  1  0  0  0  0
 11 12  1  0  0  0  0
 11 26  1  0  0  0  0
 11 34  1  0  0  0  0
 12 13  1  0  0  0  0
 12 14  1  0  0  0  0
 14 15  1  0  0  0  0
 14 23  1  0  0  0  0
 14 35  1  0  0  0  0
 15 16  1  0  0  0  0
 15 36  1  0  0  0  0
 15 37  1  0  0  0  0
 16 17  1  0  0  0  0
 16 38  1  0  0  0  0
 16 39  1  0  0  0  0
 17 18  1  0  0  0  0
 17 22  2  0  0  0  0
 18 19  2  0  0  0  0
 18 40  1  0  0  0  0
 19 20  1  0  0  0  0
 19 41  1  0  0  0  0
 20 21  2  0  0  0  0
 20 42  1  0  0  0  0
 21 22  1  0  0  0  0
 21 43  1  0  0  0  0
 22 44  1  0  0  0  0
 23 24  2  0  0  0  0
 23 25  1  0  0  0  0
 25 49  1  0  0  0  0
 26 45  1  0  0  0  0
 26 46  1  0  0  0  0
 26 47  1  0  0  0  0
M  END
>  <Activity>
8.92

>  <set>
1

>  <Min_dist>
999.9

>  <Avg_dist>
999.9

$$$$
MOL_19
 Wcorina  06231023583D 1   1.00000     0.00000              
CORINA evaluation license 3.48 0067  22.01.2010
 60 61  0  0  0  0  0  0  0  0999 V2000
   -0.1579    0.9704   -1.9522 N   0  0  0  0  0  0  0  0  0  0  0  0
   -0.4384   -0.4339   -2.2851 C   0  0  0  0  0  0  0  0  0  0  0  0
    0.8130   -0.9960   -2.9921 C   0  0  0  0  0  0  0  0  0  0  0  0
    1.5151    0.2815   -3.5235 C   0  0  0  0  0  0  0  0  0  0  0  0
    1.2103    1.2967   -2.3938 C   0  0  0  0  0  0  0  0  0  0  0  0
   -0.7096   -1.2150   -1.0252 C   0  0  0  0  0  0  0  0  0  0  0  0
   -0.6741   -0.6615    0.0482 O   0  0  0  0  0  0  0  0  0  0  0  0
   -0.9906   -2.5257   -1.0955 O   0  0  0  0  0  0  0  0  0  0  0  0
   -1.0121    1.8203   -1.3486 C   0  0  0  0  0  0  0  0  0  0  0  0
   -2.1206    1.4432   -1.0323 O   0  0  0  0  0  0  0  0  0  0  0  0
   -0.5900    3.2392   -1.0667 C   0  0  0  0  0  0  0  0  0  0  0  0
   -1.6905    3.9559   -0.4084 N   0  0  0  0  0  0  0  0  0  0  0  0
   -1.3375    4.6623    0.2196 H   0  0  0  0  0  0  0  0  0  0  0  0
   -2.6044    4.5410   -1.3985 C   0  0  0  0  0  0  0  0  0  0  0  0
   -3.9830    4.7397   -0.7653 C   0  0  0  0  0  0  0  0  0  0  0  0
   -4.5844    3.3772   -0.4148 C   0  0  0  0  0  0  0  0  0  0  0  0
   -5.9422    3.5729    0.2090 C   0  0  0  0  0  0  0  0  0  0  0  0
   -7.0708    3.6071   -0.5886 C   0  0  0  0  0  0  0  0  0  0  0  0
   -8.3163    3.7866   -0.0165 C   0  0  0  0  0  0  0  0  0  0  0  0
   -8.4333    3.9315    1.3533 C   0  0  0  0  0  0  0  0  0  0  0  0
   -7.3048    3.8964    2.1509 C   0  0  0  0  0  0  0  0  0  0  0  0
   -6.0598    3.7125    1.5792 C   0  0  0  0  0  0  0  0  0  0  0  0
   -2.0650    5.8719   -1.8553 C   0  0  0  0  0  0  0  0  0  0  0  0
   -1.3397    6.5108   -1.1303 O   0  0  0  0  0  0  0  0  0  0  0  0
   -2.3901    6.3476   -3.0677 O   0  0  0  0  0  0  0  0  0  0  0  0
    0.6355    3.2343   -0.1507 C   0  0  0  0  0  0  0  0  0  0  0  0
    1.1251    4.6694    0.0539 C   0  0  0  0  0  0  0  0  0  0  0  0
    2.4223    4.6549    0.8650 C   0  0  0  0  0  0  0  0  0  0  0  0
    2.9119    6.0899    1.0695 C   0  0  0  0  0  0  0  0  0  0  0  0
    4.1574    6.0761    1.8483 N   0  0  0  0  0  0  0  0  0  0  0  0
    4.8563    5.5008    1.4024 H   0  0  0  0  0  0  0  0  0  0  0  0
    4.5014    7.0129    1.9970 H   0  0  0  0  0  0  0  0  0  0  0  0
   -1.2985   -0.4920   -2.9522 H   0  0  0  0  0  0  0  0  0  0  0  0
    1.4530   -1.5213   -2.2832 H   0  0  0  0  0  0  0  0  0  0  0  0
    0.5290   -1.6509   -3.8158 H   0  0  0  0  0  0  0  0  0  0  0  0
    2.5885    0.1229   -3.6271 H   0  0  0  0  0  0  0  0  0  0  0  0
    1.0765    0.6043   -4.4677 H   0  0  0  0  0  0  0  0  0  0  0  0
    1.2519    2.3158   -2.7782 H   0  0  0  0  0  0  0  0  0  0  0  0
    1.9144    1.1716   -1.5712 H   0  0  0  0  0  0  0  0  0  0  0  0
   -0.3412    3.7373   -2.0038 H   0  0  0  0  0  0  0  0  0  0  0  0
   -2.6907    3.8710   -2.2539 H   0  0  0  0  0  0  0  0  0  0  0  0
   -3.8838    5.3370    0.1410 H   0  0  0  0  0  0  0  0  0  0  0  0
   -4.6358    5.2545   -1.4701 H   0  0  0  0  0  0  0  0  0  0  0  0
   -4.6835    2.7798   -1.3211 H   0  0  0  0  0  0  0  0  0  0  0  0
   -3.9315    2.8624    0.2901 H   0  0  0  0  0  0  0  0  0  0  0  0
   -6.9793    3.4939   -1.6588 H   0  0  0  0  0  0  0  0  0  0  0  0
   -9.1979    3.8141   -0.6397 H   0  0  0  0  0  0  0  0  0  0  0  0
   -9.4063    4.0725    1.8002 H   0  0  0  0  0  0  0  0  0  0  0  0
   -7.3962    4.0099    3.2211 H   0  0  0  0  0  0  0  0  0  0  0  0
   -5.1785    3.6813    2.2028 H   0  0  0  0  0  0  0  0  0  0  0  0
    0.3671    2.8011    0.8129 H   0  0  0  0  0  0  0  0  0  0  0  0
    1.4281    2.6416   -0.6074 H   0  0  0  0  0  0  0  0  0  0  0  0
    1.3079    5.1326   -0.9157 H   0  0  0  0  0  0  0  0  0  0  0  0
    0.3668    5.2388    0.5914 H   0  0  0  0  0  0  0  0  0  0  0  0
    2.2395    4.1917    1.8346 H   0  0  0  0  0  0  0  0  0  0  0  0
    3.1806    4.0855    0.3275 H   0  0  0  0  0  0  0  0  0  0  0  0
    3.0948    6.5531    0.1000 H   0  0  0  0  0  0  0  0  0  0  0  0
    2.1537    6.6594    1.6070 H   0  0  0  0  0  0  0  0  0  0  0  0
   -1.1574   -2.9843   -0.2607 H   0  0  0  0  0  0  0  0  0  0  0  0
   -2.0198    7.2055   -3.3165 H   0  0  0  0  0  0  0  0  0  0  0  0
  1  2  1  0  0  0  0
  1  5  1  0  0  0  0
  1  9  1  0  0  0  0
  2  3  1  0  0  0  0
  2  6  1  0  0  0  0
  2 33  1  0  0  0  0
  3  4  1  0  0  0  0
  3 34  1  0  0  0  0
  3 35  1  0  0  0  0
  4  5  1  0  0  0  0
  4 36  1  0  0  0  0
  4 37  1  0  0  0  0
  5 38  1  0  0  0  0
  5 39  1  0  0  0  0
  6  7  2  0  0  0  0
  6  8  1  0  0  0  0
  8 59  1  0  0  0  0
  9 10  2  0  0  0  0
  9 11  1  0  0  0  0
 11 12  1  0  0  0  0
 11 26  1  0  0  0  0
 11 40  1  0  0  0  0
 12 13  1  0  0  0  0
 12 14  1  0  0  0  0
 14 15  1  0  0  0  0
 14 23  1  0  0  0  0
 14 41  1  0  0  0  0
 15 16  1  0  0  0  0
 15 42  1  0  0  0  0
 15 43  1  0  0  0  0
 16 17  1  0  0  0  0
 16 44  1  0  0  0  0
 16 45  1  0  0  0  0
 17 18  1  0  0  0  0
 17 22  2  0  0  0  0
 18 19  2  0  0  0  0
 18 46  1  0  0  0  0
 19 20  1  0  0  0  0
 19 47  1  0  0  0  0
 20 21  2  0  0  0  0
 20 48  1  0  0  0  0
 21 22  1  0  0  0  0
 21 49  1  0  0  0  0
 22 50  1  0  0  0  0
 23 24  2  0  0  0  0
 23 25  1  0  0  0  0
 25 60  1  0  0  0  0
 26 27  1  0  0  0  0
 26 51  1  0  0  0  0
 26 52  1  0  0  0  0
 27 28  1  0  0  0  0
 27 53  1  0  0  0  0
 27 54  1  0  0  0  0
 28 29  1  0  0  0  0
 28 55  1  0  0  0  0
 28 56  1  0  0  0  0
 29 30  1  0  0  0  0
 29 57  1  0  0  0  0
 29 58  1  0  0  0  0
 30 31  1  0  0  0  0
 30 32  1  0  0  0  0
M  END
>  <Activity>
8.92

>  <set>
1

>  <Min_dist>
999.9

>  <Avg_dist>
999.9

$$$$
MOL_20
 Wcorina  06231023583D 1   1.00000     0.00000              
CORINA evaluation license 3.48 0067  22.01.2010
 55 57  0  0  0  0  0  0  0  0999 V2000
   -0.0179    1.4660    0.0101 N   0  0  0  0  0  0  0  0  0  0  0  0
    0.0021   -0.0041    0.0020 C   0  0  0  0  0  0  0  0  0  0  0  0
    1.4812   -0.4420   -0.0417 C   0  0  0  0  0  0  0  0  0  0  0  0
    2.1956    0.8049   -0.6268 C   0  0  0  0  0  0  0  0  0  0  0  0
    1.3719    1.9577   -0.0005 C   0  0  0  0  0  0  0  0  0  0  0  0
   -0.6521   -0.5324    1.2526 C   0  0  0  0  0  0  0  0  0  0  0  0
   -1.0937    0.2357    2.0741 O   0  0  0  0  0  0  0  0  0  0  0  0
   -0.7442   -1.8563    1.4539 O   0  0  0  0  0  0  0  0  0  0  0  0
   -1.1236    2.2365    0.0197 C   0  0  0  0  0  0  0  0  0  0  0  0
   -2.2216    1.7215    0.0223 O   0  0  0  0  0  0  0  0  0  0  0  0
   -0.9956    3.7381    0.0272 C   0  0  0  0  0  0  0  0  0  0  0  0
   -2.3340    4.3435    0.0371 N   0  0  0  0  0  0  0  0  0  0  0  0
   -2.7193    4.3539    0.9696 H   0  0  0  0  0  0  0  0  0  0  0  0
   -2.3042    5.6961   -0.5353 C   0  0  0  0  0  0  0  0  0  0  0  0
   -3.6888    6.0490   -1.0823 C   0  0  0  0  0  0  0  0  0  0  0  0
   -4.0267    5.1220   -2.2517 C   0  0  0  0  0  0  0  0  0  0  0  0
   -5.3904    5.4696   -2.7905 C   0  0  0  0  0  0  0  0  0  0  0  0
   -5.5343    6.4958   -3.7399 C   0  0  0  0  0  0  0  0  0  0  0  0
   -6.8249    6.8080   -4.2353 C   0  0  0  0  0  0  0  0  0  0  0  0
   -7.9359    6.0856   -3.7673 C   0  0  0  0  0  0  0  0  0  0  0  0
   -7.7584    5.0987   -2.8472 C   0  0  0  0  0  0  0  0  0  0  0  0
   -6.4884    4.7877   -2.3644 C   0  0  0  0  0  0  0  0  0  0  0  0
   -6.9689    7.8341   -5.1846 C   0  0  0  0  0  0  0  0  0  0  0  0
   -5.8704    8.5127   -5.6146 C   0  0  0  0  0  0  0  0  0  0  0  0
   -4.6011    8.2055   -5.1278 C   0  0  0  0  0  0  0  0  0  0  0  0
   -4.4235    7.2188   -4.2073 C   0  0  0  0  0  0  0  0  0  0  0  0
   -1.9193    6.6857    0.5341 C   0  0  0  0  0  0  0  0  0  0  0  0
   -1.6931    6.3035    1.6577 O   0  0  0  0  0  0  0  0  0  0  0  0
   -1.8278    7.9918    0.2382 O   0  0  0  0  0  0  0  0  0  0  0  0
   -0.2276    4.1782    1.2751 C   0  0  0  0  0  0  0  0  0  0  0  0
   -0.5211   -0.3771   -0.8784 H   0  0  0  0  0  0  0  0  0  0  0  0
    1.8482   -0.6617    0.9609 H   0  0  0  0  0  0  0  0  0  0  0  0
    1.6093   -1.3030   -0.6977 H   0  0  0  0  0  0  0  0  0  0  0  0
    3.2356    0.8471   -0.3030 H   0  0  0  0  0  0  0  0  0  0  0  0
    2.1257    0.8207   -1.7144 H   0  0  0  0  0  0  0  0  0  0  0  0
    1.4517    2.8565   -0.6119 H   0  0  0  0  0  0  0  0  0  0  0  0
    1.7113    2.1579    1.0158 H   0  0  0  0  0  0  0  0  0  0  0  0
   -0.4572    4.0613   -0.8636 H   0  0  0  0  0  0  0  0  0  0  0  0
   -1.5740    5.7324   -1.3438 H   0  0  0  0  0  0  0  0  0  0  0  0
   -4.4326    5.9266   -0.2950 H   0  0  0  0  0  0  0  0  0  0  0  0
   -3.6907    7.0833   -1.4263 H   0  0  0  0  0  0  0  0  0  0  0  0
   -3.2829    5.2444   -3.0390 H   0  0  0  0  0  0  0  0  0  0  0  0
   -4.0247    4.0877   -1.9077 H   0  0  0  0  0  0  0  0  0  0  0  0
   -8.9254    6.3128   -4.1357 H   0  0  0  0  0  0  0  0  0  0  0  0
   -8.6139    4.5454   -2.4889 H   0  0  0  0  0  0  0  0  0  0  0  0
   -6.3746    3.9968   -1.6378 H   0  0  0  0  0  0  0  0  0  0  0  0
   -7.9463    8.0827   -5.5712 H   0  0  0  0  0  0  0  0  0  0  0  0
   -5.9838    9.3009   -6.3442 H   0  0  0  0  0  0  0  0  0  0  0  0
   -3.7456    8.7588   -5.4861 H   0  0  0  0  0  0  0  0  0  0  0  0
   -3.4340    6.9922   -3.8385 H   0  0  0  0  0  0  0  0  0  0  0  0
   -0.7660    3.8550    2.1660 H   0  0  0  0  0  0  0  0  0  0  0  0
    0.7655    3.7289    1.2678 H   0  0  0  0  0  0  0  0  0  0  0  0
   -0.1350    5.2642    1.2806 H   0  0  0  0  0  0  0  0  0  0  0  0
   -1.1721   -2.1475    2.2707 H   0  0  0  0  0  0  0  0  0  0  0  0
   -1.5777    8.5883    0.9571 H   0  0  0  0  0  0  0  0  0  0  0  0
  1  2  1  0  0  0  0
  1  5  1  0  0  0  0
  1  9  1  0  0  0  0
  2  3  1  0  0  0  0
  2  6  1  0  0  0  0
  2 31  1  0  0  0  0
  3  4  1  0  0  0  0
  3 32  1  0  0  0  0
  3 33  1  0  0  0  0
  4  5  1  0  0  0  0
  4 34  1  0  0  0  0
  4 35  1  0  0  0  0
  5 36  1  0  0  0  0
  5 37  1  0  0  0  0
  6  7  2  0  0  0  0
  6  8  1  0  0  0  0
  8 54  1  0  0  0  0
  9 10  2  0  0  0  0
  9 11  1  0  0  0  0
 11 12  1  0  0  0  0
 11 30  1  0  0  0  0
 11 38  1  0  0  0  0
 12 13  1  0  0  0  0
 12 14  1  0  0  0  0
 14 15  1  0  0  0  0
 14 27  1  0  0  0  0
 14 39  1  0  0  0  0
 15 16  1  0  0  0  0
 15 40  1  0  0  0  0
 15 41  1  0  0  0  0
 16 17  1  0  0  0  0
 16 42  1  0  0  0  0
 16 43  1  0  0  0  0
 17 18  1  0  0  0  0
 17 22  2  0  0  0  0
 18 19  2  0  0  0  0
 18 26  1  0  0  0  0
 19 20  1  0  0  0  0
 19 23  1  0  0  0  0
 20 21  2  0  0  0  0
 20 44  1  0  0  0  0
 21 22  1  0  0  0  0
 21 45  1  0  0  0  0
 22 46  1  0  0  0  0
 23 24  2  0  0  0  0
 23 47  1  0  0  0  0
 24 25  1  0  0  0  0
 24 48  1  0  0  0  0
 25 26  2  0  0  0  0
 25 49  1  0  0  0  0
 26 50  1  0  0  0  0
 27 28  2  0  0  0  0
 27 29  1  0  0  0  0
 29 55  1  0  0  0  0
 30 51  1  0  0  0  0
 30 52  1  0  0  0  0
 30 53  1  0  0  0  0
M  END
>  <Activity>
8.96

>  <set>
1

>  <Min_dist>
999.9

>  <Avg_dist>
999.9

$$$$
MOL_21
 Wcorina  06231023583D 1   1.00000     0.00000              
CORINA evaluation license 3.48 0067  22.01.2010
 50 51  0  0  0  0  0  0  0  0999 V2000
   -0.0179    1.4660    0.0101 N   0  0  0  0  0  0  0  0  0  0  0  0
    0.0021   -0.0041    0.0020 C   0  0  0  0  0  0  0  0  0  0  0  0
    1.4812   -0.4420   -0.0417 C   0  0  0  0  0  0  0  0  0  0  0  0
    2.1956    0.8049   -0.6268 C   0  0  0  0  0  0  0  0  0  0  0  0
    1.3719    1.9577   -0.0005 C   0  0  0  0  0  0  0  0  0  0  0  0
   -0.6521   -0.5324    1.2526 C   0  0  0  0  0  0  0  0  0  0  0  0
   -1.0937    0.2357    2.0741 O   0  0  0  0  0  0  0  0  0  0  0  0
   -0.7442   -1.8563    1.4539 O   0  0  0  0  0  0  0  0  0  0  0  0
   -1.1236    2.2365    0.0197 C   0  0  0  0  0  0  0  0  0  0  0  0
   -2.2216    1.7215    0.0223 O   0  0  0  0  0  0  0  0  0  0  0  0
   -0.9956    3.7381    0.0272 C   0  0  0  0  0  0  0  0  0  0  0  0
   -2.3340    4.3435    0.0371 N   0  0  0  0  0  0  0  0  0  0  0  0
   -2.7193    4.3539    0.9696 H   0  0  0  0  0  0  0  0  0  0  0  0
   -2.3042    5.6961   -0.5353 C   0  0  0  0  0  0  0  0  0  0  0  0
   -3.6888    6.0490   -1.0823 C   0  0  0  0  0  0  0  0  0  0  0  0
   -4.0267    5.1220   -2.2517 C   0  0  0  0  0  0  0  0  0  0  0  0
   -5.3904    5.4696   -2.7905 C   0  0  0  0  0  0  0  0  0  0  0  0
   -5.5157    6.4074   -3.7987 C   0  0  0  0  0  0  0  0  0  0  0  0
   -6.7647    6.7278   -4.2944 C   0  0  0  0  0  0  0  0  0  0  0  0
   -7.8939    6.1078   -3.7796 C   0  0  0  0  0  0  0  0  0  0  0  0
   -7.7656    5.1672   -2.7679 C   0  0  0  0  0  0  0  0  0  0  0  0
   -6.5138    4.8461   -2.2796 C   0  0  0  0  0  0  0  0  0  0  0  0
   -9.1238    6.4216   -4.2651 O   0  0  0  0  0  0  0  0  0  0  0  0
   -1.9193    6.6857    0.5341 C   0  0  0  0  0  0  0  0  0  0  0  0
   -1.6931    6.3035    1.6577 O   0  0  0  0  0  0  0  0  0  0  0  0
   -1.8278    7.9918    0.2382 O   0  0  0  0  0  0  0  0  0  0  0  0
   -0.2276    4.1782    1.2751 C   0  0  0  0  0  0  0  0  0  0  0  0
   -0.5211   -0.3771   -0.8784 H   0  0  0  0  0  0  0  0  0  0  0  0
    1.8482   -0.6617    0.9609 H   0  0  0  0  0  0  0  0  0  0  0  0
    1.6093   -1.3030   -0.6977 H   0  0  0  0  0  0  0  0  0  0  0  0
    3.2356    0.8471   -0.3030 H   0  0  0  0  0  0  0  0  0  0  0  0
    2.1257    0.8207   -1.7144 H   0  0  0  0  0  0  0  0  0  0  0  0
    1.4517    2.8565   -0.6119 H   0  0  0  0  0  0  0  0  0  0  0  0
    1.7113    2.1579    1.0158 H   0  0  0  0  0  0  0  0  0  0  0  0
   -0.4572    4.0613   -0.8636 H   0  0  0  0  0  0  0  0  0  0  0  0
   -1.5740    5.7324   -1.3438 H   0  0  0  0  0  0  0  0  0  0  0  0
   -4.4326    5.9266   -0.2950 H   0  0  0  0  0  0  0  0  0  0  0  0
   -3.6907    7.0833   -1.4263 H   0  0  0  0  0  0  0  0  0  0  0  0
   -3.2829    5.2444   -3.0390 H   0  0  0  0  0  0  0  0  0  0  0  0
   -4.0247    4.0877   -1.9077 H   0  0  0  0  0  0  0  0  0  0  0  0
   -4.6363    6.8901   -4.1989 H   0  0  0  0  0  0  0  0  0  0  0  0
   -6.8620    7.4607   -5.0817 H   0  0  0  0  0  0  0  0  0  0  0  0
   -8.6432    4.6831   -2.3655 H   0  0  0  0  0  0  0  0  0  0  0  0
   -6.4130    4.1105   -1.4954 H   0  0  0  0  0  0  0  0  0  0  0  0
   -9.4042    5.8729   -5.0103 H   0  0  0  0  0  0  0  0  0  0  0  0
    0.7655    3.7289    1.2678 H   0  0  0  0  0  0  0  0  0  0  0  0
   -0.1350    5.2642    1.2806 H   0  0  0  0  0  0  0  0  0  0  0  0
   -0.7660    3.8550    2.1660 H   0  0  0  0  0  0  0  0  0  0  0  0
   -1.1721   -2.1475    2.2707 H   0  0  0  0  0  0  0  0  0  0  0  0
   -1.5777    8.5883    0.9571 H   0  0  0  0  0  0  0  0  0  0  0  0
  1  2  1  0  0  0  0
  1  5  1  0  0  0  0
  1  9  1  0  0  0  0
  2  3  1  0  0  0  0
  2  6  1  0  0  0  0
  2 28  1  0  0  0  0
  3  4  1  0  0  0  0
  3 29  1  0  0  0  0
  3 30  1  0  0  0  0
  4  5  1  0  0  0  0
  4 31  1  0  0  0  0
  4 32  1  0  0  0  0
  5 33  1  0  0  0  0
  5 34  1  0  0  0  0
  6  7  2  0  0  0  0
  6  8  1  0  0  0  0
  8 49  1  0  0  0  0
  9 10  2  0  0  0  0
  9 11  1  0  0  0  0
 11 12  1  0  0  0  0
 11 27  1  0  0  0  0
 11 35  1  0  0  0  0
 12 13  1  0  0  0  0
 12 14  1  0  0  0  0
 14 15  1  0  0  0  0
 14 24  1  0  0  0  0
 14 36  1  0  0  0  0
 15 16  1  0  0  0  0
 15 37  1  0  0  0  0
 15 38  1  0  0  0  0
 16 17  1  0  0  0  0
 16 39  1  0  0  0  0
 16 40  1  0  0  0  0
 17 18  1  0  0  0  0
 17 22  2  0  0  0  0
 18 19  2  0  0  0  0
 18 41  1  0  0  0  0
 19 20  1  0  0  0  0
 19 42  1  0  0  0  0
 20 21  2  0  0  0  0
 20 23  1  0  0  0  0
 21 22  1  0  0  0  0
 21 43  1  0  0  0  0
 22 44  1  0  0  0  0
 23 45  1  0  0  0  0
 24 25  2  0  0  0  0
 24 26  1  0  0  0  0
 26 50  1  0  0  0  0
 27 46  1  0  0  0  0
 27 47  1  0  0  0  0
 27 48  1  0  0  0  0
M  END
>  <Activity>
8.55

>  <set>
1

>  <Min_dist>
999.9

>  <Avg_dist>
999.9

$$$$
MOL_22
 Wcorina  06231023583D 1   1.00000     0.00000              
CORINA evaluation license 3.48 0067  22.01.2010
 51 53  0  0  0  0  0  0  0  0999 V2000
   -2.1308    1.6359    2.1811 S   0  0  0  0  0  0  0  0  0  0  0  0
   -1.5942   -0.1188    2.3260 C   0  0  0  0  0  0  0  0  0  0  0  0
   -0.3785   -0.2137    1.5011 N   0  0  0  0  0  0  0  0  0  0  0  0
    0.1617    1.0870    1.0694 C   0  0  0  0  0  0  0  0  0  0  0  0
   -0.4399    2.2753    1.8442 C   0  0  0  0  0  0  0  0  0  0  0  0
    1.6553    1.0829    1.2698 C   0  0  0  0  0  0  0  0  0  0  0  0
    2.1307    0.5771    2.2588 O   0  0  0  0  0  0  0  0  0  0  0  0
    2.4574    1.6413    0.3498 O   0  0  0  0  0  0  0  0  0  0  0  0
    0.2776   -1.3373    1.2023 C   0  0  0  0  0  0  0  0  0  0  0  0
    1.3855   -1.1500    0.7458 O   0  0  0  0  0  0  0  0  0  0  0  0
   -0.0855   -2.7682    1.3208 C   0  0  0  0  0  0  0  0  0  0  0  0
   -1.5257   -3.0343    0.9492 C   0  0  0  0  0  0  0  0  0  0  0  0
   -2.4989   -2.4518    1.9437 C   0  0  0  0  0  0  0  0  0  0  0  0
   -2.7247   -0.9831    1.7949 C   0  0  0  0  0  0  0  0  0  0  0  0
    0.7859   -3.5540    0.4369 N   0  0  0  0  0  0  0  0  0  0  0  0
    1.6977   -3.1293    0.3573 H   0  0  0  0  0  0  0  0  0  0  0  0
    0.8911   -4.9437    0.9012 C   0  0  0  0  0  0  0  0  0  0  0  0
    1.2304   -5.8524   -0.2820 C   0  0  0  0  0  0  0  0  0  0  0  0
    0.0701   -5.8456   -1.2793 C   0  0  0  0  0  0  0  0  0  0  0  0
    0.4042   -6.7407   -2.4448 C   0  0  0  0  0  0  0  0  0  0  0  0
    0.0615   -8.0794   -2.4086 C   0  0  0  0  0  0  0  0  0  0  0  0
    0.3680   -8.9004   -3.4776 C   0  0  0  0  0  0  0  0  0  0  0  0
    1.0168   -8.3827   -4.5830 C   0  0  0  0  0  0  0  0  0  0  0  0
    1.3587   -7.0437   -4.6196 C   0  0  0  0  0  0  0  0  0  0  0  0
    1.0483   -6.2218   -3.5524 C   0  0  0  0  0  0  0  0  0  0  0  0
    1.9779   -5.0452    1.9403 C   0  0  0  0  0  0  0  0  0  0  0  0
    2.8627   -4.2230    1.9714 O   0  0  0  0  0  0  0  0  0  0  0  0
    1.9629   -6.0490    2.8313 O   0  0  0  0  0  0  0  0  0  0  0  0
   -1.3692   -0.3639    3.3640 H   0  0  0  0  0  0  0  0  0  0  0  0
   -0.0465    1.2186    0.0076 H   0  0  0  0  0  0  0  0  0  0  0  0
   -0.4736    3.1724    1.2260 H   0  0  0  0  0  0  0  0  0  0  0  0
    0.1044    2.4578    2.7708 H   0  0  0  0  0  0  0  0  0  0  0  0
    0.0780   -3.0891    2.3495 H   0  0  0  0  0  0  0  0  0  0  0  0
   -1.7223   -2.6008   -0.0314 H   0  0  0  0  0  0  0  0  0  0  0  0
   -1.6817   -4.1116    0.8934 H   0  0  0  0  0  0  0  0  0  0  0  0
   -3.4555   -2.9622    1.8315 H   0  0  0  0  0  0  0  0  0  0  0  0
   -2.1236   -2.6442    2.9487 H   0  0  0  0  0  0  0  0  0  0  0  0
   -3.6404   -0.7184    2.3238 H   0  0  0  0  0  0  0  0  0  0  0  0
   -2.8634   -0.7597    0.7371 H   0  0  0  0  0  0  0  0  0  0  0  0
   -0.0585   -5.2540    1.3371 H   0  0  0  0  0  0  0  0  0  0  0  0
    2.1332   -5.4885   -0.7725 H   0  0  0  0  0  0  0  0  0  0  0  0
    1.3958   -6.8685    0.0760 H   0  0  0  0  0  0  0  0  0  0  0  0
   -0.8327   -6.2096   -0.7888 H   0  0  0  0  0  0  0  0  0  0  0  0
   -0.0954   -4.8295   -1.6373 H   0  0  0  0  0  0  0  0  0  0  0  0
   -0.4454   -8.4839   -1.5450 H   0  0  0  0  0  0  0  0  0  0  0  0
    0.1009   -9.9465   -3.4491 H   0  0  0  0  0  0  0  0  0  0  0  0
    1.2569   -9.0243   -5.4179 H   0  0  0  0  0  0  0  0  0  0  0  0
    1.8659   -6.6393   -5.4830 H   0  0  0  0  0  0  0  0  0  0  0  0
    1.3121   -5.1749   -3.5824 H   0  0  0  0  0  0  0  0  0  0  0  0
    3.4086    1.6143    0.5222 H   0  0  0  0  0  0  0  0  0  0  0  0
    2.6810   -6.0723    3.4785 H   0  0  0  0  0  0  0  0  0  0  0  0
  1  2  1  0  0  0  0
  1  5  1  0  0  0  0
  2  3  1  0  0  0  0
  2 14  1  0  0  0  0
  2 29  1  0  0  0  0
  3  4  1  0  0  0  0
  3  9  1  0  0  0  0
  4  5  1  0  0  0  0
  4  6  1  0  0  0  0
  4 30  1  0  0  0  0
  5 31  1  0  0  0  0
  5 32  1  0  0  0  0
  6  7  2  0  0  0  0
  6  8  1  0  0  0  0
  8 50  1  0  0  0  0
  9 10  2  0  0  0  0
  9 11  1  0  0  0  0
 11 12  1  0  0  0  0
 11 15  1  0  0  0  0
 11 33  1  0  0  0  0
 12 13  1  0  0  0  0
 12 34  1  0  0  0  0
 12 35  1  0  0  0  0
 13 14  1  0  0  0  0
 13 36  1  0  0  0  0
 13 37  1  0  0  0  0
 14 38  1  0  0  0  0
 14 39  1  0  0  0  0
 15 16  1  0  0  0  0
 15 17  1  0  0  0  0
 17 18  1  0  0  0  0
 17 26  1  0  0  0  0
 17 40  1  0  0  0  0
 18 19  1  0  0  0  0
 18 41  1  0  0  0  0
 18 42  1  0  0  0  0
 19 20  1  0  0  0  0
 19 43  1  0  0  0  0
 19 44  1  0  0  0  0
 20 21  1  0  0  0  0
 20 25  2  0  0  0  0
 21 22  2  0  0  0  0
 21 45  1  0  0  0  0
 22 23  1  0  0  0  0
 22 46  1  0  0  0  0
 23 24  2  0  0  0  0
 23 47  1  0  0  0  0
 24 25  1  0  0  0  0
 24 48  1  0  0  0  0
 25 49  1  0  0  0  0
 26 27  2  0  0  0  0
 26 28  1  0  0  0  0
 28 51  1  0  0  0  0
M  END
>  <Activity>
9.22

>  <set>
1

>  <Min_dist>
999.9

>  <Avg_dist>
999.9

$$$$
MOL_24
 Wcorina  06231023583D 1   1.00000     0.00000              
CORINA evaluation license 3.48 0067  22.01.2010
 59 61  0  0  0  0  0  0  0  0999 V2000
   -0.0180    1.4758    0.0102 P   0  0  0  0  0  0  0  0  0  0  0  0
    0.0021   -0.0041    0.0020 O   0  0  0  0  0  0  0  0  0  0  0  0
    1.4924    2.0330   -0.0013 O   0  0  0  0  0  0  0  0  0  0  0  0
   -0.8997    2.0797   -1.4667 C   0  0  0  0  0  0  0  0  0  0  0  0
   -0.2680    1.4941   -2.7033 C   0  0  0  0  0  0  0  0  0  0  0  0
   -0.5369    0.3613   -3.0433 O   0  0  0  0  0  0  0  0  0  0  0  0
    0.5956    2.2291   -3.4315 N   0  0  0  0  0  0  0  0  0  0  0  0
    1.2809    1.7842   -4.6538 C   0  0  0  0  0  0  0  0  0  0  0  0
    2.1424    2.9640   -5.1513 C   0  0  0  0  0  0  0  0  0  0  0  0
    1.4574    4.1939   -4.4990 C   0  0  0  0  0  0  0  0  0  0  0  0
    1.0047    3.6147   -3.1379 C   0  0  0  0  0  0  0  0  0  0  0  0
    2.1615    0.6007   -4.3457 C   0  0  0  0  0  0  0  0  0  0  0  0
    2.2170    0.1658   -3.2198 O   0  0  0  0  0  0  0  0  0  0  0  0
    2.8842    0.0297   -5.3221 O   0  0  0  0  0  0  0  0  0  0  0  0
   -0.8713    2.0637    1.5100 C   0  0  0  0  0  0  0  0  0  0  0  0
   -0.2062    1.4558    2.7466 C   0  0  0  0  0  0  0  0  0  0  0  0
    1.1657    1.9572    2.8594 N   0  0  0  0  0  0  0  0  0  0  0  0
    2.0950    1.2356    3.5168 C   0  0  0  0  0  0  0  0  0  0  0  0
    1.7948    0.1687    4.0160 O   0  0  0  0  0  0  0  0  0  0  0  0
    3.4795    1.7416    3.6307 C   0  0  0  0  0  0  0  0  0  0  0  0
    4.4443    0.9968    4.3108 C   0  0  0  0  0  0  0  0  0  0  0  0
    5.7344    1.4745    4.4130 C   0  0  0  0  0  0  0  0  0  0  0  0
    6.0728    2.6892    3.8436 C   0  0  0  0  0  0  0  0  0  0  0  0
    5.1212    3.4325    3.1681 C   0  0  0  0  0  0  0  0  0  0  0  0
    3.8288    2.9635    3.0536 C   0  0  0  0  0  0  0  0  0  0  0  0
   -0.9971    1.8484    3.9960 C   0  0  0  0  0  0  0  0  0  0  0  0
   -0.4154    1.1509    5.1986 C   0  0  0  0  0  0  0  0  0  0  0  0
    0.5914    1.7551    5.9281 C   0  0  0  0  0  0  0  0  0  0  0  0
    1.1251    1.1153    7.0312 C   0  0  0  0  0  0  0  0  0  0  0  0
    0.6516   -0.1285    7.4049 C   0  0  0  0  0  0  0  0  0  0  0  0
   -0.3558   -0.7323    6.6759 C   0  0  0  0  0  0  0  0  0  0  0  0
   -0.8924   -0.0906    5.5754 C   0  0  0  0  0  0  0  0  0  0  0  0
   -1.9455    1.7768   -1.4147 H   0  0  0  0  0  0  0  0  0  0  0  0
   -0.8380    3.1672   -1.5074 H   0  0  0  0  0  0  0  0  0  0  0  0
    0.5469    1.5150   -5.4133 H   0  0  0  0  0  0  0  0  0  0  0  0
    3.1703    2.8649   -4.8025 H   0  0  0  0  0  0  0  0  0  0  0  0
    2.1081    3.0350   -6.2385 H   0  0  0  0  0  0  0  0  0  0  0  0
    2.1675    5.0094   -4.3618 H   0  0  0  0  0  0  0  0  0  0  0  0
    0.5989    4.5200   -5.0860 H   0  0  0  0  0  0  0  0  0  0  0  0
    0.1624    4.1837   -2.7443 H   0  0  0  0  0  0  0  0  0  0  0  0
    1.8335    3.6236   -2.4299 H   0  0  0  0  0  0  0  0  0  0  0  0
   -0.8087    3.1507    1.5612 H   0  0  0  0  0  0  0  0  0  0  0  0
   -1.9179    1.7613    1.4747 H   0  0  0  0  0  0  0  0  0  0  0  0
   -0.1896    0.3699    2.6534 H   0  0  0  0  0  0  0  0  0  0  0  0
    1.4052    2.8086    2.4610 H   0  0  0  0  0  0  0  0  0  0  0  0
    4.1812    0.0488    4.7564 H   0  0  0  0  0  0  0  0  0  0  0  0
    6.4819    0.8991    4.9390 H   0  0  0  0  0  0  0  0  0  0  0  0
    7.0841    3.0590    3.9271 H   0  0  0  0  0  0  0  0  0  0  0  0
    5.3918    4.3799    2.7258 H   0  0  0  0  0  0  0  0  0  0  0  0
    3.0880    3.5426    2.5222 H   0  0  0  0  0  0  0  0  0  0  0  0
   -0.9391    2.9275    4.1385 H   0  0  0  0  0  0  0  0  0  0  0  0
   -2.0393    1.5535    3.8739 H   0  0  0  0  0  0  0  0  0  0  0  0
    0.9613    2.7268    5.6361 H   0  0  0  0  0  0  0  0  0  0  0  0
    1.9122    1.5870    7.6007 H   0  0  0  0  0  0  0  0  0  0  0  0
    1.0691   -0.6287    8.2663 H   0  0  0  0  0  0  0  0  0  0  0  0
   -0.7254   -1.7042    6.9677 H   0  0  0  0  0  0  0  0  0  0  0  0
   -1.6820   -0.5607    5.0080 H   0  0  0  0  0  0  0  0  0  0  0  0
    1.5557    2.9980    0.0033 H   0  0  0  0  0  0  0  0  0  0  0  0
    3.4341   -0.7268   -5.0763 H   0  0  0  0  0  0  0  0  0  0  0  0
  1  2  2  0  0  0  0
  1  3  1  0  0  0  0
  1  4  1  0  0  0  0
  1 15  1  0  0  0  0
  3 58  1  0  0  0  0
  4  5  1  0  0  0  0
  4 33  1  0  0  0  0
  4 34  1  0  0  0  0
  5  6  2  0  0  0  0
  5  7  1  0  0  0  0
  7  8  1  0  0  0  0
  7 11  1  0  0  0  0
  8  9  1  0  0  0  0
  8 12  1  0  0  0  0
  8 35  1  0  0  0  0
  9 10  1  0  0  0  0
  9 36  1  0  0  0  0
  9 37  1  0  0  0  0
 10 11  1  0  0  0  0
 10 38  1  0  0  0  0
 10 39  1  0  0  0  0
 11 40  1  0  0  0  0
 11 41  1  0  0  0  0
 12 13  2  0  0  0  0
 12 14  1  0  0  0  0
 14 59  1  0  0  0  0
 15 16  1  0  0  0  0
 15 42  1  0  0  0  0
 15 43  1  0  0  0  0
 16 17  1  0  0  0  0
 16 26  1  0  0  0  0
 16 44  1  0  0  0  0
 17 18  1  0  0  0  0
 17 45  1  0  0  0  0
 18 19  2  0  0  0  0
 18 20  1  0  0  0  0
 20 21  1  0  0  0  0
 20 25  2  0  0  0  0
 21 22  2  0  0  0  0
 21 46  1  0  0  0  0
 22 23  1  0  0  0  0
 22 47  1  0  0  0  0
 23 24  2  0  0  0  0
 23 48  1  0  0  0  0
 24 25  1  0  0  0  0
 24 49  1  0  0  0  0
 25 50  1  0  0  0  0
 26 27  1  0  0  0  0
 26 51  1  0  0  0  0
 26 52  1  0  0  0  0
 27 28  1  0  0  0  0
 27 32  2  0  0  0  0
 28 29  2  0  0  0  0
 28 53  1  0  0  0  0
 29 30  1  0  0  0  0
 29 54  1  0  0  0  0
 30 31  2  0  0  0  0
 30 55  1  0  0  0  0
 31 32  1  0  0  0  0
 31 56  1  0  0  0  0
 32 57  1  0  0  0  0
M  END
>  <Activity>
8

>  <set>
1

>  <Min_dist>
999.9

>  <Avg_dist>
999.9

$$$$
MOL_25
 Wcorina  06231023583D 1   1.00000     0.00000              
CORINA evaluation license 3.48 0067  22.01.2010
 63 65  0  0  0  0  0  0  0  0999 V2000
   -0.0179    1.4660    0.0101 N   0  0  0  0  0  0  0  0  0  0  0  0
    0.0021   -0.0041    0.0020 C   0  0  0  0  0  0  0  0  0  0  0  0
    1.4812   -0.4420   -0.0417 C   0  0  0  0  0  0  0  0  0  0  0  0
    2.1956    0.8049   -0.6268 C   0  0  0  0  0  0  0  0  0  0  0  0
    1.3719    1.9577   -0.0005 C   0  0  0  0  0  0  0  0  0  0  0  0
   -0.6521   -0.5324    1.2526 C   0  0  0  0  0  0  0  0  0  0  0  0
   -1.0937    0.2357    2.0741 O   0  0  0  0  0  0  0  0  0  0  0  0
   -0.7442   -1.8563    1.4539 O   0  0  0  0  0  0  0  0  0  0  0  0
   -1.1236    2.2365    0.0197 C   0  0  0  0  0  0  0  0  0  0  0  0
   -2.2216    1.7215    0.0223 O   0  0  0  0  0  0  0  0  0  0  0  0
   -0.9956    3.7381    0.0272 C   0  0  0  0  0  0  0  0  0  0  0  0
   -2.3340    4.3435    0.0371 N   0  0  0  0  0  0  0  0  0  0  0  0
   -2.7193    4.3539    0.9696 H   0  0  0  0  0  0  0  0  0  0  0  0
   -2.3042    5.6961   -0.5353 C   0  0  0  0  0  0  0  0  0  0  0  0
   -3.6888    6.0490   -1.0823 C   0  0  0  0  0  0  0  0  0  0  0  0
   -3.6590    7.3979   -1.6532 N   0  0  0  0  0  0  0  0  0  0  0  0
   -4.7935    8.1211   -1.7328 C   0  0  0  0  0  0  0  0  0  0  0  0
   -5.8414    7.6542   -1.3309 O   0  0  0  0  0  0  0  0  0  0  0  0
   -4.7635    9.4824   -2.3089 C   0  0  0  0  0  0  0  0  0  0  0  0
   -5.9366   10.2340   -2.3928 C   0  0  0  0  0  0  0  0  0  0  0  0
   -5.9016   11.5038   -2.9310 C   0  0  0  0  0  0  0  0  0  0  0  0
   -4.7072   12.0323   -3.3875 C   0  0  0  0  0  0  0  0  0  0  0  0
   -3.5407   11.2925   -3.3072 C   0  0  0  0  0  0  0  0  0  0  0  0
   -3.5609   10.0237   -2.7659 C   0  0  0  0  0  0  0  0  0  0  0  0
   -4.0795    5.0443   -2.1680 C   0  0  0  0  0  0  0  0  0  0  0  0
   -5.4909    5.3170   -2.6203 C   0  0  0  0  0  0  0  0  0  0  0  0
   -5.7250    6.1886   -3.6674 C   0  0  0  0  0  0  0  0  0  0  0  0
   -7.0196    6.4388   -4.0823 C   0  0  0  0  0  0  0  0  0  0  0  0
   -8.0803    5.8170   -3.4504 C   0  0  0  0  0  0  0  0  0  0  0  0
   -7.8462    4.9447   -2.4039 C   0  0  0  0  0  0  0  0  0  0  0  0
   -6.5513    4.6912   -1.9918 C   0  0  0  0  0  0  0  0  0  0  0  0
   -1.9193    6.6857    0.5341 C   0  0  0  0  0  0  0  0  0  0  0  0
   -1.6931    6.3035    1.6577 O   0  0  0  0  0  0  0  0  0  0  0  0
   -1.8278    7.9918    0.2382 O   0  0  0  0  0  0  0  0  0  0  0  0
   -0.2276    4.1782    1.2751 C   0  0  0  0  0  0  0  0  0  0  0  0
   -0.5211   -0.3771   -0.8784 H   0  0  0  0  0  0  0  0  0  0  0  0
    1.8482   -0.6617    0.9609 H   0  0  0  0  0  0  0  0  0  0  0  0
    1.6093   -1.3030   -0.6977 H   0  0  0  0  0  0  0  0  0  0  0  0
    3.2356    0.8471   -0.3030 H   0  0  0  0  0  0  0  0  0  0  0  0
    2.1257    0.8207   -1.7144 H   0  0  0  0  0  0  0  0  0  0  0  0
    1.4517    2.8565   -0.6119 H   0  0  0  0  0  0  0  0  0  0  0  0
    1.7113    2.1579    1.0158 H   0  0  0  0  0  0  0  0  0  0  0  0
   -0.4572    4.0613   -0.8636 H   0  0  0  0  0  0  0  0  0  0  0  0
   -1.5740    5.7324   -1.3438 H   0  0  0  0  0  0  0  0  0  0  0  0
   -4.4190    6.0127   -0.2739 H   0  0  0  0  0  0  0  0  0  0  0  0
   -2.8228    7.7705   -1.9738 H   0  0  0  0  0  0  0  0  0  0  0  0
   -6.8697    9.8223   -2.0375 H   0  0  0  0  0  0  0  0  0  0  0  0
   -6.8086   12.0864   -2.9965 H   0  0  0  0  0  0  0  0  0  0  0  0
   -4.6853   13.0266   -3.8086 H   0  0  0  0  0  0  0  0  0  0  0  0
   -2.6116   11.7108   -3.6653 H   0  0  0  0  0  0  0  0  0  0  0  0
   -2.6489    9.4490   -2.6997 H   0  0  0  0  0  0  0  0  0  0  0  0
   -3.4010    5.1427   -3.0154 H   0  0  0  0  0  0  0  0  0  0  0  0
   -4.0156    4.0328   -1.7670 H   0  0  0  0  0  0  0  0  0  0  0  0
   -4.8963    6.6744   -4.1611 H   0  0  0  0  0  0  0  0  0  0  0  0
   -7.2025    7.1203   -4.8999 H   0  0  0  0  0  0  0  0  0  0  0  0
   -9.0918    6.0130   -3.7740 H   0  0  0  0  0  0  0  0  0  0  0  0
   -8.6749    4.4592   -1.9099 H   0  0  0  0  0  0  0  0  0  0  0  0
   -6.3682    4.0068   -1.1766 H   0  0  0  0  0  0  0  0  0  0  0  0
   -0.7660    3.8550    2.1660 H   0  0  0  0  0  0  0  0  0  0  0  0
    0.7655    3.7289    1.2678 H   0  0  0  0  0  0  0  0  0  0  0  0
   -0.1350    5.2642    1.2806 H   0  0  0  0  0  0  0  0  0  0  0  0
   -1.1721   -2.1475    2.2707 H   0  0  0  0  0  0  0  0  0  0  0  0
   -1.5777    8.5883    0.9571 H   0  0  0  0  0  0  0  0  0  0  0  0
  1  2  1  0  0  0  0
  1  5  1  0  0  0  0
  1  9  1  0  0  0  0
  2  3  1  0  0  0  0
  2  6  1  0  0  0  0
  2 36  1  0  0  0  0
  3  4  1  0  0  0  0
  3 37  1  0  0  0  0
  3 38  1  0  0  0  0
  4  5  1  0  0  0  0
  4 39  1  0  0  0  0
  4 40  1  0  0  0  0
  5 41  1  0  0  0  0
  5 42  1  0  0  0  0
  6  7  2  0  0  0  0
  6  8  1  0  0  0  0
  8 62  1  0  0  0  0
  9 10  2  0  0  0  0
  9 11  1  0  0  0  0
 11 12  1  0  0  0  0
 11 35  1  0  0  0  0
 11 43  1  0  0  0  0
 12 13  1  0  0  0  0
 12 14  1  0  0  0  0
 14 15  1  0  0  0  0
 14 32  1  0  0  0  0
 14 44  1  0  0  0  0
 15 16  1  0  0  0  0
 15 25  1  0  0  0  0
 15 45  1  0  0  0  0
 16 17  1  0  0  0  0
 16 46  1  0  0  0  0
 17 18  2  0  0  0  0
 17 19  1  0  0  0  0
 19 20  1  0  0  0  0
 19 24  2  0  0  0  0
 20 21  2  0  0  0  0
 20 47  1  0  0  0  0
 21 22  1  0  0  0  0
 21 48  1  0  0  0  0
 22 23  2  0  0  0  0
 22 49  1  0  0  0  0
 23 24  1  0  0  0  0
 23 50  1  0  0  0  0
 24 51  1  0  0  0  0
 25 26  1  0  0  0  0
 25 52  1  0  0  0  0
 25 53  1  0  0  0  0
 26 27  1  0  0  0  0
 26 31  2  0  0  0  0
 27 28  2  0  0  0  0
 27 54  1  0  0  0  0
 28 29  1  0  0  0  0
 28 55  1  0  0  0  0
 29 30  2  0  0  0  0
 29 56  1  0  0  0  0
 30 31  1  0  0  0  0
 30 57  1  0  0  0  0
 31 58  1  0  0  0  0
 32 33  2  0  0  0  0
 32 34  1  0  0  0  0
 34 63  1  0  0  0  0
 35 59  1  0  0  0  0
 35 60  1  0  0  0  0
 35 61  1  0  0  0  0
M  END
>  <Activity>
8.11

>  <set>
1

>  <Min_dist>
999.9

>  <Avg_dist>
999.9

$$$$
MOL_26
 Wcorina  06231023583D 1   1.00000     0.00000              
CORINA evaluation license 3.48 0067  22.01.2010
 57 59  0  0  0  0  0  0  0  0999 V2000
   -0.0179    1.4660    0.0101 N   0  0  0  0  0  0  0  0  0  0  0  0
    0.0021   -0.0041    0.0020 C   0  0  0  0  0  0  0  0  0  0  0  0
    1.4812   -0.4420   -0.0417 C   0  0  0  0  0  0  0  0  0  0  0  0
    2.1956    0.8049   -0.6268 C   0  0  0  0  0  0  0  0  0  0  0  0
    1.3719    1.9577   -0.0005 C   0  0  0  0  0  0  0  0  0  0  0  0
   -0.6521   -0.5324    1.2526 C   0  0  0  0  0  0  0  0  0  0  0  0
   -1.0937    0.2357    2.0741 O   0  0  0  0  0  0  0  0  0  0  0  0
   -0.7442   -1.8563    1.4539 O   0  0  0  0  0  0  0  0  0  0  0  0
   -1.1236    2.2365    0.0197 C   0  0  0  0  0  0  0  0  0  0  0  0
   -2.2216    1.7215    0.0223 O   0  0  0  0  0  0  0  0  0  0  0  0
   -0.9956    3.7381    0.0272 C   0  0  0  0  0  0  0  0  0  0  0  0
   -2.3896    4.3687    0.0375 C   0  0  0  0  0  0  0  0  0  0  0  0
   -2.2616    5.8702    0.0450 C   0  0  0  0  0  0  0  0  0  0  0  0
   -1.1684    6.3830    0.0425 O   0  0  0  0  0  0  0  0  0  0  0  0
   -3.4980    6.7317    0.0558 C   0  0  0  0  0  0  0  0  0  0  0  0
   -3.1342    8.1036    0.4190 N   0  0  0  0  0  0  0  0  0  0  0  0
   -4.0509    8.9185    0.9775 C   0  0  0  0  0  0  0  0  0  0  0  0
   -5.1795    8.5152    1.1800 O   0  0  0  0  0  0  0  0  0  0  0  0
   -3.6836   10.3029    1.3440 C   0  0  0  0  0  0  0  0  0  0  0  0
   -4.6306   11.1495    1.9227 C   0  0  0  0  0  0  0  0  0  0  0  0
   -4.2813   12.4400    2.2628 C   0  0  0  0  0  0  0  0  0  0  0  0
   -2.9957   12.8959    2.0310 C   0  0  0  0  0  0  0  0  0  0  0  0
   -2.0522   12.0619    1.4577 C   0  0  0  0  0  0  0  0  0  0  0  0
   -2.3869   10.7673    1.1182 C   0  0  0  0  0  0  0  0  0  0  0  0
   -4.1367    6.7246   -1.3345 C   0  0  0  0  0  0  0  0  0  0  0  0
   -5.4375    7.4845   -1.2937 C   0  0  0  0  0  0  0  0  0  0  0  0
   -5.4523    8.8433   -1.5474 C   0  0  0  0  0  0  0  0  0  0  0  0
   -6.6454    9.5404   -1.5099 C   0  0  0  0  0  0  0  0  0  0  0  0
   -7.8237    8.8787   -1.2191 C   0  0  0  0  0  0  0  0  0  0  0  0
   -7.8090    7.5197   -0.9663 C   0  0  0  0  0  0  0  0  0  0  0  0
   -6.6165    6.8218   -1.0081 C   0  0  0  0  0  0  0  0  0  0  0  0
   -0.5211   -0.3771   -0.8784 H   0  0  0  0  0  0  0  0  0  0  0  0
    1.8482   -0.6617    0.9609 H   0  0  0  0  0  0  0  0  0  0  0  0
    1.6093   -1.3030   -0.6977 H   0  0  0  0  0  0  0  0  0  0  0  0
    3.2356    0.8471   -0.3030 H   0  0  0  0  0  0  0  0  0  0  0  0
    2.1257    0.8207   -1.7144 H   0  0  0  0  0  0  0  0  0  0  0  0
    1.4517    2.8565   -0.6119 H   0  0  0  0  0  0  0  0  0  0  0  0
    1.7113    2.1579    1.0158 H   0  0  0  0  0  0  0  0  0  0  0  0
   -0.4485    4.0516    0.9163 H   0  0  0  0  0  0  0  0  0  0  0  0
   -0.4572    4.0613   -0.8636 H   0  0  0  0  0  0  0  0  0  0  0  0
   -2.9368    4.0551   -0.8515 H   0  0  0  0  0  0  0  0  0  0  0  0
   -2.9281    4.0454    0.9284 H   0  0  0  0  0  0  0  0  0  0  0  0
   -4.2080    6.3393    0.7838 H   0  0  0  0  0  0  0  0  0  0  0  0
   -2.2335    8.4254    0.2574 H   0  0  0  0  0  0  0  0  0  0  0  0
   -5.6346   10.7950    2.1035 H   0  0  0  0  0  0  0  0  0  0  0  0
   -5.0131   13.0961    2.7106 H   0  0  0  0  0  0  0  0  0  0  0  0
   -2.7275   13.9073    2.2984 H   0  0  0  0  0  0  0  0  0  0  0  0
   -1.0504   12.4238    1.2794 H   0  0  0  0  0  0  0  0  0  0  0  0
   -1.6483   10.1158    0.6749 H   0  0  0  0  0  0  0  0  0  0  0  0
   -3.4614    7.1982   -2.0470 H   0  0  0  0  0  0  0  0  0  0  0  0
   -4.3263    5.6962   -1.6419 H   0  0  0  0  0  0  0  0  0  0  0  0
   -4.5317    9.3603   -1.7746 H   0  0  0  0  0  0  0  0  0  0  0  0
   -6.6570   10.6021   -1.7074 H   0  0  0  0  0  0  0  0  0  0  0  0
   -8.7558    9.4234   -1.1891 H   0  0  0  0  0  0  0  0  0  0  0  0
   -8.7295    7.0027   -0.7388 H   0  0  0  0  0  0  0  0  0  0  0  0
   -6.6055    5.7594   -0.8142 H   0  0  0  0  0  0  0  0  0  0  0  0
   -1.1721   -2.1475    2.2707 H   0  0  0  0  0  0  0  0  0  0  0  0
  1  2  1  0  0  0  0
  1  5  1  0  0  0  0
  1  9  1  0  0  0  0
  2  3  1  0  0  0  0
  2  6  1  0  0  0  0
  2 32  1  0  0  0  0
  3  4  1  0  0  0  0
  3 33  1  0  0  0  0
  3 34  1  0  0  0  0
  4  5  1  0  0  0  0
  4 35  1  0  0  0  0
  4 36  1  0  0  0  0
  5 37  1  0  0  0  0
  5 38  1  0  0  0  0
  6  7  2  0  0  0  0
  6  8  1  0  0  0  0
  8 57  1  0  0  0  0
  9 10  2  0  0  0  0
  9 11  1  0  0  0  0
 11 12  1  0  0  0  0
 11 39  1  0  0  0  0
 11 40  1  0  0  0  0
 12 13  1  0  0  0  0
 12 41  1  0  0  0  0
 12 42  1  0  0  0  0
 13 14  2  0  0  0  0
 13 15  1  0  0  0  0
 15 16  1  0  0  0  0
 15 25  1  0  0  0  0
 15 43  1  0  0  0  0
 16 17  1  0  0  0  0
 16 44  1  0  0  0  0
 17 18  2  0  0  0  0
 17 19  1  0  0  0  0
 19 20  1  0  0  0  0
 19 24  2  0  0  0  0
 20 21  2  0  0  0  0
 20 45  1  0  0  0  0
 21 22  1  0  0  0  0
 21 46  1  0  0  0  0
 22 23  2  0  0  0  0
 22 47  1  0  0  0  0
 23 24  1  0  0  0  0
 23 48  1  0  0  0  0
 24 49  1  0  0  0  0
 25 26  1  0  0  0  0
 25 50  1  0  0  0  0
 25 51  1  0  0  0  0
 26 27  1  0  0  0  0
 26 31  2  0  0  0  0
 27 28  2  0  0  0  0
 27 52  1  0  0  0  0
 28 29  1  0  0  0  0
 28 53  1  0  0  0  0
 29 30  2  0  0  0  0
 29 54  1  0  0  0  0
 30 31  1  0  0  0  0
 30 55  1  0  0  0  0
 31 56  1  0  0  0  0
M  END
>  <Activity>
7.92

>  <set>
1

>  <Min_dist>
999.9

>  <Avg_dist>
999.9

$$$$
MOL_29
 Wcorina  06231023583D 1   1.00000     0.00000              
CORINA evaluation license 3.48 0067  22.01.2010
 47 48  0  0  0  0  0  0  0  0999 V2000
   -0.0180    1.4758    0.0102 P   0  0  0  0  0  0  0  0  0  0  0  0
    0.0021   -0.0041    0.0020 O   0  0  0  0  0  0  0  0  0  0  0  0
    1.5609    2.0583   -0.0018 N   0  0  0  0  0  0  0  0  0  0  0  0
    2.2808    1.6036   -1.1989 C   0  0  0  0  0  0  0  0  0  0  0  0
    3.7257    1.3536   -0.8514 C   0  0  0  0  0  0  0  0  0  0  0  0
    4.1173    1.5362    0.2818 O   0  0  0  0  0  0  0  0  0  0  0  0
    4.5828    0.9270   -1.8001 N   0  0  0  0  0  0  0  0  0  0  0  0
    6.0118    0.6453   -1.5996 C   0  0  0  0  0  0  0  0  0  0  0  0
    6.5770    0.1594   -2.9510 C   0  0  0  0  0  0  0  0  0  0  0  0
    5.3125   -0.3450   -3.6953 C   0  0  0  0  0  0  0  0  0  0  0  0
    4.2414    0.6596   -3.2091 C   0  0  0  0  0  0  0  0  0  0  0  0
    6.7258    1.8999   -1.1668 C   0  0  0  0  0  0  0  0  0  0  0  0
    6.1098    2.9311   -1.0363 O   0  0  0  0  0  0  0  0  0  0  0  0
    8.0460    1.8717   -0.9263 O   0  0  0  0  0  0  0  0  0  0  0  0
    2.1958    2.6787   -2.2842 C   0  0  0  0  0  0  0  0  0  0  0  0
   -0.7967    2.0091   -1.2942 O   0  0  0  0  0  0  0  0  0  0  0  0
   -0.8713    2.0637    1.5100 C   0  0  0  0  0  0  0  0  0  0  0  0
   -2.3067    1.5341    1.5209 C   0  0  0  0  0  0  0  0  0  0  0  0
   -3.0120    2.0201    2.7608 C   0  0  0  0  0  0  0  0  0  0  0  0
   -3.7001    3.2189    2.7395 C   0  0  0  0  0  0  0  0  0  0  0  0
   -4.3470    3.6647    3.8769 C   0  0  0  0  0  0  0  0  0  0  0  0
   -4.3064    2.9115    5.0353 C   0  0  0  0  0  0  0  0  0  0  0  0
   -3.6191    1.7123    5.0563 C   0  0  0  0  0  0  0  0  0  0  0  0
   -2.9758    1.2644    3.9177 C   0  0  0  0  0  0  0  0  0  0  0  0
    1.5756    3.0648    0.0684 H   0  0  0  0  0  0  0  0  0  0  0  0
    1.8303    0.6811   -1.5652 H   0  0  0  0  0  0  0  0  0  0  0  0
    6.1341   -0.1322   -0.8456 H   0  0  0  0  0  0  0  0  0  0  0  0
    7.0409    0.9831   -3.4935 H   0  0  0  0  0  0  0  0  0  0  0  0
    7.2870   -0.6541   -2.8019 H   0  0  0  0  0  0  0  0  0  0  0  0
    5.4451   -0.2851   -4.7755 H   0  0  0  0  0  0  0  0  0  0  0  0
    5.0584   -1.3601   -3.3901 H   0  0  0  0  0  0  0  0  0  0  0  0
    3.2469    0.2191   -3.2814 H   0  0  0  0  0  0  0  0  0  0  0  0
    4.2936    1.5785   -3.7930 H   0  0  0  0  0  0  0  0  0  0  0  0
    2.6463    3.6012   -1.9178 H   0  0  0  0  0  0  0  0  0  0  0  0
    2.7300    2.3413   -3.1724 H   0  0  0  0  0  0  0  0  0  0  0  0
    1.1507    2.8595   -2.5355 H   0  0  0  0  0  0  0  0  0  0  0  0
   -0.3441    1.7026    2.3931 H   0  0  0  0  0  0  0  0  0  0  0  0
   -0.8861    3.1536    1.5160 H   0  0  0  0  0  0  0  0  0  0  0  0
   -2.8338    1.8952    0.6378 H   0  0  0  0  0  0  0  0  0  0  0  0
   -2.2919    0.4442    1.5149 H   0  0  0  0  0  0  0  0  0  0  0  0
   -3.7318    3.8073    1.8345 H   0  0  0  0  0  0  0  0  0  0  0  0
   -4.8840    4.6016    3.8605 H   0  0  0  0  0  0  0  0  0  0  0  0
   -4.8113    3.2602    5.9241 H   0  0  0  0  0  0  0  0  0  0  0  0
   -3.5871    1.1240    5.9614 H   0  0  0  0  0  0  0  0  0  0  0  0
   -2.4419    0.3257    3.9330 H   0  0  0  0  0  0  0  0  0  0  0  0
    8.4599    2.7012   -0.6510 H   0  0  0  0  0  0  0  0  0  0  0  0
   -0.8486    2.9728   -1.3546 H   0  0  0  0  0  0  0  0  0  0  0  0
  1  2  2  0  0  0  0
  1  3  1  0  0  0  0
  1 16  1  0  0  0  0
  1 17  1  0  0  0  0
  3  4  1  0  0  0  0
  3 25  1  0  0  0  0
  4  5  1  0  0  0  0
  4 15  1  0  0  0  0
  4 26  1  0  0  0  0
  5  6  2  0  0  0  0
  5  7  1  0  0  0  0
  7  8  1  0  0  0  0
  7 11  1  0  0  0  0
  8  9  1  0  0  0  0
  8 12  1  0  0  0  0
  8 27  1  0  0  0  0
  9 10  1  0  0  0  0
  9 28  1  0  0  0  0
  9 29  1  0  0  0  0
 10 11  1  0  0  0  0
 10 30  1  0  0  0  0
 10 31  1  0  0  0  0
 11 32  1  0  0  0  0
 11 33  1  0  0  0  0
 12 13  2  0  0  0  0
 12 14  1  0  0  0  0
 14 46  1  0  0  0  0
 15 34  1  0  0  0  0
 15 35  1  0  0  0  0
 15 36  1  0  0  0  0
 16 47  1  0  0  0  0
 17 18  1  0  0  0  0
 17 37  1  0  0  0  0
 17 38  1  0  0  0  0
 18 19  1  0  0  0  0
 18 39  1  0  0  0  0
 18 40  1  0  0  0  0
 19 20  1  0  0  0  0
 19 24  2  0  0  0  0
 20 21  2  0  0  0  0
 20 41  1  0  0  0  0
 21 22  1  0  0  0  0
 21 42  1  0  0  0  0
 22 23  2  0  0  0  0
 22 43  1  0  0  0  0
 23 24  1  0  0  0  0
 23 44  1  0  0  0  0
 24 45  1  0  0  0  0
M  END
>  <Activity>
8.15

>  <set>
1

>  <Min_dist>
999.9

>  <Avg_dist>
999.9

$$$$
MOL_30
 Wcorina  06231023583D 1   1.00000     0.00000              
CORINA evaluation license 3.48 0067  22.01.2010
 19 18  0  0  0  0  0  0  0  0999 V2000
   -0.0225    1.8097    0.0120 S   0  0  0  0  0  0  0  0  0  0  0  0
    0.0021   -0.0041    0.0020 C   0  0  0  0  0  0  0  0  0  0  0  0
   -1.4333   -0.5336    0.0129 C   0  0  0  0  0  0  0  0  0  0  0  0
   -1.4129   -2.0405    0.0046 C   0  0  0  0  0  0  0  0  0  0  0  0
   -0.3545   -2.6325   -0.0087 O   0  0  0  0  0  0  0  0  0  0  0  0
   -2.5708   -2.7302    0.0119 N   0  0  0  0  0  0  0  0  0  0  0  0
   -2.5509   -4.1950    0.0039 C   0  0  0  0  0  0  0  0  0  0  0  0
   -3.9647   -4.7166    0.0146 C   0  0  0  0  0  0  0  0  0  0  0  0
   -4.8936   -3.9441    0.0276 O   0  0  0  0  0  0  0  0  0  0  0  0
   -4.1921   -6.0395    0.0097 O   0  0  0  0  0  0  0  0  0  0  0  0
    1.2837    2.1301    0.0012 H   0  0  0  0  0  0  0  0  0  0  0  0
    0.5123   -0.3556   -0.8948 H   0  0  0  0  0  0  0  0  0  0  0  0
    0.5293   -0.3651    0.8851 H   0  0  0  0  0  0  0  0  0  0  0  0
   -1.9435   -0.1821    0.9097 H   0  0  0  0  0  0  0  0  0  0  0  0
   -1.9605   -0.1726   -0.8702 H   0  0  0  0  0  0  0  0  0  0  0  0
   -3.4173   -2.2567    0.0226 H   0  0  0  0  0  0  0  0  0  0  0  0
   -2.0407   -4.5465   -0.8929 H   0  0  0  0  0  0  0  0  0  0  0  0
   -2.0237   -4.5561    0.8869 H   0  0  0  0  0  0  0  0  0  0  0  0
   -5.1155   -6.3263    0.0169 H   0  0  0  0  0  0  0  0  0  0  0  0
  1  2  1  0  0  0  0
  1 11  1  0  0  0  0
  2  3  1  0  0  0  0
  2 12  1  0  0  0  0
  2 13  1  0  0  0  0
  3  4  1  0  0  0  0
  3 14  1  0  0  0  0
  3 15  1  0  0  0  0
  4  5  2  0  0  0  0
  4  6  1  0  0  0  0
  6  7  1  0  0  0  0
  6 16  1  0  0  0  0
  7  8  1  0  0  0  0
  7 17  1  0  0  0  0
  7 18  1  0  0  0  0
  8  9  2  0  0  0  0
  8 10  1  0  0  0  0
 10 19  1  0  0  0  0
M  END
>  <Activity>
5.55

>  <set>
1

>  <Min_dist>
999.9

>  <Avg_dist>
999.9

$$$$
MOL_31
 Wcorina  06231023583D 1   1.00000     0.00000              
CORINA evaluation license 3.48 0067  22.01.2010
 22 21  0  0  0  0  0  0  0  0999 V2000
   -0.0225    1.8097    0.0120 S   0  0  0  0  0  0  0  0  0  0  0  0
    0.0021   -0.0041    0.0020 C   0  0  0  0  0  0  0  0  0  0  0  0
   -1.4333   -0.5336    0.0129 C   0  0  0  0  0  0  0  0  0  0  0  0
   -1.4129   -2.0405    0.0046 C   0  0  0  0  0  0  0  0  0  0  0  0
   -0.3545   -2.6325   -0.0087 O   0  0  0  0  0  0  0  0  0  0  0  0
   -2.5708   -2.7302    0.0119 N   0  0  0  0  0  0  0  0  0  0  0  0
   -2.5509   -4.1950    0.0039 C   0  0  0  0  0  0  0  0  0  0  0  0
   -2.4046   -4.7110    1.4368 C   0  0  0  0  0  0  0  0  0  0  0  0
   -3.8373   -4.7116   -0.5871 C   0  0  0  0  0  0  0  0  0  0  0  0
   -4.6839   -3.9358   -0.9630 O   0  0  0  0  0  0  0  0  0  0  0  0
   -4.0427   -6.0336   -0.6959 O   0  0  0  0  0  0  0  0  0  0  0  0
    1.2837    2.1301    0.0012 H   0  0  0  0  0  0  0  0  0  0  0  0
    0.5123   -0.3556   -0.8948 H   0  0  0  0  0  0  0  0  0  0  0  0
    0.5293   -0.3651    0.8851 H   0  0  0  0  0  0  0  0  0  0  0  0
   -1.9435   -0.1821    0.9097 H   0  0  0  0  0  0  0  0  0  0  0  0
   -1.9605   -0.1726   -0.8702 H   0  0  0  0  0  0  0  0  0  0  0  0
   -3.4173   -2.2567    0.0226 H   0  0  0  0  0  0  0  0  0  0  0  0
   -1.7099   -4.5437   -0.5955 H   0  0  0  0  0  0  0  0  0  0  0  0
   -1.4741   -4.3373    1.8643 H   0  0  0  0  0  0  0  0  0  0  0  0
   -3.2456   -4.3623    2.0362 H   0  0  0  0  0  0  0  0  0  0  0  0
   -2.3898   -5.8009    1.4308 H   0  0  0  0  0  0  0  0  0  0  0  0
   -4.8830   -6.3171   -1.0813 H   0  0  0  0  0  0  0  0  0  0  0  0
  1  2  1  0  0  0  0
  1 12  1  0  0  0  0
  2  3  1  0  0  0  0
  2 13  1  0  0  0  0
  2 14  1  0  0  0  0
  3  4  1  0  0  0  0
  3 15  1  0  0  0  0
  3 16  1  0  0  0  0
  4  5  2  0  0  0  0
  4  6  1  0  0  0  0
  6  7  1  0  0  0  0
  6 17  1  0  0  0  0
  7  8  1  0  0  0  0
  7  9  1  0  0  0  0
  7 18  1  0  0  0  0
  8 19  1  0  0  0  0
  8 20  1  0  0  0  0
  8 21  1  0  0  0  0
  9 10  2  0  0  0  0
  9 11  1  0  0  0  0
 11 22  1  0  0  0  0
M  END
>  <Activity>
6.07

>  <set>
1

>  <Min_dist>
999.9

>  <Avg_dist>
999.9

$$$$
MOL_33
 Wcorina  06231023583D 1   1.00000     0.00000              
CORINA evaluation license 3.48 0067  22.01.2010
 32 32  0  0  0  0  0  0  0  0999 V2000
   -0.0225    1.8097    0.0120 S   0  0  0  0  0  0  0  0  0  0  0  0
    0.0021   -0.0041    0.0020 C   0  0  0  0  0  0  0  0  0  0  0  0
   -1.4333   -0.5336    0.0129 C   0  0  0  0  0  0  0  0  0  0  0  0
   -1.4129   -2.0405    0.0046 C   0  0  0  0  0  0  0  0  0  0  0  0
   -0.3545   -2.6325   -0.0087 O   0  0  0  0  0  0  0  0  0  0  0  0
   -2.5708   -2.7302    0.0119 N   0  0  0  0  0  0  0  0  0  0  0  0
   -2.5509   -4.1950    0.0039 C   0  0  0  0  0  0  0  0  0  0  0  0
   -3.8453   -4.7260    0.6231 C   0  0  0  0  0  0  0  0  0  0  0  0
   -3.9033   -4.3361    2.0776 C   0  0  0  0  0  0  0  0  0  0  0  0
   -4.4882   -3.1402    2.4498 C   0  0  0  0  0  0  0  0  0  0  0  0
   -4.5413   -2.7825    3.7840 C   0  0  0  0  0  0  0  0  0  0  0  0
   -4.0100   -3.6209    4.7460 C   0  0  0  0  0  0  0  0  0  0  0  0
   -3.4259   -4.8173    4.3739 C   0  0  0  0  0  0  0  0  0  0  0  0
   -3.3766   -5.1770    3.0401 C   0  0  0  0  0  0  0  0  0  0  0  0
   -2.4338   -4.6880   -1.4154 C   0  0  0  0  0  0  0  0  0  0  0  0
   -2.3731   -3.8969   -2.3266 O   0  0  0  0  0  0  0  0  0  0  0  0
   -2.3969   -6.0060   -1.6672 O   0  0  0  0  0  0  0  0  0  0  0  0
    1.2837    2.1301    0.0012 H   0  0  0  0  0  0  0  0  0  0  0  0
    0.5123   -0.3556   -0.8948 H   0  0  0  0  0  0  0  0  0  0  0  0
    0.5293   -0.3651    0.8851 H   0  0  0  0  0  0  0  0  0  0  0  0
   -1.9435   -0.1821    0.9097 H   0  0  0  0  0  0  0  0  0  0  0  0
   -1.9605   -0.1726   -0.8702 H   0  0  0  0  0  0  0  0  0  0  0  0
   -3.4173   -2.2567    0.0226 H   0  0  0  0  0  0  0  0  0  0  0  0
   -1.6987   -4.5500    0.5833 H   0  0  0  0  0  0  0  0  0  0  0  0
   -4.7005   -4.3001    0.0983 H   0  0  0  0  0  0  0  0  0  0  0  0
   -3.8704   -5.8123    0.5368 H   0  0  0  0  0  0  0  0  0  0  0  0
   -4.9033   -2.4851    1.6981 H   0  0  0  0  0  0  0  0  0  0  0  0
   -4.9977   -1.8478    4.0747 H   0  0  0  0  0  0  0  0  0  0  0  0
   -4.0508   -3.3411    5.7884 H   0  0  0  0  0  0  0  0  0  0  0  0
   -3.0104   -5.4722    5.1255 H   0  0  0  0  0  0  0  0  0  0  0  0
   -2.9236   -6.1134    2.7497 H   0  0  0  0  0  0  0  0  0  0  0  0
   -2.3211   -6.2741   -2.5932 H   0  0  0  0  0  0  0  0  0  0  0  0
  1  2  1  0  0  0  0
  1 18  1  0  0  0  0
  2  3  1  0  0  0  0
  2 19  1  0  0  0  0
  2 20  1  0  0  0  0
  3  4  1  0  0  0  0
  3 21  1  0  0  0  0
  3 22  1  0  0  0  0
  4  5  2  0  0  0  0
  4  6  1  0  0  0  0
  6  7  1  0  0  0  0
  6 23  1  0  0  0  0
  7  8  1  0  0  0  0
  7 15  1  0  0  0  0
  7 24  1  0  0  0  0
  8  9  1  0  0  0  0
  8 25  1  0  0  0  0
  8 26  1  0  0  0  0
  9 10  1  0  0  0  0
  9 14  2  0  0  0  0
 10 11  2  0  0  0  0
 10 27  1  0  0  0  0
 11 12  1  0  0  0  0
 11 28  1  0  0  0  0
 12 13  2  0  0  0  0
 12 29  1  0  0  0  0
 13 14  1  0  0  0  0
 13 30  1  0  0  0  0
 14 31  1  0  0  0  0
 15 16  2  0  0  0  0
 15 17  1  0  0  0  0
 17 32  1  0  0  0  0
M  END
>  <Activity>
6.37

>  <set>
1

>  <Min_dist>
999.9

>  <Avg_dist>
999.9

$$$$
MOL_34
 Wcorina  06231023583D 1   1.00000     0.00000              
CORINA evaluation license 3.48 0067  22.01.2010
 26 26  0  0  0  0  0  0  0  0999 V2000
   -0.0225    1.8097    0.0120 S   0  0  0  0  0  0  0  0  0  0  0  0
    0.0021   -0.0041    0.0020 C   0  0  0  0  0  0  0  0  0  0  0  0
   -1.4333   -0.5336    0.0129 C   0  0  0  0  0  0  0  0  0  0  0  0
   -1.4129   -2.0405    0.0046 C   0  0  0  0  0  0  0  0  0  0  0  0
   -0.3545   -2.6325   -0.0087 O   0  0  0  0  0  0  0  0  0  0  0  0
   -2.5708   -2.7302    0.0119 N   0  0  0  0  0  0  0  0  0  0  0  0
   -2.6956   -4.1951    0.0053 C   0  0  0  0  0  0  0  0  0  0  0  0
   -4.2022   -4.5267    0.0461 C   0  0  0  0  0  0  0  0  0  0  0  0
   -4.8257   -3.2380    0.6443 C   0  0  0  0  0  0  0  0  0  0  0  0
   -3.9218   -2.1407    0.0345 C   0  0  0  0  0  0  0  0  0  0  0  0
   -2.0812   -4.7561   -1.2512 C   0  0  0  0  0  0  0  0  0  0  0  0
   -1.5861   -4.0132   -2.0654 O   0  0  0  0  0  0  0  0  0  0  0  0
   -2.0839   -6.0811   -1.4659 O   0  0  0  0  0  0  0  0  0  0  0  0
    1.2837    2.1301    0.0012 H   0  0  0  0  0  0  0  0  0  0  0  0
    0.5123   -0.3556   -0.8948 H   0  0  0  0  0  0  0  0  0  0  0  0
    0.5293   -0.3651    0.8851 H   0  0  0  0  0  0  0  0  0  0  0  0
   -1.9435   -0.1821    0.9097 H   0  0  0  0  0  0  0  0  0  0  0  0
   -1.9605   -0.1726   -0.8702 H   0  0  0  0  0  0  0  0  0  0  0  0
   -2.2001   -4.6133    0.8814 H   0  0  0  0  0  0  0  0  0  0  0  0
   -4.5842   -4.7095   -0.9583 H   0  0  0  0  0  0  0  0  0  0  0  0
   -4.3912   -5.3830    0.6935 H   0  0  0  0  0  0  0  0  0  0  0  0
   -5.8600   -3.1184    0.3221 H   0  0  0  0  0  0  0  0  0  0  0  0
   -4.7545   -3.2381    1.7320 H   0  0  0  0  0  0  0  0  0  0  0  0
   -3.9355   -1.2471    0.6585 H   0  0  0  0  0  0  0  0  0  0  0  0
   -4.2487   -1.9025   -0.9777 H   0  0  0  0  0  0  0  0  0  0  0  0
   -1.6781   -6.3938   -2.2861 H   0  0  0  0  0  0  0  0  0  0  0  0
  1  2  1  0  0  0  0
  1 14  1  0  0  0  0
  2  3  1  0  0  0  0
  2 15  1  0  0  0  0
  2 16  1  0  0  0  0
  3  4  1  0  0  0  0
  3 17  1  0  0  0  0
  3 18  1  0  0  0  0
  4  5  2  0  0  0  0
  4  6  1  0  0  0  0
  6  7  1  0  0  0  0
  6 10  1  0  0  0  0
  7  8  1  0  0  0  0
  7 11  1  0  0  0  0
  7 19  1  0  0  0  0
  8  9  1  0  0  0  0
  8 20  1  0  0  0  0
  8 21  1  0  0  0  0
  9 10  1  0  0  0  0
  9 22  1  0  0  0  0
  9 23  1  0  0  0  0
 10 24  1  0  0  0  0
 10 25  1  0  0  0  0
 11 12  2  0  0  0  0
 11 13  1  0  0  0  0
 13 26  1  0  0  0  0
M  END
>  <Activity>
6.7

>  <set>
1

>  <Min_dist>
999.9

>  <Avg_dist>
999.9

$$$$
MOL_37
 Wcorina  06231023583D 1   1.00000     0.00000              
CORINA evaluation license 3.48 0067  22.01.2010
 21 20  0  0  0  0  0  0  0  0999 V2000
   -0.0162    1.3436    0.0094 N   0  0  0  0  0  0  0  0  0  0  0  0
    0.0021   -0.0041    0.0020 C   0  0  0  0  0  0  0  0  0  0  0  0
    1.0605   -0.5961   -0.0113 O   0  0  0  0  0  0  0  0  0  0  0  0
   -1.2926   -0.7753    0.0102 C   0  0  0  0  0  0  0  0  0  0  0  0
   -0.9927   -2.2755   -0.0007 C   0  0  0  0  0  0  0  0  0  0  0  0
   -2.2874   -3.0467    0.0075 C   0  0  0  0  0  0  0  0  0  0  0  0
   -3.3418   -2.4569    0.0208 O   0  0  0  0  0  0  0  0  0  0  0  0
   -2.2692   -4.3889    0.0002 O   0  0  0  0  0  0  0  0  0  0  0  0
    1.2424    2.0932    0.0014 C   0  0  0  0  0  0  0  0  0  0  0  0
    0.9470    3.5710    0.0122 C   0  0  0  0  0  0  0  0  0  0  0  0
   -0.1975    3.9582    0.0252 O   0  0  0  0  0  0  0  0  0  0  0  0
    1.9553    4.4570    0.0073 O   0  0  0  0  0  0  0  0  0  0  0  0
   -0.8627    1.8171    0.0160 H   0  0  0  0  0  0  0  0  0  0  0  0
   -1.8592   -0.5245    0.9070 H   0  0  0  0  0  0  0  0  0  0  0  0
   -1.8762   -0.5150   -0.8728 H   0  0  0  0  0  0  0  0  0  0  0  0
   -0.4261   -2.5263   -0.8975 H   0  0  0  0  0  0  0  0  0  0  0  0
   -0.4091   -2.5358    0.8824 H   0  0  0  0  0  0  0  0  0  0  0  0
    1.8260    1.8329    0.8845 H   0  0  0  0  0  0  0  0  0  0  0  0
    1.8090    1.8425   -0.8954 H   0  0  0  0  0  0  0  0  0  0  0  0
   -3.1247   -4.8395    0.0059 H   0  0  0  0  0  0  0  0  0  0  0  0
    1.7163    5.3940    0.0146 H   0  0  0  0  0  0  0  0  0  0  0  0
  1  2  1  0  0  0  0
  1  9  1  0  0  0  0
  1 13  1  0  0  0  0
  2  3  2  0  0  0  0
  2  4  1  0  0  0  0
  4  5  1  0  0  0  0
  4 14  1  0  0  0  0
  4 15  1  0  0  0  0
  5  6  1  0  0  0  0
  5 16  1  0  0  0  0
  5 17  1  0  0  0  0
  6  7  2  0  0  0  0
  6  8  1  0  0  0  0
  8 20  1  0  0  0  0
  9 10  1  0  0  0  0
  9 18  1  0  0  0  0
  9 19  1  0  0  0  0
 10 11  2  0  0  0  0
 10 12  1  0  0  0  0
 12 21  1  0  0  0  0
M  END
>  <Activity>
2.7

>  <set>
1

>  <Min_dist>
999.9

>  <Avg_dist>
999.9

$$$$
MOL_38
 Wcorina  06231023583D 1   1.00000     0.00000              
CORINA evaluation license 3.48 0067  22.01.2010
 24 23  0  0  0  0  0  0  0  0999 V2000
   -0.0162    1.3436    0.0094 N   0  0  0  0  0  0  0  0  0  0  0  0
    0.0021   -0.0041    0.0020 C   0  0  0  0  0  0  0  0  0  0  0  0
    1.0605   -0.5961   -0.0113 O   0  0  0  0  0  0  0  0  0  0  0  0
   -1.2926   -0.7753    0.0102 C   0  0  0  0  0  0  0  0  0  0  0  0
   -0.9927   -2.2755   -0.0007 C   0  0  0  0  0  0  0  0  0  0  0  0
   -2.2874   -3.0467    0.0075 C   0  0  0  0  0  0  0  0  0  0  0  0
   -3.3418   -2.4569    0.0208 O   0  0  0  0  0  0  0  0  0  0  0  0
   -2.2692   -4.3889    0.0002 O   0  0  0  0  0  0  0  0  0  0  0  0
    1.2424    2.0932    0.0014 C   0  0  0  0  0  0  0  0  0  0  0  0
    1.7312    2.2539   -1.4395 C   0  0  0  0  0  0  0  0  0  0  0  0
    1.0208    3.4534    0.6114 C   0  0  0  0  0  0  0  0  0  0  0  0
   -0.0759    3.7646    1.0116 O   0  0  0  0  0  0  0  0  0  0  0  0
    2.0419    4.3191    0.7099 O   0  0  0  0  0  0  0  0  0  0  0  0
   -0.8627    1.8171    0.0160 H   0  0  0  0  0  0  0  0  0  0  0  0
   -1.8592   -0.5245    0.9070 H   0  0  0  0  0  0  0  0  0  0  0  0
   -1.8762   -0.5150   -0.8728 H   0  0  0  0  0  0  0  0  0  0  0  0
   -0.4261   -2.5263   -0.8975 H   0  0  0  0  0  0  0  0  0  0  0  0
   -0.4091   -2.5358    0.8824 H   0  0  0  0  0  0  0  0  0  0  0  0
    1.9909    1.5528    0.5809 H   0  0  0  0  0  0  0  0  0  0  0  0
    2.6676    2.8117   -1.4454 H   0  0  0  0  0  0  0  0  0  0  0  0
    1.8914    1.2702   -1.8806 H   0  0  0  0  0  0  0  0  0  0  0  0
    0.9827    2.7944   -2.0189 H   0  0  0  0  0  0  0  0  0  0  0  0
   -3.1247   -4.8395    0.0059 H   0  0  0  0  0  0  0  0  0  0  0  0
    1.8511    5.1794    1.1083 H   0  0  0  0  0  0  0  0  0  0  0  0
  1  2  1  0  0  0  0
  1  9  1  0  0  0  0
  1 14  1  0  0  0  0
  2  3  2  0  0  0  0
  2  4  1  0  0  0  0
  4  5  1  0  0  0  0
  4 15  1  0  0  0  0
  4 16  1  0  0  0  0
  5  6  1  0  0  0  0
  5 17  1  0  0  0  0
  5 18  1  0  0  0  0
  6  7  2  0  0  0  0
  6  8  1  0  0  0  0
  8 23  1  0  0  0  0
  9 10  1  0  0  0  0
  9 11  1  0  0  0  0
  9 19  1  0  0  0  0
 10 20  1  0  0  0  0
 10 21  1  0  0  0  0
 10 22  1  0  0  0  0
 11 12  2  0  0  0  0
 11 13  1  0  0  0  0
 13 24  1  0  0  0  0
M  END
>  <Activity>
2.87

>  <set>
1

>  <Min_dist>
999.9

>  <Avg_dist>
999.9

$$$$
MOL_41
 Wcorina  06231023583D 1   1.00000     0.00000              
CORINA evaluation license 3.48 0067  22.01.2010
 29 29  0  0  0  0  0  0  0  0999 V2000
   -0.3014    1.7965    0.8846 S   0  0  0  0  0  0  0  0  0  0  0  0
   -0.1521    0.0035    0.6537 C   0  0  0  0  0  0  0  0  0  0  0  0
   -1.4377   -0.5387    0.0258 C   0  0  0  0  0  0  0  0  0  0  0  0
   -1.3631   -2.0417   -0.0532 C   0  0  0  0  0  0  0  0  0  0  0  0
   -0.2867   -2.5908   -0.1579 O   0  0  0  0  0  0  0  0  0  0  0  0
   -2.4924   -2.7759   -0.0076 N   0  0  0  0  0  0  0  0  0  0  0  0
   -2.5727   -4.2353   -0.1663 C   0  0  0  0  0  0  0  0  0  0  0  0
   -4.0624   -4.6257   -0.0662 C   0  0  0  0  0  0  0  0  0  0  0  0
   -4.7928   -3.3039   -0.4220 C   0  0  0  0  0  0  0  0  0  0  0  0
   -3.8511   -2.2492    0.2162 C   0  0  0  0  0  0  0  0  0  0  0  0
   -1.7904   -4.9137    0.9285 C   0  0  0  0  0  0  0  0  0  0  0  0
   -1.2195   -4.2515    1.7625 O   0  0  0  0  0  0  0  0  0  0  0  0
   -1.7278   -6.2537    0.9772 O   0  0  0  0  0  0  0  0  0  0  0  0
   -1.6006    0.0386   -1.3818 C   0  0  0  0  0  0  0  0  0  0  0  0
    0.8797    2.1302    1.4346 H   0  0  0  0  0  0  0  0  0  0  0  0
    0.6910   -0.2092   -0.0036 H   0  0  0  0  0  0  0  0  0  0  0  0
    0.0103   -0.4750    1.6195 H   0  0  0  0  0  0  0  0  0  0  0  0
   -2.2915   -0.2490    0.6383 H   0  0  0  0  0  0  0  0  0  0  0  0
   -2.1783   -4.5245   -1.1404 H   0  0  0  0  0  0  0  0  0  0  0  0
   -4.3056   -5.4067   -0.7867 H   0  0  0  0  0  0  0  0  0  0  0  0
   -4.3107   -4.9430    0.9466 H   0  0  0  0  0  0  0  0  0  0  0  0
   -4.8578   -3.1719   -1.5020 H   0  0  0  0  0  0  0  0  0  0  0  0
   -5.7820   -3.2690    0.0345 H   0  0  0  0  0  0  0  0  0  0  0  0
   -4.0506   -2.1556    1.2836 H   0  0  0  0  0  0  0  0  0  0  0  0
   -3.9707   -1.2855   -0.2789 H   0  0  0  0  0  0  0  0  0  0  0  0
   -0.7274   -0.2164   -1.9823 H   0  0  0  0  0  0  0  0  0  0  0  0
   -2.4945   -0.3794   -1.8446 H   0  0  0  0  0  0  0  0  0  0  0  0
   -1.6959    1.1227   -1.3211 H   0  0  0  0  0  0  0  0  0  0  0  0
   -1.2140   -6.6432    1.6979 H   0  0  0  0  0  0  0  0  0  0  0  0
  1  2  1  0  0  0  0
  1 15  1  0  0  0  0
  2  3  1  0  0  0  0
  2 16  1  0  0  0  0
  2 17  1  0  0  0  0
  3  4  1  0  0  0  0
  3 14  1  0  0  0  0
  3 18  1  0  0  0  0
  4  5  2  0  0  0  0
  4  6  1  0  0  0  0
  6  7  1  0  0  0  0
  6 10  1  0  0  0  0
  7  8  1  0  0  0  0
  7 11  1  0  0  0  0
  7 19  1  0  0  0  0
  8  9  1  0  0  0  0
  8 20  1  0  0  0  0
  8 21  1  0  0  0  0
  9 10  1  0  0  0  0
  9 22  1  0  0  0  0
  9 23  1  0  0  0  0
 10 24  1  0  0  0  0
 10 25  1  0  0  0  0
 11 12  2  0  0  0  0
 11 13  1  0  0  0  0
 13 29  1  0  0  0  0
 14 26  1  0  0  0  0
 14 27  1  0  0  0  0
 14 28  1  0  0  0  0
M  END
>  <Activity>
4.96

>  <set>
1

>  <Min_dist>
999.9

>  <Avg_dist>
999.9

$$$$
MOL_42
 Wcorina  06231023583D 1   1.00000     0.00000              
CORINA evaluation license 3.48 0067  22.01.2010
 26 26  0  0  0  0  0  0  0  0999 V2000
   -0.0225    1.8097    0.0120 S   0  0  0  0  0  0  0  0  0  0  0  0
    0.0021   -0.0041    0.0020 C   0  0  0  0  0  0  0  0  0  0  0  0
   -1.4333   -0.5336    0.0129 C   0  0  0  0  0  0  0  0  0  0  0  0
   -1.4129   -2.0405    0.0046 C   0  0  0  0  0  0  0  0  0  0  0  0
   -0.3545   -2.6325   -0.0087 O   0  0  0  0  0  0  0  0  0  0  0  0
   -2.5708   -2.7302    0.0119 N   0  0  0  0  0  0  0  0  0  0  0  0
   -2.6956   -4.1951    0.0053 C   0  0  0  0  0  0  0  0  0  0  0  0
   -4.2028   -4.5264   -0.0084 C   0  0  0  0  0  0  0  0  0  0  0  0
   -4.8381   -3.2314   -0.5799 C   0  0  0  0  0  0  0  0  0  0  0  0
   -3.9218   -2.1407    0.0345 C   0  0  0  0  0  0  0  0  0  0  0  0
   -2.0558   -4.7696    1.2428 C   0  0  0  0  0  0  0  0  0  0  0  0
   -1.5441   -4.0356    2.0548 O   0  0  0  0  0  0  0  0  0  0  0  0
   -2.0543   -6.0969    1.4431 O   0  0  0  0  0  0  0  0  0  0  0  0
    1.2837    2.1301    0.0012 H   0  0  0  0  0  0  0  0  0  0  0  0
    0.5123   -0.3556   -0.8948 H   0  0  0  0  0  0  0  0  0  0  0  0
    0.5293   -0.3651    0.8851 H   0  0  0  0  0  0  0  0  0  0  0  0
   -1.9435   -0.1821    0.9097 H   0  0  0  0  0  0  0  0  0  0  0  0
   -1.9605   -0.1726   -0.8702 H   0  0  0  0  0  0  0  0  0  0  0  0
   -2.2181   -4.6038   -0.8853 H   0  0  0  0  0  0  0  0  0  0  0  0
   -4.4050   -5.3757   -0.6611 H   0  0  0  0  0  0  0  0  0  0  0  0
   -4.5643   -4.7201    1.0015 H   0  0  0  0  0  0  0  0  0  0  0  0
   -4.7891   -3.2197   -1.6687 H   0  0  0  0  0  0  0  0  0  0  0  0
   -5.8657   -3.1154   -0.2353 H   0  0  0  0  0  0  0  0  0  0  0  0
   -4.2232   -1.9217    1.0588 H   0  0  0  0  0  0  0  0  0  0  0  0
   -3.9510   -1.2356   -0.5722 H   0  0  0  0  0  0  0  0  0  0  0  0
   -1.6319   -6.4184    2.2514 H   0  0  0  0  0  0  0  0  0  0  0  0
  1  2  1  0  0  0  0
  1 14  1  0  0  0  0
  2  3  1  0  0  0  0
  2 15  1  0  0  0  0
  2 16  1  0  0  0  0
  3  4  1  0  0  0  0
  3 17  1  0  0  0  0
  3 18  1  0  0  0  0
  4  5  2  0  0  0  0
  4  6  1  0  0  0  0
  6  7  1  0  0  0  0
  6 10  1  0  0  0  0
  7  8  1  0  0  0  0
  7 11  1  0  0  0  0
  7 19  1  0  0  0  0
  8  9  1  0  0  0  0
  8 20  1  0  0  0  0
  8 21  1  0  0  0  0
  9 10  1  0  0  0  0
  9 22  1  0  0  0  0
  9 23  1  0  0  0  0
 10 24  1  0  0  0  0
 10 25  1  0  0  0  0
 11 12  2  0  0  0  0
 11 13  1  0  0  0  0
 13 26  1  0  0  0  0
M  END
>  <Activity>
2.74

>  <set>
1

>  <Min_dist>
999.9

>  <Avg_dist>
999.9

$$$$
MOL_43
 Wcorina  06231023583D 1   1.00000     0.00000              
CORINA evaluation license 3.48 0067  22.01.2010
 30 29  0  0  0  0  0  0  0  0999 V2000
   -0.0162    1.3436    0.0094 N   0  0  0  0  0  0  0  0  0  0  0  0
    0.0021   -0.0041    0.0020 C   0  0  0  0  0  0  0  0  0  0  0  0
    1.0605   -0.5961   -0.0113 O   0  0  0  0  0  0  0  0  0  0  0  0
   -1.2926   -0.7753    0.0102 C   0  0  0  0  0  0  0  0  0  0  0  0
   -0.9927   -2.2755   -0.0007 C   0  0  0  0  0  0  0  0  0  0  0  0
   -2.2874   -3.0467    0.0075 C   0  0  0  0  0  0  0  0  0  0  0  0
   -3.3418   -2.4569    0.0208 O   0  0  0  0  0  0  0  0  0  0  0  0
   -2.2692   -4.3889    0.0002 O   0  0  0  0  0  0  0  0  0  0  0  0
    1.2424    2.0932    0.0014 C   0  0  0  0  0  0  0  0  0  0  0  0
    1.7312    2.2539   -1.4395 C   0  0  0  0  0  0  0  0  0  0  0  0
    3.0456    3.0369   -1.4478 C   0  0  0  0  0  0  0  0  0  0  0  0
    1.9561    0.8730   -2.0587 C   0  0  0  0  0  0  0  0  0  0  0  0
    1.0208    3.4534    0.6114 C   0  0  0  0  0  0  0  0  0  0  0  0
   -0.0759    3.7646    1.0116 O   0  0  0  0  0  0  0  0  0  0  0  0
    2.0419    4.3191    0.7099 O   0  0  0  0  0  0  0  0  0  0  0  0
   -0.8627    1.8171    0.0160 H   0  0  0  0  0  0  0  0  0  0  0  0
   -1.8592   -0.5245    0.9070 H   0  0  0  0  0  0  0  0  0  0  0  0
   -1.8762   -0.5150   -0.8728 H   0  0  0  0  0  0  0  0  0  0  0  0
   -0.4261   -2.5263   -0.8975 H   0  0  0  0  0  0  0  0  0  0  0  0
   -0.4091   -2.5358    0.8824 H   0  0  0  0  0  0  0  0  0  0  0  0
    1.9909    1.5528    0.5809 H   0  0  0  0  0  0  0  0  0  0  0  0
    0.9827    2.7944   -2.0189 H   0  0  0  0  0  0  0  0  0  0  0  0
    3.7942    2.4964   -0.8684 H   0  0  0  0  0  0  0  0  0  0  0  0
    3.3938    3.1514   -2.4743 H   0  0  0  0  0  0  0  0  0  0  0  0
    2.8854    4.0207   -1.0067 H   0  0  0  0  0  0  0  0  0  0  0  0
    1.0197    0.3153   -2.0527 H   0  0  0  0  0  0  0  0  0  0  0  0
    2.3043    0.9875   -3.0852 H   0  0  0  0  0  0  0  0  0  0  0  0
    2.7047    0.3326   -1.4793 H   0  0  0  0  0  0  0  0  0  0  0  0
   -3.1247   -4.8395    0.0059 H   0  0  0  0  0  0  0  0  0  0  0  0
    1.8511    5.1794    1.1083 H   0  0  0  0  0  0  0  0  0  0  0  0
  1  2  1  0  0  0  0
  1  9  1  0  0  0  0
  1 16  1  0  0  0  0
  2  3  2  0  0  0  0
  2  4  1  0  0  0  0
  4  5  1  0  0  0  0
  4 17  1  0  0  0  0
  4 18  1  0  0  0  0
  5  6  1  0  0  0  0
  5 19  1  0  0  0  0
  5 20  1  0  0  0  0
  6  7  2  0  0  0  0
  6  8  1  0  0  0  0
  8 29  1  0  0  0  0
  9 10  1  0  0  0  0
  9 13  1  0  0  0  0
  9 21  1  0  0  0  0
 10 11  1  0  0  0  0
 10 12  1  0  0  0  0
 10 22  1  0  0  0  0
 11 23  1  0  0  0  0
 11 24  1  0  0  0  0
 11 25  1  0  0  0  0
 12 26  1  0  0  0  0
 12 27  1  0  0  0  0
 12 28  1  0  0  0  0
 13 14  2  0  0  0  0
 13 15  1  0  0  0  0
 15 30  1  0  0  0  0
M  END
>  <Activity>
2.96

>  <set>
1

>  <Min_dist>
999.9

>  <Avg_dist>
999.9

$$$$
MOL_45
 Wcorina  06231023583D 1   1.00000     0.00000              
CORINA evaluation license 3.48 0067  22.01.2010
 33 32  0  0  0  0  0  0  0  0999 V2000
    0.4885    1.0210   -0.1665 N   0  0  0  0  0  0  0  0  0  0  0  0
    1.0077   -0.2114   -0.3341 C   0  0  0  0  0  0  0  0  0  0  0  0
    2.2102   -0.3614   -0.3821 O   0  0  0  0  0  0  0  0  0  0  0  0
    0.0940   -1.4031   -0.4618 C   0  0  0  0  0  0  0  0  0  0  0  0
    0.9315   -2.6709   -0.6415 C   0  0  0  0  0  0  0  0  0  0  0  0
    0.0178   -3.8625   -0.7692 C   0  0  0  0  0  0  0  0  0  0  0  0
   -1.1802   -3.7131   -0.7214 O   0  0  0  0  0  0  0  0  0  0  0  0
    0.5350   -5.0899   -0.9360 O   0  0  0  0  0  0  0  0  0  0  0  0
    1.3766    2.1794   -0.0424 C   0  0  0  0  0  0  0  0  0  0  0  0
    0.6320    3.4422   -0.4802 C   0  0  0  0  0  0  0  0  0  0  0  0
    0.2379    3.3170   -1.9532 C   0  0  0  0  0  0  0  0  0  0  0  0
   -0.3840    4.6318   -2.4283 C   0  0  0  0  0  0  0  0  0  0  0  0
   -0.6272    3.6130    0.3719 C   0  0  0  0  0  0  0  0  0  0  0  0
    1.8136    2.3258    1.3924 C   0  0  0  0  0  0  0  0  0  0  0  0
    1.1607    1.8247    2.2769 O   0  0  0  0  0  0  0  0  0  0  0  0
    2.9283    3.0130    1.6877 O   0  0  0  0  0  0  0  0  0  0  0  0
   -0.4734    1.1414   -0.1322 H   0  0  0  0  0  0  0  0  0  0  0  0
   -0.5133   -1.4934    0.4388 H   0  0  0  0  0  0  0  0  0  0  0  0
   -0.5561   -1.2714   -1.3267 H   0  0  0  0  0  0  0  0  0  0  0  0
    1.5388   -2.5805   -1.5421 H   0  0  0  0  0  0  0  0  0  0  0  0
    1.5816   -2.8025    0.2235 H   0  0  0  0  0  0  0  0  0  0  0  0
    2.2519    2.0357   -0.6759 H   0  0  0  0  0  0  0  0  0  0  0  0
    1.2794    4.3094   -0.3497 H   0  0  0  0  0  0  0  0  0  0  0  0
    1.1239    3.0981   -2.5491 H   0  0  0  0  0  0  0  0  0  0  0  0
   -0.4859    2.5102   -2.0684 H   0  0  0  0  0  0  0  0  0  0  0  0
   -1.2701    4.8508   -1.8324 H   0  0  0  0  0  0  0  0  0  0  0  0
    0.3398    5.4386   -2.3131 H   0  0  0  0  0  0  0  0  0  0  0  0
   -0.6648    4.5426   -3.4777 H   0  0  0  0  0  0  0  0  0  0  0  0
   -1.2746    2.7458    0.2415 H   0  0  0  0  0  0  0  0  0  0  0  0
   -0.3464    3.7022    1.4214 H   0  0  0  0  0  0  0  0  0  0  0  0
   -1.1577    4.5127    0.0601 H   0  0  0  0  0  0  0  0  0  0  0  0
   -0.0907   -5.8231   -1.0131 H   0  0  0  0  0  0  0  0  0  0  0  0
    3.1682    3.0798    2.6220 H   0  0  0  0  0  0  0  0  0  0  0  0
  1  2  1  0  0  0  0
  1  9  1  0  0  0  0
  1 17  1  0  0  0  0
  2  3  2  0  0  0  0
  2  4  1  0  0  0  0
  4  5  1  0  0  0  0
  4 18  1  0  0  0  0
  4 19  1  0  0  0  0
  5  6  1  0  0  0  0
  5 20  1  0  0  0  0
  5 21  1  0  0  0  0
  6  7  2  0  0  0  0
  6  8  1  0  0  0  0
  8 32  1  0  0  0  0
  9 10  1  0  0  0  0
  9 14  1  0  0  0  0
  9 22  1  0  0  0  0
 10 11  1  0  0  0  0
 10 13  1  0  0  0  0
 10 23  1  0  0  0  0
 11 12  1  0  0  0  0
 11 24  1  0  0  0  0
 11 25  1  0  0  0  0
 12 26  1  0  0  0  0
 12 27  1  0  0  0  0
 12 28  1  0  0  0  0
 13 29  1  0  0  0  0
 13 30  1  0  0  0  0
 13 31  1  0  0  0  0
 14 15  2  0  0  0  0
 14 16  1  0  0  0  0
 16 33  1  0  0  0  0
M  END
>  <Activity>
2.98

>  <set>
1

>  <Min_dist>
999.9

>  <Avg_dist>
999.9

$$$$
MOL_46
 Wcorina  06231023583D 1   1.00000     0.00000              
CORINA evaluation license 3.48 0067  22.01.2010
 34 34  0  0  0  0  0  0  0  0999 V2000
   -0.0162    1.3436    0.0094 N   0  0  0  0  0  0  0  0  0  0  0  0
    0.0021   -0.0041    0.0020 C   0  0  0  0  0  0  0  0  0  0  0  0
    1.0605   -0.5961   -0.0113 O   0  0  0  0  0  0  0  0  0  0  0  0
   -1.2926   -0.7753    0.0102 C   0  0  0  0  0  0  0  0  0  0  0  0
   -0.9927   -2.2755   -0.0007 C   0  0  0  0  0  0  0  0  0  0  0  0
   -2.2874   -3.0467    0.0075 C   0  0  0  0  0  0  0  0  0  0  0  0
   -3.3418   -2.4569    0.0208 O   0  0  0  0  0  0  0  0  0  0  0  0
   -2.2692   -4.3889    0.0002 O   0  0  0  0  0  0  0  0  0  0  0  0
    1.2424    2.0932    0.0014 C   0  0  0  0  0  0  0  0  0  0  0  0
    1.0058    3.4807   -0.5985 C   0  0  0  0  0  0  0  0  0  0  0  0
    0.6155    3.3415   -2.0474 C   0  0  0  0  0  0  0  0  0  0  0  0
   -0.7166    3.2179   -2.3955 C   0  0  0  0  0  0  0  0  0  0  0  0
   -1.0747    3.0902   -3.7246 C   0  0  0  0  0  0  0  0  0  0  0  0
   -0.1007    3.0866   -4.7055 C   0  0  0  0  0  0  0  0  0  0  0  0
    1.2313    3.2112   -4.3575 C   0  0  0  0  0  0  0  0  0  0  0  0
    1.5890    3.3432   -3.0288 C   0  0  0  0  0  0  0  0  0  0  0  0
    1.7509    2.2363    1.4128 C   0  0  0  0  0  0  0  0  0  0  0  0
    1.1260    1.7608    2.3312 O   0  0  0  0  0  0  0  0  0  0  0  0
    2.8979    2.8920    1.6498 O   0  0  0  0  0  0  0  0  0  0  0  0
   -0.8627    1.8171    0.0160 H   0  0  0  0  0  0  0  0  0  0  0  0
   -1.8592   -0.5245    0.9070 H   0  0  0  0  0  0  0  0  0  0  0  0
   -1.8762   -0.5150   -0.8728 H   0  0  0  0  0  0  0  0  0  0  0  0
   -0.4261   -2.5263   -0.8975 H   0  0  0  0  0  0  0  0  0  0  0  0
   -0.4091   -2.5358    0.8824 H   0  0  0  0  0  0  0  0  0  0  0  0
    1.9797    1.5591   -0.5979 H   0  0  0  0  0  0  0  0  0  0  0  0
    0.2055    3.9808   -0.0530 H   0  0  0  0  0  0  0  0  0  0  0  0
    1.9199    4.0697   -0.5235 H   0  0  0  0  0  0  0  0  0  0  0  0
   -1.4776    3.2207   -1.6291 H   0  0  0  0  0  0  0  0  0  0  0  0
   -2.1154    2.9929   -3.9965 H   0  0  0  0  0  0  0  0  0  0  0  0
   -0.3804    2.9861   -5.7438 H   0  0  0  0  0  0  0  0  0  0  0  0
    1.9922    3.2080   -5.1239 H   0  0  0  0  0  0  0  0  0  0  0  0
    2.6294    3.4442   -2.7571 H   0  0  0  0  0  0  0  0  0  0  0  0
   -3.1247   -4.8395    0.0059 H   0  0  0  0  0  0  0  0  0  0  0  0
    3.1836    2.9579    2.5712 H   0  0  0  0  0  0  0  0  0  0  0  0
  1  2  1  0  0  0  0
  1  9  1  0  0  0  0
  1 20  1  0  0  0  0
  2  3  2  0  0  0  0
  2  4  1  0  0  0  0
  4  5  1  0  0  0  0
  4 21  1  0  0  0  0
  4 22  1  0  0  0  0
  5  6  1  0  0  0  0
  5 23  1  0  0  0  0
  5 24  1  0  0  0  0
  6  7  2  0  0  0  0
  6  8  1  0  0  0  0
  8 33  1  0  0  0  0
  9 10  1  0  0  0  0
  9 17  1  0  0  0  0
  9 25  1  0  0  0  0
 10 11  1  0  0  0  0
 10 26  1  0  0  0  0
 10 27  1  0  0  0  0
 11 12  1  0  0  0  0
 11 16  2  0  0  0  0
 12 13  2  0  0  0  0
 12 28  1  0  0  0  0
 13 14  1  0  0  0  0
 13 29  1  0  0  0  0
 14 15  2  0  0  0  0
 14 30  1  0  0  0  0
 15 16  1  0  0  0  0
 15 31  1  0  0  0  0
 16 32  1  0  0  0  0
 17 18  2  0  0  0  0
 17 19  1  0  0  0  0
 19 34  1  0  0  0  0
M  END
>  <Activity>
3.26

>  <set>
1

>  <Min_dist>
999.9

>  <Avg_dist>
999.9

$$$$
MOL_47
 Wcorina  06231023583D 1   1.00000     0.00000              
CORINA evaluation license 3.48 0067  22.01.2010
 24 24  0  0  0  0  0  0  0  0999 V2000
   -0.0179    1.4660    0.0101 N   0  0  0  0  0  0  0  0  0  0  0  0
    0.0021   -0.0041    0.0020 C   0  0  0  0  0  0  0  0  0  0  0  0
    1.4812   -0.4420   -0.0417 C   0  0  0  0  0  0  0  0  0  0  0  0
    2.1956    0.8049   -0.6268 C   0  0  0  0  0  0  0  0  0  0  0  0
    1.3719    1.9577   -0.0005 C   0  0  0  0  0  0  0  0  0  0  0  0
   -0.6521   -0.5324    1.2526 C   0  0  0  0  0  0  0  0  0  0  0  0
   -1.0937    0.2357    2.0741 O   0  0  0  0  0  0  0  0  0  0  0  0
   -0.7442   -1.8563    1.4539 O   0  0  0  0  0  0  0  0  0  0  0  0
   -1.1236    2.2365    0.0197 C   0  0  0  0  0  0  0  0  0  0  0  0
   -2.2216    1.7215    0.0223 O   0  0  0  0  0  0  0  0  0  0  0  0
   -0.9956    3.7381    0.0272 C   0  0  0  0  0  0  0  0  0  0  0  0
   -2.3340    4.3435    0.0371 N   0  0  0  0  0  0  0  0  0  0  0  0
   -0.5211   -0.3771   -0.8784 H   0  0  0  0  0  0  0  0  0  0  0  0
    1.8482   -0.6617    0.9609 H   0  0  0  0  0  0  0  0  0  0  0  0
    1.6093   -1.3030   -0.6977 H   0  0  0  0  0  0  0  0  0  0  0  0
    3.2356    0.8471   -0.3030 H   0  0  0  0  0  0  0  0  0  0  0  0
    2.1257    0.8207   -1.7144 H   0  0  0  0  0  0  0  0  0  0  0  0
    1.4517    2.8565   -0.6119 H   0  0  0  0  0  0  0  0  0  0  0  0
    1.7113    2.1579    1.0158 H   0  0  0  0  0  0  0  0  0  0  0  0
   -0.4485    4.0516    0.9163 H   0  0  0  0  0  0  0  0  0  0  0  0
   -0.4572    4.0613   -0.8636 H   0  0  0  0  0  0  0  0  0  0  0  0
   -2.8765    4.0089    0.8193 H   0  0  0  0  0  0  0  0  0  0  0  0
   -2.2752    5.3508    0.0423 H   0  0  0  0  0  0  0  0  0  0  0  0
   -1.1721   -2.1475    2.2707 H   0  0  0  0  0  0  0  0  0  0  0  0
  1  2  1  0  0  0  0
  1  5  1  0  0  0  0
  1  9  1  0  0  0  0
  2  3  1  0  0  0  0
  2  6  1  0  0  0  0
  2 13  1  0  0  0  0
  3  4  1  0  0  0  0
  3 14  1  0  0  0  0
  3 15  1  0  0  0  0
  4  5  1  0  0  0  0
  4 16  1  0  0  0  0
  4 17  1  0  0  0  0
  5 18  1  0  0  0  0
  5 19  1  0  0  0  0
  6  7  2  0  0  0  0
  6  8  1  0  0  0  0
  8 24  1  0  0  0  0
  9 10  2  0  0  0  0
  9 11  1  0  0  0  0
 11 12  1  0  0  0  0
 11 20  1  0  0  0  0
 11 21  1  0  0  0  0
 12 22  1  0  0  0  0
 12 23  1  0  0  0  0
M  END
>  <Activity>
3.35

>  <set>
1

>  <Min_dist>
999.9

>  <Avg_dist>
999.9

$$$$
MOL_49
 Wcorina  06231023583D 1   1.00000     0.00000              
CORINA evaluation license 3.48 0067  22.01.2010
 33 33  0  0  0  0  0  0  0  0999 V2000
   -0.0763    1.5846    0.4457 N   0  0  0  0  0  0  0  0  0  0  0  0
   -0.1054    0.1247    0.2749 C   0  0  0  0  0  0  0  0  0  0  0  0
    1.0420   -0.4592    1.1259 C   0  0  0  0  0  0  0  0  0  0  0  0
    2.0068    0.7459    1.2820 C   0  0  0  0  0  0  0  0  0  0  0  0
    1.0126    1.9300    1.3776 C   0  0  0  0  0  0  0  0  0  0  0  0
   -1.4265   -0.4210    0.7522 C   0  0  0  0  0  0  0  0  0  0  0  0
   -2.2659    0.3281    1.1928 O   0  0  0  0  0  0  0  0  0  0  0  0
   -1.6707   -1.7393    0.6880 O   0  0  0  0  0  0  0  0  0  0  0  0
   -0.9043    2.4624   -0.1547 C   0  0  0  0  0  0  0  0  0  0  0  0
   -1.7022    2.0750   -0.9819 O   0  0  0  0  0  0  0  0  0  0  0  0
   -0.8387    3.9251    0.2019 C   0  0  0  0  0  0  0  0  0  0  0  0
   -1.1800    4.7323   -0.9771 N   0  0  0  0  0  0  0  0  0  0  0  0
   -1.8322    4.2208    1.3273 C   0  0  0  0  0  0  0  0  0  0  0  0
   -1.4098    3.4687    2.5910 C   0  0  0  0  0  0  0  0  0  0  0  0
   -1.8495    5.7242    1.6104 C   0  0  0  0  0  0  0  0  0  0  0  0
    0.0454   -0.1288   -0.7745 H   0  0  0  0  0  0  0  0  0  0  0  0
    0.6731   -0.7863    2.0981 H   0  0  0  0  0  0  0  0  0  0  0  0
    1.5317   -1.2800    0.6019 H   0  0  0  0  0  0  0  0  0  0  0  0
    2.5980    0.6575    2.1934 H   0  0  0  0  0  0  0  0  0  0  0  0
    2.6511    0.8462    0.4085 H   0  0  0  0  0  0  0  0  0  0  0  0
    1.4960    2.8570    1.0693 H   0  0  0  0  0  0  0  0  0  0  0  0
    0.6280    2.0213    2.3934 H   0  0  0  0  0  0  0  0  0  0  0  0
    0.1697    4.1736    0.5328 H   0  0  0  0  0  0  0  0  0  0  0  0
   -2.1110    4.5202   -1.3033 H   0  0  0  0  0  0  0  0  0  0  0  0
   -1.0808    5.7173   -0.7820 H   0  0  0  0  0  0  0  0  0  0  0  0
   -2.8284    3.8960    1.0272 H   0  0  0  0  0  0  0  0  0  0  0  0
   -2.0627    3.7508    3.4170 H   0  0  0  0  0  0  0  0  0  0  0  0
   -1.4863    2.3953    2.4177 H   0  0  0  0  0  0  0  0  0  0  0  0
   -0.3795    3.7242    2.8386 H   0  0  0  0  0  0  0  0  0  0  0  0
   -2.1504    6.2600    0.7101 H   0  0  0  0  0  0  0  0  0  0  0  0
   -2.5572    5.9349    2.4122 H   0  0  0  0  0  0  0  0  0  0  0  0
   -0.8532    6.0490    1.9106 H   0  0  0  0  0  0  0  0  0  0  0  0
   -2.5323   -2.0422    1.0060 H   0  0  0  0  0  0  0  0  0  0  0  0
  1  2  1  0  0  0  0
  1  5  1  0  0  0  0
  1  9  1  0  0  0  0
  2  3  1  0  0  0  0
  2  6  1  0  0  0  0
  2 16  1  0  0  0  0
  3  4  1  0  0  0  0
  3 17  1  0  0  0  0
  3 18  1  0  0  0  0
  4  5  1  0  0  0  0
  4 19  1  0  0  0  0
  4 20  1  0  0  0  0
  5 21  1  0  0  0  0
  5 22  1  0  0  0  0
  6  7  2  0  0  0  0
  6  8  1  0  0  0  0
  8 33  1  0  0  0  0
  9 10  2  0  0  0  0
  9 11  1  0  0  0  0
 11 12  1  0  0  0  0
 11 13  1  0  0  0  0
 11 23  1  0  0  0  0
 12 24  1  0  0  0  0
 12 25  1  0  0  0  0
 13 14  1  0  0  0  0
 13 15  1  0  0  0  0
 13 26  1  0  0  0  0
 14 27  1  0  0  0  0
 14 28  1  0  0  0  0
 14 29  1  0  0  0  0
 15 30  1  0  0  0  0
 15 31  1  0  0  0  0
 15 32  1  0  0  0  0
M  END
>  <Activity>
3.38

>  <set>
1

>  <Min_dist>
999.9

>  <Avg_dist>
999.9

$$$$
MOL_50
 Wcorina  06231023583D 1   1.00000     0.00000              
CORINA evaluation license 3.48 0067  22.01.2010
 36 36  0  0  0  0  0  0  0  0999 V2000
   -0.0179    1.4660    0.0101 N   0  0  0  0  0  0  0  0  0  0  0  0
    0.0021   -0.0041    0.0020 C   0  0  0  0  0  0  0  0  0  0  0  0
    1.4812   -0.4420   -0.0417 C   0  0  0  0  0  0  0  0  0  0  0  0
    2.1956    0.8049   -0.6268 C   0  0  0  0  0  0  0  0  0  0  0  0
    1.3719    1.9577   -0.0005 C   0  0  0  0  0  0  0  0  0  0  0  0
   -0.6521   -0.5324    1.2526 C   0  0  0  0  0  0  0  0  0  0  0  0
   -1.0937    0.2357    2.0741 O   0  0  0  0  0  0  0  0  0  0  0  0
   -0.7442   -1.8563    1.4539 O   0  0  0  0  0  0  0  0  0  0  0  0
   -1.1236    2.2365    0.0197 C   0  0  0  0  0  0  0  0  0  0  0  0
   -2.2216    1.7215    0.0223 O   0  0  0  0  0  0  0  0  0  0  0  0
   -0.9956    3.7381    0.0272 C   0  0  0  0  0  0  0  0  0  0  0  0
   -2.2531    4.3390   -0.4370 N   0  0  0  0  0  0  0  0  0  0  0  0
   -0.6958    4.2172    1.4490 C   0  0  0  0  0  0  0  0  0  0  0  0
   -0.5659    5.7417    1.4566 C   0  0  0  0  0  0  0  0  0  0  0  0
   -0.1437    6.2106    2.8505 C   0  0  0  0  0  0  0  0  0  0  0  0
   -1.8356    3.7978    2.3796 C   0  0  0  0  0  0  0  0  0  0  0  0
   -0.5211   -0.3771   -0.8784 H   0  0  0  0  0  0  0  0  0  0  0  0
    1.8482   -0.6617    0.9609 H   0  0  0  0  0  0  0  0  0  0  0  0
    1.6093   -1.3030   -0.6977 H   0  0  0  0  0  0  0  0  0  0  0  0
    3.2356    0.8471   -0.3030 H   0  0  0  0  0  0  0  0  0  0  0  0
    2.1257    0.8207   -1.7144 H   0  0  0  0  0  0  0  0  0  0  0  0
    1.4517    2.8565   -0.6119 H   0  0  0  0  0  0  0  0  0  0  0  0
    1.7113    2.1579    1.0158 H   0  0  0  0  0  0  0  0  0  0  0  0
   -0.1837    4.0368   -0.6357 H   0  0  0  0  0  0  0  0  0  0  0  0
   -3.0219    4.0768    0.1616 H   0  0  0  0  0  0  0  0  0  0  0  0
   -2.1718    5.3426   -0.5025 H   0  0  0  0  0  0  0  0  0  0  0  0
    0.2373    3.7713    1.7935 H   0  0  0  0  0  0  0  0  0  0  0  0
    0.1854    6.0460    0.7279 H   0  0  0  0  0  0  0  0  0  0  0  0
   -1.5254    6.1894    1.1978 H   0  0  0  0  0  0  0  0  0  0  0  0
   -0.8951    5.9063    3.5792 H   0  0  0  0  0  0  0  0  0  0  0  0
    0.8158    5.7628    3.1093 H   0  0  0  0  0  0  0  0  0  0  0  0
   -0.0512    7.2966    2.8559 H   0  0  0  0  0  0  0  0  0  0  0  0
   -1.6219    4.1392    3.3924 H   0  0  0  0  0  0  0  0  0  0  0  0
   -2.7686    4.2437    2.0351 H   0  0  0  0  0  0  0  0  0  0  0  0
   -1.9281    2.7118    2.3741 H   0  0  0  0  0  0  0  0  0  0  0  0
   -1.1721   -2.1475    2.2707 H   0  0  0  0  0  0  0  0  0  0  0  0
  1  2  1  0  0  0  0
  1  5  1  0  0  0  0
  1  9  1  0  0  0  0
  2  3  1  0  0  0  0
  2  6  1  0  0  0  0
  2 17  1  0  0  0  0
  3  4  1  0  0  0  0
  3 18  1  0  0  0  0
  3 19  1  0  0  0  0
  4  5  1  0  0  0  0
  4 20  1  0  0  0  0
  4 21  1  0  0  0  0
  5 22  1  0  0  0  0
  5 23  1  0  0  0  0
  6  7  2  0  0  0  0
  6  8  1  0  0  0  0
  8 36  1  0  0  0  0
  9 10  2  0  0  0  0
  9 11  1  0  0  0  0
 11 12  1  0  0  0  0
 11 13  1  0  0  0  0
 11 24  1  0  0  0  0
 12 25  1  0  0  0  0
 12 26  1  0  0  0  0
 13 14  1  0  0  0  0
 13 16  1  0  0  0  0
 13 27  1  0  0  0  0
 14 15  1  0  0  0  0
 14 28  1  0  0  0  0
 14 29  1  0  0  0  0
 15 30  1  0  0  0  0
 15 31  1  0  0  0  0
 15 32  1  0  0  0  0
 16 33  1  0  0  0  0
 16 34  1  0  0  0  0
 16 35  1  0  0  0  0
M  END
>  <Activity>
3.89

>  <set>
1

>  <Min_dist>
999.9

>  <Avg_dist>
999.9

$$$$
MOL_51
 Wcorina  06231023583D 1   1.00000     0.00000              
CORINA evaluation license 3.48 0067  22.01.2010
 30 30  0  0  0  0  0  0  0  0999 V2000
   -0.0162    1.3436    0.0094 N   0  0  0  0  0  0  0  0  0  0  0  0
    0.0021   -0.0041    0.0020 C   0  0  0  0  0  0  0  0  0  0  0  0
    1.0605   -0.5961   -0.0113 O   0  0  0  0  0  0  0  0  0  0  0  0
   -1.2926   -0.7753    0.0102 C   0  0  0  0  0  0  0  0  0  0  0  0
   -1.0046   -2.2157   -0.0002 N   0  0  0  0  0  0  0  0  0  0  0  0
    1.2424    2.0932    0.0014 C   0  0  0  0  0  0  0  0  0  0  0  0
    1.0058    3.4807   -0.5985 C   0  0  0  0  0  0  0  0  0  0  0  0
    0.6155    3.3415   -2.0474 C   0  0  0  0  0  0  0  0  0  0  0  0
   -0.7166    3.2179   -2.3955 C   0  0  0  0  0  0  0  0  0  0  0  0
   -1.0747    3.0902   -3.7246 C   0  0  0  0  0  0  0  0  0  0  0  0
   -0.1007    3.0866   -4.7055 C   0  0  0  0  0  0  0  0  0  0  0  0
    1.2313    3.2112   -4.3575 C   0  0  0  0  0  0  0  0  0  0  0  0
    1.5890    3.3432   -3.0288 C   0  0  0  0  0  0  0  0  0  0  0  0
    1.7509    2.2363    1.4128 C   0  0  0  0  0  0  0  0  0  0  0  0
    1.1260    1.7608    2.3312 O   0  0  0  0  0  0  0  0  0  0  0  0
    2.8979    2.8920    1.6498 O   0  0  0  0  0  0  0  0  0  0  0  0
   -0.8627    1.8171    0.0160 H   0  0  0  0  0  0  0  0  0  0  0  0
   -1.8592   -0.5245    0.9070 H   0  0  0  0  0  0  0  0  0  0  0  0
   -1.8762   -0.5150   -0.8728 H   0  0  0  0  0  0  0  0  0  0  0  0
   -1.8574   -2.7550    0.0050 H   0  0  0  0  0  0  0  0  0  0  0  0
   -0.4253   -2.4629   -0.7885 H   0  0  0  0  0  0  0  0  0  0  0  0
    1.9797    1.5591   -0.5979 H   0  0  0  0  0  0  0  0  0  0  0  0
    0.2055    3.9808   -0.0530 H   0  0  0  0  0  0  0  0  0  0  0  0
    1.9199    4.0697   -0.5235 H   0  0  0  0  0  0  0  0  0  0  0  0
   -1.4776    3.2207   -1.6291 H   0  0  0  0  0  0  0  0  0  0  0  0
   -2.1154    2.9929   -3.9965 H   0  0  0  0  0  0  0  0  0  0  0  0
   -0.3804    2.9861   -5.7438 H   0  0  0  0  0  0  0  0  0  0  0  0
    1.9922    3.2080   -5.1239 H   0  0  0  0  0  0  0  0  0  0  0  0
    2.6294    3.4442   -2.7571 H   0  0  0  0  0  0  0  0  0  0  0  0
    3.1836    2.9579    2.5712 H   0  0  0  0  0  0  0  0  0  0  0  0
  1  2  1  0  0  0  0
  1  6  1  0  0  0  0
  1 17  1  0  0  0  0
  2  3  2  0  0  0  0
  2  4  1  0  0  0  0
  4  5  1  0  0  0  0
  4 18  1  0  0  0  0
  4 19  1  0  0  0  0
  5 20  1  0  0  0  0
  5 21  1  0  0  0  0
  6  7  1  0  0  0  0
  6 14  1  0  0  0  0
  6 22  1  0  0  0  0
  7  8  1  0  0  0  0
  7 23  1  0  0  0  0
  7 24  1  0  0  0  0
  8  9  1  0  0  0  0
  8 13  2  0  0  0  0
  9 10  2  0  0  0  0
  9 25  1  0  0  0  0
 10 11  1  0  0  0  0
 10 26  1  0  0  0  0
 11 12  2  0  0  0  0
 11 27  1  0  0  0  0
 12 13  1  0  0  0  0
 12 28  1  0  0  0  0
 13 29  1  0  0  0  0
 14 15  2  0  0  0  0
 14 16  1  0  0  0  0
 16 30  1  0  0  0  0
M  END
>  <Activity>
3.22

>  <set>
1

>  <Min_dist>
999.9

>  <Avg_dist>
999.9

$$$$
MOL_52
 Wcorina  06231023583D 1   1.00000     0.00000              
CORINA evaluation license 3.48 0067  22.01.2010
 33 33  0  0  0  0  0  0  0  0999 V2000
   -0.0162    1.3436    0.0094 N   0  0  0  0  0  0  0  0  0  0  0  0
    0.0021   -0.0041    0.0020 C   0  0  0  0  0  0  0  0  0  0  0  0
    1.0605   -0.5961   -0.0113 O   0  0  0  0  0  0  0  0  0  0  0  0
   -1.2926   -0.7753    0.0102 C   0  0  0  0  0  0  0  0  0  0  0  0
   -1.0046   -2.2157   -0.0002 N   0  0  0  0  0  0  0  0  0  0  0  0
   -2.0879   -0.4233    1.2690 C   0  0  0  0  0  0  0  0  0  0  0  0
    1.2424    2.0932    0.0014 C   0  0  0  0  0  0  0  0  0  0  0  0
    1.0058    3.4807   -0.5985 C   0  0  0  0  0  0  0  0  0  0  0  0
    0.6155    3.3415   -2.0474 C   0  0  0  0  0  0  0  0  0  0  0  0
   -0.7166    3.2179   -2.3955 C   0  0  0  0  0  0  0  0  0  0  0  0
   -1.0747    3.0902   -3.7246 C   0  0  0  0  0  0  0  0  0  0  0  0
   -0.1007    3.0866   -4.7055 C   0  0  0  0  0  0  0  0  0  0  0  0
    1.2313    3.2112   -4.3575 C   0  0  0  0  0  0  0  0  0  0  0  0
    1.5890    3.3432   -3.0288 C   0  0  0  0  0  0  0  0  0  0  0  0
    1.7509    2.2363    1.4128 C   0  0  0  0  0  0  0  0  0  0  0  0
    1.1260    1.7608    2.3312 O   0  0  0  0  0  0  0  0  0  0  0  0
    2.8979    2.8920    1.6498 O   0  0  0  0  0  0  0  0  0  0  0  0
   -0.8627    1.8171    0.0160 H   0  0  0  0  0  0  0  0  0  0  0  0
   -1.8762   -0.5150   -0.8728 H   0  0  0  0  0  0  0  0  0  0  0  0
   -1.8574   -2.7550    0.0050 H   0  0  0  0  0  0  0  0  0  0  0  0
   -0.4253   -2.4629   -0.7885 H   0  0  0  0  0  0  0  0  0  0  0  0
   -2.3016    0.6455    1.2768 H   0  0  0  0  0  0  0  0  0  0  0  0
   -3.0243   -0.9811    1.2750 H   0  0  0  0  0  0  0  0  0  0  0  0
   -1.5043   -0.6836    2.1521 H   0  0  0  0  0  0  0  0  0  0  0  0
    1.9797    1.5591   -0.5979 H   0  0  0  0  0  0  0  0  0  0  0  0
    0.2055    3.9808   -0.0530 H   0  0  0  0  0  0  0  0  0  0  0  0
    1.9199    4.0697   -0.5235 H   0  0  0  0  0  0  0  0  0  0  0  0
   -1.4776    3.2207   -1.6291 H   0  0  0  0  0  0  0  0  0  0  0  0
   -2.1154    2.9929   -3.9965 H   0  0  0  0  0  0  0  0  0  0  0  0
   -0.3804    2.9861   -5.7438 H   0  0  0  0  0  0  0  0  0  0  0  0
    1.9922    3.2080   -5.1239 H   0  0  0  0  0  0  0  0  0  0  0  0
    2.6294    3.4442   -2.7571 H   0  0  0  0  0  0  0  0  0  0  0  0
    3.1836    2.9579    2.5712 H   0  0  0  0  0  0  0  0  0  0  0  0
  1  2  1  0  0  0  0
  1  7  1  0  0  0  0
  1 18  1  0  0  0  0
  2  3  2  0  0  0  0
  2  4  1  0  0  0  0
  4  5  1  0  0  0  0
  4  6  1  0  0  0  0
  4 19  1  0  0  0  0
  5 20  1  0  0  0  0
  5 21  1  0  0  0  0
  6 22  1  0  0  0  0
  6 23  1  0  0  0  0
  6 24  1  0  0  0  0
  7  8  1  0  0  0  0
  7 15  1  0  0  0  0
  7 25  1  0  0  0  0
  8  9  1  0  0  0  0
  8 26  1  0  0  0  0
  8 27  1  0  0  0  0
  9 10  1  0  0  0  0
  9 14  2  0  0  0  0
 10 11  2  0  0  0  0
 10 28  1  0  0  0  0
 11 12  1  0  0  0  0
 11 29  1  0  0  0  0
 12 13  2  0  0  0  0
 12 30  1  0  0  0  0
 13 14  1  0  0  0  0
 13 31  1  0  0  0  0
 14 32  1  0  0  0  0
 15 16  2  0  0  0  0
 15 17  1  0  0  0  0
 17 33  1  0  0  0  0
M  END
>  <Activity>
3.72

>  <set>
1

>  <Min_dist>
999.9

>  <Avg_dist>
999.9

$$$$
MOL_53
 Wcorina  06231023583D 1   1.00000     0.00000              
CORINA evaluation license 3.48 0067  22.01.2010
 39 39  0  0  0  0  0  0  0  0999 V2000
   -0.0162    1.3436    0.0094 N   0  0  0  0  0  0  0  0  0  0  0  0
    0.0021   -0.0041    0.0020 C   0  0  0  0  0  0  0  0  0  0  0  0
    1.0605   -0.5961   -0.0113 O   0  0  0  0  0  0  0  0  0  0  0  0
   -1.2926   -0.7753    0.0102 C   0  0  0  0  0  0  0  0  0  0  0  0
   -1.0519   -2.1414   -0.4731 N   0  0  0  0  0  0  0  0  0  0  0  0
   -1.8454   -0.8287    1.4359 C   0  0  0  0  0  0  0  0  0  0  0  0
   -2.0961    0.5942    1.9393 C   0  0  0  0  0  0  0  0  0  0  0  0
   -3.1598   -1.6116    1.4442 C   0  0  0  0  0  0  0  0  0  0  0  0
    1.2424    2.0932    0.0014 C   0  0  0  0  0  0  0  0  0  0  0  0
    1.0058    3.4807   -0.5985 C   0  0  0  0  0  0  0  0  0  0  0  0
    0.6155    3.3415   -2.0474 C   0  0  0  0  0  0  0  0  0  0  0  0
   -0.7166    3.2179   -2.3955 C   0  0  0  0  0  0  0  0  0  0  0  0
   -1.0747    3.0902   -3.7246 C   0  0  0  0  0  0  0  0  0  0  0  0
   -0.1007    3.0866   -4.7055 C   0  0  0  0  0  0  0  0  0  0  0  0
    1.2313    3.2112   -4.3575 C   0  0  0  0  0  0  0  0  0  0  0  0
    1.5890    3.3432   -3.0288 C   0  0  0  0  0  0  0  0  0  0  0  0
    1.7509    2.2363    1.4128 C   0  0  0  0  0  0  0  0  0  0  0  0
    1.1260    1.7608    2.3312 O   0  0  0  0  0  0  0  0  0  0  0  0
    2.8979    2.8920    1.6498 O   0  0  0  0  0  0  0  0  0  0  0  0
   -0.8627    1.8171    0.0160 H   0  0  0  0  0  0  0  0  0  0  0  0
   -2.0139   -0.2813   -0.6408 H   0  0  0  0  0  0  0  0  0  0  0  0
   -0.7475   -2.1362   -1.4351 H   0  0  0  0  0  0  0  0  0  0  0  0
   -0.3861   -2.6207    0.1143 H   0  0  0  0  0  0  0  0  0  0  0  0
   -1.1241   -1.3226    2.0870 H   0  0  0  0  0  0  0  0  0  0  0  0
   -2.8174    1.0882    1.2883 H   0  0  0  0  0  0  0  0  0  0  0  0
   -2.4899    0.5562    2.9550 H   0  0  0  0  0  0  0  0  0  0  0  0
   -1.1597    1.1520    1.9334 H   0  0  0  0  0  0  0  0  0  0  0  0
   -2.9812   -2.6253    1.0856 H   0  0  0  0  0  0  0  0  0  0  0  0
   -3.5536   -1.6497    2.4599 H   0  0  0  0  0  0  0  0  0  0  0  0
   -3.8811   -1.1177    0.7932 H   0  0  0  0  0  0  0  0  0  0  0  0
    1.9797    1.5591   -0.5979 H   0  0  0  0  0  0  0  0  0  0  0  0
    0.2055    3.9808   -0.0530 H   0  0  0  0  0  0  0  0  0  0  0  0
    1.9199    4.0697   -0.5235 H   0  0  0  0  0  0  0  0  0  0  0  0
   -1.4776    3.2207   -1.6291 H   0  0  0  0  0  0  0  0  0  0  0  0
   -2.1154    2.9929   -3.9965 H   0  0  0  0  0  0  0  0  0  0  0  0
   -0.3804    2.9861   -5.7438 H   0  0  0  0  0  0  0  0  0  0  0  0
    1.9922    3.2080   -5.1239 H   0  0  0  0  0  0  0  0  0  0  0  0
    2.6294    3.4442   -2.7571 H   0  0  0  0  0  0  0  0  0  0  0  0
    3.1836    2.9579    2.5712 H   0  0  0  0  0  0  0  0  0  0  0  0
  1  2  1  0  0  0  0
  1  9  1  0  0  0  0
  1 20  1  0  0  0  0
  2  3  2  0  0  0  0
  2  4  1  0  0  0  0
  4  5  1  0  0  0  0
  4  6  1  0  0  0  0
  4 21  1  0  0  0  0
  5 22  1  0  0  0  0
  5 23  1  0  0  0  0
  6  7  1  0  0  0  0
  6  8  1  0  0  0  0
  6 24  1  0  0  0  0
  7 25  1  0  0  0  0
  7 26  1  0  0  0  0
  7 27  1  0  0  0  0
  8 28  1  0  0  0  0
  8 29  1  0  0  0  0
  8 30  1  0  0  0  0
  9 10  1  0  0  0  0
  9 17  1  0  0  0  0
  9 31  1  0  0  0  0
 10 11  1  0  0  0  0
 10 32  1  0  0  0  0
 10 33  1  0  0  0  0
 11 12  1  0  0  0  0
 11 16  2  0  0  0  0
 12 13  2  0  0  0  0
 12 34  1  0  0  0  0
 13 14  1  0  0  0  0
 13 35  1  0  0  0  0
 14 15  2  0  0  0  0
 14 36  1  0  0  0  0
 15 16  1  0  0  0  0
 15 37  1  0  0  0  0
 16 38  1  0  0  0  0
 17 18  2  0  0  0  0
 17 19  1  0  0  0  0
 19 39  1  0  0  0  0
M  END
>  <Activity>
4.28

>  <set>
1

>  <Min_dist>
999.9

>  <Avg_dist>
999.9

$$$$
MOL_56
 Wcorina  06231023583D 1   1.00000     0.00000              
CORINA evaluation license 3.48 0067  22.01.2010
 32 32  0  0  0  0  0  0  0  0999 V2000
   -0.0225    1.8097    0.0120 S   0  0  0  0  0  0
    0.0021   -0.0041    0.0020 C   0  0  0  0  0  0
   -1.4333   -0.5336    0.0129 C   0  0  0  0  0  0
   -1.4129   -2.0405    0.0046 C   0  0  0  0  0  0
   -0.3545   -2.6325   -0.0087 O   0  0  0  0  0  0
   -2.5708   -2.7302    0.0119 N   0  0  0  0  0  0
   -2.6956   -4.1951    0.0053 C   0  0  0  0  0  0
   -4.2022   -4.5267    0.0461 C   0  0  0  0  0  0
   -4.8257   -3.2380    0.6443 C   0  0  0  0  0  0
   -3.9218   -2.1407    0.0345 C   0  0  0  0  0  0
   -2.0812   -4.7561   -1.2512 C   0  0  0  0  0  0
   -1.5861   -4.0132   -2.0654 O   0  0  0  0  0  0
   -2.0839   -6.0811   -1.4659 O   0  0  0  0  0  0
   -1.4746   -6.5506   -2.6974 C   0  0  0  0  0  0
   -1.5723   -8.0760   -2.7655 C   0  0  0  0  0  0
    1.2837    2.1301    0.0012 H   0  0  0  0  0  0
    0.5123   -0.3556   -0.8948 H   0  0  0  0  0  0
    0.5293   -0.3651    0.8851 H   0  0  0  0  0  0
   -1.9435   -0.1821    0.9097 H   0  0  0  0  0  0
   -1.9605   -0.1726   -0.8702 H   0  0  0  0  0  0
   -2.2001   -4.6133    0.8814 H   0  0  0  0  0  0
   -4.5842   -4.7095   -0.9583 H   0  0  0  0  0  0
   -4.3912   -5.3830    0.6935 H   0  0  0  0  0  0
   -5.8600   -3.1184    0.3221 H   0  0  0  0  0  0
   -4.7545   -3.2381    1.7320 H   0  0  0  0  0  0
   -3.9355   -1.2471    0.6585 H   0  0  0  0  0  0
   -4.2487   -1.9025   -0.9777 H   0  0  0  0  0  0
   -1.9958   -6.1148   -3.5498 H   0  0  0  0  0  0
   -0.4265   -6.2523   -2.7210 H   0  0  0  0  0  0
   -1.0512   -8.5119   -1.9131 H   0  0  0  0  0  0
   -2.6204   -8.3743   -2.7419 H   0  0  0  0  0  0
   -1.1150   -8.4285   -3.6900 H   0  0  0  0  0  0
  1  2  1  0  0  0
  1 16  1  0  0  0
  2  3  1  0  0  0
  2 17  1  0  0  0
  2 18  1  0  0  0
  3  4  1  0  0  0
  3 19  1  0  0  0
  3 20  1  0  0  0
  4  5  2  0  0  0
  4  6  1  0  0  0
  6  7  1  0  0  0
  6 10  1  0  0  0
  7  8  1  0  0  0
  7 11  1  0  0  0
  7 21  1  0  0  0
  8  9  1  0  0  0
  8 22  1  0  0  0
  8 23  1  0  0  0
  9 10  1  0  0  0
  9 24  1  0  0  0
  9 25  1  0  0  0
 10 26  1  0  0  0
 10 27  1  0  0  0
 11 12  2  0  0  0
 11 13  1  0  0  0
 13 14  1  0  0  0
 14 15  1  0  0  0
 14 28  1  0  0  0
 14 29  1  0  0  0
 15 30  1  0  0  0
 15 31  1  0  0  0
 15 32  1  0  0  0
M  END
>  <Activity>
4.77

>  <set>
1

>  <Min_dist>
999.9

>  <Avg_dist>
999.9

$$$$
MOL_57
 Wcorina  06231023583D 1   1.00000     0.00000              
CORINA evaluation license 3.48 0067  22.01.2010
 21 20  0  0  0  0  0  0  0  0999 V2000
   -0.0225    1.8097    0.0120 S   0  0  0  0  0  0  0  0  0  0  0  0
    0.0021   -0.0041    0.0020 C   0  0  0  0  0  0  0  0  0  0  0  0
   -1.4333   -0.5336    0.0129 C   0  0  0  0  0  0  0  0  0  0  0  0
   -1.4126   -2.0635    0.0045 C   0  0  0  0  0  0  0  0  0  0  0  0
   -2.8479   -2.5931    0.0153 C   0  0  0  0  0  0  0  0  0  0  0  0
   -2.8272   -4.1229    0.0069 C   0  0  0  0  0  0  0  0  0  0  0  0
   -4.2410   -4.6445    0.0176 C   0  0  0  0  0  0  0  0  0  0  0  0
   -5.1699   -3.8719    0.0306 O   0  0  0  0  0  0  0  0  0  0  0  0
   -4.4683   -5.9674    0.0127 O   0  0  0  0  0  0  0  0  0  0  0  0
    1.2837    2.1301    0.0012 H   0  0  0  0  0  0  0  0  0  0  0  0
    0.5123   -0.3556   -0.8948 H   0  0  0  0  0  0  0  0  0  0  0  0
    0.5293   -0.3651    0.8851 H   0  0  0  0  0  0  0  0  0  0  0  0
   -1.9435   -0.1821    0.9097 H   0  0  0  0  0  0  0  0  0  0  0  0
   -1.9605   -0.1726   -0.8702 H   0  0  0  0  0  0  0  0  0  0  0  0
   -0.9024   -2.4150   -0.8923 H   0  0  0  0  0  0  0  0  0  0  0  0
   -0.8854   -2.4246    0.8875 H   0  0  0  0  0  0  0  0  0  0  0  0
   -3.3581   -2.2415    0.9121 H   0  0  0  0  0  0  0  0  0  0  0  0
   -3.3751   -2.2320   -0.8677 H   0  0  0  0  0  0  0  0  0  0  0  0
   -2.3170   -4.4744   -0.8899 H   0  0  0  0  0  0  0  0  0  0  0  0
   -2.3000   -4.4840    0.8900 H   0  0  0  0  0  0  0  0  0  0  0  0
   -5.3918   -6.2542    0.0200 H   0  0  0  0  0  0  0  0  0  0  0  0
  1  2  1  0  0  0  0
  1 10  1  0  0  0  0
  2  3  1  0  0  0  0
  2 11  1  0  0  0  0
  2 12  1  0  0  0  0
  3  4  1  0  0  0  0
  3 13  1  0  0  0  0
  3 14  1  0  0  0  0
  4  5  1  0  0  0  0
  4 15  1  0  0  0  0
  4 16  1  0  0  0  0
  5  6  1  0  0  0  0
  5 17  1  0  0  0  0
  5 18  1  0  0  0  0
  6  7  1  0  0  0  0
  6 19  1  0  0  0  0
  6 20  1  0  0  0  0
  7  8  2  0  0  0  0
  7  9  1  0  0  0  0
  9 21  1  0  0  0  0
M  END
>  <Activity>
2.96

>  <set>
1

>  <Min_dist>
999.9

>  <Avg_dist>
999.9

$$$$
MOL_59
 Wcorina  06231023583D 1   1.00000     0.00000              
CORINA evaluation license 3.48 0067  22.01.2010
 26 26  0  0  0  0  0  0  0  0999 V2000
    1.8393   -5.3565   -1.9298 S   0  0  0  0  0  0  0  0  0  0  0  0
    1.0893   -3.7621   -1.4987 C   0  0  0  0  0  0  0  0  0  0  0  0
   -0.3756   -3.9754   -1.1121 C   0  0  0  0  0  0  0  0  0  0  0  0
   -1.0081   -2.6306   -0.7486 C   0  0  0  0  0  0  0  0  0  0  0  0
   -2.4204   -2.8297   -0.4139 N   0  0  0  0  0  0  0  0  0  0  0  0
   -3.5265   -2.6783   -1.3666 C   0  0  0  0  0  0  0  0  0  0  0  0
   -4.8003   -2.5495   -0.5021 C   0  0  0  0  0  0  0  0  0  0  0  0
   -4.3785   -3.2832    0.7920 C   0  0  0  0  0  0  0  0  0  0  0  0
   -2.8692   -3.1803    0.8037 C   0  0  0  0  0  0  0  0  0  0  0  0
   -2.1666   -3.3821    1.7714 O   0  0  0  0  0  0  0  0  0  0  0  0
   -3.3325   -1.4362   -2.1977 C   0  0  0  0  0  0  0  0  0  0  0  0
   -2.7162   -0.4990   -1.7487 O   0  0  0  0  0  0  0  0  0  0  0  0
   -3.8445   -1.3711   -3.4368 O   0  0  0  0  0  0  0  0  0  0  0  0
    3.1037   -5.0214   -2.2428 H   0  0  0  0  0  0  0  0  0  0  0  0
    1.6267   -3.3232   -0.6581 H   0  0  0  0  0  0  0  0  0  0  0  0
    1.1449   -3.0909   -2.3558 H   0  0  0  0  0  0  0  0  0  0  0  0
   -0.9130   -4.4143   -1.9528 H   0  0  0  0  0  0  0  0  0  0  0  0
   -0.4311   -4.6466   -0.2551 H   0  0  0  0  0  0  0  0  0  0  0  0
   -0.4880   -2.2045    0.1094 H   0  0  0  0  0  0  0  0  0  0  0  0
   -0.9281   -1.9503   -1.5965 H   0  0  0  0  0  0  0  0  0  0  0  0
   -3.5938   -3.5562   -2.0091 H   0  0  0  0  0  0  0  0  0  0  0  0
   -5.0305   -1.5034   -0.3001 H   0  0  0  0  0  0  0  0  0  0  0  0
   -5.6454   -3.0489   -0.9759 H   0  0  0  0  0  0  0  0  0  0  0  0
   -4.8041   -2.7901    1.6660 H   0  0  0  0  0  0  0  0  0  0  0  0
   -4.6855   -4.3284    0.7553 H   0  0  0  0  0  0  0  0  0  0  0  0
   -3.6942   -0.5540   -3.9316 H   0  0  0  0  0  0  0  0  0  0  0  0
  1  2  1  0  0  0  0
  1 14  1  0  0  0  0
  2  3  1  0  0  0  0
  2 15  1  0  0  0  0
  2 16  1  0  0  0  0
  3  4  1  0  0  0  0
  3 17  1  0  0  0  0
  3 18  1  0  0  0  0
  4  5  1  0  0  0  0
  4 19  1  0  0  0  0
  4 20  1  0  0  0  0
  5  6  1  0  0  0  0
  5  9  1  0  0  0  0
  6  7  1  0  0  0  0
  6 11  1  0  0  0  0
  6 21  1  0  0  0  0
  7  8  1  0  0  0  0
  7 22  1  0  0  0  0
  7 23  1  0  0  0  0
  8  9  1  0  0  0  0
  8 24  1  0  0  0  0
  8 25  1  0  0  0  0
  9 10  2  0  0  0  0
 11 12  2  0  0  0  0
 11 13  1  0  0  0  0
 13 26  1  0  0  0  0
M  END
>  <Activity>
3.19

>  <set>
1

>  <Min_dist>
999.9

>  <Avg_dist>
999.9

$$$$
MOL_63
 Wcorina  06231023583D 1   1.00000     0.00000              
CORINA evaluation license 3.48 0067  22.01.2010
 28 28  0  0  0  0  0  0  0  0999 V2000
   -0.0179    1.4660    0.0101 N   0  0  0  0  0  0  0  0  0  0  0  0
    0.0021   -0.0041    0.0020 C   0  0  0  0  0  0  0  0  0  0  0  0
    1.4812   -0.4420   -0.0417 C   0  0  0  0  0  0  0  0  0  0  0  0
    2.1956    0.8049   -0.6268 C   0  0  0  0  0  0  0  0  0  0  0  0
    1.3719    1.9577   -0.0005 C   0  0  0  0  0  0  0  0  0  0  0  0
   -0.6521   -0.5324    1.2526 C   0  0  0  0  0  0  0  0  0  0  0  0
   -1.0937    0.2357    2.0741 O   0  0  0  0  0  0  0  0  0  0  0  0
   -0.7442   -1.8563    1.4539 O   0  0  0  0  0  0  0  0  0  0  0  0
   -1.1236    2.2365    0.0197 C   0  0  0  0  0  0  0  0  0  0  0  0
   -2.2216    1.7215    0.0223 O   0  0  0  0  0  0  0  0  0  0  0  0
   -0.9956    3.7381    0.0272 C   0  0  0  0  0  0  0  0  0  0  0  0
   -2.3896    4.3687    0.0375 C   0  0  0  0  0  0  0  0  0  0  0  0
   -2.2616    5.8702    0.0450 C   0  0  0  0  0  0  0  0  0  0  0  0
   -1.1678    6.3833    0.0425 O   0  0  0  0  0  0  0  0  0  0  0  0
   -3.3629    6.6376    0.0546 O   0  0  0  0  0  0  0  0  0  0  0  0
   -0.5211   -0.3771   -0.8784 H   0  0  0  0  0  0  0  0  0  0  0  0
    1.8482   -0.6617    0.9609 H   0  0  0  0  0  0  0  0  0  0  0  0
    1.6093   -1.3030   -0.6977 H   0  0  0  0  0  0  0  0  0  0  0  0
    3.2356    0.8471   -0.3030 H   0  0  0  0  0  0  0  0  0  0  0  0
    2.1257    0.8207   -1.7144 H   0  0  0  0  0  0  0  0  0  0  0  0
    1.4517    2.8565   -0.6119 H   0  0  0  0  0  0  0  0  0  0  0  0
    1.7113    2.1579    1.0158 H   0  0  0  0  0  0  0  0  0  0  0  0
   -0.4485    4.0516    0.9163 H   0  0  0  0  0  0  0  0  0  0  0  0
   -0.4572    4.0613   -0.8636 H   0  0  0  0  0  0  0  0  0  0  0  0
   -2.9368    4.0551   -0.8515 H   0  0  0  0  0  0  0  0  0  0  0  0
   -2.9281    4.0454    0.9284 H   0  0  0  0  0  0  0  0  0  0  0  0
   -1.1721   -2.1475    2.2707 H   0  0  0  0  0  0  0  0  0  0  0  0
   -3.2305    7.5955    0.0592 H   0  0  0  0  0  0  0  0  0  0  0  0
  1  2  1  0  0  0  0
  1  5  1  0  0  0  0
  1  9  1  0  0  0  0
  2  3  1  0  0  0  0
  2  6  1  0  0  0  0
  2 16  1  0  0  0  0
  3  4  1  0  0  0  0
  3 17  1  0  0  0  0
  3 18  1  0  0  0  0
  4  5  1  0  0  0  0
  4 19  1  0  0  0  0
  4 20  1  0  0  0  0
  5 21  1  0  0  0  0
  5 22  1  0  0  0  0
  6  7  2  0  0  0  0
  6  8  1  0  0  0  0
  8 27  1  0  0  0  0
  9 10  2  0  0  0  0
  9 11  1  0  0  0  0
 11 12  1  0  0  0  0
 11 23  1  0  0  0  0
 11 24  1  0  0  0  0
 12 13  1  0  0  0  0
 12 25  1  0  0  0  0
 12 26  1  0  0  0  0
 13 14  2  0  0  0  0
 13 15  1  0  0  0  0
 15 28  1  0  0  0  0
M  END
>  <Activity>
3.48

>  <set>
1

>  <Min_dist>
999.9

>  <Avg_dist>
999.9

$$$$
MOL_65
 Wcorina  06231023583D 1   1.00000     0.00000              
CORINA evaluation license 3.48 0067  22.01.2010
 34 34  0  0  0  0  0  0  0  0999 V2000
   -0.0179    1.4660    0.0101 N   0  0  0  0  0  0  0  0  0  0  0  0
    0.0021   -0.0041    0.0020 C   0  0  0  0  0  0  0  0  0  0  0  0
    1.4812   -0.4420   -0.0417 C   0  0  0  0  0  0  0  0  0  0  0  0
    2.1956    0.8049   -0.6268 C   0  0  0  0  0  0  0  0  0  0  0  0
    1.3719    1.9577   -0.0005 C   0  0  0  0  0  0  0  0  0  0  0  0
   -0.6521   -0.5324    1.2526 C   0  0  0  0  0  0  0  0  0  0  0  0
   -1.0937    0.2357    2.0741 O   0  0  0  0  0  0  0  0  0  0  0  0
   -0.7442   -1.8563    1.4539 O   0  0  0  0  0  0  0  0  0  0  0  0
   -1.1236    2.2365    0.0197 C   0  0  0  0  0  0  0  0  0  0  0  0
   -2.2216    1.7215    0.0223 O   0  0  0  0  0  0  0  0  0  0  0  0
   -0.9956    3.7381    0.0272 C   0  0  0  0  0  0  0  0  0  0  0  0
   -2.3896    4.3687    0.0375 C   0  0  0  0  0  0  0  0  0  0  0  0
   -2.2626    5.8888   -0.0806 C   0  0  0  0  0  0  0  0  0  0  0  0
   -3.6356    6.5099   -0.0705 C   0  0  0  0  0  0  0  0  0  0  0  0
   -4.6152    5.8087    0.0217 O   0  0  0  0  0  0  0  0  0  0  0  0
   -3.7702    7.8422   -0.1639 O   0  0  0  0  0  0  0  0  0  0  0  0
   -0.2276    4.1782    1.2751 C   0  0  0  0  0  0  0  0  0  0  0  0
   -0.5211   -0.3771   -0.8784 H   0  0  0  0  0  0  0  0  0  0  0  0
    1.8482   -0.6617    0.9609 H   0  0  0  0  0  0  0  0  0  0  0  0
    1.6093   -1.3030   -0.6977 H   0  0  0  0  0  0  0  0  0  0  0  0
    3.2356    0.8471   -0.3030 H   0  0  0  0  0  0  0  0  0  0  0  0
    2.1257    0.8207   -1.7144 H   0  0  0  0  0  0  0  0  0  0  0  0
    1.4517    2.8565   -0.6119 H   0  0  0  0  0  0  0  0  0  0  0  0
    1.7113    2.1579    1.0158 H   0  0  0  0  0  0  0  0  0  0  0  0
   -0.4572    4.0613   -0.8636 H   0  0  0  0  0  0  0  0  0  0  0  0
   -2.9677    3.9859   -0.8036 H   0  0  0  0  0  0  0  0  0  0  0  0
   -2.8951    4.1176    0.9700 H   0  0  0  0  0  0  0  0  0  0  0  0
   -1.6845    6.2715    0.7605 H   0  0  0  0  0  0  0  0  0  0  0  0
   -1.7571    6.1398   -1.0131 H   0  0  0  0  0  0  0  0  0  0  0  0
    0.7655    3.7289    1.2678 H   0  0  0  0  0  0  0  0  0  0  0  0
   -0.1350    5.2642    1.2806 H   0  0  0  0  0  0  0  0  0  0  0  0
   -0.7660    3.8550    2.1660 H   0  0  0  0  0  0  0  0  0  0  0  0
   -1.1721   -2.1475    2.2707 H   0  0  0  0  0  0  0  0  0  0  0  0
   -4.6708    8.1942   -0.1531 H   0  0  0  0  0  0  0  0  0  0  0  0
  1  2  1  0  0  0  0
  1  5  1  0  0  0  0
  1  9  1  0  0  0  0
  2  3  1  0  0  0  0
  2  6  1  0  0  0  0
  2 18  1  0  0  0  0
  3  4  1  0  0  0  0
  3 19  1  0  0  0  0
  3 20  1  0  0  0  0
  4  5  1  0  0  0  0
  4 21  1  0  0  0  0
  4 22  1  0  0  0  0
  5 23  1  0  0  0  0
  5 24  1  0  0  0  0
  6  7  2  0  0  0  0
  6  8  1  0  0  0  0
  8 33  1  0  0  0  0
  9 10  2  0  0  0  0
  9 11  1  0  0  0  0
 11 12  1  0  0  0  0
 11 17  1  0  0  0  0
 11 25  1  0  0  0  0
 12 13  1  0  0  0  0
 12 26  1  0  0  0  0
 12 27  1  0  0  0  0
 13 14  1  0  0  0  0
 13 28  1  0  0  0  0
 13 29  1  0  0  0  0
 14 15  2  0  0  0  0
 14 16  1  0  0  0  0
 16 34  1  0  0  0  0
 17 30  1  0  0  0  0
 17 31  1  0  0  0  0
 17 32  1  0  0  0  0
M  END
>  <Activity>
5.31

>  <set>
1

>  <Min_dist>
999.9

>  <Avg_dist>
999.9

$$$$
MOL_66
 Wcorina  06231023583D 1   1.00000     0.00000              
CORINA evaluation license 3.48 0067  22.01.2010
 33 33  0  0  0  0  0  0  0  0999 V2000
   -0.0179    1.4660    0.0101 N   0  0  0  0  0  0  0  0  0  0  0  0
    0.0021   -0.0041    0.0020 C   0  0  0  0  0  0  0  0  0  0  0  0
    1.4812   -0.4420   -0.0417 C   0  0  0  0  0  0  0  0  0  0  0  0
    2.1956    0.8049   -0.6268 C   0  0  0  0  0  0  0  0  0  0  0  0
    1.3719    1.9577   -0.0005 C   0  0  0  0  0  0  0  0  0  0  0  0
   -0.6521   -0.5324    1.2526 C   0  0  0  0  0  0  0  0  0  0  0  0
   -1.0937    0.2357    2.0741 O   0  0  0  0  0  0  0  0  0  0  0  0
   -0.7442   -1.8563    1.4539 O   0  0  0  0  0  0  0  0  0  0  0  0
   -1.1236    2.2365    0.0197 C   0  0  0  0  0  0  0  0  0  0  0  0
   -2.2216    1.7215    0.0223 O   0  0  0  0  0  0  0  0  0  0  0  0
   -0.9956    3.7381    0.0272 C   0  0  0  0  0  0  0  0  0  0  0  0
   -2.3340    4.3435    0.0371 N   0  0  0  0  0  0  0  0  0  0  0  0
   -2.7193    4.3539    0.9696 H   0  0  0  0  0  0  0  0  0  0  0  0
   -2.3042    5.6961   -0.5353 C   0  0  0  0  0  0  0  0  0  0  0  0
   -3.6917    6.2837   -0.5083 C   0  0  0  0  0  0  0  0  0  0  0  0
   -4.6110    5.6416   -0.0584 O   0  0  0  0  0  0  0  0  0  0  0  0
   -3.9061    7.5204   -0.9841 O   0  0  0  0  0  0  0  0  0  0  0  0
   -0.2276    4.1782    1.2751 C   0  0  0  0  0  0  0  0  0  0  0  0
   -0.5211   -0.3771   -0.8784 H   0  0  0  0  0  0  0  0  0  0  0  0
    1.8482   -0.6617    0.9609 H   0  0  0  0  0  0  0  0  0  0  0  0
    1.6093   -1.3030   -0.6977 H   0  0  0  0  0  0  0  0  0  0  0  0
    3.2356    0.8471   -0.3030 H   0  0  0  0  0  0  0  0  0  0  0  0
    2.1257    0.8207   -1.7144 H   0  0  0  0  0  0  0  0  0  0  0  0
    1.4517    2.8565   -0.6119 H   0  0  0  0  0  0  0  0  0  0  0  0
    1.7113    2.1579    1.0158 H   0  0  0  0  0  0  0  0  0  0  0  0
   -0.4572    4.0613   -0.8636 H   0  0  0  0  0  0  0  0  0  0  0  0
   -1.6324    6.3237    0.0503 H   0  0  0  0  0  0  0  0  0  0  0  0
   -1.9504    5.6471   -1.5651 H   0  0  0  0  0  0  0  0  0  0  0  0
    0.7655    3.7289    1.2678 H   0  0  0  0  0  0  0  0  0  0  0  0
   -0.1350    5.2642    1.2806 H   0  0  0  0  0  0  0  0  0  0  0  0
   -0.7660    3.8550    2.1660 H   0  0  0  0  0  0  0  0  0  0  0  0
   -1.1721   -2.1475    2.2707 H   0  0  0  0  0  0  0  0  0  0  0  0
   -4.8128    7.8544   -0.9455 H   0  0  0  0  0  0  0  0  0  0  0  0
  1  2  1  0  0  0  0
  1  5  1  0  0  0  0
  1  9  1  0  0  0  0
  2  3  1  0  0  0  0
  2  6  1  0  0  0  0
  2 19  1  0  0  0  0
  3  4  1  0  0  0  0
  3 20  1  0  0  0  0
  3 21  1  0  0  0  0
  4  5  1  0  0  0  0
  4 22  1  0  0  0  0
  4 23  1  0  0  0  0
  5 24  1  0  0  0  0
  5 25  1  0  0  0  0
  6  7  2  0  0  0  0
  6  8  1  0  0  0  0
  8 32  1  0  0  0  0
  9 10  2  0  0  0  0
  9 11  1  0  0  0  0
 11 12  1  0  0  0  0
 11 18  1  0  0  0  0
 11 26  1  0  0  0  0
 12 13  1  0  0  0  0
 12 14  1  0  0  0  0
 14 15  1  0  0  0  0
 14 27  1  0  0  0  0
 14 28  1  0  0  0  0
 15 16  2  0  0  0  0
 15 17  1  0  0  0  0
 17 33  1  0  0  0  0
 18 29  1  0  0  0  0
 18 30  1  0  0  0  0
 18 31  1  0  0  0  0
M  END
>  <Activity>
5.62

>  <set>
1

>  <Min_dist>
999.9

>  <Avg_dist>
999.9

$$$$
MOL_68
 Wcorina  06231023583D 1   1.00000     0.00000              
CORINA evaluation license 3.48 0067  22.01.2010
 30 30  0  0  0  0  0  0  0  0999 V2000
   -0.0180    1.4758    0.0102 P   0  0  0  0  0  0  0  0  0  0  0  0
    0.0021   -0.0041    0.0020 O   0  0  0  0  0  0  0  0  0  0  0  0
    1.4924    2.0330   -0.0013 O   0  0  0  0  0  0  0  0  0  0  0  0
   -0.7967    2.0091   -1.2942 O   0  0  0  0  0  0  0  0  0  0  0  0
   -0.8713    2.0637    1.5100 C   0  0  0  0  0  0  0  0  0  0  0  0
   -0.2062    1.4558    2.7466 C   0  0  0  0  0  0  0  0  0  0  0  0
   -0.9116    1.9418    3.9864 C   0  0  0  0  0  0  0  0  0  0  0  0
   -1.8535    2.6997    3.8905 O   0  0  0  0  0  0  0  0  0  0  0  0
   -0.4957    1.5341    5.2019 N   0  0  0  0  0  0  0  0  0  0  0  0
   -1.0898    1.9285    6.4876 C   0  0  0  0  0  0  0  0  0  0  0  0
   -0.3060    1.1975    7.5979 C   0  0  0  0  0  0  0  0  0  0  0  0
    0.3209   -0.0061    6.8460 C   0  0  0  0  0  0  0  0  0  0  0  0
    0.6263    0.6139    5.4621 C   0  0  0  0  0  0  0  0  0  0  0  0
   -0.9697    3.4193    6.6719 C   0  0  0  0  0  0  0  0  0  0  0  0
   -0.4417    4.0929    5.8190 O   0  0  0  0  0  0  0  0  0  0  0  0
   -1.4493    3.9990    7.7836 O   0  0  0  0  0  0  0  0  0  0  0  0
   -0.8087    3.1507    1.5612 H   0  0  0  0  0  0  0  0  0  0  0  0
   -1.9179    1.7613    1.4747 H   0  0  0  0  0  0  0  0  0  0  0  0
   -0.2688    0.3688    2.6954 H   0  0  0  0  0  0  0  0  0  0  0  0
    0.8404    1.7582    2.7818 H   0  0  0  0  0  0  0  0  0  0  0  0
   -2.1384    1.6325    6.5177 H   0  0  0  0  0  0  0  0  0  0  0  0
    0.4707    1.8419    8.0098 H   0  0  0  0  0  0  0  0  0  0  0  0
   -0.9795    0.8535    8.3829 H   0  0  0  0  0  0  0  0  0  0  0  0
    1.2351   -0.3402    7.3367 H   0  0  0  0  0  0  0  0  0  0  0  0
   -0.3931   -0.8246    6.7546 H   0  0  0  0  0  0  0  0  0  0  0  0
    0.6651   -0.1626    4.6981 H   0  0  0  0  0  0  0  0  0  0  0  0
    1.5675    1.1628    5.4943 H   0  0  0  0  0  0  0  0  0  0  0  0
    1.5557    2.9980    0.0033 H   0  0  0  0  0  0  0  0  0  0  0  0
   -0.3973    1.7338   -2.1307 H   0  0  0  0  0  0  0  0  0  0  0  0
   -1.3491    4.9580    7.8568 H   0  0  0  0  0  0  0  0  0  0  0  0
  1  2  2  0  0  0  0
  1  3  1  0  0  0  0
  1  4  1  0  0  0  0
  1  5  1  0  0  0  0
  3 28  1  0  0  0  0
  4 29  1  0  0  0  0
  5  6  1  0  0  0  0
  5 17  1  0  0  0  0
  5 18  1  0  0  0  0
  6  7  1  0  0  0  0
  6 19  1  0  0  0  0
  6 20  1  0  0  0  0
  7  8  2  0  0  0  0
  7  9  1  0  0  0  0
  9 10  1  0  0  0  0
  9 13  1  0  0  0  0
 10 11  1  0  0  0  0
 10 14  1  0  0  0  0
 10 21  1  0  0  0  0
 11 12  1  0  0  0  0
 11 22  1  0  0  0  0
 11 23  1  0  0  0  0
 12 13  1  0  0  0  0
 12 24  1  0  0  0  0
 12 25  1  0  0  0  0
 13 26  1  0  0  0  0
 13 27  1  0  0  0  0
 14 15  2  0  0  0  0
 14 16  1  0  0  0  0
 16 30  1  0  0  0  0
M  END
>  <Activity>
4.32

>  <set>
1

>  <Min_dist>
999.9

>  <Avg_dist>
999.9

$$$$
COO_23A
 Wcorina  06231023583D 1   1.00000     0.00000              
CORINA evaluation license 3.48 0067  22.01.2010
 70 71  0  0  0  0  0  0  0  0999 V2000
   -0.0179    1.4660    0.0101 N   0  0  0  0  0  0  0  0  0  0  0  0
    0.0021   -0.0041    0.0020 C   0  0  0  0  0  0  0  0  0  0  0  0
    1.4812   -0.4420   -0.0417 C   0  0  0  0  0  0  0  0  0  0  0  0
    2.1956    0.8049   -0.6268 C   0  0  0  0  0  0  0  0  0  0  0  0
    1.3719    1.9577   -0.0005 C   0  0  0  0  0  0  0  0  0  0  0  0
   -0.6521   -0.5324    1.2526 C   0  0  0  0  0  0  0  0  0  0  0  0
   -1.0937    0.2357    2.0741 O   0  0  0  0  0  0  0  0  0  0  0  0
   -0.7442   -1.8563    1.4539 O   0  0  0  0  0  0  0  0  0  0  0  0
   -1.1236    2.2365    0.0197 C   0  0  0  0  0  0  0  0  0  0  0  0
   -2.2216    1.7215    0.0223 O   0  0  0  0  0  0  0  0  0  0  0  0
   -0.9956    3.7381    0.0272 C   0  0  0  0  0  0  0  0  0  0  0  0
   -2.3896    4.3687    0.0375 C   0  0  0  0  0  0  0  0  0  0  0  0
   -2.2597    5.8931    0.0452 C   0  0  0  0  0  0  0  0  0  0  0  0
   -1.6428    6.3369   -1.2073 N   0  0  0  0  0  0  0  0  0  0  0  0
   -0.9747    7.5066   -1.2520 C   0  0  0  0  0  0  0  0  0  0  0  0
   -0.8843    8.1918   -0.2554 O   0  0  0  0  0  0  0  0  0  0  0  0
   -0.3401    7.9632   -2.5404 C   0  0  0  0  0  0  0  0  0  0  0  0
    0.3202    9.2537   -2.3290 N   0  0  0  0  0  0  0  0  0  0  0  0
    0.5110   10.0912   -3.3676 C   0  0  0  0  0  0  0  0  0  0  0  0
    0.1353    9.7758   -4.4793 O   0  0  0  0  0  0  0  0  0  0  0  0
    1.1179   11.2772   -3.1733 O   0  0  0  0  0  0  0  0  0  0  0  0
    1.2897   12.1282   -4.3372 C   0  0  0  0  0  0  0  0  0  0  0  0
    1.9823   13.4030   -3.9295 C   0  0  0  0  0  0  0  0  0  0  0  0
    3.3622   13.4794   -3.9573 C   0  0  0  0  0  0  0  0  0  0  0  0
    3.9975   14.6487   -3.5833 C   0  0  0  0  0  0  0  0  0  0  0  0
    3.2528   15.7419   -3.1819 C   0  0  0  0  0  0  0  0  0  0  0  0
    1.8728   15.6659   -3.1549 C   0  0  0  0  0  0  0  0  0  0  0  0
    1.2374   14.4980   -3.5331 C   0  0  0  0  0  0  0  0  0  0  0  0
    0.6930    6.9299   -2.9941 C   0  0  0  0  0  0  0  0  0  0  0  0
    1.2472    7.3300   -4.3630 C   0  0  0  0  0  0  0  0  0  0  0  0
    2.2804    6.2968   -4.8167 C   0  0  0  0  0  0  0  0  0  0  0  0
    2.8345    6.6969   -6.1856 C   0  0  0  0  0  0  0  0  0  0  0  0
    3.8265    5.7048   -6.6213 N   0  0  0  0  0  0  0  0  0  0  0  0
    4.2077    5.9468   -7.5236 H   0  0  0  0  0  0  0  0  0  0  0  0
    4.5591    5.6007   -5.9354 H   0  0  0  0  0  0  0  0  0  0  0  0
   -3.6267    6.5131    0.1791 C   0  0  0  0  0  0  0  0  0  0  0  0
   -4.0429    7.2501   -0.6832 O   0  0  0  0  0  0  0  0  0  0  0  0
   -4.3819    6.2466    1.2563 O   0  0  0  0  0  0  0  0  0  0  0  0
   -0.5211   -0.3771   -0.8784 H   0  0  0  0  0  0  0  0  0  0  0  0
    1.8482   -0.6617    0.9609 H   0  0  0  0  0  0  0  0  0  0  0  0
    1.6093   -1.3030   -0.6977 H   0  0  0  0  0  0  0  0  0  0  0  0
    3.2356    0.8471   -0.3030 H   0  0  0  0  0  0  0  0  0  0  0  0
    2.1257    0.8207   -1.7144 H   0  0  0  0  0  0  0  0  0  0  0  0
    1.4517    2.8565   -0.6119 H   0  0  0  0  0  0  0  0  0  0  0  0
    1.7113    2.1579    1.0158 H   0  0  0  0  0  0  0  0  0  0  0  0
   -0.4485    4.0516    0.9163 H   0  0  0  0  0  0  0  0  0  0  0  0
   -0.4572    4.0613   -0.8636 H   0  0  0  0  0  0  0  0  0  0  0  0
   -2.9368    4.0551   -0.8515 H   0  0  0  0  0  0  0  0  0  0  0  0
   -2.9281    4.0454    0.9284 H   0  0  0  0  0  0  0  0  0  0  0  0
   -1.6374    6.2005    0.8856 H   0  0  0  0  0  0  0  0  0  0  0  0
   -1.7151    5.7889   -2.0044 H   0  0  0  0  0  0  0  0  0  0  0  0
   -1.1084    8.0693   -3.3062 H   0  0  0  0  0  0  0  0  0  0  0  0
    0.6201    9.5055   -1.4415 H   0  0  0  0  0  0  0  0  0  0  0  0
    1.8936   11.6086   -5.0812 H   0  0  0  0  0  0  0  0  0  0  0  0
    0.3141   12.3645   -4.7618 H   0  0  0  0  0  0  0  0  0  0  0  0
    3.9441   12.6252   -4.2709 H   0  0  0  0  0  0  0  0  0  0  0  0
    5.0756   14.7081   -3.6043 H   0  0  0  0  0  0  0  0  0  0  0  0
    3.7491   16.6553   -2.8890 H   0  0  0  0  0  0  0  0  0  0  0  0
    1.2909   16.5199   -2.8410 H   0  0  0  0  0  0  0  0  0  0  0  0
    0.1591   14.4398   -3.5155 H   0  0  0  0  0  0  0  0  0  0  0  0
    1.5072    6.8882   -2.2706 H   0  0  0  0  0  0  0  0  0  0  0  0
    0.2201    5.9505   -3.0658 H   0  0  0  0  0  0  0  0  0  0  0  0
    0.4331    7.3717   -5.0865 H   0  0  0  0  0  0  0  0  0  0  0  0
    1.7202    8.3095   -4.2913 H   0  0  0  0  0  0  0  0  0  0  0  0
    3.0945    6.2551   -4.0932 H   0  0  0  0  0  0  0  0  0  0  0  0
    1.8074    5.3173   -4.8884 H   0  0  0  0  0  0  0  0  0  0  0  0
    2.0204    6.7386   -6.9091 H   0  0  0  0  0  0  0  0  0  0  0  0
    3.3075    7.6763   -6.1139 H   0  0  0  0  0  0  0  0  0  0  0  0
   -1.1721   -2.1475    2.2707 H   0  0  0  0  0  0  0  0  0  0  0  0
   -5.2515    6.6675    1.2978 H   0  0  0  0  0  0  0  0  0  0  0  0
  1  2  1  0  0  0  0
  1  5  1  0  0  0  0
  1  9  1  0  0  0  0
  2  3  1  0  0  0  0
  2  6  1  0  0  0  0
  2 39  1  0  0  0  0
  3  4  1  0  0  0  0
  3 40  1  0  0  0  0
  3 41  1  0  0  0  0
  4  5  1  0  0  0  0
  4 42  1  0  0  0  0
  4 43  1  0  0  0  0
  5 44  1  0  0  0  0
  5 45  1  0  0  0  0
  6  7  2  0  0  0  0
  6  8  1  0  0  0  0
  8 69  1  0  0  0  0
  9 10  2  0  0  0  0
  9 11  1  0  0  0  0
 11 12  1  0  0  0  0
 11 46  1  0  0  0  0
 11 47  1  0  0  0  0
 12 13  1  0  0  0  0
 12 48  1  0  0  0  0
 12 49  1  0  0  0  0
 13 14  1  0  0  0  0
 13 36  1  0  0  0  0
 13 50  1  0  0  0  0
 14 15  1  0  0  0  0
 14 51  1  0  0  0  0
 15 16  2  0  0  0  0
 15 17  1  0  0  0  0
 17 18  1  0  0  0  0
 17 29  1  0  0  0  0
 17 52  1  0  0  0  0
 18 19  1  0  0  0  0
 18 53  1  0  0  0  0
 19 20  2  0  0  0  0
 19 21  1  0  0  0  0
 21 22  1  0  0  0  0
 22 23  1  0  0  0  0
 22 54  1  0  0  0  0
 22 55  1  0  0  0  0
 23 24  1  0  0  0  0
 23 28  2  0  0  0  0
 24 25  2  0  0  0  0
 24 56  1  0  0  0  0
 25 26  1  0  0  0  0
 25 57  1  0  0  0  0
 26 27  2  0  0  0  0
 26 58  1  0  0  0  0
 27 28  1  0  0  0  0
 27 59  1  0  0  0  0
 28 60  1  0  0  0  0
 29 30  1  0  0  0  0
 29 61  1  0  0  0  0
 29 62  1  0  0  0  0
 30 31  1  0  0  0  0
 30 63  1  0  0  0  0
 30 64  1  0  0  0  0
 31 32  1  0  0  0  0
 31 65  1  0  0  0  0
 31 66  1  0  0  0  0
 32 33  1  0  0  0  0
 32 67  1  0  0  0  0
 32 68  1  0  0  0  0
 33 34  1  0  0  0  0
 33 35  1  0  0  0  0
 36 37  2  0  0  0  0
 36 38  1  0  0  0  0
 38 70  1  0  0  0  0
M  END
>  <Activity>
7.92

>  <set>
1

>  <Min_dist>
999.9

>  <Avg_dist>
999.9

$$$$
COO_23J
 Wcorina  06231023583D 1   1.00000     0.00000              
CORINA evaluation license 3.48 0067  22.01.2010
 59 60  0  0  0  0  0  0  0  0999 V2000
   -0.0179    1.4660    0.0101 N   0  0  0  0  0  0  0  0  0  0  0  0
    0.0021   -0.0041    0.0020 C   0  0  0  0  0  0  0  0  0  0  0  0
    1.4812   -0.4420   -0.0417 C   0  0  0  0  0  0  0  0  0  0  0  0
    2.1956    0.8049   -0.6268 C   0  0  0  0  0  0  0  0  0  0  0  0
    1.3719    1.9577   -0.0005 C   0  0  0  0  0  0  0  0  0  0  0  0
   -0.6521   -0.5324    1.2526 C   0  0  0  0  0  0  0  0  0  0  0  0
   -1.0937    0.2357    2.0741 O   0  0  0  0  0  0  0  0  0  0  0  0
   -0.7442   -1.8563    1.4539 O   0  0  0  0  0  0  0  0  0  0  0  0
   -1.1236    2.2365    0.0197 C   0  0  0  0  0  0  0  0  0  0  0  0
   -2.2216    1.7215    0.0223 O   0  0  0  0  0  0  0  0  0  0  0  0
   -0.9956    3.7381    0.0272 C   0  0  0  0  0  0  0  0  0  0  0  0
   -2.3896    4.3687    0.0375 C   0  0  0  0  0  0  0  0  0  0  0  0
   -2.2597    5.8931    0.0452 C   0  0  0  0  0  0  0  0  0  0  0  0
   -1.6428    6.3369   -1.2073 N   0  0  0  0  0  0  0  0  0  0  0  0
   -0.9747    7.5066   -1.2520 C   0  0  0  0  0  0  0  0  0  0  0  0
   -0.8843    8.1918   -0.2554 O   0  0  0  0  0  0  0  0  0  0  0  0
   -0.3401    7.9632   -2.5404 C   0  0  0  0  0  0  0  0  0  0  0  0
    0.3202    9.2537   -2.3290 N   0  0  0  0  0  0  0  0  0  0  0  0
    0.5110   10.0912   -3.3676 C   0  0  0  0  0  0  0  0  0  0  0  0
    0.1353    9.7758   -4.4793 O   0  0  0  0  0  0  0  0  0  0  0  0
    1.1179   11.2772   -3.1733 O   0  0  0  0  0  0  0  0  0  0  0  0
    1.2897   12.1282   -4.3372 C   0  0  0  0  0  0  0  0  0  0  0  0
    1.9823   13.4030   -3.9295 C   0  0  0  0  0  0  0  0  0  0  0  0
    3.3622   13.4794   -3.9573 C   0  0  0  0  0  0  0  0  0  0  0  0
    3.9975   14.6487   -3.5833 C   0  0  0  0  0  0  0  0  0  0  0  0
    3.2528   15.7419   -3.1819 C   0  0  0  0  0  0  0  0  0  0  0  0
    1.8728   15.6659   -3.1549 C   0  0  0  0  0  0  0  0  0  0  0  0
    1.2374   14.4980   -3.5331 C   0  0  0  0  0  0  0  0  0  0  0  0
    0.6930    6.9299   -2.9941 C   0  0  0  0  0  0  0  0  0  0  0  0
   -3.6267    6.5131    0.1791 C   0  0  0  0  0  0  0  0  0  0  0  0
   -4.0429    7.2501   -0.6832 O   0  0  0  0  0  0  0  0  0  0  0  0
   -4.3819    6.2466    1.2563 O   0  0  0  0  0  0  0  0  0  0  0  0
   -0.5211   -0.3771   -0.8784 H   0  0  0  0  0  0  0  0  0  0  0  0
    1.8482   -0.6617    0.9609 H   0  0  0  0  0  0  0  0  0  0  0  0
    1.6093   -1.3030   -0.6977 H   0  0  0  0  0  0  0  0  0  0  0  0
    3.2356    0.8471   -0.3030 H   0  0  0  0  0  0  0  0  0  0  0  0
    2.1257    0.8207   -1.7144 H   0  0  0  0  0  0  0  0  0  0  0  0
    1.4517    2.8565   -0.6119 H   0  0  0  0  0  0  0  0  0  0  0  0
    1.7113    2.1579    1.0158 H   0  0  0  0  0  0  0  0  0  0  0  0
   -0.4485    4.0516    0.9163 H   0  0  0  0  0  0  0  0  0  0  0  0
   -0.4572    4.0613   -0.8636 H   0  0  0  0  0  0  0  0  0  0  0  0
   -2.9368    4.0551   -0.8515 H   0  0  0  0  0  0  0  0  0  0  0  0
   -2.9281    4.0454    0.9284 H   0  0  0  0  0  0  0  0  0  0  0  0
   -1.6374    6.2005    0.8856 H   0  0  0  0  0  0  0  0  0  0  0  0
   -1.7151    5.7889   -2.0044 H   0  0  0  0  0  0  0  0  0  0  0  0
   -1.1084    8.0693   -3.3062 H   0  0  0  0  0  0  0  0  0  0  0  0
    0.6201    9.5055   -1.4415 H   0  0  0  0  0  0  0  0  0  0  0  0
    1.8936   11.6086   -5.0812 H   0  0  0  0  0  0  0  0  0  0  0  0
    0.3141   12.3645   -4.7618 H   0  0  0  0  0  0  0  0  0  0  0  0
    3.9441   12.6252   -4.2709 H   0  0  0  0  0  0  0  0  0  0  0  0
    5.0756   14.7081   -3.6043 H   0  0  0  0  0  0  0  0  0  0  0  0
    3.7491   16.6553   -2.8890 H   0  0  0  0  0  0  0  0  0  0  0  0
    1.2909   16.5199   -2.8410 H   0  0  0  0  0  0  0  0  0  0  0  0
    0.1591   14.4398   -3.5155 H   0  0  0  0  0  0  0  0  0  0  0  0
    0.2017    5.9697   -3.1514 H   0  0  0  0  0  0  0  0  0  0  0  0
    1.1520    7.2601   -3.9260 H   0  0  0  0  0  0  0  0  0  0  0  0
    1.4613    6.8238   -2.2283 H   0  0  0  0  0  0  0  0  0  0  0  0
   -1.1721   -2.1475    2.2707 H   0  0  0  0  0  0  0  0  0  0  0  0
   -5.2515    6.6675    1.2978 H   0  0  0  0  0  0  0  0  0  0  0  0
  1  2  1  0  0  0  0
  1  5  1  0  0  0  0
  1  9  1  0  0  0  0
  2  3  1  0  0  0  0
  2  6  1  0  0  0  0
  2 33  1  0  0  0  0
  3  4  1  0  0  0  0
  3 34  1  0  0  0  0
  3 35  1  0  0  0  0
  4  5  1  0  0  0  0
  4 36  1  0  0  0  0
  4 37  1  0  0  0  0
  5 38  1  0  0  0  0
  5 39  1  0  0  0  0
  6  7  2  0  0  0  0
  6  8  1  0  0  0  0
  8 58  1  0  0  0  0
  9 10  2  0  0  0  0
  9 11  1  0  0  0  0
 11 12  1  0  0  0  0
 11 40  1  0  0  0  0
 11 41  1  0  0  0  0
 12 13  1  0  0  0  0
 12 42  1  0  0  0  0
 12 43  1  0  0  0  0
 13 14  1  0  0  0  0
 13 30  1  0  0  0  0
 13 44  1  0  0  0  0
 14 15  1  0  0  0  0
 14 45  1  0  0  0  0
 15 16  2  0  0  0  0
 15 17  1  0  0  0  0
 17 18  1  0  0  0  0
 17 29  1  0  0  0  0
 17 46  1  0  0  0  0
 18 19  1  0  0  0  0
 18 47  1  0  0  0  0
 19 20  2  0  0  0  0
 19 21  1  0  0  0  0
 21 22  1  0  0  0  0
 22 23  1  0  0  0  0
 22 48  1  0  0  0  0
 22 49  1  0  0  0  0
 23 24  1  0  0  0  0
 23 28  2  0  0  0  0
 24 25  2  0  0  0  0
 24 50  1  0  0  0  0
 25 26  1  0  0  0  0
 25 51  1  0  0  0  0
 26 27  2  0  0  0  0
 26 52  1  0  0  0  0
 27 28  1  0  0  0  0
 27 53  1  0  0  0  0
 28 54  1  0  0  0  0
 29 55  1  0  0  0  0
 29 56  1  0  0  0  0
 29 57  1  0  0  0  0
 30 31  2  0  0  0  0
 30 32  1  0  0  0  0
 32 59  1  0  0  0  0
M  END
>  <Activity>
6.41

>  <set>
1

>  <Min_dist>
999.9

>  <Avg_dist>
999.9

$$$$
COO_24C
 Wcorina  06231023583D 1   1.00000     0.00000              
CORINA evaluation license 3.48 0067  22.01.2010
 73 76  0  0  0  0  0  0  0  0999 V2000
   -0.0178    1.4611    0.0101 N   0  0  0  0  0  0  0  0  0  0  0  0
    0.0021   -0.0041    0.0020 C   0  0  0  0  0  0  0  0  0  0  0  0
    1.4909   -0.3871   -0.0143 C   0  0  0  0  0  0  0  0  0  0  0  0
    2.2243    0.9353   -0.0142 C   0  0  0  0  0  0  0  0  0  0  0  0
    1.2891    1.9582    0.0003 C   0  0  0  0  0  0  0  0  0  0  0  0
    1.7325    3.2819    0.0027 C   0  0  0  0  0  0  0  0  0  0  0  0
    3.0823    3.5631   -0.0091 C   0  0  0  0  0  0  0  0  0  0  0  0
    4.0071    2.5355   -0.0239 C   0  0  0  0  0  0  0  0  0  0  0  0
    3.5756    1.2218   -0.0255 C   0  0  0  0  0  0  0  0  0  0  0  0
   -0.6627   -0.5427    1.2426 C   0  0  0  0  0  0  0  0  0  0  0  0
   -1.1151    0.2186    2.0646 O   0  0  0  0  0  0  0  0  0  0  0  0
   -0.7523   -1.8682    1.4343 O   0  0  0  0  0  0  0  0  0  0  0  0
   -1.1325    2.2187    0.0197 C   0  0  0  0  0  0  0  0  0  0  0  0
   -2.2244    1.6908    0.0222 O   0  0  0  0  0  0  0  0  0  0  0  0
   -1.0221    3.7216    0.0273 C   0  0  0  0  0  0  0  0  0  0  0  0
   -2.4234    4.3358    0.0375 C   0  0  0  0  0  0  0  0  0  0  0  0
   -2.3113    5.8617    0.0453 C   0  0  0  0  0  0  0  0  0  0  0  0
   -1.6995    6.3128   -1.2071 N   0  0  0  0  0  0  0  0  0  0  0  0
   -1.0452    7.4902   -1.2517 C   0  0  0  0  0  0  0  0  0  0  0  0
   -0.9629    8.1764   -0.2550 O   0  0  0  0  0  0  0  0  0  0  0  0
   -0.4159    7.9542   -2.5400 C   0  0  0  0  0  0  0  0  0  0  0  0
    0.2293    9.2524   -2.3285 N   0  0  0  0  0  0  0  0  0  0  0  0
    0.4103   10.0921   -3.3671 C   0  0  0  0  0  0  0  0  0  0  0  0
    0.0383    9.7725   -4.4788 O   0  0  0  0  0  0  0  0  0  0  0  0
    1.0032   11.2852   -3.1727 O   0  0  0  0  0  0  0  0  0  0  0  0
    1.1652   12.1382   -4.3365 C   0  0  0  0  0  0  0  0  0  0  0  0
    1.8427   13.4210   -3.9287 C   0  0  0  0  0  0  0  0  0  0  0  0
    3.2217   13.5135   -3.9565 C   0  0  0  0  0  0  0  0  0  0  0  0
    3.8432   14.6902   -3.5823 C   0  0  0  0  0  0  0  0  0  0  0  0
    3.0857   15.7746   -3.1809 C   0  0  0  0  0  0  0  0  0  0  0  0
    1.7067   15.6824   -3.1540 C   0  0  0  0  0  0  0  0  0  0  0  0
    1.0850   14.5071   -3.5323 C   0  0  0  0  0  0  0  0  0  0  0  0
    0.6293    6.9332   -2.9938 C   0  0  0  0  0  0  0  0  0  0  0  0
    1.1705    7.3337   -4.3420 C   0  0  0  0  0  0  0  0  0  0  0  0
    2.2770    8.1581   -4.4254 C   0  0  0  0  0  0  0  0  0  0  0  0
    2.7735    8.5256   -5.6621 C   0  0  0  0  0  0  0  0  0  0  0  0
    2.1638    8.0682   -6.8154 C   0  0  0  0  0  0  0  0  0  0  0  0
    1.0579    7.2430   -6.7319 C   0  0  0  0  0  0  0  0  0  0  0  0
    0.5640    6.8721   -5.4952 C   0  0  0  0  0  0  0  0  0  0  0  0
   -3.6855    6.4656    0.1791 C   0  0  0  0  0  0  0  0  0  0  0  0
   -4.1102    7.1977   -0.6831 O   0  0  0  0  0  0  0  0  0  0  0  0
   -4.4376    6.1903    1.2563 O   0  0  0  0  0  0  0  0  0  0  0  0
   -0.4959   -0.3841   -0.8900 H   0  0  0  0  0  0  0  0  0  0  0  0
    1.7451   -0.9628    0.8757 H   0  0  0  0  0  0  0  0  0  0  0  0
    1.7280   -0.9532   -0.9150 H   0  0  0  0  0  0  0  0  0  0  0  0
    1.0151    4.0891    0.0135 H   0  0  0  0  0  0  0  0  0  0  0  0
    3.4182    4.5895   -0.0071 H   0  0  0  0  0  0  0  0  0  0  0  0
    5.0638    2.7583   -0.0341 H   0  0  0  0  0  0  0  0  0  0  0  0
    4.2967    0.4179   -0.0364 H   0  0  0  0  0  0  0  0  0  0  0  0
   -0.4787    4.0415    0.9164 H   0  0  0  0  0  0  0  0  0  0  0  0
   -0.4874    4.0512   -0.8635 H   0  0  0  0  0  0  0  0  0  0  0  0
   -2.9668    4.0159   -0.8516 H   0  0  0  0  0  0  0  0  0  0  0  0
   -2.9580    4.0063    0.9284 H   0  0  0  0  0  0  0  0  0  0  0  0
   -1.6927    6.1763    0.8858 H   0  0  0  0  0  0  0  0  0  0  0  0
   -1.7654    5.7640   -2.0043 H   0  0  0  0  0  0  0  0  0  0  0  0
   -1.1854    8.0514   -3.3059 H   0  0  0  0  0  0  0  0  0  0  0  0
    0.5262    9.5076   -1.4411 H   0  0  0  0  0  0  0  0  0  0  0  0
    1.7751   11.6257   -5.0805 H   0  0  0  0  0  0  0  0  0  0  0  0
    0.1868   12.3631   -4.7612 H   0  0  0  0  0  0  0  0  0  0  0  0
    3.8135   12.6662   -4.2701 H   0  0  0  0  0  0  0  0  0  0  0  0
    4.9206   14.7622   -3.6033 H   0  0  0  0  0  0  0  0  0  0  0  0
    3.5713   16.6937   -2.8879 H   0  0  0  0  0  0  0  0  0  0  0  0
    1.1149   16.5295   -2.8401 H   0  0  0  0  0  0  0  0  0  0  0  0
    0.0075   14.4363   -3.5148 H   0  0  0  0  0  0  0  0  0  0  0  0
    1.4438    6.9009   -2.2702 H   0  0  0  0  0  0  0  0  0  0  0  0
    0.1678    5.9483   -3.0655 H   0  0  0  0  0  0  0  0  0  0  0  0
    2.7533    8.5155   -3.5244 H   0  0  0  0  0  0  0  0  0  0  0  0
    3.6375    9.1703   -5.7273 H   0  0  0  0  0  0  0  0  0  0  0  0
    2.5513    8.3559   -7.7816 H   0  0  0  0  0  0  0  0  0  0  0  0
    0.5814    6.8860   -7.6329 H   0  0  0  0  0  0  0  0  0  0  0  0
   -0.2978    6.2244   -5.4300 H   0  0  0  0  0  0  0  0  0  0  0  0
   -1.1873   -2.1661    2.2450 H   0  0  0  0  0  0  0  0  0  0  0  0
   -5.3120    6.6010    1.2978 H   0  0  0  0  0  0  0  0  0  0  0  0
  1  2  1  0  0  0  0
  1  5  1  0  0  0  0
  1 13  1  0  0  0  0
  2  3  1  0  0  0  0
  2 10  1  0  0  0  0
  2 43  1  0  0  0  0
  3  4  1  0  0  0  0
  3 44  1  0  0  0  0
  3 45  1  0  0  0  0
  4  5  1  0  0  0  0
  4  9  2  0  0  0  0
  5  6  2  0  0  0  0
  6  7  1  0  0  0  0
  6 46  1  0  0  0  0
  7  8  2  0  0  0  0
  7 47  1  0  0  0  0
  8  9  1  0  0  0  0
  8 48  1  0  0  0  0
  9 49  1  0  0  0  0
 10 11  2  0  0  0  0
 10 12  1  0  0  0  0
 12 72  1  0  0  0  0
 13 14  2  0  0  0  0
 13 15  1  0  0  0  0
 15 16  1  0  0  0  0
 15 50  1  0  0  0  0
 15 51  1  0  0  0  0
 16 17  1  0  0  0  0
 16 52  1  0  0  0  0
 16 53  1  0  0  0  0
 17 18  1  0  0  0  0
 17 40  1  0  0  0  0
 17 54  1  0  0  0  0
 18 19  1  0  0  0  0
 18 55  1  0  0  0  0
 19 20  2  0  0  0  0
 19 21  1  0  0  0  0
 21 22  1  0  0  0  0
 21 33  1  0  0  0  0
 21 56  1  0  0  0  0
 22 23  1  0  0  0  0
 22 57  1  0  0  0  0
 23 24  2  0  0  0  0
 23 25  1  0  0  0  0
 25 26  1  0  0  0  0
 26 27  1  0  0  0  0
 26 58  1  0  0  0  0
 26 59  1  0  0  0  0
 27 28  1  0  0  0  0
 27 32  2  0  0  0  0
 28 29  2  0  0  0  0
 28 60  1  0  0  0  0
 29 30  1  0  0  0  0
 29 61  1  0  0  0  0
 30 31  2  0  0  0  0
 30 62  1  0  0  0  0
 31 32  1  0  0  0  0
 31 63  1  0  0  0  0
 32 64  1  0  0  0  0
 33 34  1  0  0  0  0
 33 65  1  0  0  0  0
 33 66  1  0  0  0  0
 34 35  1  0  0  0  0
 34 39  2  0  0  0  0
 35 36  2  0  0  0  0
 35 67  1  0  0  0  0
 36 37  1  0  0  0  0
 36 68  1  0  0  0  0
 37 38  2  0  0  0  0
 37 69  1  0  0  0  0
 38 39  1  0  0  0  0
 38 70  1  0  0  0  0
 39 71  1  0  0  0  0
 40 41  2  0  0  0  0
 40 42  1  0  0  0  0
 42 73  1  0  0  0  0
M  END
>  <Activity>
9.6

>  <set>
1

>  <Min_dist>
999.9

>  <Avg_dist>
999.9

$$$$
COO_25A
 Wcorina  06231023583D 1   1.00000     0.00000              
CORINA evaluation license 3.48 0067  22.01.2010
 80 82  0  0  0  0  0  0  0  0999 V2000
   -0.0178    1.4610    0.0101 N   0  0  0  0  0  0  0  0  0  0  0  0
    0.0021   -0.0041    0.0020 C   0  0  0  0  0  0  0  0  0  0  0  0
    1.3359   -0.3978   -0.6590 C   0  0  0  0  0  0  0  0  0  0  0  0
    2.2831    0.6836   -0.0544 C   0  0  0  0  0  0  0  0  0  0  0  0
    1.3781    1.9344   -0.0007 C   0  0  0  0  0  0  0  0  0  0  0  0
    1.6188    2.7942   -1.2147 C   0  0  0  0  0  0  0  0  0  0  0  0
    0.7219    2.9976   -1.9984 O   0  0  0  0  0  0  0  0  0  0  0  0
    2.8295    3.3341   -1.4254 O   0  0  0  0  0  0  0  0  0  0  0  0
    1.2854   -0.1405   -2.1665 C   0  0  0  0  0  0  0  0  0  0  0  0
    0.0915   -0.8544   -2.7959 C   0  0  0  0  0  0  0  0  0  0  0  0
   -1.1956   -0.2904   -2.1845 C   0  0  0  0  0  0  0  0  0  0  0  0
   -1.1995   -0.6076   -0.6891 C   0  0  0  0  0  0  0  0  0  0  0  0
   -1.1185    2.2387    0.0197 C   0  0  0  0  0  0  0  0  0  0  0  0
   -2.2198    1.7309    0.0224 O   0  0  0  0  0  0  0  0  0  0  0  0
   -0.9807    3.7394    0.0272 C   0  0  0  0  0  0  0  0  0  0  0  0
   -2.3705    4.3791    0.0376 C   0  0  0  0  0  0  0  0  0  0  0  0
   -2.2306    5.9027    0.0451 C   0  0  0  0  0  0  0  0  0  0  0  0
   -1.6109    6.3424   -1.2074 N   0  0  0  0  0  0  0  0  0  0  0  0
   -0.9353    7.5077   -1.2521 C   0  0  0  0  0  0  0  0  0  0  0  0
   -0.8403    8.1923   -0.2555 O   0  0  0  0  0  0  0  0  0  0  0  0
   -0.2978    7.9601   -2.5406 C   0  0  0  0  0  0  0  0  0  0  0  0
    0.3710    9.2463   -2.3293 N   0  0  0  0  0  0  0  0  0  0  0  0
    0.5672   10.0825   -3.3679 C   0  0  0  0  0  0  0  0  0  0  0  0
    0.1893    9.7695   -4.4796 O   0  0  0  0  0  0  0  0  0  0  0  0
    1.1818   11.2645   -3.1738 O   0  0  0  0  0  0  0  0  0  0  0  0
    1.3591   12.1143   -4.3377 C   0  0  0  0  0  0  0  0  0  0  0  0
    2.0600   13.3846   -3.9301 C   0  0  0  0  0  0  0  0  0  0  0  0
    3.4404   13.4519   -3.9580 C   0  0  0  0  0  0  0  0  0  0  0  0
    4.0833   14.6171   -3.5840 C   0  0  0  0  0  0  0  0  0  0  0  0
    3.3458   15.7152   -3.1826 C   0  0  0  0  0  0  0  0  0  0  0  0
    1.9653   15.6482   -3.1555 C   0  0  0  0  0  0  0  0  0  0  0  0
    1.3223   14.4844   -3.5336 C   0  0  0  0  0  0  0  0  0  0  0  0
    0.7286    6.9201   -2.9944 C   0  0  0  0  0  0  0  0  0  0  0  0
    1.2853    7.3165   -4.3633 C   0  0  0  0  0  0  0  0  0  0  0  0
    2.3116    6.2765   -4.8171 C   0  0  0  0  0  0  0  0  0  0  0  0
    2.8683    6.6729   -6.1860 C   0  0  0  0  0  0  0  0  0  0  0  0
    3.8537    5.6744   -6.6217 N   0  0  0  0  0  0  0  0  0  0  0  0
    3.4503    4.7496   -6.6339 H   0  0  0  0  0  0  0  0  0  0  0  0
    4.2364    5.9139   -7.5241 H   0  0  0  0  0  0  0  0  0  0  0  0
   -3.5936    6.5316    0.1791 C   0  0  0  0  0  0  0  0  0  0  0  0
   -4.0050    7.2712   -0.6831 O   0  0  0  0  0  0  0  0  0  0  0  0
   -4.3504    6.2701    1.2564 O   0  0  0  0  0  0  0  0  0  0  0  0
    0.0108   -0.3552    1.0339 H   0  0  0  0  0  0  0  0  0  0  0  0
    1.6427   -1.4139   -0.4107 H   0  0  0  0  0  0  0  0  0  0  0  0
    2.6073    0.3978    0.9463 H   0  0  0  0  0  0  0  0  0  0  0  0
    3.1404    0.8544   -0.7056 H   0  0  0  0  0  0  0  0  0  0  0  0
    1.5841    2.5028    0.9062 H   0  0  0  0  0  0  0  0  0  0  0  0
    1.1980    0.9312   -2.3450 H   0  0  0  0  0  0  0  0  0  0  0  0
    2.2046   -0.5062   -2.6241 H   0  0  0  0  0  0  0  0  0  0  0  0
    0.0900   -0.6845   -3.8726 H   0  0  0  0  0  0  0  0  0  0  0  0
    0.1555   -1.9232   -2.5920 H   0  0  0  0  0  0  0  0  0  0  0  0
   -1.2289    0.7892   -2.3307 H   0  0  0  0  0  0  0  0  0  0  0  0
   -2.0608   -0.7525   -2.6599 H   0  0  0  0  0  0  0  0  0  0  0  0
   -1.1837   -1.6890   -0.5534 H   0  0  0  0  0  0  0  0  0  0  0  0
   -2.1083   -0.2057   -0.2412 H   0  0  0  0  0  0  0  0  0  0  0  0
   -0.4314    4.0494    0.9162 H   0  0  0  0  0  0  0  0  0  0  0  0
   -0.4402    4.0591   -0.8637 H   0  0  0  0  0  0  0  0  0  0  0  0
   -2.9198    4.0691   -0.8514 H   0  0  0  0  0  0  0  0  0  0  0  0
   -2.9110    4.0594    0.9285 H   0  0  0  0  0  0  0  0  0  0  0  0
   -1.6063    6.2060    0.8855 H   0  0  0  0  0  0  0  0  0  0  0  0
   -1.6869    5.7949   -2.0044 H   0  0  0  0  0  0  0  0  0  0  0  0
   -1.0654    8.0712   -3.3064 H   0  0  0  0  0  0  0  0  0  0  0  0
    0.6726    9.4961   -1.4419 H   0  0  0  0  0  0  0  0  0  0  0  0
    1.9595   11.5908   -5.0817 H   0  0  0  0  0  0  0  0  0  0  0  0
    0.3850   12.3570   -4.7622 H   0  0  0  0  0  0  0  0  0  0  0  0
    4.0167   12.5940   -4.2716 H   0  0  0  0  0  0  0  0  0  0  0  0
    5.1619   14.6694   -3.6052 H   0  0  0  0  0  0  0  0  0  0  0  0
    3.8481   16.6253   -2.8898 H   0  0  0  0  0  0  0  0  0  0  0  0
    1.3891   16.5060   -2.8416 H   0  0  0  0  0  0  0  0  0  0  0  0
    0.2436   14.4332   -3.5160 H   0  0  0  0  0  0  0  0  0  0  0  0
    1.5425    6.8731   -2.2709 H   0  0  0  0  0  0  0  0  0  0  0  0
    0.2492    5.9437   -3.0660 H   0  0  0  0  0  0  0  0  0  0  0  0
    0.4713    7.3635   -5.0868 H   0  0  0  0  0  0  0  0  0  0  0  0
    1.7646    8.2928   -4.2917 H   0  0  0  0  0  0  0  0  0  0  0  0
    3.1255    6.2295   -4.0936 H   0  0  0  0  0  0  0  0  0  0  0  0
    1.8322    5.3002   -4.8887 H   0  0  0  0  0  0  0  0  0  0  0  0
    2.0544    6.7200   -6.9095 H   0  0  0  0  0  0  0  0  0  0  0  0
    3.3476    7.6493   -6.1144 H   0  0  0  0  0  0  0  0  0  0  0  0
    2.9357    3.8782   -2.2177 H   0  0  0  0  0  0  0  0  0  0  0  0
   -5.2173    6.6966    1.2980 H   0  0  0  0  0  0  0  0  0  0  0  0
  1  2  1  0  0  0  0
  1  5  1  0  0  0  0
  1 13  1  0  0  0  0
  2  3  1  0  0  0  0
  2 12  1  0  0  0  0
  2 43  1  0  0  0  0
  3  4  1  0  0  0  0
  3  9  1  0  0  0  0
  3 44  1  0  0  0  0
  4  5  1  0  0  0  0
  4 45  1  0  0  0  0
  4 46  1  0  0  0  0
  5  6  1  0  0  0  0
  5 47  1  0  0  0  0
  6  7  2  0  0  0  0
  6  8  1  0  0  0  0
  8 79  1  0  0  0  0
  9 10  1  0  0  0  0
  9 48  1  0  0  0  0
  9 49  1  0  0  0  0
 10 11  1  0  0  0  0
 10 50  1  0  0  0  0
 10 51  1  0  0  0  0
 11 12  1  0  0  0  0
 11 52  1  0  0  0  0
 11 53  1  0  0  0  0
 12 54  1  0  0  0  0
 12 55  1  0  0  0  0
 13 14  2  0  0  0  0
 13 15  1  0  0  0  0
 15 16  1  0  0  0  0
 15 56  1  0  0  0  0
 15 57  1  0  0  0  0
 16 17  1  0  0  0  0
 16 58  1  0  0  0  0
 16 59  1  0  0  0  0
 17 18  1  0  0  0  0
 17 40  1  0  0  0  0
 17 60  1  0  0  0  0
 18 19  1  0  0  0  0
 18 61  1  0  0  0  0
 19 20  2  0  0  0  0
 19 21  1  0  0  0  0
 21 22  1  0  0  0  0
 21 33  1  0  0  0  0
 21 62  1  0  0  0  0
 22 23  1  0  0  0  0
 22 63  1  0  0  0  0
 23 24  2  0  0  0  0
 23 25  1  0  0  0  0
 25 26  1  0  0  0  0
 26 27  1  0  0  0  0
 26 64  1  0  0  0  0
 26 65  1  0  0  0  0
 27 28  1  0  0  0  0
 27 32  2  0  0  0  0
 28 29  2  0  0  0  0
 28 66  1  0  0  0  0
 29 30  1  0  0  0  0
 29 67  1  0  0  0  0
 30 31  2  0  0  0  0
 30 68  1  0  0  0  0
 31 32  1  0  0  0  0
 31 69  1  0  0  0  0
 32 70  1  0  0  0  0
 33 34  1  0  0  0  0
 33 71  1  0  0  0  0
 33 72  1  0  0  0  0
 34 35  1  0  0  0  0
 34 73  1  0  0  0  0
 34 74  1  0  0  0  0
 35 36  1  0  0  0  0
 35 75  1  0  0  0  0
 35 76  1  0  0  0  0
 36 37  1  0  0  0  0
 36 77  1  0  0  0  0
 36 78  1  0  0  0  0
 37 38  1  0  0  0  0
 37 39  1  0  0  0  0
 40 41  2  0  0  0  0
 40 42  1  0  0  0  0
 42 80  1  0  0  0  0
M  END
>  <Activity>
8.46

>  <set>
1

>  <Min_dist>
999.9

>  <Avg_dist>
999.9

$$$$
COO_25E
 Wcorina  06231023583D 1   1.00000     0.00000              
CORINA evaluation license 3.48 0067  22.01.2010
 73 76  0  0  0  0  0  0  0  0999 V2000
   -0.0178    1.4610    0.0101 N   0  0  0  0  0  0  0  0  0  0  0  0
    0.0021   -0.0041    0.0020 C   0  0  0  0  0  0  0  0  0  0  0  0
    1.3359   -0.3978   -0.6590 C   0  0  0  0  0  0  0  0  0  0  0  0
    2.2831    0.6836   -0.0544 C   0  0  0  0  0  0  0  0  0  0  0  0
    1.3781    1.9344   -0.0007 C   0  0  0  0  0  0  0  0  0  0  0  0
    1.6188    2.7942   -1.2147 C   0  0  0  0  0  0  0  0  0  0  0  0
    0.7219    2.9976   -1.9984 O   0  0  0  0  0  0  0  0  0  0  0  0
    2.8295    3.3341   -1.4254 O   0  0  0  0  0  0  0  0  0  0  0  0
    1.2854   -0.1405   -2.1665 C   0  0  0  0  0  0  0  0  0  0  0  0
    0.0915   -0.8544   -2.7959 C   0  0  0  0  0  0  0  0  0  0  0  0
   -1.1956   -0.2904   -2.1845 C   0  0  0  0  0  0  0  0  0  0  0  0
   -1.1995   -0.6076   -0.6891 C   0  0  0  0  0  0  0  0  0  0  0  0
   -1.1185    2.2387    0.0197 C   0  0  0  0  0  0  0  0  0  0  0  0
   -2.2198    1.7309    0.0224 O   0  0  0  0  0  0  0  0  0  0  0  0
   -0.9807    3.7394    0.0272 C   0  0  0  0  0  0  0  0  0  0  0  0
   -2.3705    4.3791    0.0376 C   0  0  0  0  0  0  0  0  0  0  0  0
   -2.2306    5.9027    0.0451 C   0  0  0  0  0  0  0  0  0  0  0  0
   -1.6109    6.3424   -1.2074 N   0  0  0  0  0  0  0  0  0  0  0  0
   -0.9353    7.5077   -1.2521 C   0  0  0  0  0  0  0  0  0  0  0  0
   -0.8403    8.1923   -0.2555 O   0  0  0  0  0  0  0  0  0  0  0  0
   -0.2978    7.9601   -2.5406 C   0  0  0  0  0  0  0  0  0  0  0  0
   -0.0179    9.4022   -2.4807 N   0  0  0  0  0  0  0  0  0  0  0  0
    1.4365    9.6071   -2.6066 C   0  0  0  0  0  0  0  0  0  0  0  0
    1.9518    8.3478   -3.3472 C   0  0  0  0  0  0  0  0  0  0  0  0
    1.0522    7.2393   -2.7396 C   0  0  0  0  0  0  0  0  0  0  0  0
   -0.9387   10.3756   -2.3354 C   0  0  0  0  0  0  0  0  0  0  0  0
   -2.1158   10.0893   -2.2414 O   0  0  0  0  0  0  0  0  0  0  0  0
   -0.5542   11.6652   -2.2945 O   0  0  0  0  0  0  0  0  0  0  0  0
   -1.5998   12.6602   -2.1362 C   0  0  0  0  0  0  0  0  0  0  0  0
   -0.9848   14.0358   -2.1119 C   0  0  0  0  0  0  0  0  0  0  0  0
   -0.8151   14.7379   -3.2905 C   0  0  0  0  0  0  0  0  0  0  0  0
   -0.2509   15.9997   -3.2682 C   0  0  0  0  0  0  0  0  0  0  0  0
    0.1431   16.5595   -2.0673 C   0  0  0  0  0  0  0  0  0  0  0  0
   -0.0274   15.8577   -0.8886 C   0  0  0  0  0  0  0  0  0  0  0  0
   -0.5956   14.5977   -0.9104 C   0  0  0  0  0  0  0  0  0  0  0  0
   -3.5936    6.5316    0.1791 C   0  0  0  0  0  0  0  0  0  0  0  0
   -4.0050    7.2712   -0.6831 O   0  0  0  0  0  0  0  0  0  0  0  0
   -4.3504    6.2701    1.2564 O   0  0  0  0  0  0  0  0  0  0  0  0
    0.0108   -0.3552    1.0339 H   0  0  0  0  0  0  0  0  0  0  0  0
    1.6427   -1.4139   -0.4107 H   0  0  0  0  0  0  0  0  0  0  0  0
    2.6073    0.3978    0.9463 H   0  0  0  0  0  0  0  0  0  0  0  0
    3.1404    0.8544   -0.7056 H   0  0  0  0  0  0  0  0  0  0  0  0
    1.5841    2.5028    0.9062 H   0  0  0  0  0  0  0  0  0  0  0  0
    1.1980    0.9312   -2.3450 H   0  0  0  0  0  0  0  0  0  0  0  0
    2.2046   -0.5062   -2.6241 H   0  0  0  0  0  0  0  0  0  0  0  0
    0.0900   -0.6845   -3.8726 H   0  0  0  0  0  0  0  0  0  0  0  0
    0.1555   -1.9232   -2.5920 H   0  0  0  0  0  0  0  0  0  0  0  0
   -1.2289    0.7892   -2.3307 H   0  0  0  0  0  0  0  0  0  0  0  0
   -2.0608   -0.7525   -2.6599 H   0  0  0  0  0  0  0  0  0  0  0  0
   -1.1837   -1.6890   -0.5534 H   0  0  0  0  0  0  0  0  0  0  0  0
   -2.1083   -0.2057   -0.2412 H   0  0  0  0  0  0  0  0  0  0  0  0
   -0.4314    4.0494    0.9162 H   0  0  0  0  0  0  0  0  0  0  0  0
   -0.4402    4.0591   -0.8637 H   0  0  0  0  0  0  0  0  0  0  0  0
   -2.9198    4.0691   -0.8514 H   0  0  0  0  0  0  0  0  0  0  0  0
   -2.9110    4.0594    0.9285 H   0  0  0  0  0  0  0  0  0  0  0  0
   -1.6063    6.2060    0.8855 H   0  0  0  0  0  0  0  0  0  0  0  0
   -1.6869    5.7949   -2.0044 H   0  0  0  0  0  0  0  0  0  0  0  0
   -0.9620    7.7458   -3.3778 H   0  0  0  0  0  0  0  0  0  0  0  0
    1.6441   10.5029   -3.1919 H   0  0  0  0  0  0  0  0  0  0  0  0
    1.8959    9.6821   -1.6210 H   0  0  0  0  0  0  0  0  0  0  0  0
    1.7930    8.4343   -4.4221 H   0  0  0  0  0  0  0  0  0  0  0  0
    3.0026    8.1650   -3.1225 H   0  0  0  0  0  0  0  0  0  0  0  0
    1.4519    6.8986   -1.7845 H   0  0  0  0  0  0  0  0  0  0  0  0
    0.9456    6.4056   -3.4336 H   0  0  0  0  0  0  0  0  0  0  0  0
   -2.2982   12.5891   -2.9700 H   0  0  0  0  0  0  0  0  0  0  0  0
   -2.1312   12.4832   -1.2011 H   0  0  0  0  0  0  0  0  0  0  0  0
   -1.1230   14.3005   -4.2287 H   0  0  0  0  0  0  0  0  0  0  0  0
   -0.1177   16.5480   -4.1891 H   0  0  0  0  0  0  0  0  0  0  0  0
    0.5846   17.5450   -2.0500 H   0  0  0  0  0  0  0  0  0  0  0  0
    0.2808   16.2950    0.0496 H   0  0  0  0  0  0  0  0  0  0  0  0
   -0.7322   14.0510    0.0109 H   0  0  0  0  0  0  0  0  0  0  0  0
    2.9357    3.8782   -2.2177 H   0  0  0  0  0  0  0  0  0  0  0  0
   -5.2173    6.6966    1.2980 H   0  0  0  0  0  0  0  0  0  0  0  0
  1  2  1  0  0  0  0
  1  5  1  0  0  0  0
  1 13  1  0  0  0  0
  2  3  1  0  0  0  0
  2 12  1  0  0  0  0
  2 39  1  0  0  0  0
  3  4  1  0  0  0  0
  3  9  1  0  0  0  0
  3 40  1  0  0  0  0
  4  5  1  0  0  0  0
  4 41  1  0  0  0  0
  4 42  1  0  0  0  0
  5  6  1  0  0  0  0
  5 43  1  0  0  0  0
  6  7  2  0  0  0  0
  6  8  1  0  0  0  0
  8 72  1  0  0  0  0
  9 10  1  0  0  0  0
  9 44  1  0  0  0  0
  9 45  1  0  0  0  0
 10 11  1  0  0  0  0
 10 46  1  0  0  0  0
 10 47  1  0  0  0  0
 11 12  1  0  0  0  0
 11 48  1  0  0  0  0
 11 49  1  0  0  0  0
 12 50  1  0  0  0  0
 12 51  1  0  0  0  0
 13 14  2  0  0  0  0
 13 15  1  0  0  0  0
 15 16  1  0  0  0  0
 15 52  1  0  0  0  0
 15 53  1  0  0  0  0
 16 17  1  0  0  0  0
 16 54  1  0  0  0  0
 16 55  1  0  0  0  0
 17 18  1  0  0  0  0
 17 36  1  0  0  0  0
 17 56  1  0  0  0  0
 18 19  1  0  0  0  0
 18 57  1  0  0  0  0
 19 20  2  0  0  0  0
 19 21  1  0  0  0  0
 21 22  1  0  0  0  0
 21 25  1  0  0  0  0
 21 58  1  0  0  0  0
 22 23  1  0  0  0  0
 22 26  1  0  0  0  0
 23 24  1  0  0  0  0
 23 59  1  0  0  0  0
 23 60  1  0  0  0  0
 24 25  1  0  0  0  0
 24 61  1  0  0  0  0
 24 62  1  0  0  0  0
 25 63  1  0  0  0  0
 25 64  1  0  0  0  0
 26 27  2  0  0  0  0
 26 28  1  0  0  0  0
 28 29  1  0  0  0  0
 29 30  1  0  0  0  0
 29 65  1  0  0  0  0
 29 66  1  0  0  0  0
 30 31  1  0  0  0  0
 30 35  2  0  0  0  0
 31 32  2  0  0  0  0
 31 67  1  0  0  0  0
 32 33  1  0  0  0  0
 32 68  1  0  0  0  0
 33 34  2  0  0  0  0
 33 69  1  0  0  0  0
 34 35  1  0  0  0  0
 34 70  1  0  0  0  0
 35 71  1  0  0  0  0
 36 37  2  0  0  0  0
 36 38  1  0  0  0  0
 38 73  1  0  0  0  0
M  END
>  <Activity>
7.82

>  <set>
1

>  <Min_dist>
999.9

>  <Avg_dist>
999.9

$$$$
COO_26A
 Wcorina  06231023583D 1   1.00000     0.00000              
CORINA evaluation license 3.48 0067  22.01.2010
 64 65  0  0  0  0  0  0  0  0999 V2000
   -0.0178    1.4610    0.0101 N   0  0  0  0  0  0  0  0  0  0  0  0
    0.0021   -0.0041    0.0020 C   0  0  0  0  0  0  0  0  0  0  0  0
    1.3359   -0.3978   -0.6590 C   0  0  0  0  0  0  0  0  0  0  0  0
    2.2831    0.6836   -0.0544 C   0  0  0  0  0  0  0  0  0  0  0  0
    1.3781    1.9344   -0.0007 C   0  0  0  0  0  0  0  0  0  0  0  0
    1.6188    2.7942   -1.2147 C   0  0  0  0  0  0  0  0  0  0  0  0
    0.7219    2.9976   -1.9984 O   0  0  0  0  0  0  0  0  0  0  0  0
    2.8295    3.3341   -1.4254 O   0  0  0  0  0  0  0  0  0  0  0  0
    1.2854   -0.1405   -2.1665 C   0  0  0  0  0  0  0  0  0  0  0  0
    0.0915   -0.8544   -2.7959 C   0  0  0  0  0  0  0  0  0  0  0  0
   -1.1956   -0.2904   -2.1845 C   0  0  0  0  0  0  0  0  0  0  0  0
   -1.1995   -0.6076   -0.6891 C   0  0  0  0  0  0  0  0  0  0  0  0
   -1.1185    2.2387    0.0197 C   0  0  0  0  0  0  0  0  0  0  0  0
   -2.2198    1.7309    0.0224 O   0  0  0  0  0  0  0  0  0  0  0  0
   -0.9807    3.7394    0.0272 C   0  0  0  0  0  0  0  0  0  0  0  0
   -2.3705    4.3791    0.0376 C   0  0  0  0  0  0  0  0  0  0  0  0
   -2.2306    5.9027    0.0451 C   0  0  0  0  0  0  0  0  0  0  0  0
   -1.6109    6.3424   -1.2074 N   0  0  0  0  0  0  0  0  0  0  0  0
   -0.9353    7.5077   -1.2521 C   0  0  0  0  0  0  0  0  0  0  0  0
   -0.8403    8.1923   -0.2555 O   0  0  0  0  0  0  0  0  0  0  0  0
   -0.2978    7.9601   -2.5406 C   0  0  0  0  0  0  0  0  0  0  0  0
   -0.0540    9.4076   -2.4845 N   0  0  0  0  0  0  0  0  0  0  0  0
   -0.9219    9.9182   -2.4195 H   0  0  0  0  0  0  0  0  0  0  0  0
    0.5612    9.6413   -1.7196 H   0  0  0  0  0  0  0  0  0  0  0  0
    1.0304    7.2265   -2.7375 C   0  0  0  0  0  0  0  0  0  0  0  0
    1.6170    7.5913   -4.1026 C   0  0  0  0  0  0  0  0  0  0  0  0
    2.9451    6.8577   -4.2996 C   0  0  0  0  0  0  0  0  0  0  0  0
    3.5318    7.2226   -5.6647 C   0  0  0  0  0  0  0  0  0  0  0  0
    4.8070    6.5183   -5.8538 N   0  0  0  0  0  0  0  0  0  0  0  0
    4.6884    5.5216   -5.7503 H   0  0  0  0  0  0  0  0  0  0  0  0
    5.2148    6.7428   -6.7489 H   0  0  0  0  0  0  0  0  0  0  0  0
   -3.5936    6.5316    0.1791 C   0  0  0  0  0  0  0  0  0  0  0  0
   -4.0050    7.2712   -0.6831 O   0  0  0  0  0  0  0  0  0  0  0  0
   -4.3504    6.2701    1.2564 O   0  0  0  0  0  0  0  0  0  0  0  0
    0.0108   -0.3552    1.0339 H   0  0  0  0  0  0  0  0  0  0  0  0
    1.6427   -1.4139   -0.4107 H   0  0  0  0  0  0  0  0  0  0  0  0
    2.6073    0.3978    0.9463 H   0  0  0  0  0  0  0  0  0  0  0  0
    3.1404    0.8544   -0.7056 H   0  0  0  0  0  0  0  0  0  0  0  0
    1.5841    2.5028    0.9062 H   0  0  0  0  0  0  0  0  0  0  0  0
    1.1980    0.9312   -2.3450 H   0  0  0  0  0  0  0  0  0  0  0  0
    2.2046   -0.5062   -2.6241 H   0  0  0  0  0  0  0  0  0  0  0  0
    0.0900   -0.6845   -3.8726 H   0  0  0  0  0  0  0  0  0  0  0  0
    0.1555   -1.9232   -2.5920 H   0  0  0  0  0  0  0  0  0  0  0  0
   -1.2289    0.7892   -2.3307 H   0  0  0  0  0  0  0  0  0  0  0  0
   -2.0608   -0.7525   -2.6599 H   0  0  0  0  0  0  0  0  0  0  0  0
   -1.1837   -1.6890   -0.5534 H   0  0  0  0  0  0  0  0  0  0  0  0
   -2.1083   -0.2057   -0.2412 H   0  0  0  0  0  0  0  0  0  0  0  0
   -0.4314    4.0494    0.9162 H   0  0  0  0  0  0  0  0  0  0  0  0
   -0.4402    4.0591   -0.8637 H   0  0  0  0  0  0  0  0  0  0  0  0
   -2.9198    4.0691   -0.8514 H   0  0  0  0  0  0  0  0  0  0  0  0
   -2.9110    4.0594    0.9285 H   0  0  0  0  0  0  0  0  0  0  0  0
   -1.6063    6.2060    0.8855 H   0  0  0  0  0  0  0  0  0  0  0  0
   -1.6869    5.7949   -2.0044 H   0  0  0  0  0  0  0  0  0  0  0  0
   -0.9638    7.7358   -3.3738 H   0  0  0  0  0  0  0  0  0  0  0  0
    1.7273    7.5198   -1.9524 H   0  0  0  0  0  0  0  0  0  0  0  0
    0.8617    6.1506   -2.6903 H   0  0  0  0  0  0  0  0  0  0  0  0
    0.9201    7.2981   -4.8877 H   0  0  0  0  0  0  0  0  0  0  0  0
    1.7857    8.6672   -4.1498 H   0  0  0  0  0  0  0  0  0  0  0  0
    3.6421    7.1510   -3.5145 H   0  0  0  0  0  0  0  0  0  0  0  0
    2.7765    5.7819   -4.2524 H   0  0  0  0  0  0  0  0  0  0  0  0
    2.8348    6.9293   -6.4498 H   0  0  0  0  0  0  0  0  0  0  0  0
    3.7005    8.2984   -5.7119 H   0  0  0  0  0  0  0  0  0  0  0  0
    2.9357    3.8782   -2.2177 H   0  0  0  0  0  0  0  0  0  0  0  0
   -5.2173    6.6966    1.2980 H   0  0  0  0  0  0  0  0  0  0  0  0
  1  2  1  0  0  0  0
  1  5  1  0  0  0  0
  1 13  1  0  0  0  0
  2  3  1  0  0  0  0
  2 12  1  0  0  0  0
  2 35  1  0  0  0  0
  3  4  1  0  0  0  0
  3  9  1  0  0  0  0
  3 36  1  0  0  0  0
  4  5  1  0  0  0  0
  4 37  1  0  0  0  0
  4 38  1  0  0  0  0
  5  6  1  0  0  0  0
  5 39  1  0  0  0  0
  6  7  2  0  0  0  0
  6  8  1  0  0  0  0
  8 63  1  0  0  0  0
  9 10  1  0  0  0  0
  9 40  1  0  0  0  0
  9 41  1  0  0  0  0
 10 11  1  0  0  0  0
 10 42  1  0  0  0  0
 10 43  1  0  0  0  0
 11 12  1  0  0  0  0
 11 44  1  0  0  0  0
 11 45  1  0  0  0  0
 12 46  1  0  0  0  0
 12 47  1  0  0  0  0
 13 14  2  0  0  0  0
 13 15  1  0  0  0  0
 15 16  1  0  0  0  0
 15 48  1  0  0  0  0
 15 49  1  0  0  0  0
 16 17  1  0  0  0  0
 16 50  1  0  0  0  0
 16 51  1  0  0  0  0
 17 18  1  0  0  0  0
 17 32  1  0  0  0  0
 17 52  1  0  0  0  0
 18 19  1  0  0  0  0
 18 53  1  0  0  0  0
 19 20  2  0  0  0  0
 19 21  1  0  0  0  0
 21 22  1  0  0  0  0
 21 25  1  0  0  0  0
 21 54  1  0  0  0  0
 22 23  1  0  0  0  0
 22 24  1  0  0  0  0
 25 26  1  0  0  0  0
 25 55  1  0  0  0  0
 25 56  1  0  0  0  0
 26 27  1  0  0  0  0
 26 57  1  0  0  0  0
 26 58  1  0  0  0  0
 27 28  1  0  0  0  0
 27 59  1  0  0  0  0
 27 60  1  0  0  0  0
 28 29  1  0  0  0  0
 28 61  1  0  0  0  0
 28 62  1  0  0  0  0
 29 30  1  0  0  0  0
 29 31  1  0  0  0  0
 32 33  2  0  0  0  0
 32 34  1  0  0  0  0
 34 64  1  0  0  0  0
M  END
>  <Activity>
7.92

>  <set>
1

>  <Min_dist>
999.9

>  <Avg_dist>
999.9

$$$$
COO_26C
 Wcorina  06231023583D 1   1.00000     0.00000              
CORINA evaluation license 3.48 0067  22.01.2010
 63 65  0  0  0  0  0  0  0  0999 V2000
   -0.0178    1.4610    0.0101 N   0  0  0  0  0  0  0  0  0  0  0  0
    0.0021   -0.0041    0.0020 C   0  0  0  0  0  0  0  0  0  0  0  0
    1.3359   -0.3978   -0.6590 C   0  0  0  0  0  0  0  0  0  0  0  0
    2.2831    0.6836   -0.0544 C   0  0  0  0  0  0  0  0  0  0  0  0
    1.3781    1.9344   -0.0007 C   0  0  0  0  0  0  0  0  0  0  0  0
    1.6188    2.7942   -1.2147 C   0  0  0  0  0  0  0  0  0  0  0  0
    0.7219    2.9976   -1.9984 O   0  0  0  0  0  0  0  0  0  0  0  0
    2.8295    3.3341   -1.4254 O   0  0  0  0  0  0  0  0  0  0  0  0
    1.2854   -0.1405   -2.1665 C   0  0  0  0  0  0  0  0  0  0  0  0
    0.0915   -0.8544   -2.7959 C   0  0  0  0  0  0  0  0  0  0  0  0
   -1.1956   -0.2904   -2.1845 C   0  0  0  0  0  0  0  0  0  0  0  0
   -1.1995   -0.6076   -0.6891 C   0  0  0  0  0  0  0  0  0  0  0  0
   -1.1185    2.2387    0.0197 C   0  0  0  0  0  0  0  0  0  0  0  0
   -2.2198    1.7309    0.0224 O   0  0  0  0  0  0  0  0  0  0  0  0
   -0.9807    3.7394    0.0272 C   0  0  0  0  0  0  0  0  0  0  0  0
   -2.3705    4.3791    0.0376 C   0  0  0  0  0  0  0  0  0  0  0  0
   -2.2306    5.9027    0.0451 C   0  0  0  0  0  0  0  0  0  0  0  0
   -1.6109    6.3424   -1.2074 N   0  0  0  0  0  0  0  0  0  0  0  0
   -0.9353    7.5077   -1.2521 C   0  0  0  0  0  0  0  0  0  0  0  0
   -0.8403    8.1923   -0.2555 O   0  0  0  0  0  0  0  0  0  0  0  0
   -0.2978    7.9601   -2.5406 C   0  0  0  0  0  0  0  0  0  0  0  0
   -0.0540    9.4076   -2.4845 N   0  0  0  0  0  0  0  0  0  0  0  0
    0.5612    9.6413   -1.7196 H   0  0  0  0  0  0  0  0  0  0  0  0
    0.3137    9.7466   -3.3608 H   0  0  0  0  0  0  0  0  0  0  0  0
    1.0304    7.2265   -2.7375 C   0  0  0  0  0  0  0  0  0  0  0  0
    1.6082    7.5858   -4.0821 C   0  0  0  0  0  0  0  0  0  0  0  0
    2.4554    8.6715   -4.2025 C   0  0  0  0  0  0  0  0  0  0  0  0
    2.9854    9.0012   -5.4360 C   0  0  0  0  0  0  0  0  0  0  0  0
    2.6685    8.2449   -6.5489 C   0  0  0  0  0  0  0  0  0  0  0  0
    1.8220    7.1587   -6.4283 C   0  0  0  0  0  0  0  0  0  0  0  0
    1.2955    6.8265   -5.1941 C   0  0  0  0  0  0  0  0  0  0  0  0
   -3.5936    6.5316    0.1791 C   0  0  0  0  0  0  0  0  0  0  0  0
   -4.0050    7.2712   -0.6831 O   0  0  0  0  0  0  0  0  0  0  0  0
   -4.3504    6.2701    1.2564 O   0  0  0  0  0  0  0  0  0  0  0  0
    0.0108   -0.3552    1.0339 H   0  0  0  0  0  0  0  0  0  0  0  0
    1.6427   -1.4139   -0.4107 H   0  0  0  0  0  0  0  0  0  0  0  0
    2.6073    0.3978    0.9463 H   0  0  0  0  0  0  0  0  0  0  0  0
    3.1404    0.8544   -0.7056 H   0  0  0  0  0  0  0  0  0  0  0  0
    1.5841    2.5028    0.9062 H   0  0  0  0  0  0  0  0  0  0  0  0
    1.1980    0.9312   -2.3450 H   0  0  0  0  0  0  0  0  0  0  0  0
    2.2046   -0.5062   -2.6241 H   0  0  0  0  0  0  0  0  0  0  0  0
    0.0900   -0.6845   -3.8726 H   0  0  0  0  0  0  0  0  0  0  0  0
    0.1555   -1.9232   -2.5920 H   0  0  0  0  0  0  0  0  0  0  0  0
   -1.2289    0.7892   -2.3307 H   0  0  0  0  0  0  0  0  0  0  0  0
   -2.0608   -0.7525   -2.6599 H   0  0  0  0  0  0  0  0  0  0  0  0
   -1.1837   -1.6890   -0.5534 H   0  0  0  0  0  0  0  0  0  0  0  0
   -2.1083   -0.2057   -0.2412 H   0  0  0  0  0  0  0  0  0  0  0  0
   -0.4314    4.0494    0.9162 H   0  0  0  0  0  0  0  0  0  0  0  0
   -0.4402    4.0591   -0.8637 H   0  0  0  0  0  0  0  0  0  0  0  0
   -2.9198    4.0691   -0.8514 H   0  0  0  0  0  0  0  0  0  0  0  0
   -2.9110    4.0594    0.9285 H   0  0  0  0  0  0  0  0  0  0  0  0
   -1.6063    6.2060    0.8855 H   0  0  0  0  0  0  0  0  0  0  0  0
   -1.6869    5.7949   -2.0044 H   0  0  0  0  0  0  0  0  0  0  0  0
   -0.9638    7.7358   -3.3738 H   0  0  0  0  0  0  0  0  0  0  0  0
    1.7273    7.5198   -1.9524 H   0  0  0  0  0  0  0  0  0  0  0  0
    0.8617    6.1506   -2.6903 H   0  0  0  0  0  0  0  0  0  0  0  0
    2.7029    9.2623   -3.3330 H   0  0  0  0  0  0  0  0  0  0  0  0
    3.6467    9.8498   -5.5302 H   0  0  0  0  0  0  0  0  0  0  0  0
    3.0820    8.5029   -7.5126 H   0  0  0  0  0  0  0  0  0  0  0  0
    1.5742    6.5681   -7.2978 H   0  0  0  0  0  0  0  0  0  0  0  0
    0.6371    5.9756   -5.0992 H   0  0  0  0  0  0  0  0  0  0  0  0
    2.9357    3.8782   -2.2177 H   0  0  0  0  0  0  0  0  0  0  0  0
   -5.2173    6.6966    1.2980 H   0  0  0  0  0  0  0  0  0  0  0  0
  1  2  1  0  0  0  0
  1  5  1  0  0  0  0
  1 13  1  0  0  0  0
  2  3  1  0  0  0  0
  2 12  1  0  0  0  0
  2 35  1  0  0  0  0
  3  4  1  0  0  0  0
  3  9  1  0  0  0  0
  3 36  1  0  0  0  0
  4  5  1  0  0  0  0
  4 37  1  0  0  0  0
  4 38  1  0  0  0  0
  5  6  1  0  0  0  0
  5 39  1  0  0  0  0
  6  7  2  0  0  0  0
  6  8  1  0  0  0  0
  8 62  1  0  0  0  0
  9 10  1  0  0  0  0
  9 40  1  0  0  0  0
  9 41  1  0  0  0  0
 10 11  1  0  0  0  0
 10 42  1  0  0  0  0
 10 43  1  0  0  0  0
 11 12  1  0  0  0  0
 11 44  1  0  0  0  0
 11 45  1  0  0  0  0
 12 46  1  0  0  0  0
 12 47  1  0  0  0  0
 13 14  2  0  0  0  0
 13 15  1  0  0  0  0
 15 16  1  0  0  0  0
 15 48  1  0  0  0  0
 15 49  1  0  0  0  0
 16 17  1  0  0  0  0
 16 50  1  0  0  0  0
 16 51  1  0  0  0  0
 17 18  1  0  0  0  0
 17 32  1  0  0  0  0
 17 52  1  0  0  0  0
 18 19  1  0  0  0  0
 18 53  1  0  0  0  0
 19 20  2  0  0  0  0
 19 21  1  0  0  0  0
 21 22  1  0  0  0  0
 21 25  1  0  0  0  0
 21 54  1  0  0  0  0
 22 23  1  0  0  0  0
 22 24  1  0  0  0  0
 25 26  1  0  0  0  0
 25 55  1  0  0  0  0
 25 56  1  0  0  0  0
 26 27  1  0  0  0  0
 26 31  2  0  0  0  0
 27 28  2  0  0  0  0
 27 57  1  0  0  0  0
 28 29  1  0  0  0  0
 28 58  1  0  0  0  0
 29 30  2  0  0  0  0
 29 59  1  0  0  0  0
 30 31  1  0  0  0  0
 30 60  1  0  0  0  0
 31 61  1  0  0  0  0
 32 33  2  0  0  0  0
 32 34  1  0  0  0  0
 34 63  1  0  0  0  0
M  END
>  <Activity>
7

>  <set>
1

>  <Min_dist>
999.9

>  <Avg_dist>
999.9

$$$$
COO_26H
 Wcorina  06231023583D 1   1.00000     0.00000              
CORINA evaluation license 3.48 0067  22.01.2010
 63 65  0  0  0  0  0  0  0  0999 V2000
   -0.0178    1.4610    0.0101 N   0  0  0  0  0  0  0  0  0  0  0  0
    0.0021   -0.0041    0.0020 C   0  0  0  0  0  0  0  0  0  0  0  0
    1.3359   -0.3978   -0.6590 C   0  0  0  0  0  0  0  0  0  0  0  0
    2.2831    0.6836   -0.0544 C   0  0  0  0  0  0  0  0  0  0  0  0
    1.3781    1.9344   -0.0007 C   0  0  0  0  0  0  0  0  0  0  0  0
    1.6188    2.7942   -1.2147 C   0  0  0  0  0  0  0  0  0  0  0  0
    0.7219    2.9976   -1.9984 O   0  0  0  0  0  0  0  0  0  0  0  0
    2.8295    3.3341   -1.4254 O   0  0  0  0  0  0  0  0  0  0  0  0
    1.2854   -0.1405   -2.1665 C   0  0  0  0  0  0  0  0  0  0  0  0
    0.0915   -0.8544   -2.7959 C   0  0  0  0  0  0  0  0  0  0  0  0
   -1.1956   -0.2904   -2.1845 C   0  0  0  0  0  0  0  0  0  0  0  0
   -1.1995   -0.6076   -0.6891 C   0  0  0  0  0  0  0  0  0  0  0  0
   -1.1185    2.2387    0.0197 C   0  0  0  0  0  0  0  0  0  0  0  0
   -2.2198    1.7309    0.0224 O   0  0  0  0  0  0  0  0  0  0  0  0
   -0.9807    3.7394    0.0272 C   0  0  0  0  0  0  0  0  0  0  0  0
   -2.3705    4.3791    0.0376 C   0  0  0  0  0  0  0  0  0  0  0  0
   -2.2306    5.9027    0.0451 C   0  0  0  0  0  0  0  0  0  0  0  0
   -1.6109    6.3424   -1.2074 N   0  0  0  0  0  0  0  0  0  0  0  0
   -0.9353    7.5077   -1.2521 C   0  0  0  0  0  0  0  0  0  0  0  0
   -0.8403    8.1923   -0.2555 O   0  0  0  0  0  0  0  0  0  0  0  0
   -0.2978    7.9601   -2.5406 C   0  0  0  0  0  0  0  0  0  0  0  0
    0.7438    8.9541   -2.2490 N   0  0  0  0  0  0  0  0  0  0  0  0
    0.3547    9.7587   -1.7806 H   0  0  0  0  0  0  0  0  0  0  0  0
    1.4910    8.5466   -1.7072 H   0  0  0  0  0  0  0  0  0  0  0  0
   -1.3621    8.5865   -3.4438 C   0  0  0  0  0  0  0  0  0  0  0  0
   -0.7510    8.9270   -4.7786 C   0  0  0  0  0  0  0  0  0  0  0  0
   -0.7619    7.9968   -5.8012 C   0  0  0  0  0  0  0  0  0  0  0  0
   -0.2014    8.3091   -7.0256 C   0  0  0  0  0  0  0  0  0  0  0  0
    0.3696    9.5517   -7.2275 C   0  0  0  0  0  0  0  0  0  0  0  0
    0.3797   10.4822   -6.2053 C   0  0  0  0  0  0  0  0  0  0  0  0
   -0.1847   10.1714   -4.9822 C   0  0  0  0  0  0  0  0  0  0  0  0
   -3.5936    6.5316    0.1791 C   0  0  0  0  0  0  0  0  0  0  0  0
   -4.0050    7.2712   -0.6831 O   0  0  0  0  0  0  0  0  0  0  0  0
   -4.3504    6.2701    1.2564 O   0  0  0  0  0  0  0  0  0  0  0  0
    0.0108   -0.3552    1.0339 H   0  0  0  0  0  0  0  0  0  0  0  0
    1.6427   -1.4139   -0.4107 H   0  0  0  0  0  0  0  0  0  0  0  0
    2.6073    0.3978    0.9463 H   0  0  0  0  0  0  0  0  0  0  0  0
    3.1404    0.8544   -0.7056 H   0  0  0  0  0  0  0  0  0  0  0  0
    1.5841    2.5028    0.9062 H   0  0  0  0  0  0  0  0  0  0  0  0
    1.1980    0.9312   -2.3450 H   0  0  0  0  0  0  0  0  0  0  0  0
    2.2046   -0.5062   -2.6241 H   0  0  0  0  0  0  0  0  0  0  0  0
    0.0900   -0.6845   -3.8726 H   0  0  0  0  0  0  0  0  0  0  0  0
    0.1555   -1.9232   -2.5920 H   0  0  0  0  0  0  0  0  0  0  0  0
   -1.2289    0.7892   -2.3307 H   0  0  0  0  0  0  0  0  0  0  0  0
   -2.0608   -0.7525   -2.6599 H   0  0  0  0  0  0  0  0  0  0  0  0
   -1.1837   -1.6890   -0.5534 H   0  0  0  0  0  0  0  0  0  0  0  0
   -2.1083   -0.2057   -0.2412 H   0  0  0  0  0  0  0  0  0  0  0  0
   -0.4314    4.0494    0.9162 H   0  0  0  0  0  0  0  0  0  0  0  0
   -0.4402    4.0591   -0.8637 H   0  0  0  0  0  0  0  0  0  0  0  0
   -2.9198    4.0691   -0.8514 H   0  0  0  0  0  0  0  0  0  0  0  0
   -2.9110    4.0594    0.9285 H   0  0  0  0  0  0  0  0  0  0  0  0
   -1.6063    6.2060    0.8855 H   0  0  0  0  0  0  0  0  0  0  0  0
   -1.6869    5.7949   -2.0044 H   0  0  0  0  0  0  0  0  0  0  0  0
    0.1487    7.1034   -3.0454 H   0  0  0  0  0  0  0  0  0  0  0  0
   -2.1786    7.8789   -3.5878 H   0  0  0  0  0  0  0  0  0  0  0  0
   -1.7458    9.4940   -2.9777 H   0  0  0  0  0  0  0  0  0  0  0  0
   -1.2080    7.0260   -5.6434 H   0  0  0  0  0  0  0  0  0  0  0  0
   -0.2092    7.5822   -7.8242 H   0  0  0  0  0  0  0  0  0  0  0  0
    0.8082    9.7955   -8.1839 H   0  0  0  0  0  0  0  0  0  0  0  0
    0.8261   11.4529   -6.3630 H   0  0  0  0  0  0  0  0  0  0  0  0
   -0.1802   10.8997   -4.1847 H   0  0  0  0  0  0  0  0  0  0  0  0
    2.9357    3.8782   -2.2177 H   0  0  0  0  0  0  0  0  0  0  0  0
   -5.2173    6.6966    1.2980 H   0  0  0  0  0  0  0  0  0  0  0  0
  1  2  1  0  0  0  0
  1  5  1  0  0  0  0
  1 13  1  0  0  0  0
  2  3  1  0  0  0  0
  2 12  1  0  0  0  0
  2 35  1  0  0  0  0
  3  4  1  0  0  0  0
  3  9  1  0  0  0  0
  3 36  1  0  0  0  0
  4  5  1  0  0  0  0
  4 37  1  0  0  0  0
  4 38  1  0  0  0  0
  5  6  1  0  0  0  0
  5 39  1  0  0  0  0
  6  7  2  0  0  0  0
  6  8  1  0  0  0  0
  8 62  1  0  0  0  0
  9 10  1  0  0  0  0
  9 40  1  0  0  0  0
  9 41  1  0  0  0  0
 10 11  1  0  0  0  0
 10 42  1  0  0  0  0
 10 43  1  0  0  0  0
 11 12  1  0  0  0  0
 11 44  1  0  0  0  0
 11 45  1  0  0  0  0
 12 46  1  0  0  0  0
 12 47  1  0  0  0  0
 13 14  2  0  0  0  0
 13 15  1  0  0  0  0
 15 16  1  0  0  0  0
 15 48  1  0  0  0  0
 15 49  1  0  0  0  0
 16 17  1  0  0  0  0
 16 50  1  0  0  0  0
 16 51  1  0  0  0  0
 17 18  1  0  0  0  0
 17 32  1  0  0  0  0
 17 52  1  0  0  0  0
 18 19  1  0  0  0  0
 18 53  1  0  0  0  0
 19 20  2  0  0  0  0
 19 21  1  0  0  0  0
 21 22  1  0  0  0  0
 21 25  1  0  0  0  0
 21 54  1  0  0  0  0
 22 23  1  0  0  0  0
 22 24  1  0  0  0  0
 25 26  1  0  0  0  0
 25 55  1  0  0  0  0
 25 56  1  0  0  0  0
 26 27  1  0  0  0  0
 26 31  2  0  0  0  0
 27 28  2  0  0  0  0
 27 57  1  0  0  0  0
 28 29  1  0  0  0  0
 28 58  1  0  0  0  0
 29 30  2  0  0  0  0
 29 59  1  0  0  0  0
 30 31  1  0  0  0  0
 30 60  1  0  0  0  0
 31 61  1  0  0  0  0
 32 33  2  0  0  0  0
 32 34  1  0  0  0  0
 34 63  1  0  0  0  0
M  END
>  <Activity>
6.66

>  <set>
1

>  <Min_dist>
999.9

>  <Avg_dist>
999.9

$$$$
SQ29852
 Wcorina  06231023583D 1   1.00000     0.00000              
CORINA evaluation license 3.48 0067  22.01.2010
 63 64  0  0  0  0  0  0  0  0999 V2000
   -0.0180    1.4758    0.0102 P   0  0  0  0  0  0  0  0  0  0  0  0
    0.0021   -0.0041    0.0020 O   0  0  0  0  0  0  0  0  0  0  0  0
    1.4924    2.0330   -0.0013 O   0  0  0  0  0  0  0  0  0  0  0  0
    2.4511    1.6628   -0.9942 C   0  0  0  0  0  0  0  0  0  0  0  0
    2.9249    2.9136   -1.7372 C   0  0  0  0  0  0  0  0  0  0  0  0
    1.7536    3.5208   -2.5119 C   0  0  0  0  0  0  0  0  0  0  0  0
    2.2273    4.7716   -3.2549 C   0  0  0  0  0  0  0  0  0  0  0  0
    1.0561    5.3789   -4.0297 C   0  0  0  0  0  0  0  0  0  0  0  0
    1.5109    6.5798   -4.7431 N   0  0  0  0  0  0  0  0  0  0  0  0
    2.2910    6.3679   -5.3469 H   0  0  0  0  0  0  0  0  0  0  0  0
    0.7549    6.9997   -5.2629 H   0  0  0  0  0  0  0  0  0  0  0  0
    3.6289    0.9960   -0.3314 C   0  0  0  0  0  0  0  0  0  0  0  0
    3.6456    0.8520    0.8727 O   0  0  0  0  0  0  0  0  0  0  0  0
    4.6635    0.5596   -1.0767 N   0  0  0  0  0  0  0  0  0  0  0  0
    5.8699   -0.1049   -0.5623 C   0  0  0  0  0  0  0  0  0  0  0  0
    6.7582   -0.4464   -1.7772 C   0  0  0  0  0  0  0  0  0  0  0  0
    5.7465   -0.4638   -2.9535 C   0  0  0  0  0  0  0  0  0  0  0  0
    4.7702    0.6639   -2.5434 C   0  0  0  0  0  0  0  0  0  0  0  0
    6.6086    0.8223    0.3681 C   0  0  0  0  0  0  0  0  0  0  0  0
    6.1772    1.9298    0.5854 O   0  0  0  0  0  0  0  0  0  0  0  0
    7.7458    0.4179    0.9553 O   0  0  0  0  0  0  0  0  0  0  0  0
   -0.7967    2.0091   -1.2942 O   0  0  0  0  0  0  0  0  0  0  0  0
   -0.8713    2.0637    1.5100 C   0  0  0  0  0  0  0  0  0  0  0  0
   -2.2638    1.4343    1.5844 C   0  0  0  0  0  0  0  0  0  0  0  0
   -2.9800    1.9277    2.8432 C   0  0  0  0  0  0  0  0  0  0  0  0
   -4.3725    1.2983    2.9176 C   0  0  0  0  0  0  0  0  0  0  0  0
   -5.0779    1.7843    4.1574 C   0  0  0  0  0  0  0  0  0  0  0  0
   -5.8511    2.9291    4.1089 C   0  0  0  0  0  0  0  0  0  0  0  0
   -6.4981    3.3749    5.2462 C   0  0  0  0  0  0  0  0  0  0  0  0
   -6.3722    2.6757    6.4320 C   0  0  0  0  0  0  0  0  0  0  0  0
   -5.5998    1.5303    6.4803 C   0  0  0  0  0  0  0  0  0  0  0  0
   -4.9563    1.0821    5.3419 C   0  0  0  0  0  0  0  0  0  0  0  0
    1.9930    0.9716   -1.7017 H   0  0  0  0  0  0  0  0  0  0  0  0
    3.3020    3.6417   -1.0191 H   0  0  0  0  0  0  0  0  0  0  0  0
    3.7197    2.6439   -2.4326 H   0  0  0  0  0  0  0  0  0  0  0  0
    1.3765    2.7927   -3.2300 H   0  0  0  0  0  0  0  0  0  0  0  0
    0.9588    3.7905   -1.8165 H   0  0  0  0  0  0  0  0  0  0  0  0
    2.6045    5.4998   -2.5368 H   0  0  0  0  0  0  0  0  0  0  0  0
    3.0222    4.5019   -3.9504 H   0  0  0  0  0  0  0  0  0  0  0  0
    0.6790    4.6507   -4.7478 H   0  0  0  0  0  0  0  0  0  0  0  0
    0.2613    5.6486   -3.3343 H   0  0  0  0  0  0  0  0  0  0  0  0
    5.5940   -1.0188   -0.0363 H   0  0  0  0  0  0  0  0  0  0  0  0
    7.5146    0.3233   -1.9305 H   0  0  0  0  0  0  0  0  0  0  0  0
    7.2219   -1.4250   -1.6530 H   0  0  0  0  0  0  0  0  0  0  0  0
    6.2403   -0.2315   -3.8970 H   0  0  0  0  0  0  0  0  0  0  0  0
    5.2297   -1.4218   -3.0102 H   0  0  0  0  0  0  0  0  0  0  0  0
    3.7956    0.5096   -3.0065 H   0  0  0  0  0  0  0  0  0  0  0  0
    5.1760    1.6352   -2.8261 H   0  0  0  0  0  0  0  0  0  0  0  0
   -0.2960    1.7783    2.3908 H   0  0  0  0  0  0  0  0  0  0  0  0
   -0.9646    3.1491    1.4731 H   0  0  0  0  0  0  0  0  0  0  0  0
   -2.8391    1.7197    0.7036 H   0  0  0  0  0  0  0  0  0  0  0  0
   -2.1705    0.3489    1.6213 H   0  0  0  0  0  0  0  0  0  0  0  0
   -2.4047    1.6422    3.7239 H   0  0  0  0  0  0  0  0  0  0  0  0
   -3.0733    3.0130    2.8063 H   0  0  0  0  0  0  0  0  0  0  0  0
   -4.9478    1.5837    2.0368 H   0  0  0  0  0  0  0  0  0  0  0  0
   -4.2792    0.2129    2.9545 H   0  0  0  0  0  0  0  0  0  0  0  0
   -5.9494    3.4755    3.1825 H   0  0  0  0  0  0  0  0  0  0  0  0
   -7.1016    4.2698    5.2085 H   0  0  0  0  0  0  0  0  0  0  0  0
   -6.8771    3.0244    7.3207 H   0  0  0  0  0  0  0  0  0  0  0  0
   -5.5012    0.9841    7.4068 H   0  0  0  0  0  0  0  0  0  0  0  0
   -4.3558    0.1852    5.3788 H   0  0  0  0  0  0  0  0  0  0  0  0
    8.1840    1.0476    1.5440 H   0  0  0  0  0  0  0  0  0  0  0  0
   -0.8486    2.9728   -1.3546 H   0  0  0  0  0  0  0  0  0  0  0  0
  1  2  2  0  0  0  0
  1  3  1  0  0  0  0
  1 22  1  0  0  0  0
  1 23  1  0  0  0  0
  3  4  1  0  0  0  0
  4  5  1  0  0  0  0
  4 12  1  0  0  0  0
  4 33  1  0  0  0  0
  5  6  1  0  0  0  0
  5 34  1  0  0  0  0
  5 35  1  0  0  0  0
  6  7  1  0  0  0  0
  6 36  1  0  0  0  0
  6 37  1  0  0  0  0
  7  8  1  0  0  0  0
  7 38  1  0  0  0  0
  7 39  1  0  0  0  0
  8  9  1  0  0  0  0
  8 40  1  0  0  0  0
  8 41  1  0  0  0  0
  9 10  1  0  0  0  0
  9 11  1  0  0  0  0
 12 13  2  0  0  0  0
 12 14  1  0  0  0  0
 14 15  1  0  0  0  0
 14 18  1  0  0  0  0
 15 16  1  0  0  0  0
 15 19  1  0  0  0  0
 15 42  1  0  0  0  0
 16 17  1  0  0  0  0
 16 43  1  0  0  0  0
 16 44  1  0  0  0  0
 17 18  1  0  0  0  0
 17 45  1  0  0  0  0
 17 46  1  0  0  0  0
 18 47  1  0  0  0  0
 18 48  1  0  0  0  0
 19 20  2  0  0  0  0
 19 21  1  0  0  0  0
 21 62  1  0  0  0  0
 22 63  1  0  0  0  0
 23 24  1  0  0  0  0
 23 49  1  0  0  0  0
 23 50  1  0  0  0  0
 24 25  1  0  0  0  0
 24 51  1  0  0  0  0
 24 52  1  0  0  0  0
 25 26  1  0  0  0  0
 25 53  1  0  0  0  0
 25 54  1  0  0  0  0
 26 27  1  0  0  0  0
 26 55  1  0  0  0  0
 26 56  1  0  0  0  0
 27 28  1  0  0  0  0
 27 32  2  0  0  0  0
 28 29  2  0  0  0  0
 28 57  1  0  0  0  0
 29 30  1  0  0  0  0
 29 58  1  0  0  0  0
 30 31  2  0  0  0  0
 30 59  1  0  0  0  0
 31 32  1  0  0  0  0
 31 60  1  0  0  0  0
 32 61  1  0  0  0  0
M  END
>  <Activity>
7.44

>  <set>
1

>  <Min_dist>
999.9

>  <Avg_dist>
999.9

$$$$
SQ29852_2B
 Wcorina  06231023583D 1   1.00000     0.00000              
CORINA evaluation license 3.48 0067  22.01.2010
 79 81  0  0  0  0  0  0  0  0999 V2000
   -0.0180    1.4758    0.0102 P   0  0  0  0  0  0  0  0  0  0  0  0
    0.0021   -0.0041    0.0020 O   0  0  0  0  0  0  0  0  0  0  0  0
    1.4924    2.0330   -0.0013 O   0  0  0  0  0  0  0  0  0  0  0  0
    2.4511    1.6628   -0.9942 C   0  0  0  0  0  0  0  0  0  0  0  0
    2.9249    2.9136   -1.7372 C   0  0  0  0  0  0  0  0  0  0  0  0
    1.7536    3.5208   -2.5119 C   0  0  0  0  0  0  0  0  0  0  0  0
    2.2273    4.7716   -3.2549 C   0  0  0  0  0  0  0  0  0  0  0  0
    1.0561    5.3789   -4.0297 C   0  0  0  0  0  0  0  0  0  0  0  0
    1.5109    6.5798   -4.7431 N   0  0  0  0  0  0  0  0  0  0  0  0
    2.2910    6.3679   -5.3469 H   0  0  0  0  0  0  0  0  0  0  0  0
    0.7549    6.9997   -5.2629 H   0  0  0  0  0  0  0  0  0  0  0  0
    3.6289    0.9960   -0.3314 C   0  0  0  0  0  0  0  0  0  0  0  0
    3.6456    0.8520    0.8727 O   0  0  0  0  0  0  0  0  0  0  0  0
    4.6635    0.5596   -1.0767 N   0  0  0  0  0  0  0  0  0  0  0  0
    5.8699   -0.1049   -0.5623 C   0  0  0  0  0  0  0  0  0  0  0  0
    6.7582   -0.4464   -1.7772 C   0  0  0  0  0  0  0  0  0  0  0  0
    5.7465   -0.4638   -2.9535 C   0  0  0  0  0  0  0  0  0  0  0  0
    4.7702    0.6639   -2.5434 C   0  0  0  0  0  0  0  0  0  0  0  0
    6.4396   -0.1377   -4.2779 C   0  0  0  0  0  0  0  0  0  0  0  0
    7.5290   -1.1763   -4.5526 C   0  0  0  0  0  0  0  0  0  0  0  0
    8.2222   -0.8502   -5.8770 C   0  0  0  0  0  0  0  0  0  0  0  0
    7.1948   -0.8769   -7.0104 C   0  0  0  0  0  0  0  0  0  0  0  0
    6.1054    0.1617   -6.7357 C   0  0  0  0  0  0  0  0  0  0  0  0
    5.4122   -0.1644   -5.4113 C   0  0  0  0  0  0  0  0  0  0  0  0
    6.6086    0.8223    0.3681 C   0  0  0  0  0  0  0  0  0  0  0  0
    6.3899    2.0102    0.3364 O   0  0  0  0  0  0  0  0  0  0  0  0
    7.5095    0.3286    1.2320 O   0  0  0  0  0  0  0  0  0  0  0  0
   -0.7967    2.0091   -1.2942 O   0  0  0  0  0  0  0  0  0  0  0  0
   -0.8713    2.0637    1.5100 C   0  0  0  0  0  0  0  0  0  0  0  0
   -2.2638    1.4343    1.5844 C   0  0  0  0  0  0  0  0  0  0  0  0
   -2.9800    1.9277    2.8432 C   0  0  0  0  0  0  0  0  0  0  0  0
   -4.3725    1.2983    2.9176 C   0  0  0  0  0  0  0  0  0  0  0  0
   -5.0779    1.7843    4.1574 C   0  0  0  0  0  0  0  0  0  0  0  0
   -5.8511    2.9291    4.1089 C   0  0  0  0  0  0  0  0  0  0  0  0
   -6.4981    3.3749    5.2462 C   0  0  0  0  0  0  0  0  0  0  0  0
   -6.3722    2.6757    6.4320 C   0  0  0  0  0  0  0  0  0  0  0  0
   -5.5998    1.5303    6.4803 C   0  0  0  0  0  0  0  0  0  0  0  0
   -4.9563    1.0821    5.3419 C   0  0  0  0  0  0  0  0  0  0  0  0
    1.9930    0.9716   -1.7017 H   0  0  0  0  0  0  0  0  0  0  0  0
    3.3020    3.6417   -1.0191 H   0  0  0  0  0  0  0  0  0  0  0  0
    3.7197    2.6439   -2.4326 H   0  0  0  0  0  0  0  0  0  0  0  0
    1.3765    2.7927   -3.2300 H   0  0  0  0  0  0  0  0  0  0  0  0
    0.9588    3.7905   -1.8165 H   0  0  0  0  0  0  0  0  0  0  0  0
    2.6045    5.4998   -2.5368 H   0  0  0  0  0  0  0  0  0  0  0  0
    3.0222    4.5019   -3.9504 H   0  0  0  0  0  0  0  0  0  0  0  0
    0.6790    4.6507   -4.7478 H   0  0  0  0  0  0  0  0  0  0  0  0
    0.2613    5.6486   -3.3343 H   0  0  0  0  0  0  0  0  0  0  0  0
    5.5940   -1.0188   -0.0363 H   0  0  0  0  0  0  0  0  0  0  0  0
    7.5146    0.3233   -1.9305 H   0  0  0  0  0  0  0  0  0  0  0  0
    7.2219   -1.4250   -1.6530 H   0  0  0  0  0  0  0  0  0  0  0  0
    5.2297   -1.4218   -3.0102 H   0  0  0  0  0  0  0  0  0  0  0  0
    3.7956    0.5096   -3.0065 H   0  0  0  0  0  0  0  0  0  0  0  0
    5.1760    1.6352   -2.8261 H   0  0  0  0  0  0  0  0  0  0  0  0
    6.8892    0.8534   -4.2183 H   0  0  0  0  0  0  0  0  0  0  0  0
    8.2610   -1.1573   -3.7451 H   0  0  0  0  0  0  0  0  0  0  0  0
    7.0794   -2.1674   -4.6122 H   0  0  0  0  0  0  0  0  0  0  0  0
    8.6718    0.1409   -5.8174 H   0  0  0  0  0  0  0  0  0  0  0  0
    8.9983   -1.5901   -6.0727 H   0  0  0  0  0  0  0  0  0  0  0  0
    7.6886   -0.6446   -7.9540 H   0  0  0  0  0  0  0  0  0  0  0  0
    6.7451   -1.8680   -7.0700 H   0  0  0  0  0  0  0  0  0  0  0  0
    6.5550    1.1528   -6.6762 H   0  0  0  0  0  0  0  0  0  0  0  0
    5.3734    0.1427   -7.5432 H   0  0  0  0  0  0  0  0  0  0  0  0
    4.9626   -1.1555   -5.4709 H   0  0  0  0  0  0  0  0  0  0  0  0
    4.6361    0.5755   -5.2156 H   0  0  0  0  0  0  0  0  0  0  0  0
   -0.2960    1.7783    2.3908 H   0  0  0  0  0  0  0  0  0  0  0  0
   -0.9646    3.1491    1.4731 H   0  0  0  0  0  0  0  0  0  0  0  0
   -2.8391    1.7197    0.7036 H   0  0  0  0  0  0  0  0  0  0  0  0
   -2.1705    0.3489    1.6213 H   0  0  0  0  0  0  0  0  0  0  0  0
   -2.4047    1.6422    3.7239 H   0  0  0  0  0  0  0  0  0  0  0  0
   -3.0733    3.0130    2.8063 H   0  0  0  0  0  0  0  0  0  0  0  0
   -4.9478    1.5837    2.0368 H   0  0  0  0  0  0  0  0  0  0  0  0
   -4.2792    0.2129    2.9545 H   0  0  0  0  0  0  0  0  0  0  0  0
   -5.9494    3.4755    3.1825 H   0  0  0  0  0  0  0  0  0  0  0  0
   -7.1016    4.2698    5.2085 H   0  0  0  0  0  0  0  0  0  0  0  0
   -6.8771    3.0244    7.3207 H   0  0  0  0  0  0  0  0  0  0  0  0
   -5.5012    0.9841    7.4068 H   0  0  0  0  0  0  0  0  0  0  0  0
   -4.3558    0.1852    5.3788 H   0  0  0  0  0  0  0  0  0  0  0  0
    7.9579    0.9622    1.8086 H   0  0  0  0  0  0  0  0  0  0  0  0
   -0.8486    2.9728   -1.3546 H   0  0  0  0  0  0  0  0  0  0  0  0
  1  2  2  0  0  0  0
  1  3  1  0  0  0  0
  1 28  1  0  0  0  0
  1 29  1  0  0  0  0
  3  4  1  0  0  0  0
  4  5  1  0  0  0  0
  4 12  1  0  0  0  0
  4 39  1  0  0  0  0
  5  6  1  0  0  0  0
  5 40  1  0  0  0  0
  5 41  1  0  0  0  0
  6  7  1  0  0  0  0
  6 42  1  0  0  0  0
  6 43  1  0  0  0  0
  7  8  1  0  0  0  0
  7 44  1  0  0  0  0
  7 45  1  0  0  0  0
  8  9  1  0  0  0  0
  8 46  1  0  0  0  0
  8 47  1  0  0  0  0
  9 10  1  0  0  0  0
  9 11  1  0  0  0  0
 12 13  2  0  0  0  0
 12 14  1  0  0  0  0
 14 15  1  0  0  0  0
 14 18  1  0  0  0  0
 15 16  1  0  0  0  0
 15 25  1  0  0  0  0
 15 48  1  0  0  0  0
 16 17  1  0  0  0  0
 16 49  1  0  0  0  0
 16 50  1  0  0  0  0
 17 18  1  0  0  0  0
 17 19  1  0  0  0  0
 17 51  1  0  0  0  0
 18 52  1  0  0  0  0
 18 53  1  0  0  0  0
 19 20  1  0  0  0  0
 19 24  1  0  0  0  0
 19 54  1  0  0  0  0
 20 21  1  0  0  0  0
 20 55  1  0  0  0  0
 20 56  1  0  0  0  0
 21 22  1  0  0  0  0
 21 57  1  0  0  0  0
 21 58  1  0  0  0  0
 22 23  1  0  0  0  0
 22 59  1  0  0  0  0
 22 60  1  0  0  0  0
 23 24  1  0  0  0  0
 23 61  1  0  0  0  0
 23 62  1  0  0  0  0
 24 63  1  0  0  0  0
 24 64  1  0  0  0  0
 25 26  2  0  0  0  0
 25 27  1  0  0  0  0
 27 78  1  0  0  0  0
 28 79  1  0  0  0  0
 29 30  1  0  0  0  0
 29 65  1  0  0  0  0
 29 66  1  0  0  0  0
 30 31  1  0  0  0  0
 30 67  1  0  0  0  0
 30 68  1  0  0  0  0
 31 32  1  0  0  0  0
 31 69  1  0  0  0  0
 31 70  1  0  0  0  0
 32 33  1  0  0  0  0
 32 71  1  0  0  0  0
 32 72  1  0  0  0  0
 33 34  1  0  0  0  0
 33 38  2  0  0  0  0
 34 35  2  0  0  0  0
 34 73  1  0  0  0  0
 35 36  1  0  0  0  0
 35 74  1  0  0  0  0
 36 37  2  0  0  0  0
 36 75  1  0  0  0  0
 37 38  1  0  0  0  0
 37 76  1  0  0  0  0
 38 77  1  0  0  0  0
M  END
>  <Activity>
9.31

>  <set>
1

>  <Min_dist>
999.9

>  <Avg_dist>
999.9

$$$$
SQ29852_2Q
 Wcorina  06231023583D 1   1.00000     0.00000              
CORINA evaluation license 3.48 0067  22.01.2010
 73 75  0  0  0  0  0  0  0  0999 V2000
   -0.0180    1.4758    0.0102 P   0  0  0  0  0  0  0  0  0  0  0  0
    0.0021   -0.0041    0.0020 O   0  0  0  0  0  0  0  0  0  0  0  0
    1.4924    2.0330   -0.0013 O   0  0  0  0  0  0  0  0  0  0  0  0
    2.4511    1.6628   -0.9942 C   0  0  0  0  0  0  0  0  0  0  0  0
    2.9249    2.9136   -1.7372 C   0  0  0  0  0  0  0  0  0  0  0  0
    1.7536    3.5208   -2.5119 C   0  0  0  0  0  0  0  0  0  0  0  0
    2.2273    4.7716   -3.2549 C   0  0  0  0  0  0  0  0  0  0  0  0
    1.0561    5.3789   -4.0297 C   0  0  0  0  0  0  0  0  0  0  0  0
    1.5109    6.5798   -4.7431 N   0  0  0  0  0  0  0  0  0  0  0  0
    0.7549    6.9997   -5.2629 H   0  0  0  0  0  0  0  0  0  0  0  0
    1.9243    7.2440   -4.1059 H   0  0  0  0  0  0  0  0  0  0  0  0
    3.6289    0.9960   -0.3314 C   0  0  0  0  0  0  0  0  0  0  0  0
    3.6456    0.8520    0.8727 O   0  0  0  0  0  0  0  0  0  0  0  0
    4.6635    0.5596   -1.0767 N   0  0  0  0  0  0  0  0  0  0  0  0
    5.8699   -0.1049   -0.5623 C   0  0  0  0  0  0  0  0  0  0  0  0
    6.7582   -0.4464   -1.7772 C   0  0  0  0  0  0  0  0  0  0  0  0
    5.7465   -0.4638   -2.9535 C   0  0  0  0  0  0  0  0  0  0  0  0
    4.7702    0.6639   -2.5434 C   0  0  0  0  0  0  0  0  0  0  0  0
    6.4292   -0.1426   -4.2580 C   0  0  0  0  0  0  0  0  0  0  0  0
    6.4103   -1.0598   -5.2921 C   0  0  0  0  0  0  0  0  0  0  0  0
    7.0366   -0.7652   -6.4887 C   0  0  0  0  0  0  0  0  0  0  0  0
    7.6814    0.4467   -6.6514 C   0  0  0  0  0  0  0  0  0  0  0  0
    7.6995    1.3642   -5.6175 C   0  0  0  0  0  0  0  0  0  0  0  0
    7.0695    1.0714   -4.4224 C   0  0  0  0  0  0  0  0  0  0  0  0
    6.6086    0.8223    0.3681 C   0  0  0  0  0  0  0  0  0  0  0  0
    6.3899    2.0102    0.3364 O   0  0  0  0  0  0  0  0  0  0  0  0
    7.5095    0.3286    1.2320 O   0  0  0  0  0  0  0  0  0  0  0  0
   -0.7967    2.0091   -1.2942 O   0  0  0  0  0  0  0  0  0  0  0  0
   -0.8713    2.0637    1.5100 C   0  0  0  0  0  0  0  0  0  0  0  0
   -2.2638    1.4343    1.5844 C   0  0  0  0  0  0  0  0  0  0  0  0
   -2.9800    1.9277    2.8432 C   0  0  0  0  0  0  0  0  0  0  0  0
   -4.3725    1.2983    2.9176 C   0  0  0  0  0  0  0  0  0  0  0  0
   -5.0779    1.7843    4.1574 C   0  0  0  0  0  0  0  0  0  0  0  0
   -5.8511    2.9291    4.1089 C   0  0  0  0  0  0  0  0  0  0  0  0
   -6.4981    3.3749    5.2462 C   0  0  0  0  0  0  0  0  0  0  0  0
   -6.3722    2.6757    6.4320 C   0  0  0  0  0  0  0  0  0  0  0  0
   -5.5998    1.5303    6.4803 C   0  0  0  0  0  0  0  0  0  0  0  0
   -4.9563    1.0821    5.3419 C   0  0  0  0  0  0  0  0  0  0  0  0
    1.9930    0.9716   -1.7017 H   0  0  0  0  0  0  0  0  0  0  0  0
    3.3020    3.6417   -1.0191 H   0  0  0  0  0  0  0  0  0  0  0  0
    3.7197    2.6439   -2.4326 H   0  0  0  0  0  0  0  0  0  0  0  0
    1.3765    2.7927   -3.2300 H   0  0  0  0  0  0  0  0  0  0  0  0
    0.9588    3.7905   -1.8165 H   0  0  0  0  0  0  0  0  0  0  0  0
    2.6045    5.4998   -2.5368 H   0  0  0  0  0  0  0  0  0  0  0  0
    3.0222    4.5019   -3.9504 H   0  0  0  0  0  0  0  0  0  0  0  0
    0.6790    4.6507   -4.7478 H   0  0  0  0  0  0  0  0  0  0  0  0
    0.2613    5.6486   -3.3343 H   0  0  0  0  0  0  0  0  0  0  0  0
    5.5940   -1.0188   -0.0363 H   0  0  0  0  0  0  0  0  0  0  0  0
    7.5146    0.3233   -1.9305 H   0  0  0  0  0  0  0  0  0  0  0  0
    7.2219   -1.4250   -1.6530 H   0  0  0  0  0  0  0  0  0  0  0  0
    5.2297   -1.4218   -3.0102 H   0  0  0  0  0  0  0  0  0  0  0  0
    3.7956    0.5096   -3.0065 H   0  0  0  0  0  0  0  0  0  0  0  0
    5.1760    1.6352   -2.8261 H   0  0  0  0  0  0  0  0  0  0  0  0
    5.9065   -2.0066   -5.1651 H   0  0  0  0  0  0  0  0  0  0  0  0
    7.0224   -1.4820   -7.2964 H   0  0  0  0  0  0  0  0  0  0  0  0
    8.1713    0.6765   -7.5860 H   0  0  0  0  0  0  0  0  0  0  0  0
    8.2036    2.3109   -5.7445 H   0  0  0  0  0  0  0  0  0  0  0  0
    7.0805    1.7897   -3.6160 H   0  0  0  0  0  0  0  0  0  0  0  0
   -0.2960    1.7783    2.3908 H   0  0  0  0  0  0  0  0  0  0  0  0
   -0.9646    3.1491    1.4731 H   0  0  0  0  0  0  0  0  0  0  0  0
   -2.8391    1.7197    0.7036 H   0  0  0  0  0  0  0  0  0  0  0  0
   -2.1705    0.3489    1.6213 H   0  0  0  0  0  0  0  0  0  0  0  0
   -2.4047    1.6422    3.7239 H   0  0  0  0  0  0  0  0  0  0  0  0
   -3.0733    3.0130    2.8063 H   0  0  0  0  0  0  0  0  0  0  0  0
   -4.9478    1.5837    2.0368 H   0  0  0  0  0  0  0  0  0  0  0  0
   -4.2792    0.2129    2.9545 H   0  0  0  0  0  0  0  0  0  0  0  0
   -5.9494    3.4755    3.1825 H   0  0  0  0  0  0  0  0  0  0  0  0
   -7.1016    4.2698    5.2085 H   0  0  0  0  0  0  0  0  0  0  0  0
   -6.8771    3.0244    7.3207 H   0  0  0  0  0  0  0  0  0  0  0  0
   -5.5012    0.9841    7.4068 H   0  0  0  0  0  0  0  0  0  0  0  0
   -4.3558    0.1852    5.3788 H   0  0  0  0  0  0  0  0  0  0  0  0
    7.9579    0.9622    1.8086 H   0  0  0  0  0  0  0  0  0  0  0  0
   -0.8486    2.9728   -1.3546 H   0  0  0  0  0  0  0  0  0  0  0  0
  1  2  2  0  0  0  0
  1  3  1  0  0  0  0
  1 28  1  0  0  0  0
  1 29  1  0  0  0  0
  3  4  1  0  0  0  0
  4  5  1  0  0  0  0
  4 12  1  0  0  0  0
  4 39  1  0  0  0  0
  5  6  1  0  0  0  0
  5 40  1  0  0  0  0
  5 41  1  0  0  0  0
  6  7  1  0  0  0  0
  6 42  1  0  0  0  0
  6 43  1  0  0  0  0
  7  8  1  0  0  0  0
  7 44  1  0  0  0  0
  7 45  1  0  0  0  0
  8  9  1  0  0  0  0
  8 46  1  0  0  0  0
  8 47  1  0  0  0  0
  9 10  1  0  0  0  0
  9 11  1  0  0  0  0
 12 13  2  0  0  0  0
 12 14  1  0  0  0  0
 14 15  1  0  0  0  0
 14 18  1  0  0  0  0
 15 16  1  0  0  0  0
 15 25  1  0  0  0  0
 15 48  1  0  0  0  0
 16 17  1  0  0  0  0
 16 49  1  0  0  0  0
 16 50  1  0  0  0  0
 17 18  1  0  0  0  0
 17 19  1  0  0  0  0
 17 51  1  0  0  0  0
 18 52  1  0  0  0  0
 18 53  1  0  0  0  0
 19 20  1  0  0  0  0
 19 24  2  0  0  0  0
 20 21  2  0  0  0  0
 20 54  1  0  0  0  0
 21 22  1  0  0  0  0
 21 55  1  0  0  0  0
 22 23  2  0  0  0  0
 22 56  1  0  0  0  0
 23 24  1  0  0  0  0
 23 57  1  0  0  0  0
 24 58  1  0  0  0  0
 25 26  2  0  0  0  0
 25 27  1  0  0  0  0
 27 72  1  0  0  0  0
 28 73  1  0  0  0  0
 29 30  1  0  0  0  0
 29 59  1  0  0  0  0
 29 60  1  0  0  0  0
 30 31  1  0  0  0  0
 30 61  1  0  0  0  0
 30 62  1  0  0  0  0
 31 32  1  0  0  0  0
 31 63  1  0  0  0  0
 31 64  1  0  0  0  0
 32 33  1  0  0  0  0
 32 65  1  0  0  0  0
 32 66  1  0  0  0  0
 33 34  1  0  0  0  0
 33 38  2  0  0  0  0
 34 35  2  0  0  0  0
 34 67  1  0  0  0  0
 35 36  1  0  0  0  0
 35 68  1  0  0  0  0
 36 37  2  0  0  0  0
 36 69  1  0  0  0  0
 37 38  1  0  0  0  0
 37 70  1  0  0  0  0
 38 71  1  0  0  0  0
M  END
>  <Activity>
9.88

>  <set>
1

>  <Min_dist>
999.9

>  <Avg_dist>
999.9

$$$$
SQ29852_2R
 Wcorina  06231023583D 1   1.00000     0.00000              
CORINA evaluation license 3.48 0067  22.01.2010
 76 78  0  0  0  0  0  0  0  0999 V2000
   -0.0180    1.4758    0.0102 P   0  0  0  0  0  0  0  0  0  0  0  0
    0.0021   -0.0041    0.0020 O   0  0  0  0  0  0  0  0  0  0  0  0
    1.4924    2.0330   -0.0013 O   0  0  0  0  0  0  0  0  0  0  0  0
    2.4511    1.6628   -0.9942 C   0  0  0  0  0  0  0  0  0  0  0  0
    2.9249    2.9136   -1.7372 C   0  0  0  0  0  0  0  0  0  0  0  0
    1.7536    3.5208   -2.5119 C   0  0  0  0  0  0  0  0  0  0  0  0
    2.2273    4.7716   -3.2549 C   0  0  0  0  0  0  0  0  0  0  0  0
    1.0561    5.3789   -4.0297 C   0  0  0  0  0  0  0  0  0  0  0  0
    1.5109    6.5798   -4.7431 N   0  0  0  0  0  0  0  0  0  0  0  0
    0.7549    6.9997   -5.2629 H   0  0  0  0  0  0  0  0  0  0  0  0
    1.9243    7.2440   -4.1059 H   0  0  0  0  0  0  0  0  0  0  0  0
    3.6289    0.9960   -0.3314 C   0  0  0  0  0  0  0  0  0  0  0  0
    3.6456    0.8520    0.8727 O   0  0  0  0  0  0  0  0  0  0  0  0
    4.6635    0.5596   -1.0767 N   0  0  0  0  0  0  0  0  0  0  0  0
    5.8699   -0.1049   -0.5623 C   0  0  0  0  0  0  0  0  0  0  0  0
    6.7582   -0.4464   -1.7772 C   0  0  0  0  0  0  0  0  0  0  0  0
    5.7465   -0.4638   -2.9535 C   0  0  0  0  0  0  0  0  0  0  0  0
    4.7702    0.6639   -2.5434 C   0  0  0  0  0  0  0  0  0  0  0  0
    6.4396   -0.1377   -4.2779 C   0  0  0  0  0  0  0  0  0  0  0  0
    5.4551   -0.2839   -5.4094 C   0  0  0  0  0  0  0  0  0  0  0  0
    4.6937    0.7991   -5.8074 C   0  0  0  0  0  0  0  0  0  0  0  0
    3.7906    0.6651   -6.8453 C   0  0  0  0  0  0  0  0  0  0  0  0
    3.6491   -0.5519   -7.4856 C   0  0  0  0  0  0  0  0  0  0  0  0
    4.4111   -1.6347   -7.0882 C   0  0  0  0  0  0  0  0  0  0  0  0
    5.3174   -1.4994   -6.0531 C   0  0  0  0  0  0  0  0  0  0  0  0
    6.6086    0.8223    0.3681 C   0  0  0  0  0  0  0  0  0  0  0  0
    6.3899    2.0102    0.3364 O   0  0  0  0  0  0  0  0  0  0  0  0
    7.5095    0.3286    1.2320 O   0  0  0  0  0  0  0  0  0  0  0  0
   -0.7967    2.0091   -1.2942 O   0  0  0  0  0  0  0  0  0  0  0  0
   -0.8713    2.0637    1.5100 C   0  0  0  0  0  0  0  0  0  0  0  0
   -2.2638    1.4343    1.5844 C   0  0  0  0  0  0  0  0  0  0  0  0
   -2.9800    1.9277    2.8432 C   0  0  0  0  0  0  0  0  0  0  0  0
   -4.3725    1.2983    2.9176 C   0  0  0  0  0  0  0  0  0  0  0  0
   -5.0779    1.7843    4.1574 C   0  0  0  0  0  0  0  0  0  0  0  0
   -5.8511    2.9291    4.1089 C   0  0  0  0  0  0  0  0  0  0  0  0
   -6.4981    3.3749    5.2462 C   0  0  0  0  0  0  0  0  0  0  0  0
   -6.3722    2.6757    6.4320 C   0  0  0  0  0  0  0  0  0  0  0  0
   -5.5998    1.5303    6.4803 C   0  0  0  0  0  0  0  0  0  0  0  0
   -4.9563    1.0821    5.3419 C   0  0  0  0  0  0  0  0  0  0  0  0
    1.9930    0.9716   -1.7017 H   0  0  0  0  0  0  0  0  0  0  0  0
    3.3020    3.6417   -1.0191 H   0  0  0  0  0  0  0  0  0  0  0  0
    3.7197    2.6439   -2.4326 H   0  0  0  0  0  0  0  0  0  0  0  0
    1.3765    2.7927   -3.2300 H   0  0  0  0  0  0  0  0  0  0  0  0
    0.9588    3.7905   -1.8165 H   0  0  0  0  0  0  0  0  0  0  0  0
    2.6045    5.4998   -2.5368 H   0  0  0  0  0  0  0  0  0  0  0  0
    3.0222    4.5019   -3.9504 H   0  0  0  0  0  0  0  0  0  0  0  0
    0.6790    4.6507   -4.7478 H   0  0  0  0  0  0  0  0  0  0  0  0
    0.2613    5.6486   -3.3343 H   0  0  0  0  0  0  0  0  0  0  0  0
    5.5940   -1.0188   -0.0363 H   0  0  0  0  0  0  0  0  0  0  0  0
    7.5146    0.3233   -1.9305 H   0  0  0  0  0  0  0  0  0  0  0  0
    7.2219   -1.4250   -1.6530 H   0  0  0  0  0  0  0  0  0  0  0  0
    5.2297   -1.4218   -3.0102 H   0  0  0  0  0  0  0  0  0  0  0  0
    3.7956    0.5096   -3.0065 H   0  0  0  0  0  0  0  0  0  0  0  0
    5.1760    1.6352   -2.8261 H   0  0  0  0  0  0  0  0  0  0  0  0
    6.8123    0.8862   -4.2505 H   0  0  0  0  0  0  0  0  0  0  0  0
    7.2729   -0.8237   -4.4304 H   0  0  0  0  0  0  0  0  0  0  0  0
    4.8043    1.7499   -5.3072 H   0  0  0  0  0  0  0  0  0  0  0  0
    3.1953    1.5110   -7.1558 H   0  0  0  0  0  0  0  0  0  0  0  0
    2.9430   -0.6568   -8.2960 H   0  0  0  0  0  0  0  0  0  0  0  0
    4.3003   -2.5855   -7.5882 H   0  0  0  0  0  0  0  0  0  0  0  0
    5.9153   -2.3444   -5.7451 H   0  0  0  0  0  0  0  0  0  0  0  0
   -0.2960    1.7783    2.3908 H   0  0  0  0  0  0  0  0  0  0  0  0
   -0.9646    3.1491    1.4731 H   0  0  0  0  0  0  0  0  0  0  0  0
   -2.8391    1.7197    0.7036 H   0  0  0  0  0  0  0  0  0  0  0  0
   -2.1705    0.3489    1.6213 H   0  0  0  0  0  0  0  0  0  0  0  0
   -2.4047    1.6422    3.7239 H   0  0  0  0  0  0  0  0  0  0  0  0
   -3.0733    3.0130    2.8063 H   0  0  0  0  0  0  0  0  0  0  0  0
   -4.9478    1.5837    2.0368 H   0  0  0  0  0  0  0  0  0  0  0  0
   -4.2792    0.2129    2.9545 H   0  0  0  0  0  0  0  0  0  0  0  0
   -5.9494    3.4755    3.1825 H   0  0  0  0  0  0  0  0  0  0  0  0
   -7.1016    4.2698    5.2085 H   0  0  0  0  0  0  0  0  0  0  0  0
   -6.8771    3.0244    7.3207 H   0  0  0  0  0  0  0  0  0  0  0  0
   -5.5012    0.9841    7.4068 H   0  0  0  0  0  0  0  0  0  0  0  0
   -4.3558    0.1852    5.3788 H   0  0  0  0  0  0  0  0  0  0  0  0
    7.9579    0.9622    1.8086 H   0  0  0  0  0  0  0  0  0  0  0  0
   -0.8486    2.9728   -1.3546 H   0  0  0  0  0  0  0  0  0  0  0  0
  1  2  2  0  0  0  0
  1  3  1  0  0  0  0
  1 29  1  0  0  0  0
  1 30  1  0  0  0  0
  3  4  1  0  0  0  0
  4  5  1  0  0  0  0
  4 12  1  0  0  0  0
  4 40  1  0  0  0  0
  5  6  1  0  0  0  0
  5 41  1  0  0  0  0
  5 42  1  0  0  0  0
  6  7  1  0  0  0  0
  6 43  1  0  0  0  0
  6 44  1  0  0  0  0
  7  8  1  0  0  0  0
  7 45  1  0  0  0  0
  7 46  1  0  0  0  0
  8  9  1  0  0  0  0
  8 47  1  0  0  0  0
  8 48  1  0  0  0  0
  9 10  1  0  0  0  0
  9 11  1  0  0  0  0
 12 13  2  0  0  0  0
 12 14  1  0  0  0  0
 14 15  1  0  0  0  0
 14 18  1  0  0  0  0
 15 16  1  0  0  0  0
 15 26  1  0  0  0  0
 15 49  1  0  0  0  0
 16 17  1  0  0  0  0
 16 50  1  0  0  0  0
 16 51  1  0  0  0  0
 17 18  1  0  0  0  0
 17 19  1  0  0  0  0
 17 52  1  0  0  0  0
 18 53  1  0  0  0  0
 18 54  1  0  0  0  0
 19 20  1  0  0  0  0
 19 55  1  0  0  0  0
 19 56  1  0  0  0  0
 20 21  1  0  0  0  0
 20 25  2  0  0  0  0
 21 22  2  0  0  0  0
 21 57  1  0  0  0  0
 22 23  1  0  0  0  0
 22 58  1  0  0  0  0
 23 24  2  0  0  0  0
 23 59  1  0  0  0  0
 24 25  1  0  0  0  0
 24 60  1  0  0  0  0
 25 61  1  0  0  0  0
 26 27  2  0  0  0  0
 26 28  1  0  0  0  0
 28 75  1  0  0  0  0
 29 76  1  0  0  0  0
 30 31  1  0  0  0  0
 30 62  1  0  0  0  0
 30 63  1  0  0  0  0
 31 32  1  0  0  0  0
 31 64  1  0  0  0  0
 31 65  1  0  0  0  0
 32 33  1  0  0  0  0
 32 66  1  0  0  0  0
 32 67  1  0  0  0  0
 33 34  1  0  0  0  0
 33 68  1  0  0  0  0
 33 69  1  0  0  0  0
 34 35  1  0  0  0  0
 34 39  2  0  0  0  0
 35 36  2  0  0  0  0
 35 70  1  0  0  0  0
 36 37  1  0  0  0  0
 36 71  1  0  0  0  0
 37 38  2  0  0  0  0
 37 72  1  0  0  0  0
 38 39  1  0  0  0  0
 38 73  1  0  0  0  0
 39 74  1  0  0  0  0
M  END
>  <Activity>
9.05

>  <set>
1

>  <Min_dist>
999.9

>  <Avg_dist>
999.9

$$$$
SQ29852_2T
 Wcorina  06231023583D 1   1.00000     0.00000              
CORINA evaluation license 3.48 0067  22.01.2010
 74 76  0  0  0  0  0  0  0  0999 V2000
   -0.0225    1.8097    0.0120 S   0  0  0  0  0  0  0  0  0  0  0  0
   -0.3179    0.0240   -0.1082 C   0  0  0  0  0  0  0  0  0  0  0  0
    0.0905   -0.5138   -1.5024 C   0  0  0  0  0  0  0  0  0  0  0  0
   -0.7213   -1.7299   -1.6904 N   0  0  0  0  0  0  0  0  0  0  0  0
   -1.9239   -1.6285   -0.8509 C   0  0  0  0  0  0  0  0  0  0  0  0
   -1.8369   -0.2912   -0.0855 C   0  0  0  0  0  0  0  0  0  0  0  0
   -3.1567   -1.6437   -1.7175 C   0  0  0  0  0  0  0  0  0  0  0  0
   -3.0503   -1.7304   -2.9180 O   0  0  0  0  0  0  0  0  0  0  0  0
   -4.3730   -1.5609   -1.1559 O   0  0  0  0  0  0  0  0  0  0  0  0
   -0.4124   -2.7633   -2.4987 C   0  0  0  0  0  0  0  0  0  0  0  0
   -1.1580   -3.7167   -2.5758 O   0  0  0  0  0  0  0  0  0  0  0  0
    0.8594   -2.7340   -3.3066 C   0  0  0  0  0  0  0  0  0  0  0  0
    0.9614   -3.9326   -4.0779 O   0  0  0  0  0  0  0  0  0  0  0  0
    2.1820   -4.9715   -3.9266 P   0  0  0  0  0  0  0  0  0  0  0  0
    3.4641   -4.2579   -4.1202 O   0  0  0  0  0  0  0  0  0  0  0  0
    2.1495   -5.6273   -2.4565 O   0  0  0  0  0  0  0  0  0  0  0  0
    2.0218   -6.2843   -5.1812 C   0  0  0  0  0  0  0  0  0  0  0  0
    3.2455   -7.2007   -5.1197 C   0  0  0  0  0  0  0  0  0  0  0  0
    3.1110   -8.3025   -6.1727 C   0  0  0  0  0  0  0  0  0  0  0  0
    4.3346   -9.2189   -6.1111 C   0  0  0  0  0  0  0  0  0  0  0  0
    4.2021  -10.3041   -7.1483 C   0  0  0  0  0  0  0  0  0  0  0  0
    4.7016  -10.1074   -8.4222 C   0  0  0  0  0  0  0  0  0  0  0  0
    4.5801  -11.1029   -9.3736 C   0  0  0  0  0  0  0  0  0  0  0  0
    3.9595  -12.2952   -9.0510 C   0  0  0  0  0  0  0  0  0  0  0  0
    3.4608  -12.4923   -7.7769 C   0  0  0  0  0  0  0  0  0  0  0  0
    3.5862  -11.4985   -6.8243 C   0  0  0  0  0  0  0  0  0  0  0  0
    0.8406   -1.5246   -4.2436 C   0  0  0  0  0  0  0  0  0  0  0  0
    2.1818   -1.4237   -4.9729 C   0  0  0  0  0  0  0  0  0  0  0  0
    2.1630   -0.2143   -5.9100 C   0  0  0  0  0  0  0  0  0  0  0  0
    3.5042   -0.1134   -6.6393 C   0  0  0  0  0  0  0  0  0  0  0  0
    3.4862    1.0477   -7.5389 N   0  0  0  0  0  0  0  0  0  0  0  0
    3.2691    1.8935   -7.0334 H   0  0  0  0  0  0  0  0  0  0  0  0
    4.3617    1.1362   -8.0327 H   0  0  0  0  0  0  0  0  0  0  0  0
   -0.3582    2.1538    1.7072 C   0  0  0  0  0  0  0  0  0  0  0  0
   -0.3586    3.4660    2.1648 C   0  0  0  0  0  0  0  0  0  0  0  0
   -0.6220    3.7319    3.4939 C   0  0  0  0  0  0  0  0  0  0  0  0
   -0.8847    2.6941    4.3695 C   0  0  0  0  0  0  0  0  0  0  0  0
   -0.8847    1.3869    3.9178 C   0  0  0  0  0  0  0  0  0  0  0  0
   -0.6287    1.1140    2.5886 C   0  0  0  0  0  0  0  0  0  0  0  0
    0.2045   -0.5106    0.6851 H   0  0  0  0  0  0  0  0  0  0  0  0
   -0.1408    0.2199   -2.2746 H   0  0  0  0  0  0  0  0  0  0  0  0
    1.1522   -0.7602   -1.5178 H   0  0  0  0  0  0  0  0  0  0  0  0
   -1.9543   -2.4584   -0.1449 H   0  0  0  0  0  0  0  0  0  0  0  0
   -2.1910   -0.4093    0.9386 H   0  0  0  0  0  0  0  0  0  0  0  0
   -2.3999    0.4862   -0.6021 H   0  0  0  0  0  0  0  0  0  0  0  0
    1.7148   -2.6601   -2.6351 H   0  0  0  0  0  0  0  0  0  0  0  0
    1.1215   -6.8666   -4.9849 H   0  0  0  0  0  0  0  0  0  0  0  0
    1.9545   -5.8341   -6.1716 H   0  0  0  0  0  0  0  0  0  0  0  0
    4.1457   -6.6184   -5.3160 H   0  0  0  0  0  0  0  0  0  0  0  0
    3.3127   -7.6509   -4.1293 H   0  0  0  0  0  0  0  0  0  0  0  0
    2.2107   -8.8848   -5.9764 H   0  0  0  0  0  0  0  0  0  0  0  0
    3.0437   -7.8523   -7.1631 H   0  0  0  0  0  0  0  0  0  0  0  0
    5.2349   -8.6366   -6.3075 H   0  0  0  0  0  0  0  0  0  0  0  0
    4.4019   -9.6691   -5.1208 H   0  0  0  0  0  0  0  0  0  0  0  0
    5.1865   -9.1759   -8.6742 H   0  0  0  0  0  0  0  0  0  0  0  0
    4.9697  -10.9489  -10.3691 H   0  0  0  0  0  0  0  0  0  0  0  0
    3.8639  -13.0727   -9.7946 H   0  0  0  0  0  0  0  0  0  0  0  0
    2.9756  -13.4237   -7.5250 H   0  0  0  0  0  0  0  0  0  0  0  0
    3.1999  -11.6538   -5.8278 H   0  0  0  0  0  0  0  0  0  0  0  0
    0.0386   -1.6421   -4.9724 H   0  0  0  0  0  0  0  0  0  0  0  0
    0.6737   -0.6175   -3.6627 H   0  0  0  0  0  0  0  0  0  0  0  0
    2.9838   -1.3063   -4.2441 H   0  0  0  0  0  0  0  0  0  0  0  0
    2.3487   -2.3308   -5.5538 H   0  0  0  0  0  0  0  0  0  0  0  0
    1.3611   -0.3318   -6.6388 H   0  0  0  0  0  0  0  0  0  0  0  0
    1.9961    0.6928   -5.3291 H   0  0  0  0  0  0  0  0  0  0  0  0
    4.3062    0.0040   -5.9105 H   0  0  0  0  0  0  0  0  0  0  0  0
    3.6711   -1.0205   -7.2202 H   0  0  0  0  0  0  0  0  0  0  0  0
   -0.1528    4.2769    1.4817 H   0  0  0  0  0  0  0  0  0  0  0  0
   -0.6225    4.7514    3.8502 H   0  0  0  0  0  0  0  0  0  0  0  0
   -1.0900    2.9049    5.4087 H   0  0  0  0  0  0  0  0  0  0  0  0
   -1.0899    0.5790    4.6045 H   0  0  0  0  0  0  0  0  0  0  0  0
   -0.6336    0.0933    2.2356 H   0  0  0  0  0  0  0  0  0  0  0  0
   -5.1339   -1.5746   -1.7525 H   0  0  0  0  0  0  0  0  0  0  0  0
    1.3362   -6.1121   -2.2600 H   0  0  0  0  0  0  0  0  0  0  0  0
  1  2  1  0  0  0  0
  1 34  1  0  0  0  0
  2  3  1  0  0  0  0
  2  6  1  0  0  0  0
  2 40  1  0  0  0  0
  3  4  1  0  0  0  0
  3 41  1  0  0  0  0
  3 42  1  0  0  0  0
  4  5  1  0  0  0  0
  4 10  1  0  0  0  0
  5  6  1  0  0  0  0
  5  7  1  0  0  0  0
  5 43  1  0  0  0  0
  6 44  1  0  0  0  0
  6 45  1  0  0  0  0
  7  8  2  0  0  0  0
  7  9  1  0  0  0  0
  9 73  1  0  0  0  0
 10 11  2  0  0  0  0
 10 12  1  0  0  0  0
 12 13  1  0  0  0  0
 12 27  1  0  0  0  0
 12 46  1  0  0  0  0
 13 14  1  0  0  0  0
 14 15  2  0  0  0  0
 14 16  1  0  0  0  0
 14 17  1  0  0  0  0
 16 74  1  0  0  0  0
 17 18  1  0  0  0  0
 17 47  1  0  0  0  0
 17 48  1  0  0  0  0
 18 19  1  0  0  0  0
 18 49  1  0  0  0  0
 18 50  1  0  0  0  0
 19 20  1  0  0  0  0
 19 51  1  0  0  0  0
 19 52  1  0  0  0  0
 20 21  1  0  0  0  0
 20 53  1  0  0  0  0
 20 54  1  0  0  0  0
 21 22  1  0  0  0  0
 21 26  2  0  0  0  0
 22 23  2  0  0  0  0
 22 55  1  0  0  0  0
 23 24  1  0  0  0  0
 23 56  1  0  0  0  0
 24 25  2  0  0  0  0
 24 57  1  0  0  0  0
 25 26  1  0  0  0  0
 25 58  1  0  0  0  0
 26 59  1  0  0  0  0
 27 28  1  0  0  0  0
 27 60  1  0  0  0  0
 27 61  1  0  0  0  0
 28 29  1  0  0  0  0
 28 62  1  0  0  0  0
 28 63  1  0  0  0  0
 29 30  1  0  0  0  0
 29 64  1  0  0  0  0
 29 65  1  0  0  0  0
 30 31  1  0  0  0  0
 30 66  1  0  0  0  0
 30 67  1  0  0  0  0
 31 32  1  0  0  0  0
 31 33  1  0  0  0  0
 34 35  1  0  0  0  0
 34 39  2  0  0  0  0
 35 36  2  0  0  0  0
 35 68  1  0  0  0  0
 36 37  1  0  0  0  0
 36 69  1  0  0  0  0
 37 38  2  0  0  0  0
 37 70  1  0  0  0  0
 38 39  1  0  0  0  0
 38 71  1  0  0  0  0
 39 72  1  0  0  0  0
M  END
>  <Activity>
9.28

>  <set>
1

>  <Min_dist>
999.9

>  <Avg_dist>
999.9

$$$$
SQ29852_2U
 Wcorina  06231023583D 1   1.00000     0.00000              
CORINA evaluation license 3.48 0067  22.01.2010
 67 68  0  0  0  0  0  0  0  0999 V2000
   -3.0242   -0.6104   -0.7523 S   0  0  0  0  0  0  0  0  0  0  0  0
   -1.9302   -0.8033    0.6817 C   0  0  0  0  0  0  0  0  0  0  0  0
   -1.3042   -2.2198    0.7159 C   0  0  0  0  0  0  0  0  0  0  0  0
   -0.0538   -2.0615    1.4808 N   0  0  0  0  0  0  0  0  0  0  0  0
    0.3809   -0.6600    1.3887 C   0  0  0  0  0  0  0  0  0  0  0  0
   -0.6698    0.0910    0.5440 C   0  0  0  0  0  0  0  0  0  0  0  0
    0.4577   -0.0556    2.7670 C   0  0  0  0  0  0  0  0  0  0  0  0
    0.1788   -0.7222    3.7354 O   0  0  0  0  0  0  0  0  0  0  0  0
    0.8360    1.2233    2.9189 O   0  0  0  0  0  0  0  0  0  0  0  0
    0.5845   -3.0393    2.1536 C   0  0  0  0  0  0  0  0  0  0  0  0
    0.0806   -4.1384    2.2492 O   0  0  0  0  0  0  0  0  0  0  0  0
    1.9245   -2.7671    2.7872 C   0  0  0  0  0  0  0  0  0  0  0  0
    2.2854   -3.8644    3.6285 O   0  0  0  0  0  0  0  0  0  0  0  0
    2.5509   -3.7075    5.2087 P   0  0  0  0  0  0  0  0  0  0  0  0
    3.5824   -2.6706    5.4350 O   0  0  0  0  0  0  0  0  0  0  0  0
    1.1846   -3.2746    5.9421 O   0  0  0  0  0  0  0  0  0  0  0  0
    3.1282   -5.2974    5.8886 C   0  0  0  0  0  0  0  0  0  0  0  0
    3.4992   -5.1174    7.3620 C   0  0  0  0  0  0  0  0  0  0  0  0
    3.9836   -6.4517    7.9327 C   0  0  0  0  0  0  0  0  0  0  0  0
    4.3546   -6.2716    9.4061 C   0  0  0  0  0  0  0  0  0  0  0  0
    4.8318   -7.5859    9.9682 C   0  0  0  0  0  0  0  0  0  0  0  0
    6.1728   -7.9164    9.9101 C   0  0  0  0  0  0  0  0  0  0  0  0
    6.6105   -9.1220   10.4257 C   0  0  0  0  0  0  0  0  0  0  0  0
    5.7073   -9.9970   10.9997 C   0  0  0  0  0  0  0  0  0  0  0  0
    4.3664   -9.6661   11.0586 C   0  0  0  0  0  0  0  0  0  0  0  0
    3.9294   -8.4586   10.5469 C   0  0  0  0  0  0  0  0  0  0  0  0
    2.9802   -2.5944    1.6933 C   0  0  0  0  0  0  0  0  0  0  0  0
    4.3108   -2.1858    2.3286 C   0  0  0  0  0  0  0  0  0  0  0  0
    5.3665   -2.0131    1.2348 C   0  0  0  0  0  0  0  0  0  0  0  0
    6.6970   -1.6045    1.8701 C   0  0  0  0  0  0  0  0  0  0  0  0
    7.7106   -1.4387    0.8198 N   0  0  0  0  0  0  0  0  0  0  0  0
    8.5992   -1.1686    1.2142 H   0  0  0  0  0  0  0  0  0  0  0  0
    7.8003   -2.2786    0.2679 H   0  0  0  0  0  0  0  0  0  0  0  0
   -4.3788   -1.7612   -0.3899 C   0  0  0  0  0  0  0  0  0  0  0  0
   -2.4627   -0.5890    1.6084 H   0  0  0  0  0  0  0  0  0  0  0  0
   -1.9721   -2.9177    1.2210 H   0  0  0  0  0  0  0  0  0  0  0  0
   -1.0891   -2.5641   -0.2957 H   0  0  0  0  0  0  0  0  0  0  0  0
    1.3551   -0.6053    0.9028 H   0  0  0  0  0  0  0  0  0  0  0  0
   -0.3539    0.1545   -0.4972 H   0  0  0  0  0  0  0  0  0  0  0  0
   -0.8551    1.0842    0.9531 H   0  0  0  0  0  0  0  0  0  0  0  0
    1.8663   -1.8562    3.3831 H   0  0  0  0  0  0  0  0  0  0  0  0
    2.3344   -6.0393    5.8019 H   0  0  0  0  0  0  0  0  0  0  0  0
    4.0028   -5.6344    5.3323 H   0  0  0  0  0  0  0  0  0  0  0  0
    4.2930   -4.3754    7.4488 H   0  0  0  0  0  0  0  0  0  0  0  0
    2.6245   -4.7804    7.9184 H   0  0  0  0  0  0  0  0  0  0  0  0
    3.1898   -7.1936    7.8460 H   0  0  0  0  0  0  0  0  0  0  0  0
    4.8583   -6.7887    7.3764 H   0  0  0  0  0  0  0  0  0  0  0  0
    5.1485   -5.5297    9.4928 H   0  0  0  0  0  0  0  0  0  0  0  0
    3.4800   -5.9347    9.9624 H   0  0  0  0  0  0  0  0  0  0  0  0
    6.8785   -7.2328    9.4617 H   0  0  0  0  0  0  0  0  0  0  0  0
    7.6582   -9.3805   10.3797 H   0  0  0  0  0  0  0  0  0  0  0  0
    6.0492  -10.9392   11.4019 H   0  0  0  0  0  0  0  0  0  0  0  0
    3.6607  -10.3498   11.5068 H   0  0  0  0  0  0  0  0  0  0  0  0
    2.8823   -8.1985   10.5962 H   0  0  0  0  0  0  0  0  0  0  0  0
    3.1068   -3.5358    1.1587 H   0  0  0  0  0  0  0  0  0  0  0  0
    2.6578   -1.8211    0.9961 H   0  0  0  0  0  0  0  0  0  0  0  0
    4.1842   -1.2444    2.8633 H   0  0  0  0  0  0  0  0  0  0  0  0
    4.6331   -2.9591    3.0259 H   0  0  0  0  0  0  0  0  0  0  0  0
    5.4931   -2.9545    0.7001 H   0  0  0  0  0  0  0  0  0  0  0  0
    5.0441   -1.2398    0.5375 H   0  0  0  0  0  0  0  0  0  0  0  0
    6.5704   -0.6631    2.4047 H   0  0  0  0  0  0  0  0  0  0  0  0
    7.0194   -2.3778    2.5673 H   0  0  0  0  0  0  0  0  0  0  0  0
   -5.1090   -1.7290   -1.1985 H   0  0  0  0  0  0  0  0  0  0  0  0
   -3.9820   -2.7723   -0.2988 H   0  0  0  0  0  0  0  0  0  0  0  0
   -4.8594   -1.4738    0.5453 H   0  0  0  0  0  0  0  0  0  0  0  0
    0.8703    1.5666    3.8222 H   0  0  0  0  0  0  0  0  0  0  0  0
    0.4629   -3.9093    5.8357 H   0  0  0  0  0  0  0  0  0  0  0  0
  1  2  1  0  0  0  0
  1 34  1  0  0  0  0
  2  3  1  0  0  0  0
  2  6  1  0  0  0  0
  2 35  1  0  0  0  0
  3  4  1  0  0  0  0
  3 36  1  0  0  0  0
  3 37  1  0  0  0  0
  4  5  1  0  0  0  0
  4 10  1  0  0  0  0
  5  6  1  0  0  0  0
  5  7  1  0  0  0  0
  5 38  1  0  0  0  0
  6 39  1  0  0  0  0
  6 40  1  0  0  0  0
  7  8  2  0  0  0  0
  7  9  1  0  0  0  0
  9 66  1  0  0  0  0
 10 11  2  0  0  0  0
 10 12  1  0  0  0  0
 12 13  1  0  0  0  0
 12 27  1  0  0  0  0
 12 41  1  0  0  0  0
 13 14  1  0  0  0  0
 14 15  2  0  0  0  0
 14 16  1  0  0  0  0
 14 17  1  0  0  0  0
 16 67  1  0  0  0  0
 17 18  1  0  0  0  0
 17 42  1  0  0  0  0
 17 43  1  0  0  0  0
 18 19  1  0  0  0  0
 18 44  1  0  0  0  0
 18 45  1  0  0  0  0
 19 20  1  0  0  0  0
 19 46  1  0  0  0  0
 19 47  1  0  0  0  0
 20 21  1  0  0  0  0
 20 48  1  0  0  0  0
 20 49  1  0  0  0  0
 21 22  1  0  0  0  0
 21 26  2  0  0  0  0
 22 23  2  0  0  0  0
 22 50  1  0  0  0  0
 23 24  1  0  0  0  0
 23 51  1  0  0  0  0
 24 25  2  0  0  0  0
 24 52  1  0  0  0  0
 25 26  1  0  0  0  0
 25 53  1  0  0  0  0
 26 54  1  0  0  0  0
 27 28  1  0  0  0  0
 27 55  1  0  0  0  0
 27 56  1  0  0  0  0
 28 29  1  0  0  0  0
 28 57  1  0  0  0  0
 28 58  1  0  0  0  0
 29 30  1  0  0  0  0
 29 59  1  0  0  0  0
 29 60  1  0  0  0  0
 30 31  1  0  0  0  0
 30 61  1  0  0  0  0
 30 62  1  0  0  0  0
 31 32  1  0  0  0  0
 31 33  1  0  0  0  0
 34 63  1  0  0  0  0
 34 64  1  0  0  0  0
 34 65  1  0  0  0  0
M  END
>  <Activity>
9.28

>  <set>
1

>  <Min_dist>
999.9

>  <Avg_dist>
999.9

$$$$
SQ29852_2V
 Wcorina  06231023583D 1   1.00000     0.00000              
CORINA evaluation license 3.48 0067  22.01.2010
 67 68  0  0  0  0  0  0  0  0999 V2000
   -0.0225    1.8097    0.0120 S   0  0  0  0  0  0  0  0  0  0  0  0
    0.0021   -0.0041    0.0020 C   0  0  0  0  0  0  0  0  0  0  0  0
    0.5746   -0.5443   -1.3322 C   0  0  0  0  0  0  0  0  0  0  0  0
   -0.0032   -1.8934   -1.4720 N   0  0  0  0  0  0  0  0  0  0  0  0
   -1.2504   -1.9549   -0.6960 C   0  0  0  0  0  0  0  0  0  0  0  0
   -1.4386   -0.5797   -0.0214 C   0  0  0  0  0  0  0  0  0  0  0  0
   -2.4116   -2.2388   -1.6137 C   0  0  0  0  0  0  0  0  0  0  0  0
   -2.2247   -2.3773   -2.7994 O   0  0  0  0  0  0  0  0  0  0  0  0
   -3.6534   -2.3377   -1.1139 O   0  0  0  0  0  0  0  0  0  0  0  0
    0.5242   -2.9029   -2.1926 C   0  0  0  0  0  0  0  0  0  0  0  0
   -0.0401   -3.9755   -2.2371 O   0  0  0  0  0  0  0  0  0  0  0  0
    1.8150   -2.6989   -2.9431 C   0  0  0  0  0  0  0  0  0  0  0  0
    2.1655   -3.9050   -3.6246 O   0  0  0  0  0  0  0  0  0  0  0  0
    3.5368   -4.7019   -3.3478 P   0  0  0  0  0  0  0  0  0  0  0  0
    4.6851   -3.7867   -3.5327 O   0  0  0  0  0  0  0  0  0  0  0  0
    3.5357   -5.2637   -1.8390 O   0  0  0  0  0  0  0  0  0  0  0  0
    3.6761   -6.0953   -4.5150 C   0  0  0  0  0  0  0  0  0  0  0  0
    5.0342   -6.7767   -4.3359 C   0  0  0  0  0  0  0  0  0  0  0  0
    5.1511   -7.9462   -5.3155 C   0  0  0  0  0  0  0  0  0  0  0  0
    6.5092   -8.6276   -5.1364 C   0  0  0  0  0  0  0  0  0  0  0  0
    6.6244   -9.7795   -6.1012 C   0  0  0  0  0  0  0  0  0  0  0  0
    7.1529   -9.5748   -7.3620 C   0  0  0  0  0  0  0  0  0  0  0  0
    7.2585  -10.6314   -8.2471 C   0  0  0  0  0  0  0  0  0  0  0  0
    6.8360  -11.8928   -7.8712 C   0  0  0  0  0  0  0  0  0  0  0  0
    6.3084  -12.0977   -6.6101 C   0  0  0  0  0  0  0  0  0  0  0  0
    6.2068  -11.0420   -5.7235 C   0  0  0  0  0  0  0  0  0  0  0  0
    1.6402   -1.5701   -3.9611 C   0  0  0  0  0  0  0  0  0  0  0  0
    2.9825   -1.2788   -4.6350 C   0  0  0  0  0  0  0  0  0  0  0  0
    2.8077   -0.1500   -5.6530 C   0  0  0  0  0  0  0  0  0  0  0  0
    4.1500    0.1413   -6.3270 C   0  0  0  0  0  0  0  0  0  0  0  0
    3.9821    1.2251   -7.3044 N   0  0  0  0  0  0  0  0  0  0  0  0
    4.8554    1.4364   -7.7635 H   0  0  0  0  0  0  0  0  0  0  0  0
    3.2657    0.9973   -7.9773 H   0  0  0  0  0  0  0  0  0  0  0  0
    1.7392    2.2418   -0.0025 C   0  0  0  0  0  0  0  0  0  0  0  0
    0.5637   -0.3898    0.8528 H   0  0  0  0  0  0  0  0  0  0  0  0
    0.2637    0.0895   -2.1627 H   0  0  0  0  0  0  0  0  0  0  0  0
    1.6620   -0.6005   -1.2832 H   0  0  0  0  0  0  0  0  0  0  0  0
   -1.1765   -2.7333    0.0634 H   0  0  0  0  0  0  0  0  0  0  0  0
   -1.8237   -0.6965    0.9915 H   0  0  0  0  0  0  0  0  0  0  0  0
   -2.0975    0.0541   -0.6150 H   0  0  0  0  0  0  0  0  0  0  0  0
    2.6059   -2.4355   -2.2407 H   0  0  0  0  0  0  0  0  0  0  0  0
    2.8803   -6.8140   -4.3194 H   0  0  0  0  0  0  0  0  0  0  0  0
    3.5876   -5.7242   -5.5360 H   0  0  0  0  0  0  0  0  0  0  0  0
    5.8300   -6.0580   -4.5315 H   0  0  0  0  0  0  0  0  0  0  0  0
    5.1227   -7.1478   -3.3148 H   0  0  0  0  0  0  0  0  0  0  0  0
    4.3554   -8.6650   -5.1199 H   0  0  0  0  0  0  0  0  0  0  0  0
    5.0627   -7.5751   -6.3365 H   0  0  0  0  0  0  0  0  0  0  0  0
    7.3050   -7.9089   -5.3320 H   0  0  0  0  0  0  0  0  0  0  0  0
    6.5977   -8.9987   -4.1153 H   0  0  0  0  0  0  0  0  0  0  0  0
    7.4830   -8.5893   -7.6557 H   0  0  0  0  0  0  0  0  0  0  0  0
    7.6708  -10.4714   -9.2324 H   0  0  0  0  0  0  0  0  0  0  0  0
    6.9179  -12.7182   -8.5629 H   0  0  0  0  0  0  0  0  0  0  0  0
    5.9780  -13.0831   -6.3165 H   0  0  0  0  0  0  0  0  0  0  0  0
    5.7979  -11.2028   -4.7369 H   0  0  0  0  0  0  0  0  0  0  0  0
    0.9126   -1.8704   -4.7151 H   0  0  0  0  0  0  0  0  0  0  0  0
    1.2870   -0.6733   -3.4521 H   0  0  0  0  0  0  0  0  0  0  0  0
    3.7101   -0.9785   -3.8810 H   0  0  0  0  0  0  0  0  0  0  0  0
    3.3358   -2.1756   -5.1440 H   0  0  0  0  0  0  0  0  0  0  0  0
    2.0801   -0.4503   -6.4071 H   0  0  0  0  0  0  0  0  0  0  0  0
    2.4544    0.7468   -5.1440 H   0  0  0  0  0  0  0  0  0  0  0  0
    4.8776    0.4416   -5.5729 H   0  0  0  0  0  0  0  0  0  0  0  0
    4.5032   -0.7555   -6.8359 H   0  0  0  0  0  0  0  0  0  0  0  0
    1.8474    3.3264    0.0023 H   0  0  0  0  0  0  0  0  0  0  0  0
    2.2229    1.8245    0.8807 H   0  0  0  0  0  0  0  0  0  0  0  0
    2.2059    1.8341   -0.8992 H   0  0  0  0  0  0  0  0  0  0  0  0
   -4.3659   -2.5208   -1.7415 H   0  0  0  0  0  0  0  0  0  0  0  0
    2.8087   -5.8713   -1.6460 H   0  0  0  0  0  0  0  0  0  0  0  0
  1  2  1  0  0  0  0
  1 34  1  0  0  0  0
  2  3  1  0  0  0  0
  2  6  1  0  0  0  0
  2 35  1  0  0  0  0
  3  4  1  0  0  0  0
  3 36  1  0  0  0  0
  3 37  1  0  0  0  0
  4  5  1  0  0  0  0
  4 10  1  0  0  0  0
  5  6  1  0  0  0  0
  5  7  1  0  0  0  0
  5 38  1  0  0  0  0
  6 39  1  0  0  0  0
  6 40  1  0  0  0  0
  7  8  2  0  0  0  0
  7  9  1  0  0  0  0
  9 66  1  0  0  0  0
 10 11  2  0  0  0  0
 10 12  1  0  0  0  0
 12 13  1  0  0  0  0
 12 27  1  0  0  0  0
 12 41  1  0  0  0  0
 13 14  1  0  0  0  0
 14 15  2  0  0  0  0
 14 16  1  0  0  0  0
 14 17  1  0  0  0  0
 16 67  1  0  0  0  0
 17 18  1  0  0  0  0
 17 42  1  0  0  0  0
 17 43  1  0  0  0  0
 18 19  1  0  0  0  0
 18 44  1  0  0  0  0
 18 45  1  0  0  0  0
 19 20  1  0  0  0  0
 19 46  1  0  0  0  0
 19 47  1  0  0  0  0
 20 21  1  0  0  0  0
 20 48  1  0  0  0  0
 20 49  1  0  0  0  0
 21 22  1  0  0  0  0
 21 26  2  0  0  0  0
 22 23  2  0  0  0  0
 22 50  1  0  0  0  0
 23 24  1  0  0  0  0
 23 51  1  0  0  0  0
 24 25  2  0  0  0  0
 24 52  1  0  0  0  0
 25 26  1  0  0  0  0
 25 53  1  0  0  0  0
 26 54  1  0  0  0  0
 27 28  1  0  0  0  0
 27 55  1  0  0  0  0
 27 56  1  0  0  0  0
 28 29  1  0  0  0  0
 28 57  1  0  0  0  0
 28 58  1  0  0  0  0
 29 30  1  0  0  0  0
 29 59  1  0  0  0  0
 29 60  1  0  0  0  0
 30 31  1  0  0  0  0
 30 61  1  0  0  0  0
 30 62  1  0  0  0  0
 31 32  1  0  0  0  0
 31 33  1  0  0  0  0
 34 63  1  0  0  0  0
 34 64  1  0  0  0  0
 34 65  1  0  0  0  0
M  END
>  <Activity>
8.72

>  <set>
1

>  <Min_dist>
999.9

>  <Avg_dist>
999.9

$$$$
SQ29852_2W
 Wcorina  06231023583D 1   1.00000     0.00000              
CORINA evaluation license 3.48 0067  22.01.2010
 71 72  0  0  0  0  0  0  0  0999 V2000
   -0.1939    1.7947   -0.0572 S   0  0  0  0  0  0  0  0  0  0  0  0
   -0.0045   -0.0083    0.0063 C   0  0  0  0  0  0  0  0  0  0  0  0
    0.8050   -0.4379    1.2553 C   0  0  0  0  0  0  0  0  0  0  0  0
   -0.1720   -0.4298    2.3593 N   0  0  0  0  0  0  0  0  0  0  0  0
   -1.5194   -0.6058    1.7979 C   0  0  0  0  0  0  0  0  0  0  0  0
   -1.3680   -0.7019    0.2651 C   0  0  0  0  0  0  0  0  0  0  0  0
   -2.1358   -1.8728    2.3325 C   0  0  0  0  0  0  0  0  0  0  0  0
   -1.4343   -2.7264    2.8215 O   0  0  0  0  0  0  0  0  0  0  0  0
   -3.4643   -2.0531    2.2653 O   0  0  0  0  0  0  0  0  0  0  0  0
    0.1214   -0.2857    3.6668 C   0  0  0  0  0  0  0  0  0  0  0  0
   -0.7671   -0.2948    4.4923 O   0  0  0  0  0  0  0  0  0  0  0  0
    1.5535   -0.1133    4.1031 C   0  0  0  0  0  0  0  0  0  0  0  0
    1.6057    0.0186    5.5251 O   0  0  0  0  0  0  0  0  0  0  0  0
    2.2015    1.3191    6.2638 P   0  0  0  0  0  0  0  0  0  0  0  0
    3.5793    1.5705    5.7854 O   0  0  0  0  0  0  0  0  0  0  0  0
    1.2772    2.5951    5.9325 O   0  0  0  0  0  0  0  0  0  0  0  0
    2.2254    1.0374    8.0648 C   0  0  0  0  0  0  0  0  0  0  0  0
    2.9053    2.2204    8.7570 C   0  0  0  0  0  0  0  0  0  0  0  0
    2.9254    1.9839   10.2685 C   0  0  0  0  0  0  0  0  0  0  0  0
    3.6053    3.1669   10.9608 C   0  0  0  0  0  0  0  0  0  0  0  0
    3.6251    2.9340   12.4495 C   0  0  0  0  0  0  0  0  0  0  0  0
    4.6929    2.2774   13.0323 C   0  0  0  0  0  0  0  0  0  0  0  0
    4.7110    2.0637   14.3979 C   0  0  0  0  0  0  0  0  0  0  0  0
    3.6616    2.5071   15.1808 C   0  0  0  0  0  0  0  0  0  0  0  0
    2.5943    3.1646   14.5982 C   0  0  0  0  0  0  0  0  0  0  0  0
    2.5782    3.3821   13.2332 C   0  0  0  0  0  0  0  0  0  0  0  0
    2.3681   -1.3353    3.6740 C   0  0  0  0  0  0  0  0  0  0  0  0
    3.8441   -1.1064    4.0054 C   0  0  0  0  0  0  0  0  0  0  0  0
    4.6586   -2.3284    3.5763 C   0  0  0  0  0  0  0  0  0  0  0  0
    6.1346   -2.0995    3.9077 C   0  0  0  0  0  0  0  0  0  0  0  0
    6.9167   -3.2728    3.4957 N   0  0  0  0  0  0  0  0  0  0  0  0
    7.8957   -3.1461    3.7041 H   0  0  0  0  0  0  0  0  0  0  0  0
    6.5612   -4.1135    3.9259 H   0  0  0  0  0  0  0  0  0  0  0  0
    0.7652   -0.6317   -1.5134 S   0  0  0  0  0  0  0  0  0  0  0  0
    2.3206    0.2984   -1.5942 C   0  0  0  0  0  0  0  0  0  0  0  0
   -1.0494    2.0598   -1.6347 C   0  0  0  0  0  0  0  0  0  0  0  0
    1.2129   -1.4392    1.1170 H   0  0  0  0  0  0  0  0  0  0  0  0
    1.6057    0.2750    1.4521 H   0  0  0  0  0  0  0  0  0  0  0  0
   -2.1432    0.2499    2.0559 H   0  0  0  0  0  0  0  0  0  0  0  0
   -2.1743   -0.1667   -0.2364 H   0  0  0  0  0  0  0  0  0  0  0  0
   -1.3377   -1.7435   -0.0549 H   0  0  0  0  0  0  0  0  0  0  0  0
    1.9693    0.7815    3.6398 H   0  0  0  0  0  0  0  0  0  0  0  0
    1.2034    0.9406    8.4310 H   0  0  0  0  0  0  0  0  0  0  0  0
    2.7774    0.1230    8.2822 H   0  0  0  0  0  0  0  0  0  0  0  0
    3.9274    2.3172    8.3908 H   0  0  0  0  0  0  0  0  0  0  0  0
    2.3533    3.1348    8.5396 H   0  0  0  0  0  0  0  0  0  0  0  0
    1.9034    1.8871   10.6348 H   0  0  0  0  0  0  0  0  0  0  0  0
    3.4774    1.0696   10.4859 H   0  0  0  0  0  0  0  0  0  0  0  0
    4.6273    3.2638   10.5945 H   0  0  0  0  0  0  0  0  0  0  0  0
    3.0533    4.0813   10.7434 H   0  0  0  0  0  0  0  0  0  0  0  0
    5.5127    1.9309   12.4205 H   0  0  0  0  0  0  0  0  0  0  0  0
    5.5449    1.5500   14.8530 H   0  0  0  0  0  0  0  0  0  0  0  0
    3.6755    2.3395   16.2477 H   0  0  0  0  0  0  0  0  0  0  0  0
    1.7742    3.5107   15.2099 H   0  0  0  0  0  0  0  0  0  0  0  0
    1.7460    3.8990   12.7785 H   0  0  0  0  0  0  0  0  0  0  0  0
    2.0087   -2.2164    4.2057 H   0  0  0  0  0  0  0  0  0  0  0  0
    2.2561   -1.4879    2.6006 H   0  0  0  0  0  0  0  0  0  0  0  0
    4.2034   -0.2253    3.4738 H   0  0  0  0  0  0  0  0  0  0  0  0
    3.9560   -0.9538    5.0789 H   0  0  0  0  0  0  0  0  0  0  0  0
    4.2993   -3.2095    4.1080 H   0  0  0  0  0  0  0  0  0  0  0  0
    4.5466   -2.4810    2.5029 H   0  0  0  0  0  0  0  0  0  0  0  0
    6.4940   -1.2184    3.3760 H   0  0  0  0  0  0  0  0  0  0  0  0
    6.2466   -1.9469    4.9811 H   0  0  0  0  0  0  0  0  0  0  0  0
    2.8370    0.0626   -2.5247 H   0  0  0  0  0  0  0  0  0  0  0  0
    2.1074    1.3667   -1.5576 H   0  0  0  0  0  0  0  0  0  0  0  0
    2.9519    0.0247   -0.7489 H   0  0  0  0  0  0  0  0  0  0  0  0
   -1.9621    1.4642   -1.6576 H   0  0  0  0  0  0  0  0  0  0  0  0
   -1.3015    3.1151   -1.7384 H   0  0  0  0  0  0  0  0  0  0  0  0
   -0.3987    1.7592   -2.4559 H   0  0  0  0  0  0  0  0  0  0  0  0
   -3.8134   -2.8817    2.6211 H   0  0  0  0  0  0  0  0  0  0  0  0
    0.3584    2.5001    6.2187 H   0  0  0  0  0  0  0  0  0  0  0  0
  1  2  1  0  0  0  0
  1 36  1  0  0  0  0
  2  3  1  0  0  0  0
  2  6  1  0  0  0  0
  2 34  1  0  0  0  0
  3  4  1  0  0  0  0
  3 37  1  0  0  0  0
  3 38  1  0  0  0  0
  4  5  1  0  0  0  0
  4 10  1  0  0  0  0
  5  6  1  0  0  0  0
  5  7  1  0  0  0  0
  5 39  1  0  0  0  0
  6 40  1  0  0  0  0
  6 41  1  0  0  0  0
  7  8  2  0  0  0  0
  7  9  1  0  0  0  0
  9 70  1  0  0  0  0
 10 11  2  0  0  0  0
 10 12  1  0  0  0  0
 12 13  1  0  0  0  0
 12 27  1  0  0  0  0
 12 42  1  0  0  0  0
 13 14  1  0  0  0  0
 14 15  2  0  0  0  0
 14 16  1  0  0  0  0
 14 17  1  0  0  0  0
 16 71  1  0  0  0  0
 17 18  1  0  0  0  0
 17 43  1  0  0  0  0
 17 44  1  0  0  0  0
 18 19  1  0  0  0  0
 18 45  1  0  0  0  0
 18 46  1  0  0  0  0
 19 20  1  0  0  0  0
 19 47  1  0  0  0  0
 19 48  1  0  0  0  0
 20 21  1  0  0  0  0
 20 49  1  0  0  0  0
 20 50  1  0  0  0  0
 21 22  1  0  0  0  0
 21 26  2  0  0  0  0
 22 23  2  0  0  0  0
 22 51  1  0  0  0  0
 23 24  1  0  0  0  0
 23 52  1  0  0  0  0
 24 25  2  0  0  0  0
 24 53  1  0  0  0  0
 25 26  1  0  0  0  0
 25 54  1  0  0  0  0
 26 55  1  0  0  0  0
 27 28  1  0  0  0  0
 27 56  1  0  0  0  0
 27 57  1  0  0  0  0
 28 29  1  0  0  0  0
 28 58  1  0  0  0  0
 28 59  1  0  0  0  0
 29 30  1  0  0  0  0
 29 60  1  0  0  0  0
 29 61  1  0  0  0  0
 30 31  1  0  0  0  0
 30 62  1  0  0  0  0
 30 63  1  0  0  0  0
 31 32  1  0  0  0  0
 31 33  1  0  0  0  0
 34 35  1  0  0  0  0
 35 64  1  0  0  0  0
 35 65  1  0  0  0  0
 35 66  1  0  0  0  0
 36 67  1  0  0  0  0
 36 68  1  0  0  0  0
 36 69  1  0  0  0  0
M  END
>  <Activity>
8.59

>  <set>
1

>  <Min_dist>
999.9

>  <Avg_dist>
999.9

$$$$
SQ29852_2Y
 Wcorina  06231023583D 1   1.00000     0.00000              
CORINA evaluation license 3.48 0067  22.01.2010
 64 65  0  0  0  0  0  0  0  0999 V2000
   -0.0180    1.4758    0.0102 P   0  0  0  0  0  0  0  0  0  0  0  0
    0.0021   -0.0041    0.0020 O   0  0  0  0  0  0  0  0  0  0  0  0
    1.4924    2.0330   -0.0013 O   0  0  0  0  0  0  0  0  0  0  0  0
    2.4511    1.6628   -0.9942 C   0  0  0  0  0  0  0  0  0  0  0  0
    2.9249    2.9136   -1.7372 C   0  0  0  0  0  0  0  0  0  0  0  0
    1.7536    3.5208   -2.5119 C   0  0  0  0  0  0  0  0  0  0  0  0
    2.2273    4.7716   -3.2549 C   0  0  0  0  0  0  0  0  0  0  0  0
    1.0561    5.3789   -4.0297 C   0  0  0  0  0  0  0  0  0  0  0  0
    1.5109    6.5798   -4.7431 N   0  0  0  0  0  0  0  0  0  0  0  0
    0.7549    6.9997   -5.2629 H   0  0  0  0  0  0  0  0  0  0  0  0
    1.9243    7.2440   -4.1059 H   0  0  0  0  0  0  0  0  0  0  0  0
    3.6289    0.9960   -0.3314 C   0  0  0  0  0  0  0  0  0  0  0  0
    3.6456    0.8520    0.8727 O   0  0  0  0  0  0  0  0  0  0  0  0
    4.6635    0.5596   -1.0767 N   0  0  0  0  0  0  0  0  0  0  0  0
    5.8699   -0.1049   -0.5623 C   0  0  0  0  0  0  0  0  0  0  0  0
    6.7582   -0.4464   -1.7772 C   0  0  0  0  0  0  0  0  0  0  0  0
    5.7465   -0.4638   -2.9535 C   0  0  0  0  0  0  0  0  0  0  0  0
    4.7702    0.6639   -2.5434 C   0  0  0  0  0  0  0  0  0  0  0  0
    5.0690   -1.7198   -3.0279 O   0  0  0  0  0  0  0  0  0  0  0  0
    6.6086    0.8223    0.3681 C   0  0  0  0  0  0  0  0  0  0  0  0
    6.1772    1.9298    0.5854 O   0  0  0  0  0  0  0  0  0  0  0  0
    7.7458    0.4179    0.9553 O   0  0  0  0  0  0  0  0  0  0  0  0
   -0.7967    2.0091   -1.2942 O   0  0  0  0  0  0  0  0  0  0  0  0
   -0.8713    2.0637    1.5100 C   0  0  0  0  0  0  0  0  0  0  0  0
   -2.2638    1.4343    1.5844 C   0  0  0  0  0  0  0  0  0  0  0  0
   -2.9800    1.9277    2.8432 C   0  0  0  0  0  0  0  0  0  0  0  0
   -4.3725    1.2983    2.9176 C   0  0  0  0  0  0  0  0  0  0  0  0
   -5.0779    1.7843    4.1574 C   0  0  0  0  0  0  0  0  0  0  0  0
   -5.8511    2.9291    4.1089 C   0  0  0  0  0  0  0  0  0  0  0  0
   -6.4981    3.3749    5.2462 C   0  0  0  0  0  0  0  0  0  0  0  0
   -6.3722    2.6757    6.4320 C   0  0  0  0  0  0  0  0  0  0  0  0
   -5.5998    1.5303    6.4803 C   0  0  0  0  0  0  0  0  0  0  0  0
   -4.9563    1.0821    5.3419 C   0  0  0  0  0  0  0  0  0  0  0  0
    1.9930    0.9716   -1.7017 H   0  0  0  0  0  0  0  0  0  0  0  0
    3.3020    3.6417   -1.0191 H   0  0  0  0  0  0  0  0  0  0  0  0
    3.7197    2.6439   -2.4326 H   0  0  0  0  0  0  0  0  0  0  0  0
    1.3765    2.7927   -3.2300 H   0  0  0  0  0  0  0  0  0  0  0  0
    0.9588    3.7905   -1.8165 H   0  0  0  0  0  0  0  0  0  0  0  0
    2.6045    5.4998   -2.5368 H   0  0  0  0  0  0  0  0  0  0  0  0
    3.0222    4.5019   -3.9504 H   0  0  0  0  0  0  0  0  0  0  0  0
    0.6790    4.6507   -4.7478 H   0  0  0  0  0  0  0  0  0  0  0  0
    0.2613    5.6486   -3.3343 H   0  0  0  0  0  0  0  0  0  0  0  0
    5.5940   -1.0188   -0.0363 H   0  0  0  0  0  0  0  0  0  0  0  0
    7.5146    0.3233   -1.9305 H   0  0  0  0  0  0  0  0  0  0  0  0
    7.2219   -1.4250   -1.6530 H   0  0  0  0  0  0  0  0  0  0  0  0
    6.2403   -0.2315   -3.8970 H   0  0  0  0  0  0  0  0  0  0  0  0
    3.7956    0.5096   -3.0065 H   0  0  0  0  0  0  0  0  0  0  0  0
    5.1760    1.6352   -2.8261 H   0  0  0  0  0  0  0  0  0  0  0  0
    4.4263   -1.7780   -3.7481 H   0  0  0  0  0  0  0  0  0  0  0  0
   -0.2960    1.7783    2.3908 H   0  0  0  0  0  0  0  0  0  0  0  0
   -0.9646    3.1491    1.4731 H   0  0  0  0  0  0  0  0  0  0  0  0
   -2.8391    1.7197    0.7036 H   0  0  0  0  0  0  0  0  0  0  0  0
   -2.1705    0.3489    1.6213 H   0  0  0  0  0  0  0  0  0  0  0  0
   -2.4047    1.6422    3.7239 H   0  0  0  0  0  0  0  0  0  0  0  0
   -3.0733    3.0130    2.8063 H   0  0  0  0  0  0  0  0  0  0  0  0
   -4.9478    1.5837    2.0368 H   0  0  0  0  0  0  0  0  0  0  0  0
   -4.2792    0.2129    2.9545 H   0  0  0  0  0  0  0  0  0  0  0  0
   -5.9494    3.4755    3.1825 H   0  0  0  0  0  0  0  0  0  0  0  0
   -7.1016    4.2698    5.2085 H   0  0  0  0  0  0  0  0  0  0  0  0
   -6.8771    3.0244    7.3207 H   0  0  0  0  0  0  0  0  0  0  0  0
   -5.5012    0.9841    7.4068 H   0  0  0  0  0  0  0  0  0  0  0  0
   -4.3558    0.1852    5.3788 H   0  0  0  0  0  0  0  0  0  0  0  0
    8.1840    1.0476    1.5440 H   0  0  0  0  0  0  0  0  0  0  0  0
   -0.8486    2.9728   -1.3546 H   0  0  0  0  0  0  0  0  0  0  0  0
  1  2  2  0  0  0  0
  1  3  1  0  0  0  0
  1 23  1  0  0  0  0
  1 24  1  0  0  0  0
  3  4  1  0  0  0  0
  4  5  1  0  0  0  0
  4 12  1  0  0  0  0
  4 34  1  0  0  0  0
  5  6  1  0  0  0  0
  5 35  1  0  0  0  0
  5 36  1  0  0  0  0
  6  7  1  0  0  0  0
  6 37  1  0  0  0  0
  6 38  1  0  0  0  0
  7  8  1  0  0  0  0
  7 39  1  0  0  0  0
  7 40  1  0  0  0  0
  8  9  1  0  0  0  0
  8 41  1  0  0  0  0
  8 42  1  0  0  0  0
  9 10  1  0  0  0  0
  9 11  1  0  0  0  0
 12 13  2  0  0  0  0
 12 14  1  0  0  0  0
 14 15  1  0  0  0  0
 14 18  1  0  0  0  0
 15 16  1  0  0  0  0
 15 20  1  0  0  0  0
 15 43  1  0  0  0  0
 16 17  1  0  0  0  0
 16 44  1  0  0  0  0
 16 45  1  0  0  0  0
 17 18  1  0  0  0  0
 17 19  1  0  0  0  0
 17 46  1  0  0  0  0
 18 47  1  0  0  0  0
 18 48  1  0  0  0  0
 19 49  1  0  0  0  0
 20 21  2  0  0  0  0
 20 22  1  0  0  0  0
 22 63  1  0  0  0  0
 23 64  1  0  0  0  0
 24 25  1  0  0  0  0
 24 50  1  0  0  0  0
 24 51  1  0  0  0  0
 25 26  1  0  0  0  0
 25 52  1  0  0  0  0
 25 53  1  0  0  0  0
 26 27  1  0  0  0  0
 26 54  1  0  0  0  0
 26 55  1  0  0  0  0
 27 28  1  0  0  0  0
 27 56  1  0  0  0  0
 27 57  1  0  0  0  0
 28 29  1  0  0  0  0
 28 33  2  0  0  0  0
 29 30  2  0  0  0  0
 29 58  1  0  0  0  0
 30 31  1  0  0  0  0
 30 59  1  0  0  0  0
 31 32  2  0  0  0  0
 31 60  1  0  0  0  0
 32 33  1  0  0  0  0
 32 61  1  0  0  0  0
 33 62  1  0  0  0  0
M  END
>  <Activity>
9.06

>  <set>
1

>  <Min_dist>
999.9

>  <Avg_dist>
999.9

$$$$
SQ29852_2Z
 Wcorina  06231023583D 1   1.00000     0.00000              
CORINA evaluation license 3.48 0067  22.01.2010
 64 65  0  0  0  0  0  0  0  0999 V2000
   -0.0180    1.4758    0.0102 P   0  0  0  0  0  0  0  0  0  0  0  0
    0.0021   -0.0041    0.0020 O   0  0  0  0  0  0  0  0  0  0  0  0
    1.4924    2.0330   -0.0013 O   0  0  0  0  0  0  0  0  0  0  0  0
    2.4511    1.6628   -0.9942 C   0  0  0  0  0  0  0  0  0  0  0  0
    2.9249    2.9136   -1.7372 C   0  0  0  0  0  0  0  0  0  0  0  0
    1.7536    3.5208   -2.5119 C   0  0  0  0  0  0  0  0  0  0  0  0
    2.2273    4.7716   -3.2549 C   0  0  0  0  0  0  0  0  0  0  0  0
    1.0561    5.3789   -4.0297 C   0  0  0  0  0  0  0  0  0  0  0  0
    1.5109    6.5798   -4.7431 N   0  0  0  0  0  0  0  0  0  0  0  0
    0.7549    6.9997   -5.2629 H   0  0  0  0  0  0  0  0  0  0  0  0
    1.9243    7.2440   -4.1059 H   0  0  0  0  0  0  0  0  0  0  0  0
    3.6289    0.9960   -0.3314 C   0  0  0  0  0  0  0  0  0  0  0  0
    3.6456    0.8520    0.8727 O   0  0  0  0  0  0  0  0  0  0  0  0
    4.6635    0.5596   -1.0767 N   0  0  0  0  0  0  0  0  0  0  0  0
    5.8699   -0.1049   -0.5623 C   0  0  0  0  0  0  0  0  0  0  0  0
    6.7582   -0.4464   -1.7772 C   0  0  0  0  0  0  0  0  0  0  0  0
    5.7465   -0.4638   -2.9535 C   0  0  0  0  0  0  0  0  0  0  0  0
    4.7702    0.6639   -2.5434 C   0  0  0  0  0  0  0  0  0  0  0  0
    6.3938   -0.1593   -4.1905 O   0  0  0  0  0  0  0  0  0  0  0  0
    6.6086    0.8223    0.3681 C   0  0  0  0  0  0  0  0  0  0  0  0
    6.1772    1.9298    0.5854 O   0  0  0  0  0  0  0  0  0  0  0  0
    7.7458    0.4179    0.9553 O   0  0  0  0  0  0  0  0  0  0  0  0
   -0.7967    2.0091   -1.2942 O   0  0  0  0  0  0  0  0  0  0  0  0
   -0.8713    2.0637    1.5100 C   0  0  0  0  0  0  0  0  0  0  0  0
   -2.2638    1.4343    1.5844 C   0  0  0  0  0  0  0  0  0  0  0  0
   -2.9800    1.9277    2.8432 C   0  0  0  0  0  0  0  0  0  0  0  0
   -4.3725    1.2983    2.9176 C   0  0  0  0  0  0  0  0  0  0  0  0
   -5.0779    1.7843    4.1574 C   0  0  0  0  0  0  0  0  0  0  0  0
   -5.8511    2.9291    4.1089 C   0  0  0  0  0  0  0  0  0  0  0  0
   -6.4981    3.3749    5.2462 C   0  0  0  0  0  0  0  0  0  0  0  0
   -6.3722    2.6757    6.4320 C   0  0  0  0  0  0  0  0  0  0  0  0
   -5.5998    1.5303    6.4803 C   0  0  0  0  0  0  0  0  0  0  0  0
   -4.9563    1.0821    5.3419 C   0  0  0  0  0  0  0  0  0  0  0  0
    1.9930    0.9716   -1.7017 H   0  0  0  0  0  0  0  0  0  0  0  0
    3.3020    3.6417   -1.0191 H   0  0  0  0  0  0  0  0  0  0  0  0
    3.7197    2.6439   -2.4326 H   0  0  0  0  0  0  0  0  0  0  0  0
    1.3765    2.7927   -3.2300 H   0  0  0  0  0  0  0  0  0  0  0  0
    0.9588    3.7905   -1.8165 H   0  0  0  0  0  0  0  0  0  0  0  0
    2.6045    5.4998   -2.5368 H   0  0  0  0  0  0  0  0  0  0  0  0
    3.0222    4.5019   -3.9504 H   0  0  0  0  0  0  0  0  0  0  0  0
    0.6790    4.6507   -4.7478 H   0  0  0  0  0  0  0  0  0  0  0  0
    0.2613    5.6486   -3.3343 H   0  0  0  0  0  0  0  0  0  0  0  0
    5.5940   -1.0188   -0.0363 H   0  0  0  0  0  0  0  0  0  0  0  0
    7.5146    0.3233   -1.9305 H   0  0  0  0  0  0  0  0  0  0  0  0
    7.2219   -1.4250   -1.6530 H   0  0  0  0  0  0  0  0  0  0  0  0
    5.2297   -1.4218   -3.0102 H   0  0  0  0  0  0  0  0  0  0  0  0
    3.7956    0.5096   -3.0065 H   0  0  0  0  0  0  0  0  0  0  0  0
    5.1760    1.6352   -2.8261 H   0  0  0  0  0  0  0  0  0  0  0  0
    5.8013   -0.1583   -4.9547 H   0  0  0  0  0  0  0  0  0  0  0  0
   -0.2960    1.7783    2.3908 H   0  0  0  0  0  0  0  0  0  0  0  0
   -0.9646    3.1491    1.4731 H   0  0  0  0  0  0  0  0  0  0  0  0
   -2.8391    1.7197    0.7036 H   0  0  0  0  0  0  0  0  0  0  0  0
   -2.1705    0.3489    1.6213 H   0  0  0  0  0  0  0  0  0  0  0  0
   -2.4047    1.6422    3.7239 H   0  0  0  0  0  0  0  0  0  0  0  0
   -3.0733    3.0130    2.8063 H   0  0  0  0  0  0  0  0  0  0  0  0
   -4.9478    1.5837    2.0368 H   0  0  0  0  0  0  0  0  0  0  0  0
   -4.2792    0.2129    2.9545 H   0  0  0  0  0  0  0  0  0  0  0  0
   -5.9494    3.4755    3.1825 H   0  0  0  0  0  0  0  0  0  0  0  0
   -7.1016    4.2698    5.2085 H   0  0  0  0  0  0  0  0  0  0  0  0
   -6.8771    3.0244    7.3207 H   0  0  0  0  0  0  0  0  0  0  0  0
   -5.5012    0.9841    7.4068 H   0  0  0  0  0  0  0  0  0  0  0  0
   -4.3558    0.1852    5.3788 H   0  0  0  0  0  0  0  0  0  0  0  0
    8.1840    1.0476    1.5440 H   0  0  0  0  0  0  0  0  0  0  0  0
   -0.8486    2.9728   -1.3546 H   0  0  0  0  0  0  0  0  0  0  0  0
  1  2  2  0  0  0  0
  1  3  1  0  0  0  0
  1 23  1  0  0  0  0
  1 24  1  0  0  0  0
  3  4  1  0  0  0  0
  4  5  1  0  0  0  0
  4 12  1  0  0  0  0
  4 34  1  0  0  0  0
  5  6  1  0  0  0  0
  5 35  1  0  0  0  0
  5 36  1  0  0  0  0
  6  7  1  0  0  0  0
  6 37  1  0  0  0  0
  6 38  1  0  0  0  0
  7  8  1  0  0  0  0
  7 39  1  0  0  0  0
  7 40  1  0  0  0  0
  8  9  1  0  0  0  0
  8 41  1  0  0  0  0
  8 42  1  0  0  0  0
  9 10  1  0  0  0  0
  9 11  1  0  0  0  0
 12 13  2  0  0  0  0
 12 14  1  0  0  0  0
 14 15  1  0  0  0  0
 14 18  1  0  0  0  0
 15 16  1  0  0  0  0
 15 20  1  0  0  0  0
 15 43  1  0  0  0  0
 16 17  1  0  0  0  0
 16 44  1  0  0  0  0
 16 45  1  0  0  0  0
 17 18  1  0  0  0  0
 17 19  1  0  0  0  0
 17 46  1  0  0  0  0
 18 47  1  0  0  0  0
 18 48  1  0  0  0  0
 19 49  1  0  0  0  0
 20 21  2  0  0  0  0
 20 22  1  0  0  0  0
 22 63  1  0  0  0  0
 23 64  1  0  0  0  0
 24 25  1  0  0  0  0
 24 50  1  0  0  0  0
 24 51  1  0  0  0  0
 25 26  1  0  0  0  0
 25 52  1  0  0  0  0
 25 53  1  0  0  0  0
 26 27  1  0  0  0  0
 26 54  1  0  0  0  0
 26 55  1  0  0  0  0
 27 28  1  0  0  0  0
 27 56  1  0  0  0  0
 27 57  1  0  0  0  0
 28 29  1  0  0  0  0
 28 33  2  0  0  0  0
 29 30  2  0  0  0  0
 29 58  1  0  0  0  0
 30 31  1  0  0  0  0
 30 59  1  0  0  0  0
 31 32  2  0  0  0  0
 31 60  1  0  0  0  0
 32 33  1  0  0  0  0
 32 61  1  0  0  0  0
 33 62  1  0  0  0  0
M  END
>  <Activity>
7.8

>  <set>
1

>  <Min_dist>
999.9

>  <Avg_dist>
999.9

$$$$
SQ29852_2X
 Wcorina  06231023583D 1   1.00000     0.00000              
CORINA evaluation license 3.48 0067  22.01.2010
 69 71  0  0  0  0  0  0  0  0999 V2000
   -0.5001    1.9428   -0.2063 S   0  0  0  0  0  0  0  0  0  0  0  0
   -0.2944    0.1423   -0.1478 C   0  0  0  0  0  0  0  0  0  0  0  0
    1.4970   -0.1601   -0.2080 S   0  0  0  0  0  0  0  0  0  0  0  0
    2.0922    1.4500    0.4305 C   0  0  0  0  0  0  0  0  0  0  0  0
    1.2304    2.5129   -0.2896 C   0  0  0  0  0  0  0  0  0  0  0  0
   -0.9259   -0.4628    1.1055 C   0  0  0  0  0  0  0  0  0  0  0  0
   -2.2280   -1.0217    0.6990 N   0  0  0  0  0  0  0  0  0  0  0  0
   -2.4383   -0.7362   -0.7334 C   0  0  0  0  0  0  0  0  0  0  0  0
   -1.0140   -0.5443   -1.3190 C   0  0  0  0  0  0  0  0  0  0  0  0
   -3.1276   -1.8970   -1.4029 C   0  0  0  0  0  0  0  0  0  0  0  0
   -3.1254   -2.9853   -0.8780 O   0  0  0  0  0  0  0  0  0  0  0  0
   -3.7441   -1.7220   -2.5823 O   0  0  0  0  0  0  0  0  0  0  0  0
   -3.0841   -1.6839    1.5022 C   0  0  0  0  0  0  0  0  0  0  0  0
   -4.1744   -2.0135    1.0858 O   0  0  0  0  0  0  0  0  0  0  0  0
   -2.6864   -2.0148    2.9176 C   0  0  0  0  0  0  0  0  0  0  0  0
   -3.8288   -2.4851    3.6357 O   0  0  0  0  0  0  0  0  0  0  0  0
   -4.3966   -1.7566    4.9544 P   0  0  0  0  0  0  0  0  0  0  0  0
   -3.3137   -1.6350    5.9559 O   0  0  0  0  0  0  0  0  0  0  0  0
   -4.9365   -0.2901    4.5671 O   0  0  0  0  0  0  0  0  0  0  0  0
   -5.7622   -2.7420    5.6528 C   0  0  0  0  0  0  0  0  0  0  0  0
   -6.2190   -2.1171    6.9725 C   0  0  0  0  0  0  0  0  0  0  0  0
   -7.3651   -2.9441    7.5586 C   0  0  0  0  0  0  0  0  0  0  0  0
   -7.8219   -2.3193    8.8784 C   0  0  0  0  0  0  0  0  0  0  0  0
   -8.9508   -3.1339    9.4556 C   0  0  0  0  0  0  0  0  0  0  0  0
   -8.6778   -4.1827   10.3138 C   0  0  0  0  0  0  0  0  0  0  0  0
   -9.7133   -4.9299   10.8432 C   0  0  0  0  0  0  0  0  0  0  0  0
  -11.0217   -4.6281   10.5149 C   0  0  0  0  0  0  0  0  0  0  0  0
  -11.2947   -3.5787    9.6575 C   0  0  0  0  0  0  0  0  0  0  0  0
  -10.2595   -2.8287    9.1315 C   0  0  0  0  0  0  0  0  0  0  0  0
   -1.6096   -3.1016    2.9040 C   0  0  0  0  0  0  0  0  0  0  0  0
   -1.1099   -3.3423    4.3300 C   0  0  0  0  0  0  0  0  0  0  0  0
   -0.0331   -4.4291    4.3164 C   0  0  0  0  0  0  0  0  0  0  0  0
    0.4665   -4.6698    5.7423 C   0  0  0  0  0  0  0  0  0  0  0  0
    1.5004   -5.7133    5.7293 N   0  0  0  0  0  0  0  0  0  0  0  0
    1.8468   -5.8908    6.6602 H   0  0  0  0  0  0  0  0  0  0  0  0
    1.1538   -6.5605    5.3049 H   0  0  0  0  0  0  0  0  0  0  0  0
    1.9423    1.5083    1.5086 H   0  0  0  0  0  0  0  0  0  0  0  0
    3.1455    1.5879    0.1862 H   0  0  0  0  0  0  0  0  0  0  0  0
    1.5427    2.6015   -1.3301 H   0  0  0  0  0  0  0  0  0  0  0  0
    1.3293    3.4746    0.2139 H   0  0  0  0  0  0  0  0  0  0  0  0
   -0.2876   -1.2536    1.4998 H   0  0  0  0  0  0  0  0  0  0  0  0
   -1.0713    0.3103    1.8600 H   0  0  0  0  0  0  0  0  0  0  0  0
   -3.0239    0.1749   -0.8559 H   0  0  0  0  0  0  0  0  0  0  0  0
   -1.0356    0.1008   -2.1974 H   0  0  0  0  0  0  0  0  0  0  0  0
   -0.5540   -1.5047   -1.5520 H   0  0  0  0  0  0  0  0  0  0  0  0
   -2.2946   -1.1211    3.4033 H   0  0  0  0  0  0  0  0  0  0  0  0
   -6.5955   -2.7572    4.9503 H   0  0  0  0  0  0  0  0  0  0  0  0
   -5.4199   -3.7611    5.8325 H   0  0  0  0  0  0  0  0  0  0  0  0
   -5.3857   -2.1019    7.6750 H   0  0  0  0  0  0  0  0  0  0  0  0
   -6.5613   -1.0980    6.7928 H   0  0  0  0  0  0  0  0  0  0  0  0
   -8.1984   -2.9593    6.8561 H   0  0  0  0  0  0  0  0  0  0  0  0
   -7.0228   -3.9633    7.7384 H   0  0  0  0  0  0  0  0  0  0  0  0
   -6.9886   -2.3041    9.5808 H   0  0  0  0  0  0  0  0  0  0  0  0
   -8.1642   -1.3002    8.6986 H   0  0  0  0  0  0  0  0  0  0  0  0
   -7.6556   -4.4186   10.5702 H   0  0  0  0  0  0  0  0  0  0  0  0
   -9.5000   -5.7498   11.5131 H   0  0  0  0  0  0  0  0  0  0  0  0
  -11.8307   -5.2123   10.9281 H   0  0  0  0  0  0  0  0  0  0  0  0
  -12.3169   -3.3431    9.4008 H   0  0  0  0  0  0  0  0  0  0  0  0
  -10.4729   -2.0065    8.4645 H   0  0  0  0  0  0  0  0  0  0  0  0
   -2.0303   -4.0249    2.5057 H   0  0  0  0  0  0  0  0  0  0  0  0
   -0.7778   -2.7811    2.2768 H   0  0  0  0  0  0  0  0  0  0  0  0
   -0.6893   -2.4190    4.7283 H   0  0  0  0  0  0  0  0  0  0  0  0
   -1.9418   -3.6628    4.9572 H   0  0  0  0  0  0  0  0  0  0  0  0
   -0.4538   -5.3524    3.9181 H   0  0  0  0  0  0  0  0  0  0  0  0
    0.7987   -4.1086    3.6892 H   0  0  0  0  0  0  0  0  0  0  0  0
    0.8872   -3.7465    6.1407 H   0  0  0  0  0  0  0  0  0  0  0  0
   -0.3653   -4.9904    6.3696 H   0  0  0  0  0  0  0  0  0  0  0  0
   -4.1724   -2.4960   -2.9730 H   0  0  0  0  0  0  0  0  0  0  0  0
   -5.6493   -0.2933    3.9136 H   0  0  0  0  0  0  0  0  0  0  0  0
  1  2  1  0  0  0  0
  1  5  1  0  0  0  0
  2  3  1  0  0  0  0
  2  6  1  0  0  0  0
  2  9  1  0  0  0  0
  3  4  1  0  0  0  0
  4  5  1  0  0  0  0
  4 37  1  0  0  0  0
  4 38  1  0  0  0  0
  5 39  1  0  0  0  0
  5 40  1  0  0  0  0
  6  7  1  0  0  0  0
  6 41  1  0  0  0  0
  6 42  1  0  0  0  0
  7  8  1  0  0  0  0
  7 13  1  0  0  0  0
  8  9  1  0  0  0  0
  8 10  1  0  0  0  0
  8 43  1  0  0  0  0
  9 44  1  0  0  0  0
  9 45  1  0  0  0  0
 10 11  2  0  0  0  0
 10 12  1  0  0  0  0
 12 68  1  0  0  0  0
 13 14  2  0  0  0  0
 13 15  1  0  0  0  0
 15 16  1  0  0  0  0
 15 30  1  0  0  0  0
 15 46  1  0  0  0  0
 16 17  1  0  0  0  0
 17 18  2  0  0  0  0
 17 19  1  0  0  0  0
 17 20  1  0  0  0  0
 19 69  1  0  0  0  0
 20 21  1  0  0  0  0
 20 47  1  0  0  0  0
 20 48  1  0  0  0  0
 21 22  1  0  0  0  0
 21 49  1  0  0  0  0
 21 50  1  0  0  0  0
 22 23  1  0  0  0  0
 22 51  1  0  0  0  0
 22 52  1  0  0  0  0
 23 24  1  0  0  0  0
 23 53  1  0  0  0  0
 23 54  1  0  0  0  0
 24 25  1  0  0  0  0
 24 29  2  0  0  0  0
 25 26  2  0  0  0  0
 25 55  1  0  0  0  0
 26 27  1  0  0  0  0
 26 56  1  0  0  0  0
 27 28  2  0  0  0  0
 27 57  1  0  0  0  0
 28 29  1  0  0  0  0
 28 58  1  0  0  0  0
 29 59  1  0  0  0  0
 30 31  1  0  0  0  0
 30 60  1  0  0  0  0
 30 61  1  0  0  0  0
 31 32  1  0  0  0  0
 31 62  1  0  0  0  0
 31 63  1  0  0  0  0
 32 33  1  0  0  0  0
 32 64  1  0  0  0  0
 32 65  1  0  0  0  0
 33 34  1  0  0  0  0
 33 66  1  0  0  0  0
 33 67  1  0  0  0  0
 34 35  1  0  0  0  0
 34 36  1  0  0  0  0
M  END
>  <Activity>
9.2

>  <set>
1

>  <Min_dist>
999.9

>  <Avg_dist>
999.9

$$$$
SQ29852_2E
 Wcorina  06231023583D 1   1.00000     0.00000              
CORINA evaluation license 3.48 0067  22.01.2010
 66 67  0  0  0  0  0  0  0  0999 V2000
   -0.1005    0.9620   -0.2550 P   0  0  0  0  0  0  0  0  0  0  0  0
    0.2152   -0.4836   -0.2879 O   0  0  0  0  0  0  0  0  0  0  0  0
    1.2624    1.8056   -0.1037 O   0  0  0  0  0  0  0  0  0  0  0  0
    2.3659    1.6692   -1.0012 C   0  0  0  0  0  0  0  0  0  0  0  0
    2.6492    3.0159   -1.6697 C   0  0  0  0  0  0  0  0  0  0  0  0
    1.4488    3.4223   -2.5269 C   0  0  0  0  0  0  0  0  0  0  0  0
    1.7320    4.7690   -3.1954 C   0  0  0  0  0  0  0  0  0  0  0  0
    0.5316    5.1754   -4.0526 C   0  0  0  0  0  0  0  0  0  0  0  0
    0.8036    6.4684   -4.6945 N   0  0  0  0  0  0  0  0  0  0  0  0
    1.6553    6.4322   -5.2342 H   0  0  0  0  0  0  0  0  0  0  0  0
    0.0250    6.7589   -5.2668 H   0  0  0  0  0  0  0  0  0  0  0  0
    3.5843    1.2226   -0.2350 C   0  0  0  0  0  0  0  0  0  0  0  0
    3.5857    1.2598    0.9773 O   0  0  0  0  0  0  0  0  0  0  0  0
    4.6725    0.7818   -0.8968 N   0  0  0  0  0  0  0  0  0  0  0  0
    4.6376    0.6455   -2.3551 C   0  0  0  0  0  0  0  0  0  0  0  0
    5.2253    1.8797   -2.9892 C   0  0  0  0  0  0  0  0  0  0  0  0
    5.6316    2.7808   -2.2944 O   0  0  0  0  0  0  0  0  0  0  0  0
    5.2973    1.9780   -4.3260 O   0  0  0  0  0  0  0  0  0  0  0  0
    5.8356    0.4545   -0.1912 C   0  0  0  0  0  0  0  0  0  0  0  0
    6.9991    0.1333   -0.8781 C   0  0  0  0  0  0  0  0  0  0  0  0
    8.1455   -0.1894   -0.1787 C   0  0  0  0  0  0  0  0  0  0  0  0
    8.1356   -0.1929    1.2041 C   0  0  0  0  0  0  0  0  0  0  0  0
    6.9786    0.1260    1.8910 C   0  0  0  0  0  0  0  0  0  0  0  0
    5.8306    0.4556    1.1975 C   0  0  0  0  0  0  0  0  0  0  0  0
   -0.8419    1.3806   -1.6214 O   0  0  0  0  0  0  0  0  0  0  0  0
   -1.1931    1.3133    1.1614 C   0  0  0  0  0  0  0  0  0  0  0  0
   -2.4326    0.4198    1.0833 C   0  0  0  0  0  0  0  0  0  0  0  0
   -3.3496    0.7146    2.2720 C   0  0  0  0  0  0  0  0  0  0  0  0
   -4.5891   -0.1789    2.1939 C   0  0  0  0  0  0  0  0  0  0  0  0
   -5.4923    0.1115    3.3648 C   0  0  0  0  0  0  0  0  0  0  0  0
   -6.4702    1.0828    3.2591 C   0  0  0  0  0  0  0  0  0  0  0  0
   -7.2987    1.3492    4.3332 C   0  0  0  0  0  0  0  0  0  0  0  0
   -7.1495    0.6440    5.5127 C   0  0  0  0  0  0  0  0  0  0  0  0
   -6.1722   -0.3280    5.6181 C   0  0  0  0  0  0  0  0  0  0  0  0
   -5.3466   -0.5974    4.5426 C   0  0  0  0  0  0  0  0  0  0  0  0
    2.1246    0.9286   -1.7637 H   0  0  0  0  0  0  0  0  0  0  0  0
    2.8217    3.7724   -0.9042 H   0  0  0  0  0  0  0  0  0  0  0  0
    3.5337    2.9294   -2.3008 H   0  0  0  0  0  0  0  0  0  0  0  0
    1.2763    2.6658   -3.2925 H   0  0  0  0  0  0  0  0  0  0  0  0
    0.5643    3.5088   -1.8958 H   0  0  0  0  0  0  0  0  0  0  0  0
    1.9045    5.5255   -2.4299 H   0  0  0  0  0  0  0  0  0  0  0  0
    2.6165    4.6825   -3.8265 H   0  0  0  0  0  0  0  0  0  0  0  0
    0.3591    4.4189   -4.8182 H   0  0  0  0  0  0  0  0  0  0  0  0
   -0.3529    5.2619   -3.4215 H   0  0  0  0  0  0  0  0  0  0  0  0
    5.2186   -0.2276   -2.6524 H   0  0  0  0  0  0  0  0  0  0  0  0
    3.6055    0.5243   -2.6840 H   0  0  0  0  0  0  0  0  0  0  0  0
    7.0073    0.1355   -1.9581 H   0  0  0  0  0  0  0  0  0  0  0  0
    9.0505   -0.4396   -0.7123 H   0  0  0  0  0  0  0  0  0  0  0  0
    9.0333   -0.4456    1.7487 H   0  0  0  0  0  0  0  0  0  0  0  0
    6.9740    0.1220    2.9710 H   0  0  0  0  0  0  0  0  0  0  0  0
    4.9286    0.7093    1.7346 H   0  0  0  0  0  0  0  0  0  0  0  0
   -0.6592    1.1135    2.0904 H   0  0  0  0  0  0  0  0  0  0  0  0
   -1.4972    2.3597    1.1349 H   0  0  0  0  0  0  0  0  0  0  0  0
   -2.9665    0.6195    0.1542 H   0  0  0  0  0  0  0  0  0  0  0  0
   -2.1285   -0.6266    1.1098 H   0  0  0  0  0  0  0  0  0  0  0  0
   -2.8157    0.5148    3.2011 H   0  0  0  0  0  0  0  0  0  0  0  0
   -3.6537    1.7610    2.2455 H   0  0  0  0  0  0  0  0  0  0  0  0
   -5.1230    0.0208    1.2649 H   0  0  0  0  0  0  0  0  0  0  0  0
   -4.2850   -1.2253    2.2204 H   0  0  0  0  0  0  0  0  0  0  0  0
   -6.5868    1.6337    2.3376 H   0  0  0  0  0  0  0  0  0  0  0  0
   -8.0622    2.1085    4.2508 H   0  0  0  0  0  0  0  0  0  0  0  0
   -7.7963    0.8526    6.3521 H   0  0  0  0  0  0  0  0  0  0  0  0
   -6.0555   -0.8787    6.5397 H   0  0  0  0  0  0  0  0  0  0  0  0
   -4.5855   -1.3593    4.6236 H   0  0  0  0  0  0  0  0  0  0  0  0
    5.6822    2.7886   -4.6865 H   0  0  0  0  0  0  0  0  0  0  0  0
   -1.0791    2.3168   -1.6694 H   0  0  0  0  0  0  0  0  0  0  0  0
  1  2  2  0  0  0  0
  1  3  1  0  0  0  0
  1 25  1  0  0  0  0
  1 26  1  0  0  0  0
  3  4  1  0  0  0  0
  4  5  1  0  0  0  0
  4 12  1  0  0  0  0
  4 36  1  0  0  0  0
  5  6  1  0  0  0  0
  5 37  1  0  0  0  0
  5 38  1  0  0  0  0
  6  7  1  0  0  0  0
  6 39  1  0  0  0  0
  6 40  1  0  0  0  0
  7  8  1  0  0  0  0
  7 41  1  0  0  0  0
  7 42  1  0  0  0  0
  8  9  1  0  0  0  0
  8 43  1  0  0  0  0
  8 44  1  0  0  0  0
  9 10  1  0  0  0  0
  9 11  1  0  0  0  0
 12 13  2  0  0  0  0
 12 14  1  0  0  0  0
 14 15  1  0  0  0  0
 14 19  1  0  0  0  0
 15 16  1  0  0  0  0
 15 45  1  0  0  0  0
 15 46  1  0  0  0  0
 16 17  2  0  0  0  0
 16 18  1  0  0  0  0
 18 65  1  0  0  0  0
 19 20  1  0  0  0  0
 19 24  2  0  0  0  0
 20 21  2  0  0  0  0
 20 47  1  0  0  0  0
 21 22  1  0  0  0  0
 21 48  1  0  0  0  0
 22 23  2  0  0  0  0
 22 49  1  0  0  0  0
 23 24  1  0  0  0  0
 23 50  1  0  0  0  0
 24 51  1  0  0  0  0
 25 66  1  0  0  0  0
 26 27  1  0  0  0  0
 26 52  1  0  0  0  0
 26 53  1  0  0  0  0
 27 28  1  0  0  0  0
 27 54  1  0  0  0  0
 27 55  1  0  0  0  0
 28 29  1  0  0  0  0
 28 56  1  0  0  0  0
 28 57  1  0  0  0  0
 29 30  1  0  0  0  0
 29 58  1  0  0  0  0
 29 59  1  0  0  0  0
 30 31  1  0  0  0  0
 30 35  2  0  0  0  0
 31 32  2  0  0  0  0
 31 60  1  0  0  0  0
 32 33  1  0  0  0  0
 32 61  1  0  0  0  0
 33 34  2  0  0  0  0
 33 62  1  0  0  0  0
 34 35  1  0  0  0  0
 34 63  1  0  0  0  0
 35 64  1  0  0  0  0
M  END
>  <Activity>
8.97

>  <set>
1

>  <Min_dist>
999.9

>  <Avg_dist>
999.9

$$$$
SQ29852_2K
 Wcorina  06231023583D 1   1.00000     0.00000              
CORINA evaluation license 3.48 0067  22.01.2010
 72 73  0  0  0  0  0  0  0  0999 V2000
   -0.0291    0.6704   -0.6842 P   0  0  0  0  0  0  0  0  0  0  0  0
    0.3347   -0.7518   -0.8725 O   0  0  0  0  0  0  0  0  0  0  0  0
    1.2904    1.5181   -0.3201 O   0  0  0  0  0  0  0  0  0  0  0  0
    2.4631    1.5217   -1.1366 C   0  0  0  0  0  0  0  0  0  0  0  0
    2.7530    2.9486   -1.6065 C   0  0  0  0  0  0  0  0  0  0  0  0
    1.6172    3.4278   -2.5128 C   0  0  0  0  0  0  0  0  0  0  0  0
    1.9072    4.8547   -2.9827 C   0  0  0  0  0  0  0  0  0  0  0  0
    0.7714    5.3339   -3.8889 C   0  0  0  0  0  0  0  0  0  0  0  0
    1.0497    6.7039   -4.3401 N   0  0  0  0  0  0  0  0  0  0  0  0
    0.3135    7.0434   -4.9406 H   0  0  0  0  0  0  0  0  0  0  0  0
    1.1897    7.3218   -3.5548 H   0  0  0  0  0  0  0  0  0  0  0  0
    3.6332    1.0084   -0.3376 C   0  0  0  0  0  0  0  0  0  0  0  0
    3.5404    0.8902    0.8659 O   0  0  0  0  0  0  0  0  0  0  0  0
    4.7827    0.6809   -0.9603 N   0  0  0  0  0  0  0  0  0  0  0  0
    4.8587    0.7144   -2.4229 C   0  0  0  0  0  0  0  0  0  0  0  0
    5.9870    1.6536   -2.8536 C   0  0  0  0  0  0  0  0  0  0  0  0
    6.0664    1.6886   -4.3812 C   0  0  0  0  0  0  0  0  0  0  0  0
    6.3456    0.2802   -4.9097 C   0  0  0  0  0  0  0  0  0  0  0  0
    5.2172   -0.6591   -4.4790 C   0  0  0  0  0  0  0  0  0  0  0  0
    5.1378   -0.6941   -2.9515 C   0  0  0  0  0  0  0  0  0  0  0  0
    5.9562    0.2913   -0.1745 C   0  0  0  0  0  0  0  0  0  0  0  0
    5.8684   -1.1739    0.1668 C   0  0  0  0  0  0  0  0  0  0  0  0
    4.9226   -1.8258   -0.2079 O   0  0  0  0  0  0  0  0  0  0  0  0
    6.8409   -1.7547    0.8870 O   0  0  0  0  0  0  0  0  0  0  0  0
   -0.6770    1.2429   -2.0423 O   0  0  0  0  0  0  0  0  0  0  0  0
   -1.2374    0.8140    0.6733 C   0  0  0  0  0  0  0  0  0  0  0  0
   -2.4379   -0.0898    0.3852 C   0  0  0  0  0  0  0  0  0  0  0  0
   -3.4520    0.0308    1.5245 C   0  0  0  0  0  0  0  0  0  0  0  0
   -4.6525   -0.8730    1.2364 C   0  0  0  0  0  0  0  0  0  0  0  0
   -5.6513   -0.7543    2.3585 C   0  0  0  0  0  0  0  0  0  0  0  0
   -6.6491    0.2005    2.2976 C   0  0  0  0  0  0  0  0  0  0  0  0
   -7.5653    0.3094    3.3269 C   0  0  0  0  0  0  0  0  0  0  0  0
   -7.4841   -0.5367    4.4170 C   0  0  0  0  0  0  0  0  0  0  0  0
   -6.4868   -1.4921    4.4775 C   0  0  0  0  0  0  0  0  0  0  0  0
   -5.5732   -1.6039    3.4462 C   0  0  0  0  0  0  0  0  0  0  0  0
    2.3047    0.8791   -2.0027 H   0  0  0  0  0  0  0  0  0  0  0  0
    2.8302    3.6073   -0.7415 H   0  0  0  0  0  0  0  0  0  0  0  0
    3.6915    2.9650   -2.1606 H   0  0  0  0  0  0  0  0  0  0  0  0
    1.5401    2.7690   -3.3778 H   0  0  0  0  0  0  0  0  0  0  0  0
    0.6787    3.4113   -1.9587 H   0  0  0  0  0  0  0  0  0  0  0  0
    1.9843    5.5134   -2.1177 H   0  0  0  0  0  0  0  0  0  0  0  0
    2.8457    4.8711   -3.5368 H   0  0  0  0  0  0  0  0  0  0  0  0
    0.6942    4.6751   -4.7539 H   0  0  0  0  0  0  0  0  0  0  0  0
   -0.1671    5.3174   -3.3348 H   0  0  0  0  0  0  0  0  0  0  0  0
    3.9125    1.0735   -2.8278 H   0  0  0  0  0  0  0  0  0  0  0  0
    5.7882    2.6570   -2.4771 H   0  0  0  0  0  0  0  0  0  0  0  0
    6.9332    1.2945   -2.4487 H   0  0  0  0  0  0  0  0  0  0  0  0
    5.1203    2.0477   -4.7860 H   0  0  0  0  0  0  0  0  0  0  0  0
    6.8703    2.3578   -4.6880 H   0  0  0  0  0  0  0  0  0  0  0  0
    6.4021    0.3051   -5.9980 H   0  0  0  0  0  0  0  0  0  0  0  0
    7.2917   -0.0789   -4.5048 H   0  0  0  0  0  0  0  0  0  0  0  0
    4.2711   -0.3000   -4.8839 H   0  0  0  0  0  0  0  0  0  0  0  0
    5.4161   -1.6625   -4.8556 H   0  0  0  0  0  0  0  0  0  0  0  0
    6.0840   -1.0532   -2.5466 H   0  0  0  0  0  0  0  0  0  0  0  0
    4.3340   -1.3632   -2.6447 H   0  0  0  0  0  0  0  0  0  0  0  0
    6.8599    0.4756   -0.7555 H   0  0  0  0  0  0  0  0  0  0  0  0
    5.9891    0.8770    0.7441 H   0  0  0  0  0  0  0  0  0  0  0  0
   -0.7698    0.5095    1.6096 H   0  0  0  0  0  0  0  0  0  0  0  0
   -1.5722    1.8482    0.7538 H   0  0  0  0  0  0  0  0  0  0  0  0
   -2.9054    0.2147   -0.5512 H   0  0  0  0  0  0  0  0  0  0  0  0
   -2.1031   -1.1239    0.3047 H   0  0  0  0  0  0  0  0  0  0  0  0
   -2.9844   -0.2737    2.4608 H   0  0  0  0  0  0  0  0  0  0  0  0
   -3.7868    1.0649    1.6050 H   0  0  0  0  0  0  0  0  0  0  0  0
   -5.1200   -0.5685    0.3000 H   0  0  0  0  0  0  0  0  0  0  0  0
   -4.3177   -1.9072    1.1559 H   0  0  0  0  0  0  0  0  0  0  0  0
   -6.7126    0.8616    1.4459 H   0  0  0  0  0  0  0  0  0  0  0  0
   -8.3445    1.0558    3.2796 H   0  0  0  0  0  0  0  0  0  0  0  0
   -8.1995   -0.4512    5.2215 H   0  0  0  0  0  0  0  0  0  0  0  0
   -6.4231   -2.1530    5.3294 H   0  0  0  0  0  0  0  0  0  0  0  0
   -4.7963   -2.3527    3.4917 H   0  0  0  0  0  0  0  0  0  0  0  0
    6.7406   -2.6967    1.0809 H   0  0  0  0  0  0  0  0  0  0  0  0
   -0.9399    2.1721   -1.9914 H   0  0  0  0  0  0  0  0  0  0  0  0
  1  2  2  0  0  0  0
  1  3  1  0  0  0  0
  1 25  1  0  0  0  0
  1 26  1  0  0  0  0
  3  4  1  0  0  0  0
  4  5  1  0  0  0  0
  4 12  1  0  0  0  0
  4 36  1  0  0  0  0
  5  6  1  0  0  0  0
  5 37  1  0  0  0  0
  5 38  1  0  0  0  0
  6  7  1  0  0  0  0
  6 39  1  0  0  0  0
  6 40  1  0  0  0  0
  7  8  1  0  0  0  0
  7 41  1  0  0  0  0
  7 42  1  0  0  0  0
  8  9  1  0  0  0  0
  8 43  1  0  0  0  0
  8 44  1  0  0  0  0
  9 10  1  0  0  0  0
  9 11  1  0  0  0  0
 12 13  2  0  0  0  0
 12 14  1  0  0  0  0
 14 15  1  0  0  0  0
 14 21  1  0  0  0  0
 15 16  1  0  0  0  0
 15 20  1  0  0  0  0
 15 45  1  0  0  0  0
 16 17  1  0  0  0  0
 16 46  1  0  0  0  0
 16 47  1  0  0  0  0
 17 18  1  0  0  0  0
 17 48  1  0  0  0  0
 17 49  1  0  0  0  0
 18 19  1  0  0  0  0
 18 50  1  0  0  0  0
 18 51  1  0  0  0  0
 19 20  1  0  0  0  0
 19 52  1  0  0  0  0
 19 53  1  0  0  0  0
 20 54  1  0  0  0  0
 20 55  1  0  0  0  0
 21 22  1  0  0  0  0
 21 56  1  0  0  0  0
 21 57  1  0  0  0  0
 22 23  2  0  0  0  0
 22 24  1  0  0  0  0
 24 71  1  0  0  0  0
 25 72  1  0  0  0  0
 26 27  1  0  0  0  0
 26 58  1  0  0  0  0
 26 59  1  0  0  0  0
 27 28  1  0  0  0  0
 27 60  1  0  0  0  0
 27 61  1  0  0  0  0
 28 29  1  0  0  0  0
 28 62  1  0  0  0  0
 28 63  1  0  0  0  0
 29 30  1  0  0  0  0
 29 64  1  0  0  0  0
 29 65  1  0  0  0  0
 30 31  1  0  0  0  0
 30 35  2  0  0  0  0
 31 32  2  0  0  0  0
 31 66  1  0  0  0  0
 32 33  1  0  0  0  0
 32 67  1  0  0  0  0
 33 34  2  0  0  0  0
 33 68  1  0  0  0  0
 34 35  1  0  0  0  0
 34 69  1  0  0  0  0
 35 70  1  0  0  0  0
M  END
>  <Activity>
9.53

>  <set>
1

>  <Min_dist>
999.9

>  <Avg_dist>
999.9

$$$$
SQ29852_2I
 Wcorina  06231023583D 1   1.00000     0.00000              
CORINA evaluation license 3.48 0067  22.01.2010
 67 69  0  0  0  0  0  0  0  0999 V2000
    0.0039    1.2045   -0.1778 P   0  0  0  0  0  0  0  0  0  0  0  0
    0.1852   -0.2641   -0.1519 O   0  0  0  0  0  0  0  0  0  0  0  0
    1.4414    1.9243   -0.0913 O   0  0  0  0  0  0  0  0  0  0  0  0
    2.5063    1.6480   -1.0033 C   0  0  0  0  0  0  0  0  0  0  0  0
    2.8957    2.9329   -1.7371 C   0  0  0  0  0  0  0  0  0  0  0  0
    1.7301    3.3915   -2.6158 C   0  0  0  0  0  0  0  0  0  0  0  0
    2.1195    4.6764   -3.3496 C   0  0  0  0  0  0  0  0  0  0  0  0
    0.9540    5.1350   -4.2283 C   0  0  0  0  0  0  0  0  0  0  0  0
    1.3278    6.3687   -4.9328 N   0  0  0  0  0  0  0  0  0  0  0  0
    2.1728    6.2373   -5.4683 H   0  0  0  0  0  0  0  0  0  0  0  0
    0.5740    6.6922   -5.5203 H   0  0  0  0  0  0  0  0  0  0  0  0
    3.6966    1.1240   -0.2418 C   0  0  0  0  0  0  0  0  0  0  0  0
    3.7118    1.1753    0.9699 O   0  0  0  0  0  0  0  0  0  0  0  0
    4.7442    0.5985   -0.9073 N   0  0  0  0  0  0  0  0  0  0  0  0
    4.7933    0.3748   -2.3546 C   0  0  0  0  0  0  0  0  0  0  0  0
    6.1796   -0.2338   -2.6218 C   0  0  0  0  0  0  0  0  0  0  0  0
    6.8308   -0.3104   -1.2592 C   0  0  0  0  0  0  0  0  0  0  0  0
    5.9457    0.1925   -0.3185 C   0  0  0  0  0  0  0  0  0  0  0  0
    6.3309    0.2296    1.0227 C   0  0  0  0  0  0  0  0  0  0  0  0
    7.5764   -0.2249    1.4012 C   0  0  0  0  0  0  0  0  0  0  0  0
    8.4536   -0.7206    0.4546 C   0  0  0  0  0  0  0  0  0  0  0  0
    8.0758   -0.7691   -0.8747 C   0  0  0  0  0  0  0  0  0  0  0  0
    3.7109   -0.5871   -2.7719 C   0  0  0  0  0  0  0  0  0  0  0  0
    2.9616   -1.0495   -1.9444 O   0  0  0  0  0  0  0  0  0  0  0  0
    3.5791   -0.9304   -4.0629 O   0  0  0  0  0  0  0  0  0  0  0  0
   -0.7282    1.6308   -1.5468 O   0  0  0  0  0  0  0  0  0  0  0  0
   -1.0181    1.7158    1.2426 C   0  0  0  0  0  0  0  0  0  0  0  0
   -2.3357    0.9381    1.2290 C   0  0  0  0  0  0  0  0  0  0  0  0
   -3.1934    1.3672    2.4211 C   0  0  0  0  0  0  0  0  0  0  0  0
   -4.5110    0.5896    2.4075 C   0  0  0  0  0  0  0  0  0  0  0  0
   -5.3559    1.0122    3.5817 C   0  0  0  0  0  0  0  0  0  0  0  0
   -6.2430    2.0643    3.4517 C   0  0  0  0  0  0  0  0  0  0  0  0
   -7.0180    2.4520    4.5287 C   0  0  0  0  0  0  0  0  0  0  0  0
   -6.9061    1.7874    5.7356 C   0  0  0  0  0  0  0  0  0  0  0  0
   -6.0195    0.7347    5.8654 C   0  0  0  0  0  0  0  0  0  0  0  0
   -5.2477    0.3442    4.7871 C   0  0  0  0  0  0  0  0  0  0  0  0
    2.1803    0.9009   -1.7269 H   0  0  0  0  0  0  0  0  0  0  0  0
    3.1300    3.7100   -1.0096 H   0  0  0  0  0  0  0  0  0  0  0  0
    3.7691    2.7444   -2.3613 H   0  0  0  0  0  0  0  0  0  0  0  0
    1.4959    2.6144   -3.3433 H   0  0  0  0  0  0  0  0  0  0  0  0
    0.8567    3.5801   -1.9915 H   0  0  0  0  0  0  0  0  0  0  0  0
    2.3538    5.4535   -2.6221 H   0  0  0  0  0  0  0  0  0  0  0  0
    2.9929    4.4879   -3.9738 H   0  0  0  0  0  0  0  0  0  0  0  0
    0.7197    4.3579   -4.9558 H   0  0  0  0  0  0  0  0  0  0  0  0
    0.0806    5.3236   -3.6040 H   0  0  0  0  0  0  0  0  0  0  0  0
    4.6862    1.3198   -2.8872 H   0  0  0  0  0  0  0  0  0  0  0  0
    6.0808   -1.2302   -3.0525 H   0  0  0  0  0  0  0  0  0  0  0  0
    6.7571    0.4118   -3.2834 H   0  0  0  0  0  0  0  0  0  0  0  0
    5.6505    0.6162    1.7669 H   0  0  0  0  0  0  0  0  0  0  0  0
    7.8678   -0.1933    2.4407 H   0  0  0  0  0  0  0  0  0  0  0  0
    9.4289   -1.0754    0.7535 H   0  0  0  0  0  0  0  0  0  0  0  0
    8.7600   -1.1555   -1.6155 H   0  0  0  0  0  0  0  0  0  0  0  0
   -0.4829    1.5076    2.1690 H   0  0  0  0  0  0  0  0  0  0  0  0
   -1.2258    2.7837    1.1751 H   0  0  0  0  0  0  0  0  0  0  0  0
   -2.8709    1.1463    0.3026 H   0  0  0  0  0  0  0  0  0  0  0  0
   -2.1280   -0.1298    1.2966 H   0  0  0  0  0  0  0  0  0  0  0  0
   -2.6582    1.1591    3.3475 H   0  0  0  0  0  0  0  0  0  0  0  0
   -3.4011    2.4351    2.3536 H   0  0  0  0  0  0  0  0  0  0  0  0
   -5.0463    0.7977    1.4811 H   0  0  0  0  0  0  0  0  0  0  0  0
   -4.3033   -0.4783    2.4751 H   0  0  0  0  0  0  0  0  0  0  0  0
   -6.3305    2.5836    2.5088 H   0  0  0  0  0  0  0  0  0  0  0  0
   -7.7106    3.2745    4.4274 H   0  0  0  0  0  0  0  0  0  0  0  0
   -7.5110    2.0907    6.5773 H   0  0  0  0  0  0  0  0  0  0  0  0
   -5.9319    0.2156    6.8084 H   0  0  0  0  0  0  0  0  0  0  0  0
   -4.5578   -0.4806    4.8873 H   0  0  0  0  0  0  0  0  0  0  0  0
    2.8703   -1.5505   -4.2821 H   0  0  0  0  0  0  0  0  0  0  0  0
   -0.8798    2.5821   -1.6321 H   0  0  0  0  0  0  0  0  0  0  0  0
  1  2  2  0  0  0  0
  1  3  1  0  0  0  0
  1 26  1  0  0  0  0
  1 27  1  0  0  0  0
  3  4  1  0  0  0  0
  4  5  1  0  0  0  0
  4 12  1  0  0  0  0
  4 37  1  0  0  0  0
  5  6  1  0  0  0  0
  5 38  1  0  0  0  0
  5 39  1  0  0  0  0
  6  7  1  0  0  0  0
  6 40  1  0  0  0  0
  6 41  1  0  0  0  0
  7  8  1  0  0  0  0
  7 42  1  0  0  0  0
  7 43  1  0  0  0  0
  8  9  1  0  0  0  0
  8 44  1  0  0  0  0
  8 45  1  0  0  0  0
  9 10  1  0  0  0  0
  9 11  1  0  0  0  0
 12 13  2  0  0  0  0
 12 14  1  0  0  0  0
 14 15  1  0  0  0  0
 14 18  1  0  0  0  0
 15 16  1  0  0  0  0
 15 23  1  0  0  0  0
 15 46  1  0  0  0  0
 16 17  1  0  0  0  0
 16 47  1  0  0  0  0
 16 48  1  0  0  0  0
 17 18  1  0  0  0  0
 17 22  2  0  0  0  0
 18 19  2  0  0  0  0
 19 20  1  0  0  0  0
 19 49  1  0  0  0  0
 20 21  2  0  0  0  0
 20 50  1  0  0  0  0
 21 22  1  0  0  0  0
 21 51  1  0  0  0  0
 22 52  1  0  0  0  0
 23 24  2  0  0  0  0
 23 25  1  0  0  0  0
 25 66  1  0  0  0  0
 26 67  1  0  0  0  0
 27 28  1  0  0  0  0
 27 53  1  0  0  0  0
 27 54  1  0  0  0  0
 28 29  1  0  0  0  0
 28 55  1  0  0  0  0
 28 56  1  0  0  0  0
 29 30  1  0  0  0  0
 29 57  1  0  0  0  0
 29 58  1  0  0  0  0
 30 31  1  0  0  0  0
 30 59  1  0  0  0  0
 30 60  1  0  0  0  0
 31 32  1  0  0  0  0
 31 36  2  0  0  0  0
 32 33  2  0  0  0  0
 32 61  1  0  0  0  0
 33 34  1  0  0  0  0
 33 62  1  0  0  0  0
 34 35  2  0  0  0  0
 34 63  1  0  0  0  0
 35 36  1  0  0  0  0
 35 64  1  0  0  0  0
 36 65  1  0  0  0  0
M  END
>  <Activity>
9.53

>  <set>
1

>  <Min_dist>
999.9

>  <Avg_dist>
999.9

$$$$
THIOL_2
 Wcorina  06231023583D 1   1.00000     0.00000              
CORINA evaluation license 3.48 0067  22.01.2010
 31 30  0  0  0  0  0  0  0  0999 V2000
   -0.0225    1.8097    0.0120 S   0  0  0  0  0  0  0  0  0  0  0  0
    0.0021   -0.0041    0.0020 C   0  0  0  0  0  0  0  0  0  0  0  0
   -1.4333   -0.5336    0.0129 C   0  0  0  0  0  0  0  0  0  0  0  0
    0.7182   -0.4975   -1.2568 C   0  0  0  0  0  0  0  0  0  0  0  0
    0.7309   -0.5033    1.2229 C   0  0  0  0  0  0  0  0  0  0  0  0
    1.5475   -1.3941    1.1197 O   0  0  0  0  0  0  0  0  0  0  0  0
    0.4754    0.0402    2.4295 N   0  0  0  0  0  0  0  0  0  0  0  0
    1.1840   -0.4451    3.6164 C   0  0  0  0  0  0  0  0  0  0  0  0
    1.2181    0.6576    4.6764 C   0  0  0  0  0  0  0  0  0  0  0  0
    2.0494    1.8344    4.1616 C   0  0  0  0  0  0  0  0  0  0  0  0
    2.0830    2.9205    5.2058 C   0  0  0  0  0  0  0  0  0  0  0  0
    1.5017    2.7690    6.2541 O   0  0  0  0  0  0  0  0  0  0  0  0
    2.7588    4.0563    4.9712 O   0  0  0  0  0  0  0  0  0  0  0  0
    0.4700   -1.6516    4.1693 C   0  0  0  0  0  0  0  0  0  0  0  0
   -0.5283   -2.0637    3.6276 O   0  0  0  0  0  0  0  0  0  0  0  0
    0.9431   -2.2683    5.2637 O   0  0  0  0  0  0  0  0  0  0  0  0
    1.2837    2.1301    0.0012 H   0  0  0  0  0  0  0  0  0  0  0  0
   -1.9605   -0.1726   -0.8702 H   0  0  0  0  0  0  0  0  0  0  0  0
   -1.4185   -1.6235    0.0069 H   0  0  0  0  0  0  0  0  0  0  0  0
   -1.9435   -0.1821    0.9097 H   0  0  0  0  0  0  0  0  0  0  0  0
    1.7408   -0.1202   -1.2645 H   0  0  0  0  0  0  0  0  0  0  0  0
    0.7330   -1.5874   -1.2628 H   0  0  0  0  0  0  0  0  0  0  0  0
    0.1910   -0.1364   -2.1398 H   0  0  0  0  0  0  0  0  0  0  0  0
   -0.1776    0.7526    2.5120 H   0  0  0  0  0  0  0  0  0  0  0  0
    2.2033   -0.7192    3.3443 H   0  0  0  0  0  0  0  0  0  0  0  0
    0.2021    0.9937    4.8839 H   0  0  0  0  0  0  0  0  0  0  0  0
    1.6660    0.2688    5.5909 H   0  0  0  0  0  0  0  0  0  0  0  0
    3.0654    1.4983    3.9542 H   0  0  0  0  0  0  0  0  0  0  0  0
    1.6015    2.2232    3.2472 H   0  0  0  0  0  0  0  0  0  0  0  0
    2.7516    4.7239    5.6707 H   0  0  0  0  0  0  0  0  0  0  0  0
    0.4511   -3.0379    5.5811 H   0  0  0  0  0  0  0  0  0  0  0  0
  1  2  1  0  0  0  0
  1 17  1  0  0  0  0
  2  3  1  0  0  0  0
  2  4  1  0  0  0  0
  2  5  1  0  0  0  0
  3 18  1  0  0  0  0
  3 19  1  0  0  0  0
  3 20  1  0  0  0  0
  4 21  1  0  0  0  0
  4 22  1  0  0  0  0
  4 23  1  0  0  0  0
  5  6  2  0  0  0  0
  5  7  1  0  0  0  0
  7  8  1  0  0  0  0
  7 24  1  0  0  0  0
  8  9  1  0  0  0  0
  8 14  1  0  0  0  0
  8 25  1  0  0  0  0
  9 10  1  0  0  0  0
  9 26  1  0  0  0  0
  9 27  1  0  0  0  0
 10 11  1  0  0  0  0
 10 28  1  0  0  0  0
 10 29  1  0  0  0  0
 11 12  2  0  0  0  0
 11 13  1  0  0  0  0
 13 30  1  0  0  0  0
 14 15  2  0  0  0  0
 14 16  1  0  0  0  0
 16 31  1  0  0  0  0
M  END
>  <Activity>
2.46

>  <set>
1

>  <Min_dist>
999.9

>  <Avg_dist>
999.9

$$$$
THIOL_4
 Wcorina  06231023583D 1   1.00000     0.00000              
CORINA evaluation license 3.48 0067  22.01.2010
 31 30  0  0  0  0  0  0  0  0999 V2000
   -0.0225    1.8097    0.0120 S   0  0  0  0  0  0  0  0  0  0  0  0
    0.0021   -0.0041    0.0020 C   0  0  0  0  0  0  0  0  0  0  0  0
   -1.4333   -0.5336    0.0129 C   0  0  0  0  0  0  0  0  0  0  0  0
    0.7182   -0.4975   -1.2568 C   0  0  0  0  0  0  0  0  0  0  0  0
    0.7309   -0.5033    1.2229 C   0  0  0  0  0  0  0  0  0  0  0  0
    1.5475   -1.3941    1.1197 O   0  0  0  0  0  0  0  0  0  0  0  0
    0.4754    0.0402    2.4295 N   0  0  0  0  0  0  0  0  0  0  0  0
    1.1840   -0.4451    3.6164 C   0  0  0  0  0  0  0  0  0  0  0  0
    1.2181    0.6576    4.6764 C   0  0  0  0  0  0  0  0  0  0  0  0
    2.0494    1.8344    4.1616 C   0  0  0  0  0  0  0  0  0  0  0  0
    2.0830    2.9205    5.2058 C   0  0  0  0  0  0  0  0  0  0  0  0
    1.5017    2.7690    6.2541 O   0  0  0  0  0  0  0  0  0  0  0  0
    2.7588    4.0563    4.9712 O   0  0  0  0  0  0  0  0  0  0  0  0
    0.4700   -1.6516    4.1693 C   0  0  0  0  0  0  0  0  0  0  0  0
   -0.5283   -2.0637    3.6276 O   0  0  0  0  0  0  0  0  0  0  0  0
    0.9431   -2.2683    5.2637 O   0  0  0  0  0  0  0  0  0  0  0  0
    1.2837    2.1301    0.0012 H   0  0  0  0  0  0  0  0  0  0  0  0
   -1.9605   -0.1726   -0.8702 H   0  0  0  0  0  0  0  0  0  0  0  0
   -1.4185   -1.6235    0.0069 H   0  0  0  0  0  0  0  0  0  0  0  0
   -1.9435   -0.1821    0.9097 H   0  0  0  0  0  0  0  0  0  0  0  0
    1.7408   -0.1202   -1.2645 H   0  0  0  0  0  0  0  0  0  0  0  0
    0.7330   -1.5874   -1.2628 H   0  0  0  0  0  0  0  0  0  0  0  0
    0.1910   -0.1364   -2.1398 H   0  0  0  0  0  0  0  0  0  0  0  0
   -0.1776    0.7526    2.5120 H   0  0  0  0  0  0  0  0  0  0  0  0
    2.2033   -0.7192    3.3443 H   0  0  0  0  0  0  0  0  0  0  0  0
    0.2021    0.9937    4.8839 H   0  0  0  0  0  0  0  0  0  0  0  0
    1.6660    0.2688    5.5909 H   0  0  0  0  0  0  0  0  0  0  0  0
    3.0654    1.4983    3.9542 H   0  0  0  0  0  0  0  0  0  0  0  0
    1.6015    2.2232    3.2472 H   0  0  0  0  0  0  0  0  0  0  0  0
    2.7516    4.7239    5.6707 H   0  0  0  0  0  0  0  0  0  0  0  0
    0.4511   -3.0379    5.5811 H   0  0  0  0  0  0  0  0  0  0  0  0
  1  2  1  0  0  0  0
  1 17  1  0  0  0  0
  2  3  1  0  0  0  0
  2  4  1  0  0  0  0
  2  5  1  0  0  0  0
  3 18  1  0  0  0  0
  3 19  1  0  0  0  0
  3 20  1  0  0  0  0
  4 21  1  0  0  0  0
  4 22  1  0  0  0  0
  4 23  1  0  0  0  0
  5  6  2  0  0  0  0
  5  7  1  0  0  0  0
  7  8  1  0  0  0  0
  7 24  1  0  0  0  0
  8  9  1  0  0  0  0
  8 14  1  0  0  0  0
  8 25  1  0  0  0  0
  9 10  1  0  0  0  0
  9 26  1  0  0  0  0
  9 27  1  0  0  0  0
 10 11  1  0  0  0  0
 10 28  1  0  0  0  0
 10 29  1  0  0  0  0
 11 12  2  0  0  0  0
 11 13  1  0  0  0  0
 13 30  1  0  0  0  0
 14 15  2  0  0  0  0
 14 16  1  0  0  0  0
 16 31  1  0  0  0  0
M  END
>  <Activity>
4.11

>  <set>
1

>  <Min_dist>
999.9

>  <Avg_dist>
999.9

$$$$
THIOL_5
 Wcorina  06231023583D 1   1.00000     0.00000              
CORINA evaluation license 3.48 0067  22.01.2010
 20 19  0  0  0  0  0  0  0  0999 V2000
   -0.0225    1.8097    0.0120 S   0  0  0  0  0  0  0  0  0  0  0  0
    0.0021   -0.0041    0.0020 C   0  0  0  0  0  0  0  0  0  0  0  0
   -1.4333   -0.5336    0.0129 C   0  0  0  0  0  0  0  0  0  0  0  0
   -2.1190   -0.0612    1.2182 N   0  0  0  0  0  0  0  0  0  0  0  0
   -2.7041    1.1529    1.2285 C   0  0  0  0  0  0  0  0  0  0  0  0
   -2.6629    1.8543    0.2400 O   0  0  0  0  0  0  0  0  0  0  0  0
   -3.4095    1.6389    2.4684 C   0  0  0  0  0  0  0  0  0  0  0  0
   -4.0876    3.2945    2.1686 S   0  0  0  0  0  0  0  0  0  0  0  0
   -1.4129   -2.0405    0.0046 C   0  0  0  0  0  0  0  0  0  0  0  0
   -1.9191   -2.6565    0.9124 O   0  0  0  0  0  0  0  0  0  0  0  0
   -0.8322   -2.6982   -1.0113 O   0  0  0  0  0  0  0  0  0  0  0  0
    1.2837    2.1301    0.0012 H   0  0  0  0  0  0  0  0  0  0  0  0
    0.5123   -0.3556   -0.8948 H   0  0  0  0  0  0  0  0  0  0  0  0
    0.5293   -0.3651    0.8851 H   0  0  0  0  0  0  0  0  0  0  0  0
   -1.9605   -0.1726   -0.8702 H   0  0  0  0  0  0  0  0  0  0  0  0
   -2.1520   -0.6222    2.0088 H   0  0  0  0  0  0  0  0  0  0  0  0
   -4.2199    0.9539    2.7174 H   0  0  0  0  0  0  0  0  0  0  0  0
   -2.7017    1.6806    3.2963 H   0  0  0  0  0  0  0  0  0  0  0  0
   -4.6781    3.5960    3.3388 H   0  0  0  0  0  0  0  0  0  0  0  0
   -0.8440   -3.6644   -0.9725 H   0  0  0  0  0  0  0  0  0  0  0  0
  1  2  1  0  0  0  0
  1 12  1  0  0  0  0
  2  3  1  0  0  0  0
  2 13  1  0  0  0  0
  2 14  1  0  0  0  0
  3  4  1  0  0  0  0
  3  9  1  0  0  0  0
  3 15  1  0  0  0  0
  4  5  1  0  0  0  0
  4 16  1  0  0  0  0
  5  6  2  0  0  0  0
  5  7  1  0  0  0  0
  7  8  1  0  0  0  0
  7 17  1  0  0  0  0
  7 18  1  0  0  0  0
  8 19  1  0  0  0  0
  9 10  2  0  0  0  0
  9 11  1  0  0  0  0
 11 20  1  0  0  0  0
M  END
>  <Activity>
4.72

>  <set>
1

>  <Min_dist>
999.9

>  <Avg_dist>
999.9

$$$$
THIOL_7A
 Wcorina  06231023583D 1   1.00000     0.00000              
CORINA evaluation license 3.48 0067  22.01.2010
 23 22  0  0  0  0  0  0  0  0999 V2000
   -0.0225    1.8097    0.0120 S   0  0  0  0  0  0  0  0  0  0  0  0
    0.0021   -0.0041    0.0020 C   0  0  0  0  0  0  0  0  0  0  0  0
    0.7421   -0.5109    1.2415 C   0  0  0  0  0  0  0  0  0  0  0  0
    0.7074   -0.4901   -1.2379 C   0  0  0  0  0  0  0  0  0  0  0  0
    1.9058   -0.6761   -1.2203 O   0  0  0  0  0  0  0  0  0  0  0  0
    0.0066   -0.7180   -2.3663 N   0  0  0  0  0  0  0  0  0  0  0  0
    0.6923   -1.1905   -3.5716 C   0  0  0  0  0  0  0  0  0  0  0  0
    0.8234   -2.7140   -3.5198 C   0  0  0  0  0  0  0  0  0  0  0  0
    1.7807   -3.1890   -2.0540 S   0  0  0  0  0  0  0  0  0  0  0  0
   -0.1030   -0.7958   -4.7893 C   0  0  0  0  0  0  0  0  0  0  0  0
   -1.1365   -0.1828   -4.6633 O   0  0  0  0  0  0  0  0  0  0  0  0
    0.3368   -1.1253   -6.0139 O   0  0  0  0  0  0  0  0  0  0  0  0
    1.2837    2.1301    0.0012 H   0  0  0  0  0  0  0  0  0  0  0  0
   -1.0205   -0.3814    0.0098 H   0  0  0  0  0  0  0  0  0  0  0  0
    0.2319   -0.1594    2.1383 H   0  0  0  0  0  0  0  0  0  0  0  0
    0.7568   -1.6008    1.2356 H   0  0  0  0  0  0  0  0  0  0  0  0
    1.7647   -0.1336    1.2338 H   0  0  0  0  0  0  0  0  0  0  0  0
   -0.9518   -0.5693   -2.3804 H   0  0  0  0  0  0  0  0  0  0  0  0
    1.6844   -0.7421   -3.6246 H   0  0  0  0  0  0  0  0  0  0  0  0
   -0.1687   -3.1624   -3.4668 H   0  0  0  0  0  0  0  0  0  0  0  0
    1.3336   -3.0655   -4.4166 H   0  0  0  0  0  0  0  0  0  0  0  0
    1.8149   -4.5310   -2.1368 H   0  0  0  0  0  0  0  0  0  0  0  0
   -0.2074   -0.8505   -6.7645 H   0  0  0  0  0  0  0  0  0  0  0  0
  1  2  1  0  0  0  0
  1 13  1  0  0  0  0
  2  3  1  0  0  0  0
  2  4  1  0  0  0  0
  2 14  1  0  0  0  0
  3 15  1  0  0  0  0
  3 16  1  0  0  0  0
  3 17  1  0  0  0  0
  4  5  2  0  0  0  0
  4  6  1  0  0  0  0
  6  7  1  0  0  0  0
  6 18  1  0  0  0  0
  7  8  1  0  0  0  0
  7 10  1  0  0  0  0
  7 19  1  0  0  0  0
  8  9  1  0  0  0  0
  8 20  1  0  0  0  0
  8 21  1  0  0  0  0
  9 22  1  0  0  0  0
 10 11  2  0  0  0  0
 10 12  1  0  0  0  0
 12 23  1  0  0  0  0
M  END
>  <Activity>
5.1

>  <set>
1

>  <Min_dist>
999.9

>  <Avg_dist>
999.9

$$$$
THIOL_7B
 Wcorina  06231023583D 1   1.00000     0.00000              
CORINA evaluation license 3.48 0067  22.01.2010
 23 22  0  0  0  0  0  0  0  0999 V2000
   -0.0225    1.8097    0.0120 S   0  0  0  0  0  0  0  0  0  0  0  0
    0.0021   -0.0041    0.0020 C   0  0  0  0  0  0  0  0  0  0  0  0
    0.7182   -0.4975   -1.2568 C   0  0  0  0  0  0  0  0  0  0  0  0
    0.7309   -0.5033    1.2229 C   0  0  0  0  0  0  0  0  0  0  0  0
    1.9396   -0.6027    1.2092 O   0  0  0  0  0  0  0  0  0  0  0  0
    0.0397   -0.8393    2.3300 N   0  0  0  0  0  0  0  0  0  0  0  0
    0.7482   -1.3246    3.5169 C   0  0  0  0  0  0  0  0  0  0  0  0
    0.9881   -2.8302    3.3876 C   0  0  0  0  0  0  0  0  0  0  0  0
    2.1088   -3.1466    1.9967 S   0  0  0  0  0  0  0  0  0  0  0  0
   -0.0825   -1.0519    4.7443 C   0  0  0  0  0  0  0  0  0  0  0  0
   -1.1562   -0.5080    4.6386 O   0  0  0  0  0  0  0  0  0  0  0  0
    0.3705   -1.4133    5.9551 O   0  0  0  0  0  0  0  0  0  0  0  0
    1.2837    2.1301    0.0012 H   0  0  0  0  0  0  0  0  0  0  0  0
   -1.0205   -0.3814    0.0098 H   0  0  0  0  0  0  0  0  0  0  0  0
    1.7408   -0.1202   -1.2645 H   0  0  0  0  0  0  0  0  0  0  0  0
    0.7330   -1.5874   -1.2628 H   0  0  0  0  0  0  0  0  0  0  0  0
    0.1910   -0.1364   -2.1398 H   0  0  0  0  0  0  0  0  0  0  0  0
   -0.9270   -0.7598    2.3410 H   0  0  0  0  0  0  0  0  0  0  0  0
    1.7053   -0.8104    3.6042 H   0  0  0  0  0  0  0  0  0  0  0  0
    1.4351   -3.2072    4.3074 H   0  0  0  0  0  0  0  0  0  0  0  0
    0.0386   -3.3356    3.2113 H   0  0  0  0  0  0  0  0  0  0  0  0
    2.2274   -4.4864    2.0025 H   0  0  0  0  0  0  0  0  0  0  0  0
   -0.1976   -1.2175    6.7128 H   0  0  0  0  0  0  0  0  0  0  0  0
  1  2  1  0  0  0  0
  1 13  1  0  0  0  0
  2  3  1  0  0  0  0
  2  4  1  0  0  0  0
  2 14  1  0  0  0  0
  3 15  1  0  0  0  0
  3 16  1  0  0  0  0
  3 17  1  0  0  0  0
  4  5  2  0  0  0  0
  4  6  1  0  0  0  0
  6  7  1  0  0  0  0
  6 18  1  0  0  0  0
  7  8  1  0  0  0  0
  7 10  1  0  0  0  0
  7 19  1  0  0  0  0
  8  9  1  0  0  0  0
  8 20  1  0  0  0  0
  8 21  1  0  0  0  0
  9 22  1  0  0  0  0
 10 11  2  0  0  0  0
 10 12  1  0  0  0  0
 12 23  1  0  0  0  0
M  END
>  <Activity>
3.27

>  <set>
1

>  <Min_dist>
999.9

>  <Avg_dist>
999.9

$$$$
THIOL_9
 Wcorina  06231023583D 1   1.00000     0.00000              
CORINA evaluation license 3.48 0067  22.01.2010
 26 25  0  0  0  0  0  0  0  0999 V2000
   -0.0225    1.8097    0.0120 S   0  0  0  0  0  0  0  0  0  0  0  0
    0.0021   -0.0041    0.0020 C   0  0  0  0  0  0  0  0  0  0  0  0
   -1.4333   -0.5336    0.0129 C   0  0  0  0  0  0  0  0  0  0  0  0
   -2.1190   -0.0612    1.2182 N   0  0  0  0  0  0  0  0  0  0  0  0
   -2.7041    1.1529    1.2285 C   0  0  0  0  0  0  0  0  0  0  0  0
   -2.6629    1.8543    0.2400 O   0  0  0  0  0  0  0  0  0  0  0  0
   -3.4095    1.6389    2.4684 C   0  0  0  0  0  0  0  0  0  0  0  0
   -4.4446    0.3074    3.1363 S   0  0  0  0  0  0  0  0  0  0  0  0
   -2.3735    2.0534    3.5152 C   0  0  0  0  0  0  0  0  0  0  0  0
   -4.2885    2.8409    2.1170 C   0  0  0  0  0  0  0  0  0  0  0  0
   -1.4129   -2.0405    0.0046 C   0  0  0  0  0  0  0  0  0  0  0  0
   -1.9191   -2.6565    0.9124 O   0  0  0  0  0  0  0  0  0  0  0  0
   -0.8322   -2.6982   -1.0113 O   0  0  0  0  0  0  0  0  0  0  0  0
    1.2837    2.1301    0.0012 H   0  0  0  0  0  0  0  0  0  0  0  0
    0.5123   -0.3556   -0.8948 H   0  0  0  0  0  0  0  0  0  0  0  0
    0.5293   -0.3651    0.8851 H   0  0  0  0  0  0  0  0  0  0  0  0
   -1.9605   -0.1726   -0.8702 H   0  0  0  0  0  0  0  0  0  0  0  0
   -2.1520   -0.6222    2.0088 H   0  0  0  0  0  0  0  0  0  0  0  0
   -5.2941    0.0489    2.1261 H   0  0  0  0  0  0  0  0  0  0  0  0
   -1.7514    2.8535    3.1138 H   0  0  0  0  0  0  0  0  0  0  0  0
   -2.8836    2.4049    4.4120 H   0  0  0  0  0  0  0  0  0  0  0  0
   -1.7472    1.1971    3.7655 H   0  0  0  0  0  0  0  0  0  0  0  0
   -5.0266    2.5456    1.3713 H   0  0  0  0  0  0  0  0  0  0  0  0
   -4.7987    3.1924    3.0138 H   0  0  0  0  0  0  0  0  0  0  0  0
   -3.6665    3.6410    1.7157 H   0  0  0  0  0  0  0  0  0  0  0  0
   -0.8440   -3.6644   -0.9725 H   0  0  0  0  0  0  0  0  0  0  0  0
  1  2  1  0  0  0  0
  1 14  1  0  0  0  0
  2  3  1  0  0  0  0
  2 15  1  0  0  0  0
  2 16  1  0  0  0  0
  3  4  1  0  0  0  0
  3 11  1  0  0  0  0
  3 17  1  0  0  0  0
  4  5  1  0  0  0  0
  4 18  1  0  0  0  0
  5  6  2  0  0  0  0
  5  7  1  0  0  0  0
  7  8  1  0  0  0  0
  7  9  1  0  0  0  0
  7 10  1  0  0  0  0
  8 19  1  0  0  0  0
  9 20  1  0  0  0  0
  9 21  1  0  0  0  0
  9 22  1  0  0  0  0
 10 23  1  0  0  0  0
 10 24  1  0  0  0  0
 10 25  1  0  0  0  0
 11 12  2  0  0  0  0
 11 13  1  0  0  0  0
 13 26  1  0  0  0  0
M  END
>  <Activity>
2.14

>  <set>
1

>  <Min_dist>
999.9

>  <Avg_dist>
999.9

$$$$
THIOL_10
 Wcorina  06231023583D 1   1.00000     0.00000              
CORINA evaluation license 3.48 0067  22.01.2010
 23 22  0  0  0  0  0  0  0  0999 V2000
   -0.0225    1.8097    0.0120 S   0  0  0  0  0  0  0  0  0  0  0  0
    0.0021   -0.0041    0.0020 C   0  0  0  0  0  0  0  0  0  0  0  0
   -1.4333   -0.5336    0.0129 C   0  0  0  0  0  0  0  0  0  0  0  0
   -2.1190   -0.0612    1.2182 N   0  0  0  0  0  0  0  0  0  0  0  0
   -2.7041    1.1529    1.2285 C   0  0  0  0  0  0  0  0  0  0  0  0
   -2.6629    1.8543    0.2400 O   0  0  0  0  0  0  0  0  0  0  0  0
   -3.4095    1.6389    2.4684 C   0  0  0  0  0  0  0  0  0  0  0  0
   -3.9814    3.0353    2.2155 C   0  0  0  0  0  0  0  0  0  0  0  0
   -4.8305    3.6203    3.7080 S   0  0  0  0  0  0  0  0  0  0  0  0
   -1.4129   -2.0405    0.0046 C   0  0  0  0  0  0  0  0  0  0  0  0
   -1.9191   -2.6565    0.9124 O   0  0  0  0  0  0  0  0  0  0  0  0
   -0.8322   -2.6982   -1.0113 O   0  0  0  0  0  0  0  0  0  0  0  0
    1.2837    2.1301    0.0012 H   0  0  0  0  0  0  0  0  0  0  0  0
    0.5123   -0.3556   -0.8948 H   0  0  0  0  0  0  0  0  0  0  0  0
    0.5293   -0.3651    0.8851 H   0  0  0  0  0  0  0  0  0  0  0  0
   -1.9605   -0.1726   -0.8702 H   0  0  0  0  0  0  0  0  0  0  0  0
   -2.1520   -0.6222    2.0088 H   0  0  0  0  0  0  0  0  0  0  0  0
   -4.2199    0.9539    2.7174 H   0  0  0  0  0  0  0  0  0  0  0  0
   -2.7017    1.6806    3.2963 H   0  0  0  0  0  0  0  0  0  0  0  0
   -3.1709    3.7203    1.9665 H   0  0  0  0  0  0  0  0  0  0  0  0
   -4.6892    2.9936    1.3876 H   0  0  0  0  0  0  0  0  0  0  0  0
   -5.2749    4.8370    3.3460 H   0  0  0  0  0  0  0  0  0  0  0  0
   -0.8440   -3.6644   -0.9725 H   0  0  0  0  0  0  0  0  0  0  0  0
  1  2  1  0  0  0  0
  1 13  1  0  0  0  0
  2  3  1  0  0  0  0
  2 14  1  0  0  0  0
  2 15  1  0  0  0  0
  3  4  1  0  0  0  0
  3 10  1  0  0  0  0
  3 16  1  0  0  0  0
  4  5  1  0  0  0  0
  4 17  1  0  0  0  0
  5  6  2  0  0  0  0
  5  7  1  0  0  0  0
  7  8  1  0  0  0  0
  7 18  1  0  0  0  0
  7 19  1  0  0  0  0
  8  9  1  0  0  0  0
  8 20  1  0  0  0  0
  8 21  1  0  0  0  0
  9 22  1  0  0  0  0
 10 11  2  0  0  0  0
 10 12  1  0  0  0  0
 12 23  1  0  0  0  0
M  END
>  <Activity>
4.17

>  <set>
1

>  <Min_dist>
999.9

>  <Avg_dist>
999.9

$$$$
THIOL_14
 Wcorina  06231023583D 1   1.00000     0.00000              
CORINA evaluation license 3.48 0067  22.01.2010
 29 29  0  0  0  0  0  0  0  0999 V2000
   -0.0225    1.8097    0.0120 S   0  0  0  0  0  0  0  0  0  0  0  0
    0.0021   -0.0041    0.0020 C   0  0  0  0  0  0  0  0  0  0  0  0
   -1.4333   -0.5336    0.0129 C   0  0  0  0  0  0  0  0  0  0  0  0
   -1.4129   -2.0405    0.0046 C   0  0  0  0  0  0  0  0  0  0  0  0
   -0.3545   -2.6325   -0.0087 O   0  0  0  0  0  0  0  0  0  0  0  0
   -2.5708   -2.7302    0.0119 N   0  0  0  0  0  0  0  0  0  0  0  0
   -2.5509   -4.1950    0.0039 C   0  0  0  0  0  0  0  0  0  0  0  0
   -3.8453   -4.7260    0.6231 C   0  0  0  0  0  0  0  0  0  0  0  0
   -3.9033   -4.3361    2.0776 C   0  0  0  0  0  0  0  0  0  0  0  0
   -4.5299   -3.2388    2.6038 N   0  0  0  0  0  0  0  0  0  0  0  0
   -5.0212   -2.5642    2.1094 H   0  0  0  0  0  0  0  0  0  0  0  0
   -4.3366   -3.2709    3.9400 C   0  0  0  0  0  0  0  0  0  0  0  0
   -3.6295   -4.3272    4.2351 N   0  0  0  0  0  0  0  0  0  0  0  0
   -3.3535   -5.0034    3.1101 C   0  0  0  0  0  0  0  0  0  0  0  0
   -2.4338   -4.6880   -1.4154 C   0  0  0  0  0  0  0  0  0  0  0  0
   -2.3731   -3.8969   -2.3266 O   0  0  0  0  0  0  0  0  0  0  0  0
   -2.3969   -6.0060   -1.6672 O   0  0  0  0  0  0  0  0  0  0  0  0
    1.2837    2.1301    0.0012 H   0  0  0  0  0  0  0  0  0  0  0  0
    0.5123   -0.3556   -0.8948 H   0  0  0  0  0  0  0  0  0  0  0  0
    0.5293   -0.3651    0.8851 H   0  0  0  0  0  0  0  0  0  0  0  0
   -1.9435   -0.1821    0.9097 H   0  0  0  0  0  0  0  0  0  0  0  0
   -1.9605   -0.1726   -0.8702 H   0  0  0  0  0  0  0  0  0  0  0  0
   -3.4173   -2.2567    0.0226 H   0  0  0  0  0  0  0  0  0  0  0  0
   -1.6987   -4.5500    0.5833 H   0  0  0  0  0  0  0  0  0  0  0  0
   -4.7005   -4.3001    0.0983 H   0  0  0  0  0  0  0  0  0  0  0  0
   -3.8704   -5.8123    0.5368 H   0  0  0  0  0  0  0  0  0  0  0  0
   -4.7057   -2.5428    4.6471 H   0  0  0  0  0  0  0  0  0  0  0  0
   -2.7874   -5.9207    3.0436 H   0  0  0  0  0  0  0  0  0  0  0  0
   -2.3211   -6.2741   -2.5932 H   0  0  0  0  0  0  0  0  0  0  0  0
  1  2  1  0  0  0  0
  1 18  1  0  0  0  0
  2  3  1  0  0  0  0
  2 19  1  0  0  0  0
  2 20  1  0  0  0  0
  3  4  1  0  0  0  0
  3 21  1  0  0  0  0
  3 22  1  0  0  0  0
  4  5  2  0  0  0  0
  4  6  1  0  0  0  0
  6  7  1  0  0  0  0
  6 23  1  0  0  0  0
  7  8  1  0  0  0  0
  7 15  1  0  0  0  0
  7 24  1  0  0  0  0
  8  9  1  0  0  0  0
  8 25  1  0  0  0  0
  8 26  1  0  0  0  0
  9 10  1  0  0  0  0
  9 14  2  0  0  0  0
 10 11  1  0  0  0  0
 10 12  1  0  0  0  0
 12 13  2  0  0  0  0
 12 27  1  0  0  0  0
 13 14  1  0  0  0  0
 14 28  1  0  0  0  0
 15 16  2  0  0  0  0
 15 17  1  0  0  0  0
 17 29  1  0  0  0  0
M  END
>  <Activity>
3.64

>  <set>
1

>  <Min_dist>
999.9

>  <Avg_dist>
999.9

$$$$
THIOL_18
 Wcorina  06231023583D 1   1.00000     0.00000              
CORINA evaluation license 3.48 0067  22.01.2010
 33 34  0  0  0  0  0  0  0  0999 V2000
   -0.0225    1.8097    0.0120 S   0  0  0  0  0  0  0  0  0  0  0  0
    0.0021   -0.0041    0.0020 C   0  0  0  0  0  0  0  0  0  0  0  0
   -1.4117   -0.5257    0.0127 C   0  0  0  0  0  0  0  0  0  0  0  0
   -2.3441    0.2498    0.0258 O   0  0  0  0  0  0  0  0  0  0  0  0
   -1.6400   -1.8540    0.0078 N   0  0  0  0  0  0  0  0  0  0  0  0
   -3.0144   -2.3611    0.0182 C   0  0  0  0  0  0  0  0  0  0  0  0
   -3.0463   -3.7608   -0.5987 C   0  0  0  0  0  0  0  0  0  0  0  0
   -2.6631   -3.6774   -2.0538 C   0  0  0  0  0  0  0  0  0  0  0  0
   -3.5032   -3.5860   -3.0968 C   0  0  0  0  0  0  0  0  0  0  0  0
   -2.7925   -3.5296   -4.2647 N   0  0  0  0  0  0  0  0  0  0  0  0
   -3.1812   -3.4607   -5.1507 H   0  0  0  0  0  0  0  0  0  0  0  0
   -1.4435   -3.5847   -3.9948 C   0  0  0  0  0  0  0  0  0  0  0  0
   -1.3030   -3.6741   -2.5979 C   0  0  0  0  0  0  0  0  0  0  0  0
   -0.0298   -3.7395   -2.0286 C   0  0  0  0  0  0  0  0  0  0  0  0
    1.0748   -3.7130   -2.8323 C   0  0  0  0  0  0  0  0  0  0  0  0
    0.9416   -3.6212   -4.2111 C   0  0  0  0  0  0  0  0  0  0  0  0
   -0.3051   -3.5638   -4.7943 C   0  0  0  0  0  0  0  0  0  0  0  0
   -3.5150   -2.4264    1.4381 C   0  0  0  0  0  0  0  0  0  0  0  0
   -2.7974   -2.0844    2.3480 O   0  0  0  0  0  0  0  0  0  0  0  0
   -4.7582   -2.8644    1.6920 O   0  0  0  0  0  0  0  0  0  0  0  0
    1.2837    2.1301    0.0012 H   0  0  0  0  0  0  0  0  0  0  0  0
    0.5123   -0.3556   -0.8948 H   0  0  0  0  0  0  0  0  0  0  0  0
    0.5293   -0.3651    0.8851 H   0  0  0  0  0  0  0  0  0  0  0  0
   -0.8943   -2.4742   -0.0027 H   0  0  0  0  0  0  0  0  0  0  0  0
   -3.6522   -1.6939   -0.5616 H   0  0  0  0  0  0  0  0  0  0  0  0
   -2.3412   -4.4054   -0.0737 H   0  0  0  0  0  0  0  0  0  0  0  0
   -4.0511   -4.1739   -0.5107 H   0  0  0  0  0  0  0  0  0  0  0  0
   -4.5806   -3.5613   -3.0248 H   0  0  0  0  0  0  0  0  0  0  0  0
    0.0816   -3.8103   -0.9567 H   0  0  0  0  0  0  0  0  0  0  0  0
    2.0594   -3.7636   -2.3914 H   0  0  0  0  0  0  0  0  0  0  0  0
    1.8242   -3.6010   -4.8332 H   0  0  0  0  0  0  0  0  0  0  0  0
   -0.3982   -3.4912   -5.8678 H   0  0  0  0  0  0  0  0  0  0  0  0
   -5.0345   -2.8884    2.6183 H   0  0  0  0  0  0  0  0  0  0  0  0
  1  2  1  0  0  0  0
  1 21  1  0  0  0  0
  2  3  1  0  0  0  0
  2 22  1  0  0  0  0
  2 23  1  0  0  0  0
  3  4  2  0  0  0  0
  3  5  1  0  0  0  0
  5  6  1  0  0  0  0
  5 24  1  0  0  0  0
  6  7  1  0  0  0  0
  6 18  1  0  0  0  0
  6 25  1  0  0  0  0
  7  8  1  0  0  0  0
  7 26  1  0  0  0  0
  7 27  1  0  0  0  0
  8  9  2  0  0  0  0
  8 13  1  0  0  0  0
  9 10  1  0  0  0  0
  9 28  1  0  0  0  0
 10 11  1  0  0  0  0
 10 12  1  0  0  0  0
 12 13  2  0  0  0  0
 12 17  1  0  0  0  0
 13 14  1  0  0  0  0
 14 15  2  0  0  0  0
 14 29  1  0  0  0  0
 15 16  1  0  0  0  0
 15 30  1  0  0  0  0
 16 17  2  0  0  0  0
 16 31  1  0  0  0  0
 17 32  1  0  0  0  0
 18 19  2  0  0  0  0
 18 20  1  0  0  0  0
 20 33  1  0  0  0  0
M  END
>  <Activity>
6.12

>  <set>
1

>  <Min_dist>
999.9

>  <Avg_dist>
999.9

$$$$
THIOL_20A
 Wcorina  06231023583D 1   1.00000     0.00000              
CORINA evaluation license 3.48 0067  22.01.2010
 36 37  0  0  0  0  0  0  0  0999 V2000
   -0.0225    1.8097    0.0120 S   0  0  0  0  0  0  0  0  0  0  0  0
    0.0021   -0.0041    0.0020 C   0  0  0  0  0  0  0  0  0  0  0  0
    0.7182   -0.4975   -1.2568 C   0  0  0  0  0  0  0  0  0  0  0  0
   -1.4117   -0.5257    0.0127 C   0  0  0  0  0  0  0  0  0  0  0  0
   -2.3143    0.1599   -0.4189 O   0  0  0  0  0  0  0  0  0  0  0  0
   -1.6731   -1.7540    0.5019 N   0  0  0  0  0  0  0  0  0  0  0  0
   -3.0475   -2.2611    0.5123 C   0  0  0  0  0  0  0  0  0  0  0  0
   -3.0268   -3.7909    0.5039 C   0  0  0  0  0  0  0  0  0  0  0  0
   -2.4319   -4.2781   -0.7922 C   0  0  0  0  0  0  0  0  0  0  0  0
   -3.1069   -4.6357   -1.8960 C   0  0  0  0  0  0  0  0  0  0  0  0
   -2.2310   -5.0229   -2.8734 N   0  0  0  0  0  0  0  0  0  0  0  0
   -2.4832   -5.3238   -3.7603 H   0  0  0  0  0  0  0  0  0  0  0  0
   -0.9383   -4.9214   -2.4104 C   0  0  0  0  0  0  0  0  0  0  0  0
   -1.0071   -4.4453   -1.0885 C   0  0  0  0  0  0  0  0  0  0  0  0
    0.1665   -4.2371   -0.3611 C   0  0  0  0  0  0  0  0  0  0  0  0
    1.3774   -4.4944   -0.9391 C   0  0  0  0  0  0  0  0  0  0  0  0
    1.4508   -4.9609   -2.2446 C   0  0  0  0  0  0  0  0  0  0  0  0
    0.3053   -5.1811   -2.9775 C   0  0  0  0  0  0  0  0  0  0  0  0
   -3.7529   -1.7751    1.7522 C   0  0  0  0  0  0  0  0  0  0  0  0
   -3.1676   -1.0768    2.5457 O   0  0  0  0  0  0  0  0  0  0  0  0
   -5.0314   -2.1180    1.9750 O   0  0  0  0  0  0  0  0  0  0  0  0
    1.2837    2.1301    0.0012 H   0  0  0  0  0  0  0  0  0  0  0  0
    0.5293   -0.3651    0.8851 H   0  0  0  0  0  0  0  0  0  0  0  0
    1.7408   -0.1202   -1.2645 H   0  0  0  0  0  0  0  0  0  0  0  0
    0.7330   -1.5874   -1.2628 H   0  0  0  0  0  0  0  0  0  0  0  0
    0.1910   -0.1364   -2.1398 H   0  0  0  0  0  0  0  0  0  0  0  0
   -0.9513   -2.3023    0.8471 H   0  0  0  0  0  0  0  0  0  0  0  0
   -3.5747   -1.9000   -0.3707 H   0  0  0  0  0  0  0  0  0  0  0  0
   -2.4245   -4.1507    1.3381 H   0  0  0  0  0  0  0  0  0  0  0  0
   -4.0446   -4.1687    0.6012 H   0  0  0  0  0  0  0  0  0  0  0  0
   -4.1820   -4.6205   -1.9975 H   0  0  0  0  0  0  0  0  0  0  0  0
    0.1171   -3.8736    0.6547 H   0  0  0  0  0  0  0  0  0  0  0  0
    2.2848   -4.3332   -0.3760 H   0  0  0  0  0  0  0  0  0  0  0  0
    2.4154   -5.1594   -2.6879 H   0  0  0  0  0  0  0  0  0  0  0  0
    0.3729   -5.5429   -3.9928 H   0  0  0  0  0  0  0  0  0  0  0  0
   -5.4414   -1.7822    2.7838 H   0  0  0  0  0  0  0  0  0  0  0  0
  1  2  1  0  0  0  0
  1 22  1  0  0  0  0
  2  3  1  0  0  0  0
  2  4  1  0  0  0  0
  2 23  1  0  0  0  0
  3 24  1  0  0  0  0
  3 25  1  0  0  0  0
  3 26  1  0  0  0  0
  4  5  2  0  0  0  0
  4  6  1  0  0  0  0
  6  7  1  0  0  0  0
  6 27  1  0  0  0  0
  7  8  1  0  0  0  0
  7 19  1  0  0  0  0
  7 28  1  0  0  0  0
  8  9  1  0  0  0  0
  8 29  1  0  0  0  0
  8 30  1  0  0  0  0
  9 10  2  0  0  0  0
  9 14  1  0  0  0  0
 10 11  1  0  0  0  0
 10 31  1  0  0  0  0
 11 12  1  0  0  0  0
 11 13  1  0  0  0  0
 13 14  2  0  0  0  0
 13 18  1  0  0  0  0
 14 15  1  0  0  0  0
 15 16  2  0  0  0  0
 15 32  1  0  0  0  0
 16 17  1  0  0  0  0
 16 33  1  0  0  0  0
 17 18  2  0  0  0  0
 17 34  1  0  0  0  0
 18 35  1  0  0  0  0
 19 20  2  0  0  0  0
 19 21  1  0  0  0  0
 21 36  1  0  0  0  0
M  END
>  <Activity>
7.19

>  <set>
1

>  <Min_dist>
999.9

>  <Avg_dist>
999.9

$$$$
THIOL_20B
 Wcorina  06231023583D 1   1.00000     0.00000              
CORINA evaluation license 3.48 0067  22.01.2010
 36 37  0  0  0  0  0  0  0  0999 V2000
   -0.0225    1.8097    0.0120 S   0  0  0  0  0  0  0  0  0  0  0  0
    0.0021   -0.0041    0.0020 C   0  0  0  0  0  0  0  0  0  0  0  0
    0.7421   -0.5109    1.2415 C   0  0  0  0  0  0  0  0  0  0  0  0
   -1.4117   -0.5257    0.0127 C   0  0  0  0  0  0  0  0  0  0  0  0
   -2.3188    0.1884    0.3845 O   0  0  0  0  0  0  0  0  0  0  0  0
   -1.6682   -1.7858   -0.3908 N   0  0  0  0  0  0  0  0  0  0  0  0
   -3.0426   -2.2929   -0.3804 C   0  0  0  0  0  0  0  0  0  0  0  0
   -3.1778   -3.4209   -1.4053 C   0  0  0  0  0  0  0  0  0  0  0  0
   -2.9672   -2.8681   -2.7913 C   0  0  0  0  0  0  0  0  0  0  0  0
   -3.9223   -2.4612   -3.6423 C   0  0  0  0  0  0  0  0  0  0  0  0
   -3.3533   -2.0207   -4.8061 N   0  0  0  0  0  0  0  0  0  0  0  0
   -3.8422   -1.6777   -5.5705 H   0  0  0  0  0  0  0  0  0  0  0  0
   -1.9834   -2.1364   -4.7304 C   0  0  0  0  0  0  0  0  0  0  0  0
   -1.6811   -2.6671   -3.4632 C   0  0  0  0  0  0  0  0  0  0  0  0
   -0.3513   -2.8899   -3.1004 C   0  0  0  0  0  0  0  0  0  0  0  0
    0.6510   -2.5879   -3.9783 C   0  0  0  0  0  0  0  0  0  0  0  0
    0.3581   -2.0606   -5.2287 C   0  0  0  0  0  0  0  0  0  0  0  0
   -0.9471   -1.8404   -5.6102 C   0  0  0  0  0  0  0  0  0  0  0  0
   -3.3735   -2.8191    0.9924 C   0  0  0  0  0  0  0  0  0  0  0  0
   -2.5461   -2.7751    1.8719 O   0  0  0  0  0  0  0  0  0  0  0  0
   -4.5873   -3.3367    1.2381 O   0  0  0  0  0  0  0  0  0  0  0  0
    1.2837    2.1301    0.0012 H   0  0  0  0  0  0  0  0  0  0  0  0
    0.5123   -0.3556   -0.8948 H   0  0  0  0  0  0  0  0  0  0  0  0
    0.7568   -1.6008    1.2356 H   0  0  0  0  0  0  0  0  0  0  0  0
    1.7647   -0.1336    1.2338 H   0  0  0  0  0  0  0  0  0  0  0  0
    0.2319   -0.1594    2.1383 H   0  0  0  0  0  0  0  0  0  0  0  0
   -0.9427   -2.3569   -0.6882 H   0  0  0  0  0  0  0  0  0  0  0  0
   -3.7295   -1.4859   -0.6355 H   0  0  0  0  0  0  0  0  0  0  0  0
   -2.4301   -4.1876   -1.2024 H   0  0  0  0  0  0  0  0  0  0  0  0
   -4.1741   -3.8575   -1.3357 H   0  0  0  0  0  0  0  0  0  0  0  0
   -4.9828   -2.4794   -3.4388 H   0  0  0  0  0  0  0  0  0  0  0  0
   -0.1159   -3.2991   -2.1290 H   0  0  0  0  0  0  0  0  0  0  0  0
    1.6794   -2.7604   -3.6972 H   0  0  0  0  0  0  0  0  0  0  0  0
    1.1614   -1.8266   -5.9117 H   0  0  0  0  0  0  0  0  0  0  0  0
   -1.1646   -1.4287   -6.5847 H   0  0  0  0  0  0  0  0  0  0  0  0
   -4.7529   -3.6616    2.1337 H   0  0  0  0  0  0  0  0  0  0  0  0
  1  2  1  0  0  0  0
  1 22  1  0  0  0  0
  2  3  1  0  0  0  0
  2  4  1  0  0  0  0
  2 23  1  0  0  0  0
  3 24  1  0  0  0  0
  3 25  1  0  0  0  0
  3 26  1  0  0  0  0
  4  5  2  0  0  0  0
  4  6  1  0  0  0  0
  6  7  1  0  0  0  0
  6 27  1  0  0  0  0
  7  8  1  0  0  0  0
  7 19  1  0  0  0  0
  7 28  1  0  0  0  0
  8  9  1  0  0  0  0
  8 29  1  0  0  0  0
  8 30  1  0  0  0  0
  9 10  2  0  0  0  0
  9 14  1  0  0  0  0
 10 11  1  0  0  0  0
 10 31  1  0  0  0  0
 11 12  1  0  0  0  0
 11 13  1  0  0  0  0
 13 14  2  0  0  0  0
 13 18  1  0  0  0  0
 14 15  1  0  0  0  0
 15 16  2  0  0  0  0
 15 32  1  0  0  0  0
 16 17  1  0  0  0  0
 16 33  1  0  0  0  0
 17 18  2  0  0  0  0
 17 34  1  0  0  0  0
 18 35  1  0  0  0  0
 19 20  2  0  0  0  0
 19 21  1  0  0  0  0
 21 36  1  0  0  0  0
M  END
>  <Activity>
6.44

>  <set>
1

>  <Min_dist>
999.9

>  <Avg_dist>
999.9

$$$$
THIOL_27
 Wcorina  06231023583D 1   1.00000     0.00000              
CORINA evaluation license 3.48 0067  22.01.2010
 36 37  0  0  0  0  0  0  0  0999 V2000
   -0.0225    1.8097    0.0120 S   0  0  0  0  0  0  0  0  0  0  0  0
    0.0021   -0.0041    0.0020 C   0  0  0  0  0  0  0  0  0  0  0  0
   -1.4333   -0.5336    0.0129 C   0  0  0  0  0  0  0  0  0  0  0  0
   -1.4129   -2.0405    0.0046 C   0  0  0  0  0  0  0  0  0  0  0  0
   -0.3545   -2.6325   -0.0087 O   0  0  0  0  0  0  0  0  0  0  0  0
   -2.5708   -2.7302    0.0119 N   0  0  0  0  0  0  0  0  0  0  0  0
   -2.5509   -4.1950    0.0039 C   0  0  0  0  0  0  0  0  0  0  0  0
   -3.8453   -4.7260    0.6231 C   0  0  0  0  0  0  0  0  0  0  0  0
   -3.9033   -4.3361    2.0776 C   0  0  0  0  0  0  0  0  0  0  0  0
   -3.5154   -5.0858    3.1213 C   0  0  0  0  0  0  0  0  0  0  0  0
   -3.7165   -4.4003    4.2883 N   0  0  0  0  0  0  0  0  0  0  0  0
   -3.5117   -4.7369    5.1747 H   0  0  0  0  0  0  0  0  0  0  0  0
   -4.2523   -3.1613    4.0170 C   0  0  0  0  0  0  0  0  0  0  0  0
   -4.3877   -3.0646    2.6202 C   0  0  0  0  0  0  0  0  0  0  0  0
   -4.9062   -1.9005    2.0495 C   0  0  0  0  0  0  0  0  0  0  0  0
   -5.2770   -0.8587    2.8520 C   0  0  0  0  0  0  0  0  0  0  0  0
   -5.1420   -0.9479    4.2308 C   0  0  0  0  0  0  0  0  0  0  0  0
   -4.6404   -2.0900    4.8153 C   0  0  0  0  0  0  0  0  0  0  0  0
   -2.4338   -4.6880   -1.4154 C   0  0  0  0  0  0  0  0  0  0  0  0
   -2.3731   -3.8969   -2.3266 O   0  0  0  0  0  0  0  0  0  0  0  0
   -2.3969   -6.0060   -1.6672 O   0  0  0  0  0  0  0  0  0  0  0  0
    1.2837    2.1301    0.0012 H   0  0  0  0  0  0  0  0  0  0  0  0
    0.5123   -0.3556   -0.8948 H   0  0  0  0  0  0  0  0  0  0  0  0
    0.5293   -0.3651    0.8851 H   0  0  0  0  0  0  0  0  0  0  0  0
   -1.9435   -0.1821    0.9097 H   0  0  0  0  0  0  0  0  0  0  0  0
   -1.9605   -0.1726   -0.8702 H   0  0  0  0  0  0  0  0  0  0  0  0
   -3.4173   -2.2567    0.0226 H   0  0  0  0  0  0  0  0  0  0  0  0
   -1.6987   -4.5500    0.5833 H   0  0  0  0  0  0  0  0  0  0  0  0
   -4.7005   -4.3001    0.0983 H   0  0  0  0  0  0  0  0  0  0  0  0
   -3.8704   -5.8123    0.5368 H   0  0  0  0  0  0  0  0  0  0  0  0
   -3.1058   -6.0826    3.0505 H   0  0  0  0  0  0  0  0  0  0  0  0
   -5.0135   -1.8237    0.9776 H   0  0  0  0  0  0  0  0  0  0  0  0
   -5.6780    0.0415    2.4101 H   0  0  0  0  0  0  0  0  0  0  0  0
   -5.4391   -0.1158    4.8519 H   0  0  0  0  0  0  0  0  0  0  0  0
   -4.5380   -2.1491    5.8888 H   0  0  0  0  0  0  0  0  0  0  0  0
   -2.3211   -6.2741   -2.5932 H   0  0  0  0  0  0  0  0  0  0  0  0
  1  2  1  0  0  0  0
  1 22  1  0  0  0  0
  2  3  1  0  0  0  0
  2 23  1  0  0  0  0
  2 24  1  0  0  0  0
  3  4  1  0  0  0  0
  3 25  1  0  0  0  0
  3 26  1  0  0  0  0
  4  5  2  0  0  0  0
  4  6  1  0  0  0  0
  6  7  1  0  0  0  0
  6 27  1  0  0  0  0
  7  8  1  0  0  0  0
  7 19  1  0  0  0  0
  7 28  1  0  0  0  0
  8  9  1  0  0  0  0
  8 29  1  0  0  0  0
  8 30  1  0  0  0  0
  9 10  2  0  0  0  0
  9 14  1  0  0  0  0
 10 11  1  0  0  0  0
 10 31  1  0  0  0  0
 11 12  1  0  0  0  0
 11 13  1  0  0  0  0
 13 14  2  0  0  0  0
 13 18  1  0  0  0  0
 14 15  1  0  0  0  0
 15 16  2  0  0  0  0
 15 32  1  0  0  0  0
 16 17  1  0  0  0  0
 16 33  1  0  0  0  0
 17 18  2  0  0  0  0
 17 34  1  0  0  0  0
 18 35  1  0  0  0  0
 19 20  2  0  0  0  0
 19 21  1  0  0  0  0
 21 36  1  0  0  0  0
M  END
>  <Activity>
5.34

>  <set>
1

>  <Min_dist>
999.9

>  <Avg_dist>
999.9

$$$$
THIOL_30A
 Wcorina  06231023583D 1   1.00000     0.00000              
CORINA evaluation license 3.48 0067  22.01.2010
 39 40  0  0  0  0  0  0  0  0999 V2000
   -0.0225    1.8097    0.0120 S   0  0  0  0  0  0  0  0  0  0  0  0
    0.0021   -0.0041    0.0020 C   0  0  0  0  0  0  0  0  0  0  0  0
   -1.4333   -0.5336    0.0129 C   0  0  0  0  0  0  0  0  0  0  0  0
   -2.1103   -0.1453    1.3289 C   0  0  0  0  0  0  0  0  0  0  0  0
   -1.4159   -2.0348   -0.1192 C   0  0  0  0  0  0  0  0  0  0  0  0
   -0.3595   -2.6231   -0.2128 O   0  0  0  0  0  0  0  0  0  0  0  0
   -2.5744   -2.7235   -0.1333 N   0  0  0  0  0  0  0  0  0  0  0  0
   -2.5575   -4.1827   -0.2617 C   0  0  0  0  0  0  0  0  0  0  0  0
   -3.8336   -4.7634    0.3508 C   0  0  0  0  0  0  0  0  0  0  0  0
   -3.8470   -4.4937    1.8334 C   0  0  0  0  0  0  0  0  0  0  0  0
   -3.4292   -5.3261    2.8002 C   0  0  0  0  0  0  0  0  0  0  0  0
   -3.5937   -4.7384    4.0249 N   0  0  0  0  0  0  0  0  0  0  0  0
   -3.3630   -5.1462    4.8742 H   0  0  0  0  0  0  0  0  0  0  0  0
   -4.1352   -3.4817    3.8721 C   0  0  0  0  0  0  0  0  0  0  0  0
   -4.3125   -3.2712    2.4926 C   0  0  0  0  0  0  0  0  0  0  0  0
   -4.8458   -2.0646    2.0349 C   0  0  0  0  0  0  0  0  0  0  0  0
   -5.1903   -1.0922    2.9306 C   0  0  0  0  0  0  0  0  0  0  0  0
   -5.0139   -1.2937    4.2929 C   0  0  0  0  0  0  0  0  0  0  0  0
   -4.4971   -2.4795    4.7666 C   0  0  0  0  0  0  0  0  0  0  0  0
   -2.4841   -4.5579   -1.7194 C   0  0  0  0  0  0  0  0  0  0  0  0
   -2.4495   -3.6949   -2.5643 O   0  0  0  0  0  0  0  0  0  0  0  0
   -2.4572   -5.8508   -2.0791 O   0  0  0  0  0  0  0  0  0  0  0  0
    1.2837    2.1301    0.0012 H   0  0  0  0  0  0  0  0  0  0  0  0
    0.5123   -0.3556   -0.8948 H   0  0  0  0  0  0  0  0  0  0  0  0
    0.5293   -0.3651    0.8851 H   0  0  0  0  0  0  0  0  0  0  0  0
   -1.9862   -0.1019   -0.8214 H   0  0  0  0  0  0  0  0  0  0  0  0
   -2.1228    0.9405    1.4244 H   0  0  0  0  0  0  0  0  0  0  0  0
   -3.1329   -0.5225    1.3366 H   0  0  0  0  0  0  0  0  0  0  0  0
   -1.5574   -0.5770    2.1631 H   0  0  0  0  0  0  0  0  0  0  0  0
   -3.4193   -2.2529   -0.0584 H   0  0  0  0  0  0  0  0  0  0  0  0
   -1.6888   -4.5834    0.2608 H   0  0  0  0  0  0  0  0  0  0  0  0
   -4.7034   -4.2965   -0.1113 H   0  0  0  0  0  0  0  0  0  0  0  0
   -3.8633   -5.8390    0.1769 H   0  0  0  0  0  0  0  0  0  0  0  0
   -3.0238   -6.3135    2.6358 H   0  0  0  0  0  0  0  0  0  0  0  0
   -4.9852   -1.9005    0.9766 H   0  0  0  0  0  0  0  0  0  0  0  0
   -5.6027   -0.1591    2.5761 H   0  0  0  0  0  0  0  0  0  0  0  0
   -5.2907   -0.5154    4.9886 H   0  0  0  0  0  0  0  0  0  0  0  0
   -4.3625   -2.6262    5.8281 H   0  0  0  0  0  0  0  0  0  0  0  0
   -2.4099   -6.0423   -3.0258 H   0  0  0  0  0  0  0  0  0  0  0  0
  1  2  1  0  0  0  0
  1 23  1  0  0  0  0
  2  3  1  0  0  0  0
  2 24  1  0  0  0  0
  2 25  1  0  0  0  0
  3  4  1  0  0  0  0
  3  5  1  0  0  0  0
  3 26  1  0  0  0  0
  4 27  1  0  0  0  0
  4 28  1  0  0  0  0
  4 29  1  0  0  0  0
  5  6  2  0  0  0  0
  5  7  1  0  0  0  0
  7  8  1  0  0  0  0
  7 30  1  0  0  0  0
  8  9  1  0  0  0  0
  8 20  1  0  0  0  0
  8 31  1  0  0  0  0
  9 10  1  0  0  0  0
  9 32  1  0  0  0  0
  9 33  1  0  0  0  0
 10 11  2  0  0  0  0
 10 15  1  0  0  0  0
 11 12  1  0  0  0  0
 11 34  1  0  0  0  0
 12 13  1  0  0  0  0
 12 14  1  0  0  0  0
 14 15  2  0  0  0  0
 14 19  1  0  0  0  0
 15 16  1  0  0  0  0
 16 17  2  0  0  0  0
 16 35  1  0  0  0  0
 17 18  1  0  0  0  0
 17 36  1  0  0  0  0
 18 19  2  0  0  0  0
 18 37  1  0  0  0  0
 19 38  1  0  0  0  0
 20 21  2  0  0  0  0
 20 22  1  0  0  0  0
 22 39  1  0  0  0  0
M  END
>  <Activity>
7.46

>  <set>
1

>  <Min_dist>
999.9

>  <Avg_dist>
999.9

$$$$
THIOL_30B
 Wcorina  06231023583D 1   1.00000     0.00000              
CORINA evaluation license 3.48 0067  22.01.2010
 39 40  0  0  0  0  0  0  0  0999 V2000
   -0.0225    1.8097    0.0120 S   0  0  0  0  0  0  0  0  0  0  0  0
    0.0021   -0.0041    0.0020 C   0  0  0  0  0  0  0  0  0  0  0  0
   -1.4333   -0.5336    0.0129 C   0  0  0  0  0  0  0  0  0  0  0  0
   -2.1352   -0.1312   -1.2857 C   0  0  0  0  0  0  0  0  0  0  0  0
   -1.4136   -2.0361    0.1285 C   0  0  0  0  0  0  0  0  0  0  0  0
   -0.3556   -2.6253    0.1955 O   0  0  0  0  0  0  0  0  0  0  0  0
   -2.5716   -2.7250    0.1573 N   0  0  0  0  0  0  0  0  0  0  0  0
   -2.5524   -4.1856    0.2696 C   0  0  0  0  0  0  0  0  0  0  0  0
   -3.8652   -4.6666    0.8909 C   0  0  0  0  0  0  0  0  0  0  0  0
   -3.9669   -4.1592    2.3062 C   0  0  0  0  0  0  0  0  0  0  0  0
   -3.6111   -4.8203    3.4190 C   0  0  0  0  0  0  0  0  0  0  0  0
   -3.8469   -4.0420    4.5194 N   0  0  0  0  0  0  0  0  0  0  0  0
   -3.6692   -4.3047    5.4362 H   0  0  0  0  0  0  0  0  0  0  0  0
   -4.3735   -2.8304    4.1317 C   0  0  0  0  0  0  0  0  0  0  0  0
   -4.4667   -2.8484    2.7282 C   0  0  0  0  0  0  0  0  0  0  0  0
   -4.9670   -1.7358    2.0489 C   0  0  0  0  0  0  0  0  0  0  0  0
   -5.3612   -0.6326    2.7519 C   0  0  0  0  0  0  0  0  0  0  0  0
   -5.2679   -0.6085    4.1368 C   0  0  0  0  0  0  0  0  0  0  0  0
   -4.7849   -1.6981    4.8276 C   0  0  0  0  0  0  0  0  0  0  0  0
   -2.3928   -4.7927   -1.1004 C   0  0  0  0  0  0  0  0  0  0  0  0
   -2.3042   -4.0787   -2.0710 O   0  0  0  0  0  0  0  0  0  0  0  0
   -2.3491   -6.1268   -1.2423 O   0  0  0  0  0  0  0  0  0  0  0  0
    1.2837    2.1301    0.0012 H   0  0  0  0  0  0  0  0  0  0  0  0
    0.5123   -0.3556   -0.8948 H   0  0  0  0  0  0  0  0  0  0  0  0
    0.5293   -0.3651    0.8851 H   0  0  0  0  0  0  0  0  0  0  0  0
   -1.9701   -0.1109    0.8621 H   0  0  0  0  0  0  0  0  0  0  0  0
   -3.1578   -0.5085   -1.2779 H   0  0  0  0  0  0  0  0  0  0  0  0
   -2.1495    0.9555   -1.3693 H   0  0  0  0  0  0  0  0  0  0  0  0
   -1.5984   -0.5539   -2.1349 H   0  0  0  0  0  0  0  0  0  0  0  0
   -3.4177   -2.2538    0.1036 H   0  0  0  0  0  0  0  0  0  0  0  0
   -1.7182   -4.4904    0.9016 H   0  0  0  0  0  0  0  0  0  0  0  0
   -4.7039   -4.2865    0.3075 H   0  0  0  0  0  0  0  0  0  0  0  0
   -3.8884   -5.7563    0.8930 H   0  0  0  0  0  0  0  0  0  0  0  0
   -3.2002   -5.8188    3.4423 H   0  0  0  0  0  0  0  0  0  0  0  0
   -5.0418   -1.7472    0.9715 H   0  0  0  0  0  0  0  0  0  0  0  0
   -5.7481    0.2277    2.2260 H   0  0  0  0  0  0  0  0  0  0  0  0
   -5.5831    0.2710    4.6786 H   0  0  0  0  0  0  0  0  0  0  0  0
   -4.7150   -1.6691    5.9049 H   0  0  0  0  0  0  0  0  0  0  0  0
   -2.2456   -6.4695   -2.1406 H   0  0  0  0  0  0  0  0  0  0  0  0
  1  2  1  0  0  0  0
  1 23  1  0  0  0  0
  2  3  1  0  0  0  0
  2 24  1  0  0  0  0
  2 25  1  0  0  0  0
  3  4  1  0  0  0  0
  3  5  1  0  0  0  0
  3 26  1  0  0  0  0
  4 27  1  0  0  0  0
  4 28  1  0  0  0  0
  4 29  1  0  0  0  0
  5  6  2  0  0  0  0
  5  7  1  0  0  0  0
  7  8  1  0  0  0  0
  7 30  1  0  0  0  0
  8  9  1  0  0  0  0
  8 20  1  0  0  0  0
  8 31  1  0  0  0  0
  9 10  1  0  0  0  0
  9 32  1  0  0  0  0
  9 33  1  0  0  0  0
 10 11  2  0  0  0  0
 10 15  1  0  0  0  0
 11 12  1  0  0  0  0
 11 34  1  0  0  0  0
 12 13  1  0  0  0  0
 12 14  1  0  0  0  0
 14 15  2  0  0  0  0
 14 19  1  0  0  0  0
 15 16  1  0  0  0  0
 16 17  2  0  0  0  0
 16 35  1  0  0  0  0
 17 18  1  0  0  0  0
 17 36  1  0  0  0  0
 18 19  2  0  0  0  0
 18 37  1  0  0  0  0
 19 38  1  0  0  0  0
 20 21  2  0  0  0  0
 20 22  1  0  0  0  0
 22 39  1  0  0  0  0
M  END
>  <Activity>
4.48

>  <set>
1

>  <Min_dist>
999.9

>  <Avg_dist>
999.9

$$$$
MOL_01
 Wcorina  06231023583D 1   1.00000     0.00000              
CORINA evaluation license 3.48 0067  22.01.2010
 25 26  0  0  0  0  0  0  0  0999 V2000
   -0.0225    1.8097    0.0120 S   0  0  0  0  0  0  0  0  0  0  0  0
    0.0021   -0.0041    0.0020 C   0  0  0  0  0  0  0  0  0  0  0  0
   -1.3723   -0.5112    0.0124 N   0  0  0  0  0  0  0  0  0  0  0  0
   -2.1164   -0.7759   -1.0842 C   0  0  0  0  0  0  0  0  0  0  0  0
   -1.7614   -0.6349   -2.2381 O   0  0  0  0  0  0  0  0  0  0  0  0
   -3.3063   -1.2185   -0.6811 N   0  0  0  0  0  0  0  0  0  0  0  0
   -3.2928   -1.2260    0.7351 N   0  0  0  0  0  0  0  0  0  0  0  0
   -4.4655   -1.6645    1.4973 C   0  0  0  0  0  0  0  0  0  0  0  0
   -5.1568   -2.7395    0.6898 C   0  0  0  0  0  0  0  0  0  0  0  0
   -5.1692   -2.7327   -0.6161 C   0  0  0  0  0  0  0  0  0  0  0  0
   -4.4929   -1.6503   -1.4254 C   0  0  0  0  0  0  0  0  0  0  0  0
   -5.4336   -0.4872   -1.6080 C   0  0  0  0  0  0  0  0  0  0  0  0
   -5.1459    0.5983   -1.1622 O   0  0  0  0  0  0  0  0  0  0  0  0
   -6.5911   -0.6572   -2.2661 O   0  0  0  0  0  0  0  0  0  0  0  0
   -2.0933   -0.7932    1.1201 C   0  0  0  0  0  0  0  0  0  0  0  0
   -1.7142   -0.6704    2.2683 O   0  0  0  0  0  0  0  0  0  0  0  0
    1.2837    2.1301    0.0012 H   0  0  0  0  0  0  0  0  0  0  0  0
    0.5123   -0.3556   -0.8948 H   0  0  0  0  0  0  0  0  0  0  0  0
    0.5293   -0.3651    0.8851 H   0  0  0  0  0  0  0  0  0  0  0  0
   -4.1515   -2.0688    2.4596 H   0  0  0  0  0  0  0  0  0  0  0  0
   -5.1424   -0.8241    1.6510 H   0  0  0  0  0  0  0  0  0  0  0  0
   -5.6578   -3.5416    1.2113 H   0  0  0  0  0  0  0  0  0  0  0  0
   -5.6801   -3.5294   -1.1363 H   0  0  0  0  0  0  0  0  0  0  0  0
   -4.1969   -2.0442   -2.3976 H   0  0  0  0  0  0  0  0  0  0  0  0
   -7.1618    0.1180   -2.3580 H   0  0  0  0  0  0  0  0  0  0  0  0
  1  2  1  0  0  0  0
  1 17  1  0  0  0  0
  2  3  1  0  0  0  0
  2 18  1  0  0  0  0
  2 19  1  0  0  0  0
  3  4  1  0  0  0  0
  3 15  1  0  0  0  0
  4  5  2  0  0  0  0
  4  6  1  0  0  0  0
  6  7  1  0  0  0  0
  6 11  1  0  0  0  0
  7  8  1  0  0  0  0
  7 15  1  0  0  0  0
  8  9  1  0  0  0  0
  8 20  1  0  0  0  0
  8 21  1  0  0  0  0
  9 10  2  0  0  0  0
  9 22  1  0  0  0  0
 10 11  1  0  0  0  0
 10 23  1  0  0  0  0
 11 12  1  0  0  0  0
 11 24  1  0  0  0  0
 12 13  2  0  0  0  0
 12 14  1  0  0  0  0
 14 25  1  0  0  0  0
 15 16  2  0  0  0  0
M  END
>  <Activity>
6.15

>  <set>
2

>  <Min_dist>
0.213592

>  <Avg_dist>
0.800834

$$$$
MOL_02
 Wcorina  06231023583D 1   1.00000     0.00000              
CORINA evaluation license 3.48 0067  22.01.2010
 31 32  0  0  0  0  0  0  0  0999 V2000
    1.1179    1.8891    1.3468 S   0  0  0  0  0  0  0  0  0  0  0  0
    1.1204    0.0779    1.2453 C   0  0  0  0  0  0  0  0  0  0  0  0
   -0.2311   -0.4050    0.7149 C   0  0  0  0  0  0  0  0  0  0  0  0
   -0.1884   -1.9230    0.5105 C   0  0  0  0  0  0  0  0  0  0  0  0
   -0.1154   -2.5944    1.8600 C   0  0  0  0  0  0  0  0  0  0  0  0
    0.5093   -3.6251    1.9961 O   0  0  0  0  0  0  0  0  0  0  0  0
   -0.7483   -2.0412    2.9127 N   0  0  0  0  0  0  0  0  0  0  0  0
   -1.5694   -0.9202    2.7325 N   0  0  0  0  0  0  0  0  0  0  0  0
   -2.7064   -0.6617    3.6088 C   0  0  0  0  0  0  0  0  0  0  0  0
   -2.4970   -1.2195    5.0077 C   0  0  0  0  0  0  0  0  0  0  0  0
   -1.9262   -2.6344    4.9556 C   0  0  0  0  0  0  0  0  0  0  0  0
   -0.5627   -2.5990    4.2567 C   0  0  0  0  0  0  0  0  0  0  0  0
   -2.9211    0.8269    3.7038 C   0  0  0  0  0  0  0  0  0  0  0  0
   -1.9761    1.5655    3.8493 O   0  0  0  0  0  0  0  0  0  0  0  0
   -4.1623    1.3322    3.6267 O   0  0  0  0  0  0  0  0  0  0  0  0
   -1.3121   -0.0719    1.7117 C   0  0  0  0  0  0  0  0  0  0  0  0
   -1.9486    0.9542    1.5983 O   0  0  0  0  0  0  0  0  0  0  0  0
    2.3459    2.1673    1.8197 H   0  0  0  0  0  0  0  0  0  0  0  0
    1.9126   -0.2471    0.5709 H   0  0  0  0  0  0  0  0  0  0  0  0
    1.2924   -0.3413    2.2367 H   0  0  0  0  0  0  0  0  0  0  0  0
   -0.4459    0.0848   -0.2349 H   0  0  0  0  0  0  0  0  0  0  0  0
   -1.0896   -2.2469   -0.0103 H   0  0  0  0  0  0  0  0  0  0  0  0
    0.6905   -2.1879   -0.0773 H   0  0  0  0  0  0  0  0  0  0  0  0
   -3.5966   -1.1182    3.1762 H   0  0  0  0  0  0  0  0  0  0  0  0
   -1.8054   -0.5747    5.5499 H   0  0  0  0  0  0  0  0  0  0  0  0
   -3.4525   -1.2384    5.5318 H   0  0  0  0  0  0  0  0  0  0  0  0
   -1.8064   -3.0167    5.9693 H   0  0  0  0  0  0  0  0  0  0  0  0
   -2.6046   -3.2809    4.3988 H   0  0  0  0  0  0  0  0  0  0  0  0
   -0.1614   -3.6098    4.1828 H   0  0  0  0  0  0  0  0  0  0  0  0
    0.1245   -1.9709    4.8236 H   0  0  0  0  0  0  0  0  0  0  0  0
   -4.2500    2.2929    3.6928 H   0  0  0  0  0  0  0  0  0  0  0  0
  1  2  1  0  0  0  0
  1 18  1  0  0  0  0
  2  3  1  0  0  0  0
  2 19  1  0  0  0  0
  2 20  1  0  0  0  0
  3  4  1  0  0  0  0
  3 16  1  0  0  0  0
  3 21  1  0  0  0  0
  4  5  1  0  0  0  0
  4 22  1  0  0  0  0
  4 23  1  0  0  0  0
  5  6  2  0  0  0  0
  5  7  1  0  0  0  0
  7  8  1  0  0  0  0
  7 12  1  0  0  0  0
  8  9  1  0  0  0  0
  8 16  1  0  0  0  0
  9 10  1  0  0  0  0
  9 13  1  0  0  0  0
  9 24  1  0  0  0  0
 10 11  1  0  0  0  0
 10 25  1  0  0  0  0
 10 26  1  0  0  0  0
 11 12  1  0  0  0  0
 11 27  1  0  0  0  0
 11 28  1  0  0  0  0
 12 29  1  0  0  0  0
 12 30  1  0  0  0  0
 13 14  2  0  0  0  0
 13 15  1  0  0  0  0
 15 31  1  0  0  0  0
 16 17  2  0  0  0  0
M  END
>  <Activity>
7.42

>  <set>
2

>  <Min_dist>
0.533333

>  <Avg_dist>
0.773046

$$$$
MOL_03
 Wcorina  06231023583D 1   1.00000     0.00000              
CORINA evaluation license 3.48 0067  22.01.2010
 34 35  0  0  0  0  0  0  0  0999 V2000
   -0.0225    1.8097    0.0120 S   0  0  0  0  0  0  0  0  0  0  0  0
    0.0021   -0.0041    0.0020 C   0  0  0  0  0  0  0  0  0  0  0  0
   -1.4333   -0.5336    0.0129 C   0  0  0  0  0  0  0  0  0  0  0  0
   -1.4126   -2.0635    0.0045 C   0  0  0  0  0  0  0  0  0  0  0  0
   -2.8228   -2.6133    0.0150 C   0  0  0  0  0  0  0  0  0  0  0  0
   -3.6524   -2.4655    0.8872 O   0  0  0  0  0  0  0  0  0  0  0  0
   -2.9755   -3.2988   -1.1339 N   0  0  0  0  0  0  0  0  0  0  0  0
   -1.7851   -3.3265   -1.8746 N   0  0  0  0  0  0  0  0  0  0  0  0
   -1.6152   -4.0987   -3.1182 C   0  0  0  0  0  0  0  0  0  0  0  0
   -3.0010   -4.3810   -3.7076 C   0  0  0  0  0  0  0  0  0  0  0  0
   -3.8920   -4.9979   -2.6249 C   0  0  0  0  0  0  0  0  0  0  0  0
   -4.2307   -3.9278   -1.5820 C   0  0  0  0  0  0  0  0  0  0  0  0
   -4.9244   -4.5674   -0.4069 C   0  0  0  0  0  0  0  0  0  0  0  0
   -4.4280   -4.5081    0.6931 O   0  0  0  0  0  0  0  0  0  0  0  0
   -6.0936   -5.2029   -0.5823 O   0  0  0  0  0  0  0  0  0  0  0  0
   -0.8279   -2.5791   -1.2930 C   0  0  0  0  0  0  0  0  0  0  0  0
    0.2845   -2.3614   -1.7244 O   0  0  0  0  0  0  0  0  0  0  0  0
   -0.6210   -2.5943    1.2013 C   0  0  0  0  0  0  0  0  0  0  0  0
    1.2837    2.1301    0.0012 H   0  0  0  0  0  0  0  0  0  0  0  0
    0.5123   -0.3556   -0.8948 H   0  0  0  0  0  0  0  0  0  0  0  0
    0.5293   -0.3651    0.8851 H   0  0  0  0  0  0  0  0  0  0  0  0
   -1.9435   -0.1821    0.9097 H   0  0  0  0  0  0  0  0  0  0  0  0
   -1.9605   -0.1726   -0.8702 H   0  0  0  0  0  0  0  0  0  0  0  0
   -1.0251   -3.5215   -3.8301 H   0  0  0  0  0  0  0  0  0  0  0  0
   -1.1116   -5.0402   -2.8989 H   0  0  0  0  0  0  0  0  0  0  0  0
   -3.4450   -3.4489   -4.0571 H   0  0  0  0  0  0  0  0  0  0  0  0
   -2.9073   -5.0762   -4.5419 H   0  0  0  0  0  0  0  0  0  0  0  0
   -4.8114   -5.3692   -3.0777 H   0  0  0  0  0  0  0  0  0  0  0  0
   -3.3637   -5.8211   -2.1438 H   0  0  0  0  0  0  0  0  0  0  0  0
   -4.8793   -3.1738   -2.0281 H   0  0  0  0  0  0  0  0  0  0  0  0
   -1.0860   -2.2513    2.1255 H   0  0  0  0  0  0  0  0  0  0  0  0
   -0.6165   -3.6841    1.1795 H   0  0  0  0  0  0  0  0  0  0  0  0
    0.4036   -2.2258    1.1516 H   0  0  0  0  0  0  0  0  0  0  0  0
   -6.5006   -5.5975    0.2011 H   0  0  0  0  0  0  0  0  0  0  0  0
  1  2  1  0  0  0  0
  1 19  1  0  0  0  0
  2  3  1  0  0  0  0
  2 20  1  0  0  0  0
  2 21  1  0  0  0  0
  3  4  1  0  0  0  0
  3 22  1  0  0  0  0
  3 23  1  0  0  0  0
  4  5  1  0  0  0  0
  4 16  1  0  0  0  0
  4 18  1  0  0  0  0
  5  6  2  0  0  0  0
  5  7  1  0  0  0  0
  7  8  1  0  0  0  0
  7 12  1  0  0  0  0
  8  9  1  0  0  0  0
  8 16  1  0  0  0  0
  9 10  1  0  0  0  0
  9 24  1  0  0  0  0
  9 25  1  0  0  0  0
 10 11  1  0  0  0  0
 10 26  1  0  0  0  0
 10 27  1  0  0  0  0
 11 12  1  0  0  0  0
 11 28  1  0  0  0  0
 11 29  1  0  0  0  0
 12 13  1  0  0  0  0
 12 30  1  0  0  0  0
 13 14  2  0  0  0  0
 13 15  1  0  0  0  0
 15 34  1  0  0  0  0
 16 17  2  0  0  0  0
 18 31  1  0  0  0  0
 18 32  1  0  0  0  0
 18 33  1  0  0  0  0
M  END
>  <Activity>
7

>  <set>
2

>  <Min_dist>
0.525424

>  <Avg_dist>
0.737546

$$$$
MOL_04
 Wcorina  06231023583D 1   1.00000     0.00000              
CORINA evaluation license 3.48 0067  22.01.2010
 33 34  0  0  0  0  0  0  0  0999 V2000
    2.5896   -2.6520   -0.3099 S   0  0  0  0  0  0  0  0  0  0  0  0
    0.9972   -1.7862   -0.2375 C   0  0  0  0  0  0  0  0  0  0  0  0
   -0.0984   -2.7680    0.1826 C   0  0  0  0  0  0  0  0  0  0  0  0
   -1.4383   -2.0806    0.1241 C   0  0  0  0  0  0  0  0  0  0  0  0
   -1.5005   -0.8698    0.1563 O   0  0  0  0  0  0  0  0  0  0  0  0
   -2.5673   -2.8113    0.0360 N   0  0  0  0  0  0  0  0  0  0  0  0
   -2.6159   -4.2706   -0.0881 C   0  0  0  0  0  0  0  0  0  0  0  0
   -4.1116   -4.6203   -0.1522 C   0  0  0  0  0  0  0  0  0  0  0  0
   -4.8188   -3.2871   -0.0561 C   0  0  0  0  0  0  0  0  0  0  0  0
   -3.8641   -2.2886    0.0557 C   0  0  0  0  0  0  0  0  0  0  0  0
   -4.2814   -0.9610    0.1646 C   0  0  0  0  0  0  0  0  0  0  0  0
   -5.6252   -0.6523    0.1644 C   0  0  0  0  0  0  0  0  0  0  0  0
   -6.5698   -1.6562    0.0568 C   0  0  0  0  0  0  0  0  0  0  0  0
   -6.1639   -2.9728   -0.0607 C   0  0  0  0  0  0  0  0  0  0  0  0
   -1.9215   -4.7112   -1.3510 C   0  0  0  0  0  0  0  0  0  0  0  0
   -1.4279   -3.8900   -2.0870 O   0  0  0  0  0  0  0  0  0  0  0  0
   -1.8515   -6.0160   -1.6581 O   0  0  0  0  0  0  0  0  0  0  0  0
    0.1668   -3.2475    1.6111 C   0  0  0  0  0  0  0  0  0  0  0  0
    3.4439   -1.6833   -0.6852 H   0  0  0  0  0  0  0  0  0  0  0  0
    1.0570   -0.9758    0.4889 H   0  0  0  0  0  0  0  0  0  0  0  0
    0.7612   -1.3770   -1.2198 H   0  0  0  0  0  0  0  0  0  0  0  0
   -0.0989   -3.6230   -0.4935 H   0  0  0  0  0  0  0  0  0  0  0  0
   -2.1548   -4.7396    0.7811 H   0  0  0  0  0  0  0  0  0  0  0  0
   -4.3478   -5.1087   -1.0976 H   0  0  0  0  0  0  0  0  0  0  0  0
   -4.3890   -5.2590    0.6864 H   0  0  0  0  0  0  0  0  0  0  0  0
   -3.5486   -0.1723    0.2496 H   0  0  0  0  0  0  0  0  0  0  0  0
   -5.9410    0.3770    0.2489 H   0  0  0  0  0  0  0  0  0  0  0  0
   -7.6218   -1.4120    0.0576 H   0  0  0  0  0  0  0  0  0  0  0  0
   -6.9005   -3.7582   -0.1443 H   0  0  0  0  0  0  0  0  0  0  0  0
    1.0739   -3.8517    1.6290 H   0  0  0  0  0  0  0  0  0  0  0  0
    0.2915   -2.3855    2.2665 H   0  0  0  0  0  0  0  0  0  0  0  0
   -0.6759   -3.8470    1.9555 H   0  0  0  0  0  0  0  0  0  0  0  0
   -1.3961   -6.2501   -2.4784 H   0  0  0  0  0  0  0  0  0  0  0  0
  1  2  1  0  0  0  0
  1 19  1  0  0  0  0
  2  3  1  0  0  0  0
  2 20  1  0  0  0  0
  2 21  1  0  0  0  0
  3  4  1  0  0  0  0
  3 18  1  0  0  0  0
  3 22  1  0  0  0  0
  4  5  2  0  0  0  0
  4  6  1  0  0  0  0
  6  7  1  0  0  0  0
  6 10  1  0  0  0  0
  7  8  1  0  0  0  0
  7 15  1  0  0  0  0
  7 23  1  0  0  0  0
  8  9  1  0  0  0  0
  8 24  1  0  0  0  0
  8 25  1  0  0  0  0
  9 10  1  0  0  0  0
  9 14  2  0  0  0  0
 10 11  2  0  0  0  0
 11 12  1  0  0  0  0
 11 26  1  0  0  0  0
 12 13  2  0  0  0  0
 12 27  1  0  0  0  0
 13 14  1  0  0  0  0
 13 28  1  0  0  0  0
 14 29  1  0  0  0  0
 15 16  2  0  0  0  0
 15 17  1  0  0  0  0
 17 33  1  0  0  0  0
 18 30  1  0  0  0  0
 18 31  1  0  0  0  0
 18 32  1  0  0  0  0
M  END
>  <Activity>
8.43

>  <set>
2

>  <Min_dist>
0.298701

>  <Avg_dist>
0.613192

$$$$
MOL_05
 Wcorina  06231023583D 1   1.00000     0.00000              
CORINA evaluation license 3.48 0067  22.01.2010
 35 36  0  0  0  0  0  0  0  0999 V2000
    0.3602    1.7107   -0.4462 S   0  0  0  0  0  0  0  0  0  0  0  0
   -0.4580    0.3074   -1.3011 C   0  0  0  0  0  0  0  0  0  0  0  0
    0.6349   -0.6093   -1.6585 N   0  0  0  0  0  0  0  0  0  0  0  0
    1.9764   -0.1253   -1.3395 C   0  0  0  0  0  0  0  0  0  0  0  0
    1.9137    0.7886   -0.0842 C   0  0  0  0  0  0  0  0  0  0  0  0
    2.8809   -1.2983   -1.0621 C   0  0  0  0  0  0  0  0  0  0  0  0
    2.4579   -2.2592   -0.4640 O   0  0  0  0  0  0  0  0  0  0  0  0
    4.1564   -1.2757   -1.4796 O   0  0  0  0  0  0  0  0  0  0  0  0
    0.4157   -1.8068   -2.2369 C   0  0  0  0  0  0  0  0  0  0  0  0
    1.3530   -2.4852   -2.6005 O   0  0  0  0  0  0  0  0  0  0  0  0
   -0.9939   -2.3027   -2.4318 C   0  0  0  0  0  0  0  0  0  0  0  0
   -0.9715   -3.5938   -3.2524 C   0  0  0  0  0  0  0  0  0  0  0  0
   -2.6683   -4.1908   -3.4869 S   0  0  0  0  0  0  0  0  0  0  0  0
   -1.4316   -0.3744   -0.3747 C   0  0  0  0  0  0  0  0  0  0  0  0
   -2.7855   -0.0808   -0.4520 C   0  0  0  0  0  0  0  0  0  0  0  0
   -3.6792   -0.7100    0.4022 C   0  0  0  0  0  0  0  0  0  0  0  0
   -3.2194   -1.6273    1.3275 C   0  0  0  0  0  0  0  0  0  0  0  0
   -1.8699   -1.9177    1.4029 C   0  0  0  0  0  0  0  0  0  0  0  0
   -0.9777   -1.2963    0.5483 C   0  0  0  0  0  0  0  0  0  0  0  0
   -3.2353    0.8221   -1.3627 O   0  0  0  0  0  0  0  0  0  0  0  0
   -0.9687    0.6563   -2.1986 H   0  0  0  0  0  0  0  0  0  0  0  0
    2.3679    0.4428   -2.1833 H   0  0  0  0  0  0  0  0  0  0  0  0
    2.7717    1.4593   -0.0385 H   0  0  0  0  0  0  0  0  0  0  0  0
    1.8229    0.2017    0.8298 H   0  0  0  0  0  0  0  0  0  0  0  0
   -1.4481   -2.4975   -1.4602 H   0  0  0  0  0  0  0  0  0  0  0  0
   -1.5753   -1.5468   -2.9596 H   0  0  0  0  0  0  0  0  0  0  0  0
   -0.5173   -3.3990   -4.2239 H   0  0  0  0  0  0  0  0  0  0  0  0
   -0.3901   -4.3498   -2.7245 H   0  0  0  0  0  0  0  0  0  0  0  0
   -2.4976   -5.3109   -4.2117 H   0  0  0  0  0  0  0  0  0  0  0  0
   -4.7334   -0.4829    0.3442 H   0  0  0  0  0  0  0  0  0  0  0  0
   -3.9147   -2.1174    1.9928 H   0  0  0  0  0  0  0  0  0  0  0  0
   -1.5124   -2.6344    2.1273 H   0  0  0  0  0  0  0  0  0  0  0  0
    0.0755   -1.5285    0.6059 H   0  0  0  0  0  0  0  0  0  0  0  0
   -3.4724    0.4348   -2.2165 H   0  0  0  0  0  0  0  0  0  0  0  0
    4.6980   -2.0511   -1.2783 H   0  0  0  0  0  0  0  0  0  0  0  0
  1  2  1  0  0  0  0
  1  5  1  0  0  0  0
  2  3  1  0  0  0  0
  2 14  1  0  0  0  0
  2 21  1  0  0  0  0
  3  4  1  0  0  0  0
  3  9  1  0  0  0  0
  4  5  1  0  0  0  0
  4  6  1  0  0  0  0
  4 22  1  0  0  0  0
  5 23  1  0  0  0  0
  5 24  1  0  0  0  0
  6  7  2  0  0  0  0
  6  8  1  0  0  0  0
  8 35  1  0  0  0  0
  9 10  2  0  0  0  0
  9 11  1  0  0  0  0
 11 12  1  0  0  0  0
 11 25  1  0  0  0  0
 11 26  1  0  0  0  0
 12 13  1  0  0  0  0
 12 27  1  0  0  0  0
 12 28  1  0  0  0  0
 13 29  1  0  0  0  0
 14 15  1  0  0  0  0
 14 19  2  0  0  0  0
 15 16  2  0  0  0  0
 15 20  1  0  0  0  0
 16 17  1  0  0  0  0
 16 30  1  0  0  0  0
 17 18  2  0  0  0  0
 17 31  1  0  0  0  0
 18 19  1  0  0  0  0
 18 32  1  0  0  0  0
 19 33  1  0  0  0  0
 20 34  1  0  0  0  0
M  END
>  <Activity>
8.22

>  <set>
2

>  <Min_dist>
0.455556

>  <Avg_dist>
0.661754

$$$$
MOL_06
 Wcorina  06231023583D 1   1.00000     0.00000              
CORINA evaluation license 3.48 0067  22.01.2010
 32 33  0  0  0  0  0  0  0  0999 V2000
   -0.0179    1.4689    0.0101 N   0  0  0  0  0  0  0  0  0  0  0  0
    0.0021   -0.0041    0.0020 C   0  0  0  0  0  0  0  0  0  0  0  0
    1.4290   -0.4040    0.4309 C   0  0  0  0  0  0  0  0  0  0  0  0
    2.2496    0.8294   -0.0061 C   0  0  0  0  0  0  0  0  0  0  0  0
    1.2476    1.9675    0.0007 C   0  0  0  0  0  0  0  0  0  0  0  0
    1.4614    3.3113   -0.0007 C   0  0  0  0  0  0  0  0  0  0  0  0
    0.3752    4.1996    0.0103 C   0  0  0  0  0  0  0  0  0  0  0  0
   -0.8923    3.6961    0.0234 C   0  0  0  0  0  0  0  0  0  0  0  0
   -1.0795    2.3063    0.0196 C   0  0  0  0  0  0  0  0  0  0  0  0
   -2.2113    1.8483    0.0288 O   0  0  0  0  0  0  0  0  0  0  0  0
   -2.0797    4.6240    0.0367 C   0  0  0  0  0  0  0  0  0  0  0  0
   -2.5742    4.8401   -1.3950 C   0  0  0  0  0  0  0  0  0  0  0  0
   -3.7616    5.7679   -1.3817 C   0  0  0  0  0  0  0  0  0  0  0  0
   -4.1704    6.2109   -0.3345 O   0  0  0  0  0  0  0  0  0  0  0  0
   -4.3651    6.1022   -2.5331 O   0  0  0  0  0  0  0  0  0  0  0  0
    2.7332    3.7955   -0.0125 O   0  0  0  0  0  0  0  0  0  0  0  0
   -1.0068   -0.5437    0.9828 C   0  0  0  0  0  0  0  0  0  0  0  0
   -1.6841    0.2169    1.6328 O   0  0  0  0  0  0  0  0  0  0  0  0
   -1.1528   -1.8694    1.1344 O   0  0  0  0  0  0  0  0  0  0  0  0
   -0.2086   -0.3780   -0.9999 H   0  0  0  0  0  0  0  0  0  0  0  0
    1.4858   -0.5476    1.5099 H   0  0  0  0  0  0  0  0  0  0  0  0
    1.7585   -1.2985   -0.0977 H   0  0  0  0  0  0  0  0  0  0  0  0
    3.0525    1.0244    0.7048 H   0  0  0  0  0  0  0  0  0  0  0  0
    2.6534    0.6832   -1.0079 H   0  0  0  0  0  0  0  0  0  0  0  0
    0.5405    5.2669    0.0089 H   0  0  0  0  0  0  0  0  0  0  0  0
   -2.8780    4.1839    0.6343 H   0  0  0  0  0  0  0  0  0  0  0  0
   -1.7880    5.5812    0.4687 H   0  0  0  0  0  0  0  0  0  0  0  0
   -1.7759    5.2802   -1.9926 H   0  0  0  0  0  0  0  0  0  0  0  0
   -2.8659    3.8828   -1.8270 H   0  0  0  0  0  0  0  0  0  0  0  0
    2.7864    4.7610   -0.0126 H   0  0  0  0  0  0  0  0  0  0  0  0
   -5.1227    6.7002   -2.4742 H   0  0  0  0  0  0  0  0  0  0  0  0
   -1.8125   -2.1680    1.7753 H   0  0  0  0  0  0  0  0  0  0  0  0
  1  2  1  0  0  0  0
  1  5  1  0  0  0  0
  1  9  1  0  0  0  0
  2  3  1  0  0  0  0
  2 17  1  0  0  0  0
  2 20  1  0  0  0  0
  3  4  1  0  0  0  0
  3 21  1  0  0  0  0
  3 22  1  0  0  0  0
  4  5  1  0  0  0  0
  4 23  1  0  0  0  0
  4 24  1  0  0  0  0
  5  6  2  0  0  0  0
  6  7  1  0  0  0  0
  6 16  1  0  0  0  0
  7  8  2  0  0  0  0
  7 25  1  0  0  0  0
  8  9  1  0  0  0  0
  8 11  1  0  0  0  0
  9 10  2  0  0  0  0
 11 12  1  0  0  0  0
 11 26  1  0  0  0  0
 11 27  1  0  0  0  0
 12 13  1  0  0  0  0
 12 28  1  0  0  0  0
 12 29  1  0  0  0  0
 13 14  2  0  0  0  0
 13 15  1  0  0  0  0
 15 31  1  0  0  0  0
 16 30  1  0  0  0  0
 17 18  2  0  0  0  0
 17 19  1  0  0  0  0
 19 32  1  0  0  0  0
M  END
>  <Activity>
6.34

>  <set>
2

>  <Min_dist>
0.605505

>  <Avg_dist>
0.726304

$$$$
MOL_10
 Wcorina  06231023583D 1   1.00000     0.00000              
CORINA evaluation license 3.48 0067  22.01.2010
 28 28  0  0  0  0  0  0  0  0999 V2000
    2.7766   -3.6935    0.6176 S   0  0  0  0  0  0  0  0  0  0  0  0
    1.3773   -2.5457    0.7403 C   0  0  0  0  0  0  0  0  0  0  0  0
    0.0660   -3.3269    0.6338 C   0  0  0  0  0  0  0  0  0  0  0  0
   -1.0924   -2.3633    0.6123 C   0  0  0  0  0  0  0  0  0  0  0  0
   -0.9085   -1.1889    0.8502 O   0  0  0  0  0  0  0  0  0  0  0  0
   -2.3330   -2.8071    0.3285 N   0  0  0  0  0  0  0  0  0  0  0  0
   -2.6510   -4.1876   -0.0552 C   0  0  0  0  0  0  0  0  0  0  0  0
   -4.0575   -4.1250   -0.6909 C   0  0  0  0  0  0  0  0  0  0  0  0
   -4.6499   -2.8629   -0.0222 C   0  0  0  0  0  0  0  0  0  0  0  0
   -3.4387   -2.0437    0.3661 C   0  0  0  0  0  0  0  0  0  0  0  0
   -3.4617   -0.8691    0.6652 O   0  0  0  0  0  0  0  0  0  0  0  0
   -1.6473   -4.6943   -1.0586 C   0  0  0  0  0  0  0  0  0  0  0  0
   -1.0991   -3.9212   -1.8081 O   0  0  0  0  0  0  0  0  0  0  0  0
   -1.3622   -6.0045   -1.1197 O   0  0  0  0  0  0  0  0  0  0  0  0
   -0.0701   -4.2613    1.8376 C   0  0  0  0  0  0  0  0  0  0  0  0
    3.8438   -2.8821    0.7252 H   0  0  0  0  0  0  0  0  0  0  0  0
    1.4149   -2.0280    1.6988 H   0  0  0  0  0  0  0  0  0  0  0  0
    1.4329   -1.8172   -0.0686 H   0  0  0  0  0  0  0  0  0  0  0  0
    0.0668   -3.9147   -0.2841 H   0  0  0  0  0  0  0  0  0  0  0  0
   -2.6631   -4.8304    0.8249 H   0  0  0  0  0  0  0  0  0  0  0  0
   -3.9919   -3.9995   -1.7717 H   0  0  0  0  0  0  0  0  0  0  0  0
   -4.6400   -5.0107   -0.4372 H   0  0  0  0  0  0  0  0  0  0  0  0
   -5.2743   -2.3148   -0.7278 H   0  0  0  0  0  0  0  0  0  0  0  0
   -5.2225   -3.1341    0.8647 H   0  0  0  0  0  0  0  0  0  0  0  0
    0.0173   -3.6835    2.7578 H   0  0  0  0  0  0  0  0  0  0  0  0
   -1.0427   -4.7526    1.8081 H   0  0  0  0  0  0  0  0  0  0  0  0
    0.7180   -5.0135    1.8047 H   0  0  0  0  0  0  0  0  0  0  0  0
   -0.7120   -6.2820   -1.7795 H   0  0  0  0  0  0  0  0  0  0  0  0
  1  2  1  0  0  0  0
  1 16  1  0  0  0  0
  2  3  1  0  0  0  0
  2 17  1  0  0  0  0
  2 18  1  0  0  0  0
  3  4  1  0  0  0  0
  3 15  1  0  0  0  0
  3 19  1  0  0  0  0
  4  5  2  0  0  0  0
  4  6  1  0  0  0  0
  6  7  1  0  0  0  0
  6 10  1  0  0  0  0
  7  8  1  0  0  0  0
  7 12  1  0  0  0  0
  7 20  1  0  0  0  0
  8  9  1  0  0  0  0
  8 21  1  0  0  0  0
  8 22  1  0  0  0  0
  9 10  1  0  0  0  0
  9 23  1  0  0  0  0
  9 24  1  0  0  0  0
 10 11  2  0  0  0  0
 12 13  2  0  0  0  0
 12 14  1  0  0  0  0
 14 28  1  0  0  0  0
 15 25  1  0  0  0  0
 15 26  1  0  0  0  0
 15 27  1  0  0  0  0
M  END
>  <Activity>
8.05

>  <set>
2

>  <Min_dist>
0.180556

>  <Avg_dist>
0.617145

$$$$
MOL_11
 Wcorina  06231023583D 1   1.00000     0.00000              
CORINA evaluation license 3.48 0067  22.01.2010
 33 34  0  0  0  0  0  0  0  0999 V2000
   -0.0225    1.8097    0.0120 S   0  0  0  0  0  0  0  0  0  0  0  0
    0.0021   -0.0041    0.0020 C   0  0  0  0  0  0  0  0  0  0  0  0
   -1.4362   -0.5508    0.0128 C   0  0  0  0  0  0  0  0  0  0  0  0
   -1.6036   -1.3764   -1.2795 C   0  0  0  0  0  0  0  0  0  0  0  0
   -0.1581   -1.7809   -1.6617 C   0  0  0  0  0  0  0  0  0  0  0  0
    0.6586   -0.5165   -1.2965 C   0  0  0  0  0  0  0  0  0  0  0  0
   -1.6449   -1.4308    1.2182 C   0  0  0  0  0  0  0  0  0  0  0  0
   -0.7370   -1.6113    2.0018 O   0  0  0  0  0  0  0  0  0  0  0  0
   -2.8406   -2.0172    1.4256 N   0  0  0  0  0  0  0  0  0  0  0  0
   -3.1799   -2.8955    2.5547 C   0  0  0  0  0  0  0  0  0  0  0  0
   -4.6587   -3.3045    2.3889 C   0  0  0  0  0  0  0  0  0  0  0  0
   -5.2306   -2.1809    1.4844 C   0  0  0  0  0  0  0  0  0  0  0  0
   -4.0268   -1.8791    0.5611 C   0  0  0  0  0  0  0  0  0  0  0  0
   -2.3035   -4.1213    2.5320 C   0  0  0  0  0  0  0  0  0  0  0  0
   -1.4753   -4.2557    1.6625 O   0  0  0  0  0  0  0  0  0  0  0  0
   -2.4430   -5.0637    3.4776 O   0  0  0  0  0  0  0  0  0  0  0  0
    1.2837    2.1301    0.0012 H   0  0  0  0  0  0  0  0  0  0  0  0
    0.5489   -0.3746    0.8691 H   0  0  0  0  0  0  0  0  0  0  0  0
   -2.1490    0.2738    0.0240 H   0  0  0  0  0  0  0  0  0  0  0  0
   -2.2103   -2.2620   -1.0906 H   0  0  0  0  0  0  0  0  0  0  0  0
   -2.0499   -0.7677   -2.0659 H   0  0  0  0  0  0  0  0  0  0  0  0
    0.1718   -2.6371   -1.0732 H   0  0  0  0  0  0  0  0  0  0  0  0
   -0.0855   -1.9930   -2.7284 H   0  0  0  0  0  0  0  0  0  0  0  0
    0.5776    0.2310   -2.0857 H   0  0  0  0  0  0  0  0  0  0  0  0
    1.7028   -0.7746   -1.1200 H   0  0  0  0  0  0  0  0  0  0  0  0
   -3.0467   -2.3594    3.4944 H   0  0  0  0  0  0  0  0  0  0  0  0
   -4.7379   -4.2737    1.8965 H   0  0  0  0  0  0  0  0  0  0  0  0
   -5.1655   -3.3183    3.3538 H   0  0  0  0  0  0  0  0  0  0  0  0
   -6.0854   -2.5386    0.9105 H   0  0  0  0  0  0  0  0  0  0  0  0
   -5.4969   -1.3031    2.0731 H   0  0  0  0  0  0  0  0  0  0  0  0
   -4.0941   -0.8644    0.1687 H   0  0  0  0  0  0  0  0  0  0  0  0
   -3.9874   -2.6005   -0.2551 H   0  0  0  0  0  0  0  0  0  0  0  0
   -1.8583   -5.8319    3.4214 H   0  0  0  0  0  0  0  0  0  0  0  0
  1  2  1  0  0  0  0
  1 17  1  0  0  0  0
  2  3  1  0  0  0  0
  2  6  1  0  0  0  0
  2 18  1  0  0  0  0
  3  4  1  0  0  0  0
  3  7  1  0  0  0  0
  3 19  1  0  0  0  0
  4  5  1  0  0  0  0
  4 20  1  0  0  0  0
  4 21  1  0  0  0  0
  5  6  1  0  0  0  0
  5 22  1  0  0  0  0
  5 23  1  0  0  0  0
  6 24  1  0  0  0  0
  6 25  1  0  0  0  0
  7  8  2  0  0  0  0
  7  9  1  0  0  0  0
  9 10  1  0  0  0  0
  9 13  1  0  0  0  0
 10 11  1  0  0  0  0
 10 14  1  0  0  0  0
 10 26  1  0  0  0  0
 11 12  1  0  0  0  0
 11 27  1  0  0  0  0
 11 28  1  0  0  0  0
 12 13  1  0  0  0  0
 12 29  1  0  0  0  0
 12 30  1  0  0  0  0
 13 31  1  0  0  0  0
 13 32  1  0  0  0  0
 14 15  2  0  0  0  0
 14 16  1  0  0  0  0
 16 33  1  0  0  0  0
M  END
>  <Activity>
7.19

>  <set>
2

>  <Min_dist>
0.087719

>  <Avg_dist>
0.663879

$$$$
MOL_13
 Wcorina  06231023583D 1   1.00000     0.00000              
CORINA evaluation license 3.48 0067  22.01.2010
 53 55  0  0  0  0  0  0  0  0999 V2000
   -0.0169    1.3975    0.0097 N   0  0  0  0  0  0  0  0  0  0  0  0
    0.0021   -0.0041    0.0020 C   0  0  0  0  0  0  0  0  0  0  0  0
    0.8119   -0.6794    0.9038 C   0  0  0  0  0  0  0  0  0  0  0  0
    0.8541   -2.0596    0.8903 C   0  0  0  0  0  0  0  0  0  0  0  0
    0.0801   -2.7654   -0.0133 C   0  0  0  0  0  0  0  0  0  0  0  0
   -0.7365   -2.0941   -0.9044 C   0  0  0  0  0  0  0  0  0  0  0  0
   -0.7777   -0.7125   -0.8999 C   0  0  0  0  0  0  0  0  0  0  0  0
    1.6252    0.0959    1.9051 C   0  0  0  0  0  0  0  0  0  0  0  0
    2.8528    0.7108    1.2285 C   0  0  0  0  0  0  0  0  0  0  0  0
    2.4482    1.3058   -0.1203 C   0  0  0  0  0  0  0  0  0  0  0  0
    1.1541    2.0605    0.0021 C   0  0  0  0  0  0  0  0  0  0  0  0
    1.1653    3.2699    0.0938 O   0  0  0  0  0  0  0  0  0  0  0  0
    3.5009    2.2208   -0.5815 N   0  0  0  0  0  0  0  0  0  0  0  0
    4.4082    1.9208   -0.2577 H   0  0  0  0  0  0  0  0  0  0  0  0
    3.4809    2.3516   -2.0445 C   0  0  0  0  0  0  0  0  0  0  0  0
    4.0974    3.6934   -2.4451 C   0  0  0  0  0  0  0  0  0  0  0  0
    3.2197    4.8335   -1.9248 C   0  0  0  0  0  0  0  0  0  0  0  0
    3.8270    6.1551   -2.3194 C   0  0  0  0  0  0  0  0  0  0  0  0
    3.4790    6.7445   -3.5204 C   0  0  0  0  0  0  0  0  0  0  0  0
    4.0361    7.9568   -3.8823 C   0  0  0  0  0  0  0  0  0  0  0  0
    4.9407    8.5798   -3.0431 C   0  0  0  0  0  0  0  0  0  0  0  0
    5.2880    7.9908   -1.8417 C   0  0  0  0  0  0  0  0  0  0  0  0
    4.7276    6.7807   -1.4777 C   0  0  0  0  0  0  0  0  0  0  0  0
    4.2764    1.2295   -2.6601 C   0  0  0  0  0  0  0  0  0  0  0  0
    4.8058    0.4054   -1.9526 O   0  0  0  0  0  0  0  0  0  0  0  0
    4.3970    1.1455   -3.9943 O   0  0  0  0  0  0  0  0  0  0  0  0
   -1.2875    2.1267    0.0198 C   0  0  0  0  0  0  0  0  0  0  0  0
   -1.7164    2.3690    1.4440 C   0  0  0  0  0  0  0  0  0  0  0  0
   -1.0311    1.9732    2.3569 O   0  0  0  0  0  0  0  0  0  0  0  0
   -2.8598    3.0245    1.6983 O   0  0  0  0  0  0  0  0  0  0  0  0
    1.4912   -2.5876    1.5844 H   0  0  0  0  0  0  0  0  0  0  0  0
    0.1142   -3.8448   -0.0229 H   0  0  0  0  0  0  0  0  0  0  0  0
   -1.3427   -2.6497   -1.6046 H   0  0  0  0  0  0  0  0  0  0  0  0
   -1.4146   -0.1868   -1.5958 H   0  0  0  0  0  0  0  0  0  0  0  0
    1.0119    0.8900    2.3308 H   0  0  0  0  0  0  0  0  0  0  0  0
    1.9495   -0.5732    2.7021 H   0  0  0  0  0  0  0  0  0  0  0  0
    3.2624    1.4962    1.8637 H   0  0  0  0  0  0  0  0  0  0  0  0
    3.6068   -0.0609    1.0735 H   0  0  0  0  0  0  0  0  0  0  0  0
    2.3282    0.5018   -0.8464 H   0  0  0  0  0  0  0  0  0  0  0  0
    2.4514    2.3043   -2.3995 H   0  0  0  0  0  0  0  0  0  0  0  0
    5.0953    3.7776   -2.0148 H   0  0  0  0  0  0  0  0  0  0  0  0
    4.1639    3.7528   -3.5315 H   0  0  0  0  0  0  0  0  0  0  0  0
    2.2218    4.7493   -2.3551 H   0  0  0  0  0  0  0  0  0  0  0  0
    3.1532    4.7741   -0.8385 H   0  0  0  0  0  0  0  0  0  0  0  0
    2.7723    6.2578   -4.1761 H   0  0  0  0  0  0  0  0  0  0  0  0
    3.7648    8.4170   -4.8210 H   0  0  0  0  0  0  0  0  0  0  0  0
    5.3765    9.5266   -3.3262 H   0  0  0  0  0  0  0  0  0  0  0  0
    5.9950    8.4774   -1.1861 H   0  0  0  0  0  0  0  0  0  0  0  0
    4.9961    6.3223   -0.5374 H   0  0  0  0  0  0  0  0  0  0  0  0
   -1.1621    3.0822   -0.4895 H   0  0  0  0  0  0  0  0  0  0  0  0
   -2.0481    1.5384   -0.4937 H   0  0  0  0  0  0  0  0  0  0  0  0
    4.9170    0.4083   -4.3426 H   0  0  0  0  0  0  0  0  0  0  0  0
   -3.0932    3.1560    2.6274 H   0  0  0  0  0  0  0  0  0  0  0  0
  1  2  1  0  0  0  0
  1 11  1  0  0  0  0
  1 27  1  0  0  0  0
  2  3  1  0  0  0  0
  2  7  2  0  0  0  0
  3  4  2  0  0  0  0
  3  8  1  0  0  0  0
  4  5  1  0  0  0  0
  4 31  1  0  0  0  0
  5  6  2  0  0  0  0
  5 32  1  0  0  0  0
  6  7  1  0  0  0  0
  6 33  1  0  0  0  0
  7 34  1  0  0  0  0
  8  9  1  0  0  0  0
  8 35  1  0  0  0  0
  8 36  1  0  0  0  0
  9 10  1  0  0  0  0
  9 37  1  0  0  0  0
  9 38  1  0  0  0  0
 10 11  1  0  0  0  0
 10 13  1  0  0  0  0
 10 39  1  0  0  0  0
 11 12  2  0  0  0  0
 13 14  1  0  0  0  0
 13 15  1  0  0  0  0
 15 16  1  0  0  0  0
 15 24  1  0  0  0  0
 15 40  1  0  0  0  0
 16 17  1  0  0  0  0
 16 41  1  0  0  0  0
 16 42  1  0  0  0  0
 17 18  1  0  0  0  0
 17 43  1  0  0  0  0
 17 44  1  0  0  0  0
 18 19  1  0  0  0  0
 18 23  2  0  0  0  0
 19 20  2  0  0  0  0
 19 45  1  0  0  0  0
 20 21  1  0  0  0  0
 20 46  1  0  0  0  0
 21 22  2  0  0  0  0
 21 47  1  0  0  0  0
 22 23  1  0  0  0  0
 22 48  1  0  0  0  0
 23 49  1  0  0  0  0
 24 25  2  0  0  0  0
 24 26  1  0  0  0  0
 26 52  1  0  0  0  0
 27 28  1  0  0  0  0
 27 50  1  0  0  0  0
 27 51  1  0  0  0  0
 28 29  2  0  0  0  0
 28 30  1  0  0  0  0
 30 53  1  0  0  0  0
M  END
>  <Activity>
8.77

>  <set>
2

>  <Min_dist>
0.216981

>  <Avg_dist>
0.618472

$$$$
MOL_17
 Wcorina  06231023583D 1   1.00000     0.00000              
CORINA evaluation license 3.48 0067  22.01.2010
 53 54  0  0  0  0  0  0  0  0999 V2000
    0.0064   -0.0037   -0.0348 I   0  0  0  0  0  0  0  0  0  0  0  0
   -0.0238    2.0909   -0.0101 C   0  0  0  0  0  0  0  0  0  0  0  0
   -0.9497    2.7771   -0.7753 C   0  0  0  0  0  0  0  0  0  0  0  0
   -0.9716    4.1579   -0.7614 C   0  0  0  0  0  0  0  0  0  0  0  0
   -0.0633    4.8576    0.0221 C   0  0  0  0  0  0  0  0  0  0  0  0
    0.8648    4.1661    0.7896 C   0  0  0  0  0  0  0  0  0  0  0  0
    0.8786    2.7851    0.7757 C   0  0  0  0  0  0  0  0  0  0  0  0
   -0.0828    6.2568    0.0378 N   0  0  0  0  0  0  0  0  0  0  0  0
   -1.2555    6.9154   -0.0492 C   0  0  0  0  0  0  0  0  0  0  0  0
   -2.2853    6.2995   -0.2260 O   0  0  0  0  0  0  0  0  0  0  0  0
   -1.2872    8.4171    0.0733 C   0  0  0  0  0  0  0  0  0  0  0  0
   -2.7297    8.9093   -0.0605 C   0  0  0  0  0  0  0  0  0  0  0  0
   -2.7619   10.4339    0.0639 C   0  0  0  0  0  0  0  0  0  0  0  0
   -2.3420   10.8239    1.4165 N   0  0  0  0  0  0  0  0  0  0  0  0
   -1.6774   10.1646    1.7930 H   0  0  0  0  0  0  0  0  0  0  0  0
   -1.7941   12.1868    1.4252 C   0  0  0  0  0  0  0  0  0  0  0  0
   -2.9370   13.1951    1.5603 C   0  0  0  0  0  0  0  0  0  0  0  0
   -0.8484   12.3407    2.5884 C   0  0  0  0  0  0  0  0  0  0  0  0
   -0.6504   11.4068    3.3365 O   0  0  0  0  0  0  0  0  0  0  0  0
   -0.2227   13.5160    2.7974 N   0  0  0  0  0  0  0  0  0  0  0  0
    0.7205   13.8025    3.8881 C   0  0  0  0  0  0  0  0  0  0  0  0
    1.1996   15.2585    3.7090 C   0  0  0  0  0  0  0  0  0  0  0  0
    0.9341   15.5290    2.2044 C   0  0  0  0  0  0  0  0  0  0  0  0
   -0.3660   14.7252    1.9664 C   0  0  0  0  0  0  0  0  0  0  0  0
    0.0278   13.6508    5.2179 C   0  0  0  0  0  0  0  0  0  0  0  0
   -1.1377   13.3351    5.2594 O   0  0  0  0  0  0  0  0  0  0  0  0
    0.7056   13.8665    6.3562 O   0  0  0  0  0  0  0  0  0  0  0  0
   -4.1624   10.9291   -0.1897 C   0  0  0  0  0  0  0  0  0  0  0  0
   -4.7505   11.5438    0.6683 O   0  0  0  0  0  0  0  0  0  0  0  0
   -4.7566   10.6873   -1.3688 O   0  0  0  0  0  0  0  0  0  0  0  0
   -1.6559    2.2324   -1.3845 H   0  0  0  0  0  0  0  0  0  0  0  0
   -1.6943    4.6931   -1.3596 H   0  0  0  0  0  0  0  0  0  0  0  0
    1.5724    4.7076    1.3999 H   0  0  0  0  0  0  0  0  0  0  0  0
    1.5972    2.2467    1.3758 H   0  0  0  0  0  0  0  0  0  0  0  0
    0.7476    6.7526    0.1114 H   0  0  0  0  0  0  0  0  0  0  0  0
   -0.8918    8.7107    1.0457 H   0  0  0  0  0  0  0  0  0  0  0  0
   -0.6780    8.8589   -0.7152 H   0  0  0  0  0  0  0  0  0  0  0  0
   -3.1251    8.6156   -1.0328 H   0  0  0  0  0  0  0  0  0  0  0  0
   -3.3389    8.4675    0.7280 H   0  0  0  0  0  0  0  0  0  0  0  0
   -2.0834   10.8725   -0.6678 H   0  0  0  0  0  0  0  0  0  0  0  0
   -1.2574   12.3686    0.4941 H   0  0  0  0  0  0  0  0  0  0  0  0
   -3.6210   13.0838    0.7190 H   0  0  0  0  0  0  0  0  0  0  0  0
   -3.4737   13.0133    2.4914 H   0  0  0  0  0  0  0  0  0  0  0  0
   -2.5304   14.2064    1.5668 H   0  0  0  0  0  0  0  0  0  0  0  0
    1.5707   13.1228    3.8311 H   0  0  0  0  0  0  0  0  0  0  0  0
    0.6154   15.9361    4.3316 H   0  0  0  0  0  0  0  0  0  0  0  0
    2.2624   15.3453    3.9347 H   0  0  0  0  0  0  0  0  0  0  0  0
    0.7777   16.5919    2.0202 H   0  0  0  0  0  0  0  0  0  0  0  0
    1.7465   15.1428    1.5887 H   0  0  0  0  0  0  0  0  0  0  0  0
   -0.4577   14.4541    0.9147 H   0  0  0  0  0  0  0  0  0  0  0  0
   -1.2316   15.3051    2.2865 H   0  0  0  0  0  0  0  0  0  0  0  0
    0.2188   13.7570    7.1845 H   0  0  0  0  0  0  0  0  0  0  0  0
   -5.6553   11.0248   -1.4849 H   0  0  0  0  0  0  0  0  0  0  0  0
  1  2  1  0  0  0  0
  2  3  1  0  0  0  0
  2  7  2  0  0  0  0
  3  4  2  0  0  0  0
  3 31  1  0  0  0  0
  4  5  1  0  0  0  0
  4 32  1  0  0  0  0
  5  6  2  0  0  0  0
  5  8  1  0  0  0  0
  6  7  1  0  0  0  0
  6 33  1  0  0  0  0
  7 34  1  0  0  0  0
  8  9  1  0  0  0  0
  8 35  1  0  0  0  0
  9 10  2  0  0  0  0
  9 11  1  0  0  0  0
 11 12  1  0  0  0  0
 11 36  1  0  0  0  0
 11 37  1  0  0  0  0
 12 13  1  0  0  0  0
 12 38  1  0  0  0  0
 12 39  1  0  0  0  0
 13 14  1  0  0  0  0
 13 28  1  0  0  0  0
 13 40  1  0  0  0  0
 14 15  1  0  0  0  0
 14 16  1  0  0  0  0
 16 17  1  0  0  0  0
 16 18  1  0  0  0  0
 16 41  1  0  0  0  0
 17 42  1  0  0  0  0
 17 43  1  0  0  0  0
 17 44  1  0  0  0  0
 18 19  2  0  0  0  0
 18 20  1  0  0  0  0
 20 21  1  0  0  0  0
 20 24  1  0  0  0  0
 21 22  1  0  0  0  0
 21 25  1  0  0  0  0
 21 45  1  0  0  0  0
 22 23  1  0  0  0  0
 22 46  1  0  0  0  0
 22 47  1  0  0  0  0
 23 24  1  0  0  0  0
 23 48  1  0  0  0  0
 23 49  1  0  0  0  0
 24 50  1  0  0  0  0
 24 51  1  0  0  0  0
 25 26  2  0  0  0  0
 25 27  1  0  0  0  0
 27 52  1  0  0  0  0
 28 29  2  0  0  0  0
 28 30  1  0  0  0  0
 30 53  1  0  0  0  0
M  END
>  <Activity>
9.64

>  <set>
2

>  <Min_dist>
0.232323

>  <Avg_dist>
0.50029

$$$$
MOL_23
 Wcorina  06231023583D 1   1.00000     0.00000              
CORINA evaluation license 3.48 0067  22.01.2010
 54 56  0  0  0  0  0  0  0  0999 V2000
   -0.0225    1.8089    0.0120 S   0  0  0  0  0  0  0  0  0  0  0  0
    0.0021   -0.0041    0.0020 C   0  0  0  0  0  0  0  0  0  0  0  0
    1.7557   -0.4818   -0.0240 S   0  0  0  0  0  0  0  0  0  0  0  0
    2.4880    1.0351    0.6952 C   0  0  0  0  0  0  0  0  0  0  0  0
    1.7576    2.2056   -0.0029 C   0  0  0  0  0  0  0  0  0  0  0  0
   -0.7235   -0.5903    1.2127 C   0  0  0  0  0  0  0  0  0  0  0  0
   -2.0618   -1.0001    0.7499 N   0  0  0  0  0  0  0  0  0  0  0  0
   -2.1998   -0.6405   -0.6745 C   0  0  0  0  0  0  0  0  0  0  0  0
   -0.7466   -0.5700   -1.2146 C   0  0  0  0  0  0  0  0  0  0  0  0
   -2.9804   -1.7001   -1.4087 C   0  0  0  0  0  0  0  0  0  0  0  0
   -3.1016   -2.8024   -0.9290 O   0  0  0  0  0  0  0  0  0  0  0  0
   -3.5409   -1.4193   -2.5956 O   0  0  0  0  0  0  0  0  0  0  0  0
   -3.0029   -1.6035    1.5028 C   0  0  0  0  0  0  0  0  0  0  0  0
   -4.0735   -1.8973    1.0146 O   0  0  0  0  0  0  0  0  0  0  0  0
   -2.7248   -1.9130    2.9512 C   0  0  0  0  0  0  0  0  0  0  0  0
   -2.2684   -3.6698    3.1204 P   0  0  0  0  0  0  0  0  0  0  0  0
   -3.3305   -4.5145    2.5298 O   0  0  0  0  0  0  0  0  0  0  0  0
   -0.8791   -3.9397    2.3529 O   0  0  0  0  0  0  0  0  0  0  0  0
   -2.0769   -4.0806    4.8862 C   0  0  0  0  0  0  0  0  0  0  0  0
   -1.8168   -5.5809    5.0355 C   0  0  0  0  0  0  0  0  0  0  0  0
   -1.6561   -5.9256    6.5175 C   0  0  0  0  0  0  0  0  0  0  0  0
   -1.3960   -7.4259    6.6668 C   0  0  0  0  0  0  0  0  0  0  0  0
   -1.2377   -7.7655    8.1265 C   0  0  0  0  0  0  0  0  0  0  0  0
   -2.3432   -8.1173    8.8781 C   0  0  0  0  0  0  0  0  0  0  0  0
   -2.1980   -8.4287   10.2171 C   0  0  0  0  0  0  0  0  0  0  0  0
   -0.9472   -8.3888   10.8043 C   0  0  0  0  0  0  0  0  0  0  0  0
    0.1585   -8.0378   10.0524 C   0  0  0  0  0  0  0  0  0  0  0  0
    0.0139   -7.7306    8.7124 C   0  0  0  0  0  0  0  0  0  0  0  0
    2.3124    1.0669    1.7705 H   0  0  0  0  0  0  0  0  0  0  0  0
    3.5566    1.0761    0.4842 H   0  0  0  0  0  0  0  0  0  0  0  0
    2.1081    2.3021   -1.0305 H   0  0  0  0  0  0  0  0  0  0  0  0
    1.9362    3.1326    0.5420 H   0  0  0  0  0  0  0  0  0  0  0  0
   -0.1788   -1.4555    1.5907 H   0  0  0  0  0  0  0  0  0  0  0  0
   -0.8142    0.1641    1.9942 H   0  0  0  0  0  0  0  0  0  0  0  0
   -2.6885    0.3286   -0.7748 H   0  0  0  0  0  0  0  0  0  0  0  0
   -0.6780    0.1071   -2.0661 H   0  0  0  0  0  0  0  0  0  0  0  0
   -0.3772   -1.5620   -1.4748 H   0  0  0  0  0  0  0  0  0  0  0  0
   -1.9043   -1.2887    3.3051 H   0  0  0  0  0  0  0  0  0  0  0  0
   -3.6170   -1.7107    3.5437 H   0  0  0  0  0  0  0  0  0  0  0  0
   -1.2365   -3.5232    5.2998 H   0  0  0  0  0  0  0  0  0  0  0  0
   -2.9881   -3.8147    5.4220 H   0  0  0  0  0  0  0  0  0  0  0  0
   -2.6573   -6.1383    4.6219 H   0  0  0  0  0  0  0  0  0  0  0  0
   -0.9056   -5.8468    4.4997 H   0  0  0  0  0  0  0  0  0  0  0  0
   -0.8156   -5.3682    6.9311 H   0  0  0  0  0  0  0  0  0  0  0  0
   -2.5673   -5.6597    7.0532 H   0  0  0  0  0  0  0  0  0  0  0  0
   -2.2364   -7.9833    6.2532 H   0  0  0  0  0  0  0  0  0  0  0  0
   -0.4848   -7.6918    6.1310 H   0  0  0  0  0  0  0  0  0  0  0  0
   -3.3204   -8.1485    8.4193 H   0  0  0  0  0  0  0  0  0  0  0  0
   -3.0618   -8.7029   10.8045 H   0  0  0  0  0  0  0  0  0  0  0  0
   -0.8338   -8.6314   11.8505 H   0  0  0  0  0  0  0  0  0  0  0  0
    1.1356   -8.0063   10.5113 H   0  0  0  0  0  0  0  0  0  0  0  0
    0.8782   -7.4600    8.1241 H   0  0  0  0  0  0  0  0  0  0  0  0
   -4.0318   -2.1310   -3.0286 H   0  0  0  0  0  0  0  0  0  0  0  0
   -0.1368   -3.4185    2.6882 H   0  0  0  0  0  0  0  0  0  0  0  0
  1  2  1  0  0  0  0
  1  5  1  0  0  0  0
  2  3  1  0  0  0  0
  2  6  1  0  0  0  0
  2  9  1  0  0  0  0
  3  4  1  0  0  0  0
  4  5  1  0  0  0  0
  4 29  1  0  0  0  0
  4 30  1  0  0  0  0
  5 31  1  0  0  0  0
  5 32  1  0  0  0  0
  6  7  1  0  0  0  0
  6 33  1  0  0  0  0
  6 34  1  0  0  0  0
  7  8  1  0  0  0  0
  7 13  1  0  0  0  0
  8  9  1  0  0  0  0
  8 10  1  0  0  0  0
  8 35  1  0  0  0  0
  9 36  1  0  0  0  0
  9 37  1  0  0  0  0
 10 11  2  0  0  0  0
 10 12  1  0  0  0  0
 12 53  1  0  0  0  0
 13 14  2  0  0  0  0
 13 15  1  0  0  0  0
 15 16  1  0  0  0  0
 15 38  1  0  0  0  0
 15 39  1  0  0  0  0
 16 17  2  0  0  0  0
 16 18  1  0  0  0  0
 16 19  1  0  0  0  0
 18 54  1  0  0  0  0
 19 20  1  0  0  0  0
 19 40  1  0  0  0  0
 19 41  1  0  0  0  0
 20 21  1  0  0  0  0
 20 42  1  0  0  0  0
 20 43  1  0  0  0  0
 21 22  1  0  0  0  0
 21 44  1  0  0  0  0
 21 45  1  0  0  0  0
 22 23  1  0  0  0  0
 22 46  1  0  0  0  0
 22 47  1  0  0  0  0
 23 24  1  0  0  0  0
 23 28  2  0  0  0  0
 24 25  2  0  0  0  0
 24 48  1  0  0  0  0
 25 26  1  0  0  0  0
 25 49  1  0  0  0  0
 26 27  2  0  0  0  0
 26 50  1  0  0  0  0
 27 28  1  0  0  0  0
 27 51  1  0  0  0  0
 28 52  1  0  0  0  0
M  END
>  <Activity>
8.4

>  <set>
2

>  <Min_dist>
0.178947

>  <Avg_dist>
0.563245

$$$$
MOL_27
 Wcorina  06231023583D 1   1.00000     0.00000              
CORINA evaluation license 3.48 0067  22.01.2010
 60 62  0  0  0  0  0  0  0  0999 V2000
   -0.0179    1.4660    0.0101 N   0  0  0  0  0  0  0  0  0  0  0  0
    0.0021   -0.0041    0.0020 C   0  0  0  0  0  0  0  0  0  0  0  0
    1.4812   -0.4420   -0.0417 C   0  0  0  0  0  0  0  0  0  0  0  0
    2.1956    0.8049   -0.6268 C   0  0  0  0  0  0  0  0  0  0  0  0
    1.3719    1.9577   -0.0005 C   0  0  0  0  0  0  0  0  0  0  0  0
   -0.6521   -0.5324    1.2526 C   0  0  0  0  0  0  0  0  0  0  0  0
   -1.0937    0.2357    2.0741 O   0  0  0  0  0  0  0  0  0  0  0  0
   -0.7442   -1.8563    1.4539 O   0  0  0  0  0  0  0  0  0  0  0  0
   -1.1236    2.2365    0.0197 C   0  0  0  0  0  0  0  0  0  0  0  0
   -2.2216    1.7215    0.0223 O   0  0  0  0  0  0  0  0  0  0  0  0
   -0.9956    3.7381    0.0272 C   0  0  0  0  0  0  0  0  0  0  0  0
   -2.3896    4.3687    0.0375 C   0  0  0  0  0  0  0  0  0  0  0  0
   -2.2645    5.8659   -0.0788 C   0  0  0  0  0  0  0  0  0  0  0  0
   -1.1730    6.3760   -0.1614 O   0  0  0  0  0  0  0  0  0  0  0  0
   -3.5014    6.7267   -0.0921 C   0  0  0  0  0  0  0  0  0  0  0  0
   -3.1275    8.1227    0.1477 N   0  0  0  0  0  0  0  0  0  0  0  0
   -4.0252    8.9802    0.6724 C   0  0  0  0  0  0  0  0  0  0  0  0
   -5.1451    8.5952    0.9467 O   0  0  0  0  0  0  0  0  0  0  0  0
   -3.6478   10.3891    0.9144 C   0  0  0  0  0  0  0  0  0  0  0  0
   -4.5751   11.2796    1.4577 C   0  0  0  0  0  0  0  0  0  0  0  0
   -4.2164   12.5928    1.6814 C   0  0  0  0  0  0  0  0  0  0  0  0
   -2.9409   13.0278    1.3681 C   0  0  0  0  0  0  0  0  0  0  0  0
   -2.0169   12.1501    0.8293 C   0  0  0  0  0  0  0  0  0  0  0  0
   -2.3610   10.8329    0.6060 C   0  0  0  0  0  0  0  0  0  0  0  0
   -4.1896    6.6096   -1.4535 C   0  0  0  0  0  0  0  0  0  0  0  0
   -5.4895    7.3715   -1.4264 C   0  0  0  0  0  0  0  0  0  0  0  0
   -5.5163    8.7059   -1.7865 C   0  0  0  0  0  0  0  0  0  0  0  0
   -6.7086    9.4048   -1.7617 C   0  0  0  0  0  0  0  0  0  0  0  0
   -7.8744    8.7692   -1.3771 C   0  0  0  0  0  0  0  0  0  0  0  0
   -7.8479    7.4346   -1.0179 C   0  0  0  0  0  0  0  0  0  0  0  0
   -6.6562    6.7346   -1.0469 C   0  0  0  0  0  0  0  0  0  0  0  0
   -0.2276    4.1782    1.2751 C   0  0  0  0  0  0  0  0  0  0  0  0
   -0.5211   -0.3771   -0.8784 H   0  0  0  0  0  0  0  0  0  0  0  0
    1.8482   -0.6617    0.9609 H   0  0  0  0  0  0  0  0  0  0  0  0
    1.6093   -1.3030   -0.6977 H   0  0  0  0  0  0  0  0  0  0  0  0
    3.2356    0.8471   -0.3030 H   0  0  0  0  0  0  0  0  0  0  0  0
    2.1257    0.8207   -1.7144 H   0  0  0  0  0  0  0  0  0  0  0  0
    1.4517    2.8565   -0.6119 H   0  0  0  0  0  0  0  0  0  0  0  0
    1.7113    2.1579    1.0158 H   0  0  0  0  0  0  0  0  0  0  0  0
   -0.4572    4.0613   -0.8636 H   0  0  0  0  0  0  0  0  0  0  0  0
   -2.9677    3.9859   -0.8036 H   0  0  0  0  0  0  0  0  0  0  0  0
   -2.8951    4.1176    0.9700 H   0  0  0  0  0  0  0  0  0  0  0  0
   -4.1840    6.3939    0.6899 H   0  0  0  0  0  0  0  0  0  0  0  0
   -2.2338    8.4299   -0.0711 H   0  0  0  0  0  0  0  0  0  0  0  0
   -5.5713   10.9416    1.7020 H   0  0  0  0  0  0  0  0  0  0  0  0
   -4.9330   13.2830    2.1018 H   0  0  0  0  0  0  0  0  0  0  0  0
   -2.6653   14.0570    1.5446 H   0  0  0  0  0  0  0  0  0  0  0  0
   -1.0229   12.4959    0.5870 H   0  0  0  0  0  0  0  0  0  0  0  0
   -1.6375   10.1477    0.1895 H   0  0  0  0  0  0  0  0  0  0  0  0
   -3.5413    7.0246   -2.2252 H   0  0  0  0  0  0  0  0  0  0  0  0
   -4.3880    5.5602   -1.6713 H   0  0  0  0  0  0  0  0  0  0  0  0
   -4.6055    9.2025   -2.0870 H   0  0  0  0  0  0  0  0  0  0  0  0
   -6.7294   10.4475   -2.0423 H   0  0  0  0  0  0  0  0  0  0  0  0
   -8.8059    9.3154   -1.3570 H   0  0  0  0  0  0  0  0  0  0  0  0
   -8.7586    6.9381   -0.7171 H   0  0  0  0  0  0  0  0  0  0  0  0
   -6.6361    5.6909   -0.7698 H   0  0  0  0  0  0  0  0  0  0  0  0
   -0.7660    3.8550    2.1660 H   0  0  0  0  0  0  0  0  0  0  0  0
    0.7655    3.7289    1.2678 H   0  0  0  0  0  0  0  0  0  0  0  0
   -0.1350    5.2642    1.2806 H   0  0  0  0  0  0  0  0  0  0  0  0
   -1.1721   -2.1475    2.2707 H   0  0  0  0  0  0  0  0  0  0  0  0
  1  2  1  0  0  0  0
  1  5  1  0  0  0  0
  1  9  1  0  0  0  0
  2  3  1  0  0  0  0
  2  6  1  0  0  0  0
  2 33  1  0  0  0  0
  3  4  1  0  0  0  0
  3 34  1  0  0  0  0
  3 35  1  0  0  0  0
  4  5  1  0  0  0  0
  4 36  1  0  0  0  0
  4 37  1  0  0  0  0
  5 38  1  0  0  0  0
  5 39  1  0  0  0  0
  6  7  2  0  0  0  0
  6  8  1  0  0  0  0
  8 60  1  0  0  0  0
  9 10  2  0  0  0  0
  9 11  1  0  0  0  0
 11 12  1  0  0  0  0
 11 32  1  0  0  0  0
 11 40  1  0  0  0  0
 12 13  1  0  0  0  0
 12 41  1  0  0  0  0
 12 42  1  0  0  0  0
 13 14  2  0  0  0  0
 13 15  1  0  0  0  0
 15 16  1  0  0  0  0
 15 25  1  0  0  0  0
 15 43  1  0  0  0  0
 16 17  1  0  0  0  0
 16 44  1  0  0  0  0
 17 18  2  0  0  0  0
 17 19  1  0  0  0  0
 19 20  1  0  0  0  0
 19 24  2  0  0  0  0
 20 21  2  0  0  0  0
 20 45  1  0  0  0  0
 21 22  1  0  0  0  0
 21 46  1  0  0  0  0
 22 23  2  0  0  0  0
 22 47  1  0  0  0  0
 23 24  1  0  0  0  0
 23 48  1  0  0  0  0
 24 49  1  0  0  0  0
 25 26  1  0  0  0  0
 25 50  1  0  0  0  0
 25 51  1  0  0  0  0
 26 27  1  0  0  0  0
 26 31  2  0  0  0  0
 27 28  2  0  0  0  0
 27 52  1  0  0  0  0
 28 29  1  0  0  0  0
 28 53  1  0  0  0  0
 29 30  2  0  0  0  0
 29 54  1  0  0  0  0
 30 31  1  0  0  0  0
 30 55  1  0  0  0  0
 31 56  1  0  0  0  0
 32 57  1  0  0  0  0
 32 58  1  0  0  0  0
 32 59  1  0  0  0  0
M  END
>  <Activity>
8.52

>  <set>
2

>  <Min_dist>
0.020833

>  <Avg_dist>
0.458324

$$$$
MOL_28
 Wcorina  06231023583D 1   1.00000     0.00000              
CORINA evaluation license 3.48 0067  22.01.2010
 57 59  0  0  0  0  0  0  0  0999 V2000
    1.1630   -0.8972    0.0523 N   0  0  0  0  0  0  0  0  0  0  0  0
   -0.1577   -0.4478    0.5161 C   0  0  0  0  0  0  0  0  0  0  0  0
   -1.1908   -1.4884    0.0349 C   0  0  0  0  0  0  0  0  0  0  0  0
   -0.4679   -2.1705   -1.1565 C   0  0  0  0  0  0  0  0  0  0  0  0
    1.0021   -2.1735   -0.6678 C   0  0  0  0  0  0  0  0  0  0  0  0
   -0.1731   -0.3675    2.0439 C   0  0  0  0  0  0  0  0  0  0  0  0
   -0.0466   -1.7185    2.6066 N   0  0  0  0  0  0  0  0  0  0  0  0
    0.5013   -2.3122    2.0021 H   0  0  0  0  0  0  0  0  0  0  0  0
    0.5246   -1.6740    3.9593 C   0  0  0  0  0  0  0  0  0  0  0  0
   -0.5913   -1.4261    4.9762 C   0  0  0  0  0  0  0  0  0  0  0  0
    1.1987   -2.9871    4.2633 C   0  0  0  0  0  0  0  0  0  0  0  0
    1.2029   -3.8728    3.4348 O   0  0  0  0  0  0  0  0  0  0  0  0
    1.7969   -3.1773    5.4560 N   0  0  0  0  0  0  0  0  0  0  0  0
    2.4882   -4.4029    5.8822 C   0  0  0  0  0  0  0  0  0  0  0  0
    3.0357   -4.1497    7.3026 C   0  0  0  0  0  0  0  0  0  0  0  0
    3.1116   -2.6017    7.3751 C   0  0  0  0  0  0  0  0  0  0  0  0
    1.8721   -2.1885    6.5469 C   0  0  0  0  0  0  0  0  0  0  0  0
    1.5189   -5.5566    5.9046 C   0  0  0  0  0  0  0  0  0  0  0  0
    0.3637   -5.3812    5.5967 O   0  0  0  0  0  0  0  0  0  0  0  0
    1.9387   -6.7790    6.2667 O   0  0  0  0  0  0  0  0  0  0  0  0
   -1.4704    0.2479    2.5016 C   0  0  0  0  0  0  0  0  0  0  0  0
   -2.4166   -0.4583    2.7582 O   0  0  0  0  0  0  0  0  0  0  0  0
   -1.5747    1.5805    2.6241 O   0  0  0  0  0  0  0  0  0  0  0  0
    2.3273   -0.2471    0.2479 C   0  0  0  0  0  0  0  0  0  0  0  0
    3.3763   -0.7678   -0.0775 O   0  0  0  0  0  0  0  0  0  0  0  0
    2.3285    1.0995    0.8584 C   0  0  0  0  0  0  0  0  0  0  0  0
    3.5325    1.7754    1.0624 C   0  0  0  0  0  0  0  0  0  0  0  0
    3.5266    3.0319    1.6321 C   0  0  0  0  0  0  0  0  0  0  0  0
    2.3308    3.6218    2.0013 C   0  0  0  0  0  0  0  0  0  0  0  0
    1.1338    2.9572    1.8017 C   0  0  0  0  0  0  0  0  0  0  0  0
    1.1253    1.7027    1.2278 C   0  0  0  0  0  0  0  0  0  0  0  0
   -0.3882    0.5282    0.0891 H   0  0  0  0  0  0  0  0  0  0  0  0
   -1.4046   -2.2119    0.8216 H   0  0  0  0  0  0  0  0  0  0  0  0
   -2.1054   -0.9981   -0.2986 H   0  0  0  0  0  0  0  0  0  0  0  0
   -0.8324   -3.1870   -1.3046 H   0  0  0  0  0  0  0  0  0  0  0  0
   -0.5755   -1.5819   -2.0676 H   0  0  0  0  0  0  0  0  0  0  0  0
    1.6841   -2.2186   -1.5169 H   0  0  0  0  0  0  0  0  0  0  0  0
    1.1765   -3.0132    0.0049 H   0  0  0  0  0  0  0  0  0  0  0  0
    0.6604    0.2472    2.3838 H   0  0  0  0  0  0  0  0  0  0  0  0
    1.2559   -0.8679    4.0185 H   0  0  0  0  0  0  0  0  0  0  0  0
   -1.3225   -2.2322    4.9170 H   0  0  0  0  0  0  0  0  0  0  0  0
   -0.1674   -1.3931    5.9799 H   0  0  0  0  0  0  0  0  0  0  0  0
   -1.0788   -0.4763    4.7563 H   0  0  0  0  0  0  0  0  0  0  0  0
    3.3109   -4.6204    5.2011 H   0  0  0  0  0  0  0  0  0  0  0  0
    2.3495   -4.5379    8.0553 H   0  0  0  0  0  0  0  0  0  0  0  0
    4.0261   -4.5902    7.4183 H   0  0  0  0  0  0  0  0  0  0  0  0
    3.0290   -2.2543    8.4049 H   0  0  0  0  0  0  0  0  0  0  0  0
    4.0271   -2.2333    6.9123 H   0  0  0  0  0  0  0  0  0  0  0  0
    2.0036   -1.1853    6.1412 H   0  0  0  0  0  0  0  0  0  0  0  0
    0.9743   -2.2346    7.1632 H   0  0  0  0  0  0  0  0  0  0  0  0
    4.4667    1.3157    0.7754 H   0  0  0  0  0  0  0  0  0  0  0  0
    4.4575    3.5560    1.7906 H   0  0  0  0  0  0  0  0  0  0  0  0
    2.3317    4.6053    2.4475 H   0  0  0  0  0  0  0  0  0  0  0  0
    0.2038    3.4232    2.0921 H   0  0  0  0  0  0  0  0  0  0  0  0
    0.1899    1.1868    1.0684 H   0  0  0  0  0  0  0  0  0  0  0  0
    1.2805   -7.4874    6.2657 H   0  0  0  0  0  0  0  0  0  0  0  0
   -2.4023    1.9245    2.9872 H   0  0  0  0  0  0  0  0  0  0  0  0
  1  2  1  0  0  0  0
  1  5  1  0  0  0  0
  1 24  1  0  0  0  0
  2  3  1  0  0  0  0
  2  6  1  0  0  0  0
  2 32  1  0  0  0  0
  3  4  1  0  0  0  0
  3 33  1  0  0  0  0
  3 34  1  0  0  0  0
  4  5  1  0  0  0  0
  4 35  1  0  0  0  0
  4 36  1  0  0  0  0
  5 37  1  0  0  0  0
  5 38  1  0  0  0  0
  6  7  1  0  0  0  0
  6 21  1  0  0  0  0
  6 39  1  0  0  0  0
  7  8  1  0  0  0  0
  7  9  1  0  0  0  0
  9 10  1  0  0  0  0
  9 11  1  0  0  0  0
  9 40  1  0  0  0  0
 10 41  1  0  0  0  0
 10 42  1  0  0  0  0
 10 43  1  0  0  0  0
 11 12  2  0  0  0  0
 11 13  1  0  0  0  0
 13 14  1  0  0  0  0
 13 17  1  0  0  0  0
 14 15  1  0  0  0  0
 14 18  1  0  0  0  0
 14 44  1  0  0  0  0
 15 16  1  0  0  0  0
 15 45  1  0  0  0  0
 15 46  1  0  0  0  0
 16 17  1  0  0  0  0
 16 47  1  0  0  0  0
 16 48  1  0  0  0  0
 17 49  1  0  0  0  0
 17 50  1  0  0  0  0
 18 19  2  0  0  0  0
 18 20  1  0  0  0  0
 20 56  1  0  0  0  0
 21 22  2  0  0  0  0
 21 23  1  0  0  0  0
 23 57  1  0  0  0  0
 24 25  2  0  0  0  0
 24 26  1  0  0  0  0
 26 27  1  0  0  0  0
 26 31  2  0  0  0  0
 27 28  2  0  0  0  0
 27 51  1  0  0  0  0
 28 29  1  0  0  0  0
 28 52  1  0  0  0  0
 29 30  2  0  0  0  0
 29 53  1  0  0  0  0
 30 31  1  0  0  0  0
 30 54  1  0  0  0  0
 31 55  1  0  0  0  0
M  END
>  <Activity>
8.54

>  <set>
2

>  <Min_dist>
0.258824

>  <Avg_dist>
0.530932

$$$$
MOL_32
 Wcorina  06231023583D 1   1.00000     0.00000              
CORINA evaluation license 3.48 0067  22.01.2010
 28 27  0  0  0  0  0  0  0  0999 V2000
   -0.0225    1.8097    0.0120 S   0  0  0  0  0  0  0  0  0  0  0  0
    0.0021   -0.0041    0.0020 C   0  0  0  0  0  0  0  0  0  0  0  0
   -1.4333   -0.5336    0.0129 C   0  0  0  0  0  0  0  0  0  0  0  0
   -1.4129   -2.0405    0.0046 C   0  0  0  0  0  0  0  0  0  0  0  0
   -0.3545   -2.6325   -0.0087 O   0  0  0  0  0  0  0  0  0  0  0  0
   -2.5708   -2.7302    0.0119 N   0  0  0  0  0  0  0  0  0  0  0  0
   -2.5509   -4.1950    0.0039 C   0  0  0  0  0  0  0  0  0  0  0  0
   -3.8453   -4.7260    0.6231 C   0  0  0  0  0  0  0  0  0  0  0  0
   -3.8246   -6.2559    0.6146 C   0  0  0  0  0  0  0  0  0  0  0  0
   -3.9642   -4.2255    2.0640 C   0  0  0  0  0  0  0  0  0  0  0  0
   -2.4338   -4.6880   -1.4154 C   0  0  0  0  0  0  0  0  0  0  0  0
   -2.3731   -3.8969   -2.3266 O   0  0  0  0  0  0  0  0  0  0  0  0
   -2.3969   -6.0060   -1.6672 O   0  0  0  0  0  0  0  0  0  0  0  0
    1.2837    2.1301    0.0012 H   0  0  0  0  0  0  0  0  0  0  0  0
    0.5123   -0.3556   -0.8948 H   0  0  0  0  0  0  0  0  0  0  0  0
    0.5293   -0.3651    0.8851 H   0  0  0  0  0  0  0  0  0  0  0  0
   -1.9435   -0.1821    0.9097 H   0  0  0  0  0  0  0  0  0  0  0  0
   -1.9605   -0.1726   -0.8702 H   0  0  0  0  0  0  0  0  0  0  0  0
   -3.4173   -2.2567    0.0226 H   0  0  0  0  0  0  0  0  0  0  0  0
   -1.6987   -4.5500    0.5833 H   0  0  0  0  0  0  0  0  0  0  0  0
   -4.6976   -4.3710    0.0436 H   0  0  0  0  0  0  0  0  0  0  0  0
   -2.9723   -6.6109    1.1941 H   0  0  0  0  0  0  0  0  0  0  0  0
   -4.7468   -6.6342    1.0558 H   0  0  0  0  0  0  0  0  0  0  0  0
   -3.7399   -6.6125   -0.4119 H   0  0  0  0  0  0  0  0  0  0  0  0
   -3.9790   -3.1356    2.0700 H   0  0  0  0  0  0  0  0  0  0  0  0
   -4.8864   -4.6038    2.5051 H   0  0  0  0  0  0  0  0  0  0  0  0
   -3.1120   -4.5805    2.6434 H   0  0  0  0  0  0  0  0  0  0  0  0
   -2.3211   -6.2741   -2.5932 H   0  0  0  0  0  0  0  0  0  0  0  0
  1  2  1  0  0  0  0
  1 14  1  0  0  0  0
  2  3  1  0  0  0  0
  2 15  1  0  0  0  0
  2 16  1  0  0  0  0
  3  4  1  0  0  0  0
  3 17  1  0  0  0  0
  3 18  1  0  0  0  0
  4  5  2  0  0  0  0
  4  6  1  0  0  0  0
  6  7  1  0  0  0  0
  6 19  1  0  0  0  0
  7  8  1  0  0  0  0
  7 11  1  0  0  0  0
  7 20  1  0  0  0  0
  8  9  1  0  0  0  0
  8 10  1  0  0  0  0
  8 21  1  0  0  0  0
  9 22  1  0  0  0  0
  9 23  1  0  0  0  0
  9 24  1  0  0  0  0
 10 25  1  0  0  0  0
 10 26  1  0  0  0  0
 10 27  1  0  0  0  0
 11 12  2  0  0  0  0
 11 13  1  0  0  0  0
 13 28  1  0  0  0  0
M  END
>  <Activity>
5.8

>  <set>
2

>  <Min_dist>
0.093023

>  <Avg_dist>
0.584123

$$$$
MOL_35
 Wcorina  06231023583D 1   1.00000     0.00000              
CORINA evaluation license 3.48 0067  22.01.2010
 24 24  0  0  0  0  0  0  0  0999 V2000
    2.6317   -2.6158   -0.2395 S   0  0  0  0  0  0  0  0  0  0  0  0
    1.0446   -1.7382   -0.1973 C   0  0  0  0  0  0  0  0  0  0  0  0
   -0.0980   -2.7536   -0.1308 C   0  0  0  0  0  0  0  0  0  0  0  0
   -1.4165   -2.0246   -0.0958 C   0  0  0  0  0  0  0  0  0  0  0  0
   -1.4383   -0.8137   -0.0296 O   0  0  0  0  0  0  0  0  0  0  0  0
   -2.5713   -2.7181   -0.1381 N   0  0  0  0  0  0  0  0  0  0  0  0
   -2.6863   -4.1680   -0.3502 C   0  0  0  0  0  0  0  0  0  0  0  0
   -4.2021   -4.4383   -0.3083 C   0  0  0  0  0  0  0  0  0  0  0  0
   -4.8158   -3.0773   -0.0699 C   0  0  0  0  0  0  0  0  0  0  0  0
   -3.8452   -2.1750    0.0184 C   0  0  0  0  0  0  0  0  0  0  0  0
   -4.0912   -0.7409    0.2546 C   0  0  0  0  0  0  0  0  0  0  0  0
   -3.1578    0.0106    0.4556 O   0  0  0  0  0  0  0  0  0  0  0  0
   -5.3515   -0.2632    0.2477 O   0  0  0  0  0  0  0  0  0  0  0  0
    3.5291   -1.6155   -0.2962 H   0  0  0  0  0  0  0  0  0  0  0  0
    1.0092   -1.0934    0.6807 H   0  0  0  0  0  0  0  0  0  0  0  0
    0.9404   -1.1324   -1.0975 H   0  0  0  0  0  0  0  0  0  0  0  0
   -0.0626   -3.3984   -1.0089 H   0  0  0  0  0  0  0  0  0  0  0  0
    0.0062   -3.3594    0.7693 H   0  0  0  0  0  0  0  0  0  0  0  0
   -2.2763   -4.4450   -1.3214 H   0  0  0  0  0  0  0  0  0  0  0  0
   -2.1799   -4.7114    0.4476 H   0  0  0  0  0  0  0  0  0  0  0  0
   -4.5426   -4.8490   -1.2588 H   0  0  0  0  0  0  0  0  0  0  0  0
   -4.4463   -5.1154    0.5102 H   0  0  0  0  0  0  0  0  0  0  0  0
   -5.8725   -2.8724    0.0181 H   0  0  0  0  0  0  0  0  0  0  0  0
   -5.4628    0.6840    0.4074 H   0  0  0  0  0  0  0  0  0  0  0  0
  1  2  1  0  0  0  0
  1 14  1  0  0  0  0
  2  3  1  0  0  0  0
  2 15  1  0  0  0  0
  2 16  1  0  0  0  0
  3  4  1  0  0  0  0
  3 17  1  0  0  0  0
  3 18  1  0  0  0  0
  4  5  2  0  0  0  0
  4  6  1  0  0  0  0
  6  7  1  0  0  0  0
  6 10  1  0  0  0  0
  7  8  1  0  0  0  0
  7 19  1  0  0  0  0
  7 20  1  0  0  0  0
  8  9  1  0  0  0  0
  8 21  1  0  0  0  0
  8 22  1  0  0  0  0
  9 10  2  0  0  0  0
  9 23  1  0  0  0  0
 10 11  1  0  0  0  0
 11 12  2  0  0  0  0
 11 13  1  0  0  0  0
 13 24  1  0  0  0  0
M  END
>  <Activity>
6.19

>  <set>
2

>  <Min_dist>
0.181818

>  <Avg_dist>
0.596529

$$$$
MOL_36
 Wcorina  06231023583D 1   1.00000     0.00000              
CORINA evaluation license 3.48 0067  22.01.2010
 22 21  0  0  0  0  0  0  0  0999 V2000
   -0.0225    1.8097    0.0120 S   0  0  0  0  0  0  0  0  0  0  0  0
    0.0021   -0.0041    0.0020 C   0  0  0  0  0  0  0  0  0  0  0  0
   -1.4333   -0.5336    0.0129 C   0  0  0  0  0  0  0  0  0  0  0  0
   -1.4129   -2.0405    0.0046 C   0  0  0  0  0  0  0  0  0  0  0  0
   -0.3545   -2.6325   -0.0087 O   0  0  0  0  0  0  0  0  0  0  0  0
   -2.5708   -2.7302    0.0119 N   0  0  0  0  0  0  0  0  0  0  0  0
   -2.5509   -4.1950    0.0039 C   0  0  0  0  0  0  0  0  0  0  0  0
   -3.9863   -4.7246    0.0147 C   0  0  0  0  0  0  0  0  0  0  0  0
   -3.9659   -6.2314    0.0065 C   0  0  0  0  0  0  0  0  0  0  0  0
   -2.9114   -6.8213   -0.0068 O   0  0  0  0  0  0  0  0  0  0  0  0
   -5.1190   -6.9183    0.0138 O   0  0  0  0  0  0  0  0  0  0  0  0
    1.2837    2.1301    0.0012 H   0  0  0  0  0  0  0  0  0  0  0  0
    0.5123   -0.3556   -0.8948 H   0  0  0  0  0  0  0  0  0  0  0  0
    0.5293   -0.3651    0.8851 H   0  0  0  0  0  0  0  0  0  0  0  0
   -1.9435   -0.1821    0.9097 H   0  0  0  0  0  0  0  0  0  0  0  0
   -1.9605   -0.1726   -0.8702 H   0  0  0  0  0  0  0  0  0  0  0  0
   -3.4173   -2.2567    0.0226 H   0  0  0  0  0  0  0  0  0  0  0  0
   -2.0407   -4.5465   -0.8929 H   0  0  0  0  0  0  0  0  0  0  0  0
   -2.0237   -4.5561    0.8869 H   0  0  0  0  0  0  0  0  0  0  0  0
   -4.4965   -4.3731    0.9115 H   0  0  0  0  0  0  0  0  0  0  0  0
   -4.5135   -4.3635   -0.8683 H   0  0  0  0  0  0  0  0  0  0  0  0
   -5.0553   -7.8832    0.0080 H   0  0  0  0  0  0  0  0  0  0  0  0
  1  2  1  0  0  0  0
  1 12  1  0  0  0  0
  2  3  1  0  0  0  0
  2 13  1  0  0  0  0
  2 14  1  0  0  0  0
  3  4  1  0  0  0  0
  3 15  1  0  0  0  0
  3 16  1  0  0  0  0
  4  5  2  0  0  0  0
  4  6  1  0  0  0  0
  6  7  1  0  0  0  0
  6 17  1  0  0  0  0
  7  8  1  0  0  0  0
  7 18  1  0  0  0  0
  7 19  1  0  0  0  0
  8  9  1  0  0  0  0
  8 20  1  0  0  0  0
  8 21  1  0  0  0  0
  9 10  2  0  0  0  0
  9 11  1  0  0  0  0
 11 22  1  0  0  0  0
M  END
>  <Activity>
2.7

>  <set>
2

>  <Min_dist>
0.15

>  <Avg_dist>
0.651491

$$$$
MOL_39
 Wcorina  06231023583D 1   1.00000     0.00000              
CORINA evaluation license 3.48 0067  22.01.2010
 35 35  0  0  0  0  0  0  0  0999 V2000
   -0.0225    1.8097    0.0120 S   0  0  0  0  0  0  0  0  0  0  0  0
    0.0021   -0.0041    0.0020 C   0  0  0  0  0  0  0  0  0  0  0  0
   -1.4333   -0.5336    0.0129 C   0  0  0  0  0  0  0  0  0  0  0  0
   -1.4129   -2.0405    0.0046 C   0  0  0  0  0  0  0  0  0  0  0  0
   -0.3545   -2.6325   -0.0087 O   0  0  0  0  0  0  0  0  0  0  0  0
   -2.5708   -2.7302    0.0119 N   0  0  0  0  0  0  0  0  0  0  0  0
   -2.5509   -4.1950    0.0039 C   0  0  0  0  0  0  0  0  0  0  0  0
   -3.2532   -4.7215    1.2571 C   0  0  0  0  0  0  0  0  0  0  0  0
   -2.4687   -4.3189    2.4792 C   0  0  0  0  0  0  0  0  0  0  0  0
   -2.7411   -3.1201    3.1114 C   0  0  0  0  0  0  0  0  0  0  0  0
   -2.0215   -2.7508    4.2324 C   0  0  0  0  0  0  0  0  0  0  0  0
   -1.0297   -3.5804    4.7214 C   0  0  0  0  0  0  0  0  0  0  0  0
   -0.7580   -4.7795    4.0897 C   0  0  0  0  0  0  0  0  0  0  0  0
   -1.4805   -5.1509    2.9713 C   0  0  0  0  0  0  0  0  0  0  0  0
   -3.2661   -4.7004   -1.2225 C   0  0  0  0  0  0  0  0  0  0  0  0
   -3.7435   -3.9173   -2.0091 O   0  0  0  0  0  0  0  0  0  0  0  0
   -3.3729   -6.0204   -1.4410 O   0  0  0  0  0  0  0  0  0  0  0  0
   -3.8493   -2.0150    0.0280 C   0  0  0  0  0  0  0  0  0  0  0  0
    1.2837    2.1301    0.0012 H   0  0  0  0  0  0  0  0  0  0  0  0
    0.5123   -0.3556   -0.8948 H   0  0  0  0  0  0  0  0  0  0  0  0
    0.5293   -0.3651    0.8851 H   0  0  0  0  0  0  0  0  0  0  0  0
   -1.9435   -0.1821    0.9097 H   0  0  0  0  0  0  0  0  0  0  0  0
   -1.9605   -0.1726   -0.8702 H   0  0  0  0  0  0  0  0  0  0  0  0
   -1.5185   -4.5443   -0.0078 H   0  0  0  0  0  0  0  0  0  0  0  0
   -4.2571   -4.3008    1.3148 H   0  0  0  0  0  0  0  0  0  0  0  0
   -3.3171   -5.8085    1.2082 H   0  0  0  0  0  0  0  0  0  0  0  0
   -3.5159   -2.4720    2.7293 H   0  0  0  0  0  0  0  0  0  0  0  0
   -2.2338   -1.8139    4.7259 H   0  0  0  0  0  0  0  0  0  0  0  0
   -0.4670   -3.2915    5.5967 H   0  0  0  0  0  0  0  0  0  0  0  0
    0.0171   -5.4275    4.4715 H   0  0  0  0  0  0  0  0  0  0  0  0
   -1.2707   -6.0895    2.4799 H   0  0  0  0  0  0  0  0  0  0  0  0
   -4.1761   -1.8322   -0.9956 H   0  0  0  0  0  0  0  0  0  0  0  0
   -4.5959   -2.6172    0.5457 H   0  0  0  0  0  0  0  0  0  0  0  0
   -3.7269   -1.0637    0.5458 H   0  0  0  0  0  0  0  0  0  0  0  0
   -3.8404   -6.2966   -2.2412 H   0  0  0  0  0  0  0  0  0  0  0  0
  1  2  1  0  0  0  0
  1 19  1  0  0  0  0
  2  3  1  0  0  0  0
  2 20  1  0  0  0  0
  2 21  1  0  0  0  0
  3  4  1  0  0  0  0
  3 22  1  0  0  0  0
  3 23  1  0  0  0  0
  4  5  2  0  0  0  0
  4  6  1  0  0  0  0
  6  7  1  0  0  0  0
  6 18  1  0  0  0  0
  7  8  1  0  0  0  0
  7 15  1  0  0  0  0
  7 24  1  0  0  0  0
  8  9  1  0  0  0  0
  8 25  1  0  0  0  0
  8 26  1  0  0  0  0
  9 10  1  0  0  0  0
  9 14  2  0  0  0  0
 10 11  2  0  0  0  0
 10 27  1  0  0  0  0
 11 12  1  0  0  0  0
 11 28  1  0  0  0  0
 12 13  2  0  0  0  0
 12 29  1  0  0  0  0
 13 14  1  0  0  0  0
 13 30  1  0  0  0  0
 14 31  1  0  0  0  0
 15 16  2  0  0  0  0
 15 17  1  0  0  0  0
 17 35  1  0  0  0  0
 18 32  1  0  0  0  0
 18 33  1  0  0  0  0
 18 34  1  0  0  0  0
M  END
>  <Activity>
4.51

>  <set>
2

>  <Min_dist>
0.1

>  <Avg_dist>
0.563303

$$$$
MOL_40
 Wcorina  06231023583D 1   1.00000     0.00000              
CORINA evaluation license 3.48 0067  22.01.2010
 22 21  0  0  0  0  0  0  0  0999 V2000
   -0.0225    1.8097    0.0120 S   0  0  0  0  0  0  0  0  0  0  0  0
    0.0021   -0.0041    0.0020 C   0  0  0  0  0  0  0  0  0  0  0  0
   -1.4333   -0.5336    0.0129 C   0  0  0  0  0  0  0  0  0  0  0  0
   -1.4129   -2.0405    0.0046 C   0  0  0  0  0  0  0  0  0  0  0  0
   -0.3545   -2.6325   -0.0087 O   0  0  0  0  0  0  0  0  0  0  0  0
   -2.5708   -2.7302    0.0119 N   0  0  0  0  0  0  0  0  0  0  0  0
   -2.5509   -4.1950    0.0039 C   0  0  0  0  0  0  0  0  0  0  0  0
   -2.5305   -4.7049    1.4219 C   0  0  0  0  0  0  0  0  0  0  0  0
   -2.5324   -3.9248    2.3445 O   0  0  0  0  0  0  0  0  0  0  0  0
   -2.5103   -6.0258    1.6599 O   0  0  0  0  0  0  0  0  0  0  0  0
   -3.8493   -2.0150    0.0280 C   0  0  0  0  0  0  0  0  0  0  0  0
    1.2837    2.1301    0.0012 H   0  0  0  0  0  0  0  0  0  0  0  0
    0.5123   -0.3556   -0.8948 H   0  0  0  0  0  0  0  0  0  0  0  0
    0.5293   -0.3651    0.8851 H   0  0  0  0  0  0  0  0  0  0  0  0
   -1.9435   -0.1821    0.9097 H   0  0  0  0  0  0  0  0  0  0  0  0
   -1.9605   -0.1726   -0.8702 H   0  0  0  0  0  0  0  0  0  0  0  0
   -3.4407   -4.5677   -0.5035 H   0  0  0  0  0  0  0  0  0  0  0  0
   -1.6610   -4.5434   -0.5203 H   0  0  0  0  0  0  0  0  0  0  0  0
   -4.1761   -1.8322   -0.9956 H   0  0  0  0  0  0  0  0  0  0  0  0
   -4.5959   -2.6172    0.5457 H   0  0  0  0  0  0  0  0  0  0  0  0
   -3.7269   -1.0637    0.5458 H   0  0  0  0  0  0  0  0  0  0  0  0
   -2.4977   -6.3049    2.5856 H   0  0  0  0  0  0  0  0  0  0  0  0
  1  2  1  0  0  0  0
  1 12  1  0  0  0  0
  2  3  1  0  0  0  0
  2 13  1  0  0  0  0
  2 14  1  0  0  0  0
  3  4  1  0  0  0  0
  3 15  1  0  0  0  0
  3 16  1  0  0  0  0
  4  5  2  0  0  0  0
  4  6  1  0  0  0  0
  6  7  1  0  0  0  0
  6 11  1  0  0  0  0
  7  8  1  0  0  0  0
  7 17  1  0  0  0  0
  7 18  1  0  0  0  0
  8  9  2  0  0  0  0
  8 10  1  0  0  0  0
 10 22  1  0  0  0  0
 11 19  1  0  0  0  0
 11 20  1  0  0  0  0
 11 21  1  0  0  0  0
M  END
>  <Activity>
5.52

>  <set>
2

>  <Min_dist>
0.139535

>  <Avg_dist>
0.621848

$$$$
MOL_44
 Wcorina  06231023583D 1   1.00000     0.00000              
CORINA evaluation license 3.48 0067  22.01.2010
 33 32  0  0  0  0  0  0  0  0999 V2000
    0.1809    1.2240   -0.1395 N   0  0  0  0  0  0  0  0  0  0  0  0
    0.3498   -0.1125   -0.1822 C   0  0  0  0  0  0  0  0  0  0  0  0
    1.4651   -0.5850   -0.1203 O   0  0  0  0  0  0  0  0  0  0  0  0
   -0.8470   -1.0197   -0.3068 C   0  0  0  0  0  0  0  0  0  0  0  0
   -0.3818   -2.4770   -0.3328 C   0  0  0  0  0  0  0  0  0  0  0  0
   -1.5787   -3.3842   -0.4574 C   0  0  0  0  0  0  0  0  0  0  0  0
   -2.6898   -2.9135   -0.5190 O   0  0  0  0  0  0  0  0  0  0  0  0
   -1.4104   -4.7152   -0.4999 O   0  0  0  0  0  0  0  0  0  0  0  0
    1.3444    2.1059   -0.0184 C   0  0  0  0  0  0  0  0  0  0  0  0
    1.0050    3.4805   -0.5984 C   0  0  0  0  0  0  0  0  0  0  0  0
    0.7318    3.3480   -2.0979 C   0  0  0  0  0  0  0  0  0  0  0  0
    0.2523    4.6921   -2.6496 C   0  0  0  0  0  0  0  0  0  0  0  0
    2.0172    2.9314   -2.8157 C   0  0  0  0  0  0  0  0  0  0  0  0
    1.7152    2.2515    1.4350 C   0  0  0  0  0  0  0  0  0  0  0  0
    1.0735    1.6775    2.2827 O   0  0  0  0  0  0  0  0  0  0  0  0
    2.7585    3.0189    1.7878 O   0  0  0  0  0  0  0  0  0  0  0  0
   -0.7108    1.6021   -0.1930 H   0  0  0  0  0  0  0  0  0  0  0  0
   -1.5102   -0.8651    0.5443 H   0  0  0  0  0  0  0  0  0  0  0  0
   -1.3809   -0.7922   -1.2294 H   0  0  0  0  0  0  0  0  0  0  0  0
    0.2814   -2.6315   -1.1839 H   0  0  0  0  0  0  0  0  0  0  0  0
    0.1520   -2.7045    0.5899 H   0  0  0  0  0  0  0  0  0  0  0  0
    2.1836    1.6775   -0.5663 H   0  0  0  0  0  0  0  0  0  0  0  0
    0.1193    3.8760   -0.1012 H   0  0  0  0  0  0  0  0  0  0  0  0
    1.8436    4.1586   -0.4404 H   0  0  0  0  0  0  0  0  0  0  0  0
   -0.0370    2.5928   -2.2618 H   0  0  0  0  0  0  0  0  0  0  0  0
    0.1421    4.6221   -3.7318 H   0  0  0  0  0  0  0  0  0  0  0  0
   -0.7086    4.9465   -2.2023 H   0  0  0  0  0  0  0  0  0  0  0  0
    0.9816    5.4651   -2.4079 H   0  0  0  0  0  0  0  0  0  0  0  0
    2.3588    1.9739   -2.4226 H   0  0  0  0  0  0  0  0  0  0  0  0
    1.8225    2.8370   -3.8840 H   0  0  0  0  0  0  0  0  0  0  0  0
    2.7859    3.6866   -2.6517 H   0  0  0  0  0  0  0  0  0  0  0  0
[truncated: 85,183 more chars]
