# Supplementary material for: Choquet integral-based fuzzy molecular characterizations: when global definitions are computed from the dependency among atom/bond contributions (LOVIs/LOEIs)
Source: J Cheminform. 2018 Oct 25;10:51. doi: 10.1186/s13321-018-0306-7 (PMC6755596; doi:10.1186/s13321-018-0306-7)
Supplement: Supplementary file 6 — Additional file 6. Chemical datasets and projects to assess the performance between fuzzy and non-fuzzy QuBiLS-MIDAS descriptors. [file 13321_2018_306_MOESM6_ESM.zip › Suppl. Info. 6/ache_corinaCOR3D.sdf]

1-1
 Wcorina  11170919223D 1   1.00000     0.00000              
CORINA evaluation license 3.46 0067  05.08.2008
 50 52  0  0  0  0  0  0  0  0999 V2000
   -0.0187    1.5258    0.0104 C   0  0  0  0  0  0  0  0  0  0  0  0
    0.0021   -0.0041    0.0020 C   0  0  0  0  0  0  0  0  0  0  0  0
   -1.4273   -0.5360    0.1386 C   0  0  0  0  0  0  0  0  0  0  0  0
   -1.4064   -2.0646    0.0684 C   0  0  0  0  0  0  0  0  0  0  0  0
   -0.8273   -2.4891   -1.2126 N   0  0  0  0  0  0  0  0  0  0  0  0
    0.5612   -2.0301   -1.3457 C   0  0  0  0  0  0  0  0  0  0  0  0
    0.5991   -0.5005   -1.3177 C   0  0  0  0  0  0  0  0  0  0  0  0
   -0.9178   -3.9464   -1.3740 C   0  0  0  0  0  0  0  0  0  0  0  0
   -0.5449   -4.3196   -2.7856 C   0  0  0  0  0  0  0  0  0  0  0  0
    0.7715   -4.5985   -3.1020 C   0  0  0  0  0  0  0  0  0  0  0  0
    1.1135   -4.9408   -4.3969 C   0  0  0  0  0  0  0  0  0  0  0  0
    0.1391   -5.0046   -5.3753 C   0  0  0  0  0  0  0  0  0  0  0  0
   -1.1775   -4.7266   -5.0587 C   0  0  0  0  0  0  0  0  0  0  0  0
   -1.5202   -4.3885   -3.7629 C   0  0  0  0  0  0  0  0  0  0  0  0
    1.4167    2.0553   -0.0004 C   0  0  0  0  0  0  0  0  0  0  0  0
    1.3968    3.5202    0.0076 N   0  0  0  0  0  0  0  0  0  0  0  0
    2.5547    4.2099    0.0003 C   0  0  0  0  0  0  0  0  0  0  0  0
    3.6155    3.6165   -0.0130 O   0  0  0  0  0  0  0  0  0  0  0  0
    2.5347    5.6882    0.0084 C   0  0  0  0  0  0  0  0  0  0  0  0
    3.7320    6.4055    0.0008 C   0  0  0  0  0  0  0  0  0  0  0  0
    3.7063    7.7848    0.0080 C   0  0  0  0  0  0  0  0  0  0  0  0
    2.4971    8.4571    0.0231 C   0  0  0  0  0  0  0  0  0  0  0  0
    1.3067    7.7521    0.0307 C   0  0  0  0  0  0  0  0  0  0  0  0
    1.3183    6.3726    0.0179 C   0  0  0  0  0  0  0  0  0  0  0  0
   -0.5459    1.8868   -0.8726 H   0  0  0  0  0  0  0  0  0  0  0  0
   -0.5289    1.8773    0.9072 H   0  0  0  0  0  0  0  0  0  0  0  0
    0.6061   -0.3648    0.8346 H   0  0  0  0  0  0  0  0  0  0  0  0
   -1.8427   -0.2213    1.0959 H   0  0  0  0  0  0  0  0  0  0  0  0
   -2.0409   -0.1428   -0.6719 H   0  0  0  0  0  0  0  0  0  0  0  0
   -0.8039   -2.4576    0.8873 H   0  0  0  0  0  0  0  0  0  0  0  0
   -2.4242   -2.4458    0.1510 H   0  0  0  0  0  0  0  0  0  0  0  0
    1.1544   -2.4233   -0.5202 H   0  0  0  0  0  0  0  0  0  0  0  0
    0.9725   -2.3864   -2.2902 H   0  0  0  0  0  0  0  0  0  0  0  0
    0.0173   -0.1067   -2.1512 H   0  0  0  0  0  0  0  0  0  0  0  0
    1.6313   -0.1604   -1.4009 H   0  0  0  0  0  0  0  0  0  0  0  0
   -0.2347   -4.4323   -0.6772 H   0  0  0  0  0  0  0  0  0  0  0  0
   -1.9377   -4.2720   -1.1694 H   0  0  0  0  0  0  0  0  0  0  0  0
    1.5328   -4.5487   -2.3376 H   0  0  0  0  0  0  0  0  0  0  0  0
    2.1422   -5.1580   -4.6443 H   0  0  0  0  0  0  0  0  0  0  0  0
    0.4064   -5.2713   -6.3871 H   0  0  0  0  0  0  0  0  0  0  0  0
   -1.9388   -4.7761   -5.8232 H   0  0  0  0  0  0  0  0  0  0  0  0
   -2.5494   -4.1749   -3.5147 H   0  0  0  0  0  0  0  0  0  0  0  0
    1.9439    1.6943    0.8826 H   0  0  0  0  0  0  0  0  0  0  0  0
    1.9269    1.7038   -0.8972 H   0  0  0  0  0  0  0  0  0  0  0  0
    0.5503    3.9937    0.0183 H   0  0  0  0  0  0  0  0  0  0  0  0
    4.6765    5.8818   -0.0103 H   0  0  0  0  0  0  0  0  0  0  0  0
    4.6320    8.3410    0.0021 H   0  0  0  0  0  0  0  0  0  0  0  0
    2.4825    9.5370    0.0294 H   0  0  0  0  0  0  0  0  0  0  0  0
    0.3662    8.2829    0.0425 H   0  0  0  0  0  0  0  0  0  0  0  0
    0.3883    5.8235    0.0193 H   0  0  0  0  0  0  0  0  0  0  0  0
  1  2  1  0  0  0  0
  1 15  1  0  0  0  0
  1 25  1  0  0  0  0
  1 26  1  0  0  0  0
  2  3  1  0  0  0  0
  2  7  1  0  0  0  0
  2 27  1  0  0  0  0
  3  4  1  0  0  0  0
  3 28  1  0  0  0  0
  3 29  1  0  0  0  0
  4  5  1  0  0  0  0
  4 30  1  0  0  0  0
  4 31  1  0  0  0  0
  5  6  1  0  0  0  0
  5  8  1  0  0  0  0
  6  7  1  0  0  0  0
  6 32  1  0  0  0  0
  6 33  1  0  0  0  0
  7 34  1  0  0  0  0
  7 35  1  0  0  0  0
  8  9  1  0  0  0  0
  8 36  1  0  0  0  0
  8 37  1  0  0  0  0
  9 10  2  0  0  0  0
  9 14  1  0  0  0  0
 10 11  1  0  0  0  0
 10 38  1  0  0  0  0
 11 12  2  0  0  0  0
 11 39  1  0  0  0  0
 12 13  1  0  0  0  0
 12 40  1  0  0  0  0
 13 14  2  0  0  0  0
 13 41  1  0  0  0  0
 14 42  1  0  0  0  0
 15 16  1  0  0  0  0
 15 43  1  0  0  0  0
 15 44  1  0  0  0  0
 16 17  1  0  0  0  0
 16 45  1  0  0  0  0
 17 18  2  0  0  0  0
 17 19  1  0  0  0  0
 19 20  2  0  0  0  0
 19 24  1  0  0  0  0
 20 21  1  0  0  0  0
 20 46  1  0  0  0  0
 21 22  2  0  0  0  0
 21 47  1  0  0  0  0
 22 23  1  0  0  0  0
 22 48  1  0  0  0  0
 23 24  2  0  0  0  0
 23 49  1  0  0  0  0
 24 50  1  0  0  0  0
M  END
>  <Activity>
6.25181

>  <set>
1

>  <Min_dist>
999.9

>  <Avg_dist>
999.9

$$$$
1-10
 Wcorina  11170919223D 1   1.00000     0.00000              
CORINA evaluation license 3.46 0067  05.08.2008
 50 53  0  0  0  0  0  0  0  0999 V2000
   -0.0187    1.5258    0.0104 C   0  0  0  0  0  0  0  0  0  0  0  0
    0.0021   -0.0041    0.0020 C   0  0  0  0  0  0  0  0  0  0  0  0
   -1.4273   -0.5360    0.1386 C   0  0  0  0  0  0  0  0  0  0  0  0
   -1.4064   -2.0646    0.0684 C   0  0  0  0  0  0  0  0  0  0  0  0
   -0.8273   -2.4891   -1.2126 N   0  0  0  0  0  0  0  0  0  0  0  0
    0.5612   -2.0301   -1.3457 C   0  0  0  0  0  0  0  0  0  0  0  0
    0.5991   -0.5005   -1.3177 C   0  0  0  0  0  0  0  0  0  0  0  0
   -0.9178   -3.9464   -1.3740 C   0  0  0  0  0  0  0  0  0  0  0  0
   -0.5449   -4.3196   -2.7856 C   0  0  0  0  0  0  0  0  0  0  0  0
    0.7715   -4.5985   -3.1020 C   0  0  0  0  0  0  0  0  0  0  0  0
    1.1135   -4.9408   -4.3969 C   0  0  0  0  0  0  0  0  0  0  0  0
    0.1391   -5.0046   -5.3753 C   0  0  0  0  0  0  0  0  0  0  0  0
   -1.1775   -4.7266   -5.0587 C   0  0  0  0  0  0  0  0  0  0  0  0
   -1.5202   -4.3885   -3.7629 C   0  0  0  0  0  0  0  0  0  0  0  0
    1.4167    2.0553   -0.0004 C   0  0  0  0  0  0  0  0  0  0  0  0
    1.3968    3.5202    0.0076 N   0  0  0  0  0  0  0  0  0  0  0  0
    1.3971    4.2753    1.1210 C   0  0  0  0  0  0  0  0  0  0  0  0
    1.4133    3.8571    2.2611 O   0  0  0  0  0  0  0  0  0  0  0  0
    1.3749    5.6991    0.7245 C   0  0  0  0  0  0  0  0  0  0  0  0
    1.3655    6.8971    1.4199 C   0  0  0  0  0  0  0  0  0  0  0  0
    1.3435    8.0959    0.7237 C   0  0  0  0  0  0  0  0  0  0  0  0
    1.3308    8.1033   -0.6581 C   0  0  0  0  0  0  0  0  0  0  0  0
    1.3395    6.9120   -1.3675 C   0  0  0  0  0  0  0  0  0  0  0  0
    1.3619    5.7066   -0.6853 C   0  0  0  0  0  0  0  0  0  0  0  0
    1.3818    4.2872   -1.0974 C   0  0  0  0  0  0  0  0  0  0  0  0
    1.3818    3.8814   -2.2420 O   0  0  0  0  0  0  0  0  0  0  0  0
   -0.5459    1.8868   -0.8726 H   0  0  0  0  0  0  0  0  0  0  0  0
   -0.5289    1.8773    0.9072 H   0  0  0  0  0  0  0  0  0  0  0  0
    0.6061   -0.3648    0.8346 H   0  0  0  0  0  0  0  0  0  0  0  0
   -1.8427   -0.2213    1.0959 H   0  0  0  0  0  0  0  0  0  0  0  0
   -2.0409   -0.1428   -0.6719 H   0  0  0  0  0  0  0  0  0  0  0  0
   -0.8039   -2.4576    0.8873 H   0  0  0  0  0  0  0  0  0  0  0  0
   -2.4242   -2.4458    0.1510 H   0  0  0  0  0  0  0  0  0  0  0  0
    1.1544   -2.4233   -0.5202 H   0  0  0  0  0  0  0  0  0  0  0  0
    0.9725   -2.3864   -2.2902 H   0  0  0  0  0  0  0  0  0  0  0  0
    0.0173   -0.1067   -2.1512 H   0  0  0  0  0  0  0  0  0  0  0  0
    1.6313   -0.1604   -1.4009 H   0  0  0  0  0  0  0  0  0  0  0  0
   -0.2347   -4.4323   -0.6772 H   0  0  0  0  0  0  0  0  0  0  0  0
   -1.9377   -4.2720   -1.1694 H   0  0  0  0  0  0  0  0  0  0  0  0
    1.5328   -4.5487   -2.3376 H   0  0  0  0  0  0  0  0  0  0  0  0
    2.1422   -5.1580   -4.6443 H   0  0  0  0  0  0  0  0  0  0  0  0
    0.4064   -5.2713   -6.3871 H   0  0  0  0  0  0  0  0  0  0  0  0
   -1.9388   -4.7761   -5.8232 H   0  0  0  0  0  0  0  0  0  0  0  0
   -2.5494   -4.1749   -3.5147 H   0  0  0  0  0  0  0  0  0  0  0  0
    1.9439    1.6943    0.8826 H   0  0  0  0  0  0  0  0  0  0  0  0
    1.9269    1.7038   -0.8972 H   0  0  0  0  0  0  0  0  0  0  0  0
    1.3750    6.8973    2.4999 H   0  0  0  0  0  0  0  0  0  0  0  0
    1.3359    9.0304    1.2650 H   0  0  0  0  0  0  0  0  0  0  0  0
    1.3137    9.0436   -1.1892 H   0  0  0  0  0  0  0  0  0  0  0  0
    1.3288    6.9238   -2.4474 H   0  0  0  0  0  0  0  0  0  0  0  0
  1  2  1  0  0  0  0
  1 15  1  0  0  0  0
  1 27  1  0  0  0  0
  1 28  1  0  0  0  0
  2  3  1  0  0  0  0
  2  7  1  0  0  0  0
  2 29  1  0  0  0  0
  3  4  1  0  0  0  0
  3 30  1  0  0  0  0
  3 31  1  0  0  0  0
  4  5  1  0  0  0  0
  4 32  1  0  0  0  0
  4 33  1  0  0  0  0
  5  6  1  0  0  0  0
  5  8  1  0  0  0  0
  6  7  1  0  0  0  0
  6 34  1  0  0  0  0
  6 35  1  0  0  0  0
  7 36  1  0  0  0  0
  7 37  1  0  0  0  0
  8  9  1  0  0  0  0
  8 38  1  0  0  0  0
  8 39  1  0  0  0  0
  9 10  2  0  0  0  0
  9 14  1  0  0  0  0
 10 11  1  0  0  0  0
 10 40  1  0  0  0  0
 11 12  2  0  0  0  0
 11 41  1  0  0  0  0
 12 13  1  0  0  0  0
 12 42  1  0  0  0  0
 13 14  2  0  0  0  0
 13 43  1  0  0  0  0
 14 44  1  0  0  0  0
 15 16  1  0  0  0  0
 15 45  1  0  0  0  0
 15 46  1  0  0  0  0
 16 17  1  0  0  0  0
 16 25  1  0  0  0  0
 17 18  2  0  0  0  0
 17 19  1  0  0  0  0
 19 20  2  0  0  0  0
 19 24  1  0  0  0  0
 20 21  1  0  0  0  0
 20 47  1  0  0  0  0
 21 22  2  0  0  0  0
 21 48  1  0  0  0  0
 22 23  1  0  0  0  0
 22 49  1  0  0  0  0
 23 24  2  0  0  0  0
 23 50  1  0  0  0  0
 24 25  1  0  0  0  0
 25 26  2  0  0  0  0
M  END
>  <Activity>
7.52288

>  <set>
1

>  <Min_dist>
999.9

>  <Avg_dist>
999.9

$$$$
1-12
 Wcorina  11170919223D 1   1.00000     0.00000              
CORINA evaluation license 3.46 0067  05.08.2008
 49 52  0  0  0  0  0  0  0  0999 V2000
   -0.0167    1.3776    0.0096 C   0  0  0  0  0  0  0  0  0  0  0  0
    0.0021   -0.0041    0.0020 C   0  0  0  0  0  0  0  0  0  0  0  0
    1.2067   -0.6906   -0.0128 C   0  0  0  0  0  0  0  0  0  0  0  0
    2.3989    0.0147   -0.0204 C   0  0  0  0  0  0  0  0  0  0  0  0
    2.3798    1.4244   -0.0131 C   0  0  0  0  0  0  0  0  0  0  0  0
    1.1688    2.0968    0.0022 C   0  0  0  0  0  0  0  0  0  0  0  0
    3.7959    1.8479   -0.0238 C   0  0  0  0  0  0  0  0  0  0  0  0
    4.1925    2.9958   -0.0216 O   0  0  0  0  0  0  0  0  0  0  0  0
    4.5720    0.7492   -0.0364 N   0  0  0  0  0  0  0  0  0  0  0  0
    3.8260   -0.3703   -0.0353 C   0  0  0  0  0  0  0  0  0  0  0  0
    4.2535   -1.5070   -0.0443 O   0  0  0  0  0  0  0  0  0  0  0  0
    6.0368    0.7691   -0.0500 C   0  0  0  0  0  0  0  0  0  0  0  0
    6.5602    0.7684    1.3877 C   0  0  0  0  0  0  0  0  0  0  0  0
    8.0878    0.6634    1.3760 C   0  0  0  0  0  0  0  0  0  0  0  0
    8.6094    0.7245    2.8134 C   0  0  0  0  0  0  0  0  0  0  0  0
    8.1925    1.9887    3.4334 N   0  0  0  0  0  0  0  0  0  0  0  0
    6.7291    2.0909    3.4987 C   0  0  0  0  0  0  0  0  0  0  0  0
    6.1513    2.0706    2.0817 C   0  0  0  0  0  0  0  0  0  0  0  0
    8.7910    2.1441    4.7660 C   0  0  0  0  0  0  0  0  0  0  0  0
    8.5459    3.5442    5.2666 C   0  0  0  0  0  0  0  0  0  0  0  0
    7.4080    3.8272    5.9987 C   0  0  0  0  0  0  0  0  0  0  0  0
    7.1832    5.1115    6.4578 C   0  0  0  0  0  0  0  0  0  0  0  0
    8.0965    6.1128    6.1853 C   0  0  0  0  0  0  0  0  0  0  0  0
    9.2349    5.8296    5.4540 C   0  0  0  0  0  0  0  0  0  0  0  0
    9.4618    4.5443    4.9985 C   0  0  0  0  0  0  0  0  0  0  0  0
   -1.2726   -0.7564    0.0102 N   0  3  0  0  0  0  0  0  0  0  0  0
   -2.3331   -0.1576    0.0236 O   0  0  0  0  0  0  0  0  0  0  0  0
   -1.2609   -1.9744    0.0035 O   0  5  0  0  0  0  0  0  0  0  0  0
   -0.9613    1.9011    0.0169 H   0  0  0  0  0  0  0  0  0  0  0  0
    1.2153   -1.7705   -0.0179 H   0  0  0  0  0  0  0  0  0  0  0  0
    1.1481    3.1766    0.0082 H   0  0  0  0  0  0  0  0  0  0  0  0
    6.4073   -0.1132   -0.5720 H   0  0  0  0  0  0  0  0  0  0  0  0
    6.3832    1.6666   -0.5624 H   0  0  0  0  0  0  0  0  0  0  0  0
    6.1408   -0.0805    1.9276 H   0  0  0  0  0  0  0  0  0  0  0  0
    8.3841   -0.2818    0.9212 H   0  0  0  0  0  0  0  0  0  0  0  0
    8.5050    1.4907    0.8019 H   0  0  0  0  0  0  0  0  0  0  0  0
    8.2026   -0.1109    3.3832 H   0  0  0  0  0  0  0  0  0  0  0  0
    9.6977    0.6644    2.8077 H   0  0  0  0  0  0  0  0  0  0  0  0
    6.3311    1.2491    4.0653 H   0  0  0  0  0  0  0  0  0  0  0  0
    6.4517    3.0232    3.9906 H   0  0  0  0  0  0  0  0  0  0  0  0
    6.5381    2.9200    1.5187 H   0  0  0  0  0  0  0  0  0  0  0  0
    5.0641    2.1307    2.1311 H   0  0  0  0  0  0  0  0  0  0  0  0
    8.3393    1.4284    5.4528 H   0  0  0  0  0  0  0  0  0  0  0  0
    9.8641    1.9624    4.7057 H   0  0  0  0  0  0  0  0  0  0  0  0
    6.6945    3.0450    6.2116 H   0  0  0  0  0  0  0  0  0  0  0  0
    6.2938    5.3328    7.0292 H   0  0  0  0  0  0  0  0  0  0  0  0
    7.9205    7.1164    6.5434 H   0  0  0  0  0  0  0  0  0  0  0  0
    9.9482    6.6119    5.2408 H   0  0  0  0  0  0  0  0  0  0  0  0
   10.3531    4.3222    4.4304 H   0  0  0  0  0  0  0  0  0  0  0  0
  1  2  2  0  0  0  0
  1  6  1  0  0  0  0
  1 29  1  0  0  0  0
  2  3  1  0  0  0  0
  2 26  1  0  0  0  0
  3  4  2  0  0  0  0
  3 30  1  0  0  0  0
  4  5  1  0  0  0  0
  4 10  1  0  0  0  0
  5  6  2  0  0  0  0
  5  7  1  0  0  0  0
  6 31  1  0  0  0  0
  7  8  2  0  0  0  0
  7  9  1  0  0  0  0
  9 10  1  0  0  0  0
  9 12  1  0  0  0  0
 10 11  2  0  0  0  0
 12 13  1  0  0  0  0
 12 32  1  0  0  0  0
 12 33  1  0  0  0  0
 13 14  1  0  0  0  0
 13 18  1  0  0  0  0
 13 34  1  0  0  0  0
 14 15  1  0  0  0  0
 14 35  1  0  0  0  0
 14 36  1  0  0  0  0
 15 16  1  0  0  0  0
 15 37  1  0  0  0  0
 15 38  1  0  0  0  0
 16 17  1  0  0  0  0
 16 19  1  0  0  0  0
 17 18  1  0  0  0  0
 17 39  1  0  0  0  0
 17 40  1  0  0  0  0
 18 41  1  0  0  0  0
 18 42  1  0  0  0  0
 19 20  1  0  0  0  0
 19 43  1  0  0  0  0
 19 44  1  0  0  0  0
 20 21  2  0  0  0  0
 20 25  1  0  0  0  0
 21 22  1  0  0  0  0
 21 45  1  0  0  0  0
 22 23  2  0  0  0  0
 22 46  1  0  0  0  0
 23 24  1  0  0  0  0
 23 47  1  0  0  0  0
 24 25  2  0  0  0  0
 24 48  1  0  0  0  0
 25 49  1  0  0  0  0
 26 27  2  0  0  0  0
 26 28  1  0  0  0  0
M  CHG  2  26   1  28  -1
M  END
>  <Activity>
5.52288

>  <set>
1

>  <Min_dist>
999.9

>  <Avg_dist>
999.9

$$$$
1-13
 Wcorina  11170919223D 1   1.00000     0.00000              
CORINA evaluation license 3.46 0067  05.08.2008
 52 55  0  0  0  0  0  0  0  0999 V2000
   -0.0187    1.5258    0.0104 C   0  0  0  0  0  0  0  0  0  0  0  0
    0.0021   -0.0041    0.0020 C   0  0  0  0  0  0  0  0  0  0  0  0
   -1.4273   -0.5360    0.1386 C   0  0  0  0  0  0  0  0  0  0  0  0
   -1.4064   -2.0646    0.0684 C   0  0  0  0  0  0  0  0  0  0  0  0
   -0.8273   -2.4891   -1.2126 N   0  0  0  0  0  0  0  0  0  0  0  0
    0.5612   -2.0301   -1.3457 C   0  0  0  0  0  0  0  0  0  0  0  0
    0.5991   -0.5005   -1.3177 C   0  0  0  0  0  0  0  0  0  0  0  0
   -0.9178   -3.9464   -1.3740 C   0  0  0  0  0  0  0  0  0  0  0  0
   -0.5449   -4.3196   -2.7856 C   0  0  0  0  0  0  0  0  0  0  0  0
    0.7715   -4.5985   -3.1020 C   0  0  0  0  0  0  0  0  0  0  0  0
    1.1135   -4.9408   -4.3969 C   0  0  0  0  0  0  0  0  0  0  0  0
    0.1391   -5.0046   -5.3753 C   0  0  0  0  0  0  0  0  0  0  0  0
   -1.1775   -4.7266   -5.0587 C   0  0  0  0  0  0  0  0  0  0  0  0
   -1.5202   -4.3885   -3.7629 C   0  0  0  0  0  0  0  0  0  0  0  0
    1.4167    2.0553   -0.0004 C   0  0  0  0  0  0  0  0  0  0  0  0
    1.3968    3.5202    0.0076 N   0  0  0  0  0  0  0  0  0  0  0  0
    1.3976    4.2753    1.1210 C   0  0  0  0  0  0  0  0  0  0  0  0
    1.4142    3.8571    2.2611 O   0  0  0  0  0  0  0  0  0  0  0  0
    1.3748    5.6991    0.7245 C   0  0  0  0  0  0  0  0  0  0  0  0
    1.3660    6.8971    1.4199 C   0  0  0  0  0  0  0  0  0  0  0  0
    1.3437    8.0959    0.7236 C   0  0  0  0  0  0  0  0  0  0  0  0
    1.3302    8.1033   -0.6581 C   0  0  0  0  0  0  0  0  0  0  0  0
    1.3388    6.9120   -1.3675 C   0  0  0  0  0  0  0  0  0  0  0  0
    1.3611    5.7066   -0.6853 C   0  0  0  0  0  0  0  0  0  0  0  0
    1.3813    4.2872   -1.0974 C   0  0  0  0  0  0  0  0  0  0  0  0
    1.3815    3.8814   -2.2420 O   0  0  0  0  0  0  0  0  0  0  0  0
    1.3060    9.3919   -1.3860 N   0  3  0  0  0  0  0  0  0  0  0  0
    1.2980   10.4409   -0.7670 O   0  0  0  0  0  0  0  0  0  0  0  0
    1.2940    9.4034   -2.6038 O   0  5  0  0  0  0  0  0  0  0  0  0
   -0.5459    1.8868   -0.8726 H   0  0  0  0  0  0  0  0  0  0  0  0
   -0.5289    1.8773    0.9072 H   0  0  0  0  0  0  0  0  0  0  0  0
    0.6061   -0.3648    0.8346 H   0  0  0  0  0  0  0  0  0  0  0  0
   -1.8427   -0.2213    1.0959 H   0  0  0  0  0  0  0  0  0  0  0  0
   -2.0409   -0.1428   -0.6719 H   0  0  0  0  0  0  0  0  0  0  0  0
   -0.8039   -2.4576    0.8873 H   0  0  0  0  0  0  0  0  0  0  0  0
   -2.4242   -2.4458    0.1510 H   0  0  0  0  0  0  0  0  0  0  0  0
    1.1544   -2.4233   -0.5202 H   0  0  0  0  0  0  0  0  0  0  0  0
    0.9725   -2.3864   -2.2902 H   0  0  0  0  0  0  0  0  0  0  0  0
    0.0173   -0.1067   -2.1512 H   0  0  0  0  0  0  0  0  0  0  0  0
    1.6313   -0.1604   -1.4009 H   0  0  0  0  0  0  0  0  0  0  0  0
   -0.2347   -4.4323   -0.6772 H   0  0  0  0  0  0  0  0  0  0  0  0
   -1.9377   -4.2720   -1.1694 H   0  0  0  0  0  0  0  0  0  0  0  0
    1.5328   -4.5487   -2.3376 H   0  0  0  0  0  0  0  0  0  0  0  0
    2.1422   -5.1580   -4.6443 H   0  0  0  0  0  0  0  0  0  0  0  0
    0.4064   -5.2713   -6.3871 H   0  0  0  0  0  0  0  0  0  0  0  0
   -1.9388   -4.7761   -5.8232 H   0  0  0  0  0  0  0  0  0  0  0  0
   -2.5494   -4.1749   -3.5147 H   0  0  0  0  0  0  0  0  0  0  0  0
    1.9439    1.6943    0.8826 H   0  0  0  0  0  0  0  0  0  0  0  0
    1.9269    1.7038   -0.8972 H   0  0  0  0  0  0  0  0  0  0  0  0
    1.3761    6.8973    2.4999 H   0  0  0  0  0  0  0  0  0  0  0  0
    1.3365    9.0304    1.2650 H   0  0  0  0  0  0  0  0  0  0  0  0
    1.3278    6.9238   -2.4474 H   0  0  0  0  0  0  0  0  0  0  0  0
  1  2  1  0  0  0  0
  1 15  1  0  0  0  0
  1 30  1  0  0  0  0
  1 31  1  0  0  0  0
  2  3  1  0  0  0  0
  2  7  1  0  0  0  0
  2 32  1  0  0  0  0
  3  4  1  0  0  0  0
  3 33  1  0  0  0  0
  3 34  1  0  0  0  0
  4  5  1  0  0  0  0
  4 35  1  0  0  0  0
  4 36  1  0  0  0  0
  5  6  1  0  0  0  0
  5  8  1  0  0  0  0
  6  7  1  0  0  0  0
  6 37  1  0  0  0  0
  6 38  1  0  0  0  0
  7 39  1  0  0  0  0
  7 40  1  0  0  0  0
  8  9  1  0  0  0  0
  8 41  1  0  0  0  0
  8 42  1  0  0  0  0
  9 10  2  0  0  0  0
  9 14  1  0  0  0  0
 10 11  1  0  0  0  0
 10 43  1  0  0  0  0
 11 12  2  0  0  0  0
 11 44  1  0  0  0  0
 12 13  1  0  0  0  0
 12 45  1  0  0  0  0
 13 14  2  0  0  0  0
 13 46  1  0  0  0  0
 14 47  1  0  0  0  0
 15 16  1  0  0  0  0
 15 48  1  0  0  0  0
 15 49  1  0  0  0  0
 16 17  1  0  0  0  0
 16 25  1  0  0  0  0
 17 18  2  0  0  0  0
 17 19  1  0  0  0  0
 19 20  2  0  0  0  0
 19 24  1  0  0  0  0
 20 21  1  0  0  0  0
 20 50  1  0  0  0  0
 21 22  2  0  0  0  0
 21 51  1  0  0  0  0
 22 23  1  0  0  0  0
 22 27  1  0  0  0  0
 23 24  2  0  0  0  0
 23 52  1  0  0  0  0
 24 25  1  0  0  0  0
 25 26  2  0  0  0  0
 27 28  2  0  0  0  0
 27 29  1  0  0  0  0
M  CHG  2  27   1  29  -1
M  END
>  <Activity>
7.90309

>  <set>
1

>  <Min_dist>
999.9

>  <Avg_dist>
999.9

$$$$
1-14
 Wcorina  11170919223D 1   1.00000     0.00000              
CORINA evaluation license 3.46 0067  05.08.2008
 56 59  0  0  0  0  0  0  0  0999 V2000
   -0.0187    1.5258    0.0104 C   0  0  0  0  0  0  0  0  0  0  0  0
    0.0021   -0.0041    0.0020 C   0  0  0  0  0  0  0  0  0  0  0  0
   -1.4273   -0.5360    0.1386 C   0  0  0  0  0  0  0  0  0  0  0  0
   -1.4064   -2.0646    0.0684 C   0  0  0  0  0  0  0  0  0  0  0  0
   -0.8273   -2.4891   -1.2126 N   0  0  0  0  0  0  0  0  0  0  0  0
    0.5612   -2.0301   -1.3457 C   0  0  0  0  0  0  0  0  0  0  0  0
    0.5991   -0.5005   -1.3177 C   0  0  0  0  0  0  0  0  0  0  0  0
   -0.9178   -3.9464   -1.3740 C   0  0  0  0  0  0  0  0  0  0  0  0
   -0.5449   -4.3196   -2.7856 C   0  0  0  0  0  0  0  0  0  0  0  0
    0.7722   -4.5984   -3.1008 C   0  0  0  0  0  0  0  0  0  0  0  0
    1.1165   -4.9407   -4.3941 C   0  0  0  0  0  0  0  0  0  0  0  0
    0.1396   -5.0047   -5.3770 C   0  0  0  0  0  0  0  0  0  0  0  0
   -1.1812   -4.7245   -5.0582 C   0  0  0  0  0  0  0  0  0  0  0  0
   -1.5213   -4.3882   -3.7622 C   0  0  0  0  0  0  0  0  0  0  0  0
    0.4759   -5.3408   -6.6501 O   0  0  0  0  0  0  0  0  0  0  0  0
   -0.5818   -5.3868   -7.6099 C   0  0  0  0  0  0  0  0  0  0  0  0
    1.4167    2.0553   -0.0004 C   0  0  0  0  0  0  0  0  0  0  0  0
    1.3968    3.5202    0.0076 N   0  0  0  0  0  0  0  0  0  0  0  0
    1.3976    4.2753    1.1210 C   0  0  0  0  0  0  0  0  0  0  0  0
    1.4142    3.8571    2.2611 O   0  0  0  0  0  0  0  0  0  0  0  0
    1.3748    5.6991    0.7245 C   0  0  0  0  0  0  0  0  0  0  0  0
    1.3660    6.8971    1.4199 C   0  0  0  0  0  0  0  0  0  0  0  0
    1.3437    8.0959    0.7236 C   0  0  0  0  0  0  0  0  0  0  0  0
    1.3302    8.1033   -0.6581 C   0  0  0  0  0  0  0  0  0  0  0  0
    1.3388    6.9120   -1.3675 C   0  0  0  0  0  0  0  0  0  0  0  0
    1.3611    5.7066   -0.6853 C   0  0  0  0  0  0  0  0  0  0  0  0
    1.3813    4.2872   -1.0974 C   0  0  0  0  0  0  0  0  0  0  0  0
    1.3815    3.8814   -2.2420 O   0  0  0  0  0  0  0  0  0  0  0  0
    1.3060    9.3919   -1.3860 N   0  3  0  0  0  0  0  0  0  0  0  0
    1.2980   10.4409   -0.7670 O   0  0  0  0  0  0  0  0  0  0  0  0
    1.2940    9.4034   -2.6038 O   0  5  0  0  0  0  0  0  0  0  0  0
   -0.5459    1.8868   -0.8726 H   0  0  0  0  0  0  0  0  0  0  0  0
   -0.5289    1.8773    0.9072 H   0  0  0  0  0  0  0  0  0  0  0  0
    0.6061   -0.3648    0.8346 H   0  0  0  0  0  0  0  0  0  0  0  0
   -1.8427   -0.2213    1.0959 H   0  0  0  0  0  0  0  0  0  0  0  0
   -2.0409   -0.1428   -0.6719 H   0  0  0  0  0  0  0  0  0  0  0  0
   -0.8039   -2.4576    0.8873 H   0  0  0  0  0  0  0  0  0  0  0  0
   -2.4242   -2.4458    0.1510 H   0  0  0  0  0  0  0  0  0  0  0  0
    1.1544   -2.4233   -0.5202 H   0  0  0  0  0  0  0  0  0  0  0  0
    0.9725   -2.3864   -2.2902 H   0  0  0  0  0  0  0  0  0  0  0  0
    0.0173   -0.1067   -2.1512 H   0  0  0  0  0  0  0  0  0  0  0  0
    1.6313   -0.1604   -1.4009 H   0  0  0  0  0  0  0  0  0  0  0  0
   -0.2347   -4.4323   -0.6772 H   0  0  0  0  0  0  0  0  0  0  0  0
   -1.9377   -4.2720   -1.1694 H   0  0  0  0  0  0  0  0  0  0  0  0
    1.5324   -4.5481   -2.3353 H   0  0  0  0  0  0  0  0  0  0  0  0
    2.1455   -5.1580   -4.6399 H   0  0  0  0  0  0  0  0  0  0  0  0
   -1.9436   -4.7737   -5.8216 H   0  0  0  0  0  0  0  0  0  0  0  0
   -2.5501   -4.1743   -3.5125 H   0  0  0  0  0  0  0  0  0  0  0  0
   -0.1777   -5.6669   -8.5827 H   0  0  0  0  0  0  0  0  0  0  0  0
   -1.3230   -6.1230   -7.2987 H   0  0  0  0  0  0  0  0  0  0  0  0
   -1.0515   -4.4057   -7.6803 H   0  0  0  0  0  0  0  0  0  0  0  0
    1.9439    1.6943    0.8826 H   0  0  0  0  0  0  0  0  0  0  0  0
    1.9269    1.7038   -0.8972 H   0  0  0  0  0  0  0  0  0  0  0  0
    1.3761    6.8973    2.4999 H   0  0  0  0  0  0  0  0  0  0  0  0
    1.3365    9.0304    1.2650 H   0  0  0  0  0  0  0  0  0  0  0  0
    1.3278    6.9238   -2.4474 H   0  0  0  0  0  0  0  0  0  0  0  0
  1  2  1  0  0  0  0
  1 17  1  0  0  0  0
  1 32  1  0  0  0  0
  1 33  1  0  0  0  0
  2  3  1  0  0  0  0
  2  7  1  0  0  0  0
  2 34  1  0  0  0  0
  3  4  1  0  0  0  0
  3 35  1  0  0  0  0
  3 36  1  0  0  0  0
  4  5  1  0  0  0  0
  4 37  1  0  0  0  0
  4 38  1  0  0  0  0
  5  6  1  0  0  0  0
  5  8  1  0  0  0  0
  6  7  1  0  0  0  0
  6 39  1  0  0  0  0
  6 40  1  0  0  0  0
  7 41  1  0  0  0  0
  7 42  1  0  0  0  0
  8  9  1  0  0  0  0
  8 43  1  0  0  0  0
  8 44  1  0  0  0  0
  9 10  2  0  0  0  0
  9 14  1  0  0  0  0
 10 11  1  0  0  0  0
 10 45  1  0  0  0  0
 11 12  2  0  0  0  0
 11 46  1  0  0  0  0
 12 13  1  0  0  0  0
 12 15  1  0  0  0  0
 13 14  2  0  0  0  0
 13 47  1  0  0  0  0
 14 48  1  0  0  0  0
 15 16  1  0  0  0  0
 16 49  1  0  0  0  0
 16 50  1  0  0  0  0
 16 51  1  0  0  0  0
 17 18  1  0  0  0  0
 17 52  1  0  0  0  0
 17 53  1  0  0  0  0
 18 19  1  0  0  0  0
 18 27  1  0  0  0  0
 19 20  2  0  0  0  0
 19 21  1  0  0  0  0
 21 22  2  0  0  0  0
 21 26  1  0  0  0  0
 22 23  1  0  0  0  0
 22 54  1  0  0  0  0
 23 24  2  0  0  0  0
 23 55  1  0  0  0  0
 24 25  1  0  0  0  0
 24 29  1  0  0  0  0
 25 26  2  0  0  0  0
 25 56  1  0  0  0  0
 26 27  1  0  0  0  0
 27 28  2  0  0  0  0
 29 30  2  0  0  0  0
 29 31  1  0  0  0  0
M  CHG  2  29   1  31  -1
M  END
>  <Activity>
6.35655

>  <set>
1

>  <Min_dist>
999.9

>  <Avg_dist>
999.9

$$$$
1-15
 Wcorina  11170919223D 1   1.00000     0.00000              
CORINA evaluation license 3.46 0067  05.08.2008
 52 55  0  0  0  0  0  0  0  0999 V2000
   -0.0187    1.5258    0.0104 C   0  0  0  0  0  0  0  0  0  0  0  0
    0.0021   -0.0041    0.0020 C   0  0  0  0  0  0  0  0  0  0  0  0
   -1.4273   -0.5360    0.1386 C   0  0  0  0  0  0  0  0  0  0  0  0
   -1.4064   -2.0646    0.0684 C   0  0  0  0  0  0  0  0  0  0  0  0
   -0.8273   -2.4891   -1.2126 N   0  0  0  0  0  0  0  0  0  0  0  0
    0.5612   -2.0301   -1.3457 C   0  0  0  0  0  0  0  0  0  0  0  0
    0.5991   -0.5005   -1.3177 C   0  0  0  0  0  0  0  0  0  0  0  0
   -0.9178   -3.9464   -1.3740 C   0  0  0  0  0  0  0  0  0  0  0  0
   -0.5449   -4.3196   -2.7856 C   0  0  0  0  0  0  0  0  0  0  0  0
    0.7717   -4.5985   -3.1017 C   0  0  0  0  0  0  0  0  0  0  0  0
    1.1142   -4.9408   -4.3962 C   0  0  0  0  0  0  0  0  0  0  0  0
    0.1392   -5.0044   -5.3758 C   0  0  0  0  0  0  0  0  0  0  0  0
   -1.1782   -4.7251   -5.0588 C   0  0  0  0  0  0  0  0  0  0  0  0
   -1.5204   -4.3884   -3.7627 C   0  0  0  0  0  0  0  0  0  0  0  0
    0.5689   -5.4337   -7.0020 Cl  0  0  0  0  0  0  0  0  0  0  0  0
    1.4167    2.0553   -0.0004 C   0  0  0  0  0  0  0  0  0  0  0  0
    1.3968    3.5202    0.0076 N   0  0  0  0  0  0  0  0  0  0  0  0
    1.3976    4.2753    1.1210 C   0  0  0  0  0  0  0  0  0  0  0  0
    1.4142    3.8571    2.2611 O   0  0  0  0  0  0  0  0  0  0  0  0
    1.3748    5.6991    0.7245 C   0  0  0  0  0  0  0  0  0  0  0  0
    1.3660    6.8971    1.4199 C   0  0  0  0  0  0  0  0  0  0  0  0
    1.3437    8.0959    0.7236 C   0  0  0  0  0  0  0  0  0  0  0  0
    1.3302    8.1033   -0.6581 C   0  0  0  0  0  0  0  0  0  0  0  0
    1.3388    6.9120   -1.3675 C   0  0  0  0  0  0  0  0  0  0  0  0
    1.3611    5.7066   -0.6853 C   0  0  0  0  0  0  0  0  0  0  0  0
    1.3813    4.2872   -1.0974 C   0  0  0  0  0  0  0  0  0  0  0  0
    1.3815    3.8814   -2.2420 O   0  0  0  0  0  0  0  0  0  0  0  0
    1.3060    9.3919   -1.3860 N   0  3  0  0  0  0  0  0  0  0  0  0
    1.2980   10.4409   -0.7670 O   0  0  0  0  0  0  0  0  0  0  0  0
    1.2940    9.4034   -2.6038 O   0  5  0  0  0  0  0  0  0  0  0  0
   -0.5459    1.8868   -0.8726 H   0  0  0  0  0  0  0  0  0  0  0  0
   -0.5289    1.8773    0.9072 H   0  0  0  0  0  0  0  0  0  0  0  0
    0.6061   -0.3648    0.8346 H   0  0  0  0  0  0  0  0  0  0  0  0
   -1.8427   -0.2213    1.0959 H   0  0  0  0  0  0  0  0  0  0  0  0
   -2.0409   -0.1428   -0.6719 H   0  0  0  0  0  0  0  0  0  0  0  0
   -0.8039   -2.4576    0.8873 H   0  0  0  0  0  0  0  0  0  0  0  0
   -2.4242   -2.4458    0.1510 H   0  0  0  0  0  0  0  0  0  0  0  0
    1.1544   -2.4233   -0.5202 H   0  0  0  0  0  0  0  0  0  0  0  0
    0.9725   -2.3864   -2.2902 H   0  0  0  0  0  0  0  0  0  0  0  0
    0.0173   -0.1067   -2.1512 H   0  0  0  0  0  0  0  0  0  0  0  0
    1.6313   -0.1604   -1.4009 H   0  0  0  0  0  0  0  0  0  0  0  0
   -0.2347   -4.4323   -0.6772 H   0  0  0  0  0  0  0  0  0  0  0  0
   -1.9377   -4.2720   -1.1694 H   0  0  0  0  0  0  0  0  0  0  0  0
    1.5327   -4.5485   -2.3371 H   0  0  0  0  0  0  0  0  0  0  0  0
    2.1429   -5.1583   -4.6432 H   0  0  0  0  0  0  0  0  0  0  0  0
   -1.9398   -4.7746   -5.8230 H   0  0  0  0  0  0  0  0  0  0  0  0
   -2.5495   -4.1748   -3.5142 H   0  0  0  0  0  0  0  0  0  0  0  0
    1.9439    1.6943    0.8826 H   0  0  0  0  0  0  0  0  0  0  0  0
    1.9269    1.7038   -0.8972 H   0  0  0  0  0  0  0  0  0  0  0  0
    1.3761    6.8973    2.4999 H   0  0  0  0  0  0  0  0  0  0  0  0
    1.3365    9.0304    1.2650 H   0  0  0  0  0  0  0  0  0  0  0  0
    1.3278    6.9238   -2.4474 H   0  0  0  0  0  0  0  0  0  0  0  0
  1  2  1  0  0  0  0
  1 16  1  0  0  0  0
  1 31  1  0  0  0  0
  1 32  1  0  0  0  0
  2  3  1  0  0  0  0
  2  7  1  0  0  0  0
  2 33  1  0  0  0  0
  3  4  1  0  0  0  0
  3 34  1  0  0  0  0
  3 35  1  0  0  0  0
  4  5  1  0  0  0  0
  4 36  1  0  0  0  0
  4 37  1  0  0  0  0
  5  6  1  0  0  0  0
  5  8  1  0  0  0  0
  6  7  1  0  0  0  0
  6 38  1  0  0  0  0
  6 39  1  0  0  0  0
  7 40  1  0  0  0  0
  7 41  1  0  0  0  0
  8  9  1  0  0  0  0
  8 42  1  0  0  0  0
  8 43  1  0  0  0  0
  9 10  2  0  0  0  0
  9 14  1  0  0  0  0
 10 11  1  0  0  0  0
 10 44  1  0  0  0  0
 11 12  2  0  0  0  0
 11 45  1  0  0  0  0
 12 13  1  0  0  0  0
 12 15  1  0  0  0  0
 13 14  2  0  0  0  0
 13 46  1  0  0  0  0
 14 47  1  0  0  0  0
 16 17  1  0  0  0  0
 16 48  1  0  0  0  0
 16 49  1  0  0  0  0
 17 18  1  0  0  0  0
 17 26  1  0  0  0  0
 18 19  2  0  0  0  0
 18 20  1  0  0  0  0
 20 21  2  0  0  0  0
 20 25  1  0  0  0  0
 21 22  1  0  0  0  0
 21 50  1  0  0  0  0
 22 23  2  0  0  0  0
 22 51  1  0  0  0  0
 23 24  1  0  0  0  0
 23 28  1  0  0  0  0
 24 25  2  0  0  0  0
 24 52  1  0  0  0  0
 25 26  1  0  0  0  0
 26 27  2  0  0  0  0
 28 29  2  0  0  0  0
 28 30  1  0  0  0  0
M  CHG  2  28   1  30  -1
M  END
>  <Activity>
6.61979

>  <set>
1

>  <Min_dist>
999.9

>  <Avg_dist>
999.9

$$$$
1-16
 Wcorina  11170919223D 1   1.00000     0.00000              
CORINA evaluation license 3.46 0067  05.08.2008
 42 44  0  0  0  0  0  0  0  0999 V2000
   -0.0187    1.5258    0.0104 C   0  0  0  0  0  0  0  0  0  0  0  0
    0.0021   -0.0041    0.0020 C   0  0  0  0  0  0  0  0  0  0  0  0
   -1.4273   -0.5360    0.1386 C   0  0  0  0  0  0  0  0  0  0  0  0
   -1.4064   -2.0646    0.0684 C   0  0  0  0  0  0  0  0  0  0  0  0
   -0.8273   -2.4891   -1.2126 N   0  0  0  0  0  0  0  0  0  0  0  0
    0.5612   -2.0301   -1.3457 C   0  0  0  0  0  0  0  0  0  0  0  0
    0.5991   -0.5005   -1.3177 C   0  0  0  0  0  0  0  0  0  0  0  0
   -0.9178   -3.9464   -1.3740 C   0  0  0  0  0  0  0  0  0  0  0  0
    1.4167    2.0553   -0.0004 C   0  0  0  0  0  0  0  0  0  0  0  0
    1.3968    3.5202    0.0076 N   0  0  0  0  0  0  0  0  0  0  0  0
    1.3976    4.2753    1.1210 C   0  0  0  0  0  0  0  0  0  0  0  0
    1.4142    3.8571    2.2611 O   0  0  0  0  0  0  0  0  0  0  0  0
    1.3748    5.6991    0.7245 C   0  0  0  0  0  0  0  0  0  0  0  0
    1.3660    6.8971    1.4199 C   0  0  0  0  0  0  0  0  0  0  0  0
    1.3437    8.0959    0.7236 C   0  0  0  0  0  0  0  0  0  0  0  0
    1.3302    8.1033   -0.6581 C   0  0  0  0  0  0  0  0  0  0  0  0
    1.3388    6.9120   -1.3675 C   0  0  0  0  0  0  0  0  0  0  0  0
    1.3611    5.7066   -0.6853 C   0  0  0  0  0  0  0  0  0  0  0  0
    1.3813    4.2872   -1.0974 C   0  0  0  0  0  0  0  0  0  0  0  0
    1.3815    3.8814   -2.2420 O   0  0  0  0  0  0  0  0  0  0  0  0
    1.3060    9.3919   -1.3860 N   0  3  0  0  0  0  0  0  0  0  0  0
    1.2980   10.4409   -0.7670 O   0  0  0  0  0  0  0  0  0  0  0  0
    1.2940    9.4034   -2.6038 O   0  5  0  0  0  0  0  0  0  0  0  0
   -0.5459    1.8868   -0.8726 H   0  0  0  0  0  0  0  0  0  0  0  0
   -0.5289    1.8773    0.9072 H   0  0  0  0  0  0  0  0  0  0  0  0
    0.6061   -0.3648    0.8346 H   0  0  0  0  0  0  0  0  0  0  0  0
   -1.8427   -0.2213    1.0959 H   0  0  0  0  0  0  0  0  0  0  0  0
   -2.0409   -0.1428   -0.6719 H   0  0  0  0  0  0  0  0  0  0  0  0
   -0.8039   -2.4576    0.8873 H   0  0  0  0  0  0  0  0  0  0  0  0
   -2.4242   -2.4458    0.1510 H   0  0  0  0  0  0  0  0  0  0  0  0
    1.1544   -2.4233   -0.5202 H   0  0  0  0  0  0  0  0  0  0  0  0
    0.9725   -2.3864   -2.2902 H   0  0  0  0  0  0  0  0  0  0  0  0
    0.0173   -0.1067   -2.1512 H   0  0  0  0  0  0  0  0  0  0  0  0
    1.6313   -0.1604   -1.4009 H   0  0  0  0  0  0  0  0  0  0  0  0
   -1.9640   -4.2509   -1.3453 H   0  0  0  0  0  0  0  0  0  0  0  0
   -0.4818   -4.2338   -2.3307 H   0  0  0  0  0  0  0  0  0  0  0  0
   -0.3747   -4.4359   -0.5655 H   0  0  0  0  0  0  0  0  0  0  0  0
    1.9439    1.6943    0.8826 H   0  0  0  0  0  0  0  0  0  0  0  0
    1.9269    1.7038   -0.8972 H   0  0  0  0  0  0  0  0  0  0  0  0
    1.3761    6.8973    2.4999 H   0  0  0  0  0  0  0  0  0  0  0  0
    1.3365    9.0304    1.2650 H   0  0  0  0  0  0  0  0  0  0  0  0
    1.3278    6.9238   -2.4474 H   0  0  0  0  0  0  0  0  0  0  0  0
  1  2  1  0  0  0  0
  1  9  1  0  0  0  0
  1 24  1  0  0  0  0
  1 25  1  0  0  0  0
  2  3  1  0  0  0  0
  2  7  1  0  0  0  0
  2 26  1  0  0  0  0
  3  4  1  0  0  0  0
  3 27  1  0  0  0  0
  3 28  1  0  0  0  0
  4  5  1  0  0  0  0
  4 29  1  0  0  0  0
  4 30  1  0  0  0  0
  5  6  1  0  0  0  0
  5  8  1  0  0  0  0
  6  7  1  0  0  0  0
  6 31  1  0  0  0  0
  6 32  1  0  0  0  0
  7 33  1  0  0  0  0
  7 34  1  0  0  0  0
  8 35  1  0  0  0  0
  8 36  1  0  0  0  0
  8 37  1  0  0  0  0
  9 10  1  0  0  0  0
  9 38  1  0  0  0  0
  9 39  1  0  0  0  0
 10 11  1  0  0  0  0
 10 19  1  0  0  0  0
 11 12  2  0  0  0  0
 11 13  1  0  0  0  0
 13 14  2  0  0  0  0
 13 18  1  0  0  0  0
 14 15  1  0  0  0  0
 14 40  1  0  0  0  0
 15 16  2  0  0  0  0
 15 41  1  0  0  0  0
 16 17  1  0  0  0  0
 16 21  1  0  0  0  0
 17 18  2  0  0  0  0
 17 42  1  0  0  0  0
 18 19  1  0  0  0  0
 19 20  2  0  0  0  0
 21 22  2  0  0  0  0
 21 23  1  0  0  0  0
M  CHG  2  21   1  23  -1
M  END
>  <Activity>
5.16749

>  <set>
1

>  <Min_dist>
999.9

>  <Avg_dist>
999.9

$$$$
1-18
 Wcorina  11170919223D 1   1.00000     0.00000              
CORINA evaluation license 3.46 0067  05.08.2008
 57 60  0  0  0  0  0  0  0  0999 V2000
    0.4876    1.4263   -0.1796 C   0  0  0  0  0  0  0  0  0  0  0  0
    0.6491   -0.0951   -0.1729 C   0  0  0  0  0  0  0  0  0  0  0  0
   -0.7278   -0.7563   -0.2802 C   0  0  0  0  0  0  0  0  0  0  0  0
   -0.5558   -2.2760   -0.3344 C   0  0  0  0  0  0  0  0  0  0  0  0
    0.2712   -2.6352   -1.4935 N   0  0  0  0  0  0  0  0  0  0  0  0
    1.6142   -2.0503   -1.3893 C   0  0  0  0  0  0  0  0  0  0  0  0
    1.5069   -0.5239   -1.3666 C   0  0  0  0  0  0  0  0  0  0  0  0
    0.3433   -4.0933   -1.6572 C   0  0  0  0  0  0  0  0  0  0  0  0
    0.9858   -4.4190   -2.9808 C   0  0  0  0  0  0  0  0  0  0  0  0
    2.3569   -4.5741   -3.0641 C   0  0  0  0  0  0  0  0  0  0  0  0
    2.9462   -4.8728   -4.2783 C   0  0  0  0  0  0  0  0  0  0  0  0
    2.1644   -5.0170   -5.4091 C   0  0  0  0  0  0  0  0  0  0  0  0
    0.7932   -4.8629   -5.3257 C   0  0  0  0  0  0  0  0  0  0  0  0
    0.2035   -4.5684   -4.1107 C   0  0  0  0  0  0  0  0  0  0  0  0
    1.8491    2.0847    0.0526 C   0  0  0  0  0  0  0  0  0  0  0  0
    1.6945    3.5415    0.0462 N   0  0  0  0  0  0  0  0  0  0  0  0
    1.4349    4.2838    1.1374 C   0  0  0  0  0  0  0  0  0  0  0  0
    1.2935    3.8583    2.2665 O   0  0  0  0  0  0  0  0  0  0  0  0
    1.3505    5.7010    0.7351 C   0  0  0  0  0  0  0  0  0  0  0  0
    1.1122    6.8870    1.4147 C   0  0  0  0  0  0  0  0  0  0  0  0
    1.0993    8.0852    0.7238 C   0  0  0  0  0  0  0  0  0  0  0  0
    1.3235    8.1088   -0.6470 C   0  0  0  0  0  0  0  0  0  0  0  0
    1.5642    6.9231   -1.3411 C   0  0  0  0  0  0  0  0  0  0  0  0
    1.5788    5.7211   -0.6575 C   0  0  0  0  0  0  0  0  0  0  0  0
    1.7993    4.3130   -1.0508 C   0  0  0  0  0  0  0  0  0  0  0  0
    2.0329    3.9188   -2.1756 O   0  0  0  0  0  0  0  0  0  0  0  0
    1.3074    9.3232   -1.3322 N   0  0  0  0  0  0  0  0  0  0  0  0
    1.7916   10.4351   -0.7443 C   0  0  0  0  0  0  0  0  0  0  0  0
    2.1634   10.3982    0.4095 O   0  0  0  0  0  0  0  0  0  0  0  0
    1.8711   11.7243   -1.5207 C   0  0  0  0  0  0  0  0  0  0  0  0
    0.0894    1.7452   -1.1428 H   0  0  0  0  0  0  0  0  0  0  0  0
   -0.1991    1.7223    0.6135 H   0  0  0  0  0  0  0  0  0  0  0  0
    1.1313   -0.4062    0.7538 H   0  0  0  0  0  0  0  0  0  0  0  0
   -1.3287   -0.4888    0.5890 H   0  0  0  0  0  0  0  0  0  0  0  0
   -1.2262   -0.4139   -1.1871 H   0  0  0  0  0  0  0  0  0  0  0  0
   -0.0697   -2.6192    0.5789 H   0  0  0  0  0  0  0  0  0  0  0  0
   -1.5335   -2.7492   -0.4252 H   0  0  0  0  0  0  0  0  0  0  0  0
    2.0900   -2.3947   -0.4711 H   0  0  0  0  0  0  0  0  0  0  0  0
    2.2125   -2.3597   -2.2463 H   0  0  0  0  0  0  0  0  0  0  0  0
    1.0436   -0.1779   -2.2906 H   0  0  0  0  0  0  0  0  0  0  0  0
    2.5026   -0.0905   -1.2735 H   0  0  0  0  0  0  0  0  0  0  0  0
    0.9379   -4.5206   -0.8497 H   0  0  0  0  0  0  0  0  0  0  0  0
   -0.6626   -4.5122   -1.6286 H   0  0  0  0  0  0  0  0  0  0  0  0
    2.9677   -4.4614   -2.1805 H   0  0  0  0  0  0  0  0  0  0  0  0
    4.0175   -4.9932   -4.3434 H   0  0  0  0  0  0  0  0  0  0  0  0
    2.6250   -5.2497   -6.3579 H   0  0  0  0  0  0  0  0  0  0  0  0
    0.1825   -4.9752   -6.2093 H   0  0  0  0  0  0  0  0  0  0  0  0
   -0.8682   -4.4516   -4.0448 H   0  0  0  0  0  0  0  0  0  0  0  0
    2.2473    1.7658    1.0158 H   0  0  0  0  0  0  0  0  0  0  0  0
    2.5358    1.7887   -0.7404 H   0  0  0  0  0  0  0  0  0  0  0  0
    0.9369    6.8745    2.4803 H   0  0  0  0  0  0  0  0  0  0  0  0
    0.9134    9.0080    1.2532 H   0  0  0  0  0  0  0  0  0  0  0  0
    1.7386    6.9437   -2.4067 H   0  0  0  0  0  0  0  0  0  0  0  0
    0.9478    9.3677   -2.2320 H   0  0  0  0  0  0  0  0  0  0  0  0
    0.9431   12.2821   -1.3947 H   0  0  0  0  0  0  0  0  0  0  0  0
    2.7059   12.3200   -1.1514 H   0  0  0  0  0  0  0  0  0  0  0  0
    2.0217   11.5034   -2.5774 H   0  0  0  0  0  0  0  0  0  0  0  0
  1  2  1  0  0  0  0
  1 15  1  0  0  0  0
  1 31  1  0  0  0  0
  1 32  1  0  0  0  0
  2  3  1  0  0  0  0
  2  7  1  0  0  0  0
  2 33  1  0  0  0  0
  3  4  1  0  0  0  0
  3 34  1  0  0  0  0
  3 35  1  0  0  0  0
  4  5  1  0  0  0  0
  4 36  1  0  0  0  0
  4 37  1  0  0  0  0
  5  6  1  0  0  0  0
  5  8  1  0  0  0  0
  6  7  1  0  0  0  0
  6 38  1  0  0  0  0
  6 39  1  0  0  0  0
  7 40  1  0  0  0  0
  7 41  1  0  0  0  0
  8  9  1  0  0  0  0
  8 42  1  0  0  0  0
  8 43  1  0  0  0  0
  9 10  2  0  0  0  0
  9 14  1  0  0  0  0
 10 11  1  0  0  0  0
 10 44  1  0  0  0  0
 11 12  2  0  0  0  0
 11 45  1  0  0  0  0
 12 13  1  0  0  0  0
 12 46  1  0  0  0  0
 13 14  2  0  0  0  0
 13 47  1  0  0  0  0
 14 48  1  0  0  0  0
 15 16  1  0  0  0  0
 15 49  1  0  0  0  0
 15 50  1  0  0  0  0
 16 17  1  0  0  0  0
 16 25  1  0  0  0  0
 17 18  2  0  0  0  0
 17 19  1  0  0  0  0
 19 20  2  0  0  0  0
 19 24  1  0  0  0  0
 20 21  1  0  0  0  0
 20 51  1  0  0  0  0
 21 22  2  0  0  0  0
 21 52  1  0  0  0  0
 22 23  1  0  0  0  0
 22 27  1  0  0  0  0
 23 24  2  0  0  0  0
 23 53  1  0  0  0  0
 24 25  1  0  0  0  0
 25 26  2  0  0  0  0
 27 28  1  0  0  0  0
 27 54  1  0  0  0  0
 28 29  2  0  0  0  0
 28 30  1  0  0  0  0
 30 55  1  0  0  0  0
 30 56  1  0  0  0  0
 30 57  1  0  0  0  0
M  END
>  <Activity>
8.55284

>  <set>
1

>  <Min_dist>
999.9

>  <Avg_dist>
999.9

$$$$
1-19
 Wcorina  11170919223D 1   1.00000     0.00000              
CORINA evaluation license 3.46 0067  05.08.2008
 64 68  0  0  0  0  0  0  0  0999 V2000
    0.4914    1.4259   -0.1811 C   0  0  0  0  0  0  0  0  0  0  0  0
    0.6537   -0.0955   -0.1746 C   0  0  0  0  0  0  0  0  0  0  0  0
   -0.7228   -0.7574   -0.2828 C   0  0  0  0  0  0  0  0  0  0  0  0
   -0.5499   -2.2770   -0.3372 C   0  0  0  0  0  0  0  0  0  0  0  0
    0.2780   -2.6355   -1.4959 N   0  0  0  0  0  0  0  0  0  0  0  0
    1.6205   -2.0500   -1.3908 C   0  0  0  0  0  0  0  0  0  0  0  0
    1.5124   -0.5236   -1.3679 C   0  0  0  0  0  0  0  0  0  0  0  0
    0.3509   -4.0935   -1.6598 C   0  0  0  0  0  0  0  0  0  0  0  0
    0.9943   -4.4187   -2.9832 C   0  0  0  0  0  0  0  0  0  0  0  0
    2.3656   -4.5730   -3.0656 C   0  0  0  0  0  0  0  0  0  0  0  0
    2.9558   -4.8712   -4.2796 C   0  0  0  0  0  0  0  0  0  0  0  0
    2.1747   -5.0156   -5.4109 C   0  0  0  0  0  0  0  0  0  0  0  0
    0.8034   -4.8622   -5.3283 C   0  0  0  0  0  0  0  0  0  0  0  0
    0.2128   -4.5683   -4.1135 C   0  0  0  0  0  0  0  0  0  0  0  0
    1.8523    2.0849    0.0520 C   0  0  0  0  0  0  0  0  0  0  0  0
    1.6970    3.5417    0.0458 N   0  0  0  0  0  0  0  0  0  0  0  0
    1.4364    4.2836    1.1370 C   0  0  0  0  0  0  0  0  0  0  0  0
    1.2949    3.8578    2.2659 O   0  0  0  0  0  0  0  0  0  0  0  0
    1.3509    5.7007    0.7348 C   0  0  0  0  0  0  0  0  0  0  0  0
    1.1112    6.8864    1.4147 C   0  0  0  0  0  0  0  0  0  0  0  0
    1.0974    8.0847    0.7241 C   0  0  0  0  0  0  0  0  0  0  0  0
    1.3222    8.1088   -0.6468 C   0  0  0  0  0  0  0  0  0  0  0  0
    1.5642    6.9232   -1.3411 C   0  0  0  0  0  0  0  0  0  0  0  0
    1.5795    5.7213   -0.6578 C   0  0  0  0  0  0  0  0  0  0  0  0
    1.8019    4.3134   -1.0511 C   0  0  0  0  0  0  0  0  0  0  0  0
    2.0368    3.9196   -2.1757 O   0  0  0  0  0  0  0  0  0  0  0  0
    1.3052    9.3225   -1.3314 N   0  0  0  0  0  0  0  0  0  0  0  0
    1.7892   10.4346   -0.7435 C   0  0  0  0  0  0  0  0  0  0  0  0
    2.1621   10.3976    0.4129 O   0  0  0  0  0  0  0  0  0  0  0  0
    1.8665   11.6991   -1.5048 C   0  0  0  0  0  0  0  0  0  0  0  0
    2.3673   12.8527   -0.8989 C   0  0  0  0  0  0  0  0  0  0  0  0
    2.4371   14.0296   -1.6153 C   0  0  0  0  0  0  0  0  0  0  0  0
    2.0123   14.0681   -2.9315 C   0  0  0  0  0  0  0  0  0  0  0  0
    1.5145   12.9284   -3.5379 C   0  0  0  0  0  0  0  0  0  0  0  0
    1.4445   11.7437   -2.8347 C   0  0  0  0  0  0  0  0  0  0  0  0
    0.0935    1.7447   -1.1445 H   0  0  0  0  0  0  0  0  0  0  0  0
   -0.1959    1.7213    0.6116 H   0  0  0  0  0  0  0  0  0  0  0  0
    1.1355   -0.4065    0.7523 H   0  0  0  0  0  0  0  0  0  0  0  0
   -1.3243   -0.4904    0.5861 H   0  0  0  0  0  0  0  0  0  0  0  0
   -1.2209   -0.4151   -1.1900 H   0  0  0  0  0  0  0  0  0  0  0  0
   -0.0642   -2.6202    0.5763 H   0  0  0  0  0  0  0  0  0  0  0  0
   -1.5273   -2.7507   -0.4287 H   0  0  0  0  0  0  0  0  0  0  0  0
    2.0960   -2.3942   -0.4724 H   0  0  0  0  0  0  0  0  0  0  0  0
    2.2195   -2.3588   -2.2476 H   0  0  0  0  0  0  0  0  0  0  0  0
    1.0495   -0.1776   -2.2921 H   0  0  0  0  0  0  0  0  0  0  0  0
    2.5079   -0.0896   -1.2742 H   0  0  0  0  0  0  0  0  0  0  0  0
    0.9453   -4.5207   -0.8521 H   0  0  0  0  0  0  0  0  0  0  0  0
   -0.6547   -4.5130   -1.6319 H   0  0  0  0  0  0  0  0  0  0  0  0
    2.9758   -4.4601   -2.1817 H   0  0  0  0  0  0  0  0  0  0  0  0
    4.0272   -4.9910   -4.3441 H   0  0  0  0  0  0  0  0  0  0  0  0
    2.6359   -5.2479   -6.3595 H   0  0  0  0  0  0  0  0  0  0  0  0
    0.1932   -4.9747   -6.2122 H   0  0  0  0  0  0  0  0  0  0  0  0
   -0.8590   -4.4521   -4.0482 H   0  0  0  0  0  0  0  0  0  0  0  0
    2.2502    1.7661    1.0154 H   0  0  0  0  0  0  0  0  0  0  0  0
    2.5397    1.7895   -0.7407 H   0  0  0  0  0  0  0  0  0  0  0  0
    0.9356    6.8735    2.4802 H   0  0  0  0  0  0  0  0  0  0  0  0
    0.9105    9.0072    1.2537 H   0  0  0  0  0  0  0  0  0  0  0  0
    1.7390    6.9441   -2.4067 H   0  0  0  0  0  0  0  0  0  0  0  0
    0.9452    9.3670   -2.2309 H   0  0  0  0  0  0  0  0  0  0  0  0
    2.6989   12.8241    0.1286 H   0  0  0  0  0  0  0  0  0  0  0  0
    2.8240   14.9229   -1.1476 H   0  0  0  0  0  0  0  0  0  0  0  0
    2.0691   14.9920   -3.4879 H   0  0  0  0  0  0  0  0  0  0  0  0
    1.1842   12.9654   -4.5655 H   0  0  0  0  0  0  0  0  0  0  0  0
    1.0599   10.8537   -3.3105 H   0  0  0  0  0  0  0  0  0  0  0  0
  1  2  1  0  0  0  0
  1 15  1  0  0  0  0
  1 36  1  0  0  0  0
  1 37  1  0  0  0  0
  2  3  1  0  0  0  0
  2  7  1  0  0  0  0
  2 38  1  0  0  0  0
  3  4  1  0  0  0  0
  3 39  1  0  0  0  0
  3 40  1  0  0  0  0
  4  5  1  0  0  0  0
  4 41  1  0  0  0  0
  4 42  1  0  0  0  0
  5  6  1  0  0  0  0
  5  8  1  0  0  0  0
  6  7  1  0  0  0  0
  6 43  1  0  0  0  0
  6 44  1  0  0  0  0
  7 45  1  0  0  0  0
  7 46  1  0  0  0  0
  8  9  1  0  0  0  0
  8 47  1  0  0  0  0
  8 48  1  0  0  0  0
  9 10  2  0  0  0  0
  9 14  1  0  0  0  0
 10 11  1  0  0  0  0
 10 49  1  0  0  0  0
 11 12  2  0  0  0  0
 11 50  1  0  0  0  0
 12 13  1  0  0  0  0
 12 51  1  0  0  0  0
 13 14  2  0  0  0  0
 13 52  1  0  0  0  0
 14 53  1  0  0  0  0
 15 16  1  0  0  0  0
 15 54  1  0  0  0  0
 15 55  1  0  0  0  0
 16 17  1  0  0  0  0
 16 25  1  0  0  0  0
 17 18  2  0  0  0  0
 17 19  1  0  0  0  0
 19 20  2  0  0  0  0
 19 24  1  0  0  0  0
 20 21  1  0  0  0  0
 20 56  1  0  0  0  0
 21 22  2  0  0  0  0
 21 57  1  0  0  0  0
 22 23  1  0  0  0  0
 22 27  1  0  0  0  0
 23 24  2  0  0  0  0
 23 58  1  0  0  0  0
 24 25  1  0  0  0  0
 25 26  2  0  0  0  0
 27 28  1  0  0  0  0
 27 59  1  0  0  0  0
 28 29  2  0  0  0  0
 28 30  1  0  0  0  0
 30 31  2  0  0  0  0
 30 35  1  0  0  0  0
 31 32  1  0  0  0  0
 31 60  1  0  0  0  0
 32 33  2  0  0  0  0
 32 61  1  0  0  0  0
 33 34  1  0  0  0  0
 33 62  1  0  0  0  0
 34 35  2  0  0  0  0
 34 63  1  0  0  0  0
 35 64  1  0  0  0  0
M  END
>  <Activity>
8.92082

>  <set>
1

>  <Min_dist>
999.9

>  <Avg_dist>
999.9

$$$$
1-2
 Wcorina  11170919223D 1   1.00000     0.00000              
CORINA evaluation license 3.46 0067  05.08.2008
 53 55  0  0  0  0  0  0  0  0999 V2000
    0.4288    1.4437   -0.3474 C   0  0  0  0  0  0  0  0  0  0  0  0
    0.6279   -0.0716   -0.4190 C   0  0  0  0  0  0  0  0  0  0  0  0
   -0.7252   -0.7560   -0.6317 C   0  0  0  0  0  0  0  0  0  0  0  0
   -0.5127   -2.2658   -0.7633 C   0  0  0  0  0  0  0  0  0  0  0  0
    0.3780   -2.5389   -1.8985 N   0  0  0  0  0  0  0  0  0  0  0  0
    1.6993   -1.9313   -1.6948 C   0  0  0  0  0  0  0  0  0  0  0  0
    1.5527   -0.4115   -1.5910 C   0  0  0  0  0  0  0  0  0  0  0  0
    0.4945   -3.9831   -2.1407 C   0  0  0  0  0  0  0  0  0  0  0  0
    1.2081   -4.2174   -3.4472 C   0  0  0  0  0  0  0  0  0  0  0  0
    2.5850   -4.3367   -3.4710 C   0  0  0  0  0  0  0  0  0  0  0  0
    3.2396   -4.5516   -4.6694 C   0  0  0  0  0  0  0  0  0  0  0  0
    2.5171   -4.6475   -5.8441 C   0  0  0  0  0  0  0  0  0  0  0  0
    1.1401   -4.5291   -5.8202 C   0  0  0  0  0  0  0  0  0  0  0  0
    0.4852   -4.3186   -4.6211 C   0  0  0  0  0  0  0  0  0  0  0  0
    1.7605    2.1177   -0.0111 C   0  0  0  0  0  0  0  0  0  0  0  0
    1.5698    3.5686    0.0574 N   0  0  0  0  0  0  0  0  0  0  0  0
    1.2381    4.1502    1.2271 C   0  0  0  0  0  0  0  0  0  0  0  0
    1.0165    3.4641    2.2057 O   0  0  0  0  0  0  0  0  0  0  0  0
    1.1438    5.6228    1.3199 C   0  0  0  0  0  0  0  0  0  0  0  0
    0.6923    6.3664    0.2284 C   0  0  0  0  0  0  0  0  0  0  0  0
    0.6062    7.7401    0.3218 C   0  0  0  0  0  0  0  0  0  0  0  0
    0.9666    8.3808    1.4939 C   0  0  0  0  0  0  0  0  0  0  0  0
    1.4149    7.6496    2.5796 C   0  0  0  0  0  0  0  0  0  0  0  0
    1.5003    6.2749    2.5014 C   0  0  0  0  0  0  0  0  0  0  0  0
    1.7398    4.3873   -1.1455 C   0  0  0  0  0  0  0  0  0  0  0  0
    0.0696    1.8087   -1.3096 H   0  0  0  0  0  0  0  0  0  0  0  0
   -0.3026    1.6779    0.4261 H   0  0  0  0  0  0  0  0  0  0  0  0
    1.0725   -0.4249    0.5114 H   0  0  0  0  0  0  0  0  0  0  0  0
   -1.3738   -0.5528    0.2204 H   0  0  0  0  0  0  0  0  0  0  0  0
   -1.1878   -0.3730   -1.5414 H   0  0  0  0  0  0  0  0  0  0  0  0
   -0.0628   -2.6504    0.1520 H   0  0  0  0  0  0  0  0  0  0  0  0
   -1.4727   -2.7547   -0.9292 H   0  0  0  0  0  0  0  0  0  0  0  0
    2.1388   -2.3174   -0.7751 H   0  0  0  0  0  0  0  0  0  0  0  0
    2.3458   -2.1771   -2.5373 H   0  0  0  0  0  0  0  0  0  0  0  0
    1.1260   -0.0230   -2.5158 H   0  0  0  0  0  0  0  0  0  0  0  0
    2.5316    0.0380   -1.4243 H   0  0  0  0  0  0  0  0  0  0  0  0
    1.0600   -4.4430   -1.3303 H   0  0  0  0  0  0  0  0  0  0  0  0
   -0.5008   -4.4254   -2.1859 H   0  0  0  0  0  0  0  0  0  0  0  0
    3.1495   -4.2618   -2.5533 H   0  0  0  0  0  0  0  0  0  0  0  0
    4.3155   -4.6441   -4.6881 H   0  0  0  0  0  0  0  0  0  0  0  0
    3.0286   -4.8147   -6.7805 H   0  0  0  0  0  0  0  0  0  0  0  0
    0.5757   -4.6037   -6.7379 H   0  0  0  0  0  0  0  0  0  0  0  0
   -0.5910   -4.2298   -4.6020 H   0  0  0  0  0  0  0  0  0  0  0  0
    2.1197    1.7526    0.9511 H   0  0  0  0  0  0  0  0  0  0  0  0
    2.4918    1.8834   -0.7846 H   0  0  0  0  0  0  0  0  0  0  0  0
    0.4113    5.8675   -0.6873 H   0  0  0  0  0  0  0  0  0  0  0  0
    0.2570    8.3167   -0.5220 H   0  0  0  0  0  0  0  0  0  0  0  0
    0.8980    9.4565    1.5616 H   0  0  0  0  0  0  0  0  0  0  0  0
    1.6947    8.1558    3.4917 H   0  0  0  0  0  0  0  0  0  0  0  0
    1.8462    5.7049    3.3510 H   0  0  0  0  0  0  0  0  0  0  0  0
    0.7794    4.4966   -1.6494 H   0  0  0  0  0  0  0  0  0  0  0  0
    2.1170    5.3709   -0.8653 H   0  0  0  0  0  0  0  0  0  0  0  0
    2.4494    3.9038   -1.8169 H   0  0  0  0  0  0  0  0  0  0  0  0
  1  2  1  0  0  0  0
  1 15  1  0  0  0  0
  1 26  1  0  0  0  0
  1 27  1  0  0  0  0
  2  3  1  0  0  0  0
  2  7  1  0  0  0  0
  2 28  1  0  0  0  0
  3  4  1  0  0  0  0
  3 29  1  0  0  0  0
  3 30  1  0  0  0  0
  4  5  1  0  0  0  0
  4 31  1  0  0  0  0
  4 32  1  0  0  0  0
  5  6  1  0  0  0  0
  5  8  1  0  0  0  0
  6  7  1  0  0  0  0
  6 33  1  0  0  0  0
  6 34  1  0  0  0  0
  7 35  1  0  0  0  0
  7 36  1  0  0  0  0
  8  9  1  0  0  0  0
  8 37  1  0  0  0  0
  8 38  1  0  0  0  0
  9 10  2  0  0  0  0
  9 14  1  0  0  0  0
 10 11  1  0  0  0  0
 10 39  1  0  0  0  0
 11 12  2  0  0  0  0
 11 40  1  0  0  0  0
 12 13  1  0  0  0  0
 12 41  1  0  0  0  0
 13 14  2  0  0  0  0
 13 42  1  0  0  0  0
 14 43  1  0  0  0  0
 15 16  1  0  0  0  0
 15 44  1  0  0  0  0
 15 45  1  0  0  0  0
 16 17  1  0  0  0  0
 16 25  1  0  0  0  0
 17 18  2  0  0  0  0
 17 19  1  0  0  0  0
 19 20  2  0  0  0  0
 19 24  1  0  0  0  0
 20 21  1  0  0  0  0
 20 46  1  0  0  0  0
 21 22  2  0  0  0  0
 21 47  1  0  0  0  0
 22 23  1  0  0  0  0
 22 48  1  0  0  0  0
 23 24  2  0  0  0  0
 23 49  1  0  0  0  0
 24 50  1  0  0  0  0
 25 51  1  0  0  0  0
 25 52  1  0  0  0  0
 25 53  1  0  0  0  0
M  END
>  <Activity>
6.76955

>  <set>
1

>  <Min_dist>
999.9

>  <Avg_dist>
999.9

$$$$
1-20
 Wcorina  11170919223D 1   1.00000     0.00000              
CORINA evaluation license 3.46 0067  05.08.2008
 54 57  0  0  0  0  0  0  0  0999 V2000
   -0.0187    1.5258    0.0104 C   0  0  0  0  0  0  0  0  0  0  0  0
    0.0021   -0.0041    0.0020 C   0  0  0  0  0  0  0  0  0  0  0  0
   -1.4273   -0.5360    0.1386 C   0  0  0  0  0  0  0  0  0  0  0  0
   -1.4064   -2.0646    0.0684 C   0  0  0  0  0  0  0  0  0  0  0  0
   -0.8273   -2.4891   -1.2126 N   0  0  0  0  0  0  0  0  0  0  0  0
    0.5612   -2.0301   -1.3457 C   0  0  0  0  0  0  0  0  0  0  0  0
    0.5991   -0.5005   -1.3177 C   0  0  0  0  0  0  0  0  0  0  0  0
   -0.9178   -3.9464   -1.3740 C   0  0  0  0  0  0  0  0  0  0  0  0
   -0.5449   -4.3196   -2.7856 C   0  0  0  0  0  0  0  0  0  0  0  0
    0.7715   -4.5985   -3.1020 C   0  0  0  0  0  0  0  0  0  0  0  0
    1.1135   -4.9408   -4.3969 C   0  0  0  0  0  0  0  0  0  0  0  0
    0.1391   -5.0046   -5.3753 C   0  0  0  0  0  0  0  0  0  0  0  0
   -1.1775   -4.7266   -5.0587 C   0  0  0  0  0  0  0  0  0  0  0  0
   -1.5202   -4.3885   -3.7629 C   0  0  0  0  0  0  0  0  0  0  0  0
    1.4167    2.0553   -0.0004 C   0  0  0  0  0  0  0  0  0  0  0  0
    1.3968    3.5202    0.0076 N   0  0  0  0  0  0  0  0  0  0  0  0
    1.3976    4.2750    1.1209 C   0  0  0  0  0  0  0  0  0  0  0  0
    1.4150    3.8559    2.2610 O   0  0  0  0  0  0  0  0  0  0  0  0
    1.3743    5.6970    0.7270 C   0  0  0  0  0  0  0  0  0  0  0  0
    1.3653    6.8948    1.4269 C   0  0  0  0  0  0  0  0  0  0  0  0
    1.3425    8.0941    0.7373 C   0  0  0  0  0  0  0  0  0  0  0  0
    1.3282    8.1066   -0.6503 C   0  0  0  0  0  0  0  0  0  0  0  0
    1.3370    6.9102   -1.3648 C   0  0  0  0  0  0  0  0  0  0  0  0
    1.3602    5.7065   -0.6840 C   0  0  0  0  0  0  0  0  0  0  0  0
    1.3813    4.2871   -1.0975 C   0  0  0  0  0  0  0  0  0  0  0  0
    1.3821    3.8817   -2.2423 O   0  0  0  0  0  0  0  0  0  0  0  0
    1.3050    9.2898   -1.3148 O   0  0  0  0  0  0  0  0  0  0  0  0
    1.2966   10.4788   -0.5223 C   0  0  0  0  0  0  0  0  0  0  0  0
   -0.5459    1.8868   -0.8726 H   0  0  0  0  0  0  0  0  0  0  0  0
   -0.5289    1.8773    0.9072 H   0  0  0  0  0  0  0  0  0  0  0  0
    0.6061   -0.3648    0.8346 H   0  0  0  0  0  0  0  0  0  0  0  0
   -1.8427   -0.2213    1.0959 H   0  0  0  0  0  0  0  0  0  0  0  0
   -2.0409   -0.1428   -0.6719 H   0  0  0  0  0  0  0  0  0  0  0  0
   -0.8039   -2.4576    0.8873 H   0  0  0  0  0  0  0  0  0  0  0  0
   -2.4242   -2.4458    0.1510 H   0  0  0  0  0  0  0  0  0  0  0  0
    1.1544   -2.4233   -0.5202 H   0  0  0  0  0  0  0  0  0  0  0  0
    0.9725   -2.3864   -2.2902 H   0  0  0  0  0  0  0  0  0  0  0  0
    0.0173   -0.1067   -2.1512 H   0  0  0  0  0  0  0  0  0  0  0  0
    1.6313   -0.1604   -1.4009 H   0  0  0  0  0  0  0  0  0  0  0  0
   -0.2347   -4.4323   -0.6772 H   0  0  0  0  0  0  0  0  0  0  0  0
   -1.9377   -4.2720   -1.1694 H   0  0  0  0  0  0  0  0  0  0  0  0
    1.5328   -4.5487   -2.3376 H   0  0  0  0  0  0  0  0  0  0  0  0
    2.1422   -5.1580   -4.6443 H   0  0  0  0  0  0  0  0  0  0  0  0
    0.4064   -5.2713   -6.3871 H   0  0  0  0  0  0  0  0  0  0  0  0
   -1.9388   -4.7761   -5.8232 H   0  0  0  0  0  0  0  0  0  0  0  0
   -2.5494   -4.1749   -3.5147 H   0  0  0  0  0  0  0  0  0  0  0  0
    1.9439    1.6943    0.8826 H   0  0  0  0  0  0  0  0  0  0  0  0
    1.9269    1.7038   -0.8972 H   0  0  0  0  0  0  0  0  0  0  0  0
    1.3757    6.8911    2.5068 H   0  0  0  0  0  0  0  0  0  0  0  0
    1.3356    9.0264    1.2825 H   0  0  0  0  0  0  0  0  0  0  0  0
    1.3254    6.9228   -2.4447 H   0  0  0  0  0  0  0  0  0  0  0  0
    1.2778   11.3510   -1.1758 H   0  0  0  0  0  0  0  0  0  0  0  0
    0.4129   10.4839    0.1159 H   0  0  0  0  0  0  0  0  0  0  0  0
    2.1926   10.5086    0.0977 H   0  0  0  0  0  0  0  0  0  0  0  0
  1  2  1  0  0  0  0
  1 15  1  0  0  0  0
  1 29  1  0  0  0  0
  1 30  1  0  0  0  0
  2  3  1  0  0  0  0
  2  7  1  0  0  0  0
  2 31  1  0  0  0  0
  3  4  1  0  0  0  0
  3 32  1  0  0  0  0
  3 33  1  0  0  0  0
  4  5  1  0  0  0  0
  4 34  1  0  0  0  0
  4 35  1  0  0  0  0
  5  6  1  0  0  0  0
  5  8  1  0  0  0  0
  6  7  1  0  0  0  0
  6 36  1  0  0  0  0
  6 37  1  0  0  0  0
  7 38  1  0  0  0  0
  7 39  1  0  0  0  0
  8  9  1  0  0  0  0
  8 40  1  0  0  0  0
  8 41  1  0  0  0  0
  9 10  2  0  0  0  0
  9 14  1  0  0  0  0
 10 11  1  0  0  0  0
 10 42  1  0  0  0  0
 11 12  2  0  0  0  0
 11 43  1  0  0  0  0
 12 13  1  0  0  0  0
 12 44  1  0  0  0  0
 13 14  2  0  0  0  0
 13 45  1  0  0  0  0
 14 46  1  0  0  0  0
 15 16  1  0  0  0  0
 15 47  1  0  0  0  0
 15 48  1  0  0  0  0
 16 17  1  0  0  0  0
 16 25  1  0  0  0  0
 17 18  2  0  0  0  0
 17 19  1  0  0  0  0
 19 20  2  0  0  0  0
 19 24  1  0  0  0  0
 20 21  1  0  0  0  0
 20 49  1  0  0  0  0
 21 22  2  0  0  0  0
 21 50  1  0  0  0  0
 22 23  1  0  0  0  0
 22 27  1  0  0  0  0
 23 24  2  0  0  0  0
 23 51  1  0  0  0  0
 24 25  1  0  0  0  0
 25 26  2  0  0  0  0
 27 28  1  0  0  0  0
 28 52  1  0  0  0  0
 28 53  1  0  0  0  0
 28 54  1  0  0  0  0
M  END
>  <Activity>
8.09691

>  <set>
1

>  <Min_dist>
999.9

>  <Avg_dist>
999.9

$$$$
1-24
 Wcorina  11170919223D 1   1.00000     0.00000              
CORINA evaluation license 3.46 0067  05.08.2008
 52 55  0  0  0  0  0  0  0  0999 V2000
   -0.0187    1.5258    0.0104 C   0  0  0  0  0  0  0  0  0  0  0  0
    0.0021   -0.0041    0.0020 C   0  0  0  0  0  0  0  0  0  0  0  0
   -1.4273   -0.5360    0.1386 C   0  0  0  0  0  0  0  0  0  0  0  0
   -1.4064   -2.0646    0.0684 C   0  0  0  0  0  0  0  0  0  0  0  0
   -0.8273   -2.4891   -1.2126 N   0  0  0  0  0  0  0  0  0  0  0  0
    0.5612   -2.0301   -1.3457 C   0  0  0  0  0  0  0  0  0  0  0  0
    0.5991   -0.5005   -1.3177 C   0  0  0  0  0  0  0  0  0  0  0  0
   -0.9178   -3.9464   -1.3740 C   0  0  0  0  0  0  0  0  0  0  0  0
   -0.5449   -4.3196   -2.7856 C   0  0  0  0  0  0  0  0  0  0  0  0
    0.7715   -4.5985   -3.1020 C   0  0  0  0  0  0  0  0  0  0  0  0
    1.1135   -4.9408   -4.3969 C   0  0  0  0  0  0  0  0  0  0  0  0
    0.1391   -5.0046   -5.3753 C   0  0  0  0  0  0  0  0  0  0  0  0
   -1.1775   -4.7266   -5.0587 C   0  0  0  0  0  0  0  0  0  0  0  0
   -1.5202   -4.3885   -3.7629 C   0  0  0  0  0  0  0  0  0  0  0  0
    1.4167    2.0553   -0.0004 C   0  0  0  0  0  0  0  0  0  0  0  0
    1.3968    3.5202    0.0076 N   0  0  0  0  0  0  0  0  0  0  0  0
    1.3971    4.2752    1.1209 C   0  0  0  0  0  0  0  0  0  0  0  0
    1.4140    3.8558    2.2613 O   0  0  0  0  0  0  0  0  0  0  0  0
    1.3741    5.6942    0.7283 C   0  0  0  0  0  0  0  0  0  0  0  0
    1.3636    6.8989    1.4289 C   0  0  0  0  0  0  0  0  0  0  0  0
    1.3398    8.1045    0.7236 C   0  0  0  0  0  0  0  0  0  0  0  0
    1.3263    8.1056   -0.6541 C   0  0  0  0  0  0  0  0  0  0  0  0
    1.3365    6.9109   -1.3624 C   0  0  0  0  0  0  0  0  0  0  0  0
    1.3605    5.7057   -0.6833 C   0  0  0  0  0  0  0  0  0  0  0  0
    1.3817    4.2873   -1.0975 C   0  0  0  0  0  0  0  0  0  0  0  0
    1.3830    3.8823   -2.2426 O   0  0  0  0  0  0  0  0  0  0  0  0
    1.3763    6.9008    2.8159 N   0  0  0  0  0  0  0  0  0  0  0  0
   -0.5459    1.8868   -0.8726 H   0  0  0  0  0  0  0  0  0  0  0  0
   -0.5289    1.8773    0.9072 H   0  0  0  0  0  0  0  0  0  0  0  0
    0.6061   -0.3648    0.8346 H   0  0  0  0  0  0  0  0  0  0  0  0
   -1.8427   -0.2213    1.0959 H   0  0  0  0  0  0  0  0  0  0  0  0
   -2.0409   -0.1428   -0.6719 H   0  0  0  0  0  0  0  0  0  0  0  0
   -0.8039   -2.4576    0.8873 H   0  0  0  0  0  0  0  0  0  0  0  0
   -2.4242   -2.4458    0.1510 H   0  0  0  0  0  0  0  0  0  0  0  0
    1.1544   -2.4233   -0.5202 H   0  0  0  0  0  0  0  0  0  0  0  0
    0.9725   -2.3864   -2.2902 H   0  0  0  0  0  0  0  0  0  0  0  0
    0.0173   -0.1067   -2.1512 H   0  0  0  0  0  0  0  0  0  0  0  0
    1.6313   -0.1604   -1.4009 H   0  0  0  0  0  0  0  0  0  0  0  0
   -0.2347   -4.4323   -0.6772 H   0  0  0  0  0  0  0  0  0  0  0  0
   -1.9377   -4.2720   -1.1694 H   0  0  0  0  0  0  0  0  0  0  0  0
    1.5328   -4.5487   -2.3376 H   0  0  0  0  0  0  0  0  0  0  0  0
    2.1422   -5.1580   -4.6443 H   0  0  0  0  0  0  0  0  0  0  0  0
    0.4064   -5.2713   -6.3871 H   0  0  0  0  0  0  0  0  0  0  0  0
   -1.9388   -4.7761   -5.8232 H   0  0  0  0  0  0  0  0  0  0  0  0
   -2.5494   -4.1749   -3.5147 H   0  0  0  0  0  0  0  0  0  0  0  0
    1.9439    1.6943    0.8826 H   0  0  0  0  0  0  0  0  0  0  0  0
    1.9269    1.7038   -0.8972 H   0  0  0  0  0  0  0  0  0  0  0  0
    1.3316    9.0411    1.2614 H   0  0  0  0  0  0  0  0  0  0  0  0
    1.3072    9.0441   -1.1882 H   0  0  0  0  0  0  0  0  0  0  0  0
    1.3254    6.9227   -2.4423 H   0  0  0  0  0  0  0  0  0  0  0  0
    1.3925    6.0615    3.3019 H   0  0  0  0  0  0  0  0  0  0  0  0
    1.3689    7.7414    3.2998 H   0  0  0  0  0  0  0  0  0  0  0  0
  1  2  1  0  0  0  0
  1 15  1  0  0  0  0
  1 28  1  0  0  0  0
  1 29  1  0  0  0  0
  2  3  1  0  0  0  0
  2  7  1  0  0  0  0
  2 30  1  0  0  0  0
  3  4  1  0  0  0  0
  3 31  1  0  0  0  0
  3 32  1  0  0  0  0
  4  5  1  0  0  0  0
  4 33  1  0  0  0  0
  4 34  1  0  0  0  0
  5  6  1  0  0  0  0
  5  8  1  0  0  0  0
  6  7  1  0  0  0  0
  6 35  1  0  0  0  0
  6 36  1  0  0  0  0
  7 37  1  0  0  0  0
  7 38  1  0  0  0  0
  8  9  1  0  0  0  0
  8 39  1  0  0  0  0
  8 40  1  0  0  0  0
  9 10  2  0  0  0  0
  9 14  1  0  0  0  0
 10 11  1  0  0  0  0
 10 41  1  0  0  0  0
 11 12  2  0  0  0  0
 11 42  1  0  0  0  0
 12 13  1  0  0  0  0
 12 43  1  0  0  0  0
 13 14  2  0  0  0  0
 13 44  1  0  0  0  0
 14 45  1  0  0  0  0
 15 16  1  0  0  0  0
 15 46  1  0  0  0  0
 15 47  1  0  0  0  0
 16 17  1  0  0  0  0
 16 25  1  0  0  0  0
 17 18  2  0  0  0  0
 17 19  1  0  0  0  0
 19 20  2  0  0  0  0
 19 24  1  0  0  0  0
 20 21  1  0  0  0  0
 20 27  1  0  0  0  0
 21 22  2  0  0  0  0
 21 48  1  0  0  0  0
 22 23  1  0  0  0  0
 22 49  1  0  0  0  0
 23 24  2  0  0  0  0
 23 50  1  0  0  0  0
 24 25  1  0  0  0  0
 25 26  2  0  0  0  0
 27 51  1  0  0  0  0
 27 52  1  0  0  0  0
M  END
>  <Activity>
7.95861

>  <set>
1

>  <Min_dist>
999.9

>  <Avg_dist>
999.9

$$$$
1-29
 Wcorina  11170919223D 1   1.00000     0.00000              
CORINA evaluation license 3.46 0067  05.08.2008
 52 55  0  0  0  0  0  0  0  0999 V2000
   -0.0187    1.5258    0.0104 C   0  0  0  0  0  0  0  0  0  0  0  0
    0.0021   -0.0041    0.0020 C   0  0  0  0  0  0  0  0  0  0  0  0
   -1.4273   -0.5360    0.1386 C   0  0  0  0  0  0  0  0  0  0  0  0
   -1.4064   -2.0646    0.0684 C   0  0  0  0  0  0  0  0  0  0  0  0
   -0.8273   -2.4891   -1.2126 N   0  0  0  0  0  0  0  0  0  0  0  0
    0.5612   -2.0301   -1.3457 C   0  0  0  0  0  0  0  0  0  0  0  0
    0.5991   -0.5005   -1.3177 C   0  0  0  0  0  0  0  0  0  0  0  0
   -0.9178   -3.9464   -1.3740 C   0  0  0  0  0  0  0  0  0  0  0  0
   -0.5449   -4.3196   -2.7856 C   0  0  0  0  0  0  0  0  0  0  0  0
    0.7715   -4.5985   -3.1020 C   0  0  0  0  0  0  0  0  0  0  0  0
    1.1135   -4.9408   -4.3969 C   0  0  0  0  0  0  0  0  0  0  0  0
    0.1391   -5.0046   -5.3753 C   0  0  0  0  0  0  0  0  0  0  0  0
   -1.1775   -4.7266   -5.0587 C   0  0  0  0  0  0  0  0  0  0  0  0
   -1.5202   -4.3885   -3.7629 C   0  0  0  0  0  0  0  0  0  0  0  0
    1.4167    2.0553   -0.0004 C   0  0  0  0  0  0  0  0  0  0  0  0
    1.3968    3.5202    0.0076 N   0  0  0  0  0  0  0  0  0  0  0  0
    1.3993    4.1645    1.1915 C   0  0  0  0  0  0  0  0  0  0  0  0
    1.4177    3.5363    2.2347 O   0  0  0  0  0  0  0  0  0  0  0  0
    1.3800    5.6312    1.2088 C   0  0  0  0  0  0  0  0  0  0  0  0
    1.3819    6.3569    2.3996 C   0  0  0  0  0  0  0  0  0  0  0  0
    1.3636    7.7337    2.3525 C   0  0  0  0  0  0  0  0  0  0  0  0
    1.3433    8.4021    1.1353 C   0  0  0  0  0  0  0  0  0  0  0  0
    1.3406    7.7116   -0.0448 C   0  0  0  0  0  0  0  0  0  0  0  0
    1.3593    6.3166   -0.0281 C   0  0  0  0  0  0  0  0  0  0  0  0
    1.3584    5.5262   -1.2604 C   0  0  0  0  0  0  0  0  0  0  0  0
    1.3821    4.1858   -1.1845 C   0  0  0  0  0  0  0  0  0  0  0  0
   -0.5459    1.8868   -0.8726 H   0  0  0  0  0  0  0  0  0  0  0  0
   -0.5289    1.8773    0.9072 H   0  0  0  0  0  0  0  0  0  0  0  0
    0.6061   -0.3648    0.8346 H   0  0  0  0  0  0  0  0  0  0  0  0
   -1.8427   -0.2213    1.0959 H   0  0  0  0  0  0  0  0  0  0  0  0
   -2.0409   -0.1428   -0.6719 H   0  0  0  0  0  0  0  0  0  0  0  0
   -0.8039   -2.4576    0.8873 H   0  0  0  0  0  0  0  0  0  0  0  0
   -2.4242   -2.4458    0.1510 H   0  0  0  0  0  0  0  0  0  0  0  0
    1.1544   -2.4233   -0.5202 H   0  0  0  0  0  0  0  0  0  0  0  0
    0.9725   -2.3864   -2.2902 H   0  0  0  0  0  0  0  0  0  0  0  0
    0.0173   -0.1067   -2.1512 H   0  0  0  0  0  0  0  0  0  0  0  0
    1.6313   -0.1604   -1.4009 H   0  0  0  0  0  0  0  0  0  0  0  0
   -0.2347   -4.4323   -0.6772 H   0  0  0  0  0  0  0  0  0  0  0  0
   -1.9377   -4.2720   -1.1694 H   0  0  0  0  0  0  0  0  0  0  0  0
    1.5328   -4.5487   -2.3376 H   0  0  0  0  0  0  0  0  0  0  0  0
    2.1422   -5.1580   -4.6443 H   0  0  0  0  0  0  0  0  0  0  0  0
    0.4064   -5.2713   -6.3871 H   0  0  0  0  0  0  0  0  0  0  0  0
   -1.9388   -4.7761   -5.8232 H   0  0  0  0  0  0  0  0  0  0  0  0
   -2.5494   -4.1749   -3.5147 H   0  0  0  0  0  0  0  0  0  0  0  0
    1.9439    1.6943    0.8826 H   0  0  0  0  0  0  0  0  0  0  0  0
    1.9269    1.7038   -0.8972 H   0  0  0  0  0  0  0  0  0  0  0  0
    1.3972    5.8443    3.3501 H   0  0  0  0  0  0  0  0  0  0  0  0
    1.3646    8.2995    3.2724 H   0  0  0  0  0  0  0  0  0  0  0  0
    1.3291    9.4819    1.1208 H   0  0  0  0  0  0  0  0  0  0  0  0
    1.3240    8.2431   -0.9848 H   0  0  0  0  0  0  0  0  0  0  0  0
    1.3429    6.0171   -2.2222 H   0  0  0  0  0  0  0  0  0  0  0  0
    1.3852    3.6130   -2.1001 H   0  0  0  0  0  0  0  0  0  0  0  0
  1  2  1  0  0  0  0
  1 15  1  0  0  0  0
  1 27  1  0  0  0  0
  1 28  1  0  0  0  0
  2  3  1  0  0  0  0
  2  7  1  0  0  0  0
  2 29  1  0  0  0  0
  3  4  1  0  0  0  0
  3 30  1  0  0  0  0
  3 31  1  0  0  0  0
  4  5  1  0  0  0  0
  4 32  1  0  0  0  0
  4 33  1  0  0  0  0
  5  6  1  0  0  0  0
  5  8  1  0  0  0  0
  6  7  1  0  0  0  0
  6 34  1  0  0  0  0
  6 35  1  0  0  0  0
  7 36  1  0  0  0  0
  7 37  1  0  0  0  0
  8  9  1  0  0  0  0
  8 38  1  0  0  0  0
  8 39  1  0  0  0  0
  9 10  2  0  0  0  0
  9 14  1  0  0  0  0
 10 11  1  0  0  0  0
 10 40  1  0  0  0  0
 11 12  2  0  0  0  0
 11 41  1  0  0  0  0
 12 13  1  0  0  0  0
 12 42  1  0  0  0  0
 13 14  2  0  0  0  0
 13 43  1  0  0  0  0
 14 44  1  0  0  0  0
 15 16  1  0  0  0  0
 15 45  1  0  0  0  0
 15 46  1  0  0  0  0
 16 17  1  0  0  0  0
 16 26  1  0  0  0  0
 17 18  2  0  0  0  0
 17 19  1  0  0  0  0
 19 20  2  0  0  0  0
 19 24  1  0  0  0  0
 20 21  1  0  0  0  0
 20 47  1  0  0  0  0
 21 22  2  0  0  0  0
 21 48  1  0  0  0  0
 22 23  1  0  0  0  0
 22 49  1  0  0  0  0
 23 24  2  0  0  0  0
 23 50  1  0  0  0  0
 24 25  1  0  0  0  0
 25 26  2  0  0  0  0
 25 51  1  0  0  0  0
 26 52  1  0  0  0  0
M  END
>  <Activity>
5.95861

>  <set>
1

>  <Min_dist>
999.9

>  <Avg_dist>
999.9

$$$$
1-31A
 Wcorina  11170919223D 1   1.00000     0.00000              
CORINA evaluation license 3.46 0067  05.08.2008
 54 57  0  0  0  0  0  0  0  0999 V2000
   -0.0187    1.5258    0.0104 C   0  0  0  0  0  0  0  0  0  0  0  0
    0.0021   -0.0041    0.0020 C   0  0  0  0  0  0  0  0  0  0  0  0
   -1.4273   -0.5360    0.1386 C   0  0  0  0  0  0  0  0  0  0  0  0
   -1.4064   -2.0646    0.0684 C   0  0  0  0  0  0  0  0  0  0  0  0
   -0.8273   -2.4891   -1.2126 N   0  0  0  0  0  0  0  0  0  0  0  0
    0.5612   -2.0301   -1.3457 C   0  0  0  0  0  0  0  0  0  0  0  0
    0.5991   -0.5005   -1.3177 C   0  0  0  0  0  0  0  0  0  0  0  0
   -0.9178   -3.9464   -1.3740 C   0  0  0  0  0  0  0  0  0  0  0  0
   -0.5449   -4.3196   -2.7856 C   0  0  0  0  0  0  0  0  0  0  0  0
    0.7715   -4.5985   -3.1020 C   0  0  0  0  0  0  0  0  0  0  0  0
    1.1135   -4.9408   -4.3969 C   0  0  0  0  0  0  0  0  0  0  0  0
    0.1391   -5.0046   -5.3753 C   0  0  0  0  0  0  0  0  0  0  0  0
   -1.1775   -4.7266   -5.0587 C   0  0  0  0  0  0  0  0  0  0  0  0
   -1.5202   -4.3885   -3.7629 C   0  0  0  0  0  0  0  0  0  0  0  0
    1.4167    2.0553   -0.0004 C   0  0  0  0  0  0  0  0  0  0  0  0
    1.3968    3.5202    0.0076 N   0  0  0  0  0  0  0  0  0  0  0  0
    1.3991    4.1759    1.1857 C   0  0  0  0  0  0  0  0  0  0  0  0
    1.4677    3.5617    2.2324 O   0  0  0  0  0  0  0  0  0  0  0  0
    1.3174    5.6524    1.1870 C   0  0  0  0  0  0  0  0  0  0  0  0
    1.6752    6.3931    2.3098 C   0  0  0  0  0  0  0  0  0  0  0  0
    1.5871    7.7711    2.2739 C   0  0  0  0  0  0  0  0  0  0  0  0
    1.1459    8.4101    1.1290 C   0  0  0  0  0  0  0  0  0  0  0  0
    0.7886    7.6772    0.0097 C   0  0  0  0  0  0  0  0  0  0  0  0
    0.8717    6.3026    0.0331 C   0  0  0  0  0  0  0  0  0  0  0  0
    0.4876    5.4830   -1.1700 C   0  0  0  0  0  0  0  0  0  0  0  0
    1.3810    4.2441   -1.2606 C   0  0  0  0  0  0  0  0  0  0  0  0
   -0.5459    1.8868   -0.8726 H   0  0  0  0  0  0  0  0  0  0  0  0
   -0.5289    1.8773    0.9072 H   0  0  0  0  0  0  0  0  0  0  0  0
    0.6061   -0.3648    0.8346 H   0  0  0  0  0  0  0  0  0  0  0  0
   -1.8427   -0.2213    1.0959 H   0  0  0  0  0  0  0  0  0  0  0  0
   -2.0409   -0.1428   -0.6719 H   0  0  0  0  0  0  0  0  0  0  0  0
   -0.8039   -2.4576    0.8873 H   0  0  0  0  0  0  0  0  0  0  0  0
   -2.4242   -2.4458    0.1510 H   0  0  0  0  0  0  0  0  0  0  0  0
    1.1544   -2.4233   -0.5202 H   0  0  0  0  0  0  0  0  0  0  0  0
    0.9725   -2.3864   -2.2902 H   0  0  0  0  0  0  0  0  0  0  0  0
    0.0173   -0.1067   -2.1512 H   0  0  0  0  0  0  0  0  0  0  0  0
    1.6313   -0.1604   -1.4009 H   0  0  0  0  0  0  0  0  0  0  0  0
   -0.2347   -4.4323   -0.6772 H   0  0  0  0  0  0  0  0  0  0  0  0
   -1.9377   -4.2720   -1.1694 H   0  0  0  0  0  0  0  0  0  0  0  0
    1.5328   -4.5487   -2.3376 H   0  0  0  0  0  0  0  0  0  0  0  0
    2.1422   -5.1580   -4.6443 H   0  0  0  0  0  0  0  0  0  0  0  0
    0.4064   -5.2713   -6.3871 H   0  0  0  0  0  0  0  0  0  0  0  0
   -1.9388   -4.7761   -5.8232 H   0  0  0  0  0  0  0  0  0  0  0  0
   -2.5494   -4.1749   -3.5147 H   0  0  0  0  0  0  0  0  0  0  0  0
    1.9439    1.6943    0.8826 H   0  0  0  0  0  0  0  0  0  0  0  0
    1.9269    1.7038   -0.8972 H   0  0  0  0  0  0  0  0  0  0  0  0
    2.0192    5.8936    3.2035 H   0  0  0  0  0  0  0  0  0  0  0  0
    1.8629    8.3512    3.1421 H   0  0  0  0  0  0  0  0  0  0  0  0
    1.0795    9.4879    1.1080 H   0  0  0  0  0  0  0  0  0  0  0  0
    0.4450    8.1829   -0.8806 H   0  0  0  0  0  0  0  0  0  0  0  0
   -0.5544    5.1759   -1.0811 H   0  0  0  0  0  0  0  0  0  0  0  0
    0.6110    6.0834   -2.0714 H   0  0  0  0  0  0  0  0  0  0  0  0
    2.3971    4.5491   -1.5111 H   0  0  0  0  0  0  0  0  0  0  0  0
    1.0025    3.5866   -2.0432 H   0  0  0  0  0  0  0  0  0  0  0  0
  1  2  1  0  0  0  0
  1 15  1  0  0  0  0
  1 27  1  0  0  0  0
  1 28  1  0  0  0  0
  2  3  1  0  0  0  0
  2  7  1  0  0  0  0
  2 29  1  0  0  0  0
  3  4  1  0  0  0  0
  3 30  1  0  0  0  0
  3 31  1  0  0  0  0
  4  5  1  0  0  0  0
  4 32  1  0  0  0  0
  4 33  1  0  0  0  0
  5  6  1  0  0  0  0
  5  8  1  0  0  0  0
  6  7  1  0  0  0  0
  6 34  1  0  0  0  0
  6 35  1  0  0  0  0
  7 36  1  0  0  0  0
  7 37  1  0  0  0  0
  8  9  1  0  0  0  0
  8 38  1  0  0  0  0
  8 39  1  0  0  0  0
  9 10  2  0  0  0  0
  9 14  1  0  0  0  0
 10 11  1  0  0  0  0
 10 40  1  0  0  0  0
 11 12  2  0  0  0  0
 11 41  1  0  0  0  0
 12 13  1  0  0  0  0
 12 42  1  0  0  0  0
 13 14  2  0  0  0  0
 13 43  1  0  0  0  0
 14 44  1  0  0  0  0
 15 16  1  0  0  0  0
 15 45  1  0  0  0  0
 15 46  1  0  0  0  0
 16 17  1  0  0  0  0
 16 26  1  0  0  0  0
 17 18  2  0  0  0  0
 17 19  1  0  0  0  0
 19 20  2  0  0  0  0
 19 24  1  0  0  0  0
 20 21  1  0  0  0  0
 20 47  1  0  0  0  0
 21 22  2  0  0  0  0
 21 48  1  0  0  0  0
 22 23  1  0  0  0  0
 22 49  1  0  0  0  0
 23 24  2  0  0  0  0
 23 50  1  0  0  0  0
 24 25  1  0  0  0  0
 25 26  1  0  0  0  0
 25 51  1  0  0  0  0
 25 52  1  0  0  0  0
 26 53  1  0  0  0  0
 26 54  1  0  0  0  0
M  END
>  <Activity>
6

>  <set>
1

>  <Min_dist>
999.9

>  <Avg_dist>
999.9

$$$$
1-31B
 Wcorina  11170919223D 1   1.00000     0.00000              
CORINA evaluation license 3.46 0067  05.08.2008
 54 57  0  0  0  0  0  0  0  0999 V2000
   -0.0187    1.5258    0.0104 C   0  0  0  0  0  0  0  0  0  0  0  0
    0.0021   -0.0041    0.0020 C   0  0  0  0  0  0  0  0  0  0  0  0
   -1.4273   -0.5360    0.1386 C   0  0  0  0  0  0  0  0  0  0  0  0
   -1.4064   -2.0646    0.0684 C   0  0  0  0  0  0  0  0  0  0  0  0
   -0.8273   -2.4891   -1.2126 N   0  0  0  0  0  0  0  0  0  0  0  0
    0.5612   -2.0301   -1.3457 C   0  0  0  0  0  0  0  0  0  0  0  0
    0.5991   -0.5005   -1.3177 C   0  0  0  0  0  0  0  0  0  0  0  0
   -0.9178   -3.9464   -1.3740 C   0  0  0  0  0  0  0  0  0  0  0  0
   -0.5449   -4.3196   -2.7856 C   0  0  0  0  0  0  0  0  0  0  0  0
    0.7715   -4.5985   -3.1020 C   0  0  0  0  0  0  0  0  0  0  0  0
    1.1135   -4.9408   -4.3969 C   0  0  0  0  0  0  0  0  0  0  0  0
    0.1391   -5.0046   -5.3753 C   0  0  0  0  0  0  0  0  0  0  0  0
   -1.1775   -4.7266   -5.0587 C   0  0  0  0  0  0  0  0  0  0  0  0
   -1.5202   -4.3885   -3.7629 C   0  0  0  0  0  0  0  0  0  0  0  0
    1.4167    2.0553   -0.0004 C   0  0  0  0  0  0  0  0  0  0  0  0
    1.3968    3.5202    0.0076 N   0  0  0  0  0  0  0  0  0  0  0  0
    1.3995    4.1447    1.1869 C   0  0  0  0  0  0  0  0  0  0  0  0
    1.4065    3.4750    2.1980 O   0  0  0  0  0  0  0  0  0  0  0  0
    1.3948    5.6369    1.3158 C   0  0  0  0  0  0  0  0  0  0  0  0
    1.8881    6.2916    0.0549 C   0  0  0  0  0  0  0  0  0  0  0  0
    1.8786    5.6248   -1.1512 C   0  0  0  0  0  0  0  0  0  0  0  0
    1.3813    4.2139   -1.2687 C   0  0  0  0  0  0  0  0  0  0  0  0
    2.3427    6.2623   -2.2929 C   0  0  0  0  0  0  0  0  0  0  0  0
    2.8123    7.5584   -2.2264 C   0  0  0  0  0  0  0  0  0  0  0  0
    2.8208    8.2267   -1.0161 C   0  0  0  0  0  0  0  0  0  0  0  0
    2.3593    7.5941    0.1206 C   0  0  0  0  0  0  0  0  0  0  0  0
   -0.5459    1.8868   -0.8726 H   0  0  0  0  0  0  0  0  0  0  0  0
   -0.5289    1.8773    0.9072 H   0  0  0  0  0  0  0  0  0  0  0  0
    0.6061   -0.3648    0.8346 H   0  0  0  0  0  0  0  0  0  0  0  0
   -1.8427   -0.2213    1.0959 H   0  0  0  0  0  0  0  0  0  0  0  0
   -2.0409   -0.1428   -0.6719 H   0  0  0  0  0  0  0  0  0  0  0  0
   -0.8039   -2.4576    0.8873 H   0  0  0  0  0  0  0  0  0  0  0  0
   -2.4242   -2.4458    0.1510 H   0  0  0  0  0  0  0  0  0  0  0  0
    1.1544   -2.4233   -0.5202 H   0  0  0  0  0  0  0  0  0  0  0  0
    0.9725   -2.3864   -2.2902 H   0  0  0  0  0  0  0  0  0  0  0  0
    0.0173   -0.1067   -2.1512 H   0  0  0  0  0  0  0  0  0  0  0  0
    1.6313   -0.1604   -1.4009 H   0  0  0  0  0  0  0  0  0  0  0  0
   -0.2347   -4.4323   -0.6772 H   0  0  0  0  0  0  0  0  0  0  0  0
   -1.9377   -4.2720   -1.1694 H   0  0  0  0  0  0  0  0  0  0  0  0
    1.5328   -4.5487   -2.3376 H   0  0  0  0  0  0  0  0  0  0  0  0
    2.1422   -5.1580   -4.6443 H   0  0  0  0  0  0  0  0  0  0  0  0
    0.4064   -5.2713   -6.3871 H   0  0  0  0  0  0  0  0  0  0  0  0
   -1.9388   -4.7761   -5.8232 H   0  0  0  0  0  0  0  0  0  0  0  0
   -2.5494   -4.1749   -3.5147 H   0  0  0  0  0  0  0  0  0  0  0  0
    1.9439    1.6943    0.8826 H   0  0  0  0  0  0  0  0  0  0  0  0
    1.9269    1.7038   -0.8972 H   0  0  0  0  0  0  0  0  0  0  0  0
    0.3789    5.9748    1.5204 H   0  0  0  0  0  0  0  0  0  0  0  0
    2.0405    5.9261    2.1450 H   0  0  0  0  0  0  0  0  0  0  0  0
    2.0110    3.6720   -1.9743 H   0  0  0  0  0  0  0  0  0  0  0  0
    0.3601    4.2326   -1.6494 H   0  0  0  0  0  0  0  0  0  0  0  0
    2.3366    5.7413   -3.2388 H   0  0  0  0  0  0  0  0  0  0  0  0
    3.1728    8.0496   -3.1182 H   0  0  0  0  0  0  0  0  0  0  0  0
    3.1872    9.2412   -0.9603 H   0  0  0  0  0  0  0  0  0  0  0  0
    2.3653    8.1162    1.0660 H   0  0  0  0  0  0  0  0  0  0  0  0
  1  2  1  0  0  0  0
  1 15  1  0  0  0  0
  1 27  1  0  0  0  0
  1 28  1  0  0  0  0
  2  3  1  0  0  0  0
  2  7  1  0  0  0  0
  2 29  1  0  0  0  0
  3  4  1  0  0  0  0
  3 30  1  0  0  0  0
  3 31  1  0  0  0  0
  4  5  1  0  0  0  0
  4 32  1  0  0  0  0
  4 33  1  0  0  0  0
  5  6  1  0  0  0  0
  5  8  1  0  0  0  0
  6  7  1  0  0  0  0
  6 34  1  0  0  0  0
  6 35  1  0  0  0  0
  7 36  1  0  0  0  0
  7 37  1  0  0  0  0
  8  9  1  0  0  0  0
  8 38  1  0  0  0  0
  8 39  1  0  0  0  0
  9 10  2  0  0  0  0
  9 14  1  0  0  0  0
 10 11  1  0  0  0  0
 10 40  1  0  0  0  0
 11 12  2  0  0  0  0
 11 41  1  0  0  0  0
 12 13  1  0  0  0  0
 12 42  1  0  0  0  0
 13 14  2  0  0  0  0
 13 43  1  0  0  0  0
 14 44  1  0  0  0  0
 15 16  1  0  0  0  0
 15 45  1  0  0  0  0
 15 46  1  0  0  0  0
 16 17  1  0  0  0  0
 16 22  1  0  0  0  0
 17 18  2  0  0  0  0
 17 19  1  0  0  0  0
 19 20  1  0  0  0  0
 19 47  1  0  0  0  0
 19 48  1  0  0  0  0
 20 21  2  0  0  0  0
 20 26  1  0  0  0  0
 21 22  1  0  0  0  0
 21 23  1  0  0  0  0
 22 49  1  0  0  0  0
 22 50  1  0  0  0  0
 23 24  2  0  0  0  0
 23 51  1  0  0  0  0
 24 25  1  0  0  0  0
 24 52  1  0  0  0  0
 25 26  2  0  0  0  0
 25 53  1  0  0  0  0
 26 54  1  0  0  0  0
M  END
>  <Activity>
7.76955

>  <set>
1

>  <Min_dist>
999.9

>  <Avg_dist>
999.9

$$$$
1-35
 Wcorina  11170919223D 1   1.00000     0.00000              
CORINA evaluation license 3.46 0067  05.08.2008
 53 56  0  0  0  0  0  0  0  0999 V2000
   -0.0187    1.5258    0.0104 C   0  0  0  0  0  0  0  0  0  0  0  0
    0.0021   -0.0041    0.0020 C   0  0  0  0  0  0  0  0  0  0  0  0
   -1.4273   -0.5360    0.1386 C   0  0  0  0  0  0  0  0  0  0  0  0
   -1.4064   -2.0646    0.0684 C   0  0  0  0  0  0  0  0  0  0  0  0
   -0.8273   -2.4891   -1.2126 N   0  0  0  0  0  0  0  0  0  0  0  0
    0.5612   -2.0301   -1.3457 C   0  0  0  0  0  0  0  0  0  0  0  0
    0.5991   -0.5005   -1.3177 C   0  0  0  0  0  0  0  0  0  0  0  0
   -0.9178   -3.9464   -1.3740 C   0  0  0  0  0  0  0  0  0  0  0  0
   -0.5449   -4.3196   -2.7856 C   0  0  0  0  0  0  0  0  0  0  0  0
    0.7715   -4.5985   -3.1020 C   0  0  0  0  0  0  0  0  0  0  0  0
    1.1135   -4.9408   -4.3969 C   0  0  0  0  0  0  0  0  0  0  0  0
    0.1391   -5.0046   -5.3753 C   0  0  0  0  0  0  0  0  0  0  0  0
   -1.1775   -4.7266   -5.0587 C   0  0  0  0  0  0  0  0  0  0  0  0
   -1.5202   -4.3885   -3.7629 C   0  0  0  0  0  0  0  0  0  0  0  0
    1.4167    2.0553   -0.0004 C   0  0  0  0  0  0  0  0  0  0  0  0
    1.3968    3.5202    0.0076 N   0  0  0  0  0  0  0  0  0  0  0  0
    1.3991    4.1759    1.1854 C   0  0  0  0  0  0  0  0  0  0  0  0
    1.5587    3.5670    2.2259 O   0  0  0  0  0  0  0  0  0  0  0  0
    1.2069    5.6369    1.2013 C   0  0  0  0  0  0  0  0  0  0  0  0
    1.3774    6.3843    2.3636 C   0  0  0  0  0  0  0  0  0  0  0  0
    1.1940    7.7514    2.3270 C   0  0  0  0  0  0  0  0  0  0  0  0
    0.8368    8.3818    1.1459 C   0  0  0  0  0  0  0  0  0  0  0  0
    0.6505    7.6505   -0.0120 C   0  0  0  0  0  0  0  0  0  0  0  0
    0.8251    6.2775    0.0090 C   0  0  0  0  0  0  0  0  0  0  0  0
    0.6196    5.4956   -1.1222 N   0  0  0  0  0  0  0  0  0  0  0  0
   -0.0114    5.7711   -1.8054 H   0  0  0  0  0  0  0  0  0  0  0  0
    1.3810    4.2456   -1.2629 C   0  0  0  0  0  0  0  0  0  0  0  0
   -0.5459    1.8868   -0.8726 H   0  0  0  0  0  0  0  0  0  0  0  0
   -0.5289    1.8773    0.9072 H   0  0  0  0  0  0  0  0  0  0  0  0
    0.6061   -0.3648    0.8346 H   0  0  0  0  0  0  0  0  0  0  0  0
   -1.8427   -0.2213    1.0959 H   0  0  0  0  0  0  0  0  0  0  0  0
   -2.0409   -0.1428   -0.6719 H   0  0  0  0  0  0  0  0  0  0  0  0
   -0.8039   -2.4576    0.8873 H   0  0  0  0  0  0  0  0  0  0  0  0
   -2.4242   -2.4458    0.1510 H   0  0  0  0  0  0  0  0  0  0  0  0
    1.1544   -2.4233   -0.5202 H   0  0  0  0  0  0  0  0  0  0  0  0
    0.9725   -2.3864   -2.2902 H   0  0  0  0  0  0  0  0  0  0  0  0
    0.0173   -0.1067   -2.1512 H   0  0  0  0  0  0  0  0  0  0  0  0
    1.6313   -0.1604   -1.4009 H   0  0  0  0  0  0  0  0  0  0  0  0
   -0.2347   -4.4323   -0.6772 H   0  0  0  0  0  0  0  0  0  0  0  0
   -1.9377   -4.2720   -1.1694 H   0  0  0  0  0  0  0  0  0  0  0  0
    1.5328   -4.5487   -2.3376 H   0  0  0  0  0  0  0  0  0  0  0  0
    2.1422   -5.1580   -4.6443 H   0  0  0  0  0  0  0  0  0  0  0  0
    0.4064   -5.2713   -6.3871 H   0  0  0  0  0  0  0  0  0  0  0  0
   -1.9388   -4.7761   -5.8232 H   0  0  0  0  0  0  0  0  0  0  0  0
   -2.5494   -4.1749   -3.5147 H   0  0  0  0  0  0  0  0  0  0  0  0
    1.9439    1.6943    0.8826 H   0  0  0  0  0  0  0  0  0  0  0  0
    1.9269    1.7038   -0.8972 H   0  0  0  0  0  0  0  0  0  0  0  0
    1.6512    5.8972    3.2878 H   0  0  0  0  0  0  0  0  0  0  0  0
    1.3296    8.3345    3.2259 H   0  0  0  0  0  0  0  0  0  0  0  0
    0.7025    9.4533    1.1300 H   0  0  0  0  0  0  0  0  0  0  0  0
    0.3700    8.1478   -0.9287 H   0  0  0  0  0  0  0  0  0  0  0  0
    2.4043    4.4739   -1.5609 H   0  0  0  0  0  0  0  0  0  0  0  0
    0.9151    3.6241   -2.0276 H   0  0  0  0  0  0  0  0  0  0  0  0
  1  2  1  0  0  0  0
  1 15  1  0  0  0  0
  1 28  1  0  0  0  0
  1 29  1  0  0  0  0
  2  3  1  0  0  0  0
  2  7  1  0  0  0  0
  2 30  1  0  0  0  0
  3  4  1  0  0  0  0
  3 31  1  0  0  0  0
  3 32  1  0  0  0  0
  4  5  1  0  0  0  0
  4 33  1  0  0  0  0
  4 34  1  0  0  0  0
  5  6  1  0  0  0  0
  5  8  1  0  0  0  0
  6  7  1  0  0  0  0
  6 35  1  0  0  0  0
  6 36  1  0  0  0  0
  7 37  1  0  0  0  0
  7 38  1  0  0  0  0
  8  9  1  0  0  0  0
  8 39  1  0  0  0  0
  8 40  1  0  0  0  0
  9 10  2  0  0  0  0
  9 14  1  0  0  0  0
 10 11  1  0  0  0  0
 10 41  1  0  0  0  0
 11 12  2  0  0  0  0
 11 42  1  0  0  0  0
 12 13  1  0  0  0  0
 12 43  1  0  0  0  0
 13 14  2  0  0  0  0
 13 44  1  0  0  0  0
 14 45  1  0  0  0  0
 15 16  1  0  0  0  0
 15 46  1  0  0  0  0
 15 47  1  0  0  0  0
 16 17  1  0  0  0  0
 16 27  1  0  0  0  0
 17 18  2  0  0  0  0
 17 19  1  0  0  0  0
 19 20  2  0  0  0  0
 19 24  1  0  0  0  0
 20 21  1  0  0  0  0
 20 48  1  0  0  0  0
 21 22  2  0  0  0  0
 21 49  1  0  0  0  0
 22 23  1  0  0  0  0
 22 50  1  0  0  0  0
 23 24  2  0  0  0  0
 23 51  1  0  0  0  0
 24 25  1  0  0  0  0
 25 26  1  0  0  0  0
 25 27  1  0  0  0  0
 27 52  1  0  0  0  0
 27 53  1  0  0  0  0
M  END
>  <Activity>
6.09691

>  <set>
1

>  <Min_dist>
999.9

>  <Avg_dist>
999.9

$$$$
1-37
 Wcorina  11170919223D 1   1.00000     0.00000              
CORINA evaluation license 3.46 0067  05.08.2008
 52 55  0  0  0  0  0  0  0  0999 V2000
   -0.0187    1.5258    0.0104 C   0  0  0  0  0  0  0  0  0  0  0  0
    0.0021   -0.0041    0.0020 C   0  0  0  0  0  0  0  0  0  0  0  0
   -1.4273   -0.5360    0.1386 C   0  0  0  0  0  0  0  0  0  0  0  0
   -1.4064   -2.0646    0.0684 C   0  0  0  0  0  0  0  0  0  0  0  0
   -0.8273   -2.4891   -1.2126 N   0  0  0  0  0  0  0  0  0  0  0  0
    0.5612   -2.0301   -1.3457 C   0  0  0  0  0  0  0  0  0  0  0  0
    0.5991   -0.5005   -1.3177 C   0  0  0  0  0  0  0  0  0  0  0  0
   -0.9178   -3.9464   -1.3740 C   0  0  0  0  0  0  0  0  0  0  0  0
   -0.5449   -4.3196   -2.7856 C   0  0  0  0  0  0  0  0  0  0  0  0
    0.7715   -4.5985   -3.1020 C   0  0  0  0  0  0  0  0  0  0  0  0
    1.1135   -4.9408   -4.3969 C   0  0  0  0  0  0  0  0  0  0  0  0
    0.1391   -5.0046   -5.3753 C   0  0  0  0  0  0  0  0  0  0  0  0
   -1.1775   -4.7266   -5.0587 C   0  0  0  0  0  0  0  0  0  0  0  0
   -1.5202   -4.3885   -3.7629 C   0  0  0  0  0  0  0  0  0  0  0  0
    1.4167    2.0553   -0.0004 C   0  0  0  0  0  0  0  0  0  0  0  0
    1.3968    3.5202    0.0076 N   0  0  0  0  0  0  0  0  0  0  0  0
    1.3991    4.1761    1.1884 C   0  0  0  0  0  0  0  0  0  0  0  0
    1.4174    3.5666    2.2404 O   0  0  0  0  0  0  0  0  0  0  0  0
    1.3793    5.6498    1.1687 C   0  0  0  0  0  0  0  0  0  0  0  0
    1.3808    6.3982    2.3429 C   0  0  0  0  0  0  0  0  0  0  0  0
    1.3622    7.7757    2.2705 C   0  0  0  0  0  0  0  0  0  0  0  0
    1.3423    8.4136    1.0401 C   0  0  0  0  0  0  0  0  0  0  0  0
    1.3402    7.6829   -0.1317 C   0  0  0  0  0  0  0  0  0  0  0  0
    1.3591    6.2979   -0.0789 C   0  0  0  0  0  0  0  0  0  0  0  0
    1.3587    5.5265   -1.2321 N   0  0  0  0  0  0  0  0  0  0  0  0
    1.3823    4.1846   -1.1585 C   0  0  0  0  0  0  0  0  0  0  0  0
    1.3862    3.5451   -2.1925 O   0  0  0  0  0  0  0  0  0  0  0  0
   -0.5459    1.8868   -0.8726 H   0  0  0  0  0  0  0  0  0  0  0  0
   -0.5289    1.8773    0.9072 H   0  0  0  0  0  0  0  0  0  0  0  0
    0.6061   -0.3648    0.8346 H   0  0  0  0  0  0  0  0  0  0  0  0
   -1.8427   -0.2213    1.0959 H   0  0  0  0  0  0  0  0  0  0  0  0
   -2.0409   -0.1428   -0.6719 H   0  0  0  0  0  0  0  0  0  0  0  0
   -0.8039   -2.4576    0.8873 H   0  0  0  0  0  0  0  0  0  0  0  0
   -2.4242   -2.4458    0.1510 H   0  0  0  0  0  0  0  0  0  0  0  0
    1.1544   -2.4233   -0.5202 H   0  0  0  0  0  0  0  0  0  0  0  0
    0.9725   -2.3864   -2.2902 H   0  0  0  0  0  0  0  0  0  0  0  0
    0.0173   -0.1067   -2.1512 H   0  0  0  0  0  0  0  0  0  0  0  0
    1.6313   -0.1604   -1.4009 H   0  0  0  0  0  0  0  0  0  0  0  0
   -0.2347   -4.4323   -0.6772 H   0  0  0  0  0  0  0  0  0  0  0  0
   -1.9377   -4.2720   -1.1694 H   0  0  0  0  0  0  0  0  0  0  0  0
    1.5328   -4.5487   -2.3376 H   0  0  0  0  0  0  0  0  0  0  0  0
    2.1422   -5.1580   -4.6443 H   0  0  0  0  0  0  0  0  0  0  0  0
    0.4064   -5.2713   -6.3871 H   0  0  0  0  0  0  0  0  0  0  0  0
   -1.9388   -4.7761   -5.8232 H   0  0  0  0  0  0  0  0  0  0  0  0
   -2.5494   -4.1749   -3.5147 H   0  0  0  0  0  0  0  0  0  0  0  0
    1.9439    1.6943    0.8826 H   0  0  0  0  0  0  0  0  0  0  0  0
    1.9269    1.7038   -0.8972 H   0  0  0  0  0  0  0  0  0  0  0  0
    1.3959    5.9040    3.3030 H   0  0  0  0  0  0  0  0  0  0  0  0
    1.3629    8.3608    3.1783 H   0  0  0  0  0  0  0  0  0  0  0  0
    1.3278    9.4927    0.9974 H   0  0  0  0  0  0  0  0  0  0  0  0
    1.3246    8.1887   -1.0858 H   0  0  0  0  0  0  0  0  0  0  0  0
    1.3445    5.9598   -2.0998 H   0  0  0  0  0  0  0  0  0  0  0  0
  1  2  1  0  0  0  0
  1 15  1  0  0  0  0
  1 28  1  0  0  0  0
  1 29  1  0  0  0  0
  2  3  1  0  0  0  0
  2  7  1  0  0  0  0
  2 30  1  0  0  0  0
  3  4  1  0  0  0  0
  3 31  1  0  0  0  0
  3 32  1  0  0  0  0
  4  5  1  0  0  0  0
  4 33  1  0  0  0  0
  4 34  1  0  0  0  0
  5  6  1  0  0  0  0
  5  8  1  0  0  0  0
  6  7  1  0  0  0  0
  6 35  1  0  0  0  0
  6 36  1  0  0  0  0
  7 37  1  0  0  0  0
  7 38  1  0  0  0  0
  8  9  1  0  0  0  0
  8 39  1  0  0  0  0
  8 40  1  0  0  0  0
  9 10  2  0  0  0  0
  9 14  1  0  0  0  0
 10 11  1  0  0  0  0
 10 41  1  0  0  0  0
 11 12  2  0  0  0  0
 11 42  1  0  0  0  0
 12 13  1  0  0  0  0
 12 43  1  0  0  0  0
 13 14  2  0  0  0  0
 13 44  1  0  0  0  0
 14 45  1  0  0  0  0
 15 16  1  0  0  0  0
 15 46  1  0  0  0  0
 15 47  1  0  0  0  0
 16 17  1  0  0  0  0
 16 26  1  0  0  0  0
 17 18  2  0  0  0  0
 17 19  1  0  0  0  0
 19 20  2  0  0  0  0
 19 24  1  0  0  0  0
 20 21  1  0  0  0  0
 20 48  1  0  0  0  0
 21 22  2  0  0  0  0
 21 49  1  0  0  0  0
 22 23  1  0  0  0  0
 22 50  1  0  0  0  0
 23 24  2  0  0  0  0
 23 51  1  0  0  0  0
 24 25  1  0  0  0  0
 25 26  1  0  0  0  0
 25 52  1  0  0  0  0
 26 27  2  0  0  0  0
M  END
>  <Activity>
8.37675

>  <set>
1

>  <Min_dist>
999.9

>  <Avg_dist>
999.9

$$$$
1-3A
 Wcorina  11170919223D 1   1.00000     0.00000              
CORINA evaluation license 3.46 0067  05.08.2008
 60 63  0  0  0  0  0  0  0  0999 V2000
    2.4597    1.8919    0.0684 C   0  0  0  0  0  0  0  0  0  0  0  0
    1.7767    0.5655   -0.2711 C   0  0  0  0  0  0  0  0  0  0  0  0
    0.4099    0.8411   -0.9039 C   0  0  0  0  0  0  0  0  0  0  0  0
   -0.2420   -0.4866   -1.2968 C   0  0  0  0  0  0  0  0  0  0  0  0
    0.6237   -1.1959   -2.2476 N   0  0  0  0  0  0  0  0  0  0  0  0
    1.9252   -1.5132   -1.6461 C   0  0  0  0  0  0  0  0  0  0  0  0
    2.6417   -0.2161   -1.2637 C   0  0  0  0  0  0  0  0  0  0  0  0
   -0.0325   -2.4092   -2.7530 C   0  0  0  0  0  0  0  0  0  0  0  0
    0.7691   -2.9743   -3.8971 C   0  0  0  0  0  0  0  0  0  0  0  0
    1.7691   -3.8965   -3.6513 C   0  0  0  0  0  0  0  0  0  0  0  0
    2.5044   -4.4149   -4.7008 C   0  0  0  0  0  0  0  0  0  0  0  0
    2.2394   -4.0115   -5.9961 C   0  0  0  0  0  0  0  0  0  0  0  0
    1.2388   -3.0900   -6.2420 C   0  0  0  0  0  0  0  0  0  0  0  0
    0.5006   -2.5748   -5.1929 C   0  0  0  0  0  0  0  0  0  0  0  0
    3.7677    1.6161    0.8126 C   0  0  0  0  0  0  0  0  0  0  0  0
    4.4217    2.8861    1.1376 N   0  0  0  0  0  0  0  0  0  0  0  0
    4.3565    3.3762    2.3914 C   0  0  0  0  0  0  0  0  0  0  0  0
    4.9635    4.3889    2.6806 O   0  0  0  0  0  0  0  0  0  0  0  0
    3.5468    2.6822    3.4150 C   0  0  0  0  0  0  0  0  0  0  0  0
    3.8168    2.8740    4.7710 C   0  0  0  0  0  0  0  0  0  0  0  0
    3.0573    2.2232    5.7212 C   0  0  0  0  0  0  0  0  0  0  0  0
    2.0299    1.3819    5.3326 C   0  0  0  0  0  0  0  0  0  0  0  0
    1.7569    1.1874    3.9902 C   0  0  0  0  0  0  0  0  0  0  0  0
    2.5051    1.8365    3.0299 C   0  0  0  0  0  0  0  0  0  0  0  0
    5.1137    3.5899    0.1469 C   0  0  0  0  0  0  0  0  0  0  0  0
    4.8349    4.9320   -0.0769 C   0  0  0  0  0  0  0  0  0  0  0  0
    5.5204    5.6243   -1.0557 C   0  0  0  0  0  0  0  0  0  0  0  0
    6.4836    4.9827   -1.8126 C   0  0  0  0  0  0  0  0  0  0  0  0
    6.7634    3.6464   -1.5926 C   0  0  0  0  0  0  0  0  0  0  0  0
    6.0855    2.9498   -0.6114 C   0  0  0  0  0  0  0  0  0  0  0  0
    2.6728    2.4367   -0.8513 H   0  0  0  0  0  0  0  0  0  0  0  0
    1.8012    2.4885    0.6998 H   0  0  0  0  0  0  0  0  0  0  0  0
    1.6454   -0.0199    0.6389 H   0  0  0  0  0  0  0  0  0  0  0  0
   -0.2255    1.3601   -0.1863 H   0  0  0  0  0  0  0  0  0  0  0  0
    0.5381    1.4603   -1.7918 H   0  0  0  0  0  0  0  0  0  0  0  0
   -0.3825   -1.0996   -0.4065 H   0  0  0  0  0  0  0  0  0  0  0  0
   -1.2091   -0.2932   -1.7607 H   0  0  0  0  0  0  0  0  0  0  0  0
    1.7745   -2.1214   -0.7542 H   0  0  0  0  0  0  0  0  0  0  0  0
    2.5320   -2.0653   -2.3637 H   0  0  0  0  0  0  0  0  0  0  0  0
    2.8050    0.3864   -2.1572 H   0  0  0  0  0  0  0  0  0  0  0  0
    3.6009   -0.4524   -0.8030 H   0  0  0  0  0  0  0  0  0  0  0  0
   -0.0958   -3.1478   -1.9538 H   0  0  0  0  0  0  0  0  0  0  0  0
   -1.0360   -2.1620   -3.0995 H   0  0  0  0  0  0  0  0  0  0  0  0
    1.9761   -4.2118   -2.6393 H   0  0  0  0  0  0  0  0  0  0  0  0
    3.2862   -5.1349   -4.5087 H   0  0  0  0  0  0  0  0  0  0  0  0
    2.8144   -4.4160   -6.8160 H   0  0  0  0  0  0  0  0  0  0  0  0
    1.0320   -2.7745   -7.2540 H   0  0  0  0  0  0  0  0  0  0  0  0
   -0.2837   -1.8577   -5.3854 H   0  0  0  0  0  0  0  0  0  0  0  0
    3.5546    1.0713    1.7323 H   0  0  0  0  0  0  0  0  0  0  0  0
    4.4262    1.0195    0.1812 H   0  0  0  0  0  0  0  0  0  0  0  0
    4.6187    3.5302    5.0756 H   0  0  0  0  0  0  0  0  0  0  0  0
    3.2654    2.3705    6.7707 H   0  0  0  0  0  0  0  0  0  0  0  0
    1.4385    0.8746    6.0804 H   0  0  0  0  0  0  0  0  0  0  0  0
    0.9536    0.5294    3.6935 H   0  0  0  0  0  0  0  0  0  0  0  0
    2.2881    1.6873    1.9825 H   0  0  0  0  0  0  0  0  0  0  0  0
    4.0825    5.4336    0.5137 H   0  0  0  0  0  0  0  0  0  0  0  0
    5.3038    6.6678   -1.2305 H   0  0  0  0  0  0  0  0  0  0  0  0
    7.0183    5.5263   -2.5774 H   0  0  0  0  0  0  0  0  0  0  0  0
    7.5160    3.1481   -2.1857 H   0  0  0  0  0  0  0  0  0  0  0  0
    6.3075    1.9074   -0.4371 H   0  0  0  0  0  0  0  0  0  0  0  0
  1  2  1  0  0  0  0
  1 15  1  0  0  0  0
  1 31  1  0  0  0  0
  1 32  1  0  0  0  0
  2  3  1  0  0  0  0
  2  7  1  0  0  0  0
  2 33  1  0  0  0  0
  3  4  1  0  0  0  0
  3 34  1  0  0  0  0
  3 35  1  0  0  0  0
  4  5  1  0  0  0  0
  4 36  1  0  0  0  0
  4 37  1  0  0  0  0
  5  6  1  0  0  0  0
  5  8  1  0  0  0  0
  6  7  1  0  0  0  0
  6 38  1  0  0  0  0
  6 39  1  0  0  0  0
  7 40  1  0  0  0  0
  7 41  1  0  0  0  0
  8  9  1  0  0  0  0
  8 42  1  0  0  0  0
  8 43  1  0  0  0  0
  9 10  2  0  0  0  0
  9 14  1  0  0  0  0
 10 11  1  0  0  0  0
 10 44  1  0  0  0  0
 11 12  2  0  0  0  0
 11 45  1  0  0  0  0
 12 13  1  0  0  0  0
 12 46  1  0  0  0  0
 13 14  2  0  0  0  0
 13 47  1  0  0  0  0
 14 48  1  0  0  0  0
 15 16  1  0  0  0  0
 15 49  1  0  0  0  0
 15 50  1  0  0  0  0
 16 17  1  0  0  0  0
 16 25  1  0  0  0  0
 17 18  2  0  0  0  0
 17 19  1  0  0  0  0
 19 20  2  0  0  0  0
 19 24  1  0  0  0  0
 20 21  1  0  0  0  0
 20 51  1  0  0  0  0
 21 22  2  0  0  0  0
 21 52  1  0  0  0  0
 22 23  1  0  0  0  0
 22 53  1  0  0  0  0
 23 24  2  0  0  0  0
 23 54  1  0  0  0  0
 24 55  1  0  0  0  0
 25 26  2  0  0  0  0
 25 30  1  0  0  0  0
 26 27  1  0  0  0  0
 26 56  1  0  0  0  0
 27 28  2  0  0  0  0
 27 57  1  0  0  0  0
 28 29  1  0  0  0  0
 28 58  1  0  0  0  0
 29 30  2  0  0  0  0
 29 59  1  0  0  0  0
 30 60  1  0  0  0  0
M  END
>  <Activity>
7.45593

>  <set>
1

>  <Min_dist>
999.9

>  <Avg_dist>
999.9

$$$$
1-3B
 Wcorina  11170919223D 1   1.00000     0.00000              
CORINA evaluation license 3.46 0067  05.08.2008
 64 67  0  0  0  0  0  0  0  0999 V2000
    0.0595    2.1755   -0.0220 C   0  0  0  0  0  0  0  0  0  0  0  0
   -0.3665    0.7066    0.0212 C   0  0  0  0  0  0  0  0  0  0  0  0
   -1.8897    0.6117   -0.1031 C   0  0  0  0  0  0  0  0  0  0  0  0
   -2.3044   -0.8613   -0.1206 C   0  0  0  0  0  0  0  0  0  0  0  0
   -1.6598   -1.5392   -1.2525 N   0  0  0  0  0  0  0  0  0  0  0  0
   -0.1969   -1.5022   -1.1305 C   0  0  0  0  0  0  0  0  0  0  0  0
    0.2808   -0.0483   -1.1431 C   0  0  0  0  0  0  0  0  0  0  0  0
   -2.1424   -2.9205   -1.3831 C   0  0  0  0  0  0  0  0  0  0  0  0
   -1.6537   -3.5025   -2.6844 C   0  0  0  0  0  0  0  0  0  0  0  0
   -0.4421   -4.1662   -2.7331 C   0  0  0  0  0  0  0  0  0  0  0  0
    0.0061   -4.7000   -3.9268 C   0  0  0  0  0  0  0  0  0  0  0  0
   -0.7575   -4.5705   -5.0718 C   0  0  0  0  0  0  0  0  0  0  0  0
   -1.9695   -3.9075   -5.0230 C   0  0  0  0  0  0  0  0  0  0  0  0
   -2.4198   -3.3775   -3.8283 C   0  0  0  0  0  0  0  0  0  0  0  0
    1.5657    2.2772    0.2269 C   0  0  0  0  0  0  0  0  0  0  0  0
    1.9737    3.6836    0.1856 N   0  0  0  0  0  0  0  0  0  0  0  0
    2.2244    4.3465    1.3320 C   0  0  0  0  0  0  0  0  0  0  0  0
    2.6415    5.4881    1.2954 O   0  0  0  0  0  0  0  0  0  0  0  0
    1.9929    3.6868    2.6316 C   0  0  0  0  0  0  0  0  0  0  0  0
    2.6572    4.1388    3.7749 C   0  0  0  0  0  0  0  0  0  0  0  0
    2.4380    3.5209    4.9858 C   0  0  0  0  0  0  0  0  0  0  0  0
    1.5573    2.4489    5.0718 C   0  0  0  0  0  0  0  0  0  0  0  0
    0.8946    1.9963    3.9369 C   0  0  0  0  0  0  0  0  0  0  0  0
    1.1042    2.6122    2.7233 C   0  0  0  0  0  0  0  0  0  0  0  0
    1.3444    1.8422    6.2669 O   0  0  0  0  0  0  0  0  0  0  0  0
    0.4269    0.7468    6.2841 C   0  0  0  0  0  0  0  0  0  0  0  0
    2.1028    4.3384   -1.0434 C   0  0  0  0  0  0  0  0  0  0  0  0
    1.4839    5.5650   -1.2469 C   0  0  0  0  0  0  0  0  0  0  0  0
    1.6134    6.2090   -2.4618 C   0  0  0  0  0  0  0  0  0  0  0  0
    2.3580    5.6336   -3.4751 C   0  0  0  0  0  0  0  0  0  0  0  0
    2.9752    4.4123   -3.2759 C   0  0  0  0  0  0  0  0  0  0  0  0
    2.8551    3.7662   -2.0611 C   0  0  0  0  0  0  0  0  0  0  0  0
   -0.1760    2.5935   -1.0007 H   0  0  0  0  0  0  0  0  0  0  0  0
   -0.4744    2.7314    0.7487 H   0  0  0  0  0  0  0  0  0  0  0  0
   -0.0497    0.2631    0.9651 H   0  0  0  0  0  0  0  0  0  0  0  0
   -2.3559    1.1110    0.7462 H   0  0  0  0  0  0  0  0  0  0  0  0
   -2.2098    1.0909   -1.0283 H   0  0  0  0  0  0  0  0  0  0  0  0
   -1.9961   -1.3364    0.8107 H   0  0  0  0  0  0  0  0  0  0  0  0
   -3.3872   -0.9325   -0.2234 H   0  0  0  0  0  0  0  0  0  0  0  0
    0.1015   -1.9744   -0.1944 H   0  0  0  0  0  0  0  0  0  0  0  0
    0.2511   -2.0389   -1.9667 H   0  0  0  0  0  0  0  0  0  0  0  0
   -0.0052    0.4205   -2.0847 H   0  0  0  0  0  0  0  0  0  0  0  0
    1.3653   -0.0206   -1.0368 H   0  0  0  0  0  0  0  0  0  0  0  0
   -1.7640   -3.5175   -0.5533 H   0  0  0  0  0  0  0  0  0  0  0  0
   -3.2323   -2.9275   -1.3684 H   0  0  0  0  0  0  0  0  0  0  0  0
    0.1544   -4.2674   -1.8385 H   0  0  0  0  0  0  0  0  0  0  0  0
    0.9530   -5.2180   -3.9649 H   0  0  0  0  0  0  0  0  0  0  0  0
   -0.4069   -4.9869   -6.0046 H   0  0  0  0  0  0  0  0  0  0  0  0
   -2.5659   -3.8060   -5.9177 H   0  0  0  0  0  0  0  0  0  0  0  0
   -3.3684   -2.8628   -3.7894 H   0  0  0  0  0  0  0  0  0  0  0  0
    1.8013    1.8591    1.2056 H   0  0  0  0  0  0  0  0  0  0  0  0
    2.0997    1.7212   -0.5437 H   0  0  0  0  0  0  0  0  0  0  0  0
    3.3419    4.9714    3.7089 H   0  0  0  0  0  0  0  0  0  0  0  0
    2.9513    3.8693    5.8698 H   0  0  0  0  0  0  0  0  0  0  0  0
    0.2111    1.1631    4.0079 H   0  0  0  0  0  0  0  0  0  0  0  0
    0.5855    2.2628    1.8428 H   0  0  0  0  0  0  0  0  0  0  0  0
    0.3488    0.3541    7.2979 H   0  0  0  0  0  0  0  0  0  0  0  0
   -0.5530    1.0883    5.9502 H   0  0  0  0  0  0  0  0  0  0  0  0
    0.7849   -0.0375    5.6172 H   0  0  0  0  0  0  0  0  0  0  0  0
    0.9016    6.0145   -0.4561 H   0  0  0  0  0  0  0  0  0  0  0  0
    1.1324    7.1628   -2.6207 H   0  0  0  0  0  0  0  0  0  0  0  0
    2.4574    6.1391   -4.4243 H   0  0  0  0  0  0  0  0  0  0  0  0
    3.5554    3.9653   -4.0695 H   0  0  0  0  0  0  0  0  0  0  0  0
    3.3416    2.8148   -1.9044 H   0  0  0  0  0  0  0  0  0  0  0  0
  1  2  1  0  0  0  0
  1 15  1  0  0  0  0
  1 33  1  0  0  0  0
  1 34  1  0  0  0  0
  2  3  1  0  0  0  0
  2  7  1  0  0  0  0
  2 35  1  0  0  0  0
  3  4  1  0  0  0  0
  3 36  1  0  0  0  0
  3 37  1  0  0  0  0
  4  5  1  0  0  0  0
  4 38  1  0  0  0  0
  4 39  1  0  0  0  0
  5  6  1  0  0  0  0
  5  8  1  0  0  0  0
  6  7  1  0  0  0  0
  6 40  1  0  0  0  0
  6 41  1  0  0  0  0
  7 42  1  0  0  0  0
  7 43  1  0  0  0  0
  8  9  1  0  0  0  0
  8 44  1  0  0  0  0
  8 45  1  0  0  0  0
  9 10  2  0  0  0  0
  9 14  1  0  0  0  0
 10 11  1  0  0  0  0
 10 46  1  0  0  0  0
 11 12  2  0  0  0  0
 11 47  1  0  0  0  0
 12 13  1  0  0  0  0
 12 48  1  0  0  0  0
 13 14  2  0  0  0  0
 13 49  1  0  0  0  0
 14 50  1  0  0  0  0
 15 16  1  0  0  0  0
 15 51  1  0  0  0  0
 15 52  1  0  0  0  0
 16 17  1  0  0  0  0
 16 27  1  0  0  0  0
 17 18  2  0  0  0  0
 17 19  1  0  0  0  0
 19 20  2  0  0  0  0
 19 24  1  0  0  0  0
 20 21  1  0  0  0  0
 20 53  1  0  0  0  0
 21 22  2  0  0  0  0
 21 54  1  0  0  0  0
 22 23  1  0  0  0  0
 22 25  1  0  0  0  0
 23 24  2  0  0  0  0
 23 55  1  0  0  0  0
 24 56  1  0  0  0  0
 25 26  1  0  0  0  0
 26 57  1  0  0  0  0
 26 58  1  0  0  0  0
 26 59  1  0  0  0  0
 27 28  2  0  0  0  0
 27 32  1  0  0  0  0
 28 29  1  0  0  0  0
 28 60  1  0  0  0  0
 29 30  2  0  0  0  0
 29 61  1  0  0  0  0
 30 31  1  0  0  0  0
 30 62  1  0  0  0  0
 31 32  2  0  0  0  0
 31 63  1  0  0  0  0
 32 64  1  0  0  0  0
M  END
>  <Activity>
6.22915

>  <set>
1

>  <Min_dist>
999.9

>  <Avg_dist>
999.9

$$$$
1-3C
 Wcorina  11170919223D 1   1.00000     0.00000              
CORINA evaluation license 3.46 0067  05.08.2008
 60 63  0  0  0  0  0  0  0  0999 V2000
    0.0593    2.2773   -0.0012 C   0  0  0  0  0  0  0  0  0  0  0  0
   -0.3919    0.8155    0.0193 C   0  0  0  0  0  0  0  0  0  0  0  0
   -1.9169    0.7490   -0.1020 C   0  0  0  0  0  0  0  0  0  0  0  0
   -2.3571   -0.7161   -0.1422 C   0  0  0  0  0  0  0  0  0  0  0  0
   -1.7273   -1.3865   -1.2869 N   0  0  0  0  0  0  0  0  0  0  0  0
   -0.2637   -1.3768   -1.1686 C   0  0  0  0  0  0  0  0  0  0  0  0
    0.2390    0.0686   -1.1590 C   0  0  0  0  0  0  0  0  0  0  0  0
   -2.2342   -2.7570   -1.4384 C   0  0  0  0  0  0  0  0  0  0  0  0
   -1.7591   -3.3261   -2.7505 C   0  0  0  0  0  0  0  0  0  0  0  0
   -0.5593   -4.0097   -2.8135 C   0  0  0  0  0  0  0  0  0  0  0  0
   -0.1236   -4.5317   -4.0171 C   0  0  0  0  0  0  0  0  0  0  0  0
   -0.8879   -4.3704   -5.1576 C   0  0  0  0  0  0  0  0  0  0  0  0
   -2.0881   -3.6874   -5.0944 C   0  0  0  0  0  0  0  0  0  0  0  0
   -2.5259   -3.1692   -3.8900 C   0  0  0  0  0  0  0  0  0  0  0  0
    1.5677    2.3489    0.2448 C   0  0  0  0  0  0  0  0  0  0  0  0
    1.9998    3.7486    0.2251 N   0  0  0  0  0  0  0  0  0  0  0  0
    2.2598    4.3899    1.3817 C   0  0  0  0  0  0  0  0  0  0  0  0
    2.6945    5.5252    1.3628 O   0  0  0  0  0  0  0  0  0  0  0  0
    2.0167    3.7136    2.6719 C   0  0  0  0  0  0  0  0  0  0  0  0
    2.6858    4.1373    3.8223 C   0  0  0  0  0  0  0  0  0  0  0  0
    2.4548    3.5028    5.0240 C   0  0  0  0  0  0  0  0  0  0  0  0
    1.5600    2.4458    5.0920 C   0  0  0  0  0  0  0  0  0  0  0  0
    0.8933    2.0208    3.9529 C   0  0  0  0  0  0  0  0  0  0  0  0
    1.1125    2.6518    2.7472 C   0  0  0  0  0  0  0  0  0  0  0  0
    1.3372    1.8274    6.2723 F   0  0  0  0  0  0  0  0  0  0  0  0
    2.1425    4.4193   -0.9937 C   0  0  0  0  0  0  0  0  0  0  0  0
    1.5311    5.6515   -1.1858 C   0  0  0  0  0  0  0  0  0  0  0  0
    1.6740    6.3112   -2.3907 C   0  0  0  0  0  0  0  0  0  0  0  0
    2.4248    5.7462   -3.4053 C   0  0  0  0  0  0  0  0  0  0  0  0
    3.0345    4.5193   -3.2174 C   0  0  0  0  0  0  0  0  0  0  0  0
    2.9006    3.8573   -2.0128 C   0  0  0  0  0  0  0  0  0  0  0  0
   -0.1716    2.7153   -0.9723 H   0  0  0  0  0  0  0  0  0  0  0  0
   -0.4629    2.8298    0.7799 H   0  0  0  0  0  0  0  0  0  0  0  0
   -0.0804    0.3513    0.9550 H   0  0  0  0  0  0  0  0  0  0  0  0
   -2.3721    1.2424    0.7567 H   0  0  0  0  0  0  0  0  0  0  0  0
   -2.2311    1.2487   -1.0184 H   0  0  0  0  0  0  0  0  0  0  0  0
   -2.0546   -1.2116    0.7803 H   0  0  0  0  0  0  0  0  0  0  0  0
   -3.4412   -0.7669   -0.2430 H   0  0  0  0  0  0  0  0  0  0  0  0
    0.0290   -1.8692   -0.2412 H   0  0  0  0  0  0  0  0  0  0  0  0
    0.1726   -1.9075   -2.0148 H   0  0  0  0  0  0  0  0  0  0  0  0
   -0.0413    0.5576   -2.0920 H   0  0  0  0  0  0  0  0  0  0  0  0
    1.3241    0.0758   -1.0554 H   0  0  0  0  0  0  0  0  0  0  0  0
   -1.8640   -3.3739   -0.6196 H   0  0  0  0  0  0  0  0  0  0  0  0
   -3.3239   -2.7454   -1.4207 H   0  0  0  0  0  0  0  0  0  0  0  0
    0.0378   -4.1358   -1.9224 H   0  0  0  0  0  0  0  0  0  0  0  0
    0.8141   -5.0652   -4.0664 H   0  0  0  0  0  0  0  0  0  0  0  0
   -0.5471   -4.7775   -6.0980 H   0  0  0  0  0  0  0  0  0  0  0  0
   -2.6850   -3.5611   -5.9855 H   0  0  0  0  0  0  0  0  0  0  0  0
   -3.4654   -2.6389   -3.8399 H   0  0  0  0  0  0  0  0  0  0  0  0
    1.7986    1.9110    1.2159 H   0  0  0  0  0  0  0  0  0  0  0  0
    2.0899    1.7965   -0.5363 H   0  0  0  0  0  0  0  0  0  0  0  0
    3.3832    4.9603    3.7704 H   0  0  0  0  0  0  0  0  0  0  0  0
    2.9719    3.8294    5.9141 H   0  0  0  0  0  0  0  0  0  0  0  0
    0.1980    1.1965    4.0113 H   0  0  0  0  0  0  0  0  0  0  0  0
    0.5894    2.3229    1.8615 H   0  0  0  0  0  0  0  0  0  0  0  0
    0.9443    6.0931   -0.3940 H   0  0  0  0  0  0  0  0  0  0  0  0
    1.1986    7.2692   -2.5408 H   0  0  0  0  0  0  0  0  0  0  0  0
    2.5350    6.2641   -4.3466 H   0  0  0  0  0  0  0  0  0  0  0  0
    3.6199    4.0806   -4.0119 H   0  0  0  0  0  0  0  0  0  0  0  0
    3.3810    2.9013   -1.8650 H   0  0  0  0  0  0  0  0  0  0  0  0
  1  2  1  0  0  0  0
  1 15  1  0  0  0  0
  1 32  1  0  0  0  0
  1 33  1  0  0  0  0
  2  3  1  0  0  0  0
  2  7  1  0  0  0  0
  2 34  1  0  0  0  0
  3  4  1  0  0  0  0
  3 35  1  0  0  0  0
  3 36  1  0  0  0  0
  4  5  1  0  0  0  0
  4 37  1  0  0  0  0
  4 38  1  0  0  0  0
  5  6  1  0  0  0  0
  5  8  1  0  0  0  0
  6  7  1  0  0  0  0
  6 39  1  0  0  0  0
  6 40  1  0  0  0  0
  7 41  1  0  0  0  0
  7 42  1  0  0  0  0
  8  9  1  0  0  0  0
  8 43  1  0  0  0  0
  8 44  1  0  0  0  0
  9 10  2  0  0  0  0
  9 14  1  0  0  0  0
 10 11  1  0  0  0  0
 10 45  1  0  0  0  0
 11 12  2  0  0  0  0
 11 46  1  0  0  0  0
 12 13  1  0  0  0  0
 12 47  1  0  0  0  0
 13 14  2  0  0  0  0
 13 48  1  0  0  0  0
 14 49  1  0  0  0  0
 15 16  1  0  0  0  0
 15 50  1  0  0  0  0
 15 51  1  0  0  0  0
 16 17  1  0  0  0  0
 16 26  1  0  0  0  0
 17 18  2  0  0  0  0
 17 19  1  0  0  0  0
 19 20  2  0  0  0  0
 19 24  1  0  0  0  0
 20 21  1  0  0  0  0
 20 52  1  0  0  0  0
 21 22  2  0  0  0  0
 21 53  1  0  0  0  0
 22 23  1  0  0  0  0
 22 25  1  0  0  0  0
 23 24  2  0  0  0  0
 23 54  1  0  0  0  0
 24 55  1  0  0  0  0
 26 27  2  0  0  0  0
 26 31  1  0  0  0  0
 27 28  1  0  0  0  0
 27 56  1  0  0  0  0
 28 29  2  0  0  0  0
 28 57  1  0  0  0  0
 29 30  1  0  0  0  0
 29 58  1  0  0  0  0
 30 31  2  0  0  0  0
 30 59  1  0  0  0  0
 31 60  1  0  0  0  0
M  END
>  <Activity>
7.74473

>  <set>
1

>  <Min_dist>
999.9

>  <Avg_dist>
999.9

$$$$
1-3D
 Wcorina  11170919223D 1   1.00000     0.00000              
CORINA evaluation license 3.46 0067  05.08.2008
 62 65  0  0  0  0  0  0  0  0999 V2000
    2.4670    1.8844    0.0747 C   0  0  0  0  0  0  0  0  0  0  0  0
    1.7842    0.5560   -0.2570 C   0  0  0  0  0  0  0  0  0  0  0  0
    0.4141    0.8274   -0.8844 C   0  0  0  0  0  0  0  0  0  0  0  0
   -0.2377   -0.5025   -1.2696 C   0  0  0  0  0  0  0  0  0  0  0  0
    0.6245   -1.2139   -2.2219 N   0  0  0  0  0  0  0  0  0  0  0  0
    1.9292   -1.5273   -1.6254 C   0  0  0  0  0  0  0  0  0  0  0  0
    2.6457   -0.2280   -1.2509 C   0  0  0  0  0  0  0  0  0  0  0  0
   -0.0324   -2.4299   -2.7200 C   0  0  0  0  0  0  0  0  0  0  0  0
    0.7647   -2.9979   -3.8659 C   0  0  0  0  0  0  0  0  0  0  0  0
    1.7671   -3.9179   -3.6216 C   0  0  0  0  0  0  0  0  0  0  0  0
    2.4983   -4.4389   -4.6727 C   0  0  0  0  0  0  0  0  0  0  0  0
    2.2267   -4.0403   -5.9682 C   0  0  0  0  0  0  0  0  0  0  0  0
    1.2236   -3.1211   -6.2126 C   0  0  0  0  0  0  0  0  0  0  0  0
    0.4896   -2.6033   -5.1619 C   0  0  0  0  0  0  0  0  0  0  0  0
    3.7789    1.6131    0.8137 C   0  0  0  0  0  0  0  0  0  0  0  0
    4.4326    2.8851    1.1313 N   0  0  0  0  0  0  0  0  0  0  0  0
    4.3725    3.3794    2.3837 C   0  0  0  0  0  0  0  0  0  0  0  0
    4.9796    4.3939    2.6665 O   0  0  0  0  0  0  0  0  0  0  0  0
    3.5684    2.6880    3.4134 C   0  0  0  0  0  0  0  0  0  0  0  0
    3.8440    2.8853    4.7675 C   0  0  0  0  0  0  0  0  0  0  0  0
    3.0897    2.2369    5.7234 C   0  0  0  0  0  0  0  0  0  0  0  0
    2.0619    1.3926    5.3424 C   0  0  0  0  0  0  0  0  0  0  0  0
    1.7834    1.1926    4.0020 C   0  0  0  0  0  0  0  0  0  0  0  0
    2.5263    1.8393    3.0360 C   0  0  0  0  0  0  0  0  0  0  0  0
    1.2570    0.6998    6.3735 N   0  3  0  0  0  0  0  0  0  0  0  0
    1.5001    0.8736    7.5543 O   0  0  0  0  0  0  0  0  0  0  0  0
    0.3516   -0.0440    6.0412 O   0  5  0  0  0  0  0  0  0  0  0  0
    5.1190    3.5864    0.1350 C   0  0  0  0  0  0  0  0  0  0  0  0
    4.8375    4.9274   -0.0918 C   0  0  0  0  0  0  0  0  0  0  0  0
    5.5175    5.6173   -1.0763 C   0  0  0  0  0  0  0  0  0  0  0  0
    6.4777    4.9742   -1.8358 C   0  0  0  0  0  0  0  0  0  0  0  0
    6.7600    3.6390   -1.6128 C   0  0  0  0  0  0  0  0  0  0  0  0
    6.0877    2.9449   -0.6261 C   0  0  0  0  0  0  0  0  0  0  0  0
    2.6751    2.4263   -0.8479 H   0  0  0  0  0  0  0  0  0  0  0  0
    1.8107    2.4823    0.7071 H   0  0  0  0  0  0  0  0  0  0  0  0
    1.6580   -0.0265    0.6556 H   0  0  0  0  0  0  0  0  0  0  0  0
   -0.2186    1.3481   -0.1656 H   0  0  0  0  0  0  0  0  0  0  0  0
    0.5374    1.4437   -1.7750 H   0  0  0  0  0  0  0  0  0  0  0  0
   -0.3732   -1.1126   -0.3765 H   0  0  0  0  0  0  0  0  0  0  0  0
   -1.2073   -0.3120   -1.7297 H   0  0  0  0  0  0  0  0  0  0  0  0
    1.7835   -2.1326   -0.7307 H   0  0  0  0  0  0  0  0  0  0  0  0
    2.5335   -2.0811   -2.3439 H   0  0  0  0  0  0  0  0  0  0  0  0
    2.8041    0.3717   -2.1472 H   0  0  0  0  0  0  0  0  0  0  0  0
    3.6074   -0.4614   -0.7939 H   0  0  0  0  0  0  0  0  0  0  0  0
   -0.0908   -3.1657   -1.9180 H   0  0  0  0  0  0  0  0  0  0  0  0
   -1.0378   -2.1853   -3.0627 H   0  0  0  0  0  0  0  0  0  0  0  0
    1.9793   -4.2293   -2.6094 H   0  0  0  0  0  0  0  0  0  0  0  0
    3.2819   -5.1571   -4.4817 H   0  0  0  0  0  0  0  0  0  0  0  0
    2.7984   -4.4469   -6.7893 H   0  0  0  0  0  0  0  0  0  0  0  0
    1.0117   -2.8094   -7.2247 H   0  0  0  0  0  0  0  0  0  0  0  0
   -0.2966   -1.8879   -5.3531 H   0  0  0  0  0  0  0  0  0  0  0  0
    3.5708    1.0712    1.7363 H   0  0  0  0  0  0  0  0  0  0  0  0
    4.4352    1.0152    0.1814 H   0  0  0  0  0  0  0  0  0  0  0  0
    4.6463    3.5438    5.0662 H   0  0  0  0  0  0  0  0  0  0  0  0
    3.3022    2.3884    6.7714 H   0  0  0  0  0  0  0  0  0  0  0  0
    0.9800    0.5320    3.7113 H   0  0  0  0  0  0  0  0  0  0  0  0
    2.3048    1.6861    1.9901 H   0  0  0  0  0  0  0  0  0  0  0  0
    4.0875    5.4301    0.5008 H   0  0  0  0  0  0  0  0  0  0  0  0
    5.2989    6.6600   -1.2533 H   0  0  0  0  0  0  0  0  0  0  0  0
    7.0081    5.5159   -2.6050 H   0  0  0  0  0  0  0  0  0  0  0  0
    7.5102    3.1396   -2.2080 H   0  0  0  0  0  0  0  0  0  0  0  0
    6.3117    1.9032   -0.4495 H   0  0  0  0  0  0  0  0  0  0  0  0
  1  2  1  0  0  0  0
  1 15  1  0  0  0  0
  1 34  1  0  0  0  0
  1 35  1  0  0  0  0
  2  3  1  0  0  0  0
  2  7  1  0  0  0  0
  2 36  1  0  0  0  0
  3  4  1  0  0  0  0
  3 37  1  0  0  0  0
  3 38  1  0  0  0  0
  4  5  1  0  0  0  0
  4 39  1  0  0  0  0
  4 40  1  0  0  0  0
  5  6  1  0  0  0  0
  5  8  1  0  0  0  0
  6  7  1  0  0  0  0
  6 41  1  0  0  0  0
  6 42  1  0  0  0  0
  7 43  1  0  0  0  0
  7 44  1  0  0  0  0
  8  9  1  0  0  0  0
  8 45  1  0  0  0  0
  8 46  1  0  0  0  0
  9 10  2  0  0  0  0
  9 14  1  0  0  0  0
 10 11  1  0  0  0  0
 10 47  1  0  0  0  0
 11 12  2  0  0  0  0
 11 48  1  0  0  0  0
 12 13  1  0  0  0  0
 12 49  1  0  0  0  0
 13 14  2  0  0  0  0
 13 50  1  0  0  0  0
 14 51  1  0  0  0  0
 15 16  1  0  0  0  0
 15 52  1  0  0  0  0
 15 53  1  0  0  0  0
 16 17  1  0  0  0  0
 16 28  1  0  0  0  0
 17 18  2  0  0  0  0
 17 19  1  0  0  0  0
 19 20  2  0  0  0  0
 19 24  1  0  0  0  0
 20 21  1  0  0  0  0
 20 54  1  0  0  0  0
 21 22  2  0  0  0  0
 21 55  1  0  0  0  0
 22 23  1  0  0  0  0
 22 25  1  0  0  0  0
 23 24  2  0  0  0  0
 23 56  1  0  0  0  0
 24 57  1  0  0  0  0
 25 26  2  0  0  0  0
 25 27  1  0  0  0  0
 28 29  2  0  0  0  0
 28 33  1  0  0  0  0
 29 30  1  0  0  0  0
 29 58  1  0  0  0  0
 30 31  2  0  0  0  0
 30 59  1  0  0  0  0
 31 32  1  0  0  0  0
 31 60  1  0  0  0  0
 32 33  2  0  0  0  0
 32 61  1  0  0  0  0
 33 62  1  0  0  0  0
M  CHG  2  25   1  27  -1
M  END
>  <Activity>
8.26761

>  <set>
1

>  <Min_dist>
999.9

>  <Avg_dist>
999.9

$$$$
1-3F
 Wcorina  11170919223D 1   1.00000     0.00000              
CORINA evaluation license 3.46 0067  05.08.2008
 66 69  0  0  0  0  0  0  0  0999 V2000
    0.7261    1.3712   -0.5080 C   0  0  0  0  0  0  0  0  0  0  0  0
    0.7352   -0.1228   -0.1778 C   0  0  0  0  0  0  0  0  0  0  0  0
   -0.5374   -0.7755   -0.7246 C   0  0  0  0  0  0  0  0  0  0  0  0
   -0.4941   -2.2794   -0.4450 C   0  0  0  0  0  0  0  0  0  0  0  0
    0.6911   -2.8638   -1.0854 N   0  0  0  0  0  0  0  0  0  0  0  0
    1.9272   -2.2861   -0.5424 C   0  0  0  0  0  0  0  0  0  0  0  0
    1.9562   -0.7823   -0.8249 C   0  0  0  0  0  0  0  0  0  0  0  0
    0.6923   -4.3270   -0.9553 C   0  0  0  0  0  0  0  0  0  0  0  0
    1.7779   -4.9077   -1.8245 C   0  0  0  0  0  0  0  0  0  0  0  0
    3.0485   -5.0924   -1.3124 C   0  0  0  0  0  0  0  0  0  0  0  0
    4.0443   -5.6251   -2.1096 C   0  0  0  0  0  0  0  0  0  0  0  0
    3.7693   -5.9734   -3.4188 C   0  0  0  0  0  0  0  0  0  0  0  0
    2.4984   -5.7895   -3.9306 C   0  0  0  0  0  0  0  0  0  0  0  0
    1.5016   -5.2609   -3.1321 C   0  0  0  0  0  0  0  0  0  0  0  0
    1.9345    2.0452    0.1449 C   0  0  0  0  0  0  0  0  0  0  0  0
    1.8456    3.4953   -0.0432 N   0  0  0  0  0  0  0  0  0  0  0  0
    1.5442    4.2931    1.0004 C   0  0  0  0  0  0  0  0  0  0  0  0
    1.4795    5.4944    0.8466 O   0  0  0  0  0  0  0  0  0  0  0  0
    1.2876    3.6924    2.3585 C   0  0  0  0  0  0  0  0  0  0  0  0
    1.3953    4.7823    3.4269 C   0  0  0  0  0  0  0  0  0  0  0  0
    1.1348    4.1725    4.8057 C   0  0  0  0  0  0  0  0  0  0  0  0
   -0.2688    3.5642    4.8374 C   0  0  0  0  0  0  0  0  0  0  0  0
   -0.3765    2.4743    3.7690 C   0  0  0  0  0  0  0  0  0  0  0  0
   -0.1160    3.0841    2.3902 C   0  0  0  0  0  0  0  0  0  0  0  0
    2.0736    4.0522   -1.3065 C   0  0  0  0  0  0  0  0  0  0  0  0
    1.8175    5.3987   -1.5299 C   0  0  0  0  0  0  0  0  0  0  0  0
    2.0436    5.9452   -2.7780 C   0  0  0  0  0  0  0  0  0  0  0  0
    2.5240    5.1532   -3.8046 C   0  0  0  0  0  0  0  0  0  0  0  0
    2.7796    3.8119   -3.5855 C   0  0  0  0  0  0  0  0  0  0  0  0
    2.5619    3.2608   -2.3379 C   0  0  0  0  0  0  0  0  0  0  0  0
    0.7754    1.5047   -1.5886 H   0  0  0  0  0  0  0  0  0  0  0  0
   -0.1907    1.8217   -0.1277 H   0  0  0  0  0  0  0  0  0  0  0  0
    0.7778   -0.2567    0.9031 H   0  0  0  0  0  0  0  0  0  0  0  0
   -1.4088   -0.3394   -0.2361 H   0  0  0  0  0  0  0  0  0  0  0  0
   -0.5998   -0.6068   -1.7997 H   0  0  0  0  0  0  0  0  0  0  0  0
   -0.4456   -2.4476    0.6309 H   0  0  0  0  0  0  0  0  0  0  0  0
   -1.3923   -2.7494   -0.8457 H   0  0  0  0  0  0  0  0  0  0  0  0
    1.9643   -2.4542    0.5339 H   0  0  0  0  0  0  0  0  0  0  0  0
    2.7877   -2.7609   -1.0139 H   0  0  0  0  0  0  0  0  0  0  0  0
    1.9330   -0.6138   -1.9016 H   0  0  0  0  0  0  0  0  0  0  0  0
    2.8664   -0.3512   -0.4080 H   0  0  0  0  0  0  0  0  0  0  0  0
    0.8747   -4.5992    0.0843 H   0  0  0  0  0  0  0  0  0  0  0  0
   -0.2743   -4.7205   -1.2698 H   0  0  0  0  0  0  0  0  0  0  0  0
    3.2634   -4.8203   -0.2896 H   0  0  0  0  0  0  0  0  0  0  0  0
    5.0372   -5.7687   -1.7098 H   0  0  0  0  0  0  0  0  0  0  0  0
    4.5475   -6.3889   -4.0419 H   0  0  0  0  0  0  0  0  0  0  0  0
    2.2837   -6.0613   -4.9536 H   0  0  0  0  0  0  0  0  0  0  0  0
    0.5077   -5.1207   -3.5308 H   0  0  0  0  0  0  0  0  0  0  0  0
    1.9458    1.8171    1.2108 H   0  0  0  0  0  0  0  0  0  0  0  0
    2.8502    1.6745   -0.3157 H   0  0  0  0  0  0  0  0  0  0  0  0
    2.0251    2.9148    2.5571 H   0  0  0  0  0  0  0  0  0  0  0  0
    2.3952    5.2156    3.4043 H   0  0  0  0  0  0  0  0  0  0  0  0
    0.6578    5.5599    3.2283 H   0  0  0  0  0  0  0  0  0  0  0  0
    1.8723    3.3948    5.0043 H   0  0  0  0  0  0  0  0  0  0  0  0
    1.2115    4.9489    5.5668 H   0  0  0  0  0  0  0  0  0  0  0  0
   -0.4544    3.1297    5.8196 H   0  0  0  0  0  0  0  0  0  0  0  0
   -1.0063    4.3418    4.6388 H   0  0  0  0  0  0  0  0  0  0  0  0
    0.3610    1.6967    3.9676 H   0  0  0  0  0  0  0  0  0  0  0  0
   -1.3764    2.0410    3.7916 H   0  0  0  0  0  0  0  0  0  0  0  0
   -0.8535    3.8617    2.1916 H   0  0  0  0  0  0  0  0  0  0  0  0
   -0.1927    2.3076    1.6291 H   0  0  0  0  0  0  0  0  0  0  0  0
    1.4416    6.0176   -0.7287 H   0  0  0  0  0  0  0  0  0  0  0  0
    1.8446    6.9923   -2.9524 H   0  0  0  0  0  0  0  0  0  0  0  0
    2.6996    5.5829   -4.7798 H   0  0  0  0  0  0  0  0  0  0  0  0
    3.1541    3.1958   -4.3895 H   0  0  0  0  0  0  0  0  0  0  0  0
    2.7666    2.2144   -2.1660 H   0  0  0  0  0  0  0  0  0  0  0  0
  1  2  1  0  0  0  0
  1 15  1  0  0  0  0
  1 31  1  0  0  0  0
  1 32  1  0  0  0  0
  2  3  1  0  0  0  0
  2  7  1  0  0  0  0
  2 33  1  0  0  0  0
  3  4  1  0  0  0  0
  3 34  1  0  0  0  0
  3 35  1  0  0  0  0
  4  5  1  0  0  0  0
  4 36  1  0  0  0  0
  4 37  1  0  0  0  0
  5  6  1  0  0  0  0
  5  8  1  0  0  0  0
  6  7  1  0  0  0  0
  6 38  1  0  0  0  0
  6 39  1  0  0  0  0
  7 40  1  0  0  0  0
  7 41  1  0  0  0  0
  8  9  1  0  0  0  0
  8 42  1  0  0  0  0
  8 43  1  0  0  0  0
  9 10  2  0  0  0  0
  9 14  1  0  0  0  0
 10 11  1  0  0  0  0
 10 44  1  0  0  0  0
 11 12  2  0  0  0  0
 11 45  1  0  0  0  0
 12 13  1  0  0  0  0
 12 46  1  0  0  0  0
 13 14  2  0  0  0  0
 13 47  1  0  0  0  0
 14 48  1  0  0  0  0
 15 16  1  0  0  0  0
 15 49  1  0  0  0  0
 15 50  1  0  0  0  0
 16 17  1  0  0  0  0
 16 25  1  0  0  0  0
 17 18  2  0  0  0  0
 17 19  1  0  0  0  0
 19 20  1  0  0  0  0
 19 24  1  0  0  0  0
 19 51  1  0  0  0  0
 20 21  1  0  0  0  0
 20 52  1  0  0  0  0
 20 53  1  0  0  0  0
 21 22  1  0  0  0  0
 21 54  1  0  0  0  0
 21 55  1  0  0  0  0
 22 23  1  0  0  0  0
 22 56  1  0  0  0  0
 22 57  1  0  0  0  0
 23 24  1  0  0  0  0
 23 58  1  0  0  0  0
 23 59  1  0  0  0  0
 24 60  1  0  0  0  0
 24 61  1  0  0  0  0
 25 26  2  0  0  0  0
 25 30  1  0  0  0  0
 26 27  1  0  0  0  0
 26 62  1  0  0  0  0
 27 28  2  0  0  0  0
 27 63  1  0  0  0  0
 28 29  1  0  0  0  0
 28 64  1  0  0  0  0
 29 30  2  0  0  0  0
 29 65  1  0  0  0  0
 30 66  1  0  0  0  0
M  END
>  <Activity>
5.02687

>  <set>
1

>  <Min_dist>
999.9

>  <Avg_dist>
999.9

$$$$
1-3G
 Wcorina  11170919223D 1   1.00000     0.00000              
CORINA evaluation license 3.46 0067  05.08.2008
 53 55  0  0  0  0  0  0  0  0999 V2000
   -0.0824    1.5690    0.1503 C   0  0  0  0  0  0  0  0  0  0  0  0
   -0.1141    0.0404    0.2095 C   0  0  0  0  0  0  0  0  0  0  0  0
   -1.5539   -0.4335    0.4258 C   0  0  0  0  0  0  0  0  0  0  0  0
   -1.5880   -1.9635    0.4233 C   0  0  0  0  0  0  0  0  0  0  0  0
   -1.0765   -2.4636   -0.8592 N   0  0  0  0  0  0  0  0  0  0  0  0
    0.3202   -2.0608   -1.0672 C   0  0  0  0  0  0  0  0  0  0  0  0
    0.4112   -0.5337   -1.1092 C   0  0  0  0  0  0  0  0  0  0  0  0
   -1.2231   -3.9224   -0.9515 C   0  0  0  0  0  0  0  0  0  0  0  0
   -0.9211   -4.3695   -2.3586 C   0  0  0  0  0  0  0  0  0  0  0  0
    0.3710   -4.7088   -2.7138 C   0  0  0  0  0  0  0  0  0  0  0  0
    0.6480   -5.1189   -4.0045 C   0  0  0  0  0  0  0  0  0  0  0  0
   -0.3672   -5.1901   -4.9400 C   0  0  0  0  0  0  0  0  0  0  0  0
   -1.6595   -4.8516   -4.5846 C   0  0  0  0  0  0  0  0  0  0  0  0
   -1.9373   -4.4457   -3.2927 C   0  0  0  0  0  0  0  0  0  0  0  0
    1.3686    2.0458    0.0593 C   0  0  0  0  0  0  0  0  0  0  0  0
    1.3989    3.5094    0.0027 N   0  0  0  0  0  0  0  0  0  0  0  0
    1.3737    4.2286    1.1422 C   0  0  0  0  0  0  0  0  0  0  0  0
    1.5138    5.4327    1.1026 O   0  0  0  0  0  0  0  0  0  0  0  0
    1.1715    3.5367    2.4656 C   0  0  0  0  0  0  0  0  0  0  0  0
    1.4541    4.1606   -1.2346 C   0  0  0  0  0  0  0  0  0  0  0  0
    1.3193    5.5412   -1.3009 C   0  0  0  0  0  0  0  0  0  0  0  0
    1.3741    6.1810   -2.5236 C   0  0  0  0  0  0  0  0  0  0  0  0
    1.5626    5.4483   -3.6812 C   0  0  0  0  0  0  0  0  0  0  0  0
    1.6967    4.0735   -3.6186 C   0  0  0  0  0  0  0  0  0  0  0  0
    1.6494    3.4284   -2.3983 C   0  0  0  0  0  0  0  0  0  0  0  0
   -0.6326    1.9101   -0.7266 H   0  0  0  0  0  0  0  0  0  0  0  0
   -0.5432    1.9770    1.0498 H   0  0  0  0  0  0  0  0  0  0  0  0
    0.5108   -0.3052    1.0330 H   0  0  0  0  0  0  0  0  0  0  0  0
   -1.9190   -0.0630    1.3837 H   0  0  0  0  0  0  0  0  0  0  0  0
   -2.1864   -0.0541   -0.3767 H   0  0  0  0  0  0  0  0  0  0  0  0
   -0.9663   -2.3420    1.2347 H   0  0  0  0  0  0  0  0  0  0  0  0
   -2.6140   -2.3042    0.5628 H   0  0  0  0  0  0  0  0  0  0  0  0
    0.9329   -2.4388   -0.2488 H   0  0  0  0  0  0  0  0  0  0  0  0
    0.6802   -2.4721   -2.0103 H   0  0  0  0  0  0  0  0  0  0  0  0
   -0.1903   -0.1559   -1.9359 H   0  0  0  0  0  0  0  0  0  0  0  0
    1.4502   -0.2348   -1.2480 H   0  0  0  0  0  0  0  0  0  0  0  0
   -0.5290   -4.4017   -0.2612 H   0  0  0  0  0  0  0  0  0  0  0  0
   -2.2443   -4.2021   -0.6927 H   0  0  0  0  0  0  0  0  0  0  0  0
    1.1642   -4.6532   -1.9829 H   0  0  0  0  0  0  0  0  0  0  0  0
    1.6577   -5.3833   -4.2821 H   0  0  0  0  0  0  0  0  0  0  0  0
   -0.1507   -5.5098   -5.9486 H   0  0  0  0  0  0  0  0  0  0  0  0
   -2.4526   -4.9069   -5.3156 H   0  0  0  0  0  0  0  0  0  0  0  0
   -2.9476   -4.1848   -3.0141 H   0  0  0  0  0  0  0  0  0  0  0  0
    1.9188    1.7047    0.9363 H   0  0  0  0  0  0  0  0  0  0  0  0
    1.8294    1.6377   -0.8402 H   0  0  0  0  0  0  0  0  0  0  0  0
    1.1528    2.4577    2.3123 H   0  0  0  0  0  0  0  0  0  0  0  0
    1.9892    3.7940    3.1388 H   0  0  0  0  0  0  0  0  0  0  0  0
    0.2261    3.8579    2.9028 H   0  0  0  0  0  0  0  0  0  0  0  0
    1.1714    6.1139   -0.3973 H   0  0  0  0  0  0  0  0  0  0  0  0
    1.2694    7.2547   -2.5758 H   0  0  0  0  0  0  0  0  0  0  0  0
    1.6048    5.9510   -4.6361 H   0  0  0  0  0  0  0  0  0  0  0  0
    1.8431    3.5040   -4.5245 H   0  0  0  0  0  0  0  0  0  0  0  0
    1.7593    2.3551   -2.3495 H   0  0  0  0  0  0  0  0  0  0  0  0
  1  2  1  0  0  0  0
  1 15  1  0  0  0  0
  1 26  1  0  0  0  0
  1 27  1  0  0  0  0
  2  3  1  0  0  0  0
  2  7  1  0  0  0  0
  2 28  1  0  0  0  0
  3  4  1  0  0  0  0
  3 29  1  0  0  0  0
  3 30  1  0  0  0  0
  4  5  1  0  0  0  0
  4 31  1  0  0  0  0
  4 32  1  0  0  0  0
  5  6  1  0  0  0  0
  5  8  1  0  0  0  0
  6  7  1  0  0  0  0
  6 33  1  0  0  0  0
  6 34  1  0  0  0  0
  7 35  1  0  0  0  0
  7 36  1  0  0  0  0
  8  9  1  0  0  0  0
  8 37  1  0  0  0  0
  8 38  1  0  0  0  0
  9 10  2  0  0  0  0
  9 14  1  0  0  0  0
 10 11  1  0  0  0  0
 10 39  1  0  0  0  0
 11 12  2  0  0  0  0
 11 40  1  0  0  0  0
 12 13  1  0  0  0  0
 12 41  1  0  0  0  0
 13 14  2  0  0  0  0
 13 42  1  0  0  0  0
 14 43  1  0  0  0  0
 15 16  1  0  0  0  0
 15 44  1  0  0  0  0
 15 45  1  0  0  0  0
 16 17  1  0  0  0  0
 16 20  1  0  0  0  0
 17 18  2  0  0  0  0
 17 19  1  0  0  0  0
 19 46  1  0  0  0  0
 19 47  1  0  0  0  0
 19 48  1  0  0  0  0
 20 21  2  0  0  0  0
 20 25  1  0  0  0  0
 21 22  1  0  0  0  0
 21 49  1  0  0  0  0
 22 23  2  0  0  0  0
 22 50  1  0  0  0  0
 23 24  1  0  0  0  0
 23 51  1  0  0  0  0
 24 25  2  0  0  0  0
 24 52  1  0  0  0  0
 25 53  1  0  0  0  0
M  END
>  <Activity>
7.284

>  <set>
1

>  <Min_dist>
999.9

>  <Avg_dist>
999.9

$$$$
1-3H
 Wcorina  11170919223D 1   1.00000     0.00000              
CORINA evaluation license 3.46 0067  05.08.2008
 56 58  0  0  0  0  0  0  0  0999 V2000
   -0.0444    1.5473    0.1171 C   0  0  0  0  0  0  0  0  0  0  0  0
   -0.0437    0.0185    0.1778 C   0  0  0  0  0  0  0  0  0  0  0  0
   -1.4780   -0.4873    0.3548 C   0  0  0  0  0  0  0  0  0  0  0  0
   -1.4779   -2.0176    0.3536 C   0  0  0  0  0  0  0  0  0  0  0  0
   -0.9200   -2.5074   -0.9134 N   0  0  0  0  0  0  0  0  0  0  0  0
    0.4726   -2.0737   -1.0832 C   0  0  0  0  0  0  0  0  0  0  0  0
    0.5307   -0.5450   -1.1250 C   0  0  0  0  0  0  0  0  0  0  0  0
   -1.0314   -3.9691   -1.0075 C   0  0  0  0  0  0  0  0  0  0  0  0
   -0.6806   -4.4107   -2.4050 C   0  0  0  0  0  0  0  0  0  0  0  0
    0.6281   -4.7214   -2.7237 C   0  0  0  0  0  0  0  0  0  0  0  0
    0.9499   -5.1264   -4.0056 C   0  0  0  0  0  0  0  0  0  0  0  0
   -0.0372   -5.2210   -4.9688 C   0  0  0  0  0  0  0  0  0  0  0  0
   -1.3461   -4.9112   -4.6499 C   0  0  0  0  0  0  0  0  0  0  0  0
   -1.6685   -4.5104   -3.3668 C   0  0  0  0  0  0  0  0  0  0  0  0
    1.3975    2.0563    0.0657 C   0  0  0  0  0  0  0  0  0  0  0  0
    1.3968    3.5202    0.0076 N   0  0  0  0  0  0  0  0  0  0  0  0
    1.4218    4.2398    1.1469 C   0  0  0  0  0  0  0  0  0  0  0  0
    1.5188    5.4479    1.0992 O   0  0  0  0  0  0  0  0  0  0  0  0
    1.3292    3.5434    2.4802 C   0  0  0  0  0  0  0  0  0  0  0  0
    1.3798    4.5820    3.6026 C   0  0  0  0  0  0  0  0  0  0  0  0
    1.3703    4.1712   -1.2307 C   0  0  0  0  0  0  0  0  0  0  0  0
    2.4509    4.0643   -2.0963 C   0  0  0  0  0  0  0  0  0  0  0  0
    2.4216    4.7082   -3.3178 C   0  0  0  0  0  0  0  0  0  0  0  0
    1.3180    5.4591   -3.6790 C   0  0  0  0  0  0  0  0  0  0  0  0
    0.2406    5.5679   -2.8191 C   0  0  0  0  0  0  0  0  0  0  0  0
    0.2609    4.9210   -1.5989 C   0  0  0  0  0  0  0  0  0  0  0  0
   -0.5775    1.8753   -0.7752 H   0  0  0  0  0  0  0  0  0  0  0  0
   -0.5390    1.9458    1.0029 H   0  0  0  0  0  0  0  0  0  0  0  0
    0.5657   -0.3124    1.0188 H   0  0  0  0  0  0  0  0  0  0  0  0
   -1.8777   -0.1241    1.3016 H   0  0  0  0  0  0  0  0  0  0  0  0
   -2.0963   -0.1228   -0.4656 H   0  0  0  0  0  0  0  0  0  0  0  0
   -0.8707   -2.3814    1.1825 H   0  0  0  0  0  0  0  0  0  0  0  0
   -2.4995   -2.3810    0.4652 H   0  0  0  0  0  0  0  0  0  0  0  0
    1.0707   -2.4372   -0.2476 H   0  0  0  0  0  0  0  0  0  0  0  0
    0.8677   -2.4777   -2.0153 H   0  0  0  0  0  0  0  0  0  0  0  0
   -0.0559   -0.1814   -1.9686 H   0  0  0  0  0  0  0  0  0  0  0  0
    1.5662   -0.2231   -1.2354 H   0  0  0  0  0  0  0  0  0  0  0  0
   -0.3463   -4.4322   -0.2974 H   0  0  0  0  0  0  0  0  0  0  0  0
   -2.0529   -4.2713   -0.7767 H   0  0  0  0  0  0  0  0  0  0  0  0
    1.3992   -4.6474   -1.9712 H   0  0  0  0  0  0  0  0  0  0  0  0
    1.9725   -5.3684   -4.2548 H   0  0  0  0  0  0  0  0  0  0  0  0
    0.2143   -5.5367   -5.9705 H   0  0  0  0  0  0  0  0  0  0  0  0
   -2.1172   -4.9848   -5.4025 H   0  0  0  0  0  0  0  0  0  0  0  0
   -2.6917   -4.2719   -3.1167 H   0  0  0  0  0  0  0  0  0  0  0  0
    1.9307    1.7284    0.9580 H   0  0  0  0  0  0  0  0  0  0  0  0
    1.8922    1.6578   -0.8201 H   0  0  0  0  0  0  0  0  0  0  0  0
    0.3908    2.9919    2.5376 H   0  0  0  0  0  0  0  0  0  0  0  0
    2.1645    2.8515    2.5875 H   0  0  0  0  0  0  0  0  0  0  0  0
    0.5445    5.2739    3.4953 H   0  0  0  0  0  0  0  0  0  0  0  0
    1.3128    4.0783    4.5669 H   0  0  0  0  0  0  0  0  0  0  0  0
    2.3182    5.1335    3.5452 H   0  0  0  0  0  0  0  0  0  0  0  0
    3.3134    3.4786   -1.8145 H   0  0  0  0  0  0  0  0  0  0  0  0
    3.2617    4.6255   -3.9915 H   0  0  0  0  0  0  0  0  0  0  0  0
    1.2977    5.9619   -4.6346 H   0  0  0  0  0  0  0  0  0  0  0  0
   -0.6196    6.1556   -3.1038 H   0  0  0  0  0  0  0  0  0  0  0  0
   -0.5831    5.0021   -0.9299 H   0  0  0  0  0  0  0  0  0  0  0  0
  1  2  1  0  0  0  0
  1 15  1  0  0  0  0
  1 27  1  0  0  0  0
  1 28  1  0  0  0  0
  2  3  1  0  0  0  0
  2  7  1  0  0  0  0
  2 29  1  0  0  0  0
  3  4  1  0  0  0  0
  3 30  1  0  0  0  0
  3 31  1  0  0  0  0
  4  5  1  0  0  0  0
  4 32  1  0  0  0  0
  4 33  1  0  0  0  0
  5  6  1  0  0  0  0
  5  8  1  0  0  0  0
  6  7  1  0  0  0  0
  6 34  1  0  0  0  0
  6 35  1  0  0  0  0
  7 36  1  0  0  0  0
  7 37  1  0  0  0  0
  8  9  1  0  0  0  0
  8 38  1  0  0  0  0
  8 39  1  0  0  0  0
  9 10  2  0  0  0  0
  9 14  1  0  0  0  0
 10 11  1  0  0  0  0
 10 40  1  0  0  0  0
 11 12  2  0  0  0  0
 11 41  1  0  0  0  0
 12 13  1  0  0  0  0
 12 42  1  0  0  0  0
 13 14  2  0  0  0  0
 13 43  1  0  0  0  0
 14 44  1  0  0  0  0
 15 16  1  0  0  0  0
 15 45  1  0  0  0  0
 15 46  1  0  0  0  0
 16 17  1  0  0  0  0
 16 21  1  0  0  0  0
 17 18  2  0  0  0  0
 17 19  1  0  0  0  0
 19 20  1  0  0  0  0
 19 47  1  0  0  0  0
 19 48  1  0  0  0  0
 20 49  1  0  0  0  0
 20 50  1  0  0  0  0
 20 51  1  0  0  0  0
 21 22  2  0  0  0  0
 21 26  1  0  0  0  0
 22 23  1  0  0  0  0
 22 52  1  0  0  0  0
 23 24  2  0  0  0  0
 23 53  1  0  0  0  0
 24 25  1  0  0  0  0
 24 54  1  0  0  0  0
 25 26  2  0  0  0  0
 25 55  1  0  0  0  0
 26 56  1  0  0  0  0
M  END
>  <Activity>
6.08092

>  <set>
1

>  <Min_dist>
999.9

>  <Avg_dist>
999.9

$$$$
1-3I
 Wcorina  11170919223D 1   1.00000     0.00000              
CORINA evaluation license 3.46 0067  05.08.2008
 57 59  0  0  0  0  0  0  0  0999 V2000
   -0.0351    1.5426    0.1488 C   0  0  0  0  0  0  0  0  0  0  0  0
   -0.0271    0.0151    0.2372 C   0  0  0  0  0  0  0  0  0  0  0  0
   -1.4595   -0.4944    0.4193 C   0  0  0  0  0  0  0  0  0  0  0  0
   -1.4520   -2.0245    0.4459 C   0  0  0  0  0  0  0  0  0  0  0  0
   -0.8881   -2.5344   -0.8105 N   0  0  0  0  0  0  0  0  0  0  0  0
    0.5029   -2.0970   -0.9842 C   0  0  0  0  0  0  0  0  0  0  0  0
    0.5538   -0.5691   -1.0535 C   0  0  0  0  0  0  0  0  0  0  0  0
   -0.9921   -3.9981   -0.8784 C   0  0  0  0  0  0  0  0  0  0  0  0
   -0.6351   -4.4632   -2.2667 C   0  0  0  0  0  0  0  0  0  0  0  0
    0.6761   -4.7732   -2.5760 C   0  0  0  0  0  0  0  0  0  0  0  0
    1.0035   -5.1997   -3.8494 C   0  0  0  0  0  0  0  0  0  0  0  0
    0.0198   -5.3167   -4.8135 C   0  0  0  0  0  0  0  0  0  0  0  0
   -1.2915   -5.0075   -4.5040 C   0  0  0  0  0  0  0  0  0  0  0  0
   -1.6197   -4.5851   -3.2293 C   0  0  0  0  0  0  0  0  0  0  0  0
    1.4045    2.0577    0.0922 C   0  0  0  0  0  0  0  0  0  0  0  0
    1.3968    3.5202    0.0076 N   0  0  0  0  0  0  0  0  0  0  0  0
    1.4150    4.2604    1.1338 C   0  0  0  0  0  0  0  0  0  0  0  0
    1.5059    5.4679    1.0644 O   0  0  0  0  0  0  0  0  0  0  0  0
    1.3222    3.5879    2.4792 C   0  0  0  0  0  0  0  0  0  0  0  0
    1.3707    4.1485   -1.2423 C   0  0  0  0  0  0  0  0  0  0  0  0
    2.4517    4.0246   -2.1056 C   0  0  0  0  0  0  0  0  0  0  0  0
    2.4258    4.6451   -3.3398 C   0  0  0  0  0  0  0  0  0  0  0  0
    1.3256    5.3901   -3.7185 C   0  0  0  0  0  0  0  0  0  0  0  0
    0.2425    5.5175   -2.8598 C   0  0  0  0  0  0  0  0  0  0  0  0
    0.2622    4.8918   -1.6233 C   0  0  0  0  0  0  0  0  0  0  0  0
   -0.8391    6.2506   -3.2336 O   0  0  0  0  0  0  0  0  0  0  0  0
   -0.7934    6.8625   -4.5241 C   0  0  0  0  0  0  0  0  0  0  0  0
   -0.5672    1.8517   -0.7509 H   0  0  0  0  0  0  0  0  0  0  0  0
   -0.5342    1.9546    1.0258 H   0  0  0  0  0  0  0  0  0  0  0  0
    0.5813   -0.2975    1.0858 H   0  0  0  0  0  0  0  0  0  0  0  0
   -1.8637   -0.1161    1.3582 H   0  0  0  0  0  0  0  0  0  0  0  0
   -2.0772   -0.1478   -0.4093 H   0  0  0  0  0  0  0  0  0  0  0  0
   -0.8455   -2.3702    1.2829 H   0  0  0  0  0  0  0  0  0  0  0  0
   -2.4721   -2.3907    0.5611 H   0  0  0  0  0  0  0  0  0  0  0  0
    1.1003   -2.4424   -0.1405 H   0  0  0  0  0  0  0  0  0  0  0  0
    0.9027   -2.5159   -1.9077 H   0  0  0  0  0  0  0  0  0  0  0  0
   -0.0322   -0.2237   -1.9053 H   0  0  0  0  0  0  0  0  0  0  0  0
    1.5880   -0.2441   -1.1668 H   0  0  0  0  0  0  0  0  0  0  0  0
   -0.3068   -4.4449   -0.1581 H   0  0  0  0  0  0  0  0  0  0  0  0
   -2.0128   -4.3011   -0.6450 H   0  0  0  0  0  0  0  0  0  0  0  0
    1.4446   -4.6818   -1.8228 H   0  0  0  0  0  0  0  0  0  0  0  0
    2.0280   -5.4413   -4.0913 H   0  0  0  0  0  0  0  0  0  0  0  0
    0.2757   -5.6492   -5.8086 H   0  0  0  0  0  0  0  0  0  0  0  0
   -2.0601   -5.0986   -5.2573 H   0  0  0  0  0  0  0  0  0  0  0  0
   -2.6448   -4.3472   -2.9864 H   0  0  0  0  0  0  0  0  0  0  0  0
    1.9366    1.7485    0.9919 H   0  0  0  0  0  0  0  0  0  0  0  0
    1.9036    1.6456   -0.7848 H   0  0  0  0  0  0  0  0  0  0  0  0
    2.3242    3.3504    2.8365 H   0  0  0  0  0  0  0  0  0  0  0  0
    0.8331    4.2571    3.1870 H   0  0  0  0  0  0  0  0  0  0  0  0
    0.7422    2.6696    2.3871 H   0  0  0  0  0  0  0  0  0  0  0  0
    3.3130    3.4431   -1.8118 H   0  0  0  0  0  0  0  0  0  0  0  0
    3.2674    4.5479   -4.0096 H   0  0  0  0  0  0  0  0  0  0  0  0
    1.3084    5.8743   -4.6837 H   0  0  0  0  0  0  0  0  0  0  0  0
   -0.5815    4.9861   -0.9557 H   0  0  0  0  0  0  0  0  0  0  0  0
    0.0545    7.5458   -4.5725 H   0  0  0  0  0  0  0  0  0  0  0  0
   -0.6834    6.0925   -5.2877 H   0  0  0  0  0  0  0  0  0  0  0  0
   -1.7164    7.4161   -4.6966 H   0  0  0  0  0  0  0  0  0  0  0  0
  1  2  1  0  0  0  0
  1 15  1  0  0  0  0
  1 28  1  0  0  0  0
  1 29  1  0  0  0  0
  2  3  1  0  0  0  0
  2  7  1  0  0  0  0
  2 30  1  0  0  0  0
  3  4  1  0  0  0  0
  3 31  1  0  0  0  0
  3 32  1  0  0  0  0
  4  5  1  0  0  0  0
  4 33  1  0  0  0  0
  4 34  1  0  0  0  0
  5  6  1  0  0  0  0
  5  8  1  0  0  0  0
  6  7  1  0  0  0  0
  6 35  1  0  0  0  0
  6 36  1  0  0  0  0
  7 37  1  0  0  0  0
  7 38  1  0  0  0  0
  8  9  1  0  0  0  0
  8 39  1  0  0  0  0
  8 40  1  0  0  0  0
  9 10  2  0  0  0  0
  9 14  1  0  0  0  0
 10 11  1  0  0  0  0
 10 41  1  0  0  0  0
 11 12  2  0  0  0  0
 11 42  1  0  0  0  0
 12 13  1  0  0  0  0
 12 43  1  0  0  0  0
 13 14  2  0  0  0  0
 13 44  1  0  0  0  0
 14 45  1  0  0  0  0
 15 16  1  0  0  0  0
 15 46  1  0  0  0  0
 15 47  1  0  0  0  0
 16 17  1  0  0  0  0
 16 20  1  0  0  0  0
 17 18  2  0  0  0  0
 17 19  1  0  0  0  0
 19 48  1  0  0  0  0
 19 49  1  0  0  0  0
 19 50  1  0  0  0  0
 20 21  2  0  0  0  0
 20 25  1  0  0  0  0
 21 22  1  0  0  0  0
 21 51  1  0  0  0  0
 22 23  2  0  0  0  0
 22 52  1  0  0  0  0
 23 24  1  0  0  0  0
 23 53  1  0  0  0  0
 24 25  2  0  0  0  0
 24 26  1  0  0  0  0
 25 54  1  0  0  0  0
 26 27  1  0  0  0  0
 27 55  1  0  0  0  0
 27 56  1  0  0  0  0
 27 57  1  0  0  0  0
M  END
>  <Activity>
7.33724

>  <set>
1

>  <Min_dist>
999.9

>  <Avg_dist>
999.9

$$$$
1-3L
 Wcorina  11170919223D 1   1.00000     0.00000              
CORINA evaluation license 3.46 0067  05.08.2008
 53 55  0  0  0  0  0  0  0  0999 V2000
   -0.0824    1.5690    0.1499 C   0  0  0  0  0  0  0  0  0  0  0  0
   -0.1142    0.0404    0.2088 C   0  0  0  0  0  0  0  0  0  0  0  0
   -1.5540   -0.4335    0.4250 C   0  0  0  0  0  0  0  0  0  0  0  0
   -1.5881   -1.9635    0.4221 C   0  0  0  0  0  0  0  0  0  0  0  0
   -1.0767   -2.4634   -0.8604 N   0  0  0  0  0  0  0  0  0  0  0  0
    0.3200   -2.0605   -1.0684 C   0  0  0  0  0  0  0  0  0  0  0  0
    0.4111   -0.5334   -1.1100 C   0  0  0  0  0  0  0  0  0  0  0  0
   -1.2233   -3.9221   -0.9531 C   0  0  0  0  0  0  0  0  0  0  0  0
   -0.9214   -4.3689   -2.3604 C   0  0  0  0  0  0  0  0  0  0  0  0
    0.3707   -4.7082   -2.7156 C   0  0  0  0  0  0  0  0  0  0  0  0
    0.6477   -5.1179   -4.0064 C   0  0  0  0  0  0  0  0  0  0  0  0
   -0.3676   -5.1889   -4.9419 C   0  0  0  0  0  0  0  0  0  0  0  0
   -1.6599   -4.8505   -4.5864 C   0  0  0  0  0  0  0  0  0  0  0  0
   -1.9376   -4.4448   -3.2944 C   0  0  0  0  0  0  0  0  0  0  0  0
    1.3685    2.0458    0.0590 C   0  0  0  0  0  0  0  0  0  0  0  0
    1.3989    3.5094    0.0027 N   0  0  0  0  0  0  0  0  0  0  0  0
    1.3738    4.2284    1.1424 C   0  0  0  0  0  0  0  0  0  0  0  0
    1.5139    5.4325    1.1031 O   0  0  0  0  0  0  0  0  0  0  0  0
    1.1715    3.5361    2.4656 C   0  0  0  0  0  0  0  0  0  0  0  0
    1.4541    4.1614   -1.2354 C   0  0  0  0  0  0  0  0  0  0  0  0
    1.3192    5.5418   -1.3007 C   0  0  0  0  0  0  0  0  0  0  0  0
    1.3744    6.1830   -2.5227 C   0  0  0  0  0  0  0  0  0  0  0  0
    1.5641    5.4502   -3.6823 C   0  0  0  0  0  0  0  0  0  0  0  0
    1.6988    4.0735   -3.6192 C   0  0  0  0  0  0  0  0  0  0  0  0
    1.6495    3.4290   -2.3987 C   0  0  0  0  0  0  0  0  0  0  0  0
    1.6173    6.0793   -4.8767 F   0  0  0  0  0  0  0  0  0  0  0  0
   -0.6327    1.9103   -0.7269 H   0  0  0  0  0  0  0  0  0  0  0  0
   -0.5433    1.9769    1.0496 H   0  0  0  0  0  0  0  0  0  0  0  0
    0.5107   -0.3054    1.0322 H   0  0  0  0  0  0  0  0  0  0  0  0
   -1.9190   -0.0632    1.3830 H   0  0  0  0  0  0  0  0  0  0  0  0
   -2.1865   -0.0539   -0.3774 H   0  0  0  0  0  0  0  0  0  0  0  0
   -0.9664   -2.3422    1.2334 H   0  0  0  0  0  0  0  0  0  0  0  0
   -2.6141   -2.3042    0.5616 H   0  0  0  0  0  0  0  0  0  0  0  0
    0.9328   -2.4388   -0.2502 H   0  0  0  0  0  0  0  0  0  0  0  0
    0.6800   -2.4717   -2.0116 H   0  0  0  0  0  0  0  0  0  0  0  0
   -0.1905   -0.1554   -1.9367 H   0  0  0  0  0  0  0  0  0  0  0  0
    1.4501   -0.2345   -1.2488 H   0  0  0  0  0  0  0  0  0  0  0  0
   -0.5292   -4.4016   -0.2629 H   0  0  0  0  0  0  0  0  0  0  0  0
   -2.2445   -4.2018   -0.6943 H   0  0  0  0  0  0  0  0  0  0  0  0
    1.1639   -4.6527   -1.9847 H   0  0  0  0  0  0  0  0  0  0  0  0
    1.6573   -5.3823   -4.2842 H   0  0  0  0  0  0  0  0  0  0  0  0
   -0.1511   -5.5084   -5.9506 H   0  0  0  0  0  0  0  0  0  0  0  0
   -2.4530   -4.9056   -5.3174 H   0  0  0  0  0  0  0  0  0  0  0  0
   -2.9479   -4.1840   -3.0157 H   0  0  0  0  0  0  0  0  0  0  0  0
    1.9188    1.7045    0.9358 H   0  0  0  0  0  0  0  0  0  0  0  0
    1.8293    1.6379   -0.8406 H   0  0  0  0  0  0  0  0  0  0  0  0
    1.1529    2.4572    2.3121 H   0  0  0  0  0  0  0  0  0  0  0  0
    1.9893    3.7932    3.1389 H   0  0  0  0  0  0  0  0  0  0  0  0
    0.2262    3.8573    2.9029 H   0  0  0  0  0  0  0  0  0  0  0  0
    1.1709    6.1137   -0.3966 H   0  0  0  0  0  0  0  0  0  0  0  0
    1.2692    7.2567   -2.5740 H   0  0  0  0  0  0  0  0  0  0  0  0
    1.8463    3.5037   -4.5248 H   0  0  0  0  0  0  0  0  0  0  0  0
    1.7587    2.3557   -2.3496 H   0  0  0  0  0  0  0  0  0  0  0  0
  1  2  1  0  0  0  0
  1 15  1  0  0  0  0
  1 27  1  0  0  0  0
  1 28  1  0  0  0  0
  2  3  1  0  0  0  0
  2  7  1  0  0  0  0
  2 29  1  0  0  0  0
  3  4  1  0  0  0  0
  3 30  1  0  0  0  0
  3 31  1  0  0  0  0
  4  5  1  0  0  0  0
  4 32  1  0  0  0  0
  4 33  1  0  0  0  0
  5  6  1  0  0  0  0
  5  8  1  0  0  0  0
  6  7  1  0  0  0  0
  6 34  1  0  0  0  0
  6 35  1  0  0  0  0
  7 36  1  0  0  0  0
  7 37  1  0  0  0  0
  8  9  1  0  0  0  0
  8 38  1  0  0  0  0
  8 39  1  0  0  0  0
  9 10  2  0  0  0  0
  9 14  1  0  0  0  0
 10 11  1  0  0  0  0
 10 40  1  0  0  0  0
 11 12  2  0  0  0  0
 11 41  1  0  0  0  0
 12 13  1  0  0  0  0
 12 42  1  0  0  0  0
 13 14  2  0  0  0  0
 13 43  1  0  0  0  0
 14 44  1  0  0  0  0
 15 16  1  0  0  0  0
 15 45  1  0  0  0  0
 15 46  1  0  0  0  0
 16 17  1  0  0  0  0
 16 20  1  0  0  0  0
 17 18  2  0  0  0  0
 17 19  1  0  0  0  0
 19 47  1  0  0  0  0
 19 48  1  0  0  0  0
 19 49  1  0  0  0  0
 20 21  2  0  0  0  0
 20 25  1  0  0  0  0
 21 22  1  0  0  0  0
 21 50  1  0  0  0  0
 22 23  2  0  0  0  0
 22 51  1  0  0  0  0
 23 24  1  0  0  0  0
 23 26  1  0  0  0  0
 24 25  2  0  0  0  0
 24 52  1  0  0  0  0
 25 53  1  0  0  0  0
M  END
>  <Activity>
6.68825

>  <set>
1

>  <Min_dist>
999.9

>  <Avg_dist>
999.9

$$$$
1-3M
 Wcorina  11170919223D 1   1.00000     0.00000              
CORINA evaluation license 3.46 0067  05.08.2008
 54 56  0  0  0  0  0  0  0  0999 V2000
   -0.0187    1.5258    0.0104 C   0  0  0  0  0  0  0  0  0  0  0  0
    0.0021   -0.0041    0.0020 C   0  0  0  0  0  0  0  0  0  0  0  0
   -1.4273   -0.5360    0.1386 C   0  0  0  0  0  0  0  0  0  0  0  0
   -1.4064   -2.0646    0.0684 C   0  0  0  0  0  0  0  0  0  0  0  0
   -0.8273   -2.4891   -1.2126 N   0  0  0  0  0  0  0  0  0  0  0  0
    0.5612   -2.0301   -1.3457 C   0  0  0  0  0  0  0  0  0  0  0  0
    0.5991   -0.5005   -1.3177 C   0  0  0  0  0  0  0  0  0  0  0  0
   -0.9178   -3.9464   -1.3740 C   0  0  0  0  0  0  0  0  0  0  0  0
   -0.5449   -4.3196   -2.7856 C   0  0  0  0  0  0  0  0  0  0  0  0
    0.7715   -4.5985   -3.1020 C   0  0  0  0  0  0  0  0  0  0  0  0
    1.1135   -4.9408   -4.3969 C   0  0  0  0  0  0  0  0  0  0  0  0
    0.1391   -5.0046   -5.3753 C   0  0  0  0  0  0  0  0  0  0  0  0
   -1.1775   -4.7266   -5.0587 C   0  0  0  0  0  0  0  0  0  0  0  0
   -1.5202   -4.3885   -3.7629 C   0  0  0  0  0  0  0  0  0  0  0  0
    1.4167    2.0553   -0.0004 C   0  0  0  0  0  0  0  0  0  0  0  0
    1.3968    3.5202    0.0076 N   0  0  0  0  0  0  0  0  0  0  0  0
    1.3990    4.2458    1.2803 C   0  0  0  0  0  0  0  0  0  0  0  0
    2.8421    4.5180    1.7097 C   0  0  0  0  0  0  0  0  0  0  0  0
    1.3758    4.2250   -1.1981 C   0  0  0  0  0  0  0  0  0  0  0  0
    1.3570    5.6140   -1.1922 C   0  0  0  0  0  0  0  0  0  0  0  0
    1.3367    6.3077   -2.3862 C   0  0  0  0  0  0  0  0  0  0  0  0
    1.3351    5.6212   -3.5866 C   0  0  0  0  0  0  0  0  0  0  0  0
    1.3539    4.2385   -3.5960 C   0  0  0  0  0  0  0  0  0  0  0  0
    1.3795    3.5386   -2.4058 C   0  0  0  0  0  0  0  0  0  0  0  0
   -0.5459    1.8868   -0.8726 H   0  0  0  0  0  0  0  0  0  0  0  0
   -0.5289    1.8773    0.9072 H   0  0  0  0  0  0  0  0  0  0  0  0
    0.6061   -0.3648    0.8346 H   0  0  0  0  0  0  0  0  0  0  0  0
   -1.8427   -0.2213    1.0959 H   0  0  0  0  0  0  0  0  0  0  0  0
   -2.0409   -0.1428   -0.6719 H   0  0  0  0  0  0  0  0  0  0  0  0
   -0.8039   -2.4576    0.8873 H   0  0  0  0  0  0  0  0  0  0  0  0
   -2.4242   -2.4458    0.1510 H   0  0  0  0  0  0  0  0  0  0  0  0
    1.1544   -2.4233   -0.5202 H   0  0  0  0  0  0  0  0  0  0  0  0
    0.9725   -2.3864   -2.2902 H   0  0  0  0  0  0  0  0  0  0  0  0
    0.0173   -0.1067   -2.1512 H   0  0  0  0  0  0  0  0  0  0  0  0
    1.6313   -0.1604   -1.4009 H   0  0  0  0  0  0  0  0  0  0  0  0
   -0.2347   -4.4323   -0.6772 H   0  0  0  0  0  0  0  0  0  0  0  0
   -1.9377   -4.2720   -1.1694 H   0  0  0  0  0  0  0  0  0  0  0  0
    1.5328   -4.5487   -2.3376 H   0  0  0  0  0  0  0  0  0  0  0  0
    2.1422   -5.1580   -4.6443 H   0  0  0  0  0  0  0  0  0  0  0  0
    0.4064   -5.2713   -6.3871 H   0  0  0  0  0  0  0  0  0  0  0  0
   -1.9388   -4.7761   -5.8232 H   0  0  0  0  0  0  0  0  0  0  0  0
   -2.5494   -4.1749   -3.5147 H   0  0  0  0  0  0  0  0  0  0  0  0
    1.9439    1.6943    0.8826 H   0  0  0  0  0  0  0  0  0  0  0  0
    1.9269    1.7038   -0.8972 H   0  0  0  0  0  0  0  0  0  0  0  0
    0.8711    5.1918    1.1601 H   0  0  0  0  0  0  0  0  0  0  0  0
    0.9005    3.6457    2.0415 H   0  0  0  0  0  0  0  0  0  0  0  0
    3.3700    3.5720    1.8299 H   0  0  0  0  0  0  0  0  0  0  0  0
    3.3406    5.1181    0.9485 H   0  0  0  0  0  0  0  0  0  0  0  0
    2.8437    5.0579    2.6566 H   0  0  0  0  0  0  0  0  0  0  0  0
    1.3578    6.1507   -0.2551 H   0  0  0  0  0  0  0  0  0  0  0  0
    1.3217    7.3876   -2.3824 H   0  0  0  0  0  0  0  0  0  0  0  0
    1.3189    6.1662   -4.5189 H   0  0  0  0  0  0  0  0  0  0  0  0
    1.3526    3.7055   -4.5353 H   0  0  0  0  0  0  0  0  0  0  0  0
    1.3986    2.4588   -2.4139 H   0  0  0  0  0  0  0  0  0  0  0  0
  1  2  1  0  0  0  0
  1 15  1  0  0  0  0
  1 25  1  0  0  0  0
  1 26  1  0  0  0  0
  2  3  1  0  0  0  0
  2  7  1  0  0  0  0
  2 27  1  0  0  0  0
  3  4  1  0  0  0  0
  3 28  1  0  0  0  0
  3 29  1  0  0  0  0
  4  5  1  0  0  0  0
  4 30  1  0  0  0  0
  4 31  1  0  0  0  0
  5  6  1  0  0  0  0
  5  8  1  0  0  0  0
  6  7  1  0  0  0  0
  6 32  1  0  0  0  0
  6 33  1  0  0  0  0
  7 34  1  0  0  0  0
  7 35  1  0  0  0  0
  8  9  1  0  0  0  0
  8 36  1  0  0  0  0
  8 37  1  0  0  0  0
  9 10  2  0  0  0  0
  9 14  1  0  0  0  0
 10 11  1  0  0  0  0
 10 38  1  0  0  0  0
 11 12  2  0  0  0  0
 11 39  1  0  0  0  0
 12 13  1  0  0  0  0
 12 40  1  0  0  0  0
 13 14  2  0  0  0  0
 13 41  1  0  0  0  0
 14 42  1  0  0  0  0
 15 16  1  0  0  0  0
 15 43  1  0  0  0  0
 15 44  1  0  0  0  0
 16 17  1  0  0  0  0
 16 19  1  0  0  0  0
 17 18  1  0  0  0  0
 17 45  1  0  0  0  0
 17 46  1  0  0  0  0
 18 47  1  0  0  0  0
 18 48  1  0  0  0  0
 18 49  1  0  0  0  0
 19 20  2  0  0  0  0
 19 24  1  0  0  0  0
 20 21  1  0  0  0  0
 20 50  1  0  0  0  0
 21 22  2  0  0  0  0
 21 51  1  0  0  0  0
 22 23  1  0  0  0  0
 22 52  1  0  0  0  0
 23 24  2  0  0  0  0
 23 53  1  0  0  0  0
 24 54  1  0  0  0  0
M  END
>  <Activity>
4.92082

>  <set>
1

>  <Min_dist>
999.9

>  <Avg_dist>
999.9

$$$$
1-3N
 Wcorina  11170919223D 1   1.00000     0.00000              
CORINA evaluation license 3.46 0067  05.08.2008
 52 54  0  0  0  0  0  0  0  0999 V2000
   -0.0737    1.5611    0.1673 C   0  0  0  0  0  0  0  0  0  0  0  0
   -0.0986    0.0333    0.2459 C   0  0  0  0  0  0  0  0  0  0  0  0
   -1.5372   -0.4445    0.4619 C   0  0  0  0  0  0  0  0  0  0  0  0
   -1.5642   -1.9746    0.4788 C   0  0  0  0  0  0  0  0  0  0  0  0
   -1.0448   -2.4886   -0.7949 N   0  0  0  0  0  0  0  0  0  0  0  0
    0.3510   -2.0820   -1.0019 C   0  0  0  0  0  0  0  0  0  0  0  0
    0.4352   -0.5552   -1.0630 C   0  0  0  0  0  0  0  0  0  0  0  0
   -1.1842   -3.9491   -0.8692 C   0  0  0  0  0  0  0  0  0  0  0  0
   -0.8739   -4.4127   -2.2692 C   0  0  0  0  0  0  0  0  0  0  0  0
    0.4214   -4.7505   -2.6143 C   0  0  0  0  0  0  0  0  0  0  0  0
    0.7060   -5.1757   -3.8984 C   0  0  0  0  0  0  0  0  0  0  0  0
   -0.3047   -5.2636   -4.8374 C   0  0  0  0  0  0  0  0  0  0  0  0
   -1.6001   -4.9267   -4.4920 C   0  0  0  0  0  0  0  0  0  0  0  0
   -1.8855   -4.5056   -3.2067 C   0  0  0  0  0  0  0  0  0  0  0  0
    1.3754    2.0435    0.0766 C   0  0  0  0  0  0  0  0  0  0  0  0
    1.3993    3.5064    0.0014 N   0  0  0  0  0  0  0  0  0  0  0  0
    1.3643    4.2400    1.1315 C   0  0  0  0  0  0  0  0  0  0  0  0
    1.4958    5.4444    1.0769 O   0  0  0  0  0  0  0  0  0  0  0  0
    1.1617    3.5637    2.4628 C   0  0  0  0  0  0  0  0  0  0  0  0
    1.4582    4.1403   -1.2404 C   0  0  0  0  0  0  0  0  0  0  0  0
    1.3291    5.5244   -1.3435 C   0  0  0  0  0  0  0  0  0  0  0  0
    1.3930    6.1127   -2.5896 C   0  0  0  0  0  0  0  0  0  0  0  0
    1.5736    5.3825   -3.6739 N   0  0  0  0  0  0  0  0  0  0  0  0
    1.7002    4.0702   -3.6177 C   0  0  0  0  0  0  0  0  0  0  0  0
    1.6535    3.4064   -2.4093 C   0  0  0  0  0  0  0  0  0  0  0  0
   -0.6216    1.8884   -0.7163 H   0  0  0  0  0  0  0  0  0  0  0  0
   -0.5405    1.9785    1.0595 H   0  0  0  0  0  0  0  0  0  0  0  0
    0.5242   -0.2989    1.0765 H   0  0  0  0  0  0  0  0  0  0  0  0
   -1.9082   -0.0635    1.4134 H   0  0  0  0  0  0  0  0  0  0  0  0
   -2.1679   -0.0783   -0.3482 H   0  0  0  0  0  0  0  0  0  0  0  0
   -0.9444   -2.3398    1.2977 H   0  0  0  0  0  0  0  0  0  0  0  0
   -2.5892   -2.3182    0.6182 H   0  0  0  0  0  0  0  0  0  0  0  0
    0.9619   -2.4467   -0.1761 H   0  0  0  0  0  0  0  0  0  0  0  0
    0.7171   -2.5036   -1.9381 H   0  0  0  0  0  0  0  0  0  0  0  0
   -0.1644   -0.1907   -1.8971 H   0  0  0  0  0  0  0  0  0  0  0  0
    1.4734   -0.2532   -1.2011 H   0  0  0  0  0  0  0  0  0  0  0  0
   -0.4910   -4.4163   -0.1698 H   0  0  0  0  0  0  0  0  0  0  0  0
   -2.2052   -4.2302   -0.6113 H   0  0  0  0  0  0  0  0  0  0  0  0
    1.2110   -4.6819   -1.8807 H   0  0  0  0  0  0  0  0  0  0  0  0
    1.7181   -5.4390   -4.1682 H   0  0  0  0  0  0  0  0  0  0  0  0
   -0.0822   -5.5951   -5.8409 H   0  0  0  0  0  0  0  0  0  0  0  0
   -2.3897   -4.9950   -5.2257 H   0  0  0  0  0  0  0  0  0  0  0  0
   -2.8982   -4.2459   -2.9358 H   0  0  0  0  0  0  0  0  0  0  0  0
    1.9233    1.7162    0.9602 H   0  0  0  0  0  0  0  0  0  0  0  0
    1.8421    1.6262   -0.8156 H   0  0  0  0  0  0  0  0  0  0  0  0
    1.1515    2.4827    2.3234 H   0  0  0  0  0  0  0  0  0  0  0  0
    1.9749    3.8355    3.1359 H   0  0  0  0  0  0  0  0  0  0  0  0
    0.2123    3.8836    2.8922 H   0  0  0  0  0  0  0  0  0  0  0  0
    1.1807    6.1278   -0.4601 H   0  0  0  0  0  0  0  0  0  0  0  0
    1.2936    7.1844   -2.6790 H   0  0  0  0  0  0  0  0  0  0  0  0
    1.8463    3.5091   -4.5289 H   0  0  0  0  0  0  0  0  0  0  0  0
    1.7624    2.3326   -2.3699 H   0  0  0  0  0  0  0  0  0  0  0  0
  1  2  1  0  0  0  0
  1 15  1  0  0  0  0
  1 26  1  0  0  0  0
  1 27  1  0  0  0  0
  2  3  1  0  0  0  0
  2  7  1  0  0  0  0
  2 28  1  0  0  0  0
  3  4  1  0  0  0  0
  3 29  1  0  0  0  0
  3 30  1  0  0  0  0
  4  5  1  0  0  0  0
  4 31  1  0  0  0  0
  4 32  1  0  0  0  0
  5  6  1  0  0  0  0
  5  8  1  0  0  0  0
  6  7  1  0  0  0  0
  6 33  1  0  0  0  0
  6 34  1  0  0  0  0
  7 35  1  0  0  0  0
  7 36  1  0  0  0  0
  8  9  1  0  0  0  0
  8 37  1  0  0  0  0
  8 38  1  0  0  0  0
  9 10  2  0  0  0  0
  9 14  1  0  0  0  0
 10 11  1  0  0  0  0
 10 39  1  0  0  0  0
 11 12  2  0  0  0  0
 11 40  1  0  0  0  0
 12 13  1  0  0  0  0
 12 41  1  0  0  0  0
 13 14  2  0  0  0  0
 13 42  1  0  0  0  0
 14 43  1  0  0  0  0
 15 16  1  0  0  0  0
 15 44  1  0  0  0  0
 15 45  1  0  0  0  0
 16 17  1  0  0  0  0
 16 20  1  0  0  0  0
 17 18  2  0  0  0  0
 17 19  1  0  0  0  0
 19 46  1  0  0  0  0
 19 47  1  0  0  0  0
 19 48  1  0  0  0  0
 20 21  2  0  0  0  0
 20 25  1  0  0  0  0
 21 22  1  0  0  0  0
 21 49  1  0  0  0  0
 22 23  2  0  0  0  0
 22 50  1  0  0  0  0
 23 24  1  0  0  0  0
 24 25  2  0  0  0  0
 24 51  1  0  0  0  0
 25 52  1  0  0  0  0
M  END
>  <Activity>
6.96658

>  <set>
1

>  <Min_dist>
999.9

>  <Avg_dist>
999.9

$$$$
1-9
 Wcorina  11170919223D 1   1.00000     0.00000              
CORINA evaluation license 3.46 0067  05.08.2008
 51 54  0  0  0  0  0  0  0  0999 V2000
   -0.0187    1.5258    0.0104 C   0  0  0  0  0  0  0  0  0  0  0  0
    0.0021   -0.0041    0.0020 C   0  0  0  0  0  0  0  0  0  0  0  0
   -1.4273   -0.5360    0.1386 C   0  0  0  0  0  0  0  0  0  0  0  0
   -1.4064   -2.0646    0.0684 C   0  0  0  0  0  0  0  0  0  0  0  0
   -0.8273   -2.4891   -1.2126 N   0  0  0  0  0  0  0  0  0  0  0  0
    0.5612   -2.0301   -1.3457 C   0  0  0  0  0  0  0  0  0  0  0  0
    0.5991   -0.5005   -1.3177 C   0  0  0  0  0  0  0  0  0  0  0  0
   -0.9178   -3.9464   -1.3740 C   0  0  0  0  0  0  0  0  0  0  0  0
   -0.5449   -4.3196   -2.7856 C   0  0  0  0  0  0  0  0  0  0  0  0
    0.7715   -4.5985   -3.1020 C   0  0  0  0  0  0  0  0  0  0  0  0
    1.1135   -4.9408   -4.3969 C   0  0  0  0  0  0  0  0  0  0  0  0
    0.1391   -5.0046   -5.3753 C   0  0  0  0  0  0  0  0  0  0  0  0
   -1.1775   -4.7266   -5.0587 C   0  0  0  0  0  0  0  0  0  0  0  0
   -1.5202   -4.3885   -3.7629 C   0  0  0  0  0  0  0  0  0  0  0  0
    1.4167    2.0553   -0.0004 C   0  0  0  0  0  0  0  0  0  0  0  0
    1.3968    3.5202    0.0076 N   0  0  0  0  0  0  0  0  0  0  0  0
    1.3971    4.2971    1.1046 C   0  0  0  0  0  0  0  0  0  0  0  0
    1.4144    3.8848    2.2479 O   0  0  0  0  0  0  0  0  0  0  0  0
    1.3739    5.7220    0.7223 C   0  0  0  0  0  0  0  0  0  0  0  0
    1.3658    6.8975    1.4750 C   0  0  0  0  0  0  0  0  0  0  0  0
    1.3432    8.1207    0.8371 C   0  0  0  0  0  0  0  0  0  0  0  0
    1.3286    8.1877   -0.5446 C   0  0  0  0  0  0  0  0  0  0  0  0
    1.3361    7.0256   -1.2984 C   0  0  0  0  0  0  0  0  0  0  0  0
    1.3590    5.8012   -0.6725 C   0  0  0  0  0  0  0  0  0  0  0  0
    1.3797    4.3812   -1.1804 C   0  0  0  0  0  0  0  0  0  0  0  0
   -0.5459    1.8868   -0.8726 H   0  0  0  0  0  0  0  0  0  0  0  0
   -0.5289    1.8773    0.9072 H   0  0  0  0  0  0  0  0  0  0  0  0
    0.6061   -0.3648    0.8346 H   0  0  0  0  0  0  0  0  0  0  0  0
   -1.8427   -0.2213    1.0959 H   0  0  0  0  0  0  0  0  0  0  0  0
   -2.0409   -0.1428   -0.6719 H   0  0  0  0  0  0  0  0  0  0  0  0
   -0.8039   -2.4576    0.8873 H   0  0  0  0  0  0  0  0  0  0  0  0
   -2.4242   -2.4458    0.1510 H   0  0  0  0  0  0  0  0  0  0  0  0
    1.1544   -2.4233   -0.5202 H   0  0  0  0  0  0  0  0  0  0  0  0
    0.9725   -2.3864   -2.2902 H   0  0  0  0  0  0  0  0  0  0  0  0
    0.0173   -0.1067   -2.1512 H   0  0  0  0  0  0  0  0  0  0  0  0
    1.6313   -0.1604   -1.4009 H   0  0  0  0  0  0  0  0  0  0  0  0
   -0.2347   -4.4323   -0.6772 H   0  0  0  0  0  0  0  0  0  0  0  0
   -1.9377   -4.2720   -1.1694 H   0  0  0  0  0  0  0  0  0  0  0  0
    1.5328   -4.5487   -2.3376 H   0  0  0  0  0  0  0  0  0  0  0  0
    2.1422   -5.1580   -4.6443 H   0  0  0  0  0  0  0  0  0  0  0  0
    0.4064   -5.2713   -6.3871 H   0  0  0  0  0  0  0  0  0  0  0  0
   -1.9388   -4.7761   -5.8232 H   0  0  0  0  0  0  0  0  0  0  0  0
   -2.5494   -4.1749   -3.5147 H   0  0  0  0  0  0  0  0  0  0  0  0
    1.9439    1.6943    0.8826 H   0  0  0  0  0  0  0  0  0  0  0  0
    1.9269    1.7038   -0.8972 H   0  0  0  0  0  0  0  0  0  0  0  0
    1.3768    6.8496    2.5539 H   0  0  0  0  0  0  0  0  0  0  0  0
    1.3365    9.0304    1.4193 H   0  0  0  0  0  0  0  0  0  0  0  0
    1.3109    9.1488   -1.0370 H   0  0  0  0  0  0  0  0  0  0  0  0
    1.3239    7.0810   -2.3769 H   0  0  0  0  0  0  0  0  0  0  0  0
    2.2730    4.2088   -1.7808 H   0  0  0  0  0  0  0  0  0  0  0  0
    0.4860    4.1845   -1.7727 H   0  0  0  0  0  0  0  0  0  0  0  0
  1  2  1  0  0  0  0
  1 15  1  0  0  0  0
  1 26  1  0  0  0  0
  1 27  1  0  0  0  0
  2  3  1  0  0  0  0
  2  7  1  0  0  0  0
  2 28  1  0  0  0  0
  3  4  1  0  0  0  0
  3 29  1  0  0  0  0
  3 30  1  0  0  0  0
  4  5  1  0  0  0  0
  4 31  1  0  0  0  0
  4 32  1  0  0  0  0
  5  6  1  0  0  0  0
  5  8  1  0  0  0  0
  6  7  1  0  0  0  0
  6 33  1  0  0  0  0
  6 34  1  0  0  0  0
  7 35  1  0  0  0  0
  7 36  1  0  0  0  0
  8  9  1  0  0  0  0
  8 37  1  0  0  0  0
  8 38  1  0  0  0  0
  9 10  2  0  0  0  0
  9 14  1  0  0  0  0
 10 11  1  0  0  0  0
 10 39  1  0  0  0  0
 11 12  2  0  0  0  0
 11 40  1  0  0  0  0
 12 13  1  0  0  0  0
 12 41  1  0  0  0  0
 13 14  2  0  0  0  0
 13 42  1  0  0  0  0
 14 43  1  0  0  0  0
 15 16  1  0  0  0  0
 15 44  1  0  0  0  0
 15 45  1  0  0  0  0
 16 17  1  0  0  0  0
 16 25  1  0  0  0  0
 17 18  2  0  0  0  0
 17 19  1  0  0  0  0
 19 20  2  0  0  0  0
 19 24  1  0  0  0  0
 20 21  1  0  0  0  0
 20 46  1  0  0  0  0
 21 22  2  0  0  0  0
 21 47  1  0  0  0  0
 22 23  1  0  0  0  0
 22 48  1  0  0  0  0
 23 24  2  0  0  0  0
 23 49  1  0  0  0  0
 24 25  1  0  0  0  0
 25 50  1  0  0  0  0
 25 51  1  0  0  0  0
M  END
>  <Activity>
7.00877

>  <set>
1

>  <Min_dist>
999.9

>  <Avg_dist>
999.9

$$$$
2-12
 Wcorina  11170919223D 1   1.00000     0.00000              
CORINA evaluation license 3.46 0067  05.08.2008
 51 53  0  0  0  0  0  0  0  0999 V2000
   -0.0187    1.5258    0.0104 C   0  0  0  0  0  0  0  0  0  0  0  0
    0.0021   -0.0041    0.0020 C   0  0  0  0  0  0  0  0  0  0  0  0
   -1.4273   -0.5360    0.1386 C   0  0  0  0  0  0  0  0  0  0  0  0
   -1.4064   -2.0646    0.0684 C   0  0  0  0  0  0  0  0  0  0  0  0
   -0.8273   -2.4891   -1.2126 N   0  0  0  0  0  0  0  0  0  0  0  0
    0.5612   -2.0301   -1.3457 C   0  0  0  0  0  0  0  0  0  0  0  0
    0.5991   -0.5005   -1.3177 C   0  0  0  0  0  0  0  0  0  0  0  0
   -0.9178   -3.9464   -1.3740 C   0  0  0  0  0  0  0  0  0  0  0  0
   -0.5449   -4.3196   -2.7856 C   0  0  0  0  0  0  0  0  0  0  0  0
    0.7715   -4.5985   -3.1020 C   0  0  0  0  0  0  0  0  0  0  0  0
    1.1135   -4.9408   -4.3969 C   0  0  0  0  0  0  0  0  0  0  0  0
    0.1391   -5.0046   -5.3753 C   0  0  0  0  0  0  0  0  0  0  0  0
   -1.1775   -4.7266   -5.0587 C   0  0  0  0  0  0  0  0  0  0  0  0
   -1.5202   -4.3885   -3.7629 C   0  0  0  0  0  0  0  0  0  0  0  0
    1.4167    2.0553   -0.0004 C   0  0  0  0  0  0  0  0  0  0  0  0
    1.3968    3.5242    0.0076 N   0  0  0  0  0  0  0  0  0  0  0  0
    2.7609    4.0692   -0.0024 C   0  0  0  0  0  0  0  0  0  0  0  0
    2.7003    5.5750    0.0062 C   0  0  0  0  0  0  0  0  0  0  0  0
    2.6839    6.2592    1.2073 C   0  0  0  0  0  0  0  0  0  0  0  0
    2.6282    7.6404    1.2152 C   0  0  0  0  0  0  0  0  0  0  0  0
    2.5894    8.3374    0.0221 C   0  0  0  0  0  0  0  0  0  0  0  0
    2.6067    7.6533   -1.1790 C   0  0  0  0  0  0  0  0  0  0  0  0
    2.6667    6.2723   -1.1869 C   0  0  0  0  0  0  0  0  0  0  0  0
   -0.5459    1.8868   -0.8726 H   0  0  0  0  0  0  0  0  0  0  0  0
   -0.5289    1.8773    0.9072 H   0  0  0  0  0  0  0  0  0  0  0  0
    0.6061   -0.3648    0.8346 H   0  0  0  0  0  0  0  0  0  0  0  0
   -1.8427   -0.2213    1.0959 H   0  0  0  0  0  0  0  0  0  0  0  0
   -2.0409   -0.1428   -0.6719 H   0  0  0  0  0  0  0  0  0  0  0  0
   -0.8039   -2.4576    0.8873 H   0  0  0  0  0  0  0  0  0  0  0  0
   -2.4242   -2.4458    0.1510 H   0  0  0  0  0  0  0  0  0  0  0  0
    1.1544   -2.4233   -0.5202 H   0  0  0  0  0  0  0  0  0  0  0  0
    0.9725   -2.3864   -2.2902 H   0  0  0  0  0  0  0  0  0  0  0  0
    0.0173   -0.1067   -2.1512 H   0  0  0  0  0  0  0  0  0  0  0  0
    1.6313   -0.1604   -1.4009 H   0  0  0  0  0  0  0  0  0  0  0  0
   -0.2347   -4.4323   -0.6772 H   0  0  0  0  0  0  0  0  0  0  0  0
   -1.9377   -4.2720   -1.1694 H   0  0  0  0  0  0  0  0  0  0  0  0
    1.5328   -4.5487   -2.3376 H   0  0  0  0  0  0  0  0  0  0  0  0
    2.1422   -5.1580   -4.6443 H   0  0  0  0  0  0  0  0  0  0  0  0
    0.4064   -5.2713   -6.3871 H   0  0  0  0  0  0  0  0  0  0  0  0
   -1.9388   -4.7761   -5.8232 H   0  0  0  0  0  0  0  0  0  0  0  0
   -2.5494   -4.1749   -3.5147 H   0  0  0  0  0  0  0  0  0  0  0  0
    1.9439    1.6943    0.8826 H   0  0  0  0  0  0  0  0  0  0  0  0
    1.9269    1.7038   -0.8972 H   0  0  0  0  0  0  0  0  0  0  0  0
    0.8584    3.8828   -0.7667 H   0  0  0  0  0  0  0  0  0  0  0  0
    3.2974    3.7221    0.8806 H   0  0  0  0  0  0  0  0  0  0  0  0
    3.2804    3.7317   -0.8993 H   0  0  0  0  0  0  0  0  0  0  0  0
    2.7142    5.7146    2.1394 H   0  0  0  0  0  0  0  0  0  0  0  0
    2.6147    8.1749    2.1536 H   0  0  0  0  0  0  0  0  0  0  0  0
    2.5452    9.4165    0.0283 H   0  0  0  0  0  0  0  0  0  0  0  0
    2.5760    8.1979   -2.1111 H   0  0  0  0  0  0  0  0  0  0  0  0
    2.6840    5.7379   -2.1253 H   0  0  0  0  0  0  0  0  0  0  0  0
  1  2  1  0  0  0  0
  1 15  1  0  0  0  0
  1 24  1  0  0  0  0
  1 25  1  0  0  0  0
  2  3  1  0  0  0  0
  2  7  1  0  0  0  0
  2 26  1  0  0  0  0
  3  4  1  0  0  0  0
  3 27  1  0  0  0  0
  3 28  1  0  0  0  0
  4  5  1  0  0  0  0
  4 29  1  0  0  0  0
  4 30  1  0  0  0  0
  5  6  1  0  0  0  0
  5  8  1  0  0  0  0
  6  7  1  0  0  0  0
  6 31  1  0  0  0  0
  6 32  1  0  0  0  0
  7 33  1  0  0  0  0
  7 34  1  0  0  0  0
  8  9  1  0  0  0  0
  8 35  1  0  0  0  0
  8 36  1  0  0  0  0
  9 10  2  0  0  0  0
  9 14  1  0  0  0  0
 10 11  1  0  0  0  0
 10 37  1  0  0  0  0
 11 12  2  0  0  0  0
 11 38  1  0  0  0  0
 12 13  1  0  0  0  0
 12 39  1  0  0  0  0
 13 14  2  0  0  0  0
 13 40  1  0  0  0  0
 14 41  1  0  0  0  0
 15 16  1  0  0  0  0
 15 42  1  0  0  0  0
 15 43  1  0  0  0  0
 16 17  1  0  0  0  0
 16 44  1  0  0  0  0
 17 18  1  0  0  0  0
 17 45  1  0  0  0  0
 17 46  1  0  0  0  0
 18 19  2  0  0  0  0
 18 23  1  0  0  0  0
 19 20  1  0  0  0  0
 19 47  1  0  0  0  0
 20 21  2  0  0  0  0
 20 48  1  0  0  0  0
 21 22  1  0  0  0  0
 21 49  1  0  0  0  0
 22 23  2  0  0  0  0
 22 50  1  0  0  0  0
 23 51  1  0  0  0  0
M  END
>  <Activity>
4.33724

>  <set>
1

>  <Min_dist>
999.9

>  <Avg_dist>
999.9

$$$$
2-14
 Wcorina  11170919223D 1   1.00000     0.00000              
CORINA evaluation license 3.46 0067  05.08.2008
 56 58  0  0  0  0  0  0  0  0999 V2000
   -0.2324    2.2664   -0.0938 C   0  0  0  0  0  0  0  0  0  0  0  0
   -0.6061    0.7906    0.0587 C   0  0  0  0  0  0  0  0  0  0  0  0
   -2.0770    0.5936   -0.3182 C   0  0  0  0  0  0  0  0  0  0  0  0
   -2.4284   -0.8928   -0.2224 C   0  0  0  0  0  0  0  0  0  0  0  0
   -1.5653   -1.6606   -1.1290 N   0  0  0  0  0  0  0  0  0  0  0  0
   -0.1510   -1.5247   -0.7576 C   0  0  0  0  0  0  0  0  0  0  0  0
    0.2684   -0.0572   -0.8694 C   0  0  0  0  0  0  0  0  0  0  0  0
   -1.9662   -3.0733   -1.1671 C   0  0  0  0  0  0  0  0  0  0  0  0
   -1.2290   -3.7749   -2.2786 C   0  0  0  0  0  0  0  0  0  0  0  0
   -0.0056   -4.3684   -2.0297 C   0  0  0  0  0  0  0  0  0  0  0  0
    0.6706   -5.0119   -3.0492 C   0  0  0  0  0  0  0  0  0  0  0  0
    0.1232   -5.0623   -4.3176 C   0  0  0  0  0  0  0  0  0  0  0  0
   -1.1006   -4.4696   -4.5663 C   0  0  0  0  0  0  0  0  0  0  0  0
   -1.7789   -3.8299   -3.5457 C   0  0  0  0  0  0  0  0  0  0  0  0
    1.1990    2.4838    0.4008 C   0  0  0  0  0  0  0  0  0  0  0  0
    1.5568    3.8969    0.2548 N   0  0  0  0  0  0  0  0  0  0  0  0
    1.3178    4.7601    1.2620 C   0  0  0  0  0  0  0  0  0  0  0  0
    0.7197    4.3877    2.2525 O   0  0  0  0  0  0  0  0  0  0  0  0
    1.7831    6.1599    1.1619 C   0  0  0  0  0  0  0  0  0  0  0  0
    2.3889    6.7771    2.2575 C   0  0  0  0  0  0  0  0  0  0  0  0
    2.8212    8.0833    2.1574 C   0  0  0  0  0  0  0  0  0  0  0  0
    2.6550    8.7815    0.9745 C   0  0  0  0  0  0  0  0  0  0  0  0
    2.0553    8.1755   -0.1152 C   0  0  0  0  0  0  0  0  0  0  0  0
    1.6236    6.8680   -0.0302 C   0  0  0  0  0  0  0  0  0  0  0  0
    2.1743    4.3718   -0.9859 C   0  0  0  0  0  0  0  0  0  0  0  0
    1.0931    4.5713   -2.0499 C   0  0  0  0  0  0  0  0  0  0  0  0
   -0.3015    2.5521   -1.1434 H   0  0  0  0  0  0  0  0  0  0  0  0
   -0.9169    2.8772    0.4948 H   0  0  0  0  0  0  0  0  0  0  0  0
   -0.4500    0.4802    1.0918 H   0  0  0  0  0  0  0  0  0  0  0  0
   -2.7073    1.1613    0.3663 H   0  0  0  0  0  0  0  0  0  0  0  0
   -2.2411    0.9413   -1.3381 H   0  0  0  0  0  0  0  0  0  0  0  0
   -2.2773   -1.2366    0.8008 H   0  0  0  0  0  0  0  0  0  0  0  0
   -3.4714   -1.0383   -0.5040 H   0  0  0  0  0  0  0  0  0  0  0  0
   -0.0106   -1.8655    0.2682 H   0  0  0  0  0  0  0  0  0  0  0  0
    0.4601   -2.1291   -1.4279 H   0  0  0  0  0  0  0  0  0  0  0  0
    0.1412    0.2803   -1.8980 H   0  0  0  0  0  0  0  0  0  0  0  0
    1.3138    0.0457   -0.5786 H   0  0  0  0  0  0  0  0  0  0  0  0
   -1.7234   -3.5457   -0.2153 H   0  0  0  0  0  0  0  0  0  0  0  0
   -3.0397   -3.1417   -1.3433 H   0  0  0  0  0  0  0  0  0  0  0  0
    0.4221   -4.3290   -1.0388 H   0  0  0  0  0  0  0  0  0  0  0  0
    1.6268   -5.4749   -2.8550 H   0  0  0  0  0  0  0  0  0  0  0  0
    0.6519   -5.5645   -5.1143 H   0  0  0  0  0  0  0  0  0  0  0  0
   -1.5281   -4.5087   -5.5573 H   0  0  0  0  0  0  0  0  0  0  0  0
   -2.7367   -3.3700   -3.7391 H   0  0  0  0  0  0  0  0  0  0  0  0
    1.2681    2.1981    1.4504 H   0  0  0  0  0  0  0  0  0  0  0  0
    1.8835    1.8730   -0.1878 H   0  0  0  0  0  0  0  0  0  0  0  0
    2.5185    6.2334    3.1816 H   0  0  0  0  0  0  0  0  0  0  0  0
    3.2901    8.5621    3.0043 H   0  0  0  0  0  0  0  0  0  0  0  0
    2.9946    9.8041    0.9015 H   0  0  0  0  0  0  0  0  0  0  0  0
    1.9285    8.7260   -1.0357 H   0  0  0  0  0  0  0  0  0  0  0  0
    1.1597    6.3947   -0.8830 H   0  0  0  0  0  0  0  0  0  0  0  0
    2.6807    5.3190   -0.8003 H   0  0  0  0  0  0  0  0  0  0  0  0
    2.8978    3.6357   -1.3365 H   0  0  0  0  0  0  0  0  0  0  0  0
    0.2778    5.1624   -1.6329 H   0  0  0  0  0  0  0  0  0  0  0  0
    1.5188    5.0930   -2.9070 H   0  0  0  0  0  0  0  0  0  0  0  0
    0.7126    3.6006   -2.3677 H   0  0  0  0  0  0  0  0  0  0  0  0
  1  2  1  0  0  0  0
  1 15  1  0  0  0  0
  1 27  1  0  0  0  0
  1 28  1  0  0  0  0
  2  3  1  0  0  0  0
  2  7  1  0  0  0  0
  2 29  1  0  0  0  0
  3  4  1  0  0  0  0
  3 30  1  0  0  0  0
  3 31  1  0  0  0  0
  4  5  1  0  0  0  0
  4 32  1  0  0  0  0
  4 33  1  0  0  0  0
  5  6  1  0  0  0  0
  5  8  1  0  0  0  0
  6  7  1  0  0  0  0
  6 34  1  0  0  0  0
  6 35  1  0  0  0  0
  7 36  1  0  0  0  0
  7 37  1  0  0  0  0
  8  9  1  0  0  0  0
  8 38  1  0  0  0  0
  8 39  1  0  0  0  0
  9 10  2  0  0  0  0
  9 14  1  0  0  0  0
 10 11  1  0  0  0  0
 10 40  1  0  0  0  0
 11 12  2  0  0  0  0
 11 41  1  0  0  0  0
 12 13  1  0  0  0  0
 12 42  1  0  0  0  0
 13 14  2  0  0  0  0
 13 43  1  0  0  0  0
 14 44  1  0  0  0  0
 15 16  1  0  0  0  0
 15 45  1  0  0  0  0
 15 46  1  0  0  0  0
 16 17  1  0  0  0  0
 16 25  1  0  0  0  0
 17 18  2  0  0  0  0
 17 19  1  0  0  0  0
 19 20  2  0  0  0  0
 19 24  1  0  0  0  0
 20 21  1  0  0  0  0
 20 47  1  0  0  0  0
 21 22  2  0  0  0  0
 21 48  1  0  0  0  0
 22 23  1  0  0  0  0
 22 49  1  0  0  0  0
 23 24  2  0  0  0  0
 23 50  1  0  0  0  0
 24 51  1  0  0  0  0
 25 26  1  0  0  0  0
 25 52  1  0  0  0  0
 25 53  1  0  0  0  0
 26 54  1  0  0  0  0
 26 55  1  0  0  0  0
 26 56  1  0  0  0  0
M  END
>  <Activity>
6.88606

>  <set>
1

>  <Min_dist>
999.9

>  <Avg_dist>
999.9

$$$$
2-15
 Wcorina  11170919223D 1   1.00000     0.00000              
CORINA evaluation license 3.46 0067  05.08.2008
 63 66  0  0  0  0  0  0  0  0999 V2000
    0.6274    1.3249   -0.4773 C   0  0  0  0  0  0  0  0  0  0  0  0
    0.7694   -0.1655   -0.1621 C   0  0  0  0  0  0  0  0  0  0  0  0
   -0.4893   -0.9075   -0.6199 C   0  0  0  0  0  0  0  0  0  0  0  0
   -0.3164   -2.4053   -0.3577 C   0  0  0  0  0  0  0  0  0  0  0  0
    0.8576   -2.8991   -1.0886 N   0  0  0  0  0  0  0  0  0  0  0  0
    2.0852   -2.2346   -0.6326 C   0  0  0  0  0  0  0  0  0  0  0  0
    1.9839   -0.7317   -0.9029 C   0  0  0  0  0  0  0  0  0  0  0  0
    0.9747   -4.3588   -0.9721 C   0  0  0  0  0  0  0  0  0  0  0  0
    2.0324   -4.8554   -1.9237 C   0  0  0  0  0  0  0  0  0  0  0  0
    3.3475   -4.9486   -1.5079 C   0  0  0  0  0  0  0  0  0  0  0  0
    4.3177   -5.4042   -2.3808 C   0  0  0  0  0  0  0  0  0  0  0  0
    3.9728   -5.7670   -3.6694 C   0  0  0  0  0  0  0  0  0  0  0  0
    2.6576   -5.6746   -4.0849 C   0  0  0  0  0  0  0  0  0  0  0  0
    1.6867   -5.2232   -3.2106 C   0  0  0  0  0  0  0  0  0  0  0  0
    1.8286    2.0832    0.0912 C   0  0  0  0  0  0  0  0  0  0  0  0
    1.6169    3.5239   -0.0689 N   0  0  0  0  0  0  0  0  0  0  0  0
    1.2630    4.2751    0.9926 C   0  0  0  0  0  0  0  0  0  0  0  0
    1.1402    5.4784    0.8718 O   0  0  0  0  0  0  0  0  0  0  0  0
    1.0240    3.6356    2.3040 C   0  0  0  0  0  0  0  0  0  0  0  0
    1.3900    4.2912    3.4806 C   0  0  0  0  0  0  0  0  0  0  0  0
    1.1638    3.6891    4.7011 C   0  0  0  0  0  0  0  0  0  0  0  0
    0.5760    2.4380    4.7604 C   0  0  0  0  0  0  0  0  0  0  0  0
    0.2109    1.7827    3.5978 C   0  0  0  0  0  0  0  0  0  0  0  0
    0.4262    2.3761    2.3711 C   0  0  0  0  0  0  0  0  0  0  0  0
    1.7901    4.1481   -1.3829 C   0  0  0  0  0  0  0  0  0  0  0  0
    0.4787    4.1284   -2.1251 C   0  0  0  0  0  0  0  0  0  0  0  0
   -0.4042    5.1843   -1.9967 C   0  0  0  0  0  0  0  0  0  0  0  0
   -1.6071    5.1662   -2.6775 C   0  0  0  0  0  0  0  0  0  0  0  0
   -1.9270    4.0924   -3.4870 C   0  0  0  0  0  0  0  0  0  0  0  0
   -1.0438    3.0369   -3.6162 C   0  0  0  0  0  0  0  0  0  0  0  0
    0.1611    3.0570   -2.9388 C   0  0  0  0  0  0  0  0  0  0  0  0
    0.5870    1.4657   -1.5574 H   0  0  0  0  0  0  0  0  0  0  0  0
   -0.2891    1.7059   -0.0267 H   0  0  0  0  0  0  0  0  0  0  0  0
    0.9013   -0.2998    0.9115 H   0  0  0  0  0  0  0  0  0  0  0  0
   -1.3516   -0.5381   -0.0648 H   0  0  0  0  0  0  0  0  0  0  0  0
   -0.6431   -0.7400   -1.6859 H   0  0  0  0  0  0  0  0  0  0  0  0
   -0.1765   -2.5733    0.7102 H   0  0  0  0  0  0  0  0  0  0  0  0
   -1.2052   -2.9382   -0.6956 H   0  0  0  0  0  0  0  0  0  0  0  0
    2.2138   -2.4034    0.4366 H   0  0  0  0  0  0  0  0  0  0  0  0
    2.9407   -2.6435   -1.1702 H   0  0  0  0  0  0  0  0  0  0  0  0
    1.8691   -0.5615   -1.9734 H   0  0  0  0  0  0  0  0  0  0  0  0
    2.8887   -0.2367   -0.5501 H   0  0  0  0  0  0  0  0  0  0  0  0
    1.2526   -4.6206    0.0489 H   0  0  0  0  0  0  0  0  0  0  0  0
    0.0186   -4.8208   -1.2182 H   0  0  0  0  0  0  0  0  0  0  0  0
    3.6169   -4.6652   -0.5012 H   0  0  0  0  0  0  0  0  0  0  0  0
    5.3453   -5.4763   -2.0562 H   0  0  0  0  0  0  0  0  0  0  0  0
    4.7310   -6.1222   -4.3516 H   0  0  0  0  0  0  0  0  0  0  0  0
    2.3882   -5.9578   -5.0917 H   0  0  0  0  0  0  0  0  0  0  0  0
    0.6585   -5.1546   -3.5340 H   0  0  0  0  0  0  0  0  0  0  0  0
    1.9391    1.8476    1.1497 H   0  0  0  0  0  0  0  0  0  0  0  0
    2.7313    1.7869   -0.4431 H   0  0  0  0  0  0  0  0  0  0  0  0
    1.8495    5.2676    3.4357 H   0  0  0  0  0  0  0  0  0  0  0  0
    1.4465    4.1954    5.6123 H   0  0  0  0  0  0  0  0  0  0  0  0
    0.4018    1.9707    5.7183 H   0  0  0  0  0  0  0  0  0  0  0  0
   -0.2475    0.8063    3.6510 H   0  0  0  0  0  0  0  0  0  0  0  0
    0.1367    1.8655    1.4646 H   0  0  0  0  0  0  0  0  0  0  0  0
    2.1196    5.1792   -1.2548 H   0  0  0  0  0  0  0  0  0  0  0  0
    2.5379    3.5958   -1.9519 H   0  0  0  0  0  0  0  0  0  0  0  0
   -0.1542    6.0233   -1.3642 H   0  0  0  0  0  0  0  0  0  0  0  0
   -2.2972    5.9909   -2.5766 H   0  0  0  0  0  0  0  0  0  0  0  0
   -2.8672    4.0779   -4.0184 H   0  0  0  0  0  0  0  0  0  0  0  0
   -1.2939    2.1978   -4.2484 H   0  0  0  0  0  0  0  0  0  0  0  0
    0.8528    2.2341   -3.0426 H   0  0  0  0  0  0  0  0  0  0  0  0
  1  2  1  0  0  0  0
  1 15  1  0  0  0  0
  1 32  1  0  0  0  0
  1 33  1  0  0  0  0
  2  3  1  0  0  0  0
  2  7  1  0  0  0  0
  2 34  1  0  0  0  0
  3  4  1  0  0  0  0
  3 35  1  0  0  0  0
  3 36  1  0  0  0  0
  4  5  1  0  0  0  0
  4 37  1  0  0  0  0
  4 38  1  0  0  0  0
  5  6  1  0  0  0  0
  5  8  1  0  0  0  0
  6  7  1  0  0  0  0
  6 39  1  0  0  0  0
  6 40  1  0  0  0  0
  7 41  1  0  0  0  0
  7 42  1  0  0  0  0
  8  9  1  0  0  0  0
  8 43  1  0  0  0  0
  8 44  1  0  0  0  0
  9 10  2  0  0  0  0
  9 14  1  0  0  0  0
 10 11  1  0  0  0  0
 10 45  1  0  0  0  0
 11 12  2  0  0  0  0
 11 46  1  0  0  0  0
 12 13  1  0  0  0  0
 12 47  1  0  0  0  0
 13 14  2  0  0  0  0
 13 48  1  0  0  0  0
 14 49  1  0  0  0  0
 15 16  1  0  0  0  0
 15 50  1  0  0  0  0
 15 51  1  0  0  0  0
 16 17  1  0  0  0  0
 16 25  1  0  0  0  0
 17 18  2  0  0  0  0
 17 19  1  0  0  0  0
 19 20  2  0  0  0  0
 19 24  1  0  0  0  0
 20 21  1  0  0  0  0
 20 52  1  0  0  0  0
 21 22  2  0  0  0  0
 21 53  1  0  0  0  0
 22 23  1  0  0  0  0
 22 54  1  0  0  0  0
 23 24  2  0  0  0  0
 23 55  1  0  0  0  0
 24 56  1  0  0  0  0
 25 26  1  0  0  0  0
 25 57  1  0  0  0  0
 25 58  1  0  0  0  0
 26 27  2  0  0  0  0
 26 31  1  0  0  0  0
 27 28  1  0  0  0  0
 27 59  1  0  0  0  0
 28 29  2  0  0  0  0
 28 60  1  0  0  0  0
 29 30  1  0  0  0  0
 29 61  1  0  0  0  0
 30 31  2  0  0  0  0
 30 62  1  0  0  0  0
 31 63  1  0  0  0  0
M  END
>  <Activity>
6.02687

>  <set>
1

>  <Min_dist>
999.9

>  <Avg_dist>
999.9

$$$$
2-21
 Wcorina  11170919223D 1   1.00000     0.00000              
CORINA evaluation license 3.46 0067  05.08.2008
 69 72  0  0  0  0  0  0  0  0999 V2000
    0.4288    1.4437   -0.3474 C   0  0  0  0  0  0  0  0  0  0  0  0
    0.6279   -0.0716   -0.4190 C   0  0  0  0  0  0  0  0  0  0  0  0
   -0.7252   -0.7560   -0.6317 C   0  0  0  0  0  0  0  0  0  0  0  0
   -0.5127   -2.2658   -0.7633 C   0  0  0  0  0  0  0  0  0  0  0  0
    0.3780   -2.5389   -1.8985 N   0  0  0  0  0  0  0  0  0  0  0  0
    1.6993   -1.9313   -1.6948 C   0  0  0  0  0  0  0  0  0  0  0  0
    1.5527   -0.4115   -1.5910 C   0  0  0  0  0  0  0  0  0  0  0  0
    0.4945   -3.9831   -2.1407 C   0  0  0  0  0  0  0  0  0  0  0  0
    1.2081   -4.2174   -3.4472 C   0  0  0  0  0  0  0  0  0  0  0  0
    2.5850   -4.3367   -3.4710 C   0  0  0  0  0  0  0  0  0  0  0  0
    3.2396   -4.5516   -4.6694 C   0  0  0  0  0  0  0  0  0  0  0  0
    2.5171   -4.6475   -5.8441 C   0  0  0  0  0  0  0  0  0  0  0  0
    1.1401   -4.5291   -5.8202 C   0  0  0  0  0  0  0  0  0  0  0  0
    0.4852   -4.3186   -4.6211 C   0  0  0  0  0  0  0  0  0  0  0  0
    1.7605    2.1177   -0.0111 C   0  0  0  0  0  0  0  0  0  0  0  0
    1.5698    3.5686    0.0574 N   0  0  0  0  0  0  0  0  0  0  0  0
    1.2381    4.1502    1.2271 C   0  0  0  0  0  0  0  0  0  0  0  0
    1.0165    3.4641    2.2057 O   0  0  0  0  0  0  0  0  0  0  0  0
    1.1438    5.6228    1.3199 C   0  0  0  0  0  0  0  0  0  0  0  0
    0.6923    6.3664    0.2284 C   0  0  0  0  0  0  0  0  0  0  0  0
    0.6062    7.7401    0.3218 C   0  0  0  0  0  0  0  0  0  0  0  0
    0.9666    8.3808    1.4939 C   0  0  0  0  0  0  0  0  0  0  0  0
    1.4149    7.6496    2.5796 C   0  0  0  0  0  0  0  0  0  0  0  0
    1.5003    6.2749    2.5014 C   0  0  0  0  0  0  0  0  0  0  0  0
    0.8547   10.1358    1.6044 S   0  0  0  0  0  0  0  0  0  0  0  0
    1.8176   10.4871    2.5886 O   0  0  0  0  0  0  0  0  0  0  0  0
    0.9844   10.5804    0.2610 O   0  0  0  0  0  0  0  0  0  0  0  0
   -0.8243   10.4446    2.2178 C   0  0  0  0  0  0  0  0  0  0  0  0
   -1.0436   11.9291    2.3559 C   0  0  0  0  0  0  0  0  0  0  0  0
   -1.5473   12.6552    1.2929 C   0  0  0  0  0  0  0  0  0  0  0  0
   -1.7484   14.0169    1.4195 C   0  0  0  0  0  0  0  0  0  0  0  0
   -1.4462   14.6526    2.6092 C   0  0  0  0  0  0  0  0  0  0  0  0
   -0.9433   13.9264    3.6725 C   0  0  0  0  0  0  0  0  0  0  0  0
   -0.7462   12.5639    3.5473 C   0  0  0  0  0  0  0  0  0  0  0  0
    1.7398    4.3873   -1.1455 C   0  0  0  0  0  0  0  0  0  0  0  0
    0.0696    1.8087   -1.3096 H   0  0  0  0  0  0  0  0  0  0  0  0
   -0.3026    1.6779    0.4261 H   0  0  0  0  0  0  0  0  0  0  0  0
    1.0725   -0.4249    0.5114 H   0  0  0  0  0  0  0  0  0  0  0  0
   -1.3738   -0.5528    0.2204 H   0  0  0  0  0  0  0  0  0  0  0  0
   -1.1878   -0.3730   -1.5414 H   0  0  0  0  0  0  0  0  0  0  0  0
   -0.0628   -2.6504    0.1520 H   0  0  0  0  0  0  0  0  0  0  0  0
   -1.4727   -2.7547   -0.9292 H   0  0  0  0  0  0  0  0  0  0  0  0
    2.1388   -2.3174   -0.7751 H   0  0  0  0  0  0  0  0  0  0  0  0
    2.3458   -2.1771   -2.5373 H   0  0  0  0  0  0  0  0  0  0  0  0
    1.1260   -0.0230   -2.5158 H   0  0  0  0  0  0  0  0  0  0  0  0
    2.5316    0.0380   -1.4243 H   0  0  0  0  0  0  0  0  0  0  0  0
    1.0600   -4.4430   -1.3303 H   0  0  0  0  0  0  0  0  0  0  0  0
   -0.5008   -4.4254   -2.1859 H   0  0  0  0  0  0  0  0  0  0  0  0
    3.1495   -4.2618   -2.5533 H   0  0  0  0  0  0  0  0  0  0  0  0
    4.3155   -4.6441   -4.6881 H   0  0  0  0  0  0  0  0  0  0  0  0
    3.0286   -4.8147   -6.7805 H   0  0  0  0  0  0  0  0  0  0  0  0
    0.5757   -4.6037   -6.7379 H   0  0  0  0  0  0  0  0  0  0  0  0
   -0.5910   -4.2298   -4.6020 H   0  0  0  0  0  0  0  0  0  0  0  0
    2.1197    1.7526    0.9511 H   0  0  0  0  0  0  0  0  0  0  0  0
    2.4918    1.8834   -0.7846 H   0  0  0  0  0  0  0  0  0  0  0  0
    0.4113    5.8675   -0.6873 H   0  0  0  0  0  0  0  0  0  0  0  0
    0.2570    8.3167   -0.5220 H   0  0  0  0  0  0  0  0  0  0  0  0
    1.6947    8.1558    3.4917 H   0  0  0  0  0  0  0  0  0  0  0  0
    1.8462    5.7049    3.3510 H   0  0  0  0  0  0  0  0  0  0  0  0
   -1.5492   10.0340    1.5149 H   0  0  0  0  0  0  0  0  0  0  0  0
   -0.9497    9.9669    3.1895 H   0  0  0  0  0  0  0  0  0  0  0  0
   -1.7835   12.1585    0.3633 H   0  0  0  0  0  0  0  0  0  0  0  0
   -2.1414   14.5843    0.5887 H   0  0  0  0  0  0  0  0  0  0  0  0
   -1.6026   15.7166    2.7079 H   0  0  0  0  0  0  0  0  0  0  0  0
   -0.7068   14.4231    4.6019 H   0  0  0  0  0  0  0  0  0  0  0  0
   -0.3568   11.9959    4.3793 H   0  0  0  0  0  0  0  0  0  0  0  0
    0.7794    4.4966   -1.6494 H   0  0  0  0  0  0  0  0  0  0  0  0
    2.1170    5.3709   -0.8653 H   0  0  0  0  0  0  0  0  0  0  0  0
    2.4494    3.9038   -1.8169 H   0  0  0  0  0  0  0  0  0  0  0  0
  1  2  1  0  0  0  0
  1 15  1  0  0  0  0
  1 36  1  0  0  0  0
  1 37  1  0  0  0  0
  2  3  1  0  0  0  0
  2  7  1  0  0  0  0
  2 38  1  0  0  0  0
  3  4  1  0  0  0  0
  3 39  1  0  0  0  0
  3 40  1  0  0  0  0
  4  5  1  0  0  0  0
  4 41  1  0  0  0  0
  4 42  1  0  0  0  0
  5  6  1  0  0  0  0
  5  8  1  0  0  0  0
  6  7  1  0  0  0  0
  6 43  1  0  0  0  0
  6 44  1  0  0  0  0
  7 45  1  0  0  0  0
  7 46  1  0  0  0  0
  8  9  1  0  0  0  0
  8 47  1  0  0  0  0
  8 48  1  0  0  0  0
  9 10  2  0  0  0  0
  9 14  1  0  0  0  0
 10 11  1  0  0  0  0
 10 49  1  0  0  0  0
 11 12  2  0  0  0  0
 11 50  1  0  0  0  0
 12 13  1  0  0  0  0
 12 51  1  0  0  0  0
 13 14  2  0  0  0  0
 13 52  1  0  0  0  0
 14 53  1  0  0  0  0
 15 16  1  0  0  0  0
 15 54  1  0  0  0  0
 15 55  1  0  0  0  0
 16 17  1  0  0  0  0
 16 35  1  0  0  0  0
 17 18  2  0  0  0  0
 17 19  1  0  0  0  0
 19 20  2  0  0  0  0
 19 24  1  0  0  0  0
 20 21  1  0  0  0  0
 20 56  1  0  0  0  0
 21 22  2  0  0  0  0
 21 57  1  0  0  0  0
 22 23  1  0  0  0  0
 22 25  1  0  0  0  0
 23 24  2  0  0  0  0
 23 58  1  0  0  0  0
 24 59  1  0  0  0  0
 25 26  2  0  0  0  0
 25 27  2  0  0  0  0
 25 28  1  0  0  0  0
 28 29  1  0  0  0  0
 28 60  1  0  0  0  0
 28 61  1  0  0  0  0
 29 30  2  0  0  0  0
 29 34  1  0  0  0  0
 30 31  1  0  0  0  0
 30 62  1  0  0  0  0
 31 32  2  0  0  0  0
 31 63  1  0  0  0  0
 32 33  1  0  0  0  0
 32 64  1  0  0  0  0
 33 34  2  0  0  0  0
 33 65  1  0  0  0  0
 34 66  1  0  0  0  0
 35 67  1  0  0  0  0
 35 68  1  0  0  0  0
 35 69  1  0  0  0  0
M  END
>  <Activity>
9.22185

>  <set>
1

>  <Min_dist>
999.9

>  <Avg_dist>
999.9

$$$$
2-22
 Wcorina  11170919223D 1   1.00000     0.00000              
CORINA evaluation license 3.46 0067  05.08.2008
 72 75  0  0  0  0  0  0  0  0999 V2000
   -0.2324    2.2664   -0.0938 C   0  0  0  0  0  0  0  0  0  0  0  0
   -0.6061    0.7906    0.0587 C   0  0  0  0  0  0  0  0  0  0  0  0
   -2.0770    0.5936   -0.3182 C   0  0  0  0  0  0  0  0  0  0  0  0
   -2.4284   -0.8928   -0.2224 C   0  0  0  0  0  0  0  0  0  0  0  0
   -1.5653   -1.6606   -1.1290 N   0  0  0  0  0  0  0  0  0  0  0  0
   -0.1510   -1.5247   -0.7576 C   0  0  0  0  0  0  0  0  0  0  0  0
    0.2684   -0.0572   -0.8694 C   0  0  0  0  0  0  0  0  0  0  0  0
   -1.9662   -3.0733   -1.1671 C   0  0  0  0  0  0  0  0  0  0  0  0
   -1.2290   -3.7749   -2.2786 C   0  0  0  0  0  0  0  0  0  0  0  0
   -0.0056   -4.3684   -2.0297 C   0  0  0  0  0  0  0  0  0  0  0  0
    0.6706   -5.0119   -3.0492 C   0  0  0  0  0  0  0  0  0  0  0  0
    0.1232   -5.0623   -4.3176 C   0  0  0  0  0  0  0  0  0  0  0  0
   -1.1006   -4.4696   -4.5663 C   0  0  0  0  0  0  0  0  0  0  0  0
   -1.7789   -3.8299   -3.5457 C   0  0  0  0  0  0  0  0  0  0  0  0
    1.1990    2.4838    0.4008 C   0  0  0  0  0  0  0  0  0  0  0  0
    1.5568    3.8969    0.2548 N   0  0  0  0  0  0  0  0  0  0  0  0
    1.3178    4.7601    1.2620 C   0  0  0  0  0  0  0  0  0  0  0  0
    0.7197    4.3877    2.2525 O   0  0  0  0  0  0  0  0  0  0  0  0
    1.7831    6.1599    1.1619 C   0  0  0  0  0  0  0  0  0  0  0  0
    2.3889    6.7771    2.2575 C   0  0  0  0  0  0  0  0  0  0  0  0
    2.8212    8.0833    2.1574 C   0  0  0  0  0  0  0  0  0  0  0  0
    2.6550    8.7815    0.9745 C   0  0  0  0  0  0  0  0  0  0  0  0
    2.0553    8.1755   -0.1152 C   0  0  0  0  0  0  0  0  0  0  0  0
    1.6236    6.8680   -0.0302 C   0  0  0  0  0  0  0  0  0  0  0  0
    3.2091   10.4499    0.8555 S   0  0  0  0  0  0  0  0  0  0  0  0
    2.3836   11.0224   -0.1495 O   0  0  0  0  0  0  0  0  0  0  0  0
    3.1727   10.9275    2.1933 O   0  0  0  0  0  0  0  0  0  0  0  0
    4.9219   10.3176    0.2731 C   0  0  0  0  0  0  0  0  0  0  0  0
    5.5119   11.6969    0.1303 C   0  0  0  0  0  0  0  0  0  0  0  0
    6.1644   12.2836    1.1985 C   0  0  0  0  0  0  0  0  0  0  0  0
    6.7055   13.5489    1.0675 C   0  0  0  0  0  0  0  0  0  0  0  0
    6.5946   14.2273   -0.1318 C   0  0  0  0  0  0  0  0  0  0  0  0
    5.9429   13.6402   -1.2003 C   0  0  0  0  0  0  0  0  0  0  0  0
    5.4056   12.3732   -1.0706 C   0  0  0  0  0  0  0  0  0  0  0  0
    2.1743    4.3718   -0.9859 C   0  0  0  0  0  0  0  0  0  0  0  0
    1.0931    4.5713   -2.0499 C   0  0  0  0  0  0  0  0  0  0  0  0
   -0.3015    2.5521   -1.1434 H   0  0  0  0  0  0  0  0  0  0  0  0
   -0.9169    2.8772    0.4948 H   0  0  0  0  0  0  0  0  0  0  0  0
   -0.4500    0.4802    1.0918 H   0  0  0  0  0  0  0  0  0  0  0  0
   -2.7073    1.1613    0.3663 H   0  0  0  0  0  0  0  0  0  0  0  0
   -2.2411    0.9413   -1.3381 H   0  0  0  0  0  0  0  0  0  0  0  0
   -2.2773   -1.2366    0.8008 H   0  0  0  0  0  0  0  0  0  0  0  0
   -3.4714   -1.0383   -0.5040 H   0  0  0  0  0  0  0  0  0  0  0  0
   -0.0106   -1.8655    0.2682 H   0  0  0  0  0  0  0  0  0  0  0  0
    0.4601   -2.1291   -1.4279 H   0  0  0  0  0  0  0  0  0  0  0  0
    0.1412    0.2803   -1.8980 H   0  0  0  0  0  0  0  0  0  0  0  0
    1.3138    0.0457   -0.5786 H   0  0  0  0  0  0  0  0  0  0  0  0
   -1.7234   -3.5457   -0.2153 H   0  0  0  0  0  0  0  0  0  0  0  0
   -3.0397   -3.1417   -1.3433 H   0  0  0  0  0  0  0  0  0  0  0  0
    0.4221   -4.3290   -1.0388 H   0  0  0  0  0  0  0  0  0  0  0  0
    1.6268   -5.4749   -2.8550 H   0  0  0  0  0  0  0  0  0  0  0  0
    0.6519   -5.5645   -5.1143 H   0  0  0  0  0  0  0  0  0  0  0  0
   -1.5281   -4.5087   -5.5573 H   0  0  0  0  0  0  0  0  0  0  0  0
   -2.7367   -3.3700   -3.7391 H   0  0  0  0  0  0  0  0  0  0  0  0
    1.2681    2.1981    1.4504 H   0  0  0  0  0  0  0  0  0  0  0  0
    1.8835    1.8730   -0.1878 H   0  0  0  0  0  0  0  0  0  0  0  0
    2.5185    6.2334    3.1816 H   0  0  0  0  0  0  0  0  0  0  0  0
    3.2901    8.5621    3.0043 H   0  0  0  0  0  0  0  0  0  0  0  0
    1.9285    8.7260   -1.0357 H   0  0  0  0  0  0  0  0  0  0  0  0
    1.1597    6.3947   -0.8830 H   0  0  0  0  0  0  0  0  0  0  0  0
    5.5071    9.7448    0.9926 H   0  0  0  0  0  0  0  0  0  0  0  0
    4.9393    9.8131   -0.6930 H   0  0  0  0  0  0  0  0  0  0  0  0
    6.2510   11.7536    2.1355 H   0  0  0  0  0  0  0  0  0  0  0  0
    7.2146   14.0075    1.9022 H   0  0  0  0  0  0  0  0  0  0  0  0
    7.0167   15.2161   -0.2340 H   0  0  0  0  0  0  0  0  0  0  0  0
    5.8560   14.1704   -2.1372 H   0  0  0  0  0  0  0  0  0  0  0  0
    4.8997   11.9130   -1.9065 H   0  0  0  0  0  0  0  0  0  0  0  0
    2.6807    5.3190   -0.8003 H   0  0  0  0  0  0  0  0  0  0  0  0
    2.8978    3.6357   -1.3365 H   0  0  0  0  0  0  0  0  0  0  0  0
    0.7126    3.6006   -2.3677 H   0  0  0  0  0  0  0  0  0  0  0  0
    0.2778    5.1624   -1.6329 H   0  0  0  0  0  0  0  0  0  0  0  0
    1.5188    5.0930   -2.9070 H   0  0  0  0  0  0  0  0  0  0  0  0
  1  2  1  0  0  0  0
  1 15  1  0  0  0  0
  1 37  1  0  0  0  0
  1 38  1  0  0  0  0
  2  3  1  0  0  0  0
  2  7  1  0  0  0  0
  2 39  1  0  0  0  0
  3  4  1  0  0  0  0
  3 40  1  0  0  0  0
  3 41  1  0  0  0  0
  4  5  1  0  0  0  0
  4 42  1  0  0  0  0
  4 43  1  0  0  0  0
  5  6  1  0  0  0  0
  5  8  1  0  0  0  0
  6  7  1  0  0  0  0
  6 44  1  0  0  0  0
  6 45  1  0  0  0  0
  7 46  1  0  0  0  0
  7 47  1  0  0  0  0
  8  9  1  0  0  0  0
  8 48  1  0  0  0  0
  8 49  1  0  0  0  0
  9 10  2  0  0  0  0
  9 14  1  0  0  0  0
 10 11  1  0  0  0  0
 10 50  1  0  0  0  0
 11 12  2  0  0  0  0
 11 51  1  0  0  0  0
 12 13  1  0  0  0  0
 12 52  1  0  0  0  0
 13 14  2  0  0  0  0
 13 53  1  0  0  0  0
 14 54  1  0  0  0  0
 15 16  1  0  0  0  0
 15 55  1  0  0  0  0
 15 56  1  0  0  0  0
 16 17  1  0  0  0  0
 16 35  1  0  0  0  0
 17 18  2  0  0  0  0
 17 19  1  0  0  0  0
 19 20  2  0  0  0  0
 19 24  1  0  0  0  0
 20 21  1  0  0  0  0
 20 57  1  0  0  0  0
 21 22  2  0  0  0  0
 21 58  1  0  0  0  0
 22 23  1  0  0  0  0
 22 25  1  0  0  0  0
 23 24  2  0  0  0  0
 23 59  1  0  0  0  0
 24 60  1  0  0  0  0
 25 26  2  0  0  0  0
 25 27  2  0  0  0  0
 25 28  1  0  0  0  0
 28 29  1  0  0  0  0
 28 61  1  0  0  0  0
 28 62  1  0  0  0  0
 29 30  2  0  0  0  0
 29 34  1  0  0  0  0
 30 31  1  0  0  0  0
 30 63  1  0  0  0  0
 31 32  2  0  0  0  0
 31 64  1  0  0  0  0
 32 33  1  0  0  0  0
 32 65  1  0  0  0  0
 33 34  2  0  0  0  0
 33 66  1  0  0  0  0
 34 67  1  0  0  0  0
 35 36  1  0  0  0  0
 35 68  1  0  0  0  0
 35 69  1  0  0  0  0
 36 70  1  0  0  0  0
 36 71  1  0  0  0  0
 36 72  1  0  0  0  0
M  END
>  <Activity>
9.52288

>  <set>
1

>  <Min_dist>
999.9

>  <Avg_dist>
999.9

$$$$
2-24
 Wcorina  11170919223D 1   1.00000     0.00000              
CORINA evaluation license 3.46 0067  05.08.2008
 40 41  0  0  0  0  0  0  0  0999 V2000
    0.4288    1.4437   -0.3474 C   0  0  0  0  0  0  0  0  0  0  0  0
    0.6279   -0.0716   -0.4190 C   0  0  0  0  0  0  0  0  0  0  0  0
   -0.7252   -0.7560   -0.6317 C   0  0  0  0  0  0  0  0  0  0  0  0
   -0.5127   -2.2658   -0.7633 C   0  0  0  0  0  0  0  0  0  0  0  0
    0.3780   -2.5389   -1.8985 N   0  0  0  0  0  0  0  0  0  0  0  0
   -0.0341   -2.2264   -2.7648 H   0  0  0  0  0  0  0  0  0  0  0  0
    1.6993   -1.9313   -1.6948 C   0  0  0  0  0  0  0  0  0  0  0  0
    1.5527   -0.4115   -1.5910 C   0  0  0  0  0  0  0  0  0  0  0  0
    1.7605    2.1177   -0.0111 C   0  0  0  0  0  0  0  0  0  0  0  0
    1.5698    3.5686    0.0574 N   0  0  0  0  0  0  0  0  0  0  0  0
    1.2381    4.1502    1.2271 C   0  0  0  0  0  0  0  0  0  0  0  0
    1.0165    3.4641    2.2057 O   0  0  0  0  0  0  0  0  0  0  0  0
    1.1438    5.6228    1.3199 C   0  0  0  0  0  0  0  0  0  0  0  0
    0.6923    6.3664    0.2284 C   0  0  0  0  0  0  0  0  0  0  0  0
    0.6062    7.7401    0.3218 C   0  0  0  0  0  0  0  0  0  0  0  0
    0.9666    8.3808    1.4939 C   0  0  0  0  0  0  0  0  0  0  0  0
    1.4149    7.6496    2.5796 C   0  0  0  0  0  0  0  0  0  0  0  0
    1.5003    6.2749    2.5014 C   0  0  0  0  0  0  0  0  0  0  0  0
    1.7398    4.3873   -1.1455 C   0  0  0  0  0  0  0  0  0  0  0  0
    0.0696    1.8087   -1.3096 H   0  0  0  0  0  0  0  0  0  0  0  0
   -0.3026    1.6779    0.4261 H   0  0  0  0  0  0  0  0  0  0  0  0
    1.0725   -0.4249    0.5114 H   0  0  0  0  0  0  0  0  0  0  0  0
   -1.3738   -0.5528    0.2204 H   0  0  0  0  0  0  0  0  0  0  0  0
   -1.1878   -0.3730   -1.5414 H   0  0  0  0  0  0  0  0  0  0  0  0
   -0.0628   -2.6504    0.1520 H   0  0  0  0  0  0  0  0  0  0  0  0
   -1.4727   -2.7547   -0.9292 H   0  0  0  0  0  0  0  0  0  0  0  0
    2.1388   -2.3174   -0.7751 H   0  0  0  0  0  0  0  0  0  0  0  0
    2.3458   -2.1771   -2.5373 H   0  0  0  0  0  0  0  0  0  0  0  0
    1.1260   -0.0230   -2.5158 H   0  0  0  0  0  0  0  0  0  0  0  0
    2.5316    0.0380   -1.4243 H   0  0  0  0  0  0  0  0  0  0  0  0
    2.1197    1.7526    0.9511 H   0  0  0  0  0  0  0  0  0  0  0  0
    2.4918    1.8834   -0.7846 H   0  0  0  0  0  0  0  0  0  0  0  0
    0.4113    5.8675   -0.6873 H   0  0  0  0  0  0  0  0  0  0  0  0
    0.2570    8.3167   -0.5220 H   0  0  0  0  0  0  0  0  0  0  0  0
    0.8980    9.4565    1.5616 H   0  0  0  0  0  0  0  0  0  0  0  0
    1.6947    8.1558    3.4917 H   0  0  0  0  0  0  0  0  0  0  0  0
    1.8462    5.7049    3.3510 H   0  0  0  0  0  0  0  0  0  0  0  0
    0.7794    4.4966   -1.6494 H   0  0  0  0  0  0  0  0  0  0  0  0
    2.1170    5.3709   -0.8653 H   0  0  0  0  0  0  0  0  0  0  0  0
    2.4494    3.9038   -1.8169 H   0  0  0  0  0  0  0  0  0  0  0  0
  1  2  1  0  0  0  0
  1  9  1  0  0  0  0
  1 20  1  0  0  0  0
  1 21  1  0  0  0  0
  2  3  1  0  0  0  0
  2  8  1  0  0  0  0
  2 22  1  0  0  0  0
  3  4  1  0  0  0  0
  3 23  1  0  0  0  0
  3 24  1  0  0  0  0
  4  5  1  0  0  0  0
  4 25  1  0  0  0  0
  4 26  1  0  0  0  0
  5  6  1  0  0  0  0
  5  7  1  0  0  0  0
  7  8  1  0  0  0  0
  7 27  1  0  0  0  0
  7 28  1  0  0  0  0
  8 29  1  0  0  0  0
  8 30  1  0  0  0  0
  9 10  1  0  0  0  0
  9 31  1  0  0  0  0
  9 32  1  0  0  0  0
 10 11  1  0  0  0  0
 10 19  1  0  0  0  0
 11 12  2  0  0  0  0
 11 13  1  0  0  0  0
 13 14  2  0  0  0  0
 13 18  1  0  0  0  0
 14 15  1  0  0  0  0
 14 33  1  0  0  0  0
 15 16  2  0  0  0  0
 15 34  1  0  0  0  0
 16 17  1  0  0  0  0
 16 35  1  0  0  0  0
 17 18  2  0  0  0  0
 17 36  1  0  0  0  0
 18 37  1  0  0  0  0
 19 38  1  0  0  0  0
 19 39  1  0  0  0  0
 19 40  1  0  0  0  0
M  END
>  <Activity>
4.58503

>  <set>
1

>  <Min_dist>
999.9

>  <Avg_dist>
999.9

$$$$
2-25
 Wcorina  11170919223D 1   1.00000     0.00000              
CORINA evaluation license 3.46 0067  05.08.2008
 56 58  0  0  0  0  0  0  0  0999 V2000
   -0.5776    1.1286   -0.2054 C   0  0  0  0  0  0  0  0  0  0  0  0
   -0.6121   -0.3931   -0.0498 C   0  0  0  0  0  0  0  0  0  0  0  0
   -2.0665   -0.8698   -0.0028 C   0  0  0  0  0  0  0  0  0  0  0  0
   -2.0948   -2.3970    0.0915 C   0  0  0  0  0  0  0  0  0  0  0  0
   -1.4093   -2.9734   -1.0722 N   0  0  0  0  0  0  0  0  0  0  0  0
    0.0014   -2.5677   -1.1122 C   0  0  0  0  0  0  0  0  0  0  0  0
    0.0923   -1.0456   -1.2425 C   0  0  0  0  0  0  0  0  0  0  0  0
   -1.5369   -4.4368   -1.0868 C   0  0  0  0  0  0  0  0  0  0  0  0
   -1.1879   -4.9578   -2.4571 C   0  0  0  0  0  0  0  0  0  0  0  0
   -2.0910   -4.8302   -3.4956 C   0  0  0  0  0  0  0  0  0  0  0  0
   -1.7709   -5.3082   -4.7528 C   0  0  0  0  0  0  0  0  0  0  0  0
   -0.5475   -5.9133   -4.9712 C   0  0  0  0  0  0  0  0  0  0  0  0
    0.3562   -6.0400   -3.9326 C   0  0  0  0  0  0  0  0  0  0  0  0
    0.0379   -5.5583   -2.6769 C   0  0  0  0  0  0  0  0  0  0  0  0
   -3.4249   -4.1705   -3.2574 C   0  0  0  0  0  0  0  0  0  0  0  0
    0.8704    1.6165   -0.1272 C   0  0  0  0  0  0  0  0  0  0  0  0
    0.9034    3.0736   -0.2762 N   0  0  0  0  0  0  0  0  0  0  0  0
    0.8155    3.8644    0.8116 C   0  0  0  0  0  0  0  0  0  0  0  0
    0.8085    3.3712    1.9226 O   0  0  0  0  0  0  0  0  0  0  0  0
    0.7275    5.3317    0.6536 C   0  0  0  0  0  0  0  0  0  0  0  0
    0.1026    5.8798   -0.4676 C   0  0  0  0  0  0  0  0  0  0  0  0
    0.0235    7.2498   -0.6087 C   0  0  0  0  0  0  0  0  0  0  0  0
    0.5624    8.0802    0.3580 C   0  0  0  0  0  0  0  0  0  0  0  0
    1.1832    7.5434    1.4718 C   0  0  0  0  0  0  0  0  0  0  0  0
    1.2640    6.1750    1.6279 C   0  0  0  0  0  0  0  0  0  0  0  0
    1.0320    3.6710   -1.6077 C   0  0  0  0  0  0  0  0  0  0  0  0
   -1.0025    1.4048   -1.1705 H   0  0  0  0  0  0  0  0  0  0  0  0
   -1.1598    1.5888    0.5930 H   0  0  0  0  0  0  0  0  0  0  0  0
   -0.1059   -0.6764    0.8730 H   0  0  0  0  0  0  0  0  0  0  0  0
   -2.5617   -0.4421    0.8689 H   0  0  0  0  0  0  0  0  0  0  0  0
   -2.5832   -0.5515   -0.9082 H   0  0  0  0  0  0  0  0  0  0  0  0
   -1.5900   -2.7139    1.0041 H   0  0  0  0  0  0  0  0  0  0  0  0
   -3.1291   -2.7405    0.1108 H   0  0  0  0  0  0  0  0  0  0  0  0
    0.4964   -2.8838   -0.1940 H   0  0  0  0  0  0  0  0  0  0  0  0
    0.4897   -3.0352   -1.9673 H   0  0  0  0  0  0  0  0  0  0  0  0
   -0.3904   -0.7300   -2.1674 H   0  0  0  0  0  0  0  0  0  0  0  0
    1.1395   -0.7434   -1.2565 H   0  0  0  0  0  0  0  0  0  0  0  0
   -0.8585   -4.8680   -0.3506 H   0  0  0  0  0  0  0  0  0  0  0  0
   -2.5622   -4.7146   -0.8427 H   0  0  0  0  0  0  0  0  0  0  0  0
   -2.4769   -5.2092   -5.5640 H   0  0  0  0  0  0  0  0  0  0  0  0
   -0.2978   -6.2873   -5.9531 H   0  0  0  0  0  0  0  0  0  0  0  0
    1.3120   -6.5131   -4.1033 H   0  0  0  0  0  0  0  0  0  0  0  0
    0.7454   -5.6540   -1.8665 H   0  0  0  0  0  0  0  0  0  0  0  0
   -3.3156   -3.0893   -3.3416 H   0  0  0  0  0  0  0  0  0  0  0  0
   -4.1417   -4.5222   -3.9994 H   0  0  0  0  0  0  0  0  0  0  0  0
   -3.7819   -4.4230   -2.2590 H   0  0  0  0  0  0  0  0  0  0  0  0
    1.2952    1.3403    0.8378 H   0  0  0  0  0  0  0  0  0  0  0  0
    1.4525    1.1564   -0.9256 H   0  0  0  0  0  0  0  0  0  0  0  0
   -0.3179    5.2327   -1.2233 H   0  0  0  0  0  0  0  0  0  0  0  0
   -0.4599    7.6752   -1.4758 H   0  0  0  0  0  0  0  0  0  0  0  0
    0.4984    9.1521    0.2424 H   0  0  0  0  0  0  0  0  0  0  0  0
    1.6018    8.1970    2.2228 H   0  0  0  0  0  0  0  0  0  0  0  0
    1.7449    5.7572    2.5000 H   0  0  0  0  0  0  0  0  0  0  0  0
    0.0405    3.8365   -2.0290 H   0  0  0  0  0  0  0  0  0  0  0  0
    1.5571    4.6230   -1.5296 H   0  0  0  0  0  0  0  0  0  0  0  0
    1.5942    2.9980   -2.2551 H   0  0  0  0  0  0  0  0  0  0  0  0
  1  2  1  0  0  0  0
  1 16  1  0  0  0  0
  1 27  1  0  0  0  0
  1 28  1  0  0  0  0
  2  3  1  0  0  0  0
  2  7  1  0  0  0  0
  2 29  1  0  0  0  0
  3  4  1  0  0  0  0
  3 30  1  0  0  0  0
  3 31  1  0  0  0  0
  4  5  1  0  0  0  0
  4 32  1  0  0  0  0
  4 33  1  0  0  0  0
  5  6  1  0  0  0  0
  5  8  1  0  0  0  0
  6  7  1  0  0  0  0
  6 34  1  0  0  0  0
  6 35  1  0  0  0  0
  7 36  1  0  0  0  0
  7 37  1  0  0  0  0
  8  9  1  0  0  0  0
  8 38  1  0  0  0  0
  8 39  1  0  0  0  0
  9 10  2  0  0  0  0
  9 14  1  0  0  0  0
 10 11  1  0  0  0  0
 10 15  1  0  0  0  0
 11 12  2  0  0  0  0
 11 40  1  0  0  0  0
 12 13  1  0  0  0  0
 12 41  1  0  0  0  0
 13 14  2  0  0  0  0
 13 42  1  0  0  0  0
 14 43  1  0  0  0  0
 15 44  1  0  0  0  0
 15 45  1  0  0  0  0
 15 46  1  0  0  0  0
 16 17  1  0  0  0  0
 16 47  1  0  0  0  0
 16 48  1  0  0  0  0
 17 18  1  0  0  0  0
 17 26  1  0  0  0  0
 18 19  2  0  0  0  0
 18 20  1  0  0  0  0
 20 21  2  0  0  0  0
 20 25  1  0  0  0  0
 21 22  1  0  0  0  0
 21 49  1  0  0  0  0
 22 23  2  0  0  0  0
 22 50  1  0  0  0  0
 23 24  1  0  0  0  0
 23 51  1  0  0  0  0
 24 25  2  0  0  0  0
 24 52  1  0  0  0  0
 25 53  1  0  0  0  0
 26 54  1  0  0  0  0
 26 55  1  0  0  0  0
 26 56  1  0  0  0  0
M  END
>  <Activity>
6.11351

>  <set>
1

>  <Min_dist>
999.9

>  <Avg_dist>
999.9

$$$$
2-26
 Wcorina  11170919223D 1   1.00000     0.00000              
CORINA evaluation license 3.46 0067  05.08.2008
 56 58  0  0  0  0  0  0  0  0999 V2000
    0.4288    1.4437   -0.3474 C   0  0  0  0  0  0  0  0  0  0  0  0
    0.6279   -0.0716   -0.4190 C   0  0  0  0  0  0  0  0  0  0  0  0
   -0.7252   -0.7560   -0.6317 C   0  0  0  0  0  0  0  0  0  0  0  0
   -0.5127   -2.2658   -0.7633 C   0  0  0  0  0  0  0  0  0  0  0  0
    0.3780   -2.5389   -1.8985 N   0  0  0  0  0  0  0  0  0  0  0  0
    1.6993   -1.9313   -1.6948 C   0  0  0  0  0  0  0  0  0  0  0  0
    1.5527   -0.4115   -1.5910 C   0  0  0  0  0  0  0  0  0  0  0  0
    0.4945   -3.9831   -2.1407 C   0  0  0  0  0  0  0  0  0  0  0  0
    1.2081   -4.2174   -3.4472 C   0  0  0  0  0  0  0  0  0  0  0  0
    2.5848   -4.3367   -3.4710 C   0  0  0  0  0  0  0  0  0  0  0  0
    3.2395   -4.5516   -4.6696 C   0  0  0  0  0  0  0  0  0  0  0  0
    2.5171   -4.6475   -5.8441 C   0  0  0  0  0  0  0  0  0  0  0  0
    1.1399   -4.5291   -5.8202 C   0  0  0  0  0  0  0  0  0  0  0  0
    0.4850   -4.3186   -4.6213 C   0  0  0  0  0  0  0  0  0  0  0  0
    4.7407   -4.6807   -4.6957 C   0  0  0  0  0  0  0  0  0  0  0  0
    1.7605    2.1177   -0.0111 C   0  0  0  0  0  0  0  0  0  0  0  0
    1.5698    3.5686    0.0574 N   0  0  0  0  0  0  0  0  0  0  0  0
    1.2381    4.1502    1.2271 C   0  0  0  0  0  0  0  0  0  0  0  0
    1.0165    3.4641    2.2057 O   0  0  0  0  0  0  0  0  0  0  0  0
    1.1438    5.6228    1.3199 C   0  0  0  0  0  0  0  0  0  0  0  0
    0.6923    6.3664    0.2284 C   0  0  0  0  0  0  0  0  0  0  0  0
    0.6062    7.7401    0.3218 C   0  0  0  0  0  0  0  0  0  0  0  0
    0.9666    8.3808    1.4939 C   0  0  0  0  0  0  0  0  0  0  0  0
    1.4149    7.6496    2.5796 C   0  0  0  0  0  0  0  0  0  0  0  0
    1.5003    6.2749    2.5014 C   0  0  0  0  0  0  0  0  0  0  0  0
    1.7398    4.3873   -1.1455 C   0  0  0  0  0  0  0  0  0  0  0  0
    0.0696    1.8087   -1.3096 H   0  0  0  0  0  0  0  0  0  0  0  0
   -0.3026    1.6779    0.4261 H   0  0  0  0  0  0  0  0  0  0  0  0
    1.0725   -0.4249    0.5114 H   0  0  0  0  0  0  0  0  0  0  0  0
   -1.3738   -0.5528    0.2204 H   0  0  0  0  0  0  0  0  0  0  0  0
   -1.1878   -0.3730   -1.5414 H   0  0  0  0  0  0  0  0  0  0  0  0
   -0.0628   -2.6504    0.1520 H   0  0  0  0  0  0  0  0  0  0  0  0
   -1.4727   -2.7547   -0.9292 H   0  0  0  0  0  0  0  0  0  0  0  0
    2.1388   -2.3174   -0.7751 H   0  0  0  0  0  0  0  0  0  0  0  0
    2.3458   -2.1771   -2.5373 H   0  0  0  0  0  0  0  0  0  0  0  0
    1.1260   -0.0230   -2.5158 H   0  0  0  0  0  0  0  0  0  0  0  0
    2.5316    0.0380   -1.4243 H   0  0  0  0  0  0  0  0  0  0  0  0
    1.0600   -4.4430   -1.3303 H   0  0  0  0  0  0  0  0  0  0  0  0
   -0.5008   -4.4254   -2.1859 H   0  0  0  0  0  0  0  0  0  0  0  0
    3.1492   -4.2617   -2.5533 H   0  0  0  0  0  0  0  0  0  0  0  0
    3.0286   -4.8147   -6.7805 H   0  0  0  0  0  0  0  0  0  0  0  0
    0.5754   -4.6037   -6.7379 H   0  0  0  0  0  0  0  0  0  0  0  0
   -0.5911   -4.2298   -4.6022 H   0  0  0  0  0  0  0  0  0  0  0  0
    5.0177   -5.7270   -4.5664 H   0  0  0  0  0  0  0  0  0  0  0  0
    5.1199   -4.3200   -5.6518 H   0  0  0  0  0  0  0  0  0  0  0  0
    5.1704   -4.0886   -3.8877 H   0  0  0  0  0  0  0  0  0  0  0  0
    2.1197    1.7526    0.9511 H   0  0  0  0  0  0  0  0  0  0  0  0
    2.4918    1.8834   -0.7846 H   0  0  0  0  0  0  0  0  0  0  0  0
    0.4113    5.8675   -0.6873 H   0  0  0  0  0  0  0  0  0  0  0  0
    0.2570    8.3167   -0.5220 H   0  0  0  0  0  0  0  0  0  0  0  0
    0.8980    9.4565    1.5616 H   0  0  0  0  0  0  0  0  0  0  0  0
    1.6947    8.1558    3.4917 H   0  0  0  0  0  0  0  0  0  0  0  0
    1.8462    5.7049    3.3510 H   0  0  0  0  0  0  0  0  0  0  0  0
    0.7794    4.4966   -1.6494 H   0  0  0  0  0  0  0  0  0  0  0  0
    2.1170    5.3709   -0.8653 H   0  0  0  0  0  0  0  0  0  0  0  0
    2.4494    3.9038   -1.8169 H   0  0  0  0  0  0  0  0  0  0  0  0
  1  2  1  0  0  0  0
  1 16  1  0  0  0  0
  1 27  1  0  0  0  0
  1 28  1  0  0  0  0
  2  3  1  0  0  0  0
  2  7  1  0  0  0  0
  2 29  1  0  0  0  0
  3  4  1  0  0  0  0
  3 30  1  0  0  0  0
  3 31  1  0  0  0  0
  4  5  1  0  0  0  0
  4 32  1  0  0  0  0
  4 33  1  0  0  0  0
  5  6  1  0  0  0  0
  5  8  1  0  0  0  0
  6  7  1  0  0  0  0
  6 34  1  0  0  0  0
  6 35  1  0  0  0  0
  7 36  1  0  0  0  0
  7 37  1  0  0  0  0
  8  9  1  0  0  0  0
  8 38  1  0  0  0  0
  8 39  1  0  0  0  0
  9 10  2  0  0  0  0
  9 14  1  0  0  0  0
 10 11  1  0  0  0  0
 10 40  1  0  0  0  0
 11 12  2  0  0  0  0
 11 15  1  0  0  0  0
 12 13  1  0  0  0  0
 12 41  1  0  0  0  0
 13 14  2  0  0  0  0
 13 42  1  0  0  0  0
 14 43  1  0  0  0  0
 15 44  1  0  0  0  0
 15 45  1  0  0  0  0
 15 46  1  0  0  0  0
 16 17  1  0  0  0  0
 16 47  1  0  0  0  0
 16 48  1  0  0  0  0
 17 18  1  0  0  0  0
 17 26  1  0  0  0  0
 18 19  2  0  0  0  0
 18 20  1  0  0  0  0
 20 21  2  0  0  0  0
 20 25  1  0  0  0  0
 21 22  1  0  0  0  0
 21 49  1  0  0  0  0
 22 23  2  0  0  0  0
 22 50  1  0  0  0  0
 23 24  1  0  0  0  0
 23 51  1  0  0  0  0
 24 25  2  0  0  0  0
 24 52  1  0  0  0  0
 25 53  1  0  0  0  0
 26 54  1  0  0  0  0
 26 55  1  0  0  0  0
 26 56  1  0  0  0  0
M  END
>  <Activity>
6.83863

>  <set>
1

>  <Min_dist>
999.9

>  <Avg_dist>
999.9

$$$$
2-27
 Wcorina  11170919223D 1   1.00000     0.00000              
CORINA evaluation license 3.46 0067  05.08.2008
 56 58  0  0  0  0  0  0  0  0999 V2000
    0.4288    1.4437   -0.3474 C   0  0  0  0  0  0  0  0  0  0  0  0
    0.6279   -0.0716   -0.4190 C   0  0  0  0  0  0  0  0  0  0  0  0
   -0.7252   -0.7560   -0.6317 C   0  0  0  0  0  0  0  0  0  0  0  0
   -0.5127   -2.2658   -0.7633 C   0  0  0  0  0  0  0  0  0  0  0  0
    0.3780   -2.5389   -1.8985 N   0  0  0  0  0  0  0  0  0  0  0  0
    1.6993   -1.9313   -1.6948 C   0  0  0  0  0  0  0  0  0  0  0  0
    1.5527   -0.4115   -1.5910 C   0  0  0  0  0  0  0  0  0  0  0  0
    0.4945   -3.9831   -2.1407 C   0  0  0  0  0  0  0  0  0  0  0  0
    1.2081   -4.2174   -3.4472 C   0  0  0  0  0  0  0  0  0  0  0  0
    2.5850   -4.3367   -3.4710 C   0  0  0  0  0  0  0  0  0  0  0  0
    3.2396   -4.5516   -4.6694 C   0  0  0  0  0  0  0  0  0  0  0  0
    2.5171   -4.6475   -5.8441 C   0  0  0  0  0  0  0  0  0  0  0  0
    1.1401   -4.5291   -5.8202 C   0  0  0  0  0  0  0  0  0  0  0  0
    0.4852   -4.3186   -4.6211 C   0  0  0  0  0  0  0  0  0  0  0  0
    3.2308   -4.8808   -7.1507 C   0  0  0  0  0  0  0  0  0  0  0  0
    1.7605    2.1177   -0.0111 C   0  0  0  0  0  0  0  0  0  0  0  0
    1.5698    3.5686    0.0574 N   0  0  0  0  0  0  0  0  0  0  0  0
    1.2381    4.1502    1.2271 C   0  0  0  0  0  0  0  0  0  0  0  0
    1.0165    3.4641    2.2057 O   0  0  0  0  0  0  0  0  0  0  0  0
    1.1438    5.6228    1.3199 C   0  0  0  0  0  0  0  0  0  0  0  0
    0.6923    6.3664    0.2284 C   0  0  0  0  0  0  0  0  0  0  0  0
    0.6062    7.7401    0.3218 C   0  0  0  0  0  0  0  0  0  0  0  0
    0.9666    8.3808    1.4939 C   0  0  0  0  0  0  0  0  0  0  0  0
    1.4149    7.6496    2.5796 C   0  0  0  0  0  0  0  0  0  0  0  0
    1.5003    6.2749    2.5014 C   0  0  0  0  0  0  0  0  0  0  0  0
    1.7398    4.3873   -1.1455 C   0  0  0  0  0  0  0  0  0  0  0  0
    0.0696    1.8087   -1.3096 H   0  0  0  0  0  0  0  0  0  0  0  0
   -0.3026    1.6779    0.4261 H   0  0  0  0  0  0  0  0  0  0  0  0
    1.0725   -0.4249    0.5114 H   0  0  0  0  0  0  0  0  0  0  0  0
   -1.3738   -0.5528    0.2204 H   0  0  0  0  0  0  0  0  0  0  0  0
   -1.1878   -0.3730   -1.5414 H   0  0  0  0  0  0  0  0  0  0  0  0
   -0.0628   -2.6504    0.1520 H   0  0  0  0  0  0  0  0  0  0  0  0
   -1.4727   -2.7547   -0.9292 H   0  0  0  0  0  0  0  0  0  0  0  0
    2.1388   -2.3174   -0.7751 H   0  0  0  0  0  0  0  0  0  0  0  0
    2.3458   -2.1771   -2.5373 H   0  0  0  0  0  0  0  0  0  0  0  0
    1.1260   -0.0230   -2.5158 H   0  0  0  0  0  0  0  0  0  0  0  0
    2.5316    0.0380   -1.4243 H   0  0  0  0  0  0  0  0  0  0  0  0
    1.0600   -4.4430   -1.3303 H   0  0  0  0  0  0  0  0  0  0  0  0
   -0.5008   -4.4254   -2.1859 H   0  0  0  0  0  0  0  0  0  0  0  0
    3.1495   -4.2618   -2.5533 H   0  0  0  0  0  0  0  0  0  0  0  0
    4.3155   -4.6441   -4.6881 H   0  0  0  0  0  0  0  0  0  0  0  0
    0.5757   -4.6037   -6.7379 H   0  0  0  0  0  0  0  0  0  0  0  0
   -0.5910   -4.2298   -4.6020 H   0  0  0  0  0  0  0  0  0  0  0  0
    3.3182   -5.9522   -7.3307 H   0  0  0  0  0  0  0  0  0  0  0  0
    2.6648   -4.4212   -7.9609 H   0  0  0  0  0  0  0  0  0  0  0  0
    4.2256   -4.4376   -7.1055 H   0  0  0  0  0  0  0  0  0  0  0  0
    2.1197    1.7526    0.9511 H   0  0  0  0  0  0  0  0  0  0  0  0
    2.4918    1.8834   -0.7846 H   0  0  0  0  0  0  0  0  0  0  0  0
    0.4113    5.8675   -0.6873 H   0  0  0  0  0  0  0  0  0  0  0  0
    0.2570    8.3167   -0.5220 H   0  0  0  0  0  0  0  0  0  0  0  0
    0.8980    9.4565    1.5616 H   0  0  0  0  0  0  0  0  0  0  0  0
    1.6947    8.1558    3.4917 H   0  0  0  0  0  0  0  0  0  0  0  0
    1.8462    5.7049    3.3510 H   0  0  0  0  0  0  0  0  0  0  0  0
    0.7794    4.4966   -1.6494 H   0  0  0  0  0  0  0  0  0  0  0  0
    2.1170    5.3709   -0.8653 H   0  0  0  0  0  0  0  0  0  0  0  0
    2.4494    3.9038   -1.8169 H   0  0  0  0  0  0  0  0  0  0  0  0
  1  2  1  0  0  0  0
  1 16  1  0  0  0  0
  1 27  1  0  0  0  0
  1 28  1  0  0  0  0
  2  3  1  0  0  0  0
  2  7  1  0  0  0  0
  2 29  1  0  0  0  0
  3  4  1  0  0  0  0
  3 30  1  0  0  0  0
  3 31  1  0  0  0  0
  4  5  1  0  0  0  0
  4 32  1  0  0  0  0
  4 33  1  0  0  0  0
  5  6  1  0  0  0  0
  5  8  1  0  0  0  0
  6  7  1  0  0  0  0
  6 34  1  0  0  0  0
  6 35  1  0  0  0  0
  7 36  1  0  0  0  0
  7 37  1  0  0  0  0
  8  9  1  0  0  0  0
  8 38  1  0  0  0  0
  8 39  1  0  0  0  0
  9 10  2  0  0  0  0
  9 14  1  0  0  0  0
 10 11  1  0  0  0  0
 10 40  1  0  0  0  0
 11 12  2  0  0  0  0
 11 41  1  0  0  0  0
 12 13  1  0  0  0  0
 12 15  1  0  0  0  0
 13 14  2  0  0  0  0
 13 42  1  0  0  0  0
 14 43  1  0  0  0  0
 15 44  1  0  0  0  0
 15 45  1  0  0  0  0
 15 46  1  0  0  0  0
 16 17  1  0  0  0  0
 16 47  1  0  0  0  0
 16 48  1  0  0  0  0
 17 18  1  0  0  0  0
 17 26  1  0  0  0  0
 18 19  2  0  0  0  0
 18 20  1  0  0  0  0
 20 21  2  0  0  0  0
 20 25  1  0  0  0  0
 21 22  1  0  0  0  0
 21 49  1  0  0  0  0
 22 23  2  0  0  0  0
 22 50  1  0  0  0  0
 23 24  1  0  0  0  0
 23 51  1  0  0  0  0
 24 25  2  0  0  0  0
 24 52  1  0  0  0  0
 25 53  1  0  0  0  0
 26 54  1  0  0  0  0
 26 55  1  0  0  0  0
 26 56  1  0  0  0  0
M  END
>  <Activity>
4.38722

>  <set>
1

>  <Min_dist>
999.9

>  <Avg_dist>
999.9

$$$$
2-28
 Wcorina  11170919223D 1   1.00000     0.00000              
CORINA evaluation license 3.46 0067  05.08.2008
 55 57  0  0  0  0  0  0  0  0999 V2000
   -0.8547    0.7890    0.2909 C   0  0  0  0  0  0  0  0  0  0  0  0
   -0.8091   -0.7388    0.3583 C   0  0  0  0  0  0  0  0  0  0  0  0
   -2.2359   -1.2914    0.4152 C   0  0  0  0  0  0  0  0  0  0  0  0
   -2.1856   -2.8209    0.4210 C   0  0  0  0  0  0  0  0  0  0  0  0
   -1.5063   -3.2942   -0.7918 N   0  0  0  0  0  0  0  0  0  0  0  0
   -0.1192   -2.8150   -0.8448 C   0  0  0  0  0  0  0  0  0  0  0  0
   -0.1078   -1.2853   -0.8883 C   0  0  0  0  0  0  0  0  0  0  0  0
   -1.5613   -4.7589   -0.8885 C   0  0  0  0  0  0  0  0  0  0  0  0
   -1.2092   -5.1834   -2.2909 C   0  0  0  0  0  0  0  0  0  0  0  0
   -2.1114   -4.9871   -3.3194 C   0  0  0  0  0  0  0  0  0  0  0  0
   -1.7883   -5.3765   -4.6061 C   0  0  0  0  0  0  0  0  0  0  0  0
   -0.5631   -5.9618   -4.8639 C   0  0  0  0  0  0  0  0  0  0  0  0
    0.3398   -6.1573   -3.8352 C   0  0  0  0  0  0  0  0  0  0  0  0
    0.0186   -5.7641   -2.5498 C   0  0  0  0  0  0  0  0  0  0  0  0
   -3.4236   -4.3603   -3.0433 N   0  3  0  0  0  0  0  0  0  0  0  0
   -4.1844   -4.1107   -3.9611 O   0  0  0  0  0  0  0  0  0  0  0  0
   -3.7424   -4.0941   -1.8984 O   0  5  0  0  0  0  0  0  0  0  0  0
    0.5689    1.3453    0.3598 C   0  0  0  0  0  0  0  0  0  0  0  0
    0.5252    2.8082    0.2953 N   0  0  0  0  0  0  0  0  0  0  0  0
    0.4296    3.5303    1.4293 C   0  0  0  0  0  0  0  0  0  0  0  0
    0.4761    2.9745    2.5093 O   0  0  0  0  0  0  0  0  0  0  0  0
    0.2681    4.9982    1.3596 C   0  0  0  0  0  0  0  0  0  0  0  0
   -0.4195    5.5779    0.2922 C   0  0  0  0  0  0  0  0  0  0  0  0
   -0.5670    6.9483    0.2335 C   0  0  0  0  0  0  0  0  0  0  0  0
   -0.0347    7.7477    1.2293 C   0  0  0  0  0  0  0  0  0  0  0  0
    0.6481    7.1795    2.2901 C   0  0  0  0  0  0  0  0  0  0  0  0
    0.7977    5.8101    2.3639 C   0  0  0  0  0  0  0  0  0  0  0  0
    0.5854    3.4864   -1.0020 C   0  0  0  0  0  0  0  0  0  0  0  0
   -1.3205    1.0977   -0.6450 H   0  0  0  0  0  0  0  0  0  0  0  0
   -1.4357    1.1725    1.1297 H   0  0  0  0  0  0  0  0  0  0  0  0
   -0.2629   -1.0479    1.2496 H   0  0  0  0  0  0  0  0  0  0  0  0
   -2.7263   -0.9400    1.3230 H   0  0  0  0  0  0  0  0  0  0  0  0
   -2.7938   -0.9489   -0.4563 H   0  0  0  0  0  0  0  0  0  0  0  0
   -1.6395   -3.1630    1.3001 H   0  0  0  0  0  0  0  0  0  0  0  0
   -3.2005   -3.2176    0.4470 H   0  0  0  0  0  0  0  0  0  0  0  0
    0.4173   -3.1571    0.0403 H   0  0  0  0  0  0  0  0  0  0  0  0
    0.3667   -3.2074   -1.7381 H   0  0  0  0  0  0  0  0  0  0  0  0
   -0.6322   -0.9427   -1.7804 H   0  0  0  0  0  0  0  0  0  0  0  0
    0.9222   -0.9295   -0.9119 H   0  0  0  0  0  0  0  0  0  0  0  0
   -0.8506   -5.1963   -0.1873 H   0  0  0  0  0  0  0  0  0  0  0  0
   -2.5675   -5.1015   -0.6470 H   0  0  0  0  0  0  0  0  0  0  0  0
   -2.4936   -5.2237   -5.4097 H   0  0  0  0  0  0  0  0  0  0  0  0
   -0.3110   -6.2666   -5.8689 H   0  0  0  0  0  0  0  0  0  0  0  0
    1.2970   -6.6150   -4.0366 H   0  0  0  0  0  0  0  0  0  0  0  0
    0.7252   -5.9135   -1.7468 H   0  0  0  0  0  0  0  0  0  0  0  0
    1.0347    1.0367    1.2957 H   0  0  0  0  0  0  0  0  0  0  0  0
    1.1498    0.9618   -0.4790 H   0  0  0  0  0  0  0  0  0  0  0  0
   -0.8349    4.9550   -0.4861 H   0  0  0  0  0  0  0  0  0  0  0  0
   -1.0989    7.3981   -0.5919 H   0  0  0  0  0  0  0  0  0  0  0  0
   -0.1523    8.8201    1.1783 H   0  0  0  0  0  0  0  0  0  0  0  0
    1.0612    7.8092    3.0643 H   0  0  0  0  0  0  0  0  0  0  0  0
    1.3270    5.3674    3.1948 H   0  0  0  0  0  0  0  0  0  0  0  0
   -0.4249    3.6241   -1.3872 H   0  0  0  0  0  0  0  0  0  0  0  0
    1.0641    4.4582   -0.8820 H   0  0  0  0  0  0  0  0  0  0  0  0
    1.1617    2.8813   -1.7018 H   0  0  0  0  0  0  0  0  0  0  0  0
  1  2  1  0  0  0  0
  1 18  1  0  0  0  0
  1 29  1  0  0  0  0
  1 30  1  0  0  0  0
  2  3  1  0  0  0  0
  2  7  1  0  0  0  0
  2 31  1  0  0  0  0
  3  4  1  0  0  0  0
  3 32  1  0  0  0  0
  3 33  1  0  0  0  0
  4  5  1  0  0  0  0
  4 34  1  0  0  0  0
  4 35  1  0  0  0  0
  5  6  1  0  0  0  0
  5  8  1  0  0  0  0
  6  7  1  0  0  0  0
  6 36  1  0  0  0  0
  6 37  1  0  0  0  0
  7 38  1  0  0  0  0
  7 39  1  0  0  0  0
  8  9  1  0  0  0  0
  8 40  1  0  0  0  0
  8 41  1  0  0  0  0
  9 10  2  0  0  0  0
  9 14  1  0  0  0  0
 10 11  1  0  0  0  0
 10 15  1  0  0  0  0
 11 12  2  0  0  0  0
 11 42  1  0  0  0  0
 12 13  1  0  0  0  0
 12 43  1  0  0  0  0
 13 14  2  0  0  0  0
 13 44  1  0  0  0  0
 14 45  1  0  0  0  0
 15 16  2  0  0  0  0
 15 17  1  0  0  0  0
 18 19  1  0  0  0  0
 18 46  1  0  0  0  0
 18 47  1  0  0  0  0
 19 20  1  0  0  0  0
 19 28  1  0  0  0  0
 20 21  2  0  0  0  0
 20 22  1  0  0  0  0
 22 23  2  0  0  0  0
 22 27  1  0  0  0  0
 23 24  1  0  0  0  0
 23 48  1  0  0  0  0
 24 25  2  0  0  0  0
 24 49  1  0  0  0  0
 25 26  1  0  0  0  0
 25 50  1  0  0  0  0
 26 27  2  0  0  0  0
 26 51  1  0  0  0  0
 27 52  1  0  0  0  0
 28 53  1  0  0  0  0
 28 54  1  0  0  0  0
 28 55  1  0  0  0  0
M  CHG  2  15   1  17  -1
M  END
>  <Activity>
4.85387

>  <set>
1

>  <Min_dist>
999.9

>  <Avg_dist>
999.9

$$$$
2-30
 Wcorina  11170919223D 1   1.00000     0.00000              
CORINA evaluation license 3.46 0067  05.08.2008
 55 57  0  0  0  0  0  0  0  0999 V2000
    0.4288    1.4437   -0.3474 C   0  0  0  0  0  0  0  0  0  0  0  0
    0.6279   -0.0716   -0.4190 C   0  0  0  0  0  0  0  0  0  0  0  0
   -0.7252   -0.7560   -0.6317 C   0  0  0  0  0  0  0  0  0  0  0  0
   -0.5127   -2.2658   -0.7633 C   0  0  0  0  0  0  0  0  0  0  0  0
    0.3780   -2.5389   -1.8985 N   0  0  0  0  0  0  0  0  0  0  0  0
    1.6993   -1.9313   -1.6948 C   0  0  0  0  0  0  0  0  0  0  0  0
    1.5527   -0.4115   -1.5910 C   0  0  0  0  0  0  0  0  0  0  0  0
    0.4945   -3.9831   -2.1407 C   0  0  0  0  0  0  0  0  0  0  0  0
    1.2081   -4.2174   -3.4472 C   0  0  0  0  0  0  0  0  0  0  0  0
    2.5850   -4.3367   -3.4710 C   0  0  0  0  0  0  0  0  0  0  0  0
    3.2396   -4.5516   -4.6694 C   0  0  0  0  0  0  0  0  0  0  0  0
    2.5171   -4.6475   -5.8441 C   0  0  0  0  0  0  0  0  0  0  0  0
    1.1401   -4.5291   -5.8202 C   0  0  0  0  0  0  0  0  0  0  0  0
    0.4852   -4.3186   -4.6211 C   0  0  0  0  0  0  0  0  0  0  0  0
    3.2181   -4.8766   -7.1275 N   0  3  0  0  0  0  0  0  0  0  0  0
    4.4315   -4.9806   -7.1486 O   0  0  0  0  0  0  0  0  0  0  0  0
    2.5815   -4.9612   -8.1624 O   0  5  0  0  0  0  0  0  0  0  0  0
    1.7605    2.1177   -0.0111 C   0  0  0  0  0  0  0  0  0  0  0  0
    1.5698    3.5686    0.0574 N   0  0  0  0  0  0  0  0  0  0  0  0
    1.2381    4.1502    1.2271 C   0  0  0  0  0  0  0  0  0  0  0  0
    1.0165    3.4641    2.2057 O   0  0  0  0  0  0  0  0  0  0  0  0
    1.1438    5.6228    1.3199 C   0  0  0  0  0  0  0  0  0  0  0  0
    0.6923    6.3664    0.2284 C   0  0  0  0  0  0  0  0  0  0  0  0
    0.6062    7.7401    0.3218 C   0  0  0  0  0  0  0  0  0  0  0  0
    0.9666    8.3808    1.4939 C   0  0  0  0  0  0  0  0  0  0  0  0
    1.4149    7.6496    2.5796 C   0  0  0  0  0  0  0  0  0  0  0  0
    1.5003    6.2749    2.5014 C   0  0  0  0  0  0  0  0  0  0  0  0
    1.7398    4.3873   -1.1455 C   0  0  0  0  0  0  0  0  0  0  0  0
    0.0696    1.8087   -1.3096 H   0  0  0  0  0  0  0  0  0  0  0  0
   -0.3026    1.6779    0.4261 H   0  0  0  0  0  0  0  0  0  0  0  0
    1.0725   -0.4249    0.5114 H   0  0  0  0  0  0  0  0  0  0  0  0
   -1.3738   -0.5528    0.2204 H   0  0  0  0  0  0  0  0  0  0  0  0
   -1.1878   -0.3730   -1.5414 H   0  0  0  0  0  0  0  0  0  0  0  0
   -0.0628   -2.6504    0.1520 H   0  0  0  0  0  0  0  0  0  0  0  0
   -1.4727   -2.7547   -0.9292 H   0  0  0  0  0  0  0  0  0  0  0  0
    2.1388   -2.3174   -0.7751 H   0  0  0  0  0  0  0  0  0  0  0  0
    2.3458   -2.1771   -2.5373 H   0  0  0  0  0  0  0  0  0  0  0  0
    1.1260   -0.0230   -2.5158 H   0  0  0  0  0  0  0  0  0  0  0  0
    2.5316    0.0380   -1.4243 H   0  0  0  0  0  0  0  0  0  0  0  0
    1.0600   -4.4430   -1.3303 H   0  0  0  0  0  0  0  0  0  0  0  0
   -0.5008   -4.4254   -2.1859 H   0  0  0  0  0  0  0  0  0  0  0  0
    3.1495   -4.2618   -2.5533 H   0  0  0  0  0  0  0  0  0  0  0  0
    4.3155   -4.6441   -4.6881 H   0  0  0  0  0  0  0  0  0  0  0  0
    0.5757   -4.6037   -6.7379 H   0  0  0  0  0  0  0  0  0  0  0  0
   -0.5910   -4.2297   -4.6020 H   0  0  0  0  0  0  0  0  0  0  0  0
    2.1197    1.7526    0.9511 H   0  0  0  0  0  0  0  0  0  0  0  0
    2.4918    1.8834   -0.7846 H   0  0  0  0  0  0  0  0  0  0  0  0
    0.4113    5.8675   -0.6873 H   0  0  0  0  0  0  0  0  0  0  0  0
    0.2570    8.3167   -0.5220 H   0  0  0  0  0  0  0  0  0  0  0  0
    0.8980    9.4565    1.5616 H   0  0  0  0  0  0  0  0  0  0  0  0
    1.6947    8.1558    3.4917 H   0  0  0  0  0  0  0  0  0  0  0  0
    1.8462    5.7049    3.3510 H   0  0  0  0  0  0  0  0  0  0  0  0
    0.7794    4.4966   -1.6494 H   0  0  0  0  0  0  0  0  0  0  0  0
    2.1170    5.3709   -0.8653 H   0  0  0  0  0  0  0  0  0  0  0  0
    2.4494    3.9038   -1.8169 H   0  0  0  0  0  0  0  0  0  0  0  0
  1  2  1  0  0  0  0
  1 18  1  0  0  0  0
  1 29  1  0  0  0  0
  1 30  1  0  0  0  0
  2  3  1  0  0  0  0
  2  7  1  0  0  0  0
  2 31  1  0  0  0  0
  3  4  1  0  0  0  0
  3 32  1  0  0  0  0
  3 33  1  0  0  0  0
  4  5  1  0  0  0  0
  4 34  1  0  0  0  0
  4 35  1  0  0  0  0
  5  6  1  0  0  0  0
  5  8  1  0  0  0  0
  6  7  1  0  0  0  0
  6 36  1  0  0  0  0
  6 37  1  0  0  0  0
  7 38  1  0  0  0  0
  7 39  1  0  0  0  0
  8  9  1  0  0  0  0
  8 40  1  0  0  0  0
  8 41  1  0  0  0  0
  9 10  2  0  0  0  0
  9 14  1  0  0  0  0
 10 11  1  0  0  0  0
 10 42  1  0  0  0  0
 11 12  2  0  0  0  0
 11 43  1  0  0  0  0
 12 13  1  0  0  0  0
 12 15  1  0  0  0  0
 13 14  2  0  0  0  0
 13 44  1  0  0  0  0
 14 45  1  0  0  0  0
 15 16  2  0  0  0  0
 15 17  1  0  0  0  0
 18 19  1  0  0  0  0
 18 46  1  0  0  0  0
 18 47  1  0  0  0  0
 19 20  1  0  0  0  0
 19 28  1  0  0  0  0
 20 21  2  0  0  0  0
 20 22  1  0  0  0  0
 22 23  2  0  0  0  0
 22 27  1  0  0  0  0
 23 24  1  0  0  0  0
 23 48  1  0  0  0  0
 24 25  2  0  0  0  0
 24 49  1  0  0  0  0
 25 26  1  0  0  0  0
 25 50  1  0  0  0  0
 26 27  2  0  0  0  0
 26 51  1  0  0  0  0
 27 52  1  0  0  0  0
 28 53  1  0  0  0  0
 28 54  1  0  0  0  0
 28 55  1  0  0  0  0
M  CHG  2  15   1  17  -1
M  END
>  <Activity>
5.48149

>  <set>
1

>  <Min_dist>
999.9

>  <Avg_dist>
999.9

$$$$
2-33
 Wcorina  11170919223D 1   1.00000     0.00000              
CORINA evaluation license 3.46 0067  05.08.2008
 52 54  0  0  0  0  0  0  0  0999 V2000
   -1.3011    0.9711    0.1475 C   0  0  0  0  0  0
   -0.9435   -0.5086   -0.0060 C   0  0  0  0  0  0
   -2.2176   -1.3173   -0.2606 C   0  0  0  0  0  0
   -1.8599   -2.8022   -0.3793 C   0  0  0  0  0  0
   -0.8288   -2.9590   -1.4141 N   0  0  0  0  0  0
    0.3996   -2.1591   -1.3143 C   0  0  0  0  0  0
    0.0166   -0.6814   -1.1852 C   0  0  0  0  0  0
   -1.0062   -3.8206   -2.4352 C   0  0  0  0  0  0
   -0.1982   -3.8625   -3.3423 O   0  0  0  0  0  0
   -2.1835   -4.7147   -2.4520 C   0  0  0  0  0  0
   -2.8259   -5.0051   -3.6566 C   0  0  0  0  0  0
   -3.9237   -5.8405   -3.6654 C   0  0  0  0  0  0
   -4.3884   -6.3897   -2.4836 C   0  0  0  0  0  0
   -3.7562   -6.1059   -1.2861 C   0  0  0  0  0  0
   -2.6539   -5.2766   -1.2641 C   0  0  0  0  0  0
   -0.0472    1.7623    0.5251 C   0  0  0  0  0  0
   -0.3897    3.1791    0.6720 N   0  0  0  0  0  0
   -0.7784    3.6576    1.8705 C   0  0  0  0  0  0
   -0.8961    2.9038    2.8168 O   0  0  0  0  0  0
   -1.0617    5.0994    2.0343 C   0  0  0  0  0  0
   -1.6765    5.8143    1.0051 C   0  0  0  0  0  0
   -1.9385    7.1593    1.1645 C   0  0  0  0  0  0
   -1.5928    7.7999    2.3411 C   0  0  0  0  0  0
   -0.9832    7.0971    3.3653 C   0  0  0  0  0  0
   -0.7209    5.7504    3.2209 C   0  0  0  0  0  0
   -0.3095    4.0758   -0.4837 C   0  0  0  0  0  0
   -1.6989    1.3484   -0.7946 H   0  0  0  0  0  0
   -2.0515    1.0842    0.9299 H   0  0  0  0  0  0
   -0.4647   -0.8631    0.9068 H   0  0  0  0  0  0
   -2.9105   -1.1752    0.5687 H   0  0  0  0  0  0
   -2.6836   -0.9802   -1.1865 H   0  0  0  0  0  0
   -1.4775   -3.1633    0.5754 H   0  0  0  0  0  0
   -2.7472   -3.3706   -0.6584 H   0  0  0  0  0  0
    0.9663   -2.4678   -0.4359 H   0  0  0  0  0  0
    1.0032   -2.3031   -2.2104 H   0  0  0  0  0  0
   -0.4704   -0.3503   -2.1024 H   0  0  0  0  0  0
    0.9138   -0.0867   -1.0140 H   0  0  0  0  0  0
   -2.4646   -4.5765   -4.5798 H   0  0  0  0  0  0
   -4.4217   -6.0661   -4.5968 H   0  0  0  0  0  0
   -5.2487   -7.0426   -2.4958 H   0  0  0  0  0  0
   -4.1239   -6.5378   -0.3670 H   0  0  0  0  0  0
   -2.1586   -5.0593   -0.3293 H   0  0  0  0  0  0
    0.3505    1.3850    1.4672 H   0  0  0  0  0  0
    0.7031    1.6491   -0.2574 H   0  0  0  0  0  0
   -1.9461    5.3156    0.0858 H   0  0  0  0  0  0
   -2.4141    7.7136    0.3689 H   0  0  0  0  0  0
   -1.7995    8.8531    2.4606 H   0  0  0  0  0  0
   -0.7160    7.6030    4.2813 H   0  0  0  0  0  0
   -0.2490    5.2019    4.0228 H   0  0  0  0  0  0
   -1.2928    4.1611   -0.9463 H   0  0  0  0  0  0
    0.0250    5.0604   -0.1572 H   0  0  0  0  0  0
    0.3989    3.6730   -1.2076 H   0  0  0  0  0  0
  1  2  1  0  0  0
  1 16  1  0  0  0
  1 27  1  0  0  0
  1 28  1  0  0  0
  2  3  1  0  0  0
  2  7  1  0  0  0
  2 29  1  0  0  0
  3  4  1  0  0  0
  3 30  1  0  0  0
  3 31  1  0  0  0
  4  5  1  0  0  0
  4 32  1  0  0  0
  4 33  1  0  0  0
  5  6  1  0  0  0
  5  8  1  0  0  0
  6  7  1  0  0  0
  6 34  1  0  0  0
  6 35  1  0  0  0
  7 36  1  0  0  0
  7 37  1  0  0  0
  8  9  2  0  0  0
  8 10  1  0  0  0
 10 11  2  0  0  0
 10 15  1  0  0  0
 11 12  1  0  0  0
 11 38  1  0  0  0
 12 13  2  0  0  0
 12 39  1  0  0  0
 13 14  1  0  0  0
 13 40  1  0  0  0
 14 15  2  0  0  0
 14 41  1  0  0  0
 15 42  1  0  0  0
 16 17  1  0  0  0
 16 43  1  0  0  0
 16 44  1  0  0  0
 17 18  1  0  0  0
 17 26  1  0  0  0
 18 19  2  0  0  0
 18 20  1  0  0  0
 20 21  2  0  0  0
 20 25  1  0  0  0
 21 22  1  0  0  0
 21 45  1  0  0  0
 22 23  2  0  0  0
 22 46  1  0  0  0
 23 24  1  0  0  0
 23 47  1  0  0  0
 24 25  2  0  0  0
 24 48  1  0  0  0
 25 49  1  0  0  0
 26 50  1  0  0  0
 26 51  1  0  0  0
 26 52  1  0  0  0
M  END
>  <Activity>
4.284

>  <set>
1

>  <Min_dist>
999.9

>  <Avg_dist>
999.9

$$$$
2-34
 Wcorina  11170919223D 1   1.00000     0.00000              
CORINA evaluation license 3.46 0067  05.08.2008
 50 52  0  0  0  0  0  0  0  0999 V2000
    0.4288    1.4437   -0.3474 C   0  0  0  0  0  0  0  0  0  0  0  0
    0.6279   -0.0716   -0.4190 C   0  0  0  0  0  0  0  0  0  0  0  0
   -0.7252   -0.7560   -0.6317 C   0  0  0  0  0  0  0  0  0  0  0  0
   -0.5127   -2.2658   -0.7633 C   0  0  0  0  0  0  0  0  0  0  0  0
    0.3780   -2.5389   -1.8985 N   0  0  0  0  0  0  0  0  0  0  0  0
    1.6993   -1.9313   -1.6948 C   0  0  0  0  0  0  0  0  0  0  0  0
    1.5527   -0.4115   -1.5910 C   0  0  0  0  0  0  0  0  0  0  0  0
    0.4945   -3.9831   -2.1407 C   0  0  0  0  0  0  0  0  0  0  0  0
    1.2189   -4.2210   -3.4672 C   0  0  0  0  0  0  0  0  0  0  0  0
    1.5445   -5.6674   -3.8448 C   0  0  0  0  0  0  0  0  0  0  0  0
    0.4371   -4.9143   -4.5847 C   0  0  0  0  0  0  0  0  0  0  0  0
    1.7605    2.1177   -0.0111 C   0  0  0  0  0  0  0  0  0  0  0  0
    1.5698    3.5686    0.0574 N   0  0  0  0  0  0  0  0  0  0  0  0
    1.2381    4.1502    1.2271 C   0  0  0  0  0  0  0  0  0  0  0  0
    1.0165    3.4641    2.2057 O   0  0  0  0  0  0  0  0  0  0  0  0
    1.1438    5.6228    1.3199 C   0  0  0  0  0  0  0  0  0  0  0  0
    0.6923    6.3664    0.2284 C   0  0  0  0  0  0  0  0  0  0  0  0
    0.6062    7.7401    0.3218 C   0  0  0  0  0  0  0  0  0  0  0  0
    0.9666    8.3808    1.4939 C   0  0  0  0  0  0  0  0  0  0  0  0
    1.4149    7.6496    2.5796 C   0  0  0  0  0  0  0  0  0  0  0  0
    1.5003    6.2749    2.5014 C   0  0  0  0  0  0  0  0  0  0  0  0
    1.7398    4.3873   -1.1455 C   0  0  0  0  0  0  0  0  0  0  0  0
    0.0696    1.8087   -1.3096 H   0  0  0  0  0  0  0  0  0  0  0  0
   -0.3026    1.6779    0.4261 H   0  0  0  0  0  0  0  0  0  0  0  0
    1.0725   -0.4249    0.5114 H   0  0  0  0  0  0  0  0  0  0  0  0
   -1.3738   -0.5528    0.2204 H   0  0  0  0  0  0  0  0  0  0  0  0
   -1.1878   -0.3730   -1.5414 H   0  0  0  0  0  0  0  0  0  0  0  0
   -0.0628   -2.6504    0.1520 H   0  0  0  0  0  0  0  0  0  0  0  0
   -1.4727   -2.7547   -0.9292 H   0  0  0  0  0  0  0  0  0  0  0  0
    2.1388   -2.3174   -0.7751 H   0  0  0  0  0  0  0  0  0  0  0  0
    2.3458   -2.1771   -2.5373 H   0  0  0  0  0  0  0  0  0  0  0  0
    1.1260   -0.0230   -2.5158 H   0  0  0  0  0  0  0  0  0  0  0  0
    2.5316    0.0380   -1.4243 H   0  0  0  0  0  0  0  0  0  0  0  0
    1.0600   -4.4430   -1.3303 H   0  0  0  0  0  0  0  0  0  0  0  0
   -0.5008   -4.4254   -2.1859 H   0  0  0  0  0  0  0  0  0  0  0  0
    1.9354   -3.4519   -3.7560 H   0  0  0  0  0  0  0  0  0  0  0  0
    2.4749   -5.8500   -4.3825 H   0  0  0  0  0  0  0  0  0  0  0  0
    1.2425   -6.4496   -3.1483 H   0  0  0  0  0  0  0  0  0  0  0  0
   -0.5934   -5.2010   -4.3750 H   0  0  0  0  0  0  0  0  0  0  0  0
    0.6390   -4.6014   -5.6091 H   0  0  0  0  0  0  0  0  0  0  0  0
    2.1197    1.7526    0.9511 H   0  0  0  0  0  0  0  0  0  0  0  0
    2.4918    1.8834   -0.7846 H   0  0  0  0  0  0  0  0  0  0  0  0
    0.4113    5.8675   -0.6873 H   0  0  0  0  0  0  0  0  0  0  0  0
    0.2570    8.3167   -0.5220 H   0  0  0  0  0  0  0  0  0  0  0  0
    0.8980    9.4565    1.5616 H   0  0  0  0  0  0  0  0  0  0  0  0
    1.6947    8.1558    3.4917 H   0  0  0  0  0  0  0  0  0  0  0  0
    1.8462    5.7049    3.3510 H   0  0  0  0  0  0  0  0  0  0  0  0
    0.7794    4.4966   -1.6494 H   0  0  0  0  0  0  0  0  0  0  0  0
    2.1170    5.3709   -0.8653 H   0  0  0  0  0  0  0  0  0  0  0  0
    2.4494    3.9038   -1.8169 H   0  0  0  0  0  0  0  0  0  0  0  0
  1  2  1  0  0  0  0
  1 12  1  0  0  0  0
  1 23  1  0  0  0  0
  1 24  1  0  0  0  0
  2  3  1  0  0  0  0
  2  7  1  0  0  0  0
  2 25  1  0  0  0  0
  3  4  1  0  0  0  0
  3 26  1  0  0  0  0
  3 27  1  0  0  0  0
  4  5  1  0  0  0  0
  4 28  1  0  0  0  0
  4 29  1  0  0  0  0
  5  6  1  0  0  0  0
  5  8  1  0  0  0  0
  6  7  1  0  0  0  0
  6 30  1  0  0  0  0
  6 31  1  0  0  0  0
  7 32  1  0  0  0  0
  7 33  1  0  0  0  0
  8  9  1  0  0  0  0
  8 34  1  0  0  0  0
  8 35  1  0  0  0  0
  9 10  1  0  0  0  0
  9 11  1  0  0  0  0
  9 36  1  0  0  0  0
 10 11  1  0  0  0  0
 10 37  1  0  0  0  0
 10 38  1  0  0  0  0
 11 39  1  0  0  0  0
 11 40  1  0  0  0  0
 12 13  1  0  0  0  0
 12 41  1  0  0  0  0
 12 42  1  0  0  0  0
 13 14  1  0  0  0  0
 13 22  1  0  0  0  0
 14 15  2  0  0  0  0
 14 16  1  0  0  0  0
 16 17  2  0  0  0  0
 16 21  1  0  0  0  0
 17 18  1  0  0  0  0
 17 43  1  0  0  0  0
 18 19  2  0  0  0  0
 18 44  1  0  0  0  0
 19 20  1  0  0  0  0
 19 45  1  0  0  0  0
 20 21  2  0  0  0  0
 20 46  1  0  0  0  0
 21 47  1  0  0  0  0
 22 48  1  0  0  0  0
 22 49  1  0  0  0  0
 22 50  1  0  0  0  0
M  END
>  <Activity>
4.42022

>  <set>
1

>  <Min_dist>
999.9

>  <Avg_dist>
999.9

$$$$
2-35
 Wcorina  11170919223D 1   1.00000     0.00000              
CORINA evaluation license 3.46 0067  05.08.2008
 59 61  0  0  0  0  0  0  0  0999 V2000
    0.4288    1.4437   -0.3474 C   0  0  0  0  0  0  0  0  0  0  0  0
    0.6279   -0.0716   -0.4190 C   0  0  0  0  0  0  0  0  0  0  0  0
   -0.7252   -0.7560   -0.6317 C   0  0  0  0  0  0  0  0  0  0  0  0
   -0.5127   -2.2658   -0.7633 C   0  0  0  0  0  0  0  0  0  0  0  0
    0.3780   -2.5389   -1.8985 N   0  0  0  0  0  0  0  0  0  0  0  0
    1.6993   -1.9313   -1.6948 C   0  0  0  0  0  0  0  0  0  0  0  0
    1.5527   -0.4115   -1.5910 C   0  0  0  0  0  0  0  0  0  0  0  0
    0.4945   -3.9831   -2.1407 C   0  0  0  0  0  0  0  0  0  0  0  0
    1.2189   -4.2210   -3.4672 C   0  0  0  0  0  0  0  0  0  0  0  0
    1.4509   -5.7210   -3.6598 C   0  0  0  0  0  0  0  0  0  0  0  0
    2.1754   -5.9588   -4.9862 C   0  0  0  0  0  0  0  0  0  0  0  0
    1.3214   -5.4229   -6.1370 C   0  0  0  0  0  0  0  0  0  0  0  0
    1.0894   -3.9229   -5.9444 C   0  0  0  0  0  0  0  0  0  0  0  0
    0.3649   -3.6851   -4.6180 C   0  0  0  0  0  0  0  0  0  0  0  0
    1.7605    2.1177   -0.0111 C   0  0  0  0  0  0  0  0  0  0  0  0
    1.5698    3.5686    0.0574 N   0  0  0  0  0  0  0  0  0  0  0  0
    1.2381    4.1502    1.2271 C   0  0  0  0  0  0  0  0  0  0  0  0
    1.0165    3.4641    2.2057 O   0  0  0  0  0  0  0  0  0  0  0  0
    1.1438    5.6228    1.3199 C   0  0  0  0  0  0  0  0  0  0  0  0
    0.6923    6.3664    0.2284 C   0  0  0  0  0  0  0  0  0  0  0  0
    0.6062    7.7401    0.3218 C   0  0  0  0  0  0  0  0  0  0  0  0
    0.9666    8.3808    1.4939 C   0  0  0  0  0  0  0  0  0  0  0  0
    1.4149    7.6496    2.5796 C   0  0  0  0  0  0  0  0  0  0  0  0
    1.5003    6.2749    2.5014 C   0  0  0  0  0  0  0  0  0  0  0  0
    1.7398    4.3873   -1.1455 C   0  0  0  0  0  0  0  0  0  0  0  0
    0.0696    1.8087   -1.3096 H   0  0  0  0  0  0  0  0  0  0  0  0
   -0.3026    1.6779    0.4261 H   0  0  0  0  0  0  0  0  0  0  0  0
    1.0725   -0.4249    0.5114 H   0  0  0  0  0  0  0  0  0  0  0  0
   -1.3738   -0.5528    0.2204 H   0  0  0  0  0  0  0  0  0  0  0  0
   -1.1878   -0.3730   -1.5414 H   0  0  0  0  0  0  0  0  0  0  0  0
   -0.0628   -2.6504    0.1520 H   0  0  0  0  0  0  0  0  0  0  0  0
   -1.4727   -2.7547   -0.9292 H   0  0  0  0  0  0  0  0  0  0  0  0
    2.1388   -2.3174   -0.7751 H   0  0  0  0  0  0  0  0  0  0  0  0
    2.3458   -2.1771   -2.5373 H   0  0  0  0  0  0  0  0  0  0  0  0
    1.1260   -0.0230   -2.5158 H   0  0  0  0  0  0  0  0  0  0  0  0
    2.5316    0.0380   -1.4243 H   0  0  0  0  0  0  0  0  0  0  0  0
    1.0600   -4.4430   -1.3303 H   0  0  0  0  0  0  0  0  0  0  0  0
   -0.5008   -4.4254   -2.1859 H   0  0  0  0  0  0  0  0  0  0  0  0
    2.1782   -3.7036   -3.4551 H   0  0  0  0  0  0  0  0  0  0  0  0
    2.0593   -6.1027   -2.8399 H   0  0  0  0  0  0  0  0  0  0  0  0
    0.4916   -6.2384   -3.6719 H   0  0  0  0  0  0  0  0  0  0  0  0
    3.1347   -5.4414   -4.9741 H   0  0  0  0  0  0  0  0  0  0  0  0
    2.3406   -7.0274   -5.1234 H   0  0  0  0  0  0  0  0  0  0  0  0
    1.8375   -5.5924   -7.0820 H   0  0  0  0  0  0  0  0  0  0  0  0
    0.3621   -5.9403   -6.1491 H   0  0  0  0  0  0  0  0  0  0  0  0
    2.0487   -3.4055   -5.9323 H   0  0  0  0  0  0  0  0  0  0  0  0
    0.4810   -3.5411   -6.7643 H   0  0  0  0  0  0  0  0  0  0  0  0
   -0.5944   -4.2025   -4.6301 H   0  0  0  0  0  0  0  0  0  0  0  0
    0.1997   -2.6164   -4.4808 H   0  0  0  0  0  0  0  0  0  0  0  0
    2.1197    1.7526    0.9511 H   0  0  0  0  0  0  0  0  0  0  0  0
    2.4918    1.8834   -0.7846 H   0  0  0  0  0  0  0  0  0  0  0  0
    0.4113    5.8675   -0.6873 H   0  0  0  0  0  0  0  0  0  0  0  0
    0.2570    8.3167   -0.5220 H   0  0  0  0  0  0  0  0  0  0  0  0
    0.8980    9.4565    1.5616 H   0  0  0  0  0  0  0  0  0  0  0  0
    1.6947    8.1558    3.4917 H   0  0  0  0  0  0  0  0  0  0  0  0
    1.8462    5.7049    3.3510 H   0  0  0  0  0  0  0  0  0  0  0  0
    0.7794    4.4966   -1.6494 H   0  0  0  0  0  0  0  0  0  0  0  0
    2.1170    5.3709   -0.8653 H   0  0  0  0  0  0  0  0  0  0  0  0
    2.4494    3.9038   -1.8169 H   0  0  0  0  0  0  0  0  0  0  0  0
  1  2  1  0  0  0  0
  1 15  1  0  0  0  0
  1 26  1  0  0  0  0
  1 27  1  0  0  0  0
  2  3  1  0  0  0  0
  2  7  1  0  0  0  0
  2 28  1  0  0  0  0
  3  4  1  0  0  0  0
  3 29  1  0  0  0  0
  3 30  1  0  0  0  0
  4  5  1  0  0  0  0
  4 31  1  0  0  0  0
  4 32  1  0  0  0  0
  5  6  1  0  0  0  0
  5  8  1  0  0  0  0
  6  7  1  0  0  0  0
  6 33  1  0  0  0  0
  6 34  1  0  0  0  0
  7 35  1  0  0  0  0
  7 36  1  0  0  0  0
  8  9  1  0  0  0  0
  8 37  1  0  0  0  0
  8 38  1  0  0  0  0
  9 10  1  0  0  0  0
  9 14  1  0  0  0  0
  9 39  1  0  0  0  0
 10 11  1  0  0  0  0
 10 40  1  0  0  0  0
 10 41  1  0  0  0  0
 11 12  1  0  0  0  0
 11 42  1  0  0  0  0
 11 43  1  0  0  0  0
 12 13  1  0  0  0  0
 12 44  1  0  0  0  0
 12 45  1  0  0  0  0
 13 14  1  0  0  0  0
 13 46  1  0  0  0  0
 13 47  1  0  0  0  0
 14 48  1  0  0  0  0
 14 49  1  0  0  0  0
 15 16  1  0  0  0  0
 15 50  1  0  0  0  0
 15 51  1  0  0  0  0
 16 17  1  0  0  0  0
 16 25  1  0  0  0  0
 17 18  2  0  0  0  0
 17 19  1  0  0  0  0
 19 20  2  0  0  0  0
 19 24  1  0  0  0  0
 20 21  1  0  0  0  0
 20 52  1  0  0  0  0
 21 22  2  0  0  0  0
 21 53  1  0  0  0  0
 22 23  1  0  0  0  0
 22 54  1  0  0  0  0
 23 24  2  0  0  0  0
 23 55  1  0  0  0  0
 24 56  1  0  0  0  0
 25 57  1  0  0  0  0
 25 58  1  0  0  0  0
 25 59  1  0  0  0  0
M  END
>  <Activity>
6.38722

>  <set>
1

>  <Min_dist>
999.9

>  <Avg_dist>
999.9

$$$$
2-3C
 Wcorina  11170919223D 1   1.00000     0.00000              
CORINA evaluation license 3.46 0067  05.08.2008
 53 55  0  0  0  0  0  0  0  0999 V2000
   -0.0187    1.5258    0.0104 C   0  0  0  0  0  0  0  0  0  0  0  0
    0.0021   -0.0041    0.0020 C   0  0  0  0  0  0  0  0  0  0  0  0
   -1.4273   -0.5360    0.1386 C   0  0  0  0  0  0  0  0  0  0  0  0
   -1.4064   -2.0646    0.0684 C   0  0  0  0  0  0  0  0  0  0  0  0
   -0.8273   -2.4891   -1.2126 N   0  0  0  0  0  0  0  0  0  0  0  0
    0.5612   -2.0301   -1.3457 C   0  0  0  0  0  0  0  0  0  0  0  0
    0.5991   -0.5005   -1.3177 C   0  0  0  0  0  0  0  0  0  0  0  0
   -0.9178   -3.9464   -1.3740 C   0  0  0  0  0  0  0  0  0  0  0  0
   -0.5449   -4.3196   -2.7856 C   0  0  0  0  0  0  0  0  0  0  0  0
    0.7715   -4.5985   -3.1020 C   0  0  0  0  0  0  0  0  0  0  0  0
    1.1135   -4.9408   -4.3969 C   0  0  0  0  0  0  0  0  0  0  0  0
    0.1391   -5.0046   -5.3753 C   0  0  0  0  0  0  0  0  0  0  0  0
   -1.1775   -4.7266   -5.0587 C   0  0  0  0  0  0  0  0  0  0  0  0
   -1.5202   -4.3885   -3.7629 C   0  0  0  0  0  0  0  0  0  0  0  0
    1.4167    2.0553   -0.0004 C   0  0  0  0  0  0  0  0  0  0  0  0
    1.3968    3.5202    0.0076 N   0  0  0  0  0  0  0  0  0  0  0  0
    2.5547    4.2099    0.0003 C   0  0  0  0  0  0  0  0  0  0  0  0
    3.6155    3.6165   -0.0130 O   0  0  0  0  0  0  0  0  0  0  0  0
    2.5347    5.6882    0.0084 C   0  0  0  0  0  0  0  0  0  0  0  0
    3.7319    6.4054    0.0008 C   0  0  0  0  0  0  0  0  0  0  0  0
    3.7061    7.7849    0.0080 C   0  0  0  0  0  0  0  0  0  0  0  0
    2.4971    8.4571    0.0231 C   0  0  0  0  0  0  0  0  0  0  0  0
    1.3065    7.7520    0.0307 C   0  0  0  0  0  0  0  0  0  0  0  0
    1.3181    6.3727    0.0179 C   0  0  0  0  0  0  0  0  0  0  0  0
    4.9979    8.5610   -0.0002 C   0  0  0  0  0  0  0  0  0  0  0  0
   -0.5459    1.8868   -0.8726 H   0  0  0  0  0  0  0  0  0  0  0  0
   -0.5289    1.8773    0.9072 H   0  0  0  0  0  0  0  0  0  0  0  0
    0.6061   -0.3648    0.8346 H   0  0  0  0  0  0  0  0  0  0  0  0
   -1.8427   -0.2213    1.0959 H   0  0  0  0  0  0  0  0  0  0  0  0
   -2.0409   -0.1428   -0.6719 H   0  0  0  0  0  0  0  0  0  0  0  0
   -0.8039   -2.4576    0.8873 H   0  0  0  0  0  0  0  0  0  0  0  0
   -2.4242   -2.4458    0.1510 H   0  0  0  0  0  0  0  0  0  0  0  0
    1.1544   -2.4233   -0.5202 H   0  0  0  0  0  0  0  0  0  0  0  0
    0.9725   -2.3864   -2.2902 H   0  0  0  0  0  0  0  0  0  0  0  0
    0.0173   -0.1067   -2.1512 H   0  0  0  0  0  0  0  0  0  0  0  0
    1.6313   -0.1604   -1.4009 H   0  0  0  0  0  0  0  0  0  0  0  0
   -0.2347   -4.4323   -0.6772 H   0  0  0  0  0  0  0  0  0  0  0  0
   -1.9377   -4.2720   -1.1694 H   0  0  0  0  0  0  0  0  0  0  0  0
    1.5328   -4.5487   -2.3376 H   0  0  0  0  0  0  0  0  0  0  0  0
    2.1422   -5.1580   -4.6443 H   0  0  0  0  0  0  0  0  0  0  0  0
    0.4064   -5.2713   -6.3871 H   0  0  0  0  0  0  0  0  0  0  0  0
   -1.9388   -4.7761   -5.8232 H   0  0  0  0  0  0  0  0  0  0  0  0
   -2.5494   -4.1749   -3.5147 H   0  0  0  0  0  0  0  0  0  0  0  0
    1.9439    1.6943    0.8826 H   0  0  0  0  0  0  0  0  0  0  0  0
    1.9269    1.7038   -0.8972 H   0  0  0  0  0  0  0  0  0  0  0  0
    0.5503    3.9937    0.0183 H   0  0  0  0  0  0  0  0  0  0  0  0
    4.6764    5.8817   -0.0103 H   0  0  0  0  0  0  0  0  0  0  0  0
    2.4825    9.5370    0.0294 H   0  0  0  0  0  0  0  0  0  0  0  0
    0.3660    8.2828    0.0425 H   0  0  0  0  0  0  0  0  0  0  0  0
    0.3882    5.8236    0.0193 H   0  0  0  0  0  0  0  0  0  0  0  0
    5.2997    8.7533   -1.0297 H   0  0  0  0  0  0  0  0  0  0  0  0
    4.8558    9.5084    0.5198 H   0  0  0  0  0  0  0  0  0  0  0  0
    5.7724    7.9827    0.5036 H   0  0  0  0  0  0  0  0  0  0  0  0
  1  2  1  0  0  0  0
  1 15  1  0  0  0  0
  1 26  1  0  0  0  0
  1 27  1  0  0  0  0
  2  3  1  0  0  0  0
  2  7  1  0  0  0  0
  2 28  1  0  0  0  0
  3  4  1  0  0  0  0
  3 29  1  0  0  0  0
  3 30  1  0  0  0  0
  4  5  1  0  0  0  0
  4 31  1  0  0  0  0
  4 32  1  0  0  0  0
  5  6  1  0  0  0  0
  5  8  1  0  0  0  0
  6  7  1  0  0  0  0
  6 33  1  0  0  0  0
  6 34  1  0  0  0  0
  7 35  1  0  0  0  0
  7 36  1  0  0  0  0
  8  9  1  0  0  0  0
  8 37  1  0  0  0  0
  8 38  1  0  0  0  0
  9 10  2  0  0  0  0
  9 14  1  0  0  0  0
 10 11  1  0  0  0  0
 10 39  1  0  0  0  0
 11 12  2  0  0  0  0
 11 40  1  0  0  0  0
 12 13  1  0  0  0  0
 12 41  1  0  0  0  0
 13 14  2  0  0  0  0
 13 42  1  0  0  0  0
 14 43  1  0  0  0  0
 15 16  1  0  0  0  0
 15 44  1  0  0  0  0
 15 45  1  0  0  0  0
 16 17  1  0  0  0  0
 16 46  1  0  0  0  0
 17 18  2  0  0  0  0
 17 19  1  0  0  0  0
 19 20  2  0  0  0  0
 19 24  1  0  0  0  0
 20 21  1  0  0  0  0
 20 47  1  0  0  0  0
 21 22  2  0  0  0  0
 21 25  1  0  0  0  0
 22 23  1  0  0  0  0
 22 48  1  0  0  0  0
 23 24  2  0  0  0  0
 23 49  1  0  0  0  0
 24 50  1  0  0  0  0
 25 51  1  0  0  0  0
 25 52  1  0  0  0  0
 25 53  1  0  0  0  0
M  END
>  <Activity>
6.3279

>  <set>
1

>  <Min_dist>
999.9

>  <Avg_dist>
999.9

$$$$
2-3D
 Wcorina  11170919223D 1   1.00000     0.00000              
CORINA evaluation license 3.46 0067  05.08.2008
 53 55  0  0  0  0  0  0  0  0999 V2000
   -0.0187    1.5258    0.0104 C   0  0  0  0  0  0  0  0  0  0  0  0
    0.0021   -0.0041    0.0020 C   0  0  0  0  0  0  0  0  0  0  0  0
   -1.4273   -0.5360    0.1386 C   0  0  0  0  0  0  0  0  0  0  0  0
   -1.4064   -2.0646    0.0684 C   0  0  0  0  0  0  0  0  0  0  0  0
   -0.8273   -2.4891   -1.2126 N   0  0  0  0  0  0  0  0  0  0  0  0
    0.5612   -2.0301   -1.3457 C   0  0  0  0  0  0  0  0  0  0  0  0
    0.5991   -0.5005   -1.3177 C   0  0  0  0  0  0  0  0  0  0  0  0
   -0.9178   -3.9464   -1.3740 C   0  0  0  0  0  0  0  0  0  0  0  0
   -0.5449   -4.3196   -2.7856 C   0  0  0  0  0  0  0  0  0  0  0  0
    0.7715   -4.5985   -3.1020 C   0  0  0  0  0  0  0  0  0  0  0  0
    1.1135   -4.9408   -4.3969 C   0  0  0  0  0  0  0  0  0  0  0  0
    0.1391   -5.0046   -5.3753 C   0  0  0  0  0  0  0  0  0  0  0  0
   -1.1775   -4.7266   -5.0587 C   0  0  0  0  0  0  0  0  0  0  0  0
   -1.5202   -4.3885   -3.7629 C   0  0  0  0  0  0  0  0  0  0  0  0
    1.4167    2.0553   -0.0004 C   0  0  0  0  0  0  0  0  0  0  0  0
    1.3968    3.5202    0.0076 N   0  0  0  0  0  0  0  0  0  0  0  0
    2.5547    4.2099    0.0003 C   0  0  0  0  0  0  0  0  0  0  0  0
    3.6155    3.6165   -0.0130 O   0  0  0  0  0  0  0  0  0  0  0  0
    2.5347    5.6882    0.0084 C   0  0  0  0  0  0  0  0  0  0  0  0
    3.7320    6.4055    0.0008 C   0  0  0  0  0  0  0  0  0  0  0  0
    3.7063    7.7848    0.0080 C   0  0  0  0  0  0  0  0  0  0  0  0
    2.4971    8.4571    0.0231 C   0  0  0  0  0  0  0  0  0  0  0  0
    1.3067    7.7521    0.0307 C   0  0  0  0  0  0  0  0  0  0  0  0
    1.3183    6.3726    0.0179 C   0  0  0  0  0  0  0  0  0  0  0  0
    2.4767    9.9639    0.0319 C   0  0  0  0  0  0  0  0  0  0  0  0
   -0.5459    1.8868   -0.8726 H   0  0  0  0  0  0  0  0  0  0  0  0
   -0.5289    1.8773    0.9072 H   0  0  0  0  0  0  0  0  0  0  0  0
    0.6061   -0.3648    0.8346 H   0  0  0  0  0  0  0  0  0  0  0  0
   -1.8427   -0.2213    1.0959 H   0  0  0  0  0  0  0  0  0  0  0  0
   -2.0409   -0.1428   -0.6719 H   0  0  0  0  0  0  0  0  0  0  0  0
   -0.8039   -2.4576    0.8873 H   0  0  0  0  0  0  0  0  0  0  0  0
   -2.4242   -2.4458    0.1510 H   0  0  0  0  0  0  0  0  0  0  0  0
    1.1544   -2.4233   -0.5202 H   0  0  0  0  0  0  0  0  0  0  0  0
    0.9725   -2.3864   -2.2902 H   0  0  0  0  0  0  0  0  0  0  0  0
    0.0173   -0.1067   -2.1512 H   0  0  0  0  0  0  0  0  0  0  0  0
    1.6313   -0.1604   -1.4009 H   0  0  0  0  0  0  0  0  0  0  0  0
   -0.2347   -4.4323   -0.6772 H   0  0  0  0  0  0  0  0  0  0  0  0
   -1.9377   -4.2720   -1.1694 H   0  0  0  0  0  0  0  0  0  0  0  0
    1.5328   -4.5487   -2.3376 H   0  0  0  0  0  0  0  0  0  0  0  0
    2.1422   -5.1580   -4.6443 H   0  0  0  0  0  0  0  0  0  0  0  0
    0.4064   -5.2713   -6.3871 H   0  0  0  0  0  0  0  0  0  0  0  0
   -1.9388   -4.7761   -5.8232 H   0  0  0  0  0  0  0  0  0  0  0  0
   -2.5494   -4.1749   -3.5147 H   0  0  0  0  0  0  0  0  0  0  0  0
    1.9439    1.6943    0.8826 H   0  0  0  0  0  0  0  0  0  0  0  0
    1.9269    1.7038   -0.8972 H   0  0  0  0  0  0  0  0  0  0  0  0
    0.5503    3.9937    0.0183 H   0  0  0  0  0  0  0  0  0  0  0  0
    4.6765    5.8818   -0.0103 H   0  0  0  0  0  0  0  0  0  0  0  0
    4.6320    8.3410    0.0021 H   0  0  0  0  0  0  0  0  0  0  0  0
    0.3662    8.2829    0.0425 H   0  0  0  0  0  0  0  0  0  0  0  0
    0.3883    5.8235    0.0193 H   0  0  0  0  0  0  0  0  0  0  0  0
    2.4622   10.3331   -0.9936 H   0  0  0  0  0  0  0  0  0  0  0  0
    1.5867   10.3122    0.5561 H   0  0  0  0  0  0  0  0  0  0  0  0
    3.3664   10.3364    0.5396 H   0  0  0  0  0  0  0  0  0  0  0  0
  1  2  1  0  0  0  0
  1 15  1  0  0  0  0
  1 26  1  0  0  0  0
  1 27  1  0  0  0  0
  2  3  1  0  0  0  0
  2  7  1  0  0  0  0
  2 28  1  0  0  0  0
  3  4  1  0  0  0  0
  3 29  1  0  0  0  0
  3 30  1  0  0  0  0
  4  5  1  0  0  0  0
  4 31  1  0  0  0  0
  4 32  1  0  0  0  0
  5  6  1  0  0  0  0
  5  8  1  0  0  0  0
  6  7  1  0  0  0  0
  6 33  1  0  0  0  0
  6 34  1  0  0  0  0
  7 35  1  0  0  0  0
  7 36  1  0  0  0  0
  8  9  1  0  0  0  0
  8 37  1  0  0  0  0
  8 38  1  0  0  0  0
  9 10  2  0  0  0  0
  9 14  1  0  0  0  0
 10 11  1  0  0  0  0
 10 39  1  0  0  0  0
 11 12  2  0  0  0  0
 11 40  1  0  0  0  0
 12 13  1  0  0  0  0
 12 41  1  0  0  0  0
 13 14  2  0  0  0  0
 13 42  1  0  0  0  0
 14 43  1  0  0  0  0
 15 16  1  0  0  0  0
 15 44  1  0  0  0  0
 15 45  1  0  0  0  0
 16 17  1  0  0  0  0
 16 46  1  0  0  0  0
 17 18  2  0  0  0  0
 17 19  1  0  0  0  0
 19 20  2  0  0  0  0
 19 24  1  0  0  0  0
 20 21  1  0  0  0  0
 20 47  1  0  0  0  0
 21 22  2  0  0  0  0
 21 48  1  0  0  0  0
 22 23  1  0  0  0  0
 22 25  1  0  0  0  0
 23 24  2  0  0  0  0
 23 49  1  0  0  0  0
 24 50  1  0  0  0  0
 25 51  1  0  0  0  0
 25 52  1  0  0  0  0
 25 53  1  0  0  0  0
M  END
>  <Activity>
6.74473

>  <set>
1

>  <Min_dist>
999.9

>  <Avg_dist>
999.9

$$$$
2-3F
 Wcorina  11170919223D 1   1.00000     0.00000              
CORINA evaluation license 3.46 0067  05.08.2008
 52 54  0  0  0  0  0  0  0  0999 V2000
   -0.0187    1.5258    0.0104 C   0  0  0  0  0  0  0  0  0  0  0  0
    0.0021   -0.0041    0.0020 C   0  0  0  0  0  0  0  0  0  0  0  0
   -1.4273   -0.5360    0.1386 C   0  0  0  0  0  0  0  0  0  0  0  0
   -1.4064   -2.0646    0.0684 C   0  0  0  0  0  0  0  0  0  0  0  0
   -0.8273   -2.4891   -1.2126 N   0  0  0  0  0  0  0  0  0  0  0  0
    0.5612   -2.0301   -1.3457 C   0  0  0  0  0  0  0  0  0  0  0  0
    0.5991   -0.5005   -1.3177 C   0  0  0  0  0  0  0  0  0  0  0  0
   -0.9178   -3.9464   -1.3740 C   0  0  0  0  0  0  0  0  0  0  0  0
   -0.5449   -4.3196   -2.7856 C   0  0  0  0  0  0  0  0  0  0  0  0
    0.7715   -4.5985   -3.1020 C   0  0  0  0  0  0  0  0  0  0  0  0
    1.1135   -4.9408   -4.3969 C   0  0  0  0  0  0  0  0  0  0  0  0
    0.1391   -5.0046   -5.3753 C   0  0  0  0  0  0  0  0  0  0  0  0
   -1.1775   -4.7266   -5.0587 C   0  0  0  0  0  0  0  0  0  0  0  0
   -1.5202   -4.3885   -3.7629 C   0  0  0  0  0  0  0  0  0  0  0  0
    1.4167    2.0553   -0.0004 C   0  0  0  0  0  0  0  0  0  0  0  0
    1.3968    3.5202    0.0076 N   0  0  0  0  0  0  0  0  0  0  0  0
    2.5547    4.2099    0.0003 C   0  0  0  0  0  0  0  0  0  0  0  0
    3.6155    3.6165   -0.0130 O   0  0  0  0  0  0  0  0  0  0  0  0
    2.5347    5.6882    0.0084 C   0  0  0  0  0  0  0  0  0  0  0  0
    3.7319    6.4054    0.0008 C   0  0  0  0  0  0  0  0  0  0  0  0
    3.7061    7.7849    0.0080 C   0  0  0  0  0  0  0  0  0  0  0  0
    2.4971    8.4571    0.0227 C   0  0  0  0  0  0  0  0  0  0  0  0
    1.3065    7.7520    0.0303 C   0  0  0  0  0  0  0  0  0  0  0  0
    1.3181    6.3727    0.0179 C   0  0  0  0  0  0  0  0  0  0  0  0
    4.9748    8.5472    0.0005 N   0  3  0  0  0  0  0  0  0  0  0  0
    6.0400    7.9567   -0.0120 O   0  0  0  0  0  0  0  0  0  0  0  0
    4.9537    9.7650    0.0068 O   0  5  0  0  0  0  0  0  0  0  0  0
   -0.5459    1.8868   -0.8726 H   0  0  0  0  0  0  0  0  0  0  0  0
   -0.5289    1.8773    0.9072 H   0  0  0  0  0  0  0  0  0  0  0  0
    0.6061   -0.3648    0.8346 H   0  0  0  0  0  0  0  0  0  0  0  0
   -1.8427   -0.2213    1.0959 H   0  0  0  0  0  0  0  0  0  0  0  0
   -2.0409   -0.1428   -0.6719 H   0  0  0  0  0  0  0  0  0  0  0  0
   -0.8039   -2.4576    0.8873 H   0  0  0  0  0  0  0  0  0  0  0  0
   -2.4242   -2.4458    0.1510 H   0  0  0  0  0  0  0  0  0  0  0  0
    1.1544   -2.4233   -0.5202 H   0  0  0  0  0  0  0  0  0  0  0  0
    0.9725   -2.3864   -2.2902 H   0  0  0  0  0  0  0  0  0  0  0  0
    0.0173   -0.1067   -2.1512 H   0  0  0  0  0  0  0  0  0  0  0  0
    1.6313   -0.1604   -1.4009 H   0  0  0  0  0  0  0  0  0  0  0  0
   -0.2347   -4.4323   -0.6772 H   0  0  0  0  0  0  0  0  0  0  0  0
   -1.9377   -4.2720   -1.1694 H   0  0  0  0  0  0  0  0  0  0  0  0
    1.5328   -4.5487   -2.3376 H   0  0  0  0  0  0  0  0  0  0  0  0
    2.1422   -5.1580   -4.6443 H   0  0  0  0  0  0  0  0  0  0  0  0
    0.4064   -5.2713   -6.3871 H   0  0  0  0  0  0  0  0  0  0  0  0
   -1.9388   -4.7761   -5.8232 H   0  0  0  0  0  0  0  0  0  0  0  0
   -2.5494   -4.1749   -3.5147 H   0  0  0  0  0  0  0  0  0  0  0  0
    1.9439    1.6943    0.8826 H   0  0  0  0  0  0  0  0  0  0  0  0
    1.9269    1.7038   -0.8972 H   0  0  0  0  0  0  0  0  0  0  0  0
    0.5503    3.9937    0.0183 H   0  0  0  0  0  0  0  0  0  0  0  0
    4.6764    5.8817   -0.0103 H   0  0  0  0  0  0  0  0  0  0  0  0
    2.4825    9.5370    0.0286 H   0  0  0  0  0  0  0  0  0  0  0  0
    0.3660    8.2828    0.0417 H   0  0  0  0  0  0  0  0  0  0  0  0
    0.3882    5.8236    0.0196 H   0  0  0  0  0  0  0  0  0  0  0  0
  1  2  1  0  0  0  0
  1 15  1  0  0  0  0
  1 28  1  0  0  0  0
  1 29  1  0  0  0  0
  2  3  1  0  0  0  0
  2  7  1  0  0  0  0
  2 30  1  0  0  0  0
  3  4  1  0  0  0  0
  3 31  1  0  0  0  0
  3 32  1  0  0  0  0
  4  5  1  0  0  0  0
  4 33  1  0  0  0  0
  4 34  1  0  0  0  0
  5  6  1  0  0  0  0
  5  8  1  0  0  0  0
  6  7  1  0  0  0  0
  6 35  1  0  0  0  0
  6 36  1  0  0  0  0
  7 37  1  0  0  0  0
  7 38  1  0  0  0  0
  8  9  1  0  0  0  0
  8 39  1  0  0  0  0
  8 40  1  0  0  0  0
  9 10  2  0  0  0  0
  9 14  1  0  0  0  0
 10 11  1  0  0  0  0
 10 41  1  0  0  0  0
 11 12  2  0  0  0  0
 11 42  1  0  0  0  0
 12 13  1  0  0  0  0
 12 43  1  0  0  0  0
 13 14  2  0  0  0  0
 13 44  1  0  0  0  0
 14 45  1  0  0  0  0
 15 16  1  0  0  0  0
 15 46  1  0  0  0  0
 15 47  1  0  0  0  0
 16 17  1  0  0  0  0
 16 48  1  0  0  0  0
 17 18  2  0  0  0  0
 17 19  1  0  0  0  0
 19 20  2  0  0  0  0
 19 24  1  0  0  0  0
 20 21  1  0  0  0  0
 20 49  1  0  0  0  0
 21 22  2  0  0  0  0
 21 25  1  0  0  0  0
 22 23  1  0  0  0  0
 22 50  1  0  0  0  0
 23 24  2  0  0  0  0
 23 51  1  0  0  0  0
 24 52  1  0  0  0  0
 25 26  2  0  0  0  0
 25 27  1  0  0  0  0
M  CHG  2  25   1  27  -1
M  END
>  <Activity>
6.63827

>  <set>
1

>  <Min_dist>
999.9

>  <Avg_dist>
999.9

$$$$
2-3G
 Wcorina  11170919223D 1   1.00000     0.00000              
CORINA evaluation license 3.46 0067  05.08.2008
 52 54  0  0  0  0  0  0  0  0999 V2000
   -0.0187    1.5258    0.0104 C   0  0  0  0  0  0  0  0  0  0  0  0
    0.0021   -0.0041    0.0020 C   0  0  0  0  0  0  0  0  0  0  0  0
   -1.4273   -0.5360    0.1386 C   0  0  0  0  0  0  0  0  0  0  0  0
   -1.4064   -2.0646    0.0684 C   0  0  0  0  0  0  0  0  0  0  0  0
   -0.8273   -2.4891   -1.2126 N   0  0  0  0  0  0  0  0  0  0  0  0
    0.5612   -2.0301   -1.3457 C   0  0  0  0  0  0  0  0  0  0  0  0
    0.5991   -0.5005   -1.3177 C   0  0  0  0  0  0  0  0  0  0  0  0
   -0.9178   -3.9464   -1.3740 C   0  0  0  0  0  0  0  0  0  0  0  0
   -0.5449   -4.3196   -2.7856 C   0  0  0  0  0  0  0  0  0  0  0  0
    0.7715   -4.5985   -3.1020 C   0  0  0  0  0  0  0  0  0  0  0  0
    1.1135   -4.9408   -4.3969 C   0  0  0  0  0  0  0  0  0  0  0  0
    0.1391   -5.0046   -5.3753 C   0  0  0  0  0  0  0  0  0  0  0  0
   -1.1775   -4.7266   -5.0587 C   0  0  0  0  0  0  0  0  0  0  0  0
   -1.5202   -4.3885   -3.7629 C   0  0  0  0  0  0  0  0  0  0  0  0
    1.4167    2.0553   -0.0004 C   0  0  0  0  0  0  0  0  0  0  0  0
    1.3968    3.5202    0.0076 N   0  0  0  0  0  0  0  0  0  0  0  0
    2.5547    4.2099    0.0003 C   0  0  0  0  0  0  0  0  0  0  0  0
    3.6155    3.6165   -0.0130 O   0  0  0  0  0  0  0  0  0  0  0  0
    2.5347    5.6882    0.0084 C   0  0  0  0  0  0  0  0  0  0  0  0
    3.7320    6.4055    0.0008 C   0  0  0  0  0  0  0  0  0  0  0  0
    3.7063    7.7848    0.0085 C   0  0  0  0  0  0  0  0  0  0  0  0
    2.4971    8.4571    0.0242 C   0  0  0  0  0  0  0  0  0  0  0  0
    1.3067    7.7521    0.0322 C   0  0  0  0  0  0  0  0  0  0  0  0
    1.3183    6.3726    0.0179 C   0  0  0  0  0  0  0  0  0  0  0  0
    2.4771    9.9371    0.0329 N   0  3  0  0  0  0  0  0  0  0  0  0
    3.5235   10.5604    0.0262 O   0  0  0  0  0  0  0  0  0  0  0  0
    1.4142   10.5317    0.0467 O   0  5  0  0  0  0  0  0  0  0  0  0
   -0.5459    1.8868   -0.8726 H   0  0  0  0  0  0  0  0  0  0  0  0
   -0.5289    1.8773    0.9072 H   0  0  0  0  0  0  0  0  0  0  0  0
    0.6061   -0.3648    0.8346 H   0  0  0  0  0  0  0  0  0  0  0  0
   -1.8427   -0.2213    1.0959 H   0  0  0  0  0  0  0  0  0  0  0  0
   -2.0409   -0.1428   -0.6719 H   0  0  0  0  0  0  0  0  0  0  0  0
   -0.8039   -2.4576    0.8873 H   0  0  0  0  0  0  0  0  0  0  0  0
   -2.4242   -2.4458    0.1510 H   0  0  0  0  0  0  0  0  0  0  0  0
    1.1544   -2.4233   -0.5202 H   0  0  0  0  0  0  0  0  0  0  0  0
    0.9725   -2.3864   -2.2902 H   0  0  0  0  0  0  0  0  0  0  0  0
    0.0173   -0.1067   -2.1512 H   0  0  0  0  0  0  0  0  0  0  0  0
    1.6313   -0.1604   -1.4009 H   0  0  0  0  0  0  0  0  0  0  0  0
   -0.2347   -4.4323   -0.6772 H   0  0  0  0  0  0  0  0  0  0  0  0
   -1.9377   -4.2720   -1.1694 H   0  0  0  0  0  0  0  0  0  0  0  0
    1.5328   -4.5487   -2.3376 H   0  0  0  0  0  0  0  0  0  0  0  0
    2.1422   -5.1580   -4.6443 H   0  0  0  0  0  0  0  0  0  0  0  0
    0.4064   -5.2713   -6.3871 H   0  0  0  0  0  0  0  0  0  0  0  0
   -1.9388   -4.7761   -5.8232 H   0  0  0  0  0  0  0  0  0  0  0  0
   -2.5494   -4.1749   -3.5147 H   0  0  0  0  0  0  0  0  0  0  0  0
    1.9439    1.6943    0.8826 H   0  0  0  0  0  0  0  0  0  0  0  0
    1.9269    1.7038   -0.8972 H   0  0  0  0  0  0  0  0  0  0  0  0
    0.5503    3.9937    0.0183 H   0  0  0  0  0  0  0  0  0  0  0  0
    4.6765    5.8818   -0.0107 H   0  0  0  0  0  0  0  0  0  0  0  0
    4.6320    8.3410    0.0027 H   0  0  0  0  0  0  0  0  0  0  0  0
    0.3662    8.2829    0.0452 H   0  0  0  0  0  0  0  0  0  0  0  0
    0.3883    5.8235    0.0193 H   0  0  0  0  0  0  0  0  0  0  0  0
  1  2  1  0  0  0  0
  1 15  1  0  0  0  0
  1 28  1  0  0  0  0
  1 29  1  0  0  0  0
  2  3  1  0  0  0  0
  2  7  1  0  0  0  0
  2 30  1  0  0  0  0
  3  4  1  0  0  0  0
  3 31  1  0  0  0  0
  3 32  1  0  0  0  0
  4  5  1  0  0  0  0
  4 33  1  0  0  0  0
  4 34  1  0  0  0  0
  5  6  1  0  0  0  0
  5  8  1  0  0  0  0
  6  7  1  0  0  0  0
  6 35  1  0  0  0  0
  6 36  1  0  0  0  0
  7 37  1  0  0  0  0
  7 38  1  0  0  0  0
  8  9  1  0  0  0  0
  8 39  1  0  0  0  0
  8 40  1  0  0  0  0
  9 10  2  0  0  0  0
  9 14  1  0  0  0  0
 10 11  1  0  0  0  0
 10 41  1  0  0  0  0
 11 12  2  0  0  0  0
 11 42  1  0  0  0  0
 12 13  1  0  0  0  0
 12 43  1  0  0  0  0
 13 14  2  0  0  0  0
 13 44  1  0  0  0  0
 14 45  1  0  0  0  0
 15 16  1  0  0  0  0
 15 46  1  0  0  0  0
 15 47  1  0  0  0  0
 16 17  1  0  0  0  0
 16 48  1  0  0  0  0
 17 18  2  0  0  0  0
 17 19  1  0  0  0  0
 19 20  2  0  0  0  0
 19 24  1  0  0  0  0
 20 21  1  0  0  0  0
 20 49  1  0  0  0  0
 21 22  2  0  0  0  0
 21 50  1  0  0  0  0
 22 23  1  0  0  0  0
 22 25  1  0  0  0  0
 23 24  2  0  0  0  0
 23 51  1  0  0  0  0
 24 52  1  0  0  0  0
 25 26  2  0  0  0  0
 25 27  1  0  0  0  0
M  CHG  2  25   1  27  -1
M  END
>  <Activity>
7.25964

>  <set>
1

>  <Min_dist>
999.9

>  <Avg_dist>
999.9

$$$$
2-3I
 Wcorina  11170919223D 1   1.00000     0.00000              
CORINA evaluation license 3.46 0067  05.08.2008
 52 54  0  0  0  0  0  0  0  0999 V2000
   -0.0187    1.5258    0.0104 C   0  0  0  0  0  0  0  0  0  0  0  0
    0.0021   -0.0041    0.0020 C   0  0  0  0  0  0  0  0  0  0  0  0
   -1.4273   -0.5360    0.1386 C   0  0  0  0  0  0  0  0  0  0  0  0
   -1.4064   -2.0646    0.0684 C   0  0  0  0  0  0  0  0  0  0  0  0
   -0.8273   -2.4891   -1.2126 N   0  0  0  0  0  0  0  0  0  0  0  0
    0.5612   -2.0301   -1.3457 C   0  0  0  0  0  0  0  0  0  0  0  0
    0.5991   -0.5005   -1.3177 C   0  0  0  0  0  0  0  0  0  0  0  0
   -0.9178   -3.9464   -1.3740 C   0  0  0  0  0  0  0  0  0  0  0  0
   -0.5449   -4.3196   -2.7856 C   0  0  0  0  0  0  0  0  0  0  0  0
    0.7715   -4.5985   -3.1020 C   0  0  0  0  0  0  0  0  0  0  0  0
    1.1135   -4.9408   -4.3969 C   0  0  0  0  0  0  0  0  0  0  0  0
    0.1391   -5.0046   -5.3753 C   0  0  0  0  0  0  0  0  0  0  0  0
   -1.1775   -4.7266   -5.0587 C   0  0  0  0  0  0  0  0  0  0  0  0
   -1.5202   -4.3885   -3.7629 C   0  0  0  0  0  0  0  0  0  0  0  0
    1.4167    2.0553   -0.0004 C   0  0  0  0  0  0  0  0  0  0  0  0
    1.3968    3.5202    0.0076 N   0  0  0  0  0  0  0  0  0  0  0  0
    2.5547    4.2099    0.0003 C   0  0  0  0  0  0  0  0  0  0  0  0
    3.6153    3.6167   -0.0130 O   0  0  0  0  0  0  0  0  0  0  0  0
    2.5347    5.6904    0.0084 C   0  0  0  0  0  0  0  0  0  0  0  0
    3.7341    6.4040    0.0008 C   0  0  0  0  0  0  0  0  0  0  0  0
    3.7168    7.7816    0.0079 C   0  0  0  0  0  0  0  0  0  0  0  0
    2.4970    8.4647    0.0228 C   0  0  0  0  0  0  0  0  0  0  0  0
    1.2963    7.7487    0.0304 C   0  0  0  0  0  0  0  0  0  0  0  0
    1.3163    6.3712    0.0179 C   0  0  0  0  0  0  0  0  0  0  0  0
    2.4770    9.9385    0.0309 C   0  0  0  0  0  0  0  0  0  0  0  0
    1.4191   10.5303    0.0437 O   0  0  0  0  0  0  0  0  0  0  0  0
   -0.5459    1.8868   -0.8726 H   0  0  0  0  0  0  0  0  0  0  0  0
   -0.5289    1.8773    0.9072 H   0  0  0  0  0  0  0  0  0  0  0  0
    0.6061   -0.3648    0.8346 H   0  0  0  0  0  0  0  0  0  0  0  0
   -1.8427   -0.2213    1.0959 H   0  0  0  0  0  0  0  0  0  0  0  0
   -2.0409   -0.1428   -0.6719 H   0  0  0  0  0  0  0  0  0  0  0  0
   -0.8039   -2.4576    0.8873 H   0  0  0  0  0  0  0  0  0  0  0  0
   -2.4242   -2.4458    0.1510 H   0  0  0  0  0  0  0  0  0  0  0  0
    1.1544   -2.4233   -0.5202 H   0  0  0  0  0  0  0  0  0  0  0  0
    0.9725   -2.3864   -2.2902 H   0  0  0  0  0  0  0  0  0  0  0  0
    0.0173   -0.1067   -2.1512 H   0  0  0  0  0  0  0  0  0  0  0  0
    1.6313   -0.1604   -1.4009 H   0  0  0  0  0  0  0  0  0  0  0  0
   -0.2347   -4.4323   -0.6772 H   0  0  0  0  0  0  0  0  0  0  0  0
   -1.9377   -4.2720   -1.1694 H   0  0  0  0  0  0  0  0  0  0  0  0
    1.5328   -4.5487   -2.3376 H   0  0  0  0  0  0  0  0  0  0  0  0
    2.1422   -5.1580   -4.6443 H   0  0  0  0  0  0  0  0  0  0  0  0
    0.4064   -5.2713   -6.3871 H   0  0  0  0  0  0  0  0  0  0  0  0
   -1.9388   -4.7761   -5.8232 H   0  0  0  0  0  0  0  0  0  0  0  0
   -2.5494   -4.1749   -3.5147 H   0  0  0  0  0  0  0  0  0  0  0  0
    1.9439    1.6943    0.8826 H   0  0  0  0  0  0  0  0  0  0  0  0
    1.9269    1.7038   -0.8972 H   0  0  0  0  0  0  0  0  0  0  0  0
    0.5503    3.9937    0.0183 H   0  0  0  0  0  0  0  0  0  0  0  0
    4.6762    5.8761   -0.0103 H   0  0  0  0  0  0  0  0  0  0  0  0
    4.6450    8.3336    0.0024 H   0  0  0  0  0  0  0  0  0  0  0  0
    0.3534    8.2752    0.0419 H   0  0  0  0  0  0  0  0  0  0  0  0
    0.3888    5.8178    0.0196 H   0  0  0  0  0  0  0  0  0  0  0  0
    3.4049   10.4912    0.0253 H   0  0  0  0  0  0  0  0  0  0  0  0
  1  2  1  0  0  0  0
  1 15  1  0  0  0  0
  1 27  1  0  0  0  0
  1 28  1  0  0  0  0
  2  3  1  0  0  0  0
  2  7  1  0  0  0  0
  2 29  1  0  0  0  0
  3  4  1  0  0  0  0
  3 30  1  0  0  0  0
  3 31  1  0  0  0  0
  4  5  1  0  0  0  0
  4 32  1  0  0  0  0
  4 33  1  0  0  0  0
  5  6  1  0  0  0  0
  5  8  1  0  0  0  0
  6  7  1  0  0  0  0
  6 34  1  0  0  0  0
  6 35  1  0  0  0  0
  7 36  1  0  0  0  0
  7 37  1  0  0  0  0
  8  9  1  0  0  0  0
  8 38  1  0  0  0  0
  8 39  1  0  0  0  0
  9 10  2  0  0  0  0
  9 14  1  0  0  0  0
 10 11  1  0  0  0  0
 10 40  1  0  0  0  0
 11 12  2  0  0  0  0
 11 41  1  0  0  0  0
 12 13  1  0  0  0  0
 12 42  1  0  0  0  0
 13 14  2  0  0  0  0
 13 43  1  0  0  0  0
 14 44  1  0  0  0  0
 15 16  1  0  0  0  0
 15 45  1  0  0  0  0
 15 46  1  0  0  0  0
 16 17  1  0  0  0  0
 16 47  1  0  0  0  0
 17 18  2  0  0  0  0
 17 19  1  0  0  0  0
 19 20  2  0  0  0  0
 19 24  1  0  0  0  0
 20 21  1  0  0  0  0
 20 48  1  0  0  0  0
 21 22  2  0  0  0  0
 21 49  1  0  0  0  0
 22 23  1  0  0  0  0
 22 25  1  0  0  0  0
 23 24  2  0  0  0  0
 23 50  1  0  0  0  0
 24 51  1  0  0  0  0
 25 26  2  0  0  0  0
 25 52  1  0  0  0  0
M  END
>  <Activity>
6.92082

>  <set>
1

>  <Min_dist>
999.9

>  <Avg_dist>
999.9

$$$$
2-3J
 Wcorina  11170919223D 1   1.00000     0.00000              
CORINA evaluation license 3.46 0067  05.08.2008
 50 52  0  0  0  0  0  0  0  0999 V2000
   -0.0187    1.5258    0.0104 C   0  0  0  0  0  0  0  0  0  0  0  0
    0.0021   -0.0041    0.0020 C   0  0  0  0  0  0  0  0  0  0  0  0
   -1.4273   -0.5360    0.1386 C   0  0  0  0  0  0  0  0  0  0  0  0
   -1.4064   -2.0646    0.0684 C   0  0  0  0  0  0  0  0  0  0  0  0
   -0.8273   -2.4891   -1.2126 N   0  0  0  0  0  0  0  0  0  0  0  0
    0.5612   -2.0301   -1.3457 C   0  0  0  0  0  0  0  0  0  0  0  0
    0.5991   -0.5005   -1.3177 C   0  0  0  0  0  0  0  0  0  0  0  0
   -0.9178   -3.9464   -1.3740 C   0  0  0  0  0  0  0  0  0  0  0  0
   -0.5449   -4.3196   -2.7856 C   0  0  0  0  0  0  0  0  0  0  0  0
    0.7715   -4.5985   -3.1020 C   0  0  0  0  0  0  0  0  0  0  0  0
    1.1135   -4.9408   -4.3969 C   0  0  0  0  0  0  0  0  0  0  0  0
    0.1391   -5.0046   -5.3753 C   0  0  0  0  0  0  0  0  0  0  0  0
   -1.1775   -4.7266   -5.0587 C   0  0  0  0  0  0  0  0  0  0  0  0
   -1.5202   -4.3885   -3.7629 C   0  0  0  0  0  0  0  0  0  0  0  0
    1.4167    2.0553   -0.0004 C   0  0  0  0  0  0  0  0  0  0  0  0
    1.3968    3.5202    0.0076 N   0  0  0  0  0  0  0  0  0  0  0  0
    2.5547    4.2099    0.0003 C   0  0  0  0  0  0  0  0  0  0  0  0
    3.6156    3.6165   -0.0130 O   0  0  0  0  0  0  0  0  0  0  0  0
    2.5347    5.6876    0.0084 C   0  0  0  0  0  0  0  0  0  0  0  0
    3.7325    6.4048    0.0008 C   0  0  0  0  0  0  0  0  0  0  0  0
    3.7075    7.7835    0.0085 C   0  0  0  0  0  0  0  0  0  0  0  0
    2.4971    8.4568    0.0242 C   0  0  0  0  0  0  0  0  0  0  0  0
    1.3055    7.7508    0.0318 C   0  0  0  0  0  0  0  0  0  0  0  0
    1.3178    6.3719    0.0179 C   0  0  0  0  0  0  0  0  0  0  0  0
    2.4736   10.1926    0.0349 Cl  0  0  0  0  0  0  0  0  0  0  0  0
   -0.5459    1.8868   -0.8726 H   0  0  0  0  0  0  0  0  0  0  0  0
   -0.5289    1.8773    0.9072 H   0  0  0  0  0  0  0  0  0  0  0  0
    0.6061   -0.3648    0.8346 H   0  0  0  0  0  0  0  0  0  0  0  0
   -1.8427   -0.2213    1.0959 H   0  0  0  0  0  0  0  0  0  0  0  0
   -2.0409   -0.1428   -0.6719 H   0  0  0  0  0  0  0  0  0  0  0  0
   -0.8039   -2.4576    0.8873 H   0  0  0  0  0  0  0  0  0  0  0  0
   -2.4242   -2.4458    0.1510 H   0  0  0  0  0  0  0  0  0  0  0  0
    1.1544   -2.4233   -0.5202 H   0  0  0  0  0  0  0  0  0  0  0  0
    0.9725   -2.3864   -2.2902 H   0  0  0  0  0  0  0  0  0  0  0  0
    0.0173   -0.1067   -2.1512 H   0  0  0  0  0  0  0  0  0  0  0  0
    1.6313   -0.1604   -1.4009 H   0  0  0  0  0  0  0  0  0  0  0  0
   -0.2347   -4.4323   -0.6772 H   0  0  0  0  0  0  0  0  0  0  0  0
   -1.9377   -4.2720   -1.1694 H   0  0  0  0  0  0  0  0  0  0  0  0
    1.5328   -4.5487   -2.3376 H   0  0  0  0  0  0  0  0  0  0  0  0
    2.1422   -5.1580   -4.6443 H   0  0  0  0  0  0  0  0  0  0  0  0
    0.4064   -5.2713   -6.3871 H   0  0  0  0  0  0  0  0  0  0  0  0
   -1.9388   -4.7761   -5.8232 H   0  0  0  0  0  0  0  0  0  0  0  0
   -2.5494   -4.1749   -3.5147 H   0  0  0  0  0  0  0  0  0  0  0  0
    1.9439    1.6943    0.8826 H   0  0  0  0  0  0  0  0  0  0  0  0
    1.9269    1.7038   -0.8972 H   0  0  0  0  0  0  0  0  0  0  0  0
    0.5503    3.9937    0.0183 H   0  0  0  0  0  0  0  0  0  0  0  0
    4.6768    5.8808   -0.0107 H   0  0  0  0  0  0  0  0  0  0  0  0
    4.6334    8.3394    0.0027 H   0  0  0  0  0  0  0  0  0  0  0  0
    0.3649    8.2812    0.0440 H   0  0  0  0  0  0  0  0  0  0  0  0
    0.3880    5.8225    0.0193 H   0  0  0  0  0  0  0  0  0  0  0  0
  1  2  1  0  0  0  0
  1 15  1  0  0  0  0
  1 26  1  0  0  0  0
  1 27  1  0  0  0  0
  2  3  1  0  0  0  0
  2  7  1  0  0  0  0
  2 28  1  0  0  0  0
  3  4  1  0  0  0  0
  3 29  1  0  0  0  0
  3 30  1  0  0  0  0
  4  5  1  0  0  0  0
  4 31  1  0  0  0  0
  4 32  1  0  0  0  0
  5  6  1  0  0  0  0
  5  8  1  0  0  0  0
  6  7  1  0  0  0  0
  6 33  1  0  0  0  0
  6 34  1  0  0  0  0
  7 35  1  0  0  0  0
  7 36  1  0  0  0  0
  8  9  1  0  0  0  0
  8 37  1  0  0  0  0
  8 38  1  0  0  0  0
  9 10  2  0  0  0  0
  9 14  1  0  0  0  0
 10 11  1  0  0  0  0
 10 39  1  0  0  0  0
 11 12  2  0  0  0  0
 11 40  1  0  0  0  0
 12 13  1  0  0  0  0
 12 41  1  0  0  0  0
 13 14  2  0  0  0  0
 13 42  1  0  0  0  0
 14 43  1  0  0  0  0
 15 16  1  0  0  0  0
 15 44  1  0  0  0  0
 15 45  1  0  0  0  0
 16 17  1  0  0  0  0
 16 46  1  0  0  0  0
 17 18  2  0  0  0  0
 17 19  1  0  0  0  0
 19 20  2  0  0  0  0
 19 24  1  0  0  0  0
 20 21  1  0  0  0  0
 20 47  1  0  0  0  0
 21 22  2  0  0  0  0
 21 48  1  0  0  0  0
 22 23  1  0  0  0  0
 22 25  1  0  0  0  0
 23 24  2  0  0  0  0
 23 49  1  0  0  0  0
 24 50  1  0  0  0  0
M  END
>  <Activity>
6.74473

>  <set>
1

>  <Min_dist>
999.9

>  <Avg_dist>
999.9

$$$$
2-3K
 Wcorina  11170919223D 1   1.00000     0.00000              
CORINA evaluation license 3.46 0067  05.08.2008
 50 52  0  0  0  0  0  0  0  0999 V2000
   -0.0187    1.5258    0.0104 C   0  0  0  0  0  0  0  0  0  0  0  0
    0.0021   -0.0041    0.0020 C   0  0  0  0  0  0  0  0  0  0  0  0
   -1.4273   -0.5360    0.1386 C   0  0  0  0  0  0  0  0  0  0  0  0
   -1.4064   -2.0646    0.0684 C   0  0  0  0  0  0  0  0  0  0  0  0
   -0.8273   -2.4891   -1.2126 N   0  0  0  0  0  0  0  0  0  0  0  0
    0.5612   -2.0301   -1.3457 C   0  0  0  0  0  0  0  0  0  0  0  0
    0.5991   -0.5005   -1.3177 C   0  0  0  0  0  0  0  0  0  0  0  0
   -0.9178   -3.9464   -1.3740 C   0  0  0  0  0  0  0  0  0  0  0  0
   -0.5449   -4.3196   -2.7856 C   0  0  0  0  0  0  0  0  0  0  0  0
    0.7715   -4.5985   -3.1020 C   0  0  0  0  0  0  0  0  0  0  0  0
    1.1135   -4.9408   -4.3969 C   0  0  0  0  0  0  0  0  0  0  0  0
    0.1391   -5.0046   -5.3753 C   0  0  0  0  0  0  0  0  0  0  0  0
   -1.1775   -4.7266   -5.0587 C   0  0  0  0  0  0  0  0  0  0  0  0
   -1.5202   -4.3885   -3.7629 C   0  0  0  0  0  0  0  0  0  0  0  0
    1.4167    2.0553   -0.0004 C   0  0  0  0  0  0  0  0  0  0  0  0
    1.3968    3.5202    0.0076 N   0  0  0  0  0  0  0  0  0  0  0  0
    2.5547    4.2099    0.0003 C   0  0  0  0  0  0  0  0  0  0  0  0
    3.6156    3.6164   -0.0130 O   0  0  0  0  0  0  0  0  0  0  0  0
    2.5347    5.6870    0.0084 C   0  0  0  0  0  0  0  0  0  0  0  0
    3.7330    6.4041    0.0008 C   0  0  0  0  0  0  0  0  0  0  0  0
    3.7086    7.7822    0.0085 C   0  0  0  0  0  0  0  0  0  0  0  0
    2.4972    8.4565    0.0237 C   0  0  0  0  0  0  0  0  0  0  0  0
    1.3045    7.7495    0.0318 C   0  0  0  0  0  0  0  0  0  0  0  0
    1.3174    6.3712    0.0179 C   0  0  0  0  0  0  0  0  0  0  0  0
    2.4788    9.8074    0.0312 F   0  0  0  0  0  0  0  0  0  0  0  0
   -0.5459    1.8868   -0.8726 H   0  0  0  0  0  0  0  0  0  0  0  0
   -0.5289    1.8773    0.9072 H   0  0  0  0  0  0  0  0  0  0  0  0
    0.6061   -0.3648    0.8346 H   0  0  0  0  0  0  0  0  0  0  0  0
   -1.8427   -0.2213    1.0959 H   0  0  0  0  0  0  0  0  0  0  0  0
   -2.0409   -0.1428   -0.6719 H   0  0  0  0  0  0  0  0  0  0  0  0
   -0.8039   -2.4576    0.8873 H   0  0  0  0  0  0  0  0  0  0  0  0
   -2.4242   -2.4458    0.1510 H   0  0  0  0  0  0  0  0  0  0  0  0
    1.1544   -2.4233   -0.5202 H   0  0  0  0  0  0  0  0  0  0  0  0
    0.9725   -2.3864   -2.2902 H   0  0  0  0  0  0  0  0  0  0  0  0
    0.0173   -0.1067   -2.1512 H   0  0  0  0  0  0  0  0  0  0  0  0
    1.6313   -0.1604   -1.4009 H   0  0  0  0  0  0  0  0  0  0  0  0
   -0.2347   -4.4323   -0.6772 H   0  0  0  0  0  0  0  0  0  0  0  0
   -1.9377   -4.2720   -1.1694 H   0  0  0  0  0  0  0  0  0  0  0  0
    1.5328   -4.5487   -2.3376 H   0  0  0  0  0  0  0  0  0  0  0  0
    2.1422   -5.1580   -4.6443 H   0  0  0  0  0  0  0  0  0  0  0  0
    0.4064   -5.2713   -6.3871 H   0  0  0  0  0  0  0  0  0  0  0  0
   -1.9388   -4.7761   -5.8232 H   0  0  0  0  0  0  0  0  0  0  0  0
   -2.5494   -4.1749   -3.5147 H   0  0  0  0  0  0  0  0  0  0  0  0
    1.9439    1.6943    0.8826 H   0  0  0  0  0  0  0  0  0  0  0  0
    1.9269    1.7038   -0.8972 H   0  0  0  0  0  0  0  0  0  0  0  0
    0.5503    3.9937    0.0183 H   0  0  0  0  0  0  0  0  0  0  0  0
    4.6772    5.8798   -0.0107 H   0  0  0  0  0  0  0  0  0  0  0  0
    4.6347    8.3378    0.0030 H   0  0  0  0  0  0  0  0  0  0  0  0
    0.3636    8.2796    0.0440 H   0  0  0  0  0  0  0  0  0  0  0  0
    0.3878    5.8215    0.0190 H   0  0  0  0  0  0  0  0  0  0  0  0
  1  2  1  0  0  0  0
  1 15  1  0  0  0  0
  1 26  1  0  0  0  0
  1 27  1  0  0  0  0
  2  3  1  0  0  0  0
  2  7  1  0  0  0  0
  2 28  1  0  0  0  0
  3  4  1  0  0  0  0
  3 29  1  0  0  0  0
  3 30  1  0  0  0  0
  4  5  1  0  0  0  0
  4 31  1  0  0  0  0
  4 32  1  0  0  0  0
  5  6  1  0  0  0  0
  5  8  1  0  0  0  0
  6  7  1  0  0  0  0
  6 33  1  0  0  0  0
  6 34  1  0  0  0  0
  7 35  1  0  0  0  0
  7 36  1  0  0  0  0
  8  9  1  0  0  0  0
  8 37  1  0  0  0  0
  8 38  1  0  0  0  0
  9 10  2  0  0  0  0
  9 14  1  0  0  0  0
 10 11  1  0  0  0  0
 10 39  1  0  0  0  0
 11 12  2  0  0  0  0
 11 40  1  0  0  0  0
 12 13  1  0  0  0  0
 12 41  1  0  0  0  0
 13 14  2  0  0  0  0
 13 42  1  0  0  0  0
 14 43  1  0  0  0  0
 15 16  1  0  0  0  0
 15 44  1  0  0  0  0
 15 45  1  0  0  0  0
 16 17  1  0  0  0  0
 16 46  1  0  0  0  0
 17 18  2  0  0  0  0
 17 19  1  0  0  0  0
 19 20  2  0  0  0  0
 19 24  1  0  0  0  0
 20 21  1  0  0  0  0
 20 47  1  0  0  0  0
 21 22  2  0  0  0  0
 21 48  1  0  0  0  0
 22 23  1  0  0  0  0
 22 25  1  0  0  0  0
 23 24  2  0  0  0  0
 23 49  1  0  0  0  0
 24 50  1  0  0  0  0
M  END
>  <Activity>
7.07058

>  <set>
1

>  <Min_dist>
999.9

>  <Avg_dist>
999.9

$$$$
2-3L
 Wcorina  11170919223D 1   1.00000     0.00000              
CORINA evaluation license 3.46 0067  05.08.2008
 55 57  0  0  0  0  0  0  0  0999 V2000
   -0.0214    1.5267    0.0841 C   0  0  0  0  0  0  0  0  0  0  0  0
   -0.0012   -0.0031    0.0833 C   0  0  0  0  0  0  0  0  0  0  0  0
   -1.4290   -0.5338    0.2400 C   0  0  0  0  0  0  0  0  0  0  0  0
   -1.4094   -2.0628    0.1774 C   0  0  0  0  0  0  0  0  0  0  0  0
   -0.8461   -2.4941   -1.1083 N   0  0  0  0  0  0  0  0  0  0  0  0
    0.5408   -2.0363   -1.2607 C   0  0  0  0  0  0  0  0  0  0  0  0
    0.5795   -0.5066   -1.2410 C   0  0  0  0  0  0  0  0  0  0  0  0
   -0.9390   -3.9522   -1.2610 C   0  0  0  0  0  0  0  0  0  0  0  0
   -0.5835   -4.3328   -2.6752 C   0  0  0  0  0  0  0  0  0  0  0  0
    0.7289   -4.6138   -3.0061 C   0  0  0  0  0  0  0  0  0  0  0  0
    1.0551   -4.9629   -4.3033 C   0  0  0  0  0  0  0  0  0  0  0  0
    0.0688   -5.0313   -5.2694 C   0  0  0  0  0  0  0  0  0  0  0  0
   -1.2438   -4.7512   -4.9383 C   0  0  0  0  0  0  0  0  0  0  0  0
   -1.5706   -4.4063   -3.6401 C   0  0  0  0  0  0  0  0  0  0  0  0
    1.4139    2.0557    0.0531 C   0  0  0  0  0  0  0  0  0  0  0  0
    1.3946    3.5206    0.0538 N   0  0  0  0  0  0  0  0  0  0  0  0
    2.5526    4.2098    0.0288 C   0  0  0  0  0  0  0  0  0  0  0  0
    3.6126    3.6161    0.0057 O   0  0  0  0  0  0  0  0  0  0  0  0
    2.5330    5.6903    0.0296 C   0  0  0  0  0  0  0  0  0  0  0  0
    3.7325    6.4035    0.0037 C   0  0  0  0  0  0  0  0  0  0  0  0
    3.7157    7.7811    0.0039 C   0  0  0  0  0  0  0  0  0  0  0  0
    2.4965    8.4647    0.0301 C   0  0  0  0  0  0  0  0  0  0  0  0
    1.2957    7.7492    0.0560 C   0  0  0  0  0  0  0  0  0  0  0  0
    1.3151    6.3716    0.0504 C   0  0  0  0  0  0  0  0  0  0  0  0
    2.4770    9.9385    0.0309 C   0  0  0  0  0  0  0  0  0  0  0  0
    3.5158   10.5583    0.1101 O   0  0  0  0  0  0  0  0  0  0  0  0
    1.1658   10.6749   -0.0669 C   0  0  0  0  0  0  0  0  0  0  0  0
   -0.5592    1.8834   -0.7943 H   0  0  0  0  0  0  0  0  0  0  0  0
   -0.5205    1.8830    0.9852 H   0  0  0  0  0  0  0  0  0  0  0  0
    0.6127   -0.3598    0.9103 H   0  0  0  0  0  0  0  0  0  0  0  0
   -1.8326   -0.2140    1.2007 H   0  0  0  0  0  0  0  0  0  0  0  0
   -2.0523   -0.1445   -0.5650 H   0  0  0  0  0  0  0  0  0  0  0  0
   -0.7972   -2.4518    0.9910 H   0  0  0  0  0  0  0  0  0  0  0  0
   -2.4263   -2.4432    0.2744 H   0  0  0  0  0  0  0  0  0  0  0  0
    1.1439   -2.4254   -0.4404 H   0  0  0  0  0  0  0  0  0  0  0  0
    0.9405   -2.3976   -2.2082 H   0  0  0  0  0  0  0  0  0  0  0  0
   -0.0122   -0.1169   -2.0694 H   0  0  0  0  0  0  0  0  0  0  0  0
    1.6108   -0.1673   -1.3385 H   0  0  0  0  0  0  0  0  0  0  0  0
   -0.2476   -4.4347   -0.5702 H   0  0  0  0  0  0  0  0  0  0  0  0
   -1.9565   -4.2763   -1.0424 H   0  0  0  0  0  0  0  0  0  0  0  0
    1.4995   -4.5603   -2.2513 H   0  0  0  0  0  0  0  0  0  0  0  0
    2.0805   -5.1818   -4.5620 H   0  0  0  0  0  0  0  0  0  0  0  0
    0.3237   -5.3034   -6.2831 H   0  0  0  0  0  0  0  0  0  0  0  0
   -2.0143   -4.8043   -5.6932 H   0  0  0  0  0  0  0  0  0  0  0  0
   -2.5966   -4.1911   -3.3806 H   0  0  0  0  0  0  0  0  0  0  0  0
    1.9517    1.6990    0.9315 H   0  0  0  0  0  0  0  0  0  0  0  0
    1.9131    1.6994   -0.8481 H   0  0  0  0  0  0  0  0  0  0  0  0
    0.5485    3.9944    0.0723 H   0  0  0  0  0  0  0  0  0  0  0  0
    4.6743    5.8752   -0.0162 H   0  0  0  0  0  0  0  0  0  0  0  0
    4.6440    8.3327   -0.0157 H   0  0  0  0  0  0  0  0  0  0  0  0
    0.3532    8.2761    0.0763 H   0  0  0  0  0  0  0  0  0  0  0  0
    0.3875    5.8186    0.0662 H   0  0  0  0  0  0  0  0  0  0  0  0
    0.3584    9.9598   -0.2246 H   0  0  0  0  0  0  0  0  0  0  0  0
    0.9884   11.2252    0.8571 H   0  0  0  0  0  0  0  0  0  0  0  0
    1.2022   11.3722   -0.9039 H   0  0  0  0  0  0  0  0  0  0  0  0
  1  2  1  0  0  0  0
  1 15  1  0  0  0  0
  1 28  1  0  0  0  0
  1 29  1  0  0  0  0
  2  3  1  0  0  0  0
  2  7  1  0  0  0  0
  2 30  1  0  0  0  0
  3  4  1  0  0  0  0
  3 31  1  0  0  0  0
  3 32  1  0  0  0  0
  4  5  1  0  0  0  0
  4 33  1  0  0  0  0
  4 34  1  0  0  0  0
  5  6  1  0  0  0  0
  5  8  1  0  0  0  0
  6  7  1  0  0  0  0
  6 35  1  0  0  0  0
  6 36  1  0  0  0  0
  7 37  1  0  0  0  0
  7 38  1  0  0  0  0
  8  9  1  0  0  0  0
  8 39  1  0  0  0  0
  8 40  1  0  0  0  0
  9 10  2  0  0  0  0
  9 14  1  0  0  0  0
 10 11  1  0  0  0  0
 10 41  1  0  0  0  0
 11 12  2  0  0  0  0
 11 42  1  0  0  0  0
 12 13  1  0  0  0  0
 12 43  1  0  0  0  0
 13 14  2  0  0  0  0
 13 44  1  0  0  0  0
 14 45  1  0  0  0  0
 15 16  1  0  0  0  0
 15 46  1  0  0  0  0
 15 47  1  0  0  0  0
 16 17  1  0  0  0  0
 16 48  1  0  0  0  0
 17 18  2  0  0  0  0
 17 19  1  0  0  0  0
 19 20  2  0  0  0  0
 19 24  1  0  0  0  0
 20 21  1  0  0  0  0
 20 49  1  0  0  0  0
 21 22  2  0  0  0  0
 21 50  1  0  0  0  0
 22 23  1  0  0  0  0
 22 25  1  0  0  0  0
 23 24  2  0  0  0  0
 23 51  1  0  0  0  0
 24 52  1  0  0  0  0
 25 26  2  0  0  0  0
 25 27  1  0  0  0  0
 27 53  1  0  0  0  0
 27 54  1  0  0  0  0
 27 55  1  0  0  0  0
M  END
>  <Activity>
7.29243

>  <set>
1

>  <Min_dist>
999.9

>  <Avg_dist>
999.9

$$$$
2-3M
 Wcorina  11170919223D 1   1.00000     0.00000              
CORINA evaluation license 3.46 0067  05.08.2008
 66 69  0  0  0  0  0  0  0  0999 V2000
   -0.0187    1.5258    0.0104 C   0  0  0  0  0  0  0  0  0  0  0  0
    0.0021   -0.0041    0.0020 C   0  0  0  0  0  0  0  0  0  0  0  0
   -1.4273   -0.5360    0.1386 C   0  0  0  0  0  0  0  0  0  0  0  0
   -1.4064   -2.0646    0.0684 C   0  0  0  0  0  0  0  0  0  0  0  0
   -0.8273   -2.4891   -1.2126 N   0  0  0  0  0  0  0  0  0  0  0  0
    0.5612   -2.0301   -1.3457 C   0  0  0  0  0  0  0  0  0  0  0  0
    0.5991   -0.5005   -1.3177 C   0  0  0  0  0  0  0  0  0  0  0  0
   -0.9178   -3.9464   -1.3740 C   0  0  0  0  0  0  0  0  0  0  0  0
   -0.5449   -4.3196   -2.7856 C   0  0  0  0  0  0  0  0  0  0  0  0
    0.7715   -4.5985   -3.1020 C   0  0  0  0  0  0  0  0  0  0  0  0
    1.1135   -4.9408   -4.3969 C   0  0  0  0  0  0  0  0  0  0  0  0
    0.1391   -5.0046   -5.3753 C   0  0  0  0  0  0  0  0  0  0  0  0
   -1.1775   -4.7266   -5.0587 C   0  0  0  0  0  0  0  0  0  0  0  0
   -1.5202   -4.3885   -3.7629 C   0  0  0  0  0  0  0  0  0  0  0  0
    1.4167    2.0553   -0.0004 C   0  0  0  0  0  0  0  0  0  0  0  0
    1.3968    3.5202    0.0076 N   0  0  0  0  0  0  0  0  0  0  0  0
    2.5547    4.2099    0.0003 C   0  0  0  0  0  0  0  0  0  0  0  0
    3.6155    3.6165   -0.0130 O   0  0  0  0  0  0  0  0  0  0  0  0
    2.5347    5.6882    0.0084 C   0  0  0  0  0  0  0  0  0  0  0  0
    3.7320    6.4055    0.0008 C   0  0  0  0  0  0  0  0  0  0  0  0
    3.7063    7.7848    0.0080 C   0  0  0  0  0  0  0  0  0  0  0  0
    2.4971    8.4571    0.0231 C   0  0  0  0  0  0  0  0  0  0  0  0
    1.3067    7.7521    0.0307 C   0  0  0  0  0  0  0  0  0  0  0  0
    1.3183    6.3726    0.0179 C   0  0  0  0  0  0  0  0  0  0  0  0
    2.4732   10.2189    0.0334 S   0  0  0  0  0  0  0  0  0  0  0  0
    1.2373   10.5490    0.6521 O   0  0  0  0  0  0  0  0  0  0  0  0
    3.7110   10.5827    0.6291 O   0  0  0  0  0  0  0  0  0  0  0  0
    2.4507   10.6815   -1.7205 C   0  0  0  0  0  0  0  0  0  0  0  0
    2.4291   12.1833   -1.8437 C   0  0  0  0  0  0  0  0  0  0  0  0
    3.6162   12.8884   -1.9113 C   0  0  0  0  0  0  0  0  0  0  0  0
    3.5964   14.2660   -2.0242 C   0  0  0  0  0  0  0  0  0  0  0  0
    2.3895   14.9384   -2.0700 C   0  0  0  0  0  0  0  0  0  0  0  0
    1.2024   14.2333   -2.0033 C   0  0  0  0  0  0  0  0  0  0  0  0
    1.2222   12.8553   -1.8948 C   0  0  0  0  0  0  0  0  0  0  0  0
   -0.5459    1.8868   -0.8726 H   0  0  0  0  0  0  0  0  0  0  0  0
   -0.5289    1.8773    0.9072 H   0  0  0  0  0  0  0  0  0  0  0  0
    0.6061   -0.3648    0.8346 H   0  0  0  0  0  0  0  0  0  0  0  0
   -1.8427   -0.2213    1.0959 H   0  0  0  0  0  0  0  0  0  0  0  0
   -2.0409   -0.1428   -0.6719 H   0  0  0  0  0  0  0  0  0  0  0  0
   -0.8039   -2.4576    0.8873 H   0  0  0  0  0  0  0  0  0  0  0  0
   -2.4242   -2.4458    0.1510 H   0  0  0  0  0  0  0  0  0  0  0  0
    1.1544   -2.4233   -0.5202 H   0  0  0  0  0  0  0  0  0  0  0  0
    0.9725   -2.3864   -2.2902 H   0  0  0  0  0  0  0  0  0  0  0  0
    0.0173   -0.1067   -2.1512 H   0  0  0  0  0  0  0  0  0  0  0  0
    1.6313   -0.1604   -1.4009 H   0  0  0  0  0  0  0  0  0  0  0  0
   -0.2347   -4.4323   -0.6772 H   0  0  0  0  0  0  0  0  0  0  0  0
   -1.9377   -4.2720   -1.1694 H   0  0  0  0  0  0  0  0  0  0  0  0
    1.5328   -4.5487   -2.3376 H   0  0  0  0  0  0  0  0  0  0  0  0
    2.1422   -5.1580   -4.6443 H   0  0  0  0  0  0  0  0  0  0  0  0
    0.4064   -5.2713   -6.3871 H   0  0  0  0  0  0  0  0  0  0  0  0
   -1.9388   -4.7761   -5.8232 H   0  0  0  0  0  0  0  0  0  0  0  0
   -2.5494   -4.1749   -3.5147 H   0  0  0  0  0  0  0  0  0  0  0  0
    1.9439    1.6943    0.8826 H   0  0  0  0  0  0  0  0  0  0  0  0
    1.9269    1.7038   -0.8972 H   0  0  0  0  0  0  0  0  0  0  0  0
    0.5503    3.9937    0.0183 H   0  0  0  0  0  0  0  0  0  0  0  0
    4.6765    5.8818   -0.0103 H   0  0  0  0  0  0  0  0  0  0  0  0
    4.6320    8.3410    0.0021 H   0  0  0  0  0  0  0  0  0  0  0  0
    0.3662    8.2829    0.0425 H   0  0  0  0  0  0  0  0  0  0  0  0
    0.3883    5.8235    0.0193 H   0  0  0  0  0  0  0  0  0  0  0  0
    3.3416   10.2895   -2.2111 H   0  0  0  0  0  0  0  0  0  0  0  0
    1.5619   10.2652   -2.1946 H   0  0  0  0  0  0  0  0  0  0  0  0
    4.5591   12.3630   -1.8755 H   0  0  0  0  0  0  0  0  0  0  0  0
    4.5238   14.8169   -2.0763 H   0  0  0  0  0  0  0  0  0  0  0  0
    2.3740   16.0148   -2.1575 H   0  0  0  0  0  0  0  0  0  0  0  0
    0.2595   14.7587   -2.0388 H   0  0  0  0  0  0  0  0  0  0  0  0
    0.2947   12.3041   -1.8464 H   0  0  0  0  0  0  0  0  0  0  0  0
  1  2  1  0  0  0  0
  1 15  1  0  0  0  0
  1 35  1  0  0  0  0
  1 36  1  0  0  0  0
  2  3  1  0  0  0  0
  2  7  1  0  0  0  0
  2 37  1  0  0  0  0
  3  4  1  0  0  0  0
  3 38  1  0  0  0  0
  3 39  1  0  0  0  0
  4  5  1  0  0  0  0
  4 40  1  0  0  0  0
  4 41  1  0  0  0  0
  5  6  1  0  0  0  0
  5  8  1  0  0  0  0
  6  7  1  0  0  0  0
  6 42  1  0  0  0  0
  6 43  1  0  0  0  0
  7 44  1  0  0  0  0
  7 45  1  0  0  0  0
  8  9  1  0  0  0  0
  8 46  1  0  0  0  0
  8 47  1  0  0  0  0
  9 10  2  0  0  0  0
  9 14  1  0  0  0  0
 10 11  1  0  0  0  0
 10 48  1  0  0  0  0
 11 12  2  0  0  0  0
 11 49  1  0  0  0  0
 12 13  1  0  0  0  0
 12 50  1  0  0  0  0
 13 14  2  0  0  0  0
 13 51  1  0  0  0  0
 14 52  1  0  0  0  0
 15 16  1  0  0  0  0
 15 53  1  0  0  0  0
 15 54  1  0  0  0  0
 16 17  1  0  0  0  0
 16 55  1  0  0  0  0
 17 18  2  0  0  0  0
 17 19  1  0  0  0  0
 19 20  2  0  0  0  0
 19 24  1  0  0  0  0
 20 21  1  0  0  0  0
 20 56  1  0  0  0  0
 21 22  2  0  0  0  0
 21 57  1  0  0  0  0
 22 23  1  0  0  0  0
 22 25  1  0  0  0  0
 23 24  2  0  0  0  0
 23 58  1  0  0  0  0
 24 59  1  0  0  0  0
 25 26  2  0  0  0  0
 25 27  2  0  0  0  0
 25 28  1  0  0  0  0
 28 29  1  0  0  0  0
 28 60  1  0  0  0  0
 28 61  1  0  0  0  0
 29 30  2  0  0  0  0
 29 34  1  0  0  0  0
 30 31  1  0  0  0  0
 30 62  1  0  0  0  0
 31 32  2  0  0  0  0
 31 63  1  0  0  0  0
 32 33  1  0  0  0  0
 32 64  1  0  0  0  0
 33 34  2  0  0  0  0
 33 65  1  0  0  0  0
 34 66  1  0  0  0  0
M  END
>  <Activity>
7.5376

>  <set>
1

>  <Min_dist>
999.9

>  <Avg_dist>
999.9

$$$$
2-3N
 Wcorina  11170919223D 1   1.00000     0.00000              
CORINA evaluation license 3.46 0067  05.08.2008
 49 51  0  0  0  0  0  0  0  0999 V2000
   -0.0187    1.5258    0.0104 C   0  0  0  0  0  0  0  0  0  0  0  0
    0.0021   -0.0041    0.0020 C   0  0  0  0  0  0  0  0  0  0  0  0
   -1.4273   -0.5360    0.1386 C   0  0  0  0  0  0  0  0  0  0  0  0
   -1.4064   -2.0646    0.0684 C   0  0  0  0  0  0  0  0  0  0  0  0
   -0.8273   -2.4891   -1.2126 N   0  0  0  0  0  0  0  0  0  0  0  0
    0.5612   -2.0301   -1.3457 C   0  0  0  0  0  0  0  0  0  0  0  0
    0.5991   -0.5005   -1.3177 C   0  0  0  0  0  0  0  0  0  0  0  0
   -0.9178   -3.9464   -1.3740 C   0  0  0  0  0  0  0  0  0  0  0  0
   -0.5449   -4.3196   -2.7856 C   0  0  0  0  0  0  0  0  0  0  0  0
    0.7715   -4.5985   -3.1020 C   0  0  0  0  0  0  0  0  0  0  0  0
    1.1135   -4.9408   -4.3969 C   0  0  0  0  0  0  0  0  0  0  0  0
    0.1391   -5.0046   -5.3753 C   0  0  0  0  0  0  0  0  0  0  0  0
   -1.1775   -4.7266   -5.0587 C   0  0  0  0  0  0  0  0  0  0  0  0
   -1.5202   -4.3885   -3.7629 C   0  0  0  0  0  0  0  0  0  0  0  0
    1.4167    2.0553   -0.0004 C   0  0  0  0  0  0  0  0  0  0  0  0
    1.3968    3.5202    0.0076 N   0  0  0  0  0  0  0  0  0  0  0  0
    2.5547    4.2099    0.0003 C   0  0  0  0  0  0  0  0  0  0  0  0
    3.6152    3.6167   -0.0130 O   0  0  0  0  0  0  0  0  0  0  0  0
    2.5346    5.6914    0.0084 C   0  0  0  0  0  0  0  0  0  0  0  0
    1.3733    6.3337    0.0230 N   0  0  0  0  0  0  0  0  0  0  0  0
    1.3114    7.6474    0.0306 C   0  0  0  0  0  0  0  0  0  0  0  0
    2.4655    8.4143    0.0232 C   0  0  0  0  0  0  0  0  0  0  0  0
    3.7001    7.7840    0.0081 C   0  0  0  0  0  0  0  0  0  0  0  0
    3.7350    6.3985    0.0065 C   0  0  0  0  0  0  0  0  0  0  0  0
   -0.5459    1.8868   -0.8726 H   0  0  0  0  0  0  0  0  0  0  0  0
   -0.5289    1.8773    0.9072 H   0  0  0  0  0  0  0  0  0  0  0  0
    0.6061   -0.3648    0.8346 H   0  0  0  0  0  0  0  0  0  0  0  0
   -1.8427   -0.2213    1.0959 H   0  0  0  0  0  0  0  0  0  0  0  0
   -2.0409   -0.1428   -0.6719 H   0  0  0  0  0  0  0  0  0  0  0  0
   -0.8039   -2.4576    0.8873 H   0  0  0  0  0  0  0  0  0  0  0  0
   -2.4242   -2.4458    0.1510 H   0  0  0  0  0  0  0  0  0  0  0  0
    1.1544   -2.4233   -0.5202 H   0  0  0  0  0  0  0  0  0  0  0  0
    0.9725   -2.3864   -2.2902 H   0  0  0  0  0  0  0  0  0  0  0  0
    0.0173   -0.1067   -2.1512 H   0  0  0  0  0  0  0  0  0  0  0  0
    1.6313   -0.1604   -1.4009 H   0  0  0  0  0  0  0  0  0  0  0  0
   -0.2347   -4.4323   -0.6772 H   0  0  0  0  0  0  0  0  0  0  0  0
   -1.9377   -4.2720   -1.1694 H   0  0  0  0  0  0  0  0  0  0  0  0
    1.5328   -4.5487   -2.3376 H   0  0  0  0  0  0  0  0  0  0  0  0
    2.1422   -5.1580   -4.6443 H   0  0  0  0  0  0  0  0  0  0  0  0
    0.4064   -5.2713   -6.3871 H   0  0  0  0  0  0  0  0  0  0  0  0
   -1.9388   -4.7761   -5.8232 H   0  0  0  0  0  0  0  0  0  0  0  0
   -2.5494   -4.1749   -3.5147 H   0  0  0  0  0  0  0  0  0  0  0  0
    1.9439    1.6943    0.8826 H   0  0  0  0  0  0  0  0  0  0  0  0
    1.9269    1.7038   -0.8972 H   0  0  0  0  0  0  0  0  0  0  0  0
    0.5503    3.9937    0.0183 H   0  0  0  0  0  0  0  0  0  0  0  0
    0.3479    8.1352    0.0424 H   0  0  0  0  0  0  0  0  0  0  0  0
    2.4037    9.4925    0.0289 H   0  0  0  0  0  0  0  0  0  0  0  0
    4.6139    8.3595    0.0021 H   0  0  0  0  0  0  0  0  0  0  0  0
    4.6793    5.8744   -0.0005 H   0  0  0  0  0  0  0  0  0  0  0  0
  1  2  1  0  0  0  0
  1 15  1  0  0  0  0
  1 25  1  0  0  0  0
  1 26  1  0  0  0  0
  2  3  1  0  0  0  0
  2  7  1  0  0  0  0
  2 27  1  0  0  0  0
  3  4  1  0  0  0  0
  3 28  1  0  0  0  0
  3 29  1  0  0  0  0
  4  5  1  0  0  0  0
  4 30  1  0  0  0  0
  4 31  1  0  0  0  0
  5  6  1  0  0  0  0
  5  8  1  0  0  0  0
  6  7  1  0  0  0  0
  6 32  1  0  0  0  0
  6 33  1  0  0  0  0
  7 34  1  0  0  0  0
  7 35  1  0  0  0  0
  8  9  1  0  0  0  0
  8 36  1  0  0  0  0
  8 37  1  0  0  0  0
  9 10  2  0  0  0  0
  9 14  1  0  0  0  0
 10 11  1  0  0  0  0
 10 38  1  0  0  0  0
 11 12  2  0  0  0  0
 11 39  1  0  0  0  0
 12 13  1  0  0  0  0
 12 40  1  0  0  0  0
 13 14  2  0  0  0  0
 13 41  1  0  0  0  0
 14 42  1  0  0  0  0
 15 16  1  0  0  0  0
 15 43  1  0  0  0  0
 15 44  1  0  0  0  0
 16 17  1  0  0  0  0
 16 45  1  0  0  0  0
 17 18  2  0  0  0  0
 17 19  1  0  0  0  0
 19 20  2  0  0  0  0
 19 24  1  0  0  0  0
 20 21  1  0  0  0  0
 21 22  2  0  0  0  0
 21 46  1  0  0  0  0
 22 23  1  0  0  0  0
 22 47  1  0  0  0  0
 23 24  2  0  0  0  0
 23 48  1  0  0  0  0
 24 49  1  0  0  0  0
M  END
>  <Activity>
6.09691

>  <set>
1

>  <Min_dist>
999.9

>  <Avg_dist>
999.9

$$$$
2-3P
 Wcorina  11170919223D 1   1.00000     0.00000              
CORINA evaluation license 3.46 0067  05.08.2008
 49 51  0  0  0  0  0  0  0  0999 V2000
   -0.0187    1.5258    0.0104 C   0  0  0  0  0  0  0  0  0  0  0  0
    0.0021   -0.0041    0.0020 C   0  0  0  0  0  0  0  0  0  0  0  0
   -1.4273   -0.5360    0.1386 C   0  0  0  0  0  0  0  0  0  0  0  0
   -1.4064   -2.0646    0.0684 C   0  0  0  0  0  0  0  0  0  0  0  0
   -0.8273   -2.4891   -1.2126 N   0  0  0  0  0  0  0  0  0  0  0  0
    0.5612   -2.0301   -1.3457 C   0  0  0  0  0  0  0  0  0  0  0  0
    0.5991   -0.5005   -1.3177 C   0  0  0  0  0  0  0  0  0  0  0  0
   -0.9178   -3.9464   -1.3740 C   0  0  0  0  0  0  0  0  0  0  0  0
   -0.5449   -4.3196   -2.7856 C   0  0  0  0  0  0  0  0  0  0  0  0
    0.7715   -4.5985   -3.1020 C   0  0  0  0  0  0  0  0  0  0  0  0
    1.1135   -4.9408   -4.3969 C   0  0  0  0  0  0  0  0  0  0  0  0
    0.1391   -5.0046   -5.3753 C   0  0  0  0  0  0  0  0  0  0  0  0
   -1.1775   -4.7266   -5.0587 C   0  0  0  0  0  0  0  0  0  0  0  0
   -1.5202   -4.3885   -3.7629 C   0  0  0  0  0  0  0  0  0  0  0  0
    1.4167    2.0553   -0.0004 C   0  0  0  0  0  0  0  0  0  0  0  0
    1.3968    3.5202    0.0076 N   0  0  0  0  0  0  0  0  0  0  0  0
    2.5547    4.2099    0.0003 C   0  0  0  0  0  0  0  0  0  0  0  0
    3.6152    3.6167   -0.0130 O   0  0  0  0  0  0  0  0  0  0  0  0
    2.5347    5.6912    0.0084 C   0  0  0  0  0  0  0  0  0  0  0  0
    3.7242    6.4260    0.0010 C   0  0  0  0  0  0  0  0  0  0  0  0
    3.6592    7.8059    0.0086 C   0  0  0  0  0  0  0  0  0  0  0  0
    2.4975    8.4287    0.0230 N   0  0  0  0  0  0  0  0  0  0  0  0
    1.3532    7.7745    0.0304 C   0  0  0  0  0  0  0  0  0  0  0  0
    1.3256    6.3933    0.0178 C   0  0  0  0  0  0  0  0  0  0  0  0
   -0.5459    1.8868   -0.8726 H   0  0  0  0  0  0  0  0  0  0  0  0
   -0.5289    1.8773    0.9072 H   0  0  0  0  0  0  0  0  0  0  0  0
    0.6061   -0.3648    0.8346 H   0  0  0  0  0  0  0  0  0  0  0  0
   -1.8427   -0.2213    1.0959 H   0  0  0  0  0  0  0  0  0  0  0  0
   -2.0409   -0.1428   -0.6719 H   0  0  0  0  0  0  0  0  0  0  0  0
   -0.8039   -2.4576    0.8873 H   0  0  0  0  0  0  0  0  0  0  0  0
   -2.4242   -2.4458    0.1510 H   0  0  0  0  0  0  0  0  0  0  0  0
    1.1544   -2.4233   -0.5202 H   0  0  0  0  0  0  0  0  0  0  0  0
    0.9725   -2.3864   -2.2902 H   0  0  0  0  0  0  0  0  0  0  0  0
    0.0173   -0.1067   -2.1512 H   0  0  0  0  0  0  0  0  0  0  0  0
    1.6313   -0.1604   -1.4009 H   0  0  0  0  0  0  0  0  0  0  0  0
   -0.2347   -4.4323   -0.6772 H   0  0  0  0  0  0  0  0  0  0  0  0
   -1.9377   -4.2720   -1.1694 H   0  0  0  0  0  0  0  0  0  0  0  0
    1.5328   -4.5487   -2.3376 H   0  0  0  0  0  0  0  0  0  0  0  0
    2.1422   -5.1580   -4.6443 H   0  0  0  0  0  0  0  0  0  0  0  0
    0.4064   -5.2713   -6.3871 H   0  0  0  0  0  0  0  0  0  0  0  0
   -1.9388   -4.7761   -5.8232 H   0  0  0  0  0  0  0  0  0  0  0  0
   -2.5494   -4.1749   -3.5147 H   0  0  0  0  0  0  0  0  0  0  0  0
    1.9439    1.6943    0.8826 H   0  0  0  0  0  0  0  0  0  0  0  0
    1.9269    1.7038   -0.8972 H   0  0  0  0  0  0  0  0  0  0  0  0
    0.5503    3.9937    0.0183 H   0  0  0  0  0  0  0  0  0  0  0  0
    4.6795    5.9223   -0.0101 H   0  0  0  0  0  0  0  0  0  0  0  0
    4.5725    8.3822    0.0029 H   0  0  0  0  0  0  0  0  0  0  0  0
    0.4246    8.3258    0.0422 H   0  0  0  0  0  0  0  0  0  0  0  0
    0.3843    5.8639    0.0193 H   0  0  0  0  0  0  0  0  0  0  0  0
  1  2  1  0  0  0  0
  1 15  1  0  0  0  0
  1 25  1  0  0  0  0
  1 26  1  0  0  0  0
  2  3  1  0  0  0  0
  2  7  1  0  0  0  0
  2 27  1  0  0  0  0
  3  4  1  0  0  0  0
  3 28  1  0  0  0  0
  3 29  1  0  0  0  0
  4  5  1  0  0  0  0
  4 30  1  0  0  0  0
  4 31  1  0  0  0  0
  5  6  1  0  0  0  0
  5  8  1  0  0  0  0
  6  7  1  0  0  0  0
  6 32  1  0  0  0  0
  6 33  1  0  0  0  0
  7 34  1  0  0  0  0
  7 35  1  0  0  0  0
  8  9  1  0  0  0  0
  8 36  1  0  0  0  0
  8 37  1  0  0  0  0
  9 10  2  0  0  0  0
  9 14  1  0  0  0  0
 10 11  1  0  0  0  0
 10 38  1  0  0  0  0
 11 12  2  0  0  0  0
 11 39  1  0  0  0  0
 12 13  1  0  0  0  0
 12 40  1  0  0  0  0
 13 14  2  0  0  0  0
 13 41  1  0  0  0  0
 14 42  1  0  0  0  0
 15 16  1  0  0  0  0
 15 43  1  0  0  0  0
 15 44  1  0  0  0  0
 16 17  1  0  0  0  0
 16 45  1  0  0  0  0
 17 18  2  0  0  0  0
 17 19  1  0  0  0  0
 19 20  2  0  0  0  0
 19 24  1  0  0  0  0
 20 21  1  0  0  0  0
 20 46  1  0  0  0  0
 21 22  2  0  0  0  0
 21 47  1  0  0  0  0
 22 23  1  0  0  0  0
 23 24  2  0  0  0  0
 23 48  1  0  0  0  0
 24 49  1  0  0  0  0
M  END
>  <Activity>
7.40894

>  <set>
1

>  <Min_dist>
999.9

>  <Avg_dist>
999.9

$$$$
2-3R
 Wcorina  11170919223D 1   1.00000     0.00000              
CORINA evaluation license 3.46 0067  05.08.2008
 56 58  0  0  0  0  0  0  0  0999 V2000
   -0.0187    1.5258    0.0104 C   0  0  0  0  0  0  0  0  0  0  0  0
    0.0021   -0.0041    0.0020 C   0  0  0  0  0  0  0  0  0  0  0  0
   -1.4273   -0.5360    0.1386 C   0  0  0  0  0  0  0  0  0  0  0  0
   -1.4064   -2.0646    0.0684 C   0  0  0  0  0  0  0  0  0  0  0  0
   -0.8273   -2.4891   -1.2126 N   0  0  0  0  0  0  0  0  0  0  0  0
    0.5612   -2.0301   -1.3457 C   0  0  0  0  0  0  0  0  0  0  0  0
    0.5991   -0.5005   -1.3177 C   0  0  0  0  0  0  0  0  0  0  0  0
   -0.9178   -3.9464   -1.3740 C   0  0  0  0  0  0  0  0  0  0  0  0
   -0.5449   -4.3196   -2.7856 C   0  0  0  0  0  0  0  0  0  0  0  0
    0.7715   -4.5985   -3.1020 C   0  0  0  0  0  0  0  0  0  0  0  0
    1.1135   -4.9408   -4.3969 C   0  0  0  0  0  0  0  0  0  0  0  0
    0.1391   -5.0046   -5.3753 C   0  0  0  0  0  0  0  0  0  0  0  0
   -1.1775   -4.7266   -5.0587 C   0  0  0  0  0  0  0  0  0  0  0  0
   -1.5202   -4.3885   -3.7629 C   0  0  0  0  0  0  0  0  0  0  0  0
    1.4167    2.0553   -0.0004 C   0  0  0  0  0  0  0  0  0  0  0  0
    1.3968    3.5202    0.0076 N   0  0  0  0  0  0  0  0  0  0  0  0
    2.5547    4.2099    0.0003 C   0  0  0  0  0  0  0  0  0  0  0  0
    3.6131    3.6178   -0.0130 O   0  0  0  0  0  0  0  0  0  0  0  0
    2.5343    5.7167    0.0086 C   0  0  0  0  0  0  0  0  0  0  0  0
    3.9697    6.2463   -0.0023 C   0  0  0  0  0  0  0  0  0  0  0  0
    3.9489    7.7761    0.0061 C   0  0  0  0  0  0  0  0  0  0  0  0
    3.2089    8.2830   -1.2334 C   0  0  0  0  0  0  0  0  0  0  0  0
    1.7736    7.7534   -1.2226 C   0  0  0  0  0  0  0  0  0  0  0  0
    1.7943    6.2236   -1.2310 C   0  0  0  0  0  0  0  0  0  0  0  0
   -0.5459    1.8868   -0.8726 H   0  0  0  0  0  0  0  0  0  0  0  0
   -0.5289    1.8773    0.9072 H   0  0  0  0  0  0  0  0  0  0  0  0
    0.6061   -0.3648    0.8346 H   0  0  0  0  0  0  0  0  0  0  0  0
   -1.8427   -0.2213    1.0959 H   0  0  0  0  0  0  0  0  0  0  0  0
   -2.0409   -0.1428   -0.6719 H   0  0  0  0  0  0  0  0  0  0  0  0
   -0.8039   -2.4576    0.8873 H   0  0  0  0  0  0  0  0  0  0  0  0
   -2.4242   -2.4458    0.1510 H   0  0  0  0  0  0  0  0  0  0  0  0
    1.1544   -2.4233   -0.5202 H   0  0  0  0  0  0  0  0  0  0  0  0
    0.9725   -2.3864   -2.2902 H   0  0  0  0  0  0  0  0  0  0  0  0
    0.0173   -0.1067   -2.1512 H   0  0  0  0  0  0  0  0  0  0  0  0
    1.6313   -0.1604   -1.4009 H   0  0  0  0  0  0  0  0  0  0  0  0
   -0.2347   -4.4323   -0.6772 H   0  0  0  0  0  0  0  0  0  0  0  0
   -1.9377   -4.2720   -1.1694 H   0  0  0  0  0  0  0  0  0  0  0  0
    1.5328   -4.5487   -2.3376 H   0  0  0  0  0  0  0  0  0  0  0  0
    2.1422   -5.1580   -4.6443 H   0  0  0  0  0  0  0  0  0  0  0  0
    0.4064   -5.2713   -6.3871 H   0  0  0  0  0  0  0  0  0  0  0  0
   -1.9388   -4.7761   -5.8232 H   0  0  0  0  0  0  0  0  0  0  0  0
   -2.5494   -4.1749   -3.5147 H   0  0  0  0  0  0  0  0  0  0  0  0
    1.9439    1.6943    0.8826 H   0  0  0  0  0  0  0  0  0  0  0  0
    1.9269    1.7038   -0.8972 H   0  0  0  0  0  0  0  0  0  0  0  0
    0.5503    3.9937    0.0183 H   0  0  0  0  0  0  0  0  0  0  0  0
    2.0241    6.0683    0.9054 H   0  0  0  0  0  0  0  0  0  0  0  0
    4.4969    5.8852    0.8808 H   0  0  0  0  0  0  0  0  0  0  0  0
    4.4799    5.8948   -0.8991 H   0  0  0  0  0  0  0  0  0  0  0  0
    3.4388    8.1277    0.9029 H   0  0  0  0  0  0  0  0  0  0  0  0
    4.9715    8.1534   -0.0016 H   0  0  0  0  0  0  0  0  0  0  0  0
    3.1942    9.3729   -1.2274 H   0  0  0  0  0  0  0  0  0  0  0  0
    3.7191    7.9315   -2.1302 H   0  0  0  0  0  0  0  0  0  0  0  0
    1.2634    8.1049   -0.3258 H   0  0  0  0  0  0  0  0  0  0  0  0
    1.2464    8.1145   -2.1056 H   0  0  0  0  0  0  0  0  0  0  0  0
    2.3045    5.8720   -2.1278 H   0  0  0  0  0  0  0  0  0  0  0  0
    0.7717    5.8463   -1.2232 H   0  0  0  0  0  0  0  0  0  0  0  0
  1  2  1  0  0  0  0
  1 15  1  0  0  0  0
  1 25  1  0  0  0  0
  1 26  1  0  0  0  0
  2  3  1  0  0  0  0
  2  7  1  0  0  0  0
  2 27  1  0  0  0  0
  3  4  1  0  0  0  0
  3 28  1  0  0  0  0
  3 29  1  0  0  0  0
  4  5  1  0  0  0  0
  4 30  1  0  0  0  0
  4 31  1  0  0  0  0
  5  6  1  0  0  0  0
  5  8  1  0  0  0  0
  6  7  1  0  0  0  0
  6 32  1  0  0  0  0
  6 33  1  0  0  0  0
  7 34  1  0  0  0  0
  7 35  1  0  0  0  0
  8  9  1  0  0  0  0
  8 36  1  0  0  0  0
  8 37  1  0  0  0  0
  9 10  2  0  0  0  0
  9 14  1  0  0  0  0
 10 11  1  0  0  0  0
 10 38  1  0  0  0  0
 11 12  2  0  0  0  0
 11 39  1  0  0  0  0
 12 13  1  0  0  0  0
 12 40  1  0  0  0  0
 13 14  2  0  0  0  0
 13 41  1  0  0  0  0
 14 42  1  0  0  0  0
 15 16  1  0  0  0  0
 15 43  1  0  0  0  0
 15 44  1  0  0  0  0
 16 17  1  0  0  0  0
 16 45  1  0  0  0  0
 17 18  2  0  0  0  0
 17 19  1  0  0  0  0
 19 20  1  0  0  0  0
 19 24  1  0  0  0  0
 19 46  1  0  0  0  0
 20 21  1  0  0  0  0
 20 47  1  0  0  0  0
 20 48  1  0  0  0  0
 21 22  1  0  0  0  0
 21 49  1  0  0  0  0
 21 50  1  0  0  0  0
 22 23  1  0  0  0  0
 22 51  1  0  0  0  0
 22 52  1  0  0  0  0
 23 24  1  0  0  0  0
 23 53  1  0  0  0  0
 23 54  1  0  0  0  0
 24 55  1  0  0  0  0
 24 56  1  0  0  0  0
M  END
>  <Activity>
5.79588

>  <set>
1

>  <Min_dist>
999.9

>  <Avg_dist>
999.9

$$$$
3-13C
 Wcorina  11170919223D 1   1.00000     0.00000              
CORINA evaluation license 3.46 0067  05.08.2008
 52 55  0  0  0  0  0  0  0  0999 V2000
    2.6670   -2.9472   -0.5849 C   0  0  0  0  0  0  0  0  0  0  0  0
    2.1835   -2.8983    0.7108 C   0  0  0  0  0  0  0  0  0  0  0  0
    2.5233   -1.8510    1.5475 C   0  0  0  0  0  0  0  0  0  0  0  0
    3.3509   -0.8383    1.0988 C   0  0  0  0  0  0  0  0  0  0  0  0
    3.8437   -0.8876   -0.2066 C   0  0  0  0  0  0  0  0  0  0  0  0
    3.4962   -1.9472   -1.0488 C   0  0  0  0  0  0  0  0  0  0  0  0
    4.7385    0.1770   -0.7006 C   0  0  0  0  0  0  0  0  0  0  0  0
    5.3426    0.0549   -1.7448 O   0  0  0  0  0  0  0  0  0  0  0  0
    4.8752    1.4279    0.1427 C   0  0  0  0  0  0  0  0  0  0  0  0
    6.1338    2.1957   -0.2660 C   0  0  0  0  0  0  0  0  0  0  0  0
    6.1882    3.5250    0.4897 C   0  0  0  0  0  0  0  0  0  0  0  0
    7.5146    4.2293    0.1913 C   0  0  0  0  0  0  0  0  0  0  0  0
    7.5376    5.5851    0.9009 C   0  0  0  0  0  0  0  0  0  0  0  0
    6.4120    6.4034    0.4322 N   0  0  0  0  0  0  0  0  0  0  0  0
    5.1261    5.7695    0.7500 C   0  0  0  0  0  0  0  0  0  0  0  0
    5.0311    4.4193    0.0360 C   0  0  0  0  0  0  0  0  0  0  0  0
    6.4811    7.7614    0.9879 C   0  0  0  0  0  0  0  0  0  0  0  0
    5.4643    8.6372    0.3022 C   0  0  0  0  0  0  0  0  0  0  0  0
    4.1846    8.7419    0.8145 C   0  0  0  0  0  0  0  0  0  0  0  0
    3.2519    9.5452    0.1854 C   0  0  0  0  0  0  0  0  0  0  0  0
    3.5990   10.2441   -0.9556 C   0  0  0  0  0  0  0  0  0  0  0  0
    4.8789   10.1401   -1.4673 C   0  0  0  0  0  0  0  0  0  0  0  0
    5.8129    9.3402   -0.8358 C   0  0  0  0  0  0  0  0  0  0  0  0
    4.9876    0.9836    1.6070 C   0  0  0  0  0  0  0  0  0  0  0  0
    3.6930    0.2938    2.0282 C   0  0  0  0  0  0  0  0  0  0  0  0
    2.3990   -3.7701   -1.2310 H   0  0  0  0  0  0  0  0  0  0  0  0
    1.5356   -3.6837    1.0712 H   0  0  0  0  0  0  0  0  0  0  0  0
    2.1399   -1.8238    2.5568 H   0  0  0  0  0  0  0  0  0  0  0  0
    3.8755   -1.9831   -2.0593 H   0  0  0  0  0  0  0  0  0  0  0  0
    3.9969    2.0602    0.0126 H   0  0  0  0  0  0  0  0  0  0  0  0
    7.0159    1.6033   -0.0230 H   0  0  0  0  0  0  0  0  0  0  0  0
    6.1097    2.3883   -1.3386 H   0  0  0  0  0  0  0  0  0  0  0  0
    6.1076    3.3387    1.5606 H   0  0  0  0  0  0  0  0  0  0  0  0
    8.3411    3.6163    0.5509 H   0  0  0  0  0  0  0  0  0  0  0  0
    7.6131    4.3796   -0.8838 H   0  0  0  0  0  0  0  0  0  0  0  0
    7.4530    5.4333    1.9769 H   0  0  0  0  0  0  0  0  0  0  0  0
    8.4748    6.0953    0.6788 H   0  0  0  0  0  0  0  0  0  0  0  0
    5.0528    5.6168    1.8268 H   0  0  0  0  0  0  0  0  0  0  0  0
    4.3118    6.4138    0.4185 H   0  0  0  0  0  0  0  0  0  0  0  0
    5.0905    4.5725   -1.0416 H   0  0  0  0  0  0  0  0  0  0  0  0
    4.0832    3.9420    0.2846 H   0  0  0  0  0  0  0  0  0  0  0  0
    6.2698    7.7278    2.0567 H   0  0  0  0  0  0  0  0  0  0  0  0
    7.4791    8.1693    0.8275 H   0  0  0  0  0  0  0  0  0  0  0  0
    3.9134    8.1958    1.7059 H   0  0  0  0  0  0  0  0  0  0  0  0
    2.2519    9.6264    0.5852 H   0  0  0  0  0  0  0  0  0  0  0  0
    2.8701   10.8711   -1.4474 H   0  0  0  0  0  0  0  0  0  0  0  0
    5.1500   10.6859   -2.3590 H   0  0  0  0  0  0  0  0  0  0  0  0
    6.8139    9.2619   -1.2335 H   0  0  0  0  0  0  0  0  0  0  0  0
    5.8209    0.2890    1.7132 H   0  0  0  0  0  0  0  0  0  0  0  0
    5.1576    1.8551    2.2393 H   0  0  0  0  0  0  0  0  0  0  0  0
    2.8814    1.0213    2.0187 H   0  0  0  0  0  0  0  0  0  0  0  0
    3.8091   -0.0968    3.0392 H   0  0  0  0  0  0  0  0  0  0  0  0
  1  2  2  0  0  0  0
  1  6  1  0  0  0  0
  1 26  1  0  0  0  0
  2  3  1  0  0  0  0
  2 27  1  0  0  0  0
  3  4  2  0  0  0  0
  3 28  1  0  0  0  0
  4  5  1  0  0  0  0
  4 25  1  0  0  0  0
  5  6  2  0  0  0  0
  5  7  1  0  0  0  0
  6 29  1  0  0  0  0
  7  8  2  0  0  0  0
  7  9  1  0  0  0  0
  9 10  1  0  0  0  0
  9 24  1  0  0  0  0
  9 30  1  0  0  0  0
 10 11  1  0  0  0  0
 10 31  1  0  0  0  0
 10 32  1  0  0  0  0
 11 12  1  0  0  0  0
 11 16  1  0  0  0  0
 11 33  1  0  0  0  0
 12 13  1  0  0  0  0
 12 34  1  0  0  0  0
 12 35  1  0  0  0  0
 13 14  1  0  0  0  0
 13 36  1  0  0  0  0
 13 37  1  0  0  0  0
 14 15  1  0  0  0  0
 14 17  1  0  0  0  0
 15 16  1  0  0  0  0
 15 38  1  0  0  0  0
 15 39  1  0  0  0  0
 16 40  1  0  0  0  0
 16 41  1  0  0  0  0
 17 18  1  0  0  0  0
 17 42  1  0  0  0  0
 17 43  1  0  0  0  0
 18 19  2  0  0  0  0
 18 23  1  0  0  0  0
 19 20  1  0  0  0  0
 19 44  1  0  0  0  0
 20 21  2  0  0  0  0
 20 45  1  0  0  0  0
 21 22  1  0  0  0  0
 21 46  1  0  0  0  0
 22 23  2  0  0  0  0
 22 47  1  0  0  0  0
 23 48  1  0  0  0  0
 24 25  1  0  0  0  0
 24 49  1  0  0  0  0
 24 50  1  0  0  0  0
 25 51  1  0  0  0  0
 25 52  1  0  0  0  0
M  END
>  <Activity>
5.67778

>  <set>
1

>  <Min_dist>
999.9

>  <Avg_dist>
999.9

$$$$
3-13D
 Wcorina  11170919223D 1   1.00000     0.00000              
CORINA evaluation license 3.46 0067  05.08.2008
 55 58  0  0  0  0  0  0  0  0999 V2000
    5.0354    2.9968    7.3059 C   0  0  0  0  0  0  0  0  0  0  0  0
    6.0542    2.1771    7.7592 C   0  0  0  0  0  0  0  0  0  0  0  0
    6.7271    1.3422    6.8816 C   0  0  0  0  0  0  0  0  0  0  0  0
    6.3792    1.3272    5.5493 C   0  0  0  0  0  0  0  0  0  0  0  0
    5.3692    2.1664    5.0810 C   0  0  0  0  0  0  0  0  0  0  0  0
    4.6862    2.9990    5.9703 C   0  0  0  0  0  0  0  0  0  0  0  0
    5.0564    2.1867    3.6410 C   0  0  0  0  0  0  0  0  0  0  0  0
    3.9837    1.8039    3.2250 O   0  0  0  0  0  0  0  0  0  0  0  0
    6.1257    2.7043    2.6992 C   0  0  0  0  0  0  0  0  0  0  0  0
    5.4735    3.1559    1.3909 C   0  0  0  0  0  0  0  0  0  0  0  0
    4.5732    4.3633    1.6600 C   0  0  0  0  0  0  0  0  0  0  0  0
    5.4311    5.5543    2.0958 C   0  0  0  0  0  0  0  0  0  0  0  0
    4.5322    6.7751    2.3046 C   0  0  0  0  0  0  0  0  0  0  0  0
    3.8295    7.0869    1.0534 N   0  0  0  0  0  0  0  0  0  0  0  0
    2.9627    5.9759    0.6402 C   0  0  0  0  0  0  0  0  0  0  0  0
    3.8148    4.7312    0.3817 C   0  0  0  0  0  0  0  0  0  0  0  0
    3.0637    8.3344    1.1765 C   0  0  0  0  0  0  0  0  0  0  0  0
    2.5606    8.7510   -0.1816 C   0  0  0  0  0  0  0  0  0  0  0  0
    1.3287    8.3101   -0.6275 C   0  0  0  0  0  0  0  0  0  0  0  0
    0.8672    8.6922   -1.8732 C   0  0  0  0  0  0  0  0  0  0  0  0
    1.6375    9.5157   -2.6729 C   0  0  0  0  0  0  0  0  0  0  0  0
    2.8690    9.9574   -2.2266 C   0  0  0  0  0  0  0  0  0  0  0  0
    3.3285    9.5788   -0.9791 C   0  0  0  0  0  0  0  0  0  0  0  0
    7.1319    1.6200    2.4075 C   0  0  0  0  0  0  0  0  0  0  0  0
    7.9326    1.1712    3.6212 C   0  0  0  0  0  0  0  0  0  0  0  0
    7.0709    0.3727    4.5933 C   0  0  0  0  0  0  0  0  0  0  0  0
    4.5085    3.6340    8.0006 H   0  0  0  0  0  0  0  0  0  0  0  0
    6.3268    2.1885    8.8041 H   0  0  0  0  0  0  0  0  0  0  0  0
    7.5220    0.7056    7.2413 H   0  0  0  0  0  0  0  0  0  0  0  0
    3.8915    3.6389    5.6162 H   0  0  0  0  0  0  0  0  0  0  0  0
    6.6340    3.5511    3.1603 H   0  0  0  0  0  0  0  0  0  0  0  0
    6.2479    3.4324    0.6753 H   0  0  0  0  0  0  0  0  0  0  0  0
    4.8758    2.3408    0.9826 H   0  0  0  0  0  0  0  0  0  0  0  0
    3.8619    4.1187    2.4489 H   0  0  0  0  0  0  0  0  0  0  0  0
    5.9406    5.3137    3.0289 H   0  0  0  0  0  0  0  0  0  0  0  0
    6.1687    5.7733    1.3237 H   0  0  0  0  0  0  0  0  0  0  0  0
    3.8037    6.5602    3.0864 H   0  0  0  0  0  0  0  0  0  0  0  0
    5.1419    7.6286    2.6011 H   0  0  0  0  0  0  0  0  0  0  0  0
    2.2416    5.7647    1.4298 H   0  0  0  0  0  0  0  0  0  0  0  0
    2.4325    6.2489   -0.2722 H   0  0  0  0  0  0  0  0  0  0  0  0
    4.5270    4.9373   -0.4174 H   0  0  0  0  0  0  0  0  0  0  0  0
    3.1696    3.9026    0.0901 H   0  0  0  0  0  0  0  0  0  0  0  0
    2.2172    8.1767    1.8449 H   0  0  0  0  0  0  0  0  0  0  0  0
    3.7058    9.1164    1.5817 H   0  0  0  0  0  0  0  0  0  0  0  0
    0.7269    7.6667   -0.0027 H   0  0  0  0  0  0  0  0  0  0  0  0
   -0.0950    8.3471   -2.2219 H   0  0  0  0  0  0  0  0  0  0  0  0
    1.2772    9.8137   -3.6465 H   0  0  0  0  0  0  0  0  0  0  0  0
    3.4709   10.6005   -2.8515 H   0  0  0  0  0  0  0  0  0  0  0  0
    4.2891    9.9269   -0.6289 H   0  0  0  0  0  0  0  0  0  0  0  0
    6.6039    0.7569    2.0019 H   0  0  0  0  0  0  0  0  0  0  0  0
    7.8256    1.9852    1.6502 H   0  0  0  0  0  0  0  0  0  0  0  0
    8.7646    0.5501    3.2895 H   0  0  0  0  0  0  0  0  0  0  0  0
    8.3267    2.0493    4.1328 H   0  0  0  0  0  0  0  0  0  0  0  0
    7.7008   -0.3149    5.1577 H   0  0  0  0  0  0  0  0  0  0  0  0
    6.3223   -0.1915    4.0372 H   0  0  0  0  0  0  0  0  0  0  0  0
  1  2  2  0  0  0  0
  1  6  1  0  0  0  0
  1 27  1  0  0  0  0
  2  3  1  0  0  0  0
  2 28  1  0  0  0  0
  3  4  2  0  0  0  0
  3 29  1  0  0  0  0
  4  5  1  0  0  0  0
  4 26  1  0  0  0  0
  5  6  2  0  0  0  0
  5  7  1  0  0  0  0
  6 30  1  0  0  0  0
  7  8  2  0  0  0  0
  7  9  1  0  0  0  0
  9 10  1  0  0  0  0
  9 24  1  0  0  0  0
  9 31  1  0  0  0  0
 10 11  1  0  0  0  0
 10 32  1  0  0  0  0
 10 33  1  0  0  0  0
 11 12  1  0  0  0  0
 11 16  1  0  0  0  0
 11 34  1  0  0  0  0
 12 13  1  0  0  0  0
 12 35  1  0  0  0  0
 12 36  1  0  0  0  0
 13 14  1  0  0  0  0
 13 37  1  0  0  0  0
 13 38  1  0  0  0  0
 14 15  1  0  0  0  0
 14 17  1  0  0  0  0
 15 16  1  0  0  0  0
 15 39  1  0  0  0  0
 15 40  1  0  0  0  0
 16 41  1  0  0  0  0
 16 42  1  0  0  0  0
 17 18  1  0  0  0  0
 17 43  1  0  0  0  0
 17 44  1  0  0  0  0
 18 19  2  0  0  0  0
 18 23  1  0  0  0  0
 19 20  1  0  0  0  0
 19 45  1  0  0  0  0
 20 21  2  0  0  0  0
 20 46  1  0  0  0  0
 21 22  1  0  0  0  0
 21 47  1  0  0  0  0
 22 23  2  0  0  0  0
 22 48  1  0  0  0  0
 23 49  1  0  0  0  0
 24 25  1  0  0  0  0
 24 50  1  0  0  0  0
 24 51  1  0  0  0  0
 25 26  1  0  0  0  0
 25 52  1  0  0  0  0
 25 53  1  0  0  0  0
 26 54  1  0  0  0  0
 26 55  1  0  0  0  0
M  END
>  <Activity>
4.82391

>  <set>
1

>  <Min_dist>
999.9

>  <Avg_dist>
999.9

$$$$
3-13E_E2020
 Wcorina  11170919223D 1   1.00000     0.00000              
CORINA evaluation license 3.46 0067  05.08.2008
 57 60  0  0  0  0  0  0  0  0999 V2000
    3.7506   -2.9811    2.6646 C   0  0  0  0  0  0  0  0  0  0  0  0
    4.7449   -2.3945    3.4475 C   0  0  0  0  0  0  0  0  0  0  0  0
    5.3430   -1.2106    3.0386 C   0  0  0  0  0  0  0  0  0  0  0  0
    4.9597   -0.6069    1.8583 C   0  0  0  0  0  0  0  0  0  0  0  0
    3.9651   -1.1861    1.0673 C   0  0  0  0  0  0  0  0  0  0  0  0
    3.3614   -2.3852    1.4842 C   0  0  0  0  0  0  0  0  0  0  0  0
    3.7211   -0.3763   -0.1343 C   0  0  0  0  0  0  0  0  0  0  0  0
    2.9168   -0.6238   -1.0079 O   0  0  0  0  0  0  0  0  0  0  0  0
    4.6447    0.8168   -0.0934 C   0  0  0  0  0  0  0  0  0  0  0  0
    5.4492    0.6635    1.2047 C   0  0  0  0  0  0  0  0  0  0  0  0
    5.5820    0.8032   -1.3026 C   0  0  0  0  0  0  0  0  0  0  0  0
    6.4140    2.0872   -1.3173 C   0  0  0  0  0  0  0  0  0  0  0  0
    7.4522    2.0113   -2.4402 C   0  0  0  0  0  0  0  0  0  0  0  0
    8.2403    3.3223   -2.4892 C   0  0  0  0  0  0  0  0  0  0  0  0
    7.3183    4.4406   -2.7254 N   0  0  0  0  0  0  0  0  0  0  0  0
    6.3413    4.5625   -1.6358 C   0  0  0  0  0  0  0  0  0  0  0  0
    5.4966    3.2886   -1.5614 C   0  0  0  0  0  0  0  0  0  0  0  0
    8.0537    5.6978   -2.9162 C   0  0  0  0  0  0  0  0  0  0  0  0
    7.1056    6.7666   -3.3955 C   0  0  0  0  0  0  0  0  0  0  0  0
    6.4420    7.5628   -2.4808 C   0  0  0  0  0  0  0  0  0  0  0  0
    5.5723    8.5431   -2.9205 C   0  0  0  0  0  0  0  0  0  0  0  0
    5.3664    8.7276   -4.2749 C   0  0  0  0  0  0  0  0  0  0  0  0
    6.0306    7.9321   -5.1896 C   0  0  0  0  0  0  0  0  0  0  0  0
    6.9037    6.9546   -4.7501 C   0  0  0  0  0  0  0  0  0  0  0  0
    5.1276   -2.9816    4.6101 O   0  0  0  0  0  0  0  0  0  0  0  0
    6.1512   -2.3263    5.3616 C   0  0  0  0  0  0  0  0  0  0  0  0
    3.1691   -4.1441    3.0632 O   0  0  0  0  0  0  0  0  0  0  0  0
    2.1580   -4.6886    2.2128 C   0  0  0  0  0  0  0  0  0  0  0  0
    6.1122   -0.7592    3.6476 H   0  0  0  0  0  0  0  0  0  0  0  0
    2.5914   -2.8402    0.8788 H   0  0  0  0  0  0  0  0  0  0  0  0
    4.0671    1.7409   -0.0727 H   0  0  0  0  0  0  0  0  0  0  0  0
    5.2685    1.5155    1.8601 H   0  0  0  0  0  0  0  0  0  0  0  0
    6.5125    0.5828    0.9790 H   0  0  0  0  0  0  0  0  0  0  0  0
    6.2457   -0.0590   -1.2382 H   0  0  0  0  0  0  0  0  0  0  0  0
    4.9934    0.7412   -2.2179 H   0  0  0  0  0  0  0  0  0  0  0  0
    6.9211    2.2036   -0.3596 H   0  0  0  0  0  0  0  0  0  0  0  0
    8.1348    1.1832   -2.2493 H   0  0  0  0  0  0  0  0  0  0  0  0
    6.9468    1.8548   -3.3932 H   0  0  0  0  0  0  0  0  0  0  0  0
    8.7565    3.4713   -1.5408 H   0  0  0  0  0  0  0  0  0  0  0  0
    8.9707    3.2769   -3.2969 H   0  0  0  0  0  0  0  0  0  0  0  0
    6.8665    4.7057   -0.6915 H   0  0  0  0  0  0  0  0  0  0  0  0
    5.6926    5.4180   -1.8238 H   0  0  0  0  0  0  0  0  0  0  0  0
    4.9604    3.1521   -2.5006 H   0  0  0  0  0  0  0  0  0  0  0  0
    4.7820    3.3731   -0.7427 H   0  0  0  0  0  0  0  0  0  0  0  0
    8.4994    6.0052   -1.9702 H   0  0  0  0  0  0  0  0  0  0  0  0
    8.8395    5.5503   -3.6571 H   0  0  0  0  0  0  0  0  0  0  0  0
    6.6029    7.4186   -1.4226 H   0  0  0  0  0  0  0  0  0  0  0  0
    5.0533    9.1647   -2.2058 H   0  0  0  0  0  0  0  0  0  0  0  0
    4.6863    9.4931   -4.6184 H   0  0  0  0  0  0  0  0  0  0  0  0
    5.8695    8.0760   -6.2478 H   0  0  0  0  0  0  0  0  0  0  0  0
    7.4255    6.3355   -5.4648 H   0  0  0  0  0  0  0  0  0  0  0  0
    7.0559   -2.2550    4.7578 H   0  0  0  0  0  0  0  0  0  0  0  0
    5.8170   -1.3255    5.6350 H   0  0  0  0  0  0  0  0  0  0  0  0
    6.3615   -2.8986    6.2651 H   0  0  0  0  0  0  0  0  0  0  0  0
    1.3424   -3.9724    2.1134 H   0  0  0  0  0  0  0  0  0  0  0  0
    2.5821   -4.8950    1.2302 H   0  0  0  0  0  0  0  0  0  0  0  0
    1.7782   -5.6138    2.6463 H   0  0  0  0  0  0  0  0  0  0  0  0
  1  2  2  0  0  0  0
  1  6  1  0  0  0  0
  1 27  1  0  0  0  0
  2  3  1  0  0  0  0
  2 25  1  0  0  0  0
  3  4  2  0  0  0  0
  3 29  1  0  0  0  0
  4  5  1  0  0  0  0
  4 10  1  0  0  0  0
  5  6  2  0  0  0  0
  5  7  1  0  0  0  0
  6 30  1  0  0  0  0
  7  8  2  0  0  0  0
  7  9  1  0  0  0  0
  9 10  1  0  0  0  0
  9 11  1  0  0  0  0
  9 31  1  0  0  0  0
 10 32  1  0  0  0  0
 10 33  1  0  0  0  0
 11 12  1  0  0  0  0
 11 34  1  0  0  0  0
 11 35  1  0  0  0  0
 12 13  1  0  0  0  0
 12 17  1  0  0  0  0
 12 36  1  0  0  0  0
 13 14  1  0  0  0  0
 13 37  1  0  0  0  0
 13 38  1  0  0  0  0
 14 15  1  0  0  0  0
 14 39  1  0  0  0  0
 14 40  1  0  0  0  0
 15 16  1  0  0  0  0
 15 18  1  0  0  0  0
 16 17  1  0  0  0  0
 16 41  1  0  0  0  0
 16 42  1  0  0  0  0
 17 43  1  0  0  0  0
 17 44  1  0  0  0  0
 18 19  1  0  0  0  0
 18 45  1  0  0  0  0
 18 46  1  0  0  0  0
 19 20  2  0  0  0  0
 19 24  1  0  0  0  0
 20 21  1  0  0  0  0
 20 47  1  0  0  0  0
 21 22  2  0  0  0  0
 21 48  1  0  0  0  0
 22 23  1  0  0  0  0
 22 49  1  0  0  0  0
 23 24  2  0  0  0  0
 23 50  1  0  0  0  0
 24 51  1  0  0  0  0
 25 26  1  0  0  0  0
 26 52  1  0  0  0  0
 26 53  1  0  0  0  0
 26 54  1  0  0  0  0
 27 28  1  0  0  0  0
 28 55  1  0  0  0  0
 28 56  1  0  0  0  0
 28 57  1  0  0  0  0
M  END
>  <Activity>
8.24413

>  <set>
1

>  <Min_dist>
999.9

>  <Avg_dist>
999.9

$$$$
3-13G
 Wcorina  11170919223D 1   1.00000     0.00000              
CORINA evaluation license 3.46 0067  05.08.2008
 53 56  0  0  0  0  0  0  0  0999 V2000
    3.7353   -2.9881    2.6647 C   0  0  0  0  0  0  0  0  0  0  0  0
    4.7281   -2.4032    3.4434 C   0  0  0  0  0  0  0  0  0  0  0  0
    5.3287   -1.2195    3.0320 C   0  0  0  0  0  0  0  0  0  0  0  0
    4.9503   -0.6206    1.8604 C   0  0  0  0  0  0  0  0  0  0  0  0
    3.9547   -1.1981    1.0688 C   0  0  0  0  0  0  0  0  0  0  0  0
    3.3479   -2.3952    1.4866 C   0  0  0  0  0  0  0  0  0  0  0  0
    3.7132   -0.3882   -0.1332 C   0  0  0  0  0  0  0  0  0  0  0  0
    2.9086   -0.6340   -1.0069 O   0  0  0  0  0  0  0  0  0  0  0  0
    4.6393    0.8029   -0.0921 C   0  0  0  0  0  0  0  0  0  0  0  0
    5.4428    0.6485    1.2065 C   0  0  0  0  0  0  0  0  0  0  0  0
    5.5772    0.7870   -1.3008 C   0  0  0  0  0  0  0  0  0  0  0  0
    6.4119    2.0691   -1.3155 C   0  0  0  0  0  0  0  0  0  0  0  0
    7.4506    1.9907   -2.4378 C   0  0  0  0  0  0  0  0  0  0  0  0
    8.2415    3.2999   -2.4868 C   0  0  0  0  0  0  0  0  0  0  0  0
    7.3221    4.4201   -2.7238 N   0  0  0  0  0  0  0  0  0  0  0  0
    6.3448    4.5445   -1.6349 C   0  0  0  0  0  0  0  0  0  0  0  0
    5.4973    3.2724   -1.5605 C   0  0  0  0  0  0  0  0  0  0  0  0
    8.0603    5.6757   -2.9147 C   0  0  0  0  0  0  0  0  0  0  0  0
    7.1147    6.7464   -3.3948 C   0  0  0  0  0  0  0  0  0  0  0  0
    6.4524    7.5443   -2.4807 C   0  0  0  0  0  0  0  0  0  0  0  0
    5.5850    8.5264   -2.9211 C   0  0  0  0  0  0  0  0  0  0  0  0
    5.3802    8.7109   -4.2757 C   0  0  0  0  0  0  0  0  0  0  0  0
    6.0432    7.9136   -5.1899 C   0  0  0  0  0  0  0  0  0  0  0  0
    6.9139    6.9344   -4.7495 C   0  0  0  0  0  0  0  0  0  0  0  0
    5.1103   -2.9885    4.6060 O   0  0  0  0  0  0  0  0  0  0  0  0
    4.4507   -4.2033    4.9682 C   0  0  0  0  0  0  0  0  0  0  0  0
    3.2720   -3.9102    2.9833 H   0  0  0  0  0  0  0  0  0  0  0  0
    6.0987   -0.7688    3.6406 H   0  0  0  0  0  0  0  0  0  0  0  0
    2.5769   -2.8493    0.8817 H   0  0  0  0  0  0  0  0  0  0  0  0
    4.0636    1.7283   -0.0721 H   0  0  0  0  0  0  0  0  0  0  0  0
    5.2636    1.5011    1.8614 H   0  0  0  0  0  0  0  0  0  0  0  0
    6.5061    0.5655    0.9813 H   0  0  0  0  0  0  0  0  0  0  0  0
    6.2390   -0.0767   -1.2358 H   0  0  0  0  0  0  0  0  0  0  0  0
    4.9889    0.7259   -2.2163 H   0  0  0  0  0  0  0  0  0  0  0  0
    6.9188    2.1848   -0.3575 H   0  0  0  0  0  0  0  0  0  0  0  0
    8.1313    1.1612   -2.2463 H   0  0  0  0  0  0  0  0  0  0  0  0
    6.9453    1.8349   -3.3910 H   0  0  0  0  0  0  0  0  0  0  0  0
    8.7576    3.4481   -1.5382 H   0  0  0  0  0  0  0  0  0  0  0  0
    8.9723    3.2527   -3.2941 H   0  0  0  0  0  0  0  0  0  0  0  0
    6.8698    4.6869   -0.6903 H   0  0  0  0  0  0  0  0  0  0  0  0
    5.6980    5.4014   -1.8235 H   0  0  0  0  0  0  0  0  0  0  0  0
    4.9613    3.1368   -2.4998 H   0  0  0  0  0  0  0  0  0  0  0  0
    4.7824    3.3588   -0.7421 H   0  0  0  0  0  0  0  0  0  0  0  0
    8.5062    5.9824   -1.9685 H   0  0  0  0  0  0  0  0  0  0  0  0
    8.8461    5.5262   -3.6551 H   0  0  0  0  0  0  0  0  0  0  0  0
    6.6124    7.4001   -1.4224 H   0  0  0  0  0  0  0  0  0  0  0  0
    5.0670    9.1492   -2.2069 H   0  0  0  0  0  0  0  0  0  0  0  0
    4.7020    9.4777   -4.6198 H   0  0  0  0  0  0  0  0  0  0  0  0
    5.8830    8.0575   -6.2482 H   0  0  0  0  0  0  0  0  0  0  0  0
    7.4348    6.3139   -5.4638 H   0  0  0  0  0  0  0  0  0  0  0  0
    4.6182   -4.9524    4.1943 H   0  0  0  0  0  0  0  0  0  0  0  0
    4.8496   -4.5647    5.9161 H   0  0  0  0  0  0  0  0  0  0  0  0
    3.3812   -4.0195    5.0706 H   0  0  0  0  0  0  0  0  0  0  0  0
  1  2  2  0  0  0  0
  1  6  1  0  0  0  0
  1 27  1  0  0  0  0
  2  3  1  0  0  0  0
  2 25  1  0  0  0  0
  3  4  2  0  0  0  0
  3 28  1  0  0  0  0
  4  5  1  0  0  0  0
  4 10  1  0  0  0  0
  5  6  2  0  0  0  0
  5  7  1  0  0  0  0
  6 29  1  0  0  0  0
  7  8  2  0  0  0  0
  7  9  1  0  0  0  0
  9 10  1  0  0  0  0
  9 11  1  0  0  0  0
  9 30  1  0  0  0  0
 10 31  1  0  0  0  0
 10 32  1  0  0  0  0
 11 12  1  0  0  0  0
 11 33  1  0  0  0  0
 11 34  1  0  0  0  0
 12 13  1  0  0  0  0
 12 17  1  0  0  0  0
 12 35  1  0  0  0  0
 13 14  1  0  0  0  0
 13 36  1  0  0  0  0
 13 37  1  0  0  0  0
 14 15  1  0  0  0  0
 14 38  1  0  0  0  0
 14 39  1  0  0  0  0
 15 16  1  0  0  0  0
 15 18  1  0  0  0  0
 16 17  1  0  0  0  0
 16 40  1  0  0  0  0
 16 41  1  0  0  0  0
 17 42  1  0  0  0  0
 17 43  1  0  0  0  0
 18 19  1  0  0  0  0
 18 44  1  0  0  0  0
 18 45  1  0  0  0  0
 19 20  2  0  0  0  0
 19 24  1  0  0  0  0
 20 21  1  0  0  0  0
 20 46  1  0  0  0  0
 21 22  2  0  0  0  0
 21 47  1  0  0  0  0
 22 23  1  0  0  0  0
 22 48  1  0  0  0  0
 23 24  2  0  0  0  0
 23 49  1  0  0  0  0
 24 50  1  0  0  0  0
 25 26  1  0  0  0  0
 26 51  1  0  0  0  0
 26 52  1  0  0  0  0
 26 53  1  0  0  0  0
M  END
>  <Activity>
8.19382

>  <set>
1

>  <Min_dist>
999.9

>  <Avg_dist>
999.9

$$$$
3-13H
 Wcorina  11170919223D 1   1.00000     0.00000              
CORINA evaluation license 3.46 0067  05.08.2008
 53 56  0  0  0  0  0  0  0  0999 V2000
    3.7657   -2.9714    2.6723 C   0  0  0  0  0  0  0  0  0  0  0  0
    4.7494   -2.3900    3.4511 C   0  0  0  0  0  0  0  0  0  0  0  0
    5.3488   -1.2052    3.0469 C   0  0  0  0  0  0  0  0  0  0  0  0
    4.9646   -0.5980    1.8608 C   0  0  0  0  0  0  0  0  0  0  0  0
    3.9733   -1.1803    1.0720 C   0  0  0  0  0  0  0  0  0  0  0  0
    3.3752   -2.3788    1.4916 C   0  0  0  0  0  0  0  0  0  0  0  0
    3.7263   -0.3707   -0.1329 C   0  0  0  0  0  0  0  0  0  0  0  0
    2.9229   -0.6205   -1.0060 O   0  0  0  0  0  0  0  0  0  0  0  0
    4.6470    0.8248   -0.0915 C   0  0  0  0  0  0  0  0  0  0  0  0
    5.4510    0.6730    1.2072 C   0  0  0  0  0  0  0  0  0  0  0  0
    5.5851    0.8135   -1.3001 C   0  0  0  0  0  0  0  0  0  0  0  0
    6.4140    2.0994   -1.3145 C   0  0  0  0  0  0  0  0  0  0  0  0
    7.4531    2.0260   -2.4367 C   0  0  0  0  0  0  0  0  0  0  0  0
    8.2380    3.3389   -2.4852 C   0  0  0  0  0  0  0  0  0  0  0  0
    7.3135    4.4549   -2.7221 N   0  0  0  0  0  0  0  0  0  0  0  0
    6.3355    4.5745   -1.6332 C   0  0  0  0  0  0  0  0  0  0  0  0
    5.4938    3.2986   -1.5593 C   0  0  0  0  0  0  0  0  0  0  0  0
    8.0459    5.7139   -2.9126 C   0  0  0  0  0  0  0  0  0  0  0  0
    7.0955    6.7803   -3.3926 C   0  0  0  0  0  0  0  0  0  0  0  0
    6.4294    7.5750   -2.4784 C   0  0  0  0  0  0  0  0  0  0  0  0
    5.5575    8.5531   -2.9187 C   0  0  0  0  0  0  0  0  0  0  0  0
    5.3521    8.7370   -4.2733 C   0  0  0  0  0  0  0  0  0  0  0  0
    6.0188    7.9430   -5.1876 C   0  0  0  0  0  0  0  0  0  0  0  0
    6.8940    6.9677   -4.7473 C   0  0  0  0  0  0  0  0  0  0  0  0
    6.3150   -0.6381    3.8162 O   0  0  0  0  0  0  0  0  0  0  0  0
    6.6624   -1.3156    5.0255 C   0  0  0  0  0  0  0  0  0  0  0  0
    3.3052   -3.8957    2.9885 H   0  0  0  0  0  0  0  0  0  0  0  0
    5.0516   -2.8586    4.3760 H   0  0  0  0  0  0  0  0  0  0  0  0
    2.6066   -2.8375    0.8872 H   0  0  0  0  0  0  0  0  0  0  0  0
    4.0672    1.7476   -0.0711 H   0  0  0  0  0  0  0  0  0  0  0  0
    5.2680    1.5247    1.8624 H   0  0  0  0  0  0  0  0  0  0  0  0
    6.5146    0.5950    0.9821 H   0  0  0  0  0  0  0  0  0  0  0  0
    6.2509   -0.0472   -1.2353 H   0  0  0  0  0  0  0  0  0  0  0  0
    4.9973    0.7499   -2.2158 H   0  0  0  0  0  0  0  0  0  0  0  0
    6.9202    2.2172   -0.3564 H   0  0  0  0  0  0  0  0  0  0  0  0
    8.1376    1.1996   -2.2453 H   0  0  0  0  0  0  0  0  0  0  0  0
    6.9487    1.8681   -3.3900 H   0  0  0  0  0  0  0  0  0  0  0  0
    8.7533    3.4892   -1.5365 H   0  0  0  0  0  0  0  0  0  0  0  0
    8.9691    3.2953   -3.2925 H   0  0  0  0  0  0  0  0  0  0  0  0
    6.8597    4.7191   -0.6886 H   0  0  0  0  0  0  0  0  0  0  0  0
    5.6848    5.4284   -1.8217 H   0  0  0  0  0  0  0  0  0  0  0  0
    4.9585    3.1607   -2.4987 H   0  0  0  0  0  0  0  0  0  0  0  0
    4.7785    3.3814   -0.7410 H   0  0  0  0  0  0  0  0  0  0  0  0
    8.4903    6.0225   -1.9663 H   0  0  0  0  0  0  0  0  0  0  0  0
    8.8325    5.5682   -3.6530 H   0  0  0  0  0  0  0  0  0  0  0  0
    6.5899    7.4313   -1.4201 H   0  0  0  0  0  0  0  0  0  0  0  0
    5.0366    9.1735   -2.2044 H   0  0  0  0  0  0  0  0  0  0  0  0
    4.6703    9.5008   -4.6173 H   0  0  0  0  0  0  0  0  0  0  0  0
    5.8581    8.0864   -6.2458 H   0  0  0  0  0  0  0  0  0  0  0  0
    7.4178    6.3499   -5.4617 H   0  0  0  0  0  0  0  0  0  0  0  0
    7.4434   -0.7583    5.5428 H   0  0  0  0  0  0  0  0  0  0  0  0
    5.7836   -1.3891    5.6661 H   0  0  0  0  0  0  0  0  0  0  0  0
    7.0252   -2.3161    4.7901 H   0  0  0  0  0  0  0  0  0  0  0  0
  1  2  2  0  0  0  0
  1  6  1  0  0  0  0
  1 27  1  0  0  0  0
  2  3  1  0  0  0  0
  2 28  1  0  0  0  0
  3  4  2  0  0  0  0
  3 25  1  0  0  0  0
  4  5  1  0  0  0  0
  4 10  1  0  0  0  0
  5  6  2  0  0  0  0
  5  7  1  0  0  0  0
  6 29  1  0  0  0  0
  7  8  2  0  0  0  0
  7  9  1  0  0  0  0
  9 10  1  0  0  0  0
  9 11  1  0  0  0  0
  9 30  1  0  0  0  0
 10 31  1  0  0  0  0
 10 32  1  0  0  0  0
 11 12  1  0  0  0  0
 11 33  1  0  0  0  0
 11 34  1  0  0  0  0
 12 13  1  0  0  0  0
 12 17  1  0  0  0  0
 12 35  1  0  0  0  0
 13 14  1  0  0  0  0
 13 36  1  0  0  0  0
 13 37  1  0  0  0  0
 14 15  1  0  0  0  0
 14 38  1  0  0  0  0
 14 39  1  0  0  0  0
 15 16  1  0  0  0  0
 15 18  1  0  0  0  0
 16 17  1  0  0  0  0
 16 40  1  0  0  0  0
 16 41  1  0  0  0  0
 17 42  1  0  0  0  0
 17 43  1  0  0  0  0
 18 19  1  0  0  0  0
 18 44  1  0  0  0  0
 18 45  1  0  0  0  0
 19 20  2  0  0  0  0
 19 24  1  0  0  0  0
 20 21  1  0  0  0  0
 20 46  1  0  0  0  0
 21 22  2  0  0  0  0
 21 47  1  0  0  0  0
 22 23  1  0  0  0  0
 22 48  1  0  0  0  0
 23 24  2  0  0  0  0
 23 49  1  0  0  0  0
 24 50  1  0  0  0  0
 25 26  1  0  0  0  0
 26 51  1  0  0  0  0
 26 52  1  0  0  0  0
 26 53  1  0  0  0  0
M  END
>  <Activity>
7.92082

>  <set>
1

>  <Min_dist>
999.9

>  <Avg_dist>
999.9

$$$$
3-13I
 Wcorina  11170919223D 1   1.00000     0.00000              
CORINA evaluation license 3.46 0067  05.08.2008
 57 60  0  0  0  0  0  0  0  0999 V2000
    3.7375   -3.0008    2.6797 C   0  0  0  0  0  0  0  0  0  0  0  0
    4.7280   -2.4185    3.4514 C   0  0  0  0  0  0  0  0  0  0  0  0
    5.3312   -1.2413    3.0406 C   0  0  0  0  0  0  0  0  0  0  0  0
    4.9539   -0.6346    1.8605 C   0  0  0  0  0  0  0  0  0  0  0  0
    3.9557   -1.2074    1.0677 C   0  0  0  0  0  0  0  0  0  0  0  0
    3.3445   -2.4042    1.4873 C   0  0  0  0  0  0  0  0  0  0  0  0
    2.3739   -2.9741    0.7295 O   0  0  0  0  0  0  0  0  0  0  0  0
    1.0271   -2.5761    0.9935 C   0  0  0  0  0  0  0  0  0  0  0  0
    3.7180   -0.3966   -0.1332 C   0  0  0  0  0  0  0  0  0  0  0  0
    2.9124   -0.6386   -1.0071 O   0  0  0  0  0  0  0  0  0  0  0  0
    4.6491    0.7907   -0.0915 C   0  0  0  0  0  0  0  0  0  0  0  0
    5.4518    0.6326    1.2071 C   0  0  0  0  0  0  0  0  0  0  0  0
    5.5871    0.7713   -1.3001 C   0  0  0  0  0  0  0  0  0  0  0  0
    6.4272    2.0499   -1.3143 C   0  0  0  0  0  0  0  0  0  0  0  0
    7.4657    1.9675   -2.4365 C   0  0  0  0  0  0  0  0  0  0  0  0
    8.2620    3.2734   -2.4849 C   0  0  0  0  0  0  0  0  0  0  0  0
    7.3473    4.3975   -2.7217 N   0  0  0  0  0  0  0  0  0  0  0  0
    6.3704    4.5257   -1.6329 C   0  0  0  0  0  0  0  0  0  0  0  0
    5.5175    3.2571   -1.5591 C   0  0  0  0  0  0  0  0  0  0  0  0
    8.0908    5.6501   -2.9121 C   0  0  0  0  0  0  0  0  0  0  0  0
    7.1497    6.7249   -3.3921 C   0  0  0  0  0  0  0  0  0  0  0  0
    6.4906    7.5252   -2.4778 C   0  0  0  0  0  0  0  0  0  0  0  0
    5.6273    8.5110   -2.9181 C   0  0  0  0  0  0  0  0  0  0  0  0
    5.4236    8.6968   -4.2726 C   0  0  0  0  0  0  0  0  0  0  0  0
    6.0834    7.8970   -5.1869 C   0  0  0  0  0  0  0  0  0  0  0  0
    6.9500    6.9141   -4.7468 C   0  0  0  0  0  0  0  0  0  0  0  0
    3.1526   -4.1598    3.0853 O   0  0  0  0  0  0  0  0  0  0  0  0
    3.6097   -4.7204    4.3176 C   0  0  0  0  0  0  0  0  0  0  0  0
    5.0315   -2.8836    4.3776 H   0  0  0  0  0  0  0  0  0  0  0  0
    6.1032   -0.7944    3.6495 H   0  0  0  0  0  0  0  0  0  0  0  0
    0.3532   -3.1051    0.3197 H   0  0  0  0  0  0  0  0  0  0  0  0
    0.7726   -2.8177    2.0255 H   0  0  0  0  0  0  0  0  0  0  0  0
    0.9283   -1.5020    0.8368 H   0  0  0  0  0  0  0  0  0  0  0  0
    4.0773    1.7184   -0.0714 H   0  0  0  0  0  0  0  0  0  0  0  0
    5.2760    1.4858    1.8623 H   0  0  0  0  0  0  0  0  0  0  0  0
    6.5147    0.5453    0.9821 H   0  0  0  0  0  0  0  0  0  0  0  0
    6.2453   -0.0952   -1.2353 H   0  0  0  0  0  0  0  0  0  0  0  0
    4.9987    0.7129   -2.2158 H   0  0  0  0  0  0  0  0  0  0  0  0
    6.9344    2.1632   -0.3562 H   0  0  0  0  0  0  0  0  0  0  0  0
    8.1429    1.1351   -2.2451 H   0  0  0  0  0  0  0  0  0  0  0  0
    6.9599    1.8141   -3.3898 H   0  0  0  0  0  0  0  0  0  0  0  0
    8.7786    3.4192   -1.5362 H   0  0  0  0  0  0  0  0  0  0  0  0
    8.9927    3.2235   -3.2921 H   0  0  0  0  0  0  0  0  0  0  0  0
    6.8958    4.6656   -0.6882 H   0  0  0  0  0  0  0  0  0  0  0  0
    5.7272    5.3852   -1.8213 H   0  0  0  0  0  0  0  0  0  0  0  0
    4.9811    3.1240   -2.4986 H   0  0  0  0  0  0  0  0  0  0  0  0
    4.8030    3.3461   -0.7408 H   0  0  0  0  0  0  0  0  0  0  0  0
    8.5378    5.9547   -1.9658 H   0  0  0  0  0  0  0  0  0  0  0  0
    8.8761    5.4976   -3.6524 H   0  0  0  0  0  0  0  0  0  0  0  0
    6.6498    7.3801   -1.4195 H   0  0  0  0  0  0  0  0  0  0  0  0
    5.1118    9.1358   -2.2038 H   0  0  0  0  0  0  0  0  0  0  0  0
    4.7486    9.4665   -4.6166 H   0  0  0  0  0  0  0  0  0  0  0  0
    5.9239    8.0420   -6.2452 H   0  0  0  0  0  0  0  0  0  0  0  0
    7.4683    6.2917   -5.4612 H   0  0  0  0  0  0  0  0  0  0  0  0
    4.6748   -4.9400    4.2440 H   0  0  0  0  0  0  0  0  0  0  0  0
    3.4404   -4.0086    5.1256 H   0  0  0  0  0  0  0  0  0  0  0  0
    3.0624   -5.6404    4.5234 H   0  0  0  0  0  0  0  0  0  0  0  0
  1  2  2  0  0  0  0
  1  6  1  0  0  0  0
  1 27  1  0  0  0  0
  2  3  1  0  0  0  0
  2 29  1  0  0  0  0
  3  4  2  0  0  0  0
  3 30  1  0  0  0  0
  4  5  1  0  0  0  0
  4 12  1  0  0  0  0
  5  6  2  0  0  0  0
  5  9  1  0  0  0  0
  6  7  1  0  0  0  0
  7  8  1  0  0  0  0
  8 31  1  0  0  0  0
  8 32  1  0  0  0  0
  8 33  1  0  0  0  0
  9 10  2  0  0  0  0
  9 11  1  0  0  0  0
 11 12  1  0  0  0  0
 11 13  1  0  0  0  0
 11 34  1  0  0  0  0
 12 35  1  0  0  0  0
 12 36  1  0  0  0  0
 13 14  1  0  0  0  0
 13 37  1  0  0  0  0
 13 38  1  0  0  0  0
 14 15  1  0  0  0  0
 14 19  1  0  0  0  0
 14 39  1  0  0  0  0
 15 16  1  0  0  0  0
 15 40  1  0  0  0  0
 15 41  1  0  0  0  0
 16 17  1  0  0  0  0
 16 42  1  0  0  0  0
 16 43  1  0  0  0  0
 17 18  1  0  0  0  0
 17 20  1  0  0  0  0
 18 19  1  0  0  0  0
 18 44  1  0  0  0  0
 18 45  1  0  0  0  0
 19 46  1  0  0  0  0
 19 47  1  0  0  0  0
 20 21  1  0  0  0  0
 20 48  1  0  0  0  0
 20 49  1  0  0  0  0
 21 22  2  0  0  0  0
 21 26  1  0  0  0  0
 22 23  1  0  0  0  0
 22 50  1  0  0  0  0
 23 24  2  0  0  0  0
 23 51  1  0  0  0  0
 24 25  1  0  0  0  0
 24 52  1  0  0  0  0
 25 26  2  0  0  0  0
 25 53  1  0  0  0  0
 26 54  1  0  0  0  0
 27 28  1  0  0  0  0
 28 55  1  0  0  0  0
 28 56  1  0  0  0  0
 28 57  1  0  0  0  0
M  END
>  <Activity>
7.07058

>  <set>
1

>  <Min_dist>
999.9

>  <Avg_dist>
999.9

$$$$
3-13J
 Wcorina  11170919223D 1   1.00000     0.00000              
CORINA evaluation license 3.46 0067  05.08.2008
 57 60  0  0  0  0  0  0  0  0999 V2000
    3.7291   -3.0102    2.6665 C   0  0  0  0  0  0  0  0  0  0  0  0
    4.7220   -2.4265    3.4399 C   0  0  0  0  0  0  0  0  0  0  0  0
    5.3258   -1.2428    3.0265 C   0  0  0  0  0  0  0  0  0  0  0  0
    4.9502   -0.6415    1.8572 C   0  0  0  0  0  0  0  0  0  0  0  0
    3.9515   -1.2137    1.0633 C   0  0  0  0  0  0  0  0  0  0  0  0
    3.3384   -2.4144    1.4818 C   0  0  0  0  0  0  0  0  0  0  0  0
    2.3682   -2.9822    0.7233 O   0  0  0  0  0  0  0  0  0  0  0  0
    1.7925   -4.1966    1.2089 C   0  0  0  0  0  0  0  0  0  0  0  0
    3.7138   -0.4038   -0.1345 C   0  0  0  0  0  0  0  0  0  0  0  0
    2.9078   -0.6462   -1.0085 O   0  0  0  0  0  0  0  0  0  0  0  0
    4.6439    0.7841   -0.0936 C   0  0  0  0  0  0  0  0  0  0  0  0
    5.4477    0.6265    1.2045 C   0  0  0  0  0  0  0  0  0  0  0  0
    5.5811    0.7653   -1.3029 C   0  0  0  0  0  0  0  0  0  0  0  0
    6.4202    2.0446   -1.3177 C   0  0  0  0  0  0  0  0  0  0  0  0
    7.4579    1.9629   -2.4406 C   0  0  0  0  0  0  0  0  0  0  0  0
    8.2532    3.2695   -2.4896 C   0  0  0  0  0  0  0  0  0  0  0  0
    7.3375    4.3929   -2.7258 N   0  0  0  0  0  0  0  0  0  0  0  0
    6.3613    4.5203   -1.6363 C   0  0  0  0  0  0  0  0  0  0  0  0
    5.5094    3.2511   -1.5618 C   0  0  0  0  0  0  0  0  0  0  0  0
    8.0799    5.6461   -2.9167 C   0  0  0  0  0  0  0  0  0  0  0  0
    7.1376    6.7201   -3.3960 C   0  0  0  0  0  0  0  0  0  0  0  0
    6.4786    7.5199   -2.4813 C   0  0  0  0  0  0  0  0  0  0  0  0
    5.6142    8.5051   -2.9210 C   0  0  0  0  0  0  0  0  0  0  0  0
    5.4093    8.6907   -4.2754 C   0  0  0  0  0  0  0  0  0  0  0  0
    6.0691    7.8914   -5.1902 C   0  0  0  0  0  0  0  0  0  0  0  0
    6.9367    6.9091   -4.7506 C   0  0  0  0  0  0  0  0  0  0  0  0
    5.1050   -3.0111    4.6028 O   0  0  0  0  0  0  0  0  0  0  0  0
    4.4437   -4.2242    4.9677 C   0  0  0  0  0  0  0  0  0  0  0  0
    3.2652   -3.9312    2.9873 H   0  0  0  0  0  0  0  0  0  0  0  0
    6.0977   -0.7949    3.6348 H   0  0  0  0  0  0  0  0  0  0  0  0
    1.3363   -4.0185    2.1827 H   0  0  0  0  0  0  0  0  0  0  0  0
    1.0319   -4.5433    0.5093 H   0  0  0  0  0  0  0  0  0  0  0  0
    2.5701   -4.9543    1.3051 H   0  0  0  0  0  0  0  0  0  0  0  0
    4.0714    1.7114   -0.0730 H   0  0  0  0  0  0  0  0  0  0  0  0
    5.2717    1.4794    1.8600 H   0  0  0  0  0  0  0  0  0  0  0  0
    6.5105    0.5397    0.9789 H   0  0  0  0  0  0  0  0  0  0  0  0
    6.2400   -0.1006   -1.2385 H   0  0  0  0  0  0  0  0  0  0  0  0
    4.9921    0.7065   -2.2181 H   0  0  0  0  0  0  0  0  0  0  0  0
    6.9280    2.1583   -0.3599 H   0  0  0  0  0  0  0  0  0  0  0  0
    8.1359    1.1311   -2.2497 H   0  0  0  0  0  0  0  0  0  0  0  0
    6.9516    1.8092   -3.3936 H   0  0  0  0  0  0  0  0  0  0  0  0
    8.7703    3.4157   -1.5413 H   0  0  0  0  0  0  0  0  0  0  0  0
    8.9834    3.2201   -3.2974 H   0  0  0  0  0  0  0  0  0  0  0  0
    6.8872    4.6606   -0.6919 H   0  0  0  0  0  0  0  0  0  0  0  0
    5.7173    5.3794   -1.8243 H   0  0  0  0  0  0  0  0  0  0  0  0
    4.9724    3.1176   -2.5009 H   0  0  0  0  0  0  0  0  0  0  0  0
    4.7954    3.3396   -0.7430 H   0  0  0  0  0  0  0  0  0  0  0  0
    8.5273    5.9510   -1.9707 H   0  0  0  0  0  0  0  0  0  0  0  0
    8.8647    5.4941   -3.6577 H   0  0  0  0  0  0  0  0  0  0  0  0
    6.6386    7.3749   -1.4231 H   0  0  0  0  0  0  0  0  0  0  0  0
    5.0988    9.1295   -2.2063 H   0  0  0  0  0  0  0  0  0  0  0  0
    4.7335    9.4599   -4.6189 H   0  0  0  0  0  0  0  0  0  0  0  0
    5.9088    8.0362   -6.2483 H   0  0  0  0  0  0  0  0  0  0  0  0
    7.4551    6.2872   -5.4653 H   0  0  0  0  0  0  0  0  0  0  0  0
    3.3747   -4.0382    5.0716 H   0  0  0  0  0  0  0  0  0  0  0  0
    4.6085   -4.9746    4.1944 H   0  0  0  0  0  0  0  0  0  0  0  0
    4.8435   -4.5851    5.9153 H   0  0  0  0  0  0  0  0  0  0  0  0
  1  2  2  0  0  0  0
  1  6  1  0  0  0  0
  1 29  1  0  0  0  0
  2  3  1  0  0  0  0
  2 27  1  0  0  0  0
  3  4  2  0  0  0  0
  3 30  1  0  0  0  0
  4  5  1  0  0  0  0
  4 12  1  0  0  0  0
  5  6  2  0  0  0  0
  5  9  1  0  0  0  0
  6  7  1  0  0  0  0
  7  8  1  0  0  0  0
  8 31  1  0  0  0  0
  8 32  1  0  0  0  0
  8 33  1  0  0  0  0
  9 10  2  0  0  0  0
  9 11  1  0  0  0  0
 11 12  1  0  0  0  0
 11 13  1  0  0  0  0
 11 34  1  0  0  0  0
 12 35  1  0  0  0  0
 12 36  1  0  0  0  0
 13 14  1  0  0  0  0
 13 37  1  0  0  0  0
 13 38  1  0  0  0  0
 14 15  1  0  0  0  0
 14 19  1  0  0  0  0
 14 39  1  0  0  0  0
 15 16  1  0  0  0  0
 15 40  1  0  0  0  0
 15 41  1  0  0  0  0
 16 17  1  0  0  0  0
 16 42  1  0  0  0  0
 16 43  1  0  0  0  0
 17 18  1  0  0  0  0
 17 20  1  0  0  0  0
 18 19  1  0  0  0  0
 18 44  1  0  0  0  0
 18 45  1  0  0  0  0
 19 46  1  0  0  0  0
 19 47  1  0  0  0  0
 20 21  1  0  0  0  0
 20 48  1  0  0  0  0
 20 49  1  0  0  0  0
 21 22  2  0  0  0  0
 21 26  1  0  0  0  0
 22 23  1  0  0  0  0
 22 50  1  0  0  0  0
 23 24  2  0  0  0  0
 23 51  1  0  0  0  0
 24 25  1  0  0  0  0
 24 52  1  0  0  0  0
 25 26  2  0  0  0  0
 25 53  1  0  0  0  0
 26 54  1  0  0  0  0
 27 28  1  0  0  0  0
 28 55  1  0  0  0  0
 28 56  1  0  0  0  0
 28 57  1  0  0  0  0
M  END
>  <Activity>
7.60206

>  <set>
1

>  <Min_dist>
999.9

>  <Avg_dist>
999.9

$$$$
3-13K
 Wcorina  11170919223D 1   1.00000     0.00000              
CORINA evaluation license 3.46 0067  05.08.2008
 57 60  0  0  0  0  0  0  0  0999 V2000
    3.7577   -2.9923    2.6739 C   0  0  0  0  0  0  0  0  0  0  0  0
    4.7425   -2.4118    3.4474 C   0  0  0  0  0  0  0  0  0  0  0  0
    5.3446   -1.2274    3.0409 C   0  0  0  0  0  0  0  0  0  0  0  0
    4.9634   -0.6186    1.8578 C   0  0  0  0  0  0  0  0  0  0  0  0
    3.9682   -1.1961    1.0664 C   0  0  0  0  0  0  0  0  0  0  0  0
    3.3636   -2.3972    1.4871 C   0  0  0  0  0  0  0  0  0  0  0  0
    2.3953   -2.9708    0.7295 O   0  0  0  0  0  0  0  0  0  0  0  0
    1.8260   -4.1876    1.2166 C   0  0  0  0  0  0  0  0  0  0  0  0
    3.7254   -0.3866   -0.1343 C   0  0  0  0  0  0  0  0  0  0  0  0
    2.9208   -0.6331   -1.0079 O   0  0  0  0  0  0  0  0  0  0  0  0
    4.6505    0.8054   -0.0935 C   0  0  0  0  0  0  0  0  0  0  0  0
    5.4548    0.6511    1.2047 C   0  0  0  0  0  0  0  0  0  0  0  0
    5.5877    0.7907   -1.3027 C   0  0  0  0  0  0  0  0  0  0  0  0
    6.4212    2.0737   -1.3176 C   0  0  0  0  0  0  0  0  0  0  0  0
    7.4593    1.9965   -2.4405 C   0  0  0  0  0  0  0  0  0  0  0  0
    8.2490    3.3065   -2.4895 C   0  0  0  0  0  0  0  0  0  0  0  0
    7.3283    4.4259   -2.7258 N   0  0  0  0  0  0  0  0  0  0  0  0
    6.3515    4.5491   -1.6362 C   0  0  0  0  0  0  0  0  0  0  0  0
    5.5053    3.2762   -1.5617 C   0  0  0  0  0  0  0  0  0  0  0  0
    8.0652    5.6823   -2.9167 C   0  0  0  0  0  0  0  0  0  0  0  0
    7.1184    6.7522   -3.3960 C   0  0  0  0  0  0  0  0  0  0  0  0
    6.4558    7.5492   -2.4813 C   0  0  0  0  0  0  0  0  0  0  0  0
    5.5872    8.5305   -2.9210 C   0  0  0  0  0  0  0  0  0  0  0  0
    5.3815    8.7152   -4.2755 C   0  0  0  0  0  0  0  0  0  0  0  0
    6.0448    7.9188   -5.1902 C   0  0  0  0  0  0  0  0  0  0  0  0
    6.9167    6.9403   -4.7506 C   0  0  0  0  0  0  0  0  0  0  0  0
    6.3136   -0.6630    3.8101 O   0  0  0  0  0  0  0  0  0  0  0  0
    6.6598   -1.3417    5.0190 C   0  0  0  0  0  0  0  0  0  0  0  0
    3.2964   -3.9153    2.9928 H   0  0  0  0  0  0  0  0  0  0  0  0
    5.0459   -2.8797    4.3722 H   0  0  0  0  0  0  0  0  0  0  0  0
    2.6074   -4.9414    1.3130 H   0  0  0  0  0  0  0  0  0  0  0  0
    1.3696   -4.0109    2.1906 H   0  0  0  0  0  0  0  0  0  0  0  0
    1.0666   -4.5388    0.5179 H   0  0  0  0  0  0  0  0  0  0  0  0
    4.0740    1.7303   -0.0728 H   0  0  0  0  0  0  0  0  0  0  0  0
    5.2752    1.5032    1.8602 H   0  0  0  0  0  0  0  0  0  0  0  0
    6.5181    0.5689    0.9790 H   0  0  0  0  0  0  0  0  0  0  0  0
    6.2504   -0.0723   -1.2383 H   0  0  0  0  0  0  0  0  0  0  0  0
    4.9990    0.7293   -2.2180 H   0  0  0  0  0  0  0  0  0  0  0  0
    6.9286    2.1896   -0.3598 H   0  0  0  0  0  0  0  0  0  0  0  0
    8.1410    1.1676   -2.2495 H   0  0  0  0  0  0  0  0  0  0  0  0
    6.9537    1.8405   -3.3934 H   0  0  0  0  0  0  0  0  0  0  0  0
    8.7654    3.4550   -1.5412 H   0  0  0  0  0  0  0  0  0  0  0  0
    8.9794    3.2603   -3.2973 H   0  0  0  0  0  0  0  0  0  0  0  0
    6.8769    4.6917   -0.6919 H   0  0  0  0  0  0  0  0  0  0  0  0
    5.7038    5.4053   -1.8242 H   0  0  0  0  0  0  0  0  0  0  0  0
    4.9689    3.1403   -2.5008 H   0  0  0  0  0  0  0  0  0  0  0  0
    4.7908    3.3616   -0.7430 H   0  0  0  0  0  0  0  0  0  0  0  0
    8.5114    5.9892   -1.9707 H   0  0  0  0  0  0  0  0  0  0  0  0
    8.8508    5.5338   -3.6576 H   0  0  0  0  0  0  0  0  0  0  0  0
    6.6165    7.4049   -1.4231 H   0  0  0  0  0  0  0  0  0  0  0  0
    5.0690    9.1527   -2.2064 H   0  0  0  0  0  0  0  0  0  0  0  0
    4.7023    9.4814   -4.6190 H   0  0  0  0  0  0  0  0  0  0  0  0
    5.8838    8.0628   -6.2484 H   0  0  0  0  0  0  0  0  0  0  0  0
    7.4377    6.3206   -5.4653 H   0  0  0  0  0  0  0  0  0  0  0  0
    5.7813   -1.4128    5.6602 H   0  0  0  0  0  0  0  0  0  0  0  0
    7.0195   -2.3433    4.7832 H   0  0  0  0  0  0  0  0  0  0  0  0
    7.4429   -0.7869    5.5358 H   0  0  0  0  0  0  0  0  0  0  0  0
  1  2  2  0  0  0  0
  1  6  1  0  0  0  0
  1 29  1  0  0  0  0
  2  3  1  0  0  0  0
  2 30  1  0  0  0  0
  3  4  2  0  0  0  0
  3 27  1  0  0  0  0
  4  5  1  0  0  0  0
  4 12  1  0  0  0  0
  5  6  2  0  0  0  0
  5  9  1  0  0  0  0
  6  7  1  0  0  0  0
  7  8  1  0  0  0  0
  8 31  1  0  0  0  0
  8 32  1  0  0  0  0
  8 33  1  0  0  0  0
  9 10  2  0  0  0  0
  9 11  1  0  0  0  0
 11 12  1  0  0  0  0
 11 13  1  0  0  0  0
 11 34  1  0  0  0  0
 12 35  1  0  0  0  0
 12 36  1  0  0  0  0
 13 14  1  0  0  0  0
 13 37  1  0  0  0  0
 13 38  1  0  0  0  0
 14 15  1  0  0  0  0
 14 19  1  0  0  0  0
 14 39  1  0  0  0  0
 15 16  1  0  0  0  0
 15 40  1  0  0  0  0
 15 41  1  0  0  0  0
 16 17  1  0  0  0  0
 16 42  1  0  0  0  0
 16 43  1  0  0  0  0
 17 18  1  0  0  0  0
 17 20  1  0  0  0  0
 18 19  1  0  0  0  0
 18 44  1  0  0  0  0
 18 45  1  0  0  0  0
 19 46  1  0  0  0  0
 19 47  1  0  0  0  0
 20 21  1  0  0  0  0
 20 48  1  0  0  0  0
 20 49  1  0  0  0  0
 21 22  2  0  0  0  0
 21 26  1  0  0  0  0
 22 23  1  0  0  0  0
 22 50  1  0  0  0  0
 23 24  2  0  0  0  0
 23 51  1  0  0  0  0
 24 25  1  0  0  0  0
 24 52  1  0  0  0  0
 25 26  2  0  0  0  0
 25 53  1  0  0  0  0
 26 54  1  0  0  0  0
 27 28  1  0  0  0  0
 28 55  1  0  0  0  0
 28 56  1  0  0  0  0
 28 57  1  0  0  0  0
M  END
>  <Activity>
7.4437

>  <set>
1

>  <Min_dist>
999.9

>  <Avg_dist>
999.9

$$$$
3-13L
 Wcorina  11170919223D 1   1.00000     0.00000              
CORINA evaluation license 3.46 0067  05.08.2008
 57 60  0  0  0  0  0  0  0  0999 V2000
    3.7669   -2.9720    2.6629 C   0  0  0  0  0  0  0  0  0  0  0  0
    4.7531   -2.3882    3.4473 C   0  0  0  0  0  0  0  0  0  0  0  0
    5.3524   -1.1963    3.0421 C   0  0  0  0  0  0  0  0  0  0  0  0
    4.9674   -0.5915    1.8597 C   0  0  0  0  0  0  0  0  0  0  0  0
    3.9756   -1.1760    1.0681 C   0  0  0  0  0  0  0  0  0  0  0  0
    3.3782   -2.3775    1.4851 C   0  0  0  0  0  0  0  0  0  0  0  0
    3.7283   -0.3672   -0.1335 C   0  0  0  0  0  0  0  0  0  0  0  0
    2.9253   -0.6181   -1.0072 O   0  0  0  0  0  0  0  0  0  0  0  0
    4.6461    0.8303   -0.0920 C   0  0  0  0  0  0  0  0  0  0  0  0
    5.4509    0.6811    1.2064 C   0  0  0  0  0  0  0  0  0  0  0  0
    5.5840    0.8215   -1.3008 C   0  0  0  0  0  0  0  0  0  0  0  0
    6.4097    2.1094   -1.3151 C   0  0  0  0  0  0  0  0  0  0  0  0
    7.4487    2.0387   -2.4375 C   0  0  0  0  0  0  0  0  0  0  0  0
    8.2305    3.3535   -2.4860 C   0  0  0  0  0  0  0  0  0  0  0  0
    7.3032    4.4673   -2.7225 N   0  0  0  0  0  0  0  0  0  0  0  0
    6.3252    4.5844   -1.6334 C   0  0  0  0  0  0  0  0  0  0  0  0
    5.4866    3.3064   -1.5595 C   0  0  0  0  0  0  0  0  0  0  0  0
    8.0326    5.7281   -2.9129 C   0  0  0  0  0  0  0  0  0  0  0  0
    7.0795    6.7924   -3.3926 C   0  0  0  0  0  0  0  0  0  0  0  0
    6.4117    7.5852   -2.4780 C   0  0  0  0  0  0  0  0  0  0  0  0
    5.5374    8.5614   -2.9180 C   0  0  0  0  0  0  0  0  0  0  0  0
    5.3312    8.7450   -4.2725 C   0  0  0  0  0  0  0  0  0  0  0  0
    5.9997    7.9527   -5.1870 C   0  0  0  0  0  0  0  0  0  0  0  0
    6.8773    6.9795   -4.7472 C   0  0  0  0  0  0  0  0  0  0  0  0
    6.3179   -0.6267    3.8121 O   0  0  0  0  0  0  0  0  0  0  0  0
    7.6682   -1.0155    3.5524 C   0  0  0  0  0  0  0  0  0  0  0  0
    5.1335   -2.9781    4.6092 O   0  0  0  0  0  0  0  0  0  0  0  0
    4.4772   -4.1972    4.9630 C   0  0  0  0  0  0  0  0  0  0  0  0
    3.3072   -3.8976    2.9763 H   0  0  0  0  0  0  0  0  0  0  0  0
    2.6108   -2.8357    0.8788 H   0  0  0  0  0  0  0  0  0  0  0  0
    4.0639    1.7516   -0.0716 H   0  0  0  0  0  0  0  0  0  0  0  0
    5.2657    1.5322    1.8617 H   0  0  0  0  0  0  0  0  0  0  0  0
    6.5147    0.6056    0.9811 H   0  0  0  0  0  0  0  0  0  0  0  0
    6.2518   -0.0376   -1.2362 H   0  0  0  0  0  0  0  0  0  0  0  0
    4.9960    0.7566   -2.2163 H   0  0  0  0  0  0  0  0  0  0  0  0
    6.9159    2.2283   -0.3571 H   0  0  0  0  0  0  0  0  0  0  0  0
    8.1353    1.2139   -2.2465 H   0  0  0  0  0  0  0  0  0  0  0  0
    6.9445    1.8798   -3.3907 H   0  0  0  0  0  0  0  0  0  0  0  0
    8.7456    3.5049   -1.5374 H   0  0  0  0  0  0  0  0  0  0  0  0
    8.9615    3.3118   -3.2935 H   0  0  0  0  0  0  0  0  0  0  0  0
    6.8492    4.7301   -0.6888 H   0  0  0  0  0  0  0  0  0  0  0  0
    5.6724    5.4368   -1.8216 H   0  0  0  0  0  0  0  0  0  0  0  0
    4.9515    3.1674   -2.4988 H   0  0  0  0  0  0  0  0  0  0  0  0
    4.7713    3.3874   -0.7410 H   0  0  0  0  0  0  0  0  0  0  0  0
    8.4764    6.0376   -1.9667 H   0  0  0  0  0  0  0  0  0  0  0  0
    8.8194    5.5845   -3.6535 H   0  0  0  0  0  0  0  0  0  0  0  0
    6.5728    7.4417   -1.4198 H   0  0  0  0  0  0  0  0  0  0  0  0
    5.0151    9.1803   -2.2035 H   0  0  0  0  0  0  0  0  0  0  0  0
    4.6476    9.5072   -4.6162 H   0  0  0  0  0  0  0  0  0  0  0  0
    5.8383    8.0960   -6.2453 H   0  0  0  0  0  0  0  0  0  0  0  0
    7.4024    6.3630   -5.4618 H   0  0  0  0  0  0  0  0  0  0  0  0
    8.3356   -0.4889    4.2346 H   0  0  0  0  0  0  0  0  0  0  0  0
    7.7717   -2.0905    3.7005 H   0  0  0  0  0  0  0  0  0  0  0  0
    7.9274   -0.7638    2.5240 H   0  0  0  0  0  0  0  0  0  0  0  0
    4.6504   -4.9418    4.1861 H   0  0  0  0  0  0  0  0  0  0  0  0
    4.8740   -4.5616    5.9106 H   0  0  0  0  0  0  0  0  0  0  0  0
    3.4066   -4.0179    5.0623 H   0  0  0  0  0  0  0  0  0  0  0  0
  1  2  2  0  0  0  0
  1  6  1  0  0  0  0
  1 29  1  0  0  0  0
  2  3  1  0  0  0  0
  2 27  1  0  0  0  0
  3  4  2  0  0  0  0
  3 25  1  0  0  0  0
  4  5  1  0  0  0  0
  4 10  1  0  0  0  0
  5  6  2  0  0  0  0
  5  7  1  0  0  0  0
  6 30  1  0  0  0  0
  7  8  2  0  0  0  0
  7  9  1  0  0  0  0
  9 10  1  0  0  0  0
  9 11  1  0  0  0  0
  9 31  1  0  0  0  0
 10 32  1  0  0  0  0
 10 33  1  0  0  0  0
 11 12  1  0  0  0  0
 11 34  1  0  0  0  0
 11 35  1  0  0  0  0
 12 13  1  0  0  0  0
 12 17  1  0  0  0  0
 12 36  1  0  0  0  0
 13 14  1  0  0  0  0
 13 37  1  0  0  0  0
 13 38  1  0  0  0  0
 14 15  1  0  0  0  0
 14 39  1  0  0  0  0
 14 40  1  0  0  0  0
 15 16  1  0  0  0  0
 15 18  1  0  0  0  0
 16 17  1  0  0  0  0
 16 41  1  0  0  0  0
 16 42  1  0  0  0  0
 17 43  1  0  0  0  0
 17 44  1  0  0  0  0
 18 19  1  0  0  0  0
 18 45  1  0  0  0  0
 18 46  1  0  0  0  0
 19 20  2  0  0  0  0
 19 24  1  0  0  0  0
 20 21  1  0  0  0  0
 20 47  1  0  0  0  0
 21 22  2  0  0  0  0
 21 48  1  0  0  0  0
 22 23  1  0  0  0  0
 22 49  1  0  0  0  0
 23 24  2  0  0  0  0
 23 50  1  0  0  0  0
 24 51  1  0  0  0  0
 25 26  1  0  0  0  0
 26 52  1  0  0  0  0
 26 53  1  0  0  0  0
 26 54  1  0  0  0  0
 27 28  1  0  0  0  0
 28 55  1  0  0  0  0
 28 56  1  0  0  0  0
 28 57  1  0  0  0  0
M  END
>  <Activity>
7.69897

>  <set>
1

>  <Min_dist>
999.9

>  <Avg_dist>
999.9

$$$$
3-13N
 Wcorina  11170919223D 1   1.00000     0.00000              
CORINA evaluation license 3.46 0067  05.08.2008
 54 57  0  0  0  0  0  0  0  0999 V2000
   -0.0168    1.3906    0.0097 C   0  0  0  0  0  0  0  0  0  0  0  0
    0.0021   -0.0041    0.0020 C   0  0  0  0  0  0  0  0  0  0  0  0
    1.2130   -0.6824   -0.0132 C   0  0  0  0  0  0  0  0  0  0  0  0
    2.4034    0.0156   -0.0208 C   0  0  0  0  0  0  0  0  0  0  0  0
    2.3953    1.4121   -0.0132 C   0  0  0  0  0  0  0  0  0  0  0  0
    1.1673    2.0961    0.0022 C   0  0  0  0  0  0  0  0  0  0  0  0
    3.7672    1.9386   -0.0234 C   0  0  0  0  0  0  0  0  0  0  0  0
    4.0795    3.1107   -0.0201 O   0  0  0  0  0  0  0  0  0  0  0  0
    4.7203    0.7684   -0.0388 C   0  0  0  0  0  0  0  0  0  0  0  0
    3.8294   -0.4814   -0.0370 C   0  0  0  0  0  0  0  0  0  0  0  0
    5.5820    0.8032   -1.3026 C   0  0  0  0  0  0  0  0  0  0  0  0
    6.4152    2.0878   -1.3185 C   0  0  0  0  0  0  0  0  0  0  0  0
    7.3193    2.0883   -2.5533 C   0  0  0  0  0  0  0  0  0  0  0  0
    8.1993    0.9133   -2.5176 N   0  0  0  0  0  0  0  0  0  0  0  0
    7.4229   -0.3328   -2.5494 C   0  0  0  0  0  0  0  0  0  0  0  0
    6.5218   -0.4055   -1.3145 C   0  0  0  0  0  0  0  0  0  0  0  0
    9.1757    0.9533   -3.6145 C   0  0  0  0  0  0  0  0  0  0  0  0
   10.2084   -0.1245   -3.4072 C   0  0  0  0  0  0  0  0  0  0  0  0
   10.0088   -1.3846   -3.9394 C   0  0  0  0  0  0  0  0  0  0  0  0
   10.9561   -2.3732   -3.7493 C   0  0  0  0  0  0  0  0  0  0  0  0
   12.1033   -2.1015   -3.0273 C   0  0  0  0  0  0  0  0  0  0  0  0
   12.3033   -0.8412   -2.4959 C   0  0  0  0  0  0  0  0  0  0  0  0
   11.3580    0.1486   -2.6897 C   0  0  0  0  0  0  0  0  0  0  0  0
   -1.1644   -0.6984    0.0099 O   0  0  0  0  0  0  0  0  0  0  0  0
   -1.0707   -2.1243    0.0013 C   0  0  0  0  0  0  0  0  0  0  0  0
   -1.2038    2.0544    0.0189 O   0  0  0  0  0  0  0  0  0  0  0  0
   -1.1485    3.4823    0.0264 C   0  0  0  0  0  0  0  0  0  0  0  0
    1.2236   -1.7623   -0.0187 H   0  0  0  0  0  0  0  0  0  0  0  0
    1.1516    3.1760    0.0081 H   0  0  0  0  0  0  0  0  0  0  0  0
    5.3512    0.7836    0.8499 H   0  0  0  0  0  0  0  0  0  0  0  0
    4.0271   -1.0810    0.8515 H   0  0  0  0  0  0  0  0  0  0  0  0
    4.0101   -1.0714   -0.9355 H   0  0  0  0  0  0  0  0  0  0  0  0
    4.9394    0.7749   -2.1825 H   0  0  0  0  0  0  0  0  0  0  0  0
    5.7514    2.9517   -1.3532 H   0  0  0  0  0  0  0  0  0  0  0  0
    7.0282    2.1351   -0.4186 H   0  0  0  0  0  0  0  0  0  0  0  0
    6.7051    2.0549   -3.4532 H   0  0  0  0  0  0  0  0  0  0  0  0
    7.9242    2.9950   -2.5601 H   0  0  0  0  0  0  0  0  0  0  0  0
    6.8082   -0.3548   -3.4493 H   0  0  0  0  0  0  0  0  0  0  0  0
    8.1030   -1.1845   -2.5534 H   0  0  0  0  0  0  0  0  0  0  0  0
    7.1366   -0.3974   -0.4145 H   0  0  0  0  0  0  0  0  0  0  0  0
    5.9342   -1.3230   -1.3464 H   0  0  0  0  0  0  0  0  0  0  0  0
    8.6639    0.7886   -4.5626 H   0  0  0  0  0  0  0  0  0  0  0  0
    9.6649    1.9272   -3.6300 H   0  0  0  0  0  0  0  0  0  0  0  0
    9.1126   -1.5968   -4.5035 H   0  0  0  0  0  0  0  0  0  0  0  0
   10.7999   -3.3578   -4.1645 H   0  0  0  0  0  0  0  0  0  0  0  0
   12.8431   -2.8741   -2.8782 H   0  0  0  0  0  0  0  0  0  0  0  0
   13.1994   -0.6291   -1.9316 H   0  0  0  0  0  0  0  0  0  0  0  0
   11.5160    1.1344   -2.2777 H   0  0  0  0  0  0  0  0  0  0  0  0
   -0.5253   -2.4579    0.8841 H   0  0  0  0  0  0  0  0  0  0  0  0
   -2.0723   -2.5543    0.0089 H   0  0  0  0  0  0  0  0  0  0  0  0
   -0.5430   -2.4483   -0.8957 H   0  0  0  0  0  0  0  0  0  0  0  0
   -2.1613    3.8851    0.0334 H   0  0  0  0  0  0  0  0  0  0  0  0
   -0.6167    3.8207    0.9157 H   0  0  0  0  0  0  0  0  0  0  0  0
   -0.6251    3.8303   -0.8642 H   0  0  0  0  0  0  0  0  0  0  0  0
  1  2  2  0  0  0  0
  1  6  1  0  0  0  0
  1 26  1  0  0  0  0
  2  3  1  0  0  0  0
  2 24  1  0  0  0  0
  3  4  2  0  0  0  0
  3 28  1  0  0  0  0
  4  5  1  0  0  0  0
  4 10  1  0  0  0  0
  5  6  2  0  0  0  0
  5  7  1  0  0  0  0
  6 29  1  0  0  0  0
  7  8  2  0  0  0  0
  7  9  1  0  0  0  0
  9 10  1  0  0  0  0
  9 11  1  0  0  0  0
  9 30  1  0  0  0  0
 10 31  1  0  0  0  0
 10 32  1  0  0  0  0
 11 12  1  0  0  0  0
 11 16  1  0  0  0  0
 11 33  1  0  0  0  0
 12 13  1  0  0  0  0
 12 34  1  0  0  0  0
 12 35  1  0  0  0  0
 13 14  1  0  0  0  0
 13 36  1  0  0  0  0
 13 37  1  0  0  0  0
 14 15  1  0  0  0  0
 14 17  1  0  0  0  0
 15 16  1  0  0  0  0
 15 38  1  0  0  0  0
 15 39  1  0  0  0  0
 16 40  1  0  0  0  0
 16 41  1  0  0  0  0
 17 18  1  0  0  0  0
 17 42  1  0  0  0  0
 17 43  1  0  0  0  0
 18 19  2  0  0  0  0
 18 23  1  0  0  0  0
 19 20  1  0  0  0  0
 19 44  1  0  0  0  0
 20 21  2  0  0  0  0
 20 45  1  0  0  0  0
 21 22  1  0  0  0  0
 21 46  1  0  0  0  0
 22 23  2  0  0  0  0
 22 47  1  0  0  0  0
 23 48  1  0  0  0  0
 24 25  1  0  0  0  0
 25 49  1  0  0  0  0
 25 50  1  0  0  0  0
 25 51  1  0  0  0  0
 26 27  1  0  0  0  0
 27 52  1  0  0  0  0
 27 53  1  0  0  0  0
 27 54  1  0  0  0  0
M  END
>  <Activity>
5.48149

>  <set>
1

>  <Min_dist>
999.9

>  <Avg_dist>
999.9

$$$$
3-13O
 Wcorina  11170919223D 1   1.00000     0.00000              
CORINA evaluation license 3.46 0067  05.08.2008
 60 63  0  0  0  0  0  0  0  0999 V2000
   -0.0187    1.5258    0.0104 C   0  0  0  0  0  0  0  0  0  0  0  0
    0.0021   -0.0041    0.0020 C   0  0  0  0  0  0  0  0  0  0  0  0
    0.6063   -0.5004   -1.3144 C   0  0  0  0  0  0  0  0  0  0  0  0
    0.6806   -2.0288   -1.2918 C   0  0  0  0  0  0  0  0  0  0  0  0
    1.5071   -2.4633   -0.1585 N   0  0  0  0  0  0  0  0  0  0  0  0
    0.9214   -2.0388    1.1194 C   0  0  0  0  0  0  0  0  0  0  0  0
    0.8544   -0.5107    1.1688 C   0  0  0  0  0  0  0  0  0  0  0  0
    1.7148   -3.9173   -0.1853 C   0  0  0  0  0  0  0  0  0  0  0  0
    2.7568   -4.2948    0.8358 C   0  0  0  0  0  0  0  0  0  0  0  0
    2.3774   -4.6055    2.1282 C   0  0  0  0  0  0  0  0  0  0  0  0
    3.3332   -4.9517    3.0649 C   0  0  0  0  0  0  0  0  0  0  0  0
    4.6685   -4.9876    2.7091 C   0  0  0  0  0  0  0  0  0  0  0  0
    5.0479   -4.6777    1.4164 C   0  0  0  0  0  0  0  0  0  0  0  0
    4.0916   -4.3357    0.4786 C   0  0  0  0  0  0  0  0  0  0  0  0
    1.0039    1.9031    0.0027 H   0  0  0  0  0  0  0  0  0  0  0  0
   -0.5459    1.8868   -0.8726 H   0  0  0  0  0  0  0  0  0  0  0  0
   -1.0152   -0.3827    0.1015 H   0  0  0  0  0  0  0  0  0  0  0  0
   -0.0200   -0.1787   -2.1465 H   0  0  0  0  0  0  0  0  0  0  0  0
    1.6088   -0.0891   -1.4326 H   0  0  0  0  0  0  0  0  0  0  0  0
   -0.3236   -2.4396   -1.1875 H   0  0  0  0  0  0  0  0  0  0  0  0
    1.1236   -2.3847   -2.2220 H   0  0  0  0  0  0  0  0  0  0  0  0
   -0.0839   -2.4496    1.2124 H   0  0  0  0  0  0  0  0  0  0  0  0
    1.5394   -2.4019    1.9406 H   0  0  0  0  0  0  0  0  0  0  0  0
    1.8608   -0.0995    1.0897 H   0  0  0  0  0  0  0  0  0  0  0  0
    0.4053   -0.1964    2.1109 H   0  0  0  0  0  0  0  0  0  0  0  0
    0.7776   -4.4225    0.0481 H   0  0  0  0  0  0  0  0  0  0  0  0
    2.0524   -4.2179   -1.1772 H   0  0  0  0  0  0  0  0  0  0  0  0
    1.3341   -4.5775    2.4062 H   0  0  0  0  0  0  0  0  0  0  0  0
    3.0368   -5.1939    4.0748 H   0  0  0  0  0  0  0  0  0  0  0  0
    5.4153   -5.2574    3.4411 H   0  0  0  0  0  0  0  0  0  0  0  0
    6.0912   -4.7055    1.1385 H   0  0  0  0  0  0  0  0  0  0  0  0
    4.3877   -4.0972   -0.5322 H   0  0  0  0  0  0  0  0  0  0  0  0
   -0.7348    2.0192    1.2692 C   0  0  0  0  0  0  0  0  0  0  0  0
   -0.7556    3.5490    1.2776 C   0  0  0  0  0  0  0  0  0  0  0  0
    0.6456    4.0901    1.4263 C   0  0  0  0  0  0  0  0  0  0  0  0
    1.5645    3.9069    0.6561 O   0  0  0  0  0  0  0  0  0  0  0  0
    0.7037    4.8773    2.6658 C   0  0  0  0  0  0  0  0  0  0  0  0
    1.7790    5.5779    3.2392 C   0  0  0  0  0  0  0  0  0  0  0  0
    1.6065    6.2586    4.4254 C   0  0  0  0  0  0  0  0  0  0  0  0
    0.3636    6.2534    5.0583 C   0  0  0  0  0  0  0  0  0  0  0  0
   -0.7002    5.5626    4.4946 C   0  0  0  0  0  0  0  0  0  0  0  0
   -0.5366    4.8779    3.3077 C   0  0  0  0  0  0  0  0  0  0  0  0
   -1.7574    1.6419    1.2770 H   0  0  0  0  0  0  0  0  0  0  0  0
   -0.2076    1.6581    2.1523 H   0  0  0  0  0  0  0  0  0  0  0  0
    2.7418    5.5826    2.7499 H   0  0  0  0  0  0  0  0  0  0  0  0
   -1.6610    5.5605    4.9878 H   0  0  0  0  0  0  0  0  0  0  0  0
   -1.5222    4.0636    2.5037 C   0  0  0  0  0  0  0  0  0  0  0  0
   -1.1049    6.8761    6.8196 C   0  0  0  0  0  0  0  0  0  0  0  0
    0.1943    6.9240    6.2264 O   0  0  0  0  0  0  0  0  0  0  0  0
   -1.3677    5.8405    7.0356 H   0  0  0  0  0  0  0  0  0  0  0  0
   -1.1030    7.4512    7.7455 H   0  0  0  0  0  0  0  0  0  0  0  0
   -1.8349    7.3000    6.1300 H   0  0  0  0  0  0  0  0  0  0  0  0
    3.8922    6.8987    4.2759 C   0  0  0  0  0  0  0  0  0  0  0  0
    2.6483    6.9358    4.9784 O   0  0  0  0  0  0  0  0  0  0  0  0
    4.2285    5.8658    4.1869 H   0  0  0  0  0  0  0  0  0  0  0  0
    3.7607    7.3250    3.2814 H   0  0  0  0  0  0  0  0  0  0  0  0
    4.6361    7.4772    4.8237 H   0  0  0  0  0  0  0  0  0  0  0  0
   -1.2102    3.9250    0.3611 H   0  0  0  0  0  0  0  0  0  0  0  0
   -2.3563    4.6903    2.1879 H   0  0  0  0  0  0  0  0  0  0  0  0
   -1.8867    3.2248    3.0966 H   0  0  0  0  0  0  0  0  0  0  0  0
  1  2  1  0  0  0  0
  1 15  1  0  0  0  0
  1 16  1  0  0  0  0
  1 33  1  0  0  0  0
  2  3  1  0  0  0  0
  2  7  1  0  0  0  0
  2 17  1  0  0  0  0
  3  4  1  0  0  0  0
  3 18  1  0  0  0  0
  3 19  1  0  0  0  0
  4  5  1  0  0  0  0
  4 20  1  0  0  0  0
  4 21  1  0  0  0  0
  5  6  1  0  0  0  0
  5  8  1  0  0  0  0
  6  7  1  0  0  0  0
  6 22  1  0  0  0  0
  6 23  1  0  0  0  0
  7 24  1  0  0  0  0
  7 25  1  0  0  0  0
  8  9  1  0  0  0  0
  8 26  1  0  0  0  0
  8 27  1  0  0  0  0
  9 10  1  0  0  0  0
  9 14  2  0  0  0  0
 10 11  2  0  0  0  0
 10 28  1  0  0  0  0
 11 12  1  0  0  0  0
 11 29  1  0  0  0  0
 12 13  2  0  0  0  0
 12 30  1  0  0  0  0
 13 14  1  0  0  0  0
 13 31  1  0  0  0  0
 14 32  1  0  0  0  0
 33 34  1  0  0  0  0
 33 43  1  0  0  0  0
 33 44  1  0  0  0  0
 34 35  1  0  0  0  0
 34 47  1  0  0  0  0
 34 58  1  0  0  0  0
 35 36  2  0  0  0  0
 35 37  1  0  0  0  0
 37 38  2  0  0  0  0
 37 42  1  0  0  0  0
 38 39  1  0  0  0  0
 38 45  1  0  0  0  0
 39 40  2  0  0  0  0
 39 54  1  0  0  0  0
 40 41  1  0  0  0  0
 40 49  1  0  0  0  0
 41 42  2  0  0  0  0
 41 46  1  0  0  0  0
 42 47  1  0  0  0  0
 47 59  1  0  0  0  0
 47 60  1  0  0  0  0
 48 49  1  0  0  0  0
 48 50  1  0  0  0  0
 48 51  1  0  0  0  0
 48 52  1  0  0  0  0
 53 54  1  0  0  0  0
 53 55  1  0  0  0  0
 53 56  1  0  0  0  0
 53 57  1  0  0  0  0
M  END
>  <Activity>
7.52288

>  <set>
1

>  <Min_dist>
999.9

>  <Avg_dist>
999.9

$$$$
3-15A
 Wcorina  11170919223D 1   1.00000     0.00000              
CORINA evaluation license 3.46 0067  05.08.2008
 57 60  0  0  0  0  0  0  0  0999 V2000
    4.1247   -3.1494    2.6556 C   0  0  0  0  0  0  0  0  0  0  0  0
    5.1644   -2.5688    3.3819 C   0  0  0  0  0  0  0  0  0  0  0  0
    5.7082   -1.3596    2.9711 C   0  0  0  0  0  0  0  0  0  0  0  0
    5.2259   -0.7248    1.8447 C   0  0  0  0  0  0  0  0  0  0  0  0
    4.1852   -1.2977    1.1106 C   0  0  0  0  0  0  0  0  0  0  0  0
    3.6366   -2.5224    1.5292 C   0  0  0  0  0  0  0  0  0  0  0  0
    3.8365   -0.4533   -0.0404 C   0  0  0  0  0  0  0  0  0  0  0  0
    2.9731   -0.6880   -0.8594 O   0  0  0  0  0  0  0  0  0  0  0  0
    4.7386    0.7567   -0.0269 C   0  0  0  0  0  0  0  0  0  0  0  0
    5.6415    0.5767    1.2012 C   0  0  0  0  0  0  0  0  0  0  0  0
    5.5820    0.8032   -1.3026 C   0  0  0  0  0  0  0  0  0  0  0  0
    6.3808    2.0360   -1.3167 N   0  0  0  0  0  0  0  0  0  0  0  0
    7.4642    1.9497   -2.3042 C   0  0  0  0  0  0  0  0  0  0  0  0
    8.3597    3.1855   -2.1902 C   0  0  0  0  0  0  0  0  0  0  0  0
    7.5202    4.4425   -2.4345 C   0  3  0  0  0  0  0  0  0  0  0  0
    7.1152    4.4191   -3.4462 H   0  0  0  0  0  0  0  0  0  0  0  0
    6.3705    4.4832   -1.4240 C   0  0  0  0  0  0  0  0  0  0  0  0
    5.5327    3.2098   -1.5602 C   0  0  0  0  0  0  0  0  0  0  0  0
    8.3973    5.6844   -2.2635 C   0  0  0  0  0  0  0  0  0  0  0  0
    7.6032    6.9136   -2.6234 C   0  0  0  0  0  0  0  0  0  0  0  0
    6.8771    7.5764   -1.6516 C   0  0  0  0  0  0  0  0  0  0  0  0
    6.1487    8.7039   -1.9817 C   0  0  0  0  0  0  0  0  0  0  0  0
    6.1467    9.1689   -3.2835 C   0  0  0  0  0  0  0  0  0  0  0  0
    6.8735    8.5066   -4.2551 C   0  0  0  0  0  0  0  0  0  0  0  0
    7.6054    7.3816   -3.9241 C   0  0  0  0  0  0  0  0  0  0  0  0
    5.6444   -3.1865    4.4913 O   0  0  0  0  0  0  0  0  0  0  0  0
    6.7097   -2.5356    5.1866 C   0  0  0  0  0  0  0  0  0  0  0  0
    3.5962   -4.3369    3.0556 O   0  0  0  0  0  0  0  0  0  0  0  0
    2.5338   -4.8735    2.2648 C   0  0  0  0  0  0  0  0  0  0  0  0
    6.5129   -0.9130    3.5362 H   0  0  0  0  0  0  0  0  0  0  0  0
    2.8315   -2.9727    0.9675 H   0  0  0  0  0  0  0  0  0  0  0  0
    4.1474    1.6674    0.0693 H   0  0  0  0  0  0  0  0  0  0  0  0
    5.4953    1.4023    1.8977 H   0  0  0  0  0  0  0  0  0  0  0  0
    6.6860    0.5258    0.8938 H   0  0  0  0  0  0  0  0  0  0  0  0
    6.2463   -0.0605   -1.3307 H   0  0  0  0  0  0  0  0  0  0  0  0
    4.9259    0.7854   -2.1728 H   0  0  0  0  0  0  0  0  0  0  0  0
    8.0560    1.0538   -2.1167 H   0  0  0  0  0  0  0  0  0  0  0  0
    7.0389    1.9006   -3.3066 H   0  0  0  0  0  0  0  0  0  0  0  0
    8.7963    3.2277   -1.1924 H   0  0  0  0  0  0  0  0  0  0  0  0
    9.1547    3.1287   -2.9338 H   0  0  0  0  0  0  0  0  0  0  0  0
    6.7758    4.5459   -0.4141 H   0  0  0  0  0  0  0  0  0  0  0  0
    5.7443    5.3536   -1.6201 H   0  0  0  0  0  0  0  0  0  0  0  0
    5.1164    3.1548   -2.5661 H   0  0  0  0  0  0  0  0  0  0  0  0
    4.7216    3.2292   -0.8322 H   0  0  0  0  0  0  0  0  0  0  0  0
    8.7278    5.7558   -1.2273 H   0  0  0  0  0  0  0  0  0  0  0  0
    9.2659    5.6086   -2.9176 H   0  0  0  0  0  0  0  0  0  0  0  0
    6.8787    7.2131   -0.6345 H   0  0  0  0  0  0  0  0  0  0  0  0
    5.5809    9.2214   -1.2226 H   0  0  0  0  0  0  0  0  0  0  0  0
    5.5770   10.0494   -3.5415 H   0  0  0  0  0  0  0  0  0  0  0  0
    6.8717    8.8697   -5.2722 H   0  0  0  0  0  0  0  0  0  0  0  0
    8.1762    6.8663   -4.6824 H   0  0  0  0  0  0  0  0  0  0  0  0
    6.3789   -1.5517    5.5191 H   0  0  0  0  0  0  0  0  0  0  0  0
    6.9980   -3.1334    6.0512 H   0  0  0  0  0  0  0  0  0  0  0  0
    7.5648   -2.4252    4.5197 H   0  0  0  0  0  0  0  0  0  0  0  0
    1.7001   -4.1715    2.2518 H   0  0  0  0  0  0  0  0  0  0  0  0
    2.8862   -5.0379    1.2465 H   0  0  0  0  0  0  0  0  0  0  0  0
    2.2048   -5.8204    2.6927 H   0  0  0  0  0  0  0  0  0  0  0  0
  1  2  2  0  0  0  0
  1  6  1  0  0  0  0
  1 28  1  0  0  0  0
  2  3  1  0  0  0  0
  2 26  1  0  0  0  0
  3  4  2  0  0  0  0
  3 30  1  0  0  0  0
  4  5  1  0  0  0  0
  4 10  1  0  0  0  0
  5  6  2  0  0  0  0
  5  7  1  0  0  0  0
  6 31  1  0  0  0  0
  7  8  2  0  0  0  0
  7  9  1  0  0  0  0
  9 10  1  0  0  0  0
  9 11  1  0  0  0  0
  9 32  1  0  0  0  0
 10 33  1  0  0  0  0
 10 34  1  0  0  0  0
 11 12  1  0  0  0  0
 11 35  1  0  0  0  0
 11 36  1  0  0  0  0
 12 13  1  0  0  0  0
 12 18  1  0  0  0  0
 13 14  1  0  0  0  0
 13 37  1  0  0  0  0
 13 38  1  0  0  0  0
 14 15  1  0  0  0  0
 14 39  1  0  0  0  0
 14 40  1  0  0  0  0
 15 16  1  0  0  0  0
 15 17  1  0  0  0  0
 15 19  1  0  0  0  0
 17 18  1  0  0  0  0
 17 41  1  0  0  0  0
 17 42  1  0  0  0  0
 18 43  1  0  0  0  0
 18 44  1  0  0  0  0
 19 20  1  0  0  0  0
 19 45  1  0  0  0  0
 19 46  1  0  0  0  0
 20 21  2  0  0  0  0
 20 25  1  0  0  0  0
 21 22  1  0  0  0  0
 21 47  1  0  0  0  0
 22 23  2  0  0  0  0
 22 48  1  0  0  0  0
 23 24  1  0  0  0  0
 23 49  1  0  0  0  0
 24 25  2  0  0  0  0
 24 50  1  0  0  0  0
 25 51  1  0  0  0  0
 26 27  1  0  0  0  0
 27 52  1  0  0  0  0
 27 53  1  0  0  0  0
 27 54  1  0  0  0  0
 28 29  1  0  0  0  0
 29 55  1  0  0  0  0
 29 56  1  0  0  0  0
 29 57  1  0  0  0  0
M  CHG  1  15   1
M  END
>  <Activity>
6.31876

>  <set>
1

>  <Min_dist>
999.9

>  <Avg_dist>
999.9

$$$$
3-16A
 Wcorina  11170919223D 1   1.00000     0.00000              
CORINA evaluation license 3.46 0067  05.08.2008
 60 63  0  0  0  0  0  0  0  0999 V2000
    2.4751   -2.5782    2.6904 C   0  0  0  0  0  0  0  0  0  0  0  0
    3.5038   -2.0954    3.4992 C   0  0  0  0  0  0  0  0  0  0  0  0
    4.2397   -0.9882    3.1004 C   0  0  0  0  0  0  0  0  0  0  0  0
    3.9601   -0.3587    1.9046 C   0  0  0  0  0  0  0  0  0  0  0  0
    2.9321   -0.8343    1.0875 C   0  0  0  0  0  0  0  0  0  0  0  0
    2.1887   -1.9559    1.4942 C   0  0  0  0  0  0  0  0  0  0  0  0
    2.8142   -0.0154   -0.1269 C   0  0  0  0  0  0  0  0  0  0  0  0
    2.0140   -0.1828   -1.0230 O   0  0  0  0  0  0  0  0  0  0  0  0
    3.8610    1.0701   -0.0661 C   0  0  0  0  0  0  0  0  0  0  0  0
    4.6049    0.8437    1.2572 C   0  0  0  0  0  0  0  0  0  0  0  0
    4.8269    0.9417   -1.2458 C   0  0  0  0  0  0  0  0  0  0  0  0
    5.7861    2.1337   -1.2517 C   0  0  0  0  0  0  0  0  0  0  0  0
    6.8280    1.9466   -2.3580 C   0  0  0  0  0  0  0  0  0  0  0  0
    7.7468    3.1697   -2.3989 C   0  0  0  0  0  0  0  0  0  0  0  0
    6.9479    4.3754   -2.6530 N   0  0  0  0  0  0  0  0  0  0  0  0
    5.9721    4.6019   -1.5793 C   0  0  0  0  0  0  0  0  0  0  0  0
    5.0003    3.4215   -1.5139 C   0  0  0  0  0  0  0  0  0  0  0  0
    7.8110    5.5498   -2.8364 C   0  0  0  0  0  0  0  0  0  0  0  0
    7.0177    6.6617   -3.4731 C   0  0  0  0  0  0  0  0  0  0  0  0
    6.6985    6.6013   -4.8165 C   0  0  0  0  0  0  0  0  0  0  0  0
    5.9707    7.6214   -5.4007 C   0  0  0  0  0  0  0  0  0  0  0  0
    5.5620    8.7014   -4.6411 C   0  0  0  0  0  0  0  0  0  0  0  0
    5.8805    8.7614   -3.2971 C   0  0  0  0  0  0  0  0  0  0  0  0
    6.6043    7.7395   -2.7121 C   0  0  0  0  0  0  0  0  0  0  0  0
    7.1441    5.4238   -5.6447 C   0  0  0  0  0  0  0  0  0  0  0  0
    3.7851   -2.7084    4.6773 O   0  0  0  0  0  0  0  0  0  0  0  0
    4.8514   -2.1608    5.4552 C   0  0  0  0  0  0  0  0  0  0  0  0
    1.7582   -3.6665    3.0793 O   0  0  0  0  0  0  0  0  0  0  0  0
    0.7194   -4.1064    2.2021 C   0  0  0  0  0  0  0  0  0  0  0  0
    5.0352   -0.6170    3.7295 H   0  0  0  0  0  0  0  0  0  0  0  0
    1.3920   -2.3305    0.8687 H   0  0  0  0  0  0  0  0  0  0  0  0
    3.3876    2.0519   -0.0700 H   0  0  0  0  0  0  0  0  0  0  0  0
    4.4990    1.7172    1.9005 H   0  0  0  0  0  0  0  0  0  0  0  0
    5.6593    0.6451    1.0649 H   0  0  0  0  0  0  0  0  0  0  0  0
    5.3966    0.0174   -1.1499 H   0  0  0  0  0  0  0  0  0  0  0  0
    4.2619    0.9253   -2.1778 H   0  0  0  0  0  0  0  0  0  0  0  0
    6.2879    2.2022   -0.2865 H   0  0  0  0  0  0  0  0  0  0  0  0
    7.4193    1.0539   -2.1538 H   0  0  0  0  0  0  0  0  0  0  0  0
    6.3237    1.8380   -3.3182 H   0  0  0  0  0  0  0  0  0  0  0  0
    8.2611    3.2697   -1.4431 H   0  0  0  0  0  0  0  0  0  0  0  0
    8.4810    3.0460   -3.1950 H   0  0  0  0  0  0  0  0  0  0  0  0
    6.4948    4.6951   -0.6273 H   0  0  0  0  0  0  0  0  0  0  0  0
    5.4173    5.5184   -1.7801 H   0  0  0  0  0  0  0  0  0  0  0  0
    4.4673    3.3361   -2.4609 H   0  0  0  0  0  0  0  0  0  0  0  0
    4.2858    3.5826   -0.7067 H   0  0  0  0  0  0  0  0  0  0  0  0
    8.1862    5.8798   -1.8677 H   0  0  0  0  0  0  0  0  0  0  0  0
    8.6500    5.2871   -3.4807 H   0  0  0  0  0  0  0  0  0  0  0  0
    5.7219    7.5746   -6.4506 H   0  0  0  0  0  0  0  0  0  0  0  0
    4.9941    9.4986   -5.0976 H   0  0  0  0  0  0  0  0  0  0  0  0
    5.5614    9.6054   -2.7036 H   0  0  0  0  0  0  0  0  0  0  0  0
    6.8499    7.7845   -1.6614 H   0  0  0  0  0  0  0  0  0  0  0  0
    6.3931    4.6357   -5.5895 H   0  0  0  0  0  0  0  0  0  0  0  0
    7.2684    5.7353   -6.6818 H   0  0  0  0  0  0  0  0  0  0  0  0
    8.0932    5.0487   -5.2617 H   0  0  0  0  0  0  0  0  0  0  0  0
    4.6207   -1.1267    5.7109 H   0  0  0  0  0  0  0  0  0  0  0  0
    4.9708   -2.7431    6.3688 H   0  0  0  0  0  0  0  0  0  0  0  0
    5.7761   -2.1950    4.8791 H   0  0  0  0  0  0  0  0  0  0  0  0
   -0.0096   -3.3066    2.0724 H   0  0  0  0  0  0  0  0  0  0  0  0
    1.1475   -4.3682    1.2345 H   0  0  0  0  0  0  0  0  0  0  0  0
    0.2280   -4.9801    2.6303 H   0  0  0  0  0  0  0  0  0  0  0  0
  1  2  2  0  0  0  0
  1  6  1  0  0  0  0
  1 28  1  0  0  0  0
  2  3  1  0  0  0  0
  2 26  1  0  0  0  0
  3  4  2  0  0  0  0
  3 30  1  0  0  0  0
  4  5  1  0  0  0  0
  4 10  1  0  0  0  0
  5  6  2  0  0  0  0
  5  7  1  0  0  0  0
  6 31  1  0  0  0  0
  7  8  2  0  0  0  0
  7  9  1  0  0  0  0
  9 10  1  0  0  0  0
  9 11  1  0  0  0  0
  9 32  1  0  0  0  0
 10 33  1  0  0  0  0
 10 34  1  0  0  0  0
 11 12  1  0  0  0  0
 11 35  1  0  0  0  0
 11 36  1  0  0  0  0
 12 13  1  0  0  0  0
 12 17  1  0  0  0  0
 12 37  1  0  0  0  0
 13 14  1  0  0  0  0
 13 38  1  0  0  0  0
 13 39  1  0  0  0  0
 14 15  1  0  0  0  0
 14 40  1  0  0  0  0
 14 41  1  0  0  0  0
 15 16  1  0  0  0  0
 15 18  1  0  0  0  0
 16 17  1  0  0  0  0
 16 42  1  0  0  0  0
 16 43  1  0  0  0  0
 17 44  1  0  0  0  0
 17 45  1  0  0  0  0
 18 19  1  0  0  0  0
 18 46  1  0  0  0  0
 18 47  1  0  0  0  0
 19 20  2  0  0  0  0
 19 24  1  0  0  0  0
 20 21  1  0  0  0  0
 20 25  1  0  0  0  0
 21 22  2  0  0  0  0
 21 48  1  0  0  0  0
 22 23  1  0  0  0  0
 22 49  1  0  0  0  0
 23 24  2  0  0  0  0
 23 50  1  0  0  0  0
 24 51  1  0  0  0  0
 25 52  1  0  0  0  0
 25 53  1  0  0  0  0
 25 54  1  0  0  0  0
 26 27  1  0  0  0  0
 27 55  1  0  0  0  0
 27 56  1  0  0  0  0
 27 57  1  0  0  0  0
 28 29  1  0  0  0  0
 29 58  1  0  0  0  0
 29 59  1  0  0  0  0
 29 60  1  0  0  0  0
M  END
>  <Activity>
8

>  <set>
1

>  <Min_dist>
999.9

>  <Avg_dist>
999.9

$$$$
3-16B
 Wcorina  11170919223D 1   1.00000     0.00000              
CORINA evaluation license 3.46 0067  05.08.2008
 60 63  0  0  0  0  0  0  0  0999 V2000
    3.7506   -2.9811    2.6646 C   0  0  0  0  0  0  0  0  0  0  0  0
    4.7449   -2.3945    3.4475 C   0  0  0  0  0  0  0  0  0  0  0  0
    5.3430   -1.2106    3.0386 C   0  0  0  0  0  0  0  0  0  0  0  0
    4.9597   -0.6069    1.8583 C   0  0  0  0  0  0  0  0  0  0  0  0
    3.9651   -1.1861    1.0673 C   0  0  0  0  0  0  0  0  0  0  0  0
    3.3614   -2.3852    1.4842 C   0  0  0  0  0  0  0  0  0  0  0  0
    3.7211   -0.3763   -0.1343 C   0  0  0  0  0  0  0  0  0  0  0  0
    2.9168   -0.6238   -1.0079 O   0  0  0  0  0  0  0  0  0  0  0  0
    4.6447    0.8168   -0.0934 C   0  0  0  0  0  0  0  0  0  0  0  0
    5.4492    0.6635    1.2047 C   0  0  0  0  0  0  0  0  0  0  0  0
    5.5820    0.8032   -1.3026 C   0  0  0  0  0  0  0  0  0  0  0  0
    6.4140    2.0872   -1.3173 C   0  0  0  0  0  0  0  0  0  0  0  0
    7.4522    2.0113   -2.4402 C   0  0  0  0  0  0  0  0  0  0  0  0
    8.2403    3.3223   -2.4892 C   0  0  0  0  0  0  0  0  0  0  0  0
    7.3183    4.4406   -2.7254 N   0  0  0  0  0  0  0  0  0  0  0  0
    6.3413    4.5625   -1.6358 C   0  0  0  0  0  0  0  0  0  0  0  0
    5.4966    3.2886   -1.5614 C   0  0  0  0  0  0  0  0  0  0  0  0
    8.0537    5.6978   -2.9162 C   0  0  0  0  0  0  0  0  0  0  0  0
    7.1056    6.7666   -3.3955 C   0  0  0  0  0  0  0  0  0  0  0  0
    6.4421    7.5626   -2.4809 C   0  0  0  0  0  0  0  0  0  0  0  0
    5.5722    8.5431   -2.9207 C   0  0  0  0  0  0  0  0  0  0  0  0
    5.3664    8.7276   -4.2749 C   0  0  0  0  0  0  0  0  0  0  0  0
    6.0307    7.9319   -5.1898 C   0  0  0  0  0  0  0  0  0  0  0  0
    6.9036    6.9546   -4.7503 C   0  0  0  0  0  0  0  0  0  0  0  0
    4.8481    9.4104   -1.9234 C   0  0  0  0  0  0  0  0  0  0  0  0
    5.1276   -2.9816    4.6101 O   0  0  0  0  0  0  0  0  0  0  0  0
    6.1512   -2.3263    5.3616 C   0  0  0  0  0  0  0  0  0  0  0  0
    3.1691   -4.1441    3.0632 O   0  0  0  0  0  0  0  0  0  0  0  0
    2.1580   -4.6886    2.2128 C   0  0  0  0  0  0  0  0  0  0  0  0
    6.1122   -0.7592    3.6476 H   0  0  0  0  0  0  0  0  0  0  0  0
    2.5914   -2.8402    0.8788 H   0  0  0  0  0  0  0  0  0  0  0  0
    4.0671    1.7409   -0.0727 H   0  0  0  0  0  0  0  0  0  0  0  0
    5.2685    1.5155    1.8601 H   0  0  0  0  0  0  0  0  0  0  0  0
    6.5125    0.5828    0.9790 H   0  0  0  0  0  0  0  0  0  0  0  0
    6.2457   -0.0590   -1.2382 H   0  0  0  0  0  0  0  0  0  0  0  0
    4.9934    0.7412   -2.2179 H   0  0  0  0  0  0  0  0  0  0  0  0
    6.9211    2.2036   -0.3596 H   0  0  0  0  0  0  0  0  0  0  0  0
    8.1348    1.1832   -2.2493 H   0  0  0  0  0  0  0  0  0  0  0  0
    6.9468    1.8548   -3.3932 H   0  0  0  0  0  0  0  0  0  0  0  0
    8.7565    3.4713   -1.5408 H   0  0  0  0  0  0  0  0  0  0  0  0
    8.9707    3.2769   -3.2969 H   0  0  0  0  0  0  0  0  0  0  0  0
    6.8665    4.7057   -0.6915 H   0  0  0  0  0  0  0  0  0  0  0  0
    5.6926    5.4180   -1.8238 H   0  0  0  0  0  0  0  0  0  0  0  0
    4.9604    3.1521   -2.5006 H   0  0  0  0  0  0  0  0  0  0  0  0
    4.7820    3.3731   -0.7427 H   0  0  0  0  0  0  0  0  0  0  0  0
    8.4994    6.0052   -1.9702 H   0  0  0  0  0  0  0  0  0  0  0  0
    8.8395    5.5503   -3.6571 H   0  0  0  0  0  0  0  0  0  0  0  0
    6.6030    7.4185   -1.4228 H   0  0  0  0  0  0  0  0  0  0  0  0
    4.6863    9.4931   -4.6184 H   0  0  0  0  0  0  0  0  0  0  0  0
    5.8696    8.0758   -6.2480 H   0  0  0  0  0  0  0  0  0  0  0  0
    7.4254    6.3355   -5.4651 H   0  0  0  0  0  0  0  0  0  0  0  0
    5.4476   10.2950   -1.7083 H   0  0  0  0  0  0  0  0  0  0  0  0
    3.8868    9.7149   -2.3372 H   0  0  0  0  0  0  0  0  0  0  0  0
    4.6862    8.8487   -1.0035 H   0  0  0  0  0  0  0  0  0  0  0  0
    6.3615   -2.8986    6.2651 H   0  0  0  0  0  0  0  0  0  0  0  0
    7.0559   -2.2550    4.7578 H   0  0  0  0  0  0  0  0  0  0  0  0
    5.8170   -1.3255    5.6350 H   0  0  0  0  0  0  0  0  0  0  0  0
    1.7782   -5.6138    2.6463 H   0  0  0  0  0  0  0  0  0  0  0  0
    1.3424   -3.9724    2.1134 H   0  0  0  0  0  0  0  0  0  0  0  0
    2.5821   -4.8950    1.2302 H   0  0  0  0  0  0  0  0  0  0  0  0
  1  2  2  0  0  0  0
  1  6  1  0  0  0  0
  1 28  1  0  0  0  0
  2  3  1  0  0  0  0
  2 26  1  0  0  0  0
  3  4  2  0  0  0  0
  3 30  1  0  0  0  0
  4  5  1  0  0  0  0
  4 10  1  0  0  0  0
  5  6  2  0  0  0  0
  5  7  1  0  0  0  0
  6 31  1  0  0  0  0
  7  8  2  0  0  0  0
  7  9  1  0  0  0  0
  9 10  1  0  0  0  0
  9 11  1  0  0  0  0
  9 32  1  0  0  0  0
 10 33  1  0  0  0  0
 10 34  1  0  0  0  0
 11 12  1  0  0  0  0
 11 35  1  0  0  0  0
 11 36  1  0  0  0  0
 12 13  1  0  0  0  0
 12 17  1  0  0  0  0
 12 37  1  0  0  0  0
 13 14  1  0  0  0  0
 13 38  1  0  0  0  0
 13 39  1  0  0  0  0
 14 15  1  0  0  0  0
 14 40  1  0  0  0  0
 14 41  1  0  0  0  0
 15 16  1  0  0  0  0
 15 18  1  0  0  0  0
 16 17  1  0  0  0  0
 16 42  1  0  0  0  0
 16 43  1  0  0  0  0
 17 44  1  0  0  0  0
 17 45  1  0  0  0  0
 18 19  1  0  0  0  0
 18 46  1  0  0  0  0
 18 47  1  0  0  0  0
 19 20  2  0  0  0  0
 19 24  1  0  0  0  0
 20 21  1  0  0  0  0
 20 48  1  0  0  0  0
 21 22  2  0  0  0  0
 21 25  1  0  0  0  0
 22 23  1  0  0  0  0
 22 49  1  0  0  0  0
 23 24  2  0  0  0  0
 23 50  1  0  0  0  0
 24 51  1  0  0  0  0
 25 52  1  0  0  0  0
 25 53  1  0  0  0  0
 25 54  1  0  0  0  0
 26 27  1  0  0  0  0
 27 55  1  0  0  0  0
 27 56  1  0  0  0  0
 27 57  1  0  0  0  0
 28 29  1  0  0  0  0
 29 58  1  0  0  0  0
 29 59  1  0  0  0  0
 29 60  1  0  0  0  0
M  END
>  <Activity>
8.69897

>  <set>
1

>  <Min_dist>
999.9

>  <Avg_dist>
999.9

$$$$
3-16C
 Wcorina  11170919223D 1   1.00000     0.00000              
CORINA evaluation license 3.46 0067  05.08.2008
 60 63  0  0  0  0  0  0  0  0999 V2000
    3.7506   -2.9811    2.6646 C   0  0  0  0  0  0  0  0  0  0  0  0
    4.7449   -2.3945    3.4475 C   0  0  0  0  0  0  0  0  0  0  0  0
    5.3430   -1.2106    3.0386 C   0  0  0  0  0  0  0  0  0  0  0  0
    4.9597   -0.6069    1.8583 C   0  0  0  0  0  0  0  0  0  0  0  0
    3.9651   -1.1861    1.0673 C   0  0  0  0  0  0  0  0  0  0  0  0
    3.3614   -2.3852    1.4842 C   0  0  0  0  0  0  0  0  0  0  0  0
    3.7211   -0.3763   -0.1343 C   0  0  0  0  0  0  0  0  0  0  0  0
    2.9168   -0.6238   -1.0079 O   0  0  0  0  0  0  0  0  0  0  0  0
    4.6447    0.8168   -0.0934 C   0  0  0  0  0  0  0  0  0  0  0  0
    5.4492    0.6635    1.2047 C   0  0  0  0  0  0  0  0  0  0  0  0
    5.5820    0.8032   -1.3026 C   0  0  0  0  0  0  0  0  0  0  0  0
    6.4140    2.0872   -1.3173 C   0  0  0  0  0  0  0  0  0  0  0  0
    7.4522    2.0113   -2.4402 C   0  0  0  0  0  0  0  0  0  0  0  0
    8.2403    3.3223   -2.4892 C   0  0  0  0  0  0  0  0  0  0  0  0
    7.3183    4.4406   -2.7254 N   0  0  0  0  0  0  0  0  0  0  0  0
    6.3413    4.5625   -1.6358 C   0  0  0  0  0  0  0  0  0  0  0  0
    5.4966    3.2886   -1.5614 C   0  0  0  0  0  0  0  0  0  0  0  0
    8.0537    5.6978   -2.9162 C   0  0  0  0  0  0  0  0  0  0  0  0
    7.1056    6.7666   -3.3955 C   0  0  0  0  0  0  0  0  0  0  0  0
    6.4420    7.5628   -2.4808 C   0  0  0  0  0  0  0  0  0  0  0  0
    5.5723    8.5431   -2.9205 C   0  0  0  0  0  0  0  0  0  0  0  0
    5.3664    8.7276   -4.2749 C   0  0  0  0  0  0  0  0  0  0  0  0
    6.0306    7.9321   -5.1896 C   0  0  0  0  0  0  0  0  0  0  0  0
    6.9037    6.9546   -4.7501 C   0  0  0  0  0  0  0  0  0  0  0  0
    4.4174    9.7957   -4.7542 C   0  0  0  0  0  0  0  0  0  0  0  0
    5.1276   -2.9816    4.6101 O   0  0  0  0  0  0  0  0  0  0  0  0
    6.1512   -2.3263    5.3616 C   0  0  0  0  0  0  0  0  0  0  0  0
    3.1691   -4.1441    3.0632 O   0  0  0  0  0  0  0  0  0  0  0  0
    2.1580   -4.6886    2.2128 C   0  0  0  0  0  0  0  0  0  0  0  0
    6.1122   -0.7592    3.6476 H   0  0  0  0  0  0  0  0  0  0  0  0
    2.5914   -2.8402    0.8788 H   0  0  0  0  0  0  0  0  0  0  0  0
    4.0671    1.7409   -0.0727 H   0  0  0  0  0  0  0  0  0  0  0  0
    5.2685    1.5155    1.8601 H   0  0  0  0  0  0  0  0  0  0  0  0
    6.5125    0.5828    0.9790 H   0  0  0  0  0  0  0  0  0  0  0  0
    6.2457   -0.0590   -1.2382 H   0  0  0  0  0  0  0  0  0  0  0  0
    4.9934    0.7412   -2.2179 H   0  0  0  0  0  0  0  0  0  0  0  0
    6.9211    2.2036   -0.3596 H   0  0  0  0  0  0  0  0  0  0  0  0
    8.1348    1.1832   -2.2493 H   0  0  0  0  0  0  0  0  0  0  0  0
    6.9468    1.8548   -3.3932 H   0  0  0  0  0  0  0  0  0  0  0  0
    8.7565    3.4713   -1.5408 H   0  0  0  0  0  0  0  0  0  0  0  0
    8.9707    3.2769   -3.2969 H   0  0  0  0  0  0  0  0  0  0  0  0
    6.8665    4.7057   -0.6915 H   0  0  0  0  0  0  0  0  0  0  0  0
    5.6926    5.4180   -1.8238 H   0  0  0  0  0  0  0  0  0  0  0  0
    4.9604    3.1521   -2.5006 H   0  0  0  0  0  0  0  0  0  0  0  0
    4.7820    3.3731   -0.7427 H   0  0  0  0  0  0  0  0  0  0  0  0
    8.4994    6.0052   -1.9702 H   0  0  0  0  0  0  0  0  0  0  0  0
    8.8395    5.5503   -3.6571 H   0  0  0  0  0  0  0  0  0  0  0  0
    6.6029    7.4186   -1.4226 H   0  0  0  0  0  0  0  0  0  0  0  0
    5.0533    9.1647   -2.2058 H   0  0  0  0  0  0  0  0  0  0  0  0
    5.8695    8.0760   -6.2478 H   0  0  0  0  0  0  0  0  0  0  0  0
    7.4255    6.3355   -5.4648 H   0  0  0  0  0  0  0  0  0  0  0  0
    4.9623   10.7291   -4.8953 H   0  0  0  0  0  0  0  0  0  0  0  0
    3.9723    9.4882   -5.7005 H   0  0  0  0  0  0  0  0  0  0  0  0
    3.6313    9.9423   -4.0135 H   0  0  0  0  0  0  0  0  0  0  0  0
    7.0559   -2.2550    4.7578 H   0  0  0  0  0  0  0  0  0  0  0  0
    5.8170   -1.3255    5.6350 H   0  0  0  0  0  0  0  0  0  0  0  0
    6.3615   -2.8986    6.2651 H   0  0  0  0  0  0  0  0  0  0  0  0
    1.3424   -3.9724    2.1134 H   0  0  0  0  0  0  0  0  0  0  0  0
    2.5821   -4.8950    1.2302 H   0  0  0  0  0  0  0  0  0  0  0  0
    1.7782   -5.6138    2.6463 H   0  0  0  0  0  0  0  0  0  0  0  0
  1  2  2  0  0  0  0
  1  6  1  0  0  0  0
  1 28  1  0  0  0  0
  2  3  1  0  0  0  0
  2 26  1  0  0  0  0
  3  4  2  0  0  0  0
  3 30  1  0  0  0  0
  4  5  1  0  0  0  0
  4 10  1  0  0  0  0
  5  6  2  0  0  0  0
  5  7  1  0  0  0  0
  6 31  1  0  0  0  0
  7  8  2  0  0  0  0
  7  9  1  0  0  0  0
  9 10  1  0  0  0  0
  9 11  1  0  0  0  0
  9 32  1  0  0  0  0
 10 33  1  0  0  0  0
 10 34  1  0  0  0  0
 11 12  1  0  0  0  0
 11 35  1  0  0  0  0
 11 36  1  0  0  0  0
 12 13  1  0  0  0  0
 12 17  1  0  0  0  0
 12 37  1  0  0  0  0
 13 14  1  0  0  0  0
 13 38  1  0  0  0  0
 13 39  1  0  0  0  0
 14 15  1  0  0  0  0
 14 40  1  0  0  0  0
 14 41  1  0  0  0  0
 15 16  1  0  0  0  0
 15 18  1  0  0  0  0
 16 17  1  0  0  0  0
 16 42  1  0  0  0  0
 16 43  1  0  0  0  0
 17 44  1  0  0  0  0
 17 45  1  0  0  0  0
 18 19  1  0  0  0  0
 18 46  1  0  0  0  0
 18 47  1  0  0  0  0
 19 20  2  0  0  0  0
 19 24  1  0  0  0  0
 20 21  1  0  0  0  0
 20 48  1  0  0  0  0
 21 22  2  0  0  0  0
 21 49  1  0  0  0  0
 22 23  1  0  0  0  0
 22 25  1  0  0  0  0
 23 24  2  0  0  0  0
 23 50  1  0  0  0  0
 24 51  1  0  0  0  0
 25 52  1  0  0  0  0
 25 53  1  0  0  0  0
 25 54  1  0  0  0  0
 26 27  1  0  0  0  0
 27 55  1  0  0  0  0
 27 56  1  0  0  0  0
 27 57  1  0  0  0  0
 28 29  1  0  0  0  0
 29 58  1  0  0  0  0
 29 59  1  0  0  0  0
 29 60  1  0  0  0  0
M  END
>  <Activity>
7.39794

>  <set>
1

>  <Min_dist>
999.9

>  <Avg_dist>
999.9

$$$$
3-16D
 Wcorina  11170919223D 1   1.00000     0.00000              
CORINA evaluation license 3.46 0067  05.08.2008
 59 62  0  0  0  0  0  0  0  0999 V2000
    4.0202   -2.4369    3.5360 C   0  0  0  0  0  0  0  0  0  0  0  0
    5.0802   -1.8174    4.1979 C   0  0  0  0  0  0  0  0  0  0  0  0
    5.6650   -0.6792    3.6601 C   0  0  0  0  0  0  0  0  0  0  0  0
    5.2036   -0.1537    2.4705 C   0  0  0  0  0  0  0  0  0  0  0  0
    4.1428   -0.7664    1.8000 C   0  0  0  0  0  0  0  0  0  0  0  0
    3.5527   -1.9190    2.3472 C   0  0  0  0  0  0  0  0  0  0  0  0
    3.8221   -0.0398    0.5636 C   0  0  0  0  0  0  0  0  0  0  0  0
    2.9502   -0.3318   -0.2275 O   0  0  0  0  0  0  0  0  0  0  0  0
    4.7655    1.1327    0.4485 C   0  0  0  0  0  0  0  0  0  0  0  0
    5.6631    1.0555    1.6911 C   0  0  0  0  0  0  0  0  0  0  0  0
    5.6085    1.0119   -0.8226 C   0  0  0  0  0  0  0  0  0  0  0  0
    6.4724    2.2645   -0.9825 C   0  0  0  0  0  0  0  0  0  0  0  0
    7.4155    2.0867   -2.1756 C   0  0  0  0  0  0  0  0  0  0  0  0
    8.2338    3.3656   -2.3677 C   0  0  0  0  0  0  0  0  0  0  0  0
    7.3279    4.4974   -2.6014 N   0  0  0  0  0  0  0  0  0  0  0  0
    6.4444    4.7171   -1.4491 C   0  0  0  0  0  0  0  0  0  0  0  0
    5.5727    3.4786   -1.2295 C   0  0  0  0  0  0  0  0  0  0  0  0
    8.0809    5.7159   -2.9273 C   0  0  0  0  0  0  0  0  0  0  0  0
    7.1468    6.7412   -3.5166 C   0  0  0  0  0  0  0  0  0  0  0  0
    6.6985    6.6013   -4.8165 C   0  0  0  0  0  0  0  0  0  0  0  0
    5.8415    7.5420   -5.3572 C   0  0  0  0  0  0  0  0  0  0  0  0
    5.4328    8.6219   -4.5977 C   0  0  0  0  0  0  0  0  0  0  0  0
    5.8805    8.7613   -3.2970 C   0  0  0  0  0  0  0  0  0  0  0  0
    6.7338    7.8187   -2.7551 C   0  0  0  0  0  0  0  0  0  0  0  0
    7.1362    5.4447   -5.6299 N   0  3  0  0  0  0  0  0  0  0  0  0
    6.8275    5.3758   -6.8062 O   0  0  0  0  0  0  0  0  0  0  0  0
    7.8051    4.5620   -5.1231 O   0  5  0  0  0  0  0  0  0  0  0  0
    5.5399   -2.3277    5.3688 O   0  0  0  0  0  0  0  0  0  0  0  0
    6.6280   -1.6426    5.9923 C   0  0  0  0  0  0  0  0  0  0  0  0
    3.4515   -3.5553    4.0607 O   0  0  0  0  0  0  0  0  0  0  0  0
    2.3703   -4.1374    3.3297 C   0  0  0  0  0  0  0  0  0  0  0  0
    6.4853   -0.2022    4.1757 H   0  0  0  0  0  0  0  0  0  0  0  0
    2.7319   -2.3994    1.8354 H   0  0  0  0  0  0  0  0  0  0  0  0
    4.2062    2.0683    0.4442 H   0  0  0  0  0  0  0  0  0  0  0  0
    5.5464    1.9562    2.2939 H   0  0  0  0  0  0  0  0  0  0  0  0
    6.7048    0.9357    1.3937 H   0  0  0  0  0  0  0  0  0  0  0  0
    6.2508    0.1342   -0.7506 H   0  0  0  0  0  0  0  0  0  0  0  0
    4.9512    0.9113   -1.6863 H   0  0  0  0  0  0  0  0  0  0  0  0
    7.0572    2.4217   -0.0762 H   0  0  0  0  0  0  0  0  0  0  0  0
    8.0876    1.2496   -1.9867 H   0  0  0  0  0  0  0  0  0  0  0  0
    6.8317    1.8897   -3.0747 H   0  0  0  0  0  0  0  0  0  0  0  0
    8.8278    3.5545   -1.4736 H   0  0  0  0  0  0  0  0  0  0  0  0
    8.8962    3.2475   -3.2253 H   0  0  0  0  0  0  0  0  0  0  0  0
    7.0469    4.8996   -0.5592 H   0  0  0  0  0  0  0  0  0  0  0  0
    5.8072    5.5807   -1.6395 H   0  0  0  0  0  0  0  0  0  0  0  0
    4.9599    3.3035   -2.1138 H   0  0  0  0  0  0  0  0  0  0  0  0
    4.9282    3.6359   -0.3647 H   0  0  0  0  0  0  0  0  0  0  0  0
    8.5344    6.1162   -2.0205 H   0  0  0  0  0  0  0  0  0  0  0  0
    8.8618    5.4781   -3.6496 H   0  0  0  0  0  0  0  0  0  0  0  0
    5.4918    7.4331   -6.3732 H   0  0  0  0  0  0  0  0  0  0  0  0
    4.7640    9.3571   -5.0202 H   0  0  0  0  0  0  0  0  0  0  0  0
    5.5615    9.6054   -2.7037 H   0  0  0  0  0  0  0  0  0  0  0  0
    7.0806    7.9256   -1.7379 H   0  0  0  0  0  0  0  0  0  0  0  0
    6.8965   -2.1530    6.9172 H   0  0  0  0  0  0  0  0  0  0  0  0
    7.4856   -1.6345    5.3196 H   0  0  0  0  0  0  0  0  0  0  0  0
    6.3318   -0.6177    6.2157 H   0  0  0  0  0  0  0  0  0  0  0  0
    2.0093   -5.0206    3.8567 H   0  0  0  0  0  0  0  0  0  0  0  0
    1.5613   -3.4125    3.2389 H   0  0  0  0  0  0  0  0  0  0  0  0
    2.7156   -4.4230    2.3361 H   0  0  0  0  0  0  0  0  0  0  0  0
  1  2  2  0  0  0  0
  1  6  1  0  0  0  0
  1 30  1  0  0  0  0
  2  3  1  0  0  0  0
  2 28  1  0  0  0  0
  3  4  2  0  0  0  0
  3 32  1  0  0  0  0
  4  5  1  0  0  0  0
  4 10  1  0  0  0  0
  5  6  2  0  0  0  0
  5  7  1  0  0  0  0
  6 33  1  0  0  0  0
  7  8  2  0  0  0  0
  7  9  1  0  0  0  0
  9 10  1  0  0  0  0
  9 11  1  0  0  0  0
  9 34  1  0  0  0  0
 10 35  1  0  0  0  0
 10 36  1  0  0  0  0
 11 12  1  0  0  0  0
 11 37  1  0  0  0  0
 11 38  1  0  0  0  0
 12 13  1  0  0  0  0
 12 17  1  0  0  0  0
 12 39  1  0  0  0  0
 13 14  1  0  0  0  0
 13 40  1  0  0  0  0
 13 41  1  0  0  0  0
 14 15  1  0  0  0  0
 14 42  1  0  0  0  0
 14 43  1  0  0  0  0
 15 16  1  0  0  0  0
 15 18  1  0  0  0  0
 16 17  1  0  0  0  0
 16 44  1  0  0  0  0
 16 45  1  0  0  0  0
 17 46  1  0  0  0  0
 17 47  1  0  0  0  0
 18 19  1  0  0  0  0
 18 48  1  0  0  0  0
 18 49  1  0  0  0  0
 19 20  2  0  0  0  0
 19 24  1  0  0  0  0
 20 21  1  0  0  0  0
 20 25  1  0  0  0  0
 21 22  2  0  0  0  0
 21 50  1  0  0  0  0
 22 23  1  0  0  0  0
 22 51  1  0  0  0  0
 23 24  2  0  0  0  0
 23 52  1  0  0  0  0
 24 53  1  0  0  0  0
 25 26  2  0  0  0  0
 25 27  1  0  0  0  0
 28 29  1  0  0  0  0
 29 54  1  0  0  0  0
 29 55  1  0  0  0  0
 29 56  1  0  0  0  0
 30 31  1  0  0  0  0
 31 57  1  0  0  0  0
 31 58  1  0  0  0  0
 31 59  1  0  0  0  0
M  CHG  2  25   1  27  -1
M  END
>  <Activity>
6.79588

>  <set>
1

>  <Min_dist>
999.9

>  <Avg_dist>
999.9

$$$$
3-16F
 Wcorina  11170919223D 1   1.00000     0.00000              
CORINA evaluation license 3.46 0067  05.08.2008
 59 62  0  0  0  0  0  0  0  0999 V2000
    3.7506   -2.9811    2.6646 C   0  0  0  0  0  0  0  0  0  0  0  0
    4.7449   -2.3945    3.4475 C   0  0  0  0  0  0  0  0  0  0  0  0
    5.3430   -1.2106    3.0386 C   0  0  0  0  0  0  0  0  0  0  0  0
    4.9597   -0.6069    1.8583 C   0  0  0  0  0  0  0  0  0  0  0  0
    3.9651   -1.1861    1.0673 C   0  0  0  0  0  0  0  0  0  0  0  0
    3.3614   -2.3852    1.4842 C   0  0  0  0  0  0  0  0  0  0  0  0
    3.7211   -0.3763   -0.1343 C   0  0  0  0  0  0  0  0  0  0  0  0
    2.9168   -0.6238   -1.0079 O   0  0  0  0  0  0  0  0  0  0  0  0
    4.6447    0.8168   -0.0934 C   0  0  0  0  0  0  0  0  0  0  0  0
    5.4492    0.6635    1.2047 C   0  0  0  0  0  0  0  0  0  0  0  0
    5.5820    0.8032   -1.3026 C   0  0  0  0  0  0  0  0  0  0  0  0
    6.4140    2.0872   -1.3173 C   0  0  0  0  0  0  0  0  0  0  0  0
    7.4522    2.0113   -2.4402 C   0  0  0  0  0  0  0  0  0  0  0  0
    8.2403    3.3223   -2.4892 C   0  0  0  0  0  0  0  0  0  0  0  0
    7.3183    4.4406   -2.7254 N   0  0  0  0  0  0  0  0  0  0  0  0
    6.3413    4.5625   -1.6358 C   0  0  0  0  0  0  0  0  0  0  0  0
    5.4966    3.2886   -1.5614 C   0  0  0  0  0  0  0  0  0  0  0  0
    8.0537    5.6978   -2.9162 C   0  0  0  0  0  0  0  0  0  0  0  0
    7.1056    6.7666   -3.3955 C   0  0  0  0  0  0  0  0  0  0  0  0
    6.4420    7.5628   -2.4808 C   0  0  0  0  0  0  0  0  0  0  0  0
    5.5723    8.5431   -2.9205 C   0  0  0  0  0  0  0  0  0  0  0  0
    5.3664    8.7276   -4.2749 C   0  0  0  0  0  0  0  0  0  0  0  0
    6.0306    7.9321   -5.1896 C   0  0  0  0  0  0  0  0  0  0  0  0
    6.9037    6.9546   -4.7501 C   0  0  0  0  0  0  0  0  0  0  0  0
    4.4343    9.7767   -4.7457 N   0  3  0  0  0  0  0  0  0  0  0  0
    3.8488   10.4774   -3.9397 O   0  0  0  0  0  0  0  0  0  0  0  0
    4.2529    9.9393   -5.9391 O   0  5  0  0  0  0  0  0  0  0  0  0
    5.1276   -2.9816    4.6101 O   0  0  0  0  0  0  0  0  0  0  0  0
    6.1512   -2.3263    5.3616 C   0  0  0  0  0  0  0  0  0  0  0  0
    3.1691   -4.1441    3.0632 O   0  0  0  0  0  0  0  0  0  0  0  0
    2.1580   -4.6886    2.2128 C   0  0  0  0  0  0  0  0  0  0  0  0
    6.1122   -0.7592    3.6476 H   0  0  0  0  0  0  0  0  0  0  0  0
    2.5914   -2.8402    0.8788 H   0  0  0  0  0  0  0  0  0  0  0  0
    4.0671    1.7409   -0.0727 H   0  0  0  0  0  0  0  0  0  0  0  0
    5.2685    1.5155    1.8601 H   0  0  0  0  0  0  0  0  0  0  0  0
    6.5125    0.5828    0.9790 H   0  0  0  0  0  0  0  0  0  0  0  0
    6.2457   -0.0590   -1.2382 H   0  0  0  0  0  0  0  0  0  0  0  0
    4.9934    0.7412   -2.2179 H   0  0  0  0  0  0  0  0  0  0  0  0
    6.9211    2.2036   -0.3596 H   0  0  0  0  0  0  0  0  0  0  0  0
    8.1348    1.1832   -2.2493 H   0  0  0  0  0  0  0  0  0  0  0  0
    6.9468    1.8548   -3.3932 H   0  0  0  0  0  0  0  0  0  0  0  0
    8.7565    3.4713   -1.5408 H   0  0  0  0  0  0  0  0  0  0  0  0
    8.9707    3.2769   -3.2969 H   0  0  0  0  0  0  0  0  0  0  0  0
    6.8665    4.7057   -0.6915 H   0  0  0  0  0  0  0  0  0  0  0  0
    5.6926    5.4180   -1.8238 H   0  0  0  0  0  0  0  0  0  0  0  0
    4.9604    3.1521   -2.5006 H   0  0  0  0  0  0  0  0  0  0  0  0
    4.7820    3.3731   -0.7427 H   0  0  0  0  0  0  0  0  0  0  0  0
    8.4994    6.0052   -1.9702 H   0  0  0  0  0  0  0  0  0  0  0  0
    8.8395    5.5503   -3.6571 H   0  0  0  0  0  0  0  0  0  0  0  0
    6.6029    7.4186   -1.4226 H   0  0  0  0  0  0  0  0  0  0  0  0
    5.0533    9.1647   -2.2058 H   0  0  0  0  0  0  0  0  0  0  0  0
    5.8695    8.0759   -6.2478 H   0  0  0  0  0  0  0  0  0  0  0  0
    7.4254    6.3355   -5.4648 H   0  0  0  0  0  0  0  0  0  0  0  0
    6.3615   -2.8986    6.2651 H   0  0  0  0  0  0  0  0  0  0  0  0
    7.0559   -2.2550    4.7578 H   0  0  0  0  0  0  0  0  0  0  0  0
    5.8170   -1.3255    5.6350 H   0  0  0  0  0  0  0  0  0  0  0  0
    1.7782   -5.6138    2.6463 H   0  0  0  0  0  0  0  0  0  0  0  0
    1.3424   -3.9724    2.1134 H   0  0  0  0  0  0  0  0  0  0  0  0
    2.5821   -4.8950    1.2302 H   0  0  0  0  0  0  0  0  0  0  0  0
  1  2  2  0  0  0  0
  1  6  1  0  0  0  0
  1 30  1  0  0  0  0
  2  3  1  0  0  0  0
  2 28  1  0  0  0  0
  3  4  2  0  0  0  0
  3 32  1  0  0  0  0
  4  5  1  0  0  0  0
  4 10  1  0  0  0  0
  5  6  2  0  0  0  0
  5  7  1  0  0  0  0
  6 33  1  0  0  0  0
  7  8  2  0  0  0  0
  7  9  1  0  0  0  0
  9 10  1  0  0  0  0
  9 11  1  0  0  0  0
  9 34  1  0  0  0  0
 10 35  1  0  0  0  0
 10 36  1  0  0  0  0
 11 12  1  0  0  0  0
 11 37  1  0  0  0  0
 11 38  1  0  0  0  0
 12 13  1  0  0  0  0
 12 17  1  0  0  0  0
 12 39  1  0  0  0  0
 13 14  1  0  0  0  0
 13 40  1  0  0  0  0
 13 41  1  0  0  0  0
 14 15  1  0  0  0  0
 14 42  1  0  0  0  0
 14 43  1  0  0  0  0
 15 16  1  0  0  0  0
 15 18  1  0  0  0  0
 16 17  1  0  0  0  0
 16 44  1  0  0  0  0
 16 45  1  0  0  0  0
 17 46  1  0  0  0  0
 17 47  1  0  0  0  0
 18 19  1  0  0  0  0
 18 48  1  0  0  0  0
 18 49  1  0  0  0  0
 19 20  2  0  0  0  0
 19 24  1  0  0  0  0
 20 21  1  0  0  0  0
 20 50  1  0  0  0  0
 21 22  2  0  0  0  0
 21 51  1  0  0  0  0
 22 23  1  0  0  0  0
 22 25  1  0  0  0  0
 23 24  2  0  0  0  0
 23 52  1  0  0  0  0
 24 53  1  0  0  0  0
 25 26  2  0  0  0  0
 25 27  1  0  0  0  0
 28 29  1  0  0  0  0
 29 54  1  0  0  0  0
 29 55  1  0  0  0  0
 29 56  1  0  0  0  0
 30 31  1  0  0  0  0
 31 57  1  0  0  0  0
 31 58  1  0  0  0  0
 31 59  1  0  0  0  0
M  CHG  2  25   1  27  -1
M  END
>  <Activity>
7

>  <set>
1

>  <Min_dist>
999.9

>  <Avg_dist>
999.9

$$$$
3-16G
 Wcorina  11170919223D 1   1.00000     0.00000              
CORINA evaluation license 3.46 0067  05.08.2008
 63 66  0  0  0  0  0  0  0  0999 V2000
    3.7506   -2.9811    2.6646 C   0  0  0  0  0  0  0  0  0  0  0  0
    4.7449   -2.3945    3.4475 C   0  0  0  0  0  0  0  0  0  0  0  0
    5.3430   -1.2106    3.0386 C   0  0  0  0  0  0  0  0  0  0  0  0
    4.9597   -0.6069    1.8583 C   0  0  0  0  0  0  0  0  0  0  0  0
    3.9651   -1.1861    1.0673 C   0  0  0  0  0  0  0  0  0  0  0  0
    3.3614   -2.3852    1.4842 C   0  0  0  0  0  0  0  0  0  0  0  0
    3.7211   -0.3763   -0.1343 C   0  0  0  0  0  0  0  0  0  0  0  0
    2.9168   -0.6238   -1.0079 O   0  0  0  0  0  0  0  0  0  0  0  0
    4.6447    0.8168   -0.0934 C   0  0  0  0  0  0  0  0  0  0  0  0
    5.4492    0.6635    1.2047 C   0  0  0  0  0  0  0  0  0  0  0  0
    5.5820    0.8032   -1.3026 C   0  0  0  0  0  0  0  0  0  0  0  0
    6.4140    2.0872   -1.3173 C   0  0  0  0  0  0  0  0  0  0  0  0
    7.4522    2.0113   -2.4402 C   0  0  0  0  0  0  0  0  0  0  0  0
    8.2403    3.3223   -2.4892 C   0  0  0  0  0  0  0  0  0  0  0  0
    7.3183    4.4406   -2.7254 N   0  0  0  0  0  0  0  0  0  0  0  0
    6.3413    4.5625   -1.6358 C   0  0  0  0  0  0  0  0  0  0  0  0
    5.4966    3.2886   -1.5614 C   0  0  0  0  0  0  0  0  0  0  0  0
    8.0537    5.6978   -2.9162 C   0  0  0  0  0  0  0  0  0  0  0  0
    7.0911    6.7829   -3.4028 C   0  0  0  0  0  0  0  0  0  0  0  0
    7.8289    8.1209   -3.4823 C   0  0  0  0  0  0  0  0  0  0  0  0
    6.8663    9.2060   -3.9689 C   0  0  0  0  0  0  0  0  0  0  0  0
    6.3358    8.8330   -5.3547 C   0  0  0  0  0  0  0  0  0  0  0  0
    5.5980    7.4950   -5.2753 C   0  0  0  0  0  0  0  0  0  0  0  0
    6.5606    6.4099   -4.7886 C   0  0  0  0  0  0  0  0  0  0  0  0
    5.1276   -2.9816    4.6101 O   0  0  0  0  0  0  0  0  0  0  0  0
    6.1512   -2.3263    5.3616 C   0  0  0  0  0  0  0  0  0  0  0  0
    3.1691   -4.1441    3.0632 O   0  0  0  0  0  0  0  0  0  0  0  0
    2.1580   -4.6886    2.2128 C   0  0  0  0  0  0  0  0  0  0  0  0
    6.1122   -0.7592    3.6476 H   0  0  0  0  0  0  0  0  0  0  0  0
    2.5914   -2.8402    0.8788 H   0  0  0  0  0  0  0  0  0  0  0  0
    4.0671    1.7409   -0.0727 H   0  0  0  0  0  0  0  0  0  0  0  0
    5.2685    1.5155    1.8601 H   0  0  0  0  0  0  0  0  0  0  0  0
    6.5125    0.5828    0.9790 H   0  0  0  0  0  0  0  0  0  0  0  0
    6.2457   -0.0590   -1.2382 H   0  0  0  0  0  0  0  0  0  0  0  0
    4.9934    0.7412   -2.2179 H   0  0  0  0  0  0  0  0  0  0  0  0
    6.9211    2.2036   -0.3596 H   0  0  0  0  0  0  0  0  0  0  0  0
    8.1348    1.1832   -2.2493 H   0  0  0  0  0  0  0  0  0  0  0  0
    6.9468    1.8548   -3.3932 H   0  0  0  0  0  0  0  0  0  0  0  0
    8.7565    3.4713   -1.5408 H   0  0  0  0  0  0  0  0  0  0  0  0
    8.9707    3.2769   -3.2969 H   0  0  0  0  0  0  0  0  0  0  0  0
    6.8665    4.7057   -0.6915 H   0  0  0  0  0  0  0  0  0  0  0  0
    5.6926    5.4180   -1.8238 H   0  0  0  0  0  0  0  0  0  0  0  0
    4.9604    3.1521   -2.5006 H   0  0  0  0  0  0  0  0  0  0  0  0
    4.7820    3.3731   -0.7427 H   0  0  0  0  0  0  0  0  0  0  0  0
    8.4994    6.0052   -1.9702 H   0  0  0  0  0  0  0  0  0  0  0  0
    8.8395    5.5503   -3.6571 H   0  0  0  0  0  0  0  0  0  0  0  0
    6.2576    6.8685   -2.7057 H   0  0  0  0  0  0  0  0  0  0  0  0
    8.2068    8.3866   -2.4950 H   0  0  0  0  0  0  0  0  0  0  0  0
    8.6624    8.0354   -4.1795 H   0  0  0  0  0  0  0  0  0  0  0  0
    6.0328    9.2916   -3.2718 H   0  0  0  0  0  0  0  0  0  0  0  0
    7.3919   10.1592   -4.0255 H   0  0  0  0  0  0  0  0  0  0  0  0
    5.6500    9.6061   -5.7014 H   0  0  0  0  0  0  0  0  0  0  0  0
    7.1693    8.7475   -6.0519 H   0  0  0  0  0  0  0  0  0  0  0  0
    4.7645    7.5806   -4.5781 H   0  0  0  0  0  0  0  0  0  0  0  0
    5.2201    7.2293   -6.2625 H   0  0  0  0  0  0  0  0  0  0  0  0
    7.3941    6.3244   -5.4858 H   0  0  0  0  0  0  0  0  0  0  0  0
    6.0350    5.4567   -4.7320 H   0  0  0  0  0  0  0  0  0  0  0  0
    6.3615   -2.8986    6.2651 H   0  0  0  0  0  0  0  0  0  0  0  0
    7.0559   -2.2550    4.7578 H   0  0  0  0  0  0  0  0  0  0  0  0
    5.8170   -1.3255    5.6350 H   0  0  0  0  0  0  0  0  0  0  0  0
    1.3424   -3.9724    2.1134 H   0  0  0  0  0  0  0  0  0  0  0  0
    2.5821   -4.8950    1.2302 H   0  0  0  0  0  0  0  0  0  0  0  0
    1.7782   -5.6138    2.6463 H   0  0  0  0  0  0  0  0  0  0  0  0
  1  2  2  0  0  0  0
  1  6  1  0  0  0  0
  1 27  1  0  0  0  0
  2  3  1  0  0  0  0
  2 25  1  0  0  0  0
  3  4  2  0  0  0  0
  3 29  1  0  0  0  0
  4  5  1  0  0  0  0
  4 10  1  0  0  0  0
  5  6  2  0  0  0  0
  5  7  1  0  0  0  0
  6 30  1  0  0  0  0
  7  8  2  0  0  0  0
  7  9  1  0  0  0  0
  9 10  1  0  0  0  0
  9 11  1  0  0  0  0
  9 31  1  0  0  0  0
 10 32  1  0  0  0  0
 10 33  1  0  0  0  0
 11 12  1  0  0  0  0
 11 34  1  0  0  0  0
 11 35  1  0  0  0  0
 12 13  1  0  0  0  0
 12 17  1  0  0  0  0
 12 36  1  0  0  0  0
 13 14  1  0  0  0  0
 13 37  1  0  0  0  0
 13 38  1  0  0  0  0
 14 15  1  0  0  0  0
 14 39  1  0  0  0  0
 14 40  1  0  0  0  0
 15 16  1  0  0  0  0
 15 18  1  0  0  0  0
 16 17  1  0  0  0  0
 16 41  1  0  0  0  0
 16 42  1  0  0  0  0
 17 43  1  0  0  0  0
 17 44  1  0  0  0  0
 18 19  1  0  0  0  0
 18 45  1  0  0  0  0
 18 46  1  0  0  0  0
 19 20  1  0  0  0  0
 19 24  1  0  0  0  0
 19 47  1  0  0  0  0
 20 21  1  0  0  0  0
 20 48  1  0  0  0  0
 20 49  1  0  0  0  0
 21 22  1  0  0  0  0
 21 50  1  0  0  0  0
 21 51  1  0  0  0  0
 22 23  1  0  0  0  0
 22 52  1  0  0  0  0
 22 53  1  0  0  0  0
 23 24  1  0  0  0  0
 23 54  1  0  0  0  0
 23 55  1  0  0  0  0
 24 56  1  0  0  0  0
 24 57  1  0  0  0  0
 25 26  1  0  0  0  0
 26 58  1  0  0  0  0
 26 59  1  0  0  0  0
 26 60  1  0  0  0  0
 27 28  1  0  0  0  0
 28 61  1  0  0  0  0
 28 62  1  0  0  0  0
 28 63  1  0  0  0  0
M  END
>  <Activity>
8.05061

>  <set>
1

>  <Min_dist>
999.9

>  <Avg_dist>
999.9

$$$$
3-9
 Wcorina  11170919223D 1   1.00000     0.00000              
CORINA evaluation license 3.46 0067  05.08.2008
 49 52  0  0  0  0  0  0  0  0999 V2000
    3.7520   -2.9778    2.6727 C   0  0  0  0  0  0  0  0  0  0  0  0
    4.7395   -2.3958    3.4479 C   0  0  0  0  0  0  0  0  0  0  0  0
    5.3383   -1.2169    3.0419 C   0  0  0  0  0  0  0  0  0  0  0  0
    4.9564   -0.6113    1.8602 C   0  0  0  0  0  0  0  0  0  0  0  0
    3.9622   -1.1904    1.0714 C   0  0  0  0  0  0  0  0  0  0  0  0
    3.3603   -2.3863    1.4921 C   0  0  0  0  0  0  0  0  0  0  0  0
    3.7177   -0.3803   -0.1334 C   0  0  0  0  0  0  0  0  0  0  0  0
    2.9131   -0.6274   -1.0061 O   0  0  0  0  0  0  0  0  0  0  0  0
    4.6429    0.8118   -0.0927 C   0  0  0  0  0  0  0  0  0  0  0  0
    5.4469    0.6578    1.2056 C   0  0  0  0  0  0  0  0  0  0  0  0
    5.5804    0.7967   -1.3018 C   0  0  0  0  0  0  0  0  0  0  0  0
    6.4139    2.0796   -1.3169 C   0  0  0  0  0  0  0  0  0  0  0  0
    7.4522    2.0020   -2.4396 C   0  0  0  0  0  0  0  0  0  0  0  0
    8.2419    3.3120   -2.4889 C   0  0  0  0  0  0  0  0  0  0  0  0
    7.3213    4.4313   -2.7257 N   0  0  0  0  0  0  0  0  0  0  0  0
    6.3443    4.5549   -1.6364 C   0  0  0  0  0  0  0  0  0  0  0  0
    5.4980    3.2820   -1.5617 C   0  0  0  0  0  0  0  0  0  0  0  0
    8.0583    5.6876   -2.9169 C   0  0  0  0  0  0  0  0  0  0  0  0
    7.1115    6.7574   -3.3968 C   0  0  0  0  0  0  0  0  0  0  0  0
    6.4488    7.5547   -2.4825 C   0  0  0  0  0  0  0  0  0  0  0  0
    5.5803    8.5359   -2.9228 C   0  0  0  0  0  0  0  0  0  0  0  0
    5.3749    8.7201   -4.2773 C   0  0  0  0  0  0  0  0  0  0  0  0
    6.0383    7.9234   -5.1916 C   0  0  0  0  0  0  0  0  0  0  0  0
    6.9101    6.9450   -4.7515 C   0  0  0  0  0  0  0  0  0  0  0  0
    3.2904   -3.9005    2.9920 H   0  0  0  0  0  0  0  0  0  0  0  0
    5.0433   -2.8633    4.3729 H   0  0  0  0  0  0  0  0  0  0  0  0
    6.1079   -0.7673    3.6518 H   0  0  0  0  0  0  0  0  0  0  0  0
    2.5893   -2.8433    0.8896 H   0  0  0  0  0  0  0  0  0  0  0  0
    4.0664    1.7367   -0.0725 H   0  0  0  0  0  0  0  0  0  0  0  0
    5.2673    1.5104    1.8605 H   0  0  0  0  0  0  0  0  0  0  0  0
    6.5102    0.5759    0.9799 H   0  0  0  0  0  0  0  0  0  0  0  0
    6.2430   -0.0663   -1.2370 H   0  0  0  0  0  0  0  0  0  0  0  0
    4.9918    0.7350   -2.2171 H   0  0  0  0  0  0  0  0  0  0  0  0
    6.9210    2.1958   -0.3591 H   0  0  0  0  0  0  0  0  0  0  0  0
    8.1338    1.1732   -2.2483 H   0  0  0  0  0  0  0  0  0  0  0  0
    6.9468    1.8457   -3.3926 H   0  0  0  0  0  0  0  0  0  0  0  0
    8.7582    3.4608   -1.5405 H   0  0  0  0  0  0  0  0  0  0  0  0
    8.9724    3.2655   -3.2965 H   0  0  0  0  0  0  0  0  0  0  0  0
    6.8695    4.6978   -0.6920 H   0  0  0  0  0  0  0  0  0  0  0  0
    5.6967    5.4111   -1.8249 H   0  0  0  0  0  0  0  0  0  0  0  0
    4.9618    3.1459   -2.5008 H   0  0  0  0  0  0  0  0  0  0  0  0
    4.7834    3.3677   -0.7431 H   0  0  0  0  0  0  0  0  0  0  0  0
    8.5043    5.9948   -1.9710 H   0  0  0  0  0  0  0  0  0  0  0  0
    8.8440    5.5388   -3.6576 H   0  0  0  0  0  0  0  0  0  0  0  0
    6.6093    7.4108   -1.4243 H   0  0  0  0  0  0  0  0  0  0  0  0
    5.0620    9.1584   -2.2084 H   0  0  0  0  0  0  0  0  0  0  0  0
    4.6958    9.4863   -4.6212 H   0  0  0  0  0  0  0  0  0  0  0  0
    5.8776    8.0671   -6.2499 H   0  0  0  0  0  0  0  0  0  0  0  0
    7.4313    6.3251   -5.4659 H   0  0  0  0  0  0  0  0  0  0  0  0
  1  2  2  0  0  0  0
  1  6  1  0  0  0  0
  1 25  1  0  0  0  0
  2  3  1  0  0  0  0
  2 26  1  0  0  0  0
  3  4  2  0  0  0  0
  3 27  1  0  0  0  0
  4  5  1  0  0  0  0
  4 10  1  0  0  0  0
  5  6  2  0  0  0  0
  5  7  1  0  0  0  0
  6 28  1  0  0  0  0
  7  8  2  0  0  0  0
  7  9  1  0  0  0  0
  9 10  1  0  0  0  0
  9 11  1  0  0  0  0
  9 29  1  0  0  0  0
 10 30  1  0  0  0  0
 10 31  1  0  0  0  0
 11 12  1  0  0  0  0
 11 32  1  0  0  0  0
 11 33  1  0  0  0  0
 12 13  1  0  0  0  0
 12 17  1  0  0  0  0
 12 34  1  0  0  0  0
 13 14  1  0  0  0  0
 13 35  1  0  0  0  0
 13 36  1  0  0  0  0
 14 15  1  0  0  0  0
 14 37  1  0  0  0  0
 14 38  1  0  0  0  0
 15 16  1  0  0  0  0
 15 18  1  0  0  0  0
 16 17  1  0  0  0  0
 16 39  1  0  0  0  0
 16 40  1  0  0  0  0
 17 41  1  0  0  0  0
 17 42  1  0  0  0  0
 18 19  1  0  0  0  0
 18 43  1  0  0  0  0
 18 44  1  0  0  0  0
 19 20  2  0  0  0  0
 19 24  1  0  0  0  0
 20 21  1  0  0  0  0
 20 45  1  0  0  0  0
 21 22  2  0  0  0  0
 21 46  1  0  0  0  0
 22 23  1  0  0  0  0
 22 47  1  0  0  0  0
 23 24  2  0  0  0  0
 23 48  1  0  0  0  0
 24 49  1  0  0  0  0
M  END
>  <Activity>
6.82391

>  <set>
1

>  <Min_dist>
999.9

>  <Avg_dist>
999.9

$$$$
1-11
 Wcorina  11170919223D 1   1.00000     0.00000              
CORINA evaluation license 3.46 0067  05.08.2008
 46 49  0  0  0  0  0  0  0  0999 V2000
   -0.0167    1.3776    0.0096 C   0  0  0  0  0  0  0  0  0  0  0  0
    0.0021   -0.0041    0.0020 C   0  0  0  0  0  0  0  0  0  0  0  0
    1.2067   -0.6906   -0.0128 C   0  0  0  0  0  0  0  0  0  0  0  0
    2.3989    0.0147   -0.0204 C   0  0  0  0  0  0  0  0  0  0  0  0
    2.3798    1.4244   -0.0131 C   0  0  0  0  0  0  0  0  0  0  0  0
    1.1688    2.0968    0.0022 C   0  0  0  0  0  0  0  0  0  0  0  0
    3.7959    1.8479   -0.0238 C   0  0  0  0  0  0  0  0  0  0  0  0
    4.1925    2.9958   -0.0216 O   0  0  0  0  0  0  0  0  0  0  0  0
    4.5720    0.7492   -0.0364 N   0  0  0  0  0  0  0  0  0  0  0  0
    3.8260   -0.3703   -0.0353 C   0  0  0  0  0  0  0  0  0  0  0  0
    4.2535   -1.5070   -0.0443 O   0  0  0  0  0  0  0  0  0  0  0  0
    6.0368    0.7691   -0.0500 C   0  0  0  0  0  0  0  0  0  0  0  0
    6.5269    1.5041   -1.3006 C   0  0  0  0  0  0  0  0  0  0  0  0
    8.0555    1.5750   -1.2785 C   0  0  0  0  0  0  0  0  0  0  0  0
    8.4966    2.2816   -0.0692 N   0  0  0  0  0  0  0  0  0  0  0  0
    8.0781    1.5689    1.1446 C   0  0  0  0  0  0  0  0  0  0  0  0
    6.5502    1.4979    1.1949 C   0  0  0  0  0  0  0  0  0  0  0  0
    9.9506    2.4902   -0.0822 C   0  0  0  0  0  0  0  0  0  0  0  0
   10.3344    3.4226    1.0378 C   0  0  0  0  0  0  0  0  0  0  0  0
   10.6514    2.9133    2.2831 C   0  0  0  0  0  0  0  0  0  0  0  0
   11.0034    3.7686    3.3105 C   0  0  0  0  0  0  0  0  0  0  0  0
   11.0388    5.1331    3.0924 C   0  0  0  0  0  0  0  0  0  0  0  0
   10.7226    5.6424    1.8468 C   0  0  0  0  0  0  0  0  0  0  0  0
   10.3748    4.7868    0.8182 C   0  0  0  0  0  0  0  0  0  0  0  0
   -1.2726   -0.7564    0.0102 N   0  3  0  0  0  0  0  0  0  0  0  0
   -2.3331   -0.1576    0.0236 O   0  0  0  0  0  0  0  0  0  0  0  0
   -1.2609   -1.9744    0.0035 O   0  5  0  0  0  0  0  0  0  0  0  0
   -0.9613    1.9011    0.0169 H   0  0  0  0  0  0  0  0  0  0  0  0
    1.2153   -1.7705   -0.0179 H   0  0  0  0  0  0  0  0  0  0  0  0
    1.1481    3.1766    0.0082 H   0  0  0  0  0  0  0  0  0  0  0  0
[truncated: 196,726 more chars]
