# Supplementary material for: Choquet integral-based fuzzy molecular characterizations: when global definitions are computed from the dependency among atom/bond contributions (LOVIs/LOEIs)
Source: J Cheminform. 2018 Oct 25;10:51. doi: 10.1186/s13321-018-0306-7 (PMC6755596; doi:10.1186/s13321-018-0306-7)
Supplement: Supplementary file 6 — Additional file 6. Chemical datasets and projects to assess the performance between fuzzy and non-fuzzy QuBiLS-MIDAS descriptors. [file 13321_2018_306_MOESM6_ESM.zip › Suppl. Info. 6/bzr_corinaCOR3D.sdf]

MECLONAZEPAM
 Wcorina  11170919283D 1   1.00000     0.00000              
CORINA evaluation license 3.46 0067  05.08.2008
 35 37  0  0  0  0  0  0  0  0999 V2000
    0.0912    1.5411    0.2340 C   0  0  0  0  0  0
    0.0486    0.1566    0.2312 C   0  0  0  0  0  0
    1.2144   -0.5679    0.1427 C   0  0  0  0  0  0
    2.4540    0.0841    0.0544 C   0  0  0  0  0  0
    2.4941    1.4768    0.0584 C   0  0  0  0  0  0
    1.3001    2.1955    0.1483 C   0  0  0  0  0  0
    3.6712    2.2048   -0.0196 N   0  0  0  0  0  0
    4.7058    1.9063   -0.8020 C   0  0  0  0  0  0
    5.6649    2.6482   -0.8216 O   0  0  0  0  0  0
    4.7165    0.6722   -1.6623 C   0  0  0  0  0  0
    4.6696   -0.5072   -0.7990 N   0  0  0  0  0  0
    3.6600   -0.7535   -0.0401 C   0  0  0  0  0  0
    3.7164   -1.9707    0.8016 C   0  0  0  0  0  0
    3.7288   -3.2330    0.2079 C   0  0  0  0  0  0
    3.7813   -4.3631    0.9971 C   0  0  0  0  0  0
    3.8212   -4.2474    2.3756 C   0  0  0  0  0  0
    3.8087   -2.9997    2.9714 C   0  0  0  0  0  0
    3.7630   -1.8597    2.1922 C   0  0  0  0  0  0
    3.7557   -0.2935    2.9409 Cl  0  0  0  0  0  0
    3.4964    0.6804   -2.5854 C   0  0  0  0  0  0
   -1.2522   -0.5436    0.3241 N   0  3  0  0  0  0
   -2.2847    0.0976    0.4030 O   0  0  0  0  0  0
   -1.2900   -1.7611    0.3217 O   0  5  0  0  0  0
   -0.8254    2.1085    0.2990 H   0  0  0  0  0  0
    1.1756   -1.6472    0.1414 H   0  0  0  0  0  0
    1.3249    3.2752    0.1507 H   0  0  0  0  0  0
    3.7467    2.9937    0.5397 H   0  0  0  0  0  0
    5.6281    0.6514   -2.2595 H   0  0  0  0  0  0
    3.6971   -3.3253   -0.8677 H   0  0  0  0  0  0
    3.7910   -5.3406    0.5380 H   0  0  0  0  0  0
    3.8619   -5.1356    2.9887 H   0  0  0  0  0  0
    3.8396   -2.9160    4.0478 H   0  0  0  0  0  0
    3.5275    1.5655   -3.2208 H   0  0  0  0  0  0
    3.5057   -0.2143   -3.2079 H   0  0  0  0  0  0
    2.5867    0.6959   -1.9851 H   0  0  0  0  0  0
  1  2  1  0  0  0
  1  6  2  0  0  0
  1 24  1  0  0  0
  2  3  2  0  0  0
  2 21  1  0  0  0
  3  4  1  0  0  0
  3 25  1  0  0  0
  4  5  2  0  0  0
  4 12  1  0  0  0
  5  6  1  0  0  0
  5  7  1  0  0  0
  6 26  1  0  0  0
  7  8  1  0  0  0
  7 27  1  0  0  0
  8  9  2  0  0  0
  8 10  1  0  0  0
 10 11  1  0  0  0
 10 20  1  0  0  0
 10 28  1  0  0  0
 11 12  2  0  0  0
 12 13  1  0  0  0
 13 14  1  0  0  0
 13 18  2  0  0  0
 14 15  2  0  0  0
 14 29  1  0  0  0
 15 16  1  0  0  0
 15 30  1  0  0  0
 16 17  2  0  0  0
 16 31  1  0  0  0
 17 18  1  0  0  0
 17 32  1  0  0  0
 18 19  1  0  0  0
 20 33  1  0  0  0
 20 34  1  0  0  0
 20 35  1  0  0  0
 21 22  2  0  0  0
 21 23  1  0  0  0
M  CHG  2  21   1  23  -1
M  END
>  <Activity>
8.92082

>  <set>
1

>  <Min_dist>
999.9

>  <Avg_dist>
999.9

$$$$
RO05-4435
 Wcorina  11170919283D 1   1.00000     0.00000              
CORINA evaluation license 3.46 0067  05.08.2008
 32 34  0  0  0  0  0  0  0  0999 V2000
    0.0958    1.5473    0.2428 C   0  0  0  0  0  0
    0.0508    0.1628    0.2403 C   0  0  0  0  0  0
    1.2152   -0.5637    0.1489 C   0  0  0  0  0  0
    2.4557    0.0861    0.0580 C   0  0  0  0  0  0
    2.4982    1.4787    0.0617 C   0  0  0  0  0  0
    1.3056    2.1995    0.1540 C   0  0  0  0  0  0
    3.6763    2.2047   -0.0188 N   0  0  0  0  0  0
    4.7088    1.9044   -0.8034 C   0  0  0  0  0  0
    5.6691    2.6448   -0.8251 O   0  0  0  0  0  0
    4.7156    0.6702   -1.6636 C   0  0  0  0  0  0
    4.6686   -0.5091   -0.8002 N   0  0  0  0  0  0
    3.6601   -0.7535   -0.0390 C   0  0  0  0  0  0
    3.7159   -1.9707    0.8020 C   0  0  0  0  0  0
    3.7283   -3.2330    0.2079 C   0  0  0  0  0  0
    3.7803   -4.3632    0.9965 C   0  0  0  0  0  0
    3.8197   -4.2489    2.3754 C   0  0  0  0  0  0
    3.8078   -3.0024    2.9727 C   0  0  0  0  0  0
    3.7621   -1.8604    2.1939 C   0  0  0  0  0  0
    3.7565   -0.6420    2.7776 F   0  0  0  0  0  0
   -1.2509   -0.5352    0.3365 N   0  3  0  0  0  0
   -2.2822    0.1078    0.4178 O   0  0  0  0  0  0
   -1.2908   -1.7525    0.3343 O   0  5  0  0  0  0
   -0.8197    2.1162    0.3101 H   0  0  0  0  0  0
    1.1745   -1.6429    0.1475 H   0  0  0  0  0  0
    1.3323    3.2792    0.1558 H   0  0  0  0  0  0
    3.7544    2.9936    0.5402 H   0  0  0  0  0  0
    3.8450    0.6775   -2.3194 H   0  0  0  0  0  0
    5.6259    0.6479   -2.2628 H   0  0  0  0  0  0
    3.6969   -3.3249   -0.8677 H   0  0  0  0  0  0
    3.7899   -5.3405    0.5368 H   0  0  0  0  0  0
    3.8597   -5.1378    2.9875 H   0  0  0  0  0  0
    3.8388   -2.9200    4.0491 H   0  0  0  0  0  0
  1  2  1  0  0  0
  1  6  2  0  0  0
  1 23  1  0  0  0
  2  3  2  0  0  0
  2 20  1  0  0  0
  3  4  1  0  0  0
  3 24  1  0  0  0
  4  5  2  0  0  0
  4 12  1  0  0  0
  5  6  1  0  0  0
  5  7  1  0  0  0
  6 25  1  0  0  0
  7  8  1  0  0  0
  7 26  1  0  0  0
  8  9  2  0  0  0
  8 10  1  0  0  0
 10 11  1  0  0  0
 10 27  1  0  0  0
 10 28  1  0  0  0
 11 12  2  0  0  0
 12 13  1  0  0  0
 13 14  1  0  0  0
 13 18  2  0  0  0
 14 15  2  0  0  0
 14 29  1  0  0  0
 15 16  1  0  0  0
 15 30  1  0  0  0
 16 17  2  0  0  0
 16 31  1  0  0  0
 17 18  1  0  0  0
 17 32  1  0  0  0
 18 19  1  0  0  0
 20 21  2  0  0  0
 20 22  1  0  0  0
M  CHG  2  20   1  22  -1
M  END
>  <Activity>
8.82391

>  <set>
1

>  <Min_dist>
999.9

>  <Avg_dist>
999.9

$$$$
RO07-3953
 Wcorina  11170919283D 1   1.00000     0.00000              
CORINA evaluation license 3.46 0067  05.08.2008
 30 32  0  0  0  0  0  0  0  0999 V2000
   -0.0167    1.3819    0.0096 C   0  0  0  0  0  0
    0.0021   -0.0041    0.0020 C   0  0  0  0  0  0
    1.2033   -0.6761   -0.0137 C   0  0  0  0  0  0
    2.4154    0.0308   -0.0213 C   0  0  0  0  0  0
    2.3931    1.4237   -0.0125 C   0  0  0  0  0  0
    1.1653    2.0888    0.0021 C   0  0  0  0  0  0
    3.5397    2.2037   -0.0137 N   0  0  0  0  0  0
    4.6344    1.9549   -0.7288 C   0  0  0  0  0  0
    5.5589    2.7388   -0.6855 O   0  0  0  0  0  0
    4.7551    0.7266   -1.5889 C   0  0  0  0  0  0
    4.7058   -0.4577   -0.7325 N   0  0  0  0  0  0
    3.6613   -0.7521   -0.0401 C   0  0  0  0  0  0
    3.7179   -1.9688    0.7999 C   0  0  0  0  0  0
    4.1707   -1.8906    2.1196 C   0  0  0  0  0  0
    4.2201   -3.0317    2.8983 C   0  0  0  0  0  0
    3.8233   -4.2486    2.3742 C   0  0  0  0  0  0
    3.3744   -4.3342    1.0688 C   0  0  0  0  0  0
    3.3133   -3.2010    0.2795 C   0  0  0  0  0  0
    2.8688   -3.2855   -0.9935 F   0  0  0  0  0  0
    4.5595   -0.7030    2.6331 F   0  0  0  0  0  0
   -1.4894   -0.8924    0.0128 Cl  0  0  0  0  0  0
   -0.9597    1.9084    0.0170 H   0  0  0  0  0  0
    1.2129   -1.7561   -0.0198 H   0  0  0  0  0  0
    1.1424    3.1685    0.0074 H   0  0  0  0  0  0
    3.5442    2.9926    0.5506 H   0  0  0  0  0  0
    3.9303    0.6969   -2.3008 H   0  0  0  0  0  0
    5.7030    0.7491   -2.1266 H   0  0  0  0  0  0
    4.5698   -2.9730    3.9184 H   0  0  0  0  0  0
    3.8645   -5.1367    2.9874 H   0  0  0  0  0  0
    3.0666   -5.2880    0.6666 H   0  0  0  0  0  0
  1  2  1  0  0  0
  1  6  2  0  0  0
  1 22  1  0  0  0
  2  3  2  0  0  0
  2 21  1  0  0  0
  3  4  1  0  0  0
  3 23  1  0  0  0
  4  5  2  0  0  0
  4 12  1  0  0  0
  5  6  1  0  0  0
  5  7  1  0  0  0
  6 24  1  0  0  0
  7  8  1  0  0  0
  7 25  1  0  0  0
  8  9  2  0  0  0
  8 10  1  0  0  0
 10 11  1  0  0  0
 10 26  1  0  0  0
 10 27  1  0  0  0
 11 12  2  0  0  0
 12 13  1  0  0  0
 13 14  1  0  0  0
 13 18  2  0  0  0
 14 15  2  0  0  0
 14 20  1  0  0  0
 15 16  1  0  0  0
 15 28  1  0  0  0
 16 17  2  0  0  0
 16 29  1  0  0  0
 17 18  1  0  0  0
 17 30  1  0  0  0
 18 19  1  0  0  0
M  END
>  <Activity>
8.79588

>  <set>
1

>  <Min_dist>
999.9

>  <Avg_dist>
999.9

$$$$
CLONAZEPAM
 Wcorina  11170919283D 1   1.00000     0.00000              
CORINA evaluation license 3.46 0067  05.08.2008
 32 34  0  0  0  0  0  0  0  0999 V2000
    0.0912    1.5411    0.2340 C   0  0  0  0  0  0
    0.0486    0.1566    0.2312 C   0  0  0  0  0  0
    1.2144   -0.5679    0.1427 C   0  0  0  0  0  0
    2.4540    0.0841    0.0544 C   0  0  0  0  0  0
    2.4941    1.4768    0.0584 C   0  0  0  0  0  0
    1.3001    2.1955    0.1483 C   0  0  0  0  0  0
    3.6712    2.2048   -0.0196 N   0  0  0  0  0  0
    4.7058    1.9063   -0.8020 C   0  0  0  0  0  0
    5.6649    2.6482   -0.8216 O   0  0  0  0  0  0
    4.7165    0.6722   -1.6623 C   0  0  0  0  0  0
    4.6696   -0.5072   -0.7990 N   0  0  0  0  0  0
    3.6600   -0.7535   -0.0401 C   0  0  0  0  0  0
    3.7164   -1.9707    0.8016 C   0  0  0  0  0  0
    3.7288   -3.2330    0.2079 C   0  0  0  0  0  0
    3.7813   -4.3631    0.9971 C   0  0  0  0  0  0
    3.8212   -4.2474    2.3756 C   0  0  0  0  0  0
    3.8087   -2.9997    2.9714 C   0  0  0  0  0  0
    3.7630   -1.8597    2.1922 C   0  0  0  0  0  0
    3.7557   -0.2935    2.9409 Cl  0  0  0  0  0  0
   -1.2522   -0.5436    0.3241 N   0  3  0  0  0  0
   -2.2847    0.0976    0.4030 O   0  0  0  0  0  0
   -1.2900   -1.7611    0.3217 O   0  5  0  0  0  0
   -0.8254    2.1085    0.2990 H   0  0  0  0  0  0
    1.1756   -1.6472    0.1414 H   0  0  0  0  0  0
    1.3249    3.2752    0.1507 H   0  0  0  0  0  0
    3.7467    2.9937    0.5397 H   0  0  0  0  0  0
    3.8473    0.6780   -2.3199 H   0  0  0  0  0  0
    5.6281    0.6514   -2.2595 H   0  0  0  0  0  0
    3.6971   -3.3253   -0.8677 H   0  0  0  0  0  0
    3.7910   -5.3406    0.5380 H   0  0  0  0  0  0
    3.8619   -5.1356    2.9887 H   0  0  0  0  0  0
    3.8396   -2.9160    4.0478 H   0  0  0  0  0  0
  1  2  1  0  0  0
  1  6  2  0  0  0
  1 23  1  0  0  0
  2  3  2  0  0  0
  2 20  1  0  0  0
  3  4  1  0  0  0
  3 24  1  0  0  0
  4  5  2  0  0  0
  4 12  1  0  0  0
  5  6  1  0  0  0
  5  7  1  0  0  0
  6 25  1  0  0  0
  7  8  1  0  0  0
  7 26  1  0  0  0
  8  9  2  0  0  0
  8 10  1  0  0  0
 10 11  1  0  0  0
 10 27  1  0  0  0
 10 28  1  0  0  0
 11 12  2  0  0  0
 12 13  1  0  0  0
 13 14  1  0  0  0
 13 18  2  0  0  0
 14 15  2  0  0  0
 14 29  1  0  0  0
 15 16  1  0  0  0
 15 30  1  0  0  0
 16 17  2  0  0  0
 16 31  1  0  0  0
 17 18  1  0  0  0
 17 32  1  0  0  0
 18 19  1  0  0  0
 20 21  2  0  0  0
 20 22  1  0  0  0
M  CHG  2  20   1  22  -1
M  END
>  <Activity>
8.74473

>  <set>
1

>  <Min_dist>
999.9

>  <Avg_dist>
999.9

$$$$
DELORAZEPAM
 Wcorina  11170919283D 1   1.00000     0.00000              
CORINA evaluation license 3.46 0067  05.08.2008
 30 32  0  0  0  0  0  0  0  0999 V2000
    0.0911    1.5422    0.2340 C   0  0  0  0  0  0
    0.0485    0.1566    0.2313 C   0  0  0  0  0  0
    1.2155   -0.5678    0.1427 C   0  0  0  0  0  0
    2.4548    0.0850    0.0551 C   0  0  0  0  0  0
    2.4942    1.4777    0.0590 C   0  0  0  0  0  0
    1.3001    2.1962    0.1483 C   0  0  0  0  0  0
    3.6715    2.2063   -0.0185 N   0  0  0  0  0  0
    4.7065    1.9080   -0.8004 C   0  0  0  0  0  0
    5.6653    2.6505   -0.8200 O   0  0  0  0  0  0
    4.7182    0.6736   -1.6602 C   0  0  0  0  0  0
    4.6711   -0.5054   -0.7965 N   0  0  0  0  0  0
    3.6612   -0.7520   -0.0389 C   0  0  0  0  0  0
    3.7177   -1.9691    0.8030 C   0  0  0  0  0  0
    3.7316   -3.2314    0.2094 C   0  0  0  0  0  0
    3.7848   -4.3614    0.9987 C   0  0  0  0  0  0
    3.8239   -4.2456    2.3772 C   0  0  0  0  0  0
    3.8104   -2.9978    2.9730 C   0  0  0  0  0  0
    3.7631   -1.8580    2.1936 C   0  0  0  0  0  0
    3.7536   -0.2917    2.9423 Cl  0  0  0  0  0  0
   -1.4769   -0.6650    0.3400 Cl  0  0  0  0  0  0
   -0.8255    2.1097    0.2990 H   0  0  0  0  0  0
    1.1773   -1.6471    0.1410 H   0  0  0  0  0  0
    1.3250    3.2759    0.1506 H   0  0  0  0  0  0
    3.7465    2.9953    0.5407 H   0  0  0  0  0  0
    3.8494    0.6789   -2.3185 H   0  0  0  0  0  0
    5.6303    0.6529   -2.2568 H   0  0  0  0  0  0
    3.7004   -3.3238   -0.8662 H   0  0  0  0  0  0
    3.7955   -5.3390    0.5397 H   0  0  0  0  0  0
    3.8647   -5.1337    2.9904 H   0  0  0  0  0  0
    3.8411   -2.9140    4.0493 H   0  0  0  0  0  0
  1  2  1  0  0  0
  1  6  2  0  0  0
  1 21  1  0  0  0
  2  3  2  0  0  0
  2 20  1  0  0  0
  3  4  1  0  0  0
  3 22  1  0  0  0
  4  5  2  0  0  0
  4 12  1  0  0  0
  5  6  1  0  0  0
  5  7  1  0  0  0
  6 23  1  0  0  0
  7  8  1  0  0  0
  7 24  1  0  0  0
  8  9  2  0  0  0
  8 10  1  0  0  0
 10 11  1  0  0  0
 10 25  1  0  0  0
 10 26  1  0  0  0
 11 12  2  0  0  0
 12 13  1  0  0  0
 13 14  1  0  0  0
 13 18  2  0  0  0
 14 15  2  0  0  0
 14 27  1  0  0  0
 15 16  1  0  0  0
 15 28  1  0  0  0
 16 17  2  0  0  0
 16 29  1  0  0  0
 17 18  1  0  0  0
 17 30  1  0  0  0
 18 19  1  0  0  0
M  END
>  <Activity>
8.74473

>  <set>
1

>  <Min_dist>
999.9

>  <Avg_dist>
999.9

$$$$
RO05-3590
 Wcorina  11170919283D 1   1.00000     0.00000              
CORINA evaluation license 3.46 0067  05.08.2008
 35 37  0  0  0  0  0  0  0  0999 V2000
    0.0644    1.5046    0.1831 C   0  0  0  0  0  0
    0.0360    0.1197    0.1788 C   0  0  0  0  0  0
    1.2102   -0.5929    0.1065 C   0  0  0  0  0  0
    2.4443    0.0717    0.0374 C   0  0  0  0  0  0
    2.4702    1.4648    0.0432 C   0  0  0  0  0  0
    1.2678    2.1713    0.1155 C   0  0  0  0  0  0
    3.6409    2.2048   -0.0166 N   0  0  0  0  0  0
    4.6901    1.9172   -0.7835 C   0  0  0  0  0  0
    5.6421    2.6686   -0.7881 O   0  0  0  0  0  0
    4.7260    0.6840   -1.6444 C   0  0  0  0  0  0
    4.6776   -0.4966   -0.7828 N   0  0  0  0  0  0
    3.6600   -0.7534   -0.0399 C   0  0  0  0  0  0
    3.7161   -1.9713    0.8018 C   0  0  0  0  0  0
    3.7287   -3.2332    0.2075 C   0  0  0  0  0  0
    3.7816   -4.3636    0.9966 C   0  0  0  0  0  0
    3.8215   -4.2475    2.3748 C   0  0  0  0  0  0
    3.8088   -2.9989    2.9700 C   0  0  0  0  0  0
    3.7624   -1.8606    2.1911 C   0  0  0  0  0  0
    3.7554   -0.5009    2.8409 C   0  0  0  0  0  0
    3.8074   -0.6481    4.2311 F   0  0  0  0  0  0
    4.8675    0.2289    2.4073 F   0  0  0  0  0  0
    2.5849    0.1789    2.4873 F   0  0  0  0  0  0
   -1.2589   -0.5938    0.2526 N   0  3  0  0  0  0
   -2.2989    0.0369    0.3170 O   0  0  0  0  0  0
   -1.2843   -1.8115    0.2489 O   0  5  0  0  0  0
   -0.8588    2.0626    0.2350 H   0  0  0  0  0  0
    1.1823   -1.6725    0.1033 H   0  0  0  0  0  0
    1.2816    3.2512    0.1189 H   0  0  0  0  0  0
    3.7000    2.9941    0.5441 H   0  0  0  0  0  0
    3.8668    0.6819   -2.3152 H   0  0  0  0  0  0
    5.6467    0.6727   -2.2278 H   0  0  0  0  0  0
    3.6968   -3.3251   -0.8681 H   0  0  0  0  0  0
    3.7914   -5.3412    0.5377 H   0  0  0  0  0  0
    3.8625   -5.1353    2.9884 H   0  0  0  0  0  0
    3.8399   -2.9145    4.0463 H   0  0  0  0  0  0
  1  2  1  0  0  0
  1  6  2  0  0  0
  1 26  1  0  0  0
  2  3  2  0  0  0
  2 23  1  0  0  0
  3  4  1  0  0  0
  3 27  1  0  0  0
  4  5  2  0  0  0
  4 12  1  0  0  0
  5  6  1  0  0  0
  5  7  1  0  0  0
  6 28  1  0  0  0
  7  8  1  0  0  0
  7 29  1  0  0  0
  8  9  2  0  0  0
  8 10  1  0  0  0
 10 11  1  0  0  0
 10 30  1  0  0  0
 10 31  1  0  0  0
 11 12  2  0  0  0
 12 13  1  0  0  0
 13 14  1  0  0  0
 13 18  2  0  0  0
 14 15  2  0  0  0
 14 32  1  0  0  0
 15 16  1  0  0  0
 15 33  1  0  0  0
 16 17  2  0  0  0
 16 34  1  0  0  0
 17 18  1  0  0  0
 17 35  1  0  0  0
 18 19  1  0  0  0
 19 20  1  0  0  0
 19 21  1  0  0  0
 19 22  1  0  0  0
 23 24  2  0  0  0
 23 25  1  0  0  0
M  CHG  2  23   1  25  -1
M  END
>  <Activity>
8.45593

>  <set>
1

>  <Min_dist>
999.9

>  <Avg_dist>
999.9

$$$$
RO11-4878
 Wcorina  11170919283D 1   1.00000     0.00000              
CORINA evaluation license 3.46 0067  05.08.2008
 33 35  0  0  0  0  0  0  0  0999 V2000
    0.0958    1.5483    0.2428 C   0  0  0  0  0  0
    0.0508    0.1629    0.2403 C   0  0  0  0  0  0
    1.2164   -0.5636    0.1488 C   0  0  0  0  0  0
    2.4564    0.0871    0.0579 C   0  0  0  0  0  0
    2.4983    1.4796    0.0616 C   0  0  0  0  0  0
    1.3057    2.2003    0.1540 C   0  0  0  0  0  0
    3.6766    2.2062   -0.0190 N   0  0  0  0  0  0
    4.7091    1.9062   -0.8036 C   0  0  0  0  0  0
    5.6691    2.6471   -0.8256 O   0  0  0  0  0  0
    4.7166    0.6718   -1.6634 C   0  0  0  0  0  0
    4.6697   -0.5072   -0.7996 N   0  0  0  0  0  0
    3.6613   -0.7520   -0.0391 C   0  0  0  0  0  0
    3.7176   -1.9691    0.8020 C   0  0  0  0  0  0
    3.7312   -3.2314    0.2080 C   0  0  0  0  0  0
    3.7842   -4.3615    0.9967 C   0  0  0  0  0  0
    3.8236   -4.2471    2.3757 C   0  0  0  0  0  0
    3.8101   -3.0005    2.9728 C   0  0  0  0  0  0
    3.7633   -1.8586    2.1939 C   0  0  0  0  0  0
    3.7562   -0.6402    2.7775 F   0  0  0  0  0  0
    3.4947    0.6813   -2.5842 C   0  0  0  0  0  0
   -1.4757   -0.6561    0.3531 Cl  0  0  0  0  0  0
   -0.8197    2.1174    0.3100 H   0  0  0  0  0  0
    1.1763   -1.6428    0.1473 H   0  0  0  0  0  0
    1.3324    3.2799    0.1558 H   0  0  0  0  0  0
    3.7544    2.9952    0.5399 H   0  0  0  0  0  0
    5.6270    0.6496   -2.2623 H   0  0  0  0  0  0
    3.6998   -3.3235   -0.8676 H   0  0  0  0  0  0
    3.7947   -5.3388    0.5371 H   0  0  0  0  0  0
    3.8647   -5.1359    2.9878 H   0  0  0  0  0  0
    3.8403   -2.9181    4.0492 H   0  0  0  0  0  0
    3.5258    1.5661   -3.2200 H   0  0  0  0  0  0
    3.5017   -0.2137   -3.2064 H   0  0  0  0  0  0
    2.5862    0.6982   -1.9822 H   0  0  0  0  0  0
  1  2  1  0  0  0
  1  6  2  0  0  0
  1 22  1  0  0  0
  2  3  2  0  0  0
  2 21  1  0  0  0
  3  4  1  0  0  0
  3 23  1  0  0  0
  4  5  2  0  0  0
  4 12  1  0  0  0
  5  6  1  0  0  0
  5  7  1  0  0  0
  6 24  1  0  0  0
  7  8  1  0  0  0
  7 25  1  0  0  0
  8  9  2  0  0  0
  8 10  1  0  0  0
 10 11  1  0  0  0
 10 20  1  0  0  0
 10 26  1  0  0  0
 11 12  2  0  0  0
 12 13  1  0  0  0
 13 14  1  0  0  0
 13 18  2  0  0  0
 14 15  2  0  0  0
 14 27  1  0  0  0
 15 16  1  0  0  0
 15 28  1  0  0  0
 16 17  2  0  0  0
 16 29  1  0  0  0
 17 18  1  0  0  0
 17 30  1  0  0  0
 18 19  1  0  0  0
 20 31  1  0  0  0
 20 32  1  0  0  0
 20 33  1  0  0  0
M  END
>  <Activity>
8.45593

>  <set>
1

>  <Min_dist>
999.9

>  <Avg_dist>
999.9

$$$$
RO20-8065
 Wcorina  11170919283D 1   1.00000     0.00000              
CORINA evaluation license 3.46 0067  05.08.2008
 30 32  0  0  0  0  0  0  0  0999 V2000
    0.1576    1.6259    0.3515 C   0  0  0  0  0  0
    0.0823    0.2424    0.3531 C   0  0  0  0  0  0
    1.2296   -0.5101    0.2255 C   0  0  0  0  0  0
    2.4806    0.1146    0.0940 C   0  0  0  0  0  0
    2.5517    1.5062    0.0942 C   0  0  0  0  0  0
    1.3782    2.2517    0.2231 C   0  0  0  0  0  0
    3.7418    2.2078   -0.0250 N   0  0  0  0  0  0
    4.7425    1.8852   -0.8412 C   0  0  0  0  0  0
    5.7170    2.6053   -0.8943 O   0  0  0  0  0  0
    4.6964    0.6504   -1.6993 C   0  0  0  0  0  0
    4.6519   -0.5268   -0.8330 N   0  0  0  0  0  0
    3.6635   -0.7494   -0.0399 C   0  0  0  0  0  0
    3.7213   -1.9664    0.8013 C   0  0  0  0  0  0
    3.7357   -3.2288    0.2075 C   0  0  0  0  0  0
    3.7901   -4.3588    0.9962 C   0  0  0  0  0  0
    3.8299   -4.2441    2.3751 C   0  0  0  0  0  0
    3.8160   -2.9975    2.9722 C   0  0  0  0  0  0
    3.7675   -1.8558    2.1931 C   0  0  0  0  0  0
    3.7596   -0.6373    2.7766 F   0  0  0  0  0  0
    1.1280   -2.2431    0.2278 Cl  0  0  0  0  0  0
   -1.4573   -0.5429    0.5164 Cl  0  0  0  0  0  0
   -0.7427    2.2149    0.4466 H   0  0  0  0  0  0
    1.4279    3.3305    0.2220 H   0  0  0  0  0  0
    3.8538    2.9956    0.5298 H   0  0  0  0  0  0
    3.8059    0.6754   -2.3274 H   0  0  0  0  0  0
    5.5867    0.6085   -2.3268 H   0  0  0  0  0  0
    3.7040   -3.3209   -0.8681 H   0  0  0  0  0  0
    3.8012   -5.3361    0.5367 H   0  0  0  0  0  0
    3.8717   -5.1328    2.9874 H   0  0  0  0  0  0
    3.8469   -2.9149    4.0485 H   0  0  0  0  0  0
  1  2  1  0  0  0
  1  6  2  0  0  0
  1 22  1  0  0  0
  2  3  2  0  0  0
  2 21  1  0  0  0
  3  4  1  0  0  0
  3 20  1  0  0  0
  4  5  2  0  0  0
  4 12  1  0  0  0
  5  6  1  0  0  0
  5  7  1  0  0  0
  6 23  1  0  0  0
  7  8  1  0  0  0
  7 24  1  0  0  0
  8  9  2  0  0  0
  8 10  1  0  0  0
 10 11  1  0  0  0
 10 25  1  0  0  0
 10 26  1  0  0  0
 11 12  2  0  0  0
 12 13  1  0  0  0
 13 14  1  0  0  0
 13 18  2  0  0  0
 14 15  2  0  0  0
 14 27  1  0  0  0
 15 16  1  0  0  0
 15 28  1  0  0  0
 16 17  2  0  0  0
 16 29  1  0  0  0
 17 18  1  0  0  0
 17 30  1  0  0  0
 18 19  1  0  0  0
M  END
>  <Activity>
8.4437

>  <set>
1

>  <Min_dist>
999.9

>  <Avg_dist>
999.9

$$$$
FLUNITRAZEPAM
 Wcorina  11170919283D 1   1.00000     0.00000              
CORINA evaluation license 3.46 0067  05.08.2008
 35 37  0  0  0  0  0  0  0  0999 V2000
    0.0958    1.5473    0.2428 C   0  0  0  0  0  0
    0.0508    0.1628    0.2403 C   0  0  0  0  0  0
    1.2152   -0.5637    0.1489 C   0  0  0  0  0  0
    2.4557    0.0861    0.0580 C   0  0  0  0  0  0
    2.4982    1.4787    0.0617 C   0  0  0  0  0  0
    1.3056    2.1995    0.1540 C   0  0  0  0  0  0
    3.6763    2.2047   -0.0188 N   0  0  0  0  0  0
    4.7088    1.9044   -0.8034 C   0  0  0  0  0  0
    5.6691    2.6448   -0.8251 O   0  0  0  0  0  0
    4.7156    0.6702   -1.6636 C   0  0  0  0  0  0
    4.6686   -0.5091   -0.8002 N   0  0  0  0  0  0
    3.6601   -0.7535   -0.0390 C   0  0  0  0  0  0
    3.7159   -1.9707    0.8020 C   0  0  0  0  0  0
    3.7283   -3.2330    0.2079 C   0  0  0  0  0  0
    3.7803   -4.3632    0.9965 C   0  0  0  0  0  0
    3.8197   -4.2489    2.3754 C   0  0  0  0  0  0
    3.8078   -3.0024    2.9727 C   0  0  0  0  0  0
    3.7621   -1.8604    2.1939 C   0  0  0  0  0  0
    3.7565   -0.6420    2.7776 F   0  0  0  0  0  0
    3.7942    3.3962    0.8254 C   0  0  0  0  0  0
   -1.2509   -0.5352    0.3365 N   0  3  0  0  0  0
   -2.2822    0.1078    0.4178 O   0  0  0  0  0  0
   -1.2908   -1.7525    0.3343 O   0  5  0  0  0  0
   -0.8197    2.1162    0.3101 H   0  0  0  0  0  0
    1.1745   -1.6429    0.1475 H   0  0  0  0  0  0
    1.3323    3.2792    0.1558 H   0  0  0  0  0  0
    3.8450    0.6775   -2.3194 H   0  0  0  0  0  0
    5.6259    0.6479   -2.2628 H   0  0  0  0  0  0
    3.6969   -3.3249   -0.8677 H   0  0  0  0  0  0
    3.7899   -5.3405    0.5368 H   0  0  0  0  0  0
    3.8597   -5.1378    2.9875 H   0  0  0  0  0  0
    3.8388   -2.9200    4.0491 H   0  0  0  0  0  0
    4.2276    3.1191    1.7864 H   0  0  0  0  0  0
    4.4364    4.1273    0.3345 H   0  0  0  0  0  0
    2.8062    3.8286    0.9836 H   0  0  0  0  0  0
  1  2  1  0  0  0
  1  6  2  0  0  0
  1 24  1  0  0  0
  2  3  2  0  0  0
  2 21  1  0  0  0
  3  4  1  0  0  0
  3 25  1  0  0  0
  4  5  2  0  0  0
  4 12  1  0  0  0
  5  6  1  0  0  0
  5  7  1  0  0  0
  6 26  1  0  0  0
  7  8  1  0  0  0
  7 20  1  0  0  0
  8  9  2  0  0  0
  8 10  1  0  0  0
 10 11  1  0  0  0
 10 27  1  0  0  0
 10 28  1  0  0  0
 11 12  2  0  0  0
 12 13  1  0  0  0
 13 14  1  0  0  0
 13 18  2  0  0  0
 14 15  2  0  0  0
 14 29  1  0  0  0
 15 16  1  0  0  0
 15 30  1  0  0  0
 16 17  2  0  0  0
 16 31  1  0  0  0
 17 18  1  0  0  0
 17 32  1  0  0  0
 18 19  1  0  0  0
 20 33  1  0  0  0
 20 34  1  0  0  0
 20 35  1  0  0  0
 21 22  2  0  0  0
 21 23  1  0  0  0
M  CHG  2  21   1  23  -1
M  END
>  <Activity>
8.42022

>  <set>
1

>  <Min_dist>
999.9

>  <Avg_dist>
999.9

$$$$
RO07-4065
 Wcorina  11170919283D 1   1.00000     0.00000              
CORINA evaluation license 3.46 0067  05.08.2008
 33 35  0  0  0  0  0  0  0  0999 V2000
   -0.0167    1.3819    0.0096 C   0  0  0  0  0  0
    0.0021   -0.0041    0.0020 C   0  0  0  0  0  0
    1.2033   -0.6761   -0.0137 C   0  0  0  0  0  0
    2.4154    0.0308   -0.0213 C   0  0  0  0  0  0
    2.3931    1.4237   -0.0125 C   0  0  0  0  0  0
    1.1653    2.0888    0.0021 C   0  0  0  0  0  0
    3.5397    2.2037   -0.0137 N   0  0  0  0  0  0
    4.6344    1.9549   -0.7288 C   0  0  0  0  0  0
    5.5589    2.7388   -0.6855 O   0  0  0  0  0  0
    4.7551    0.7266   -1.5889 C   0  0  0  0  0  0
    4.7058   -0.4577   -0.7325 N   0  0  0  0  0  0
    3.6613   -0.7521   -0.0401 C   0  0  0  0  0  0
    3.7179   -1.9688    0.7999 C   0  0  0  0  0  0
    4.1707   -1.8906    2.1196 C   0  0  0  0  0  0
    4.2201   -3.0317    2.8983 C   0  0  0  0  0  0
    3.8233   -4.2486    2.3742 C   0  0  0  0  0  0
    3.3744   -4.3342    1.0688 C   0  0  0  0  0  0
    3.3133   -3.2010    0.2795 C   0  0  0  0  0  0
    2.8688   -3.2855   -0.9935 F   0  0  0  0  0  0
    4.5595   -0.7030    2.6331 F   0  0  0  0  0  0
    3.5465    3.3952    0.8386 C   0  0  0  0  0  0
   -1.4894   -0.8924    0.0128 Cl  0  0  0  0  0  0
   -0.9597    1.9084    0.0170 H   0  0  0  0  0  0
    1.2129   -1.7561   -0.0198 H   0  0  0  0  0  0
    1.1424    3.1685    0.0074 H   0  0  0  0  0  0
    3.9303    0.6969   -2.3008 H   0  0  0  0  0  0
    5.7030    0.7491   -2.1266 H   0  0  0  0  0  0
    4.5698   -2.9730    3.9184 H   0  0  0  0  0  0
    3.8645   -5.1367    2.9874 H   0  0  0  0  0  0
    3.0666   -5.2880    0.6666 H   0  0  0  0  0  0
    3.9279    3.1338    1.8256 H   0  0  0  0  0  0
    4.1852    4.1574    0.3924 H   0  0  0  0  0  0
    2.5313    3.7810    0.9318 H   0  0  0  0  0  0
  1  2  1  0  0  0
  1  6  2  0  0  0
  1 23  1  0  0  0
  2  3  2  0  0  0
  2 22  1  0  0  0
  3  4  1  0  0  0
  3 24  1  0  0  0
  4  5  2  0  0  0
  4 12  1  0  0  0
  5  6  1  0  0  0
  5  7  1  0  0  0
  6 25  1  0  0  0
  7  8  1  0  0  0
  7 21  1  0  0  0
  8  9  2  0  0  0
  8 10  1  0  0  0
 10 11  1  0  0  0
 10 26  1  0  0  0
 10 27  1  0  0  0
 11 12  2  0  0  0
 12 13  1  0  0  0
 13 14  1  0  0  0
 13 18  2  0  0  0
 14 15  2  0  0  0
 14 20  1  0  0  0
 15 16  1  0  0  0
 15 28  1  0  0  0
 16 17  2  0  0  0
 16 29  1  0  0  0
 17 18  1  0  0  0
 17 30  1  0  0  0
 18 19  1  0  0  0
 21 31  1  0  0  0
 21 32  1  0  0  0
 21 33  1  0  0  0
M  END
>  <Activity>
8.38722

>  <set>
1

>  <Min_dist>
999.9

>  <Avg_dist>
999.9

$$$$
RO05-6822
 Wcorina  11170919283D 1   1.00000     0.00000              
CORINA evaluation license 3.46 0067  05.08.2008
 33 35  0  0  0  0  0  0  0  0999 V2000
    0.0958    1.5492    0.2429 C   0  0  0  0  0  0
    0.0507    0.1629    0.2404 C   0  0  0  0  0  0
    1.2174   -0.5635    0.1485 C   0  0  0  0  0  0
    2.4572    0.0880    0.0576 C   0  0  0  0  0  0
    2.4984    1.4805    0.0617 C   0  0  0  0  0  0
    1.3058    2.2009    0.1540 C   0  0  0  0  0  0
    3.6770    2.2077   -0.0188 N   0  0  0  0  0  0
    4.7097    1.9079   -0.8033 C   0  0  0  0  0  0
    5.6696    2.6489   -0.8248 O   0  0  0  0  0  0
    4.7170    0.6743   -1.6642 C   0  0  0  0  0  0
    4.6703   -0.5054   -0.8013 N   0  0  0  0  0  0
    3.6624   -0.7506   -0.0397 C   0  0  0  0  0  0
    3.7193   -1.9678    0.8011 C   0  0  0  0  0  0
    3.7322   -3.2300    0.2069 C   0  0  0  0  0  0
    3.7858   -4.3603    0.9953 C   0  0  0  0  0  0
    3.8263   -4.2461    2.3742 C   0  0  0  0  0  0
    3.8135   -2.9997    2.9716 C   0  0  0  0  0  0
    3.7662   -1.8576    2.1930 C   0  0  0  0  0  0
    3.7592   -0.6393    2.7768 F   0  0  0  0  0  0
    3.7940    3.3993    0.8253 C   0  0  0  0  0  0
   -1.1370   -0.4748    0.3286 F   0  0  0  0  0  0
   -0.8196    2.1184    0.3101 H   0  0  0  0  0  0
    1.1779   -1.6427    0.1466 H   0  0  0  0  0  0
    1.3326    3.2806    0.1557 H   0  0  0  0  0  0
    3.8463    0.6816   -2.3199 H   0  0  0  0  0  0
    5.6273    0.6526   -2.2633 H   0  0  0  0  0  0
    3.7000   -3.3219   -0.8687 H   0  0  0  0  0  0
    3.7958   -5.3375    0.5355 H   0  0  0  0  0  0
    3.8679   -5.1350    2.9862 H   0  0  0  0  0  0
    3.8446   -2.9174    4.0480 H   0  0  0  0  0  0
    4.2275    3.1226    1.7864 H   0  0  0  0  0  0
    4.4359    4.1308    0.3343 H   0  0  0  0  0  0
    2.8057    3.8311    0.9833 H   0  0  0  0  0  0
  1  2  1  0  0  0
  1  6  2  0  0  0
  1 22  1  0  0  0
  2  3  2  0  0  0
  2 21  1  0  0  0
  3  4  1  0  0  0
  3 23  1  0  0  0
  4  5  2  0  0  0
  4 12  1  0  0  0
  5  6  1  0  0  0
  5  7  1  0  0  0
  6 24  1  0  0  0
  7  8  1  0  0  0
  7 20  1  0  0  0
  8  9  2  0  0  0
  8 10  1  0  0  0
 10 11  1  0  0  0
 10 25  1  0  0  0
 10 26  1  0  0  0
 11 12  2  0  0  0
 12 13  1  0  0  0
 13 14  1  0  0  0
 13 18  2  0  0  0
 14 15  2  0  0  0
 14 27  1  0  0  0
 15 16  1  0  0  0
 15 28  1  0  0  0
 16 17  2  0  0  0
 16 29  1  0  0  0
 17 18  1  0  0  0
 17 30  1  0  0  0
 18 19  1  0  0  0
 20 31  1  0  0  0
 20 32  1  0  0  0
 20 33  1  0  0  0
M  END
>  <Activity>
8.29243

>  <set>
1

>  <Min_dist>
999.9

>  <Avg_dist>
999.9

$$$$
RO20-7078
 Wcorina  11170919283D 1   1.00000     0.00000              
CORINA evaluation license 3.46 0067  05.08.2008
 33 35  0  0  0  0  0  0  0  0999 V2000
    0.0958    1.5483    0.2428 C   0  0  0  0  0  0
    0.0508    0.1629    0.2403 C   0  0  0  0  0  0
    1.2164   -0.5636    0.1488 C   0  0  0  0  0  0
    2.4564    0.0871    0.0579 C   0  0  0  0  0  0
    2.4983    1.4796    0.0616 C   0  0  0  0  0  0
    1.3057    2.2003    0.1540 C   0  0  0  0  0  0
    3.6766    2.2062   -0.0190 N   0  0  0  0  0  0
    4.7091    1.9062   -0.8036 C   0  0  0  0  0  0
    5.6691    2.6471   -0.8256 O   0  0  0  0  0  0
    4.7166    0.6718   -1.6634 C   0  0  0  0  0  0
    4.6697   -0.5072   -0.7996 N   0  0  0  0  0  0
    3.6613   -0.7520   -0.0391 C   0  0  0  0  0  0
    3.7176   -1.9691    0.8020 C   0  0  0  0  0  0
    3.7312   -3.2314    0.2080 C   0  0  0  0  0  0
    3.7842   -4.3615    0.9967 C   0  0  0  0  0  0
    3.8236   -4.2471    2.3757 C   0  0  0  0  0  0
    3.8101   -3.0005    2.9728 C   0  0  0  0  0  0
    3.7633   -1.8586    2.1939 C   0  0  0  0  0  0
    3.7562   -0.6402    2.7775 F   0  0  0  0  0  0
    3.2767    0.6830   -2.7485 Cl  0  0  0  0  0  0
    3.7941    3.3978    0.8252 C   0  0  0  0  0  0
   -1.4757   -0.6561    0.3531 Cl  0  0  0  0  0  0
   -0.8197    2.1174    0.3100 H   0  0  0  0  0  0
    1.1763   -1.6428    0.1473 H   0  0  0  0  0  0
    1.3324    3.2799    0.1558 H   0  0  0  0  0  0
    5.6270    0.6496   -2.2623 H   0  0  0  0  0  0
    3.6998   -3.3235   -0.8676 H   0  0  0  0  0  0
    3.7947   -5.3388    0.5371 H   0  0  0  0  0  0
    3.8647   -5.1359    2.9878 H   0  0  0  0  0  0
    3.8403   -2.9181    4.0492 H   0  0  0  0  0  0
    4.2276    3.1209    1.7862 H   0  0  0  0  0  0
    4.4361    4.1291    0.3342 H   0  0  0  0  0  0
    2.8060    3.8299    0.9833 H   0  0  0  0  0  0
  1  2  1  0  0  0
  1  6  2  0  0  0
  1 23  1  0  0  0
  2  3  2  0  0  0
  2 22  1  0  0  0
  3  4  1  0  0  0
  3 24  1  0  0  0
  4  5  2  0  0  0
  4 12  1  0  0  0
  5  6  1  0  0  0
  5  7  1  0  0  0
  6 25  1  0  0  0
  7  8  1  0  0  0
  7 21  1  0  0  0
  8  9  2  0  0  0
  8 10  1  0  0  0
 10 11  1  0  0  0
 10 20  1  0  0  0
 10 26  1  0  0  0
 11 12  2  0  0  0
 12 13  1  0  0  0
 13 14  1  0  0  0
 13 18  2  0  0  0
 14 15  2  0  0  0
 14 27  1  0  0  0
 15 16  1  0  0  0
 15 28  1  0  0  0
 16 17  2  0  0  0
 16 29  1  0  0  0
 17 18  1  0  0  0
 17 30  1  0  0  0
 18 19  1  0  0  0
 21 31  1  0  0  0
 21 32  1  0  0  0
 21 33  1  0  0  0
M  END
>  <Activity>
8.27572

>  <set>
1

>  <Min_dist>
999.9

>  <Avg_dist>
999.9

$$$$
RO05-6820
 Wcorina  11170919283D 1   1.00000     0.00000              
CORINA evaluation license 3.46 0067  05.08.2008
 30 32  0  0  0  0  0  0  0  0999 V2000
    0.0957    1.5492    0.2429 C   0  0  0  0  0  0
    0.0507    0.1629    0.2404 C   0  0  0  0  0  0
    1.2174   -0.5635    0.1485 C   0  0  0  0  0  0
    2.4572    0.0880    0.0576 C   0  0  0  0  0  0
    2.4984    1.4805    0.0617 C   0  0  0  0  0  0
    1.3058    2.2009    0.1540 C   0  0  0  0  0  0
    3.6770    2.2077   -0.0188 N   0  0  0  0  0  0
    4.7097    1.9079   -0.8033 C   0  0  0  0  0  0
    5.6696    2.6489   -0.8248 O   0  0  0  0  0  0
    4.7170    0.6743   -1.6642 C   0  0  0  0  0  0
    4.6703   -0.5054   -0.8013 N   0  0  0  0  0  0
    3.6624   -0.7506   -0.0397 C   0  0  0  0  0  0
    3.7193   -1.9678    0.8011 C   0  0  0  0  0  0
    3.7322   -3.2300    0.2069 C   0  0  0  0  0  0
    3.7858   -4.3603    0.9953 C   0  0  0  0  0  0
    3.8263   -4.2461    2.3742 C   0  0  0  0  0  0
    3.8135   -2.9997    2.9716 C   0  0  0  0  0  0
    3.7662   -1.8576    2.1930 C   0  0  0  0  0  0
    3.7592   -0.6393    2.7768 F   0  0  0  0  0  0
   -1.1370   -0.4748    0.3286 F   0  0  0  0  0  0
   -0.8196    2.1184    0.3101 H   0  0  0  0  0  0
    1.1779   -1.6428    0.1466 H   0  0  0  0  0  0
    1.3326    3.2806    0.1557 H   0  0  0  0  0  0
    3.7545    2.9967    0.5401 H   0  0  0  0  0  0
    3.8463    0.6816   -2.3199 H   0  0  0  0  0  0
    5.6273    0.6526   -2.2633 H   0  0  0  0  0  0
    3.7000   -3.3219   -0.8687 H   0  0  0  0  0  0
    3.7958   -5.3375    0.5355 H   0  0  0  0  0  0
    3.8679   -5.1350    2.9862 H   0  0  0  0  0  0
    3.8446   -2.9174    4.0480 H   0  0  0  0  0  0
  1  2  1  0  0  0
  1  6  2  0  0  0
  1 21  1  0  0  0
  2  3  2  0  0  0
  2 20  1  0  0  0
  3  4  1  0  0  0
  3 22  1  0  0  0
  4  5  2  0  0  0
  4 12  1  0  0  0
  5  6  1  0  0  0
  5  7  1  0  0  0
  6 23  1  0  0  0
  7  8  1  0  0  0
  7 24  1  0  0  0
  8  9  2  0  0  0
  8 10  1  0  0  0
 10 11  1  0  0  0
 10 25  1  0  0  0
 10 26  1  0  0  0
 11 12  2  0  0  0
 12 13  1  0  0  0
 13 14  1  0  0  0
 13 18  2  0  0  0
 14 15  2  0  0  0
 14 27  1  0  0  0
 15 16  1  0  0  0
 15 28  1  0  0  0
 16 17  2  0  0  0
 16 29  1  0  0  0
 17 18  1  0  0  0
 17 30  1  0  0  0
 18 19  1  0  0  0
M  END
>  <Activity>
8.13077

>  <set>
1

>  <Min_dist>
999.9

>  <Avg_dist>
999.9

$$$$
DIAZEPAM
 Wcorina  11170919283D 1   1.00000     0.00000              
CORINA evaluation license 3.46 0067  05.08.2008
 33 35  0  0  0  0  0  0  0  0999 V2000
    0.3055    1.7871    0.5737 C   0  0  0  0  0  0
    0.1664    0.4080    0.5866 C   0  0  0  0  0  0
    1.2652   -0.3966    0.3868 C   0  0  0  0  0  0
    2.5317    0.1676    0.1692 C   0  0  0  0  0  0
    2.6682    1.5541    0.1580 C   0  0  0  0  0  0
    1.5422    2.3547    0.3612 C   0  0  0  0  0  0
    3.8795    2.1984   -0.0438 N   0  0  0  0  0  0
    4.8068    1.8272   -0.9236 C   0  0  0  0  0  0
    5.8083    2.5004   -1.0455 O   0  0  0  0  0  0
    4.6448    0.5947   -1.7708 C   0  0  0  0  0  0
    4.6031   -0.5778   -0.8980 N   0  0  0  0  0  0
    3.6612   -0.7519   -0.0390 C   0  0  0  0  0  0
    3.7177   -1.9694    0.8032 C   0  0  0  0  0  0
    4.4241   -3.0902    0.3672 C   0  0  0  0  0  0
    4.4735   -4.2210    1.1562 C   0  0  0  0  0  0
    3.8238   -4.2447    2.3775 C   0  0  0  0  0  0
    3.1211   -3.1362    2.8152 C   0  0  0  0  0  0
    3.0696   -1.9974    2.0378 C   0  0  0  0  0  0
    4.1602    3.3802    0.7751 C   0  0  0  0  0  0
   -1.3936   -0.3046    0.8555 Cl  0  0  0  0  0  0
   -0.5581    2.4175    0.7261 H   0  0  0  0  0  0
    1.1520   -1.4706    0.3978 H   0  0  0  0  0  0
    1.6423    3.4300    0.3521 H   0  0  0  0  0  0
    3.7163    0.6610   -2.3379 H   0  0  0  0  0  0
    5.4880    0.5096   -2.4564 H   0  0  0  0  0  0
    4.9310   -3.0731   -0.5863 H   0  0  0  0  0  0
    5.0201   -5.0895    0.8197 H   0  0  0  0  0  0
    3.8650   -5.1323    2.9914 H   0  0  0  0  0  0
    2.6157   -3.1608    3.7693 H   0  0  0  0  0  0
    2.5248   -1.1310    2.3827 H   0  0  0  0  0  0
    4.6665    3.0757    1.6911 H   0  0  0  0  0  0
    4.7989    4.0652    0.2174 H   0  0  0  0  0  0
    3.2241    3.8791    1.0259 H   0  0  0  0  0  0
  1  2  1  0  0  0
  1  6  2  0  0  0
  1 21  1  0  0  0
  2  3  2  0  0  0
  2 20  1  0  0  0
  3  4  1  0  0  0
  3 22  1  0  0  0
  4  5  2  0  0  0
  4 12  1  0  0  0
  5  6  1  0  0  0
  5  7  1  0  0  0
  6 23  1  0  0  0
  7  8  1  0  0  0
  7 19  1  0  0  0
  8  9  2  0  0  0
  8 10  1  0  0  0
 10 11  1  0  0  0
 10 24  1  0  0  0
 10 25  1  0  0  0
 11 12  2  0  0  0
 12 13  1  0  0  0
 13 14  1  0  0  0
 13 18  2  0  0  0
 14 15  2  0  0  0
 14 26  1  0  0  0
 15 16  1  0  0  0
 15 27  1  0  0  0
 16 17  2  0  0  0
 16 28  1  0  0  0
 17 18  1  0  0  0
 17 29  1  0  0  0
 18 30  1  0  0  0
 19 31  1  0  0  0
 19 32  1  0  0  0
 19 33  1  0  0  0
M  END
>  <Activity>
8.09151

>  <set>
1

>  <Min_dist>
999.9

>  <Avg_dist>
999.9

$$$$
RO07-1986
 Wcorina  11170919283D 1   1.00000     0.00000              
CORINA evaluation license 3.46 0067  05.08.2008
 38 40  0  0  0  0  0  0  0  0999 V2000
    0.0959    1.5484    0.2430 C   0  0  0  0  0  0
    0.0508    0.1630    0.2405 C   0  0  0  0  0  0
    1.2164   -0.5635    0.1489 C   0  0  0  0  0  0
    2.4565    0.0871    0.0580 C   0  0  0  0  0  0
    2.4984    1.4797    0.0616 C   0  0  0  0  0  0
    1.3058    2.2003    0.1541 C   0  0  0  0  0  0
    3.6767    2.2062   -0.0190 N   0  0  0  0  0  0
    4.7092    1.9062   -0.8037 C   0  0  0  0  0  0
    5.6692    2.6470   -0.8257 O   0  0  0  0  0  0
    4.7166    0.6717   -1.6635 C   0  0  0  0  0  0
    4.6697   -0.5072   -0.7996 N   0  0  0  0  0  0
    3.6613   -0.7520   -0.0391 C   0  0  0  0  0  0
    3.7176   -1.9691    0.8020 C   0  0  0  0  0  0
    3.7312   -3.2314    0.2080 C   0  0  0  0  0  0
    3.7842   -4.3615    0.9967 C   0  0  0  0  0  0
    3.8236   -4.2471    2.3757 C   0  0  0  0  0  0
    3.8101   -3.0005    2.9728 C   0  0  0  0  0  0
    3.7633   -1.8586    2.1939 C   0  0  0  0  0  0
    3.7562   -0.6402    2.7775 F   0  0  0  0  0  0
    3.7943    3.3978    0.8252 C   0  0  0  0  0  0
    4.4028    3.0091    2.1740 C   0  0  0  0  0  0
    4.5207    4.2039    3.0206 N   0  0  0  0  0  0
   -1.4757   -0.6559    0.3534 Cl  0  0  0  0  0  0
   -0.8196    2.1175    0.3103 H   0  0  0  0  0  0
    1.1763   -1.6427    0.1475 H   0  0  0  0  0  0
    1.3325    3.2800    0.1559 H   0  0  0  0  0  0
    3.8460    0.6785   -2.3194 H   0  0  0  0  0  0
    5.6270    0.6495   -2.2624 H   0  0  0  0  0  0
    3.6998   -3.3235   -0.8676 H   0  0  0  0  0  0
    3.7947   -5.3388    0.5371 H   0  0  0  0  0  0
    3.8647   -5.1359    2.9878 H   0  0  0  0  0  0
    3.8403   -2.9181    4.0492 H   0  0  0  0  0  0
    4.4363    4.1291    0.3341 H   0  0  0  0  0  0
    2.8062    3.8299    0.9833 H   0  0  0  0  0  0
    3.7608    2.2778    2.6651 H   0  0  0  0  0  0
    5.3909    2.5770    2.0159 H   0  0  0  0  0  0
    3.6271    4.6597    3.1291 H   0  0  0  0  0  0
    4.9204    3.9733    3.9179 H   0  0  0  0  0  0
  1  2  1  0  0  0
  1  6  2  0  0  0
  1 24  1  0  0  0
  2  3  2  0  0  0
  2 23  1  0  0  0
  3  4  1  0  0  0
  3 25  1  0  0  0
  4  5  2  0  0  0
  4 12  1  0  0  0
  5  6  1  0  0  0
  5  7  1  0  0  0
  6 26  1  0  0  0
  7  8  1  0  0  0
  7 20  1  0  0  0
  8  9  2  0  0  0
  8 10  1  0  0  0
 10 11  1  0  0  0
 10 27  1  0  0  0
 10 28  1  0  0  0
 11 12  2  0  0  0
 12 13  1  0  0  0
 13 14  1  0  0  0
 13 18  2  0  0  0
 14 15  2  0  0  0
 14 29  1  0  0  0
 15 16  1  0  0  0
 15 30  1  0  0  0
 16 17  2  0  0  0
 16 31  1  0  0  0
 17 18  1  0  0  0
 17 32  1  0  0  0
 18 19  1  0  0  0
 20 21  1  0  0  0
 20 33  1  0  0  0
 20 34  1  0  0  0
 21 22  1  0  0  0
 21 35  1  0  0  0
 21 36  1  0  0  0
 22 37  1  0  0  0
 22 38  1  0  0  0
M  END
>  <Activity>
8.08092

>  <set>
1

>  <Min_dist>
999.9

>  <Avg_dist>
999.9

$$$$
NORDAZEPAM
 Wcorina  11170919283D 1   1.00000     0.00000              
CORINA evaluation license 3.46 0067  05.08.2008
 30 32  0  0  0  0  0  0  0  0999 V2000
    0.3055    1.7871    0.5737 C   0  0  0  0  0  0
    0.1664    0.4080    0.5866 C   0  0  0  0  0  0
    1.2652   -0.3966    0.3868 C   0  0  0  0  0  0
    2.5317    0.1676    0.1692 C   0  0  0  0  0  0
    2.6682    1.5541    0.1580 C   0  0  0  0  0  0
    1.5422    2.3547    0.3612 C   0  0  0  0  0  0
    3.8795    2.1984   -0.0438 N   0  0  0  0  0  0
    4.8068    1.8272   -0.9236 C   0  0  0  0  0  0
    5.8083    2.5004   -1.0455 O   0  0  0  0  0  0
    4.6448    0.5947   -1.7708 C   0  0  0  0  0  0
    4.6031   -0.5778   -0.8980 N   0  0  0  0  0  0
    3.6612   -0.7519   -0.0390 C   0  0  0  0  0  0
    3.7177   -1.9694    0.8032 C   0  0  0  0  0  0
    4.4241   -3.0902    0.3672 C   0  0  0  0  0  0
    4.4735   -4.2210    1.1562 C   0  0  0  0  0  0
    3.8238   -4.2447    2.3775 C   0  0  0  0  0  0
    3.1211   -3.1362    2.8152 C   0  0  0  0  0  0
    3.0696   -1.9974    2.0378 C   0  0  0  0  0  0
   -1.3936   -0.3046    0.8555 Cl  0  0  0  0  0  0
   -0.5581    2.4175    0.7261 H   0  0  0  0  0  0
    1.1520   -1.4706    0.3978 H   0  0  0  0  0  0
    1.6423    3.4300    0.3521 H   0  0  0  0  0  0
    4.0654    2.9809    0.4984 H   0  0  0  0  0  0
    3.7163    0.6610   -2.3379 H   0  0  0  0  0  0
    5.4880    0.5096   -2.4564 H   0  0  0  0  0  0
    4.9310   -3.0731   -0.5863 H   0  0  0  0  0  0
    5.0201   -5.0895    0.8197 H   0  0  0  0  0  0
    3.8650   -5.1323    2.9914 H   0  0  0  0  0  0
    2.6157   -3.1608    3.7693 H   0  0  0  0  0  0
    2.5248   -1.1310    2.3827 H   0  0  0  0  0  0
  1  2  1  0  0  0
  1  6  2  0  0  0
  1 20  1  0  0  0
  2  3  2  0  0  0
  2 19  1  0  0  0
  3  4  1  0  0  0
  3 21  1  0  0  0
  4  5  2  0  0  0
  4 12  1  0  0  0
  5  6  1  0  0  0
  5  7  1  0  0  0
  6 22  1  0  0  0
  7  8  1  0  0  0
  7 23  1  0  0  0
  8  9  2  0  0  0
  8 10  1  0  0  0
 10 11  1  0  0  0
 10 24  1  0  0  0
 10 25  1  0  0  0
 11 12  2  0  0  0
 12 13  1  0  0  0
 13 14  1  0  0  0
 13 18  2  0  0  0
 14 15  2  0  0  0
 14 26  1  0  0  0
 15 16  1  0  0  0
 15 27  1  0  0  0
 16 17  2  0  0  0
 16 28  1  0  0  0
 17 18  1  0  0  0
 17 29  1  0  0  0
 18 30  1  0  0  0
M  END
>  <Activity>
8.02687

>  <set>
1

>  <Min_dist>
999.9

>  <Avg_dist>
999.9

$$$$
RO05-2904
 Wcorina  11170919283D 1   1.00000     0.00000              
CORINA evaluation license 3.46 0067  05.08.2008
 33 35  0  0  0  0  0  0  0  0999 V2000
    0.3050    1.7852    0.5731 C   0  0  0  0  0  0
    0.1664    0.4070    0.5859 C   0  0  0  0  0  0
    1.2642   -0.3972    0.3865 C   0  0  0  0  0  0
    2.5308    0.1664    0.1687 C   0  0  0  0  0  0
    2.6677    1.5530    0.1575 C   0  0  0  0  0  0
    1.5416    2.3534    0.3609 C   0  0  0  0  0  0
    3.8786    2.1968   -0.0443 N   0  0  0  0  0  0
    4.8056    1.8260   -0.9246 C   0  0  0  0  0  0
    5.8071    2.4990   -1.0466 O   0  0  0  0  0  0
    4.6435    0.5934   -1.7717 C   0  0  0  0  0  0
    4.6021   -0.5791   -0.8987 N   0  0  0  0  0  0
    3.6600   -0.7534   -0.0398 C   0  0  0  0  0  0
    3.7161   -1.9713    0.8018 C   0  0  0  0  0  0
    4.4219   -3.0922    0.3653 C   0  0  0  0  0  0
    4.4710   -4.2234    1.1538 C   0  0  0  0  0  0
    3.8218   -4.2472    2.3753 C   0  0  0  0  0  0
    3.1196   -3.1386    2.8136 C   0  0  0  0  0  0
    3.0681   -1.9995    2.0365 C   0  0  0  0  0  0
   -1.1879   -0.2115    0.8191 C   0  0  0  0  0  0
   -2.1385    0.7999    0.9948 F   0  0  0  0  0  0
   -1.5393   -0.9948   -0.2856 F   0  0  0  0  0  0
   -1.1434   -1.0137    1.9643 F   0  0  0  0  0  0
   -0.5588    2.4154    0.7254 H   0  0  0  0  0  0
    1.1505   -1.4712    0.3979 H   0  0  0  0  0  0
    1.6413    3.4288    0.3515 H   0  0  0  0  0  0
    4.0648    2.9791    0.4982 H   0  0  0  0  0  0
    3.7148    0.6595   -2.3385 H   0  0  0  0  0  0
    5.4865    0.5083   -2.4575 H   0  0  0  0  0  0
    4.9288   -3.0749   -0.5883 H   0  0  0  0  0  0
    5.0169   -5.0921    0.8167 H   0  0  0  0  0  0
    3.8630   -5.1349    2.9890 H   0  0  0  0  0  0
    2.6142   -3.1634    3.7677 H   0  0  0  0  0  0
    2.5234   -1.1332    2.3817 H   0  0  0  0  0  0
  1  2  1  0  0  0
  1  6  2  0  0  0
  1 23  1  0  0  0
  2  3  2  0  0  0
  2 19  1  0  0  0
  3  4  1  0  0  0
  3 24  1  0  0  0
  4  5  2  0  0  0
  4 12  1  0  0  0
  5  6  1  0  0  0
  5  7  1  0  0  0
  6 25  1  0  0  0
  7  8  1  0  0  0
  7 26  1  0  0  0
  8  9  2  0  0  0
  8 10  1  0  0  0
 10 11  1  0  0  0
 10 27  1  0  0  0
 10 28  1  0  0  0
 11 12  2  0  0  0
 12 13  1  0  0  0
 13 14  1  0  0  0
 13 18  2  0  0  0
 14 15  2  0  0  0
 14 29  1  0  0  0
 15 16  1  0  0  0
 15 30  1  0  0  0
 16 17  2  0  0  0
 16 31  1  0  0  0
 17 18  1  0  0  0
 17 32  1  0  0  0
 18 33  1  0  0  0
 19 20  1  0  0  0
 19 21  1  0  0  0
 19 22  1  0  0  0
M  END
>  <Activity>
7.88606

>  <set>
1

>  <Min_dist>
999.9

>  <Avg_dist>
999.9

$$$$
RO05-4520
 Wcorina  11170919283D 1   1.00000     0.00000              
CORINA evaluation license 3.46 0067  05.08.2008
 33 35  0  0  0  0  0  0  0  0999 V2000
    0.0958    1.5473    0.2428 C   0  0  0  0  0  0
    0.0508    0.1628    0.2403 C   0  0  0  0  0  0
    1.2152   -0.5637    0.1489 C   0  0  0  0  0  0
    2.4557    0.0861    0.0580 C   0  0  0  0  0  0
    2.4982    1.4787    0.0617 C   0  0  0  0  0  0
    1.3056    2.1995    0.1540 C   0  0  0  0  0  0
    3.6763    2.2047   -0.0187 N   0  0  0  0  0  0
    4.7088    1.9044   -0.8033 C   0  0  0  0  0  0
    5.6692    2.6448   -0.8249 O   0  0  0  0  0  0
    4.7157    0.6703   -1.6636 C   0  0  0  0  0  0
    4.6686   -0.5090   -0.8002 N   0  0  0  0  0  0
    3.6601   -0.7535   -0.0390 C   0  0  0  0  0  0
    3.7159   -1.9707    0.8020 C   0  0  0  0  0  0
    3.7283   -3.2330    0.2079 C   0  0  0  0  0  0
    3.7808   -4.3632    0.9965 C   0  0  0  0  0  0
    3.8208   -4.2489    2.3754 C   0  0  0  0  0  0
    3.8089   -3.0024    2.9727 C   0  0  0  0  0  0
    3.7622   -1.8604    2.1939 C   0  0  0  0  0  0
    3.7558   -0.6420    2.7776 F   0  0  0  0  0  0
    3.7942    3.3961    0.8257 C   0  0  0  0  0  0
   -0.8197    2.1162    0.3101 H   0  0  0  0  0  0
   -0.8990   -0.3465    0.3105 H   0  0  0  0  0  0
    1.1745   -1.6429    0.1475 H   0  0  0  0  0  0
    1.3323    3.2792    0.1558 H   0  0  0  0  0  0
    3.8451    0.6777   -2.3194 H   0  0  0  0  0  0
    5.6260    0.6481   -2.2627 H   0  0  0  0  0  0
    3.6965   -3.3249   -0.8677 H   0  0  0  0  0  0
    3.7904   -5.3405    0.5368 H   0  0  0  0  0  0
    3.8611   -5.1378    2.9875 H   0  0  0  0  0  0
    3.8399   -2.9200    4.0491 H   0  0  0  0  0  0
    4.2275    3.1189    1.7866 H   0  0  0  0  0  0
    4.4364    4.1273    0.3348 H   0  0  0  0  0  0
    2.8062    3.8285    0.9838 H   0  0  0  0  0  0
  1  2  1  0  0  0
  1  6  2  0  0  0
  1 21  1  0  0  0
  2  3  2  0  0  0
  2 22  1  0  0  0
  3  4  1  0  0  0
  3 23  1  0  0  0
  4  5  2  0  0  0
  4 12  1  0  0  0
  5  6  1  0  0  0
  5  7  1  0  0  0
  6 24  1  0  0  0
  7  8  1  0  0  0
  7 20  1  0  0  0
  8  9  2  0  0  0
  8 10  1  0  0  0
 10 11  1  0  0  0
 10 25  1  0  0  0
 10 26  1  0  0  0
 11 12  2  0  0  0
 12 13  1  0  0  0
 13 14  1  0  0  0
 13 18  2  0  0  0
 14 15  2  0  0  0
 14 27  1  0  0  0
 15 16  1  0  0  0
 15 28  1  0  0  0
 16 17  2  0  0  0
 16 29  1  0  0  0
 17 18  1  0  0  0
 17 30  1  0  0  0
 18 19  1  0  0  0
 20 31  1  0  0  0
 20 32  1  0  0  0
 20 33  1  0  0  0
M  END
>  <Activity>
7.85387

>  <set>
1

>  <Min_dist>
999.9

>  <Avg_dist>
999.9

$$$$
RO20-8552
 Wcorina  11170919283D 1   1.00000     0.00000              
CORINA evaluation license 3.46 0067  05.08.2008
 33 35  0  0  0  0  0  0  0  0999 V2000
    0.2381    1.6461    0.8993 C   0  0  0  0  0  0
    0.1376    0.2641    0.8629 C   0  0  0  0  0  0
    1.1349   -0.4835    0.2788 C   0  0  0  0  0  0
    2.2585    0.1420   -0.2829 C   0  0  0  0  0  0
    2.3569    1.5312   -0.2439 C   0  0  0  0  0  0
    1.3351    2.2736    0.3518 C   0  0  0  0  0  0
    3.4316    2.2334   -0.7683 N   0  0  0  0  0  0
    4.0450    1.9505   -1.9151 C   0  0  0  0  0  0
    4.9444    2.6690   -2.2968 O   0  0  0  0  0  0
    3.6522    0.7622   -2.7500 C   0  0  0  0  0  0
    3.9089   -0.4584   -1.9867 N   0  0  0  0  0  0
    3.2847   -0.7187   -0.8922 C   0  0  0  0  0  0
    3.6250   -1.9785   -0.1930 C   0  0  0  0  0  0
    3.3823   -3.2080   -0.8063 C   0  0  0  0  0  0
    3.7018   -4.3782   -0.1503 C   0  0  0  0  0  0
    4.2621   -4.3366    1.1148 C   0  0  0  0  0  0
    4.5056   -3.1231    1.7303 C   0  0  0  0  0  0
    4.1959   -1.9416    1.0815 C   0  0  0  0  0  0
    4.4396   -0.7556    1.6807 F   0  0  0  0  0  0
    1.0195   -1.9856    0.2427 C   0  0  0  0  0  0
   -1.2460   -0.5240    1.5545 Cl  0  0  0  0  0  0
   -0.5471    2.2321    1.3537 H   0  0  0  0  0  0
    1.4057    3.3508    0.3834 H   0  0  0  0  0  0
    3.7619    2.9904   -0.2596 H   0  0  0  0  0  0
    2.5919    0.8231   -2.9954 H   0  0  0  0  0  0
    4.2409    0.7499   -3.6672 H   0  0  0  0  0  0
    2.9446   -3.2432   -1.7930 H   0  0  0  0  0  0
    3.5140   -5.3300   -0.6249 H   0  0  0  0  0  0
    4.5098   -5.2566    1.6235 H   0  0  0  0  0  0
    4.9423   -3.0975    2.7178 H   0  0  0  0  0  0
    0.8017   -2.3090   -0.7752 H   0  0  0  0  0  0
    1.9586   -2.4302    0.5720 H   0  0  0  0  0  0
    0.2147   -2.3042    0.9052 H   0  0  0  0  0  0
  1  2  1  0  0  0
  1  6  2  0  0  0
  1 22  1  0  0  0
  2  3  2  0  0  0
  2 21  1  0  0  0
  3  4  1  0  0  0
  3 20  1  0  0  0
  4  5  2  0  0  0
  4 12  1  0  0  0
  5  6  1  0  0  0
  5  7  1  0  0  0
  6 23  1  0  0  0
  7  8  1  0  0  0
  7 24  1  0  0  0
  8  9  2  0  0  0
  8 10  1  0  0  0
 10 11  1  0  0  0
 10 25  1  0  0  0
 10 26  1  0  0  0
 11 12  2  0  0  0
 12 13  1  0  0  0
 13 14  1  0  0  0
 13 18  2  0  0  0
 14 15  2  0  0  0
 14 27  1  0  0  0
 15 16  1  0  0  0
 15 28  1  0  0  0
 16 17  2  0  0  0
 16 29  1  0  0  0
 17 18  1  0  0  0
 17 30  1  0  0  0
 18 19  1  0  0  0
 20 31  1  0  0  0
 20 32  1  0  0  0
 20 33  1  0  0  0
M  END
>  <Activity>
7.85387

>  <set>
1

>  <Min_dist>
999.9

>  <Avg_dist>
999.9

$$$$
TEMAZEPAM
 Wcorina  11170919283D 1   1.00000     0.00000              
CORINA evaluation license 3.46 0067  05.08.2008
 34 36  0  0  0  0  0  0  0  0999 V2000
    0.3055    1.7871    0.5737 C   0  0  0  0  0  0
    0.1664    0.4080    0.5866 C   0  0  0  0  0  0
    1.2652   -0.3966    0.3868 C   0  0  0  0  0  0
    2.5317    0.1676    0.1692 C   0  0  0  0  0  0
    2.6682    1.5541    0.1580 C   0  0  0  0  0  0
    1.5422    2.3547    0.3612 C   0  0  0  0  0  0
    3.8795    2.1984   -0.0438 N   0  0  0  0  0  0
    4.8068    1.8272   -0.9236 C   0  0  0  0  0  0
    5.8083    2.5004   -1.0455 O   0  0  0  0  0  0
    4.6448    0.5947   -1.7708 C   0  0  0  0  0  0
    4.6031   -0.5778   -0.8980 N   0  0  0  0  0  0
    3.6612   -0.7519   -0.0390 C   0  0  0  0  0  0
    3.7177   -1.9694    0.8032 C   0  0  0  0  0  0
    4.4241   -3.0902    0.3672 C   0  0  0  0  0  0
    4.4735   -4.2210    1.1562 C   0  0  0  0  0  0
    3.8238   -4.2447    2.3775 C   0  0  0  0  0  0
    3.1211   -3.1362    2.8152 C   0  0  0  0  0  0
    3.0696   -1.9974    2.0378 C   0  0  0  0  0  0
    3.4275    0.6816   -2.5142 O   0  0  0  0  0  0
    4.1602    3.3802    0.7751 C   0  0  0  0  0  0
   -1.3936   -0.3046    0.8555 Cl  0  0  0  0  0  0
   -0.5581    2.4175    0.7261 H   0  0  0  0  0  0
    1.1520   -1.4706    0.3978 H   0  0  0  0  0  0
    1.6423    3.4300    0.3521 H   0  0  0  0  0  0
    5.4880    0.5096   -2.4564 H   0  0  0  0  0  0
    4.9310   -3.0731   -0.5863 H   0  0  0  0  0  0
    5.0201   -5.0895    0.8197 H   0  0  0  0  0  0
    3.8650   -5.1323    2.9914 H   0  0  0  0  0  0
    2.6157   -3.1608    3.7693 H   0  0  0  0  0  0
    2.5248   -1.1310    2.3827 H   0  0  0  0  0  0
    3.2590   -0.0817   -3.0835 H   0  0  0  0  0  0
    4.6665    3.0757    1.6911 H   0  0  0  0  0  0
    4.7989    4.0652    0.2174 H   0  0  0  0  0  0
    3.2241    3.8791    1.0259 H   0  0  0  0  0  0
  1  2  1  0  0  0
  1  6  2  0  0  0
  1 22  1  0  0  0
  2  3  2  0  0  0
  2 21  1  0  0  0
  3  4  1  0  0  0
  3 23  1  0  0  0
  4  5  2  0  0  0
  4 12  1  0  0  0
  5  6  1  0  0  0
  5  7  1  0  0  0
  6 24  1  0  0  0
  7  8  1  0  0  0
  7 20  1  0  0  0
  8  9  2  0  0  0
  8 10  1  0  0  0
 10 11  1  0  0  0
 10 19  1  0  0  0
 10 25  1  0  0  0
 11 12  2  0  0  0
 12 13  1  0  0  0
 13 14  1  0  0  0
 13 18  2  0  0  0
 14 15  2  0  0  0
 14 26  1  0  0  0
 15 16  1  0  0  0
 15 27  1  0  0  0
 16 17  2  0  0  0
 16 28  1  0  0  0
 17 18  1  0  0  0
 17 29  1  0  0  0
 18 30  1  0  0  0
 19 31  1  0  0  0
 20 32  1  0  0  0
 20 33  1  0  0  0
 20 34  1  0  0  0
M  END
>  <Activity>
7.79588

>  <set>
1

>  <Min_dist>
999.9

>  <Avg_dist>
999.9

$$$$
RO05-4865
 Wcorina  11170919283D 1   1.00000     0.00000              
CORINA evaluation license 3.46 0067  05.08.2008
 33 35  0  0  0  0  0  0  0  0999 V2000
    0.3044    1.7868    0.5724 C   0  0  0  0  0  0
    0.1658    0.4067    0.5854 C   0  0  0  0  0  0
    1.2661   -0.3974    0.3855 C   0  0  0  0  0  0
    2.5320    0.1681    0.1680 C   0  0  0  0  0  0
    2.6675    1.5547    0.1572 C   0  0  0  0  0  0
    1.5411    2.3546    0.3603 C   0  0  0  0  0  0
    3.8787    2.2000   -0.0446 N   0  0  0  0  0  0
    4.8061    1.8299   -0.9248 C   0  0  0  0  0  0
    5.8069    2.5040   -1.0469 O   0  0  0  0  0  0
    4.6452    0.5970   -1.7717 C   0  0  0  0  0  0
    4.6045   -0.5752   -0.8985 N   0  0  0  0  0  0
    3.6623   -0.7504   -0.0406 C   0  0  0  0  0  0
    3.7195   -1.9684    0.8009 C   0  0  0  0  0  0
    4.4268   -3.0884    0.3644 C   0  0  0  0  0  0
    4.4764   -4.2198    1.1526 C   0  0  0  0  0  0
    3.8261   -4.2449    2.3734 C   0  0  0  0  0  0
    3.1229   -3.1370    2.8118 C   0  0  0  0  0  0
    3.0712   -1.9976    2.0354 C   0  0  0  0  0  0
    4.1590    3.3815    0.7749 C   0  0  0  0  0  0
   -1.0479   -0.1486    0.7946 F   0  0  0  0  0  0
   -0.5594    2.4170    0.7244 H   0  0  0  0  0  0
    1.1538   -1.4715    0.3965 H   0  0  0  0  0  0
    1.6408    3.4300    0.3511 H   0  0  0  0  0  0
    3.7166    0.6623   -2.3388 H   0  0  0  0  0  0
    5.4885    0.5125   -2.4572 H   0  0  0  0  0  0
    4.9343   -3.0702   -0.5888 H   0  0  0  0  0  0
    5.0238   -5.0877    0.8157 H   0  0  0  0  0  0
    3.8672   -5.1330    2.9865 H   0  0  0  0  0  0
    2.6172   -3.1625    3.7658 H   0  0  0  0  0  0
    2.5257   -1.1318    2.3807 H   0  0  0  0  0  0
    4.6657    3.0768    1.6906 H   0  0  0  0  0  0
    4.7972    4.0672    0.2175 H   0  0  0  0  0  0
    3.2227    3.8798    1.0263 H   0  0  0  0  0  0
  1  2  1  0  0  0
  1  6  2  0  0  0
  1 21  1  0  0  0
  2  3  2  0  0  0
  2 20  1  0  0  0
  3  4  1  0  0  0
  3 22  1  0  0  0
  4  5  2  0  0  0
  4 12  1  0  0  0
  5  6  1  0  0  0
  5  7  1  0  0  0
  6 23  1  0  0  0
  7  8  1  0  0  0
  7 19  1  0  0  0
  8  9  2  0  0  0
  8 10  1  0  0  0
 10 11  1  0  0  0
 10 24  1  0  0  0
 10 25  1  0  0  0
 11 12  2  0  0  0
 12 13  1  0  0  0
 13 14  1  0  0  0
 13 18  2  0  0  0
 14 15  2  0  0  0
 14 26  1  0  0  0
 15 16  1  0  0  0
 15 27  1  0  0  0
 16 17  2  0  0  0
 16 28  1  0  0  0
 17 18  1  0  0  0
 17 29  1  0  0  0
 18 30  1  0  0  0
 19 31  1  0  0  0
 19 32  1  0  0  0
 19 33  1  0  0  0
M  END
>  <Activity>
7.76955

>  <set>
1

>  <Min_dist>
999.9

>  <Avg_dist>
999.9

$$$$
OXAZEPAM
 Wcorina  11170919283D 1   1.00000     0.00000              
CORINA evaluation license 3.46 0067  05.08.2008
 31 33  0  0  0  0  0  0  0  0999 V2000
    0.3055    1.7871    0.5737 C   0  0  0  0  0  0
    0.1664    0.4080    0.5866 C   0  0  0  0  0  0
    1.2652   -0.3966    0.3868 C   0  0  0  0  0  0
    2.5317    0.1676    0.1692 C   0  0  0  0  0  0
    2.6682    1.5541    0.1580 C   0  0  0  0  0  0
    1.5422    2.3547    0.3612 C   0  0  0  0  0  0
    3.8795    2.1984   -0.0438 N   0  0  0  0  0  0
    4.8068    1.8272   -0.9236 C   0  0  0  0  0  0
    5.8083    2.5004   -1.0455 O   0  0  0  0  0  0
    4.6448    0.5947   -1.7708 C   0  0  0  0  0  0
    4.6031   -0.5778   -0.8980 N   0  0  0  0  0  0
    3.6612   -0.7519   -0.0390 C   0  0  0  0  0  0
    3.7177   -1.9694    0.8032 C   0  0  0  0  0  0
    4.4241   -3.0902    0.3672 C   0  0  0  0  0  0
    4.4735   -4.2210    1.1562 C   0  0  0  0  0  0
    3.8238   -4.2447    2.3775 C   0  0  0  0  0  0
    3.1211   -3.1362    2.8152 C   0  0  0  0  0  0
    3.0696   -1.9974    2.0378 C   0  0  0  0  0  0
    3.4275    0.6816   -2.5142 O   0  0  0  0  0  0
   -1.3936   -0.3046    0.8555 Cl  0  0  0  0  0  0
   -0.5581    2.4175    0.7261 H   0  0  0  0  0  0
    1.1520   -1.4706    0.3978 H   0  0  0  0  0  0
    1.6423    3.4300    0.3521 H   0  0  0  0  0  0
    4.0654    2.9809    0.4984 H   0  0  0  0  0  0
    5.4880    0.5096   -2.4564 H   0  0  0  0  0  0
    4.9310   -3.0731   -0.5863 H   0  0  0  0  0  0
    5.0201   -5.0895    0.8197 H   0  0  0  0  0  0
    3.8650   -5.1323    2.9914 H   0  0  0  0  0  0
    2.6157   -3.1608    3.7693 H   0  0  0  0  0  0
    2.5248   -1.1310    2.3827 H   0  0  0  0  0  0
    3.2590   -0.0817   -3.0835 H   0  0  0  0  0  0
  1  2  1  0  0  0
  1  6  2  0  0  0
  1 21  1  0  0  0
  2  3  2  0  0  0
  2 20  1  0  0  0
  3  4  1  0  0  0
  3 22  1  0  0  0
  4  5  2  0  0  0
  4 12  1  0  0  0
  5  6  1  0  0  0
  5  7  1  0  0  0
  6 23  1  0  0  0
  7  8  1  0  0  0
  7 24  1  0  0  0
  8  9  2  0  0  0
  8 10  1  0  0  0
 10 11  1  0  0  0
 10 19  1  0  0  0
 10 25  1  0  0  0
 11 12  2  0  0  0
 12 13  1  0  0  0
 13 14  1  0  0  0
 13 18  2  0  0  0
 14 15  2  0  0  0
 14 26  1  0  0  0
 15 16  1  0  0  0
 15 27  1  0  0  0
 16 17  2  0  0  0
 16 28  1  0  0  0
 17 18  1  0  0  0
 17 29  1  0  0  0
 18 30  1  0  0  0
 19 31  1  0  0  0
M  END
>  <Activity>
7.74473

>  <set>
1

>  <Min_dist>
999.9

>  <Avg_dist>
999.9

$$$$
RO07-4419
 Wcorina  11170919283D 1   1.00000     0.00000              
CORINA evaluation license 3.46 0067  05.08.2008
 30 32  0  0  0  0  0  0  0  0999 V2000
   -0.0167    1.3809    0.0096 C   0  0  0  0  0  0
    0.0021   -0.0041    0.0020 C   0  0  0  0  0  0
    1.2020   -0.6762   -0.0136 C   0  0  0  0  0  0
    2.4147    0.0299   -0.0216 C   0  0  0  0  0  0
    2.3930    1.4228   -0.0125 C   0  0  0  0  0  0
    1.1652    2.0881    0.0021 C   0  0  0  0  0  0
    3.5394    2.2022   -0.0138 N   0  0  0  0  0  0
    4.6340    1.9531   -0.7291 C   0  0  0  0  0  0
    5.5588    2.7365   -0.6856 O   0  0  0  0  0  0
    4.7540    0.7251   -1.5897 C   0  0  0  0  0  0
    4.7041   -0.4596   -0.7339 N   0  0  0  0  0  0
    3.6602   -0.7536   -0.0410 C   0  0  0  0  0  0
    3.7166   -1.9701    0.7993 C   0  0  0  0  0  0
    4.1702   -1.8918    2.1188 C   0  0  0  0  0  0
    4.2200   -3.0329    2.8975 C   0  0  0  0  0  0
    3.8225   -4.2497    2.3739 C   0  0  0  0  0  0
    3.3724   -4.3353    1.0690 C   0  0  0  0  0  0
    3.3112   -3.2023    0.2794 C   0  0  0  0  0  0
    2.8656   -3.2868   -0.9932 F   0  0  0  0  0  0
    4.5594   -0.7042    2.6319 F   0  0  0  0  0  0
   -0.9598    1.9073    0.0169 H   0  0  0  0  0  0
   -0.9259   -0.5565    0.0087 H   0  0  0  0  0  0
    1.2110   -1.7562   -0.0194 H   0  0  0  0  0  0
    1.1422    3.1678    0.0077 H   0  0  0  0  0  0
    3.5443    2.9911    0.5506 H   0  0  0  0  0  0
    3.9290    0.6962   -2.3016 H   0  0  0  0  0  0
    5.7018    0.7474   -2.1275 H   0  0  0  0  0  0
    4.5707   -2.9741    3.9173 H   0  0  0  0  0  0
    3.8641   -5.1377    2.9871 H   0  0  0  0  0  0
    3.0637   -5.2891    0.6672 H   0  0  0  0  0  0
  1  2  1  0  0  0
  1  6  2  0  0  0
  1 21  1  0  0  0
  2  3  2  0  0  0
  2 22  1  0  0  0
  3  4  1  0  0  0
  3 23  1  0  0  0
  4  5  2  0  0  0
  4 12  1  0  0  0
  5  6  1  0  0  0
  5  7  1  0  0  0
  6 24  1  0  0  0
  7  8  1  0  0  0
  7 25  1  0  0  0
  8  9  2  0  0  0
  8 10  1  0  0  0
 10 11  1  0  0  0
 10 26  1  0  0  0
 10 27  1  0  0  0
 11 12  2  0  0  0
 12 13  1  0  0  0
 13 14  1  0  0  0
 13 18  2  0  0  0
 14 15  2  0  0  0
 14 20  1  0  0  0
 15 16  1  0  0  0
 15 28  1  0  0  0
 16 17  2  0  0  0
 16 29  1  0  0  0
 17 18  1  0  0  0
 17 30  1  0  0  0
 18 19  1  0  0  0
M  END
>  <Activity>
7.72125

>  <set>
1

>  <Min_dist>
999.9

>  <Avg_dist>
999.9

$$$$
RO20-8895
 Wcorina  11170919283D 1   1.00000     0.00000              
CORINA evaluation license 3.46 0067  05.08.2008
 33 35  0  0  0  0  0  0  0  0999 V2000
    0.0958    1.5473    0.2428 C   0  0  0  0  0  0
    0.0508    0.1628    0.2403 C   0  0  0  0  0  0
    1.2152   -0.5637    0.1489 C   0  0  0  0  0  0
    2.4557    0.0861    0.0580 C   0  0  0  0  0  0
    2.4982    1.4787    0.0617 C   0  0  0  0  0  0
    1.3056    2.1995    0.1540 C   0  0  0  0  0  0
    3.6763    2.2047   -0.0187 N   0  0  0  0  0  0
    4.7088    1.9044   -0.8033 C   0  0  0  0  0  0
    5.6692    2.6448   -0.8249 O   0  0  0  0  0  0
    4.7157    0.6703   -1.6636 C   0  0  0  0  0  0
    4.6686   -0.5090   -0.8002 N   0  0  0  0  0  0
    3.6601   -0.7535   -0.0390 C   0  0  0  0  0  0
    3.7159   -1.9707    0.8020 C   0  0  0  0  0  0
    3.7283   -3.2330    0.2079 C   0  0  0  0  0  0
    3.7808   -4.3632    0.9965 C   0  0  0  0  0  0
    3.8208   -4.2489    2.3754 C   0  0  0  0  0  0
    3.8089   -3.0024    2.9727 C   0  0  0  0  0  0
    3.7622   -1.8604    2.1939 C   0  0  0  0  0  0
    3.7558   -0.6420    2.7776 F   0  0  0  0  0  0
   -1.1817    2.3412    0.3367 C   0  0  0  0  0  0
   -0.8990   -0.3465    0.3105 H   0  0  0  0  0  0
    1.1745   -1.6429    0.1475 H   0  0  0  0  0  0
    1.3323    3.2792    0.1558 H   0  0  0  0  0  0
    3.7544    2.9935    0.5404 H   0  0  0  0  0  0
    3.8451    0.6777   -2.3194 H   0  0  0  0  0  0
    5.6260    0.6481   -2.2627 H   0  0  0  0  0  0
    3.6965   -3.3249   -0.8677 H   0  0  0  0  0  0
    3.7904   -5.3405    0.5368 H   0  0  0  0  0  0
    3.8611   -5.1378    2.9875 H   0  0  0  0  0  0
    3.8399   -2.9200    4.0491 H   0  0  0  0  0  0
   -1.4171    2.5283    1.3844 H   0  0  0  0  0  0
   -1.0581    3.2911   -0.1833 H   0  0  0  0  0  0
   -1.9939    1.7782   -0.1232 H   0  0  0  0  0  0
  1  2  1  0  0  0
  1  6  2  0  0  0
  1 20  1  0  0  0
  2  3  2  0  0  0
  2 21  1  0  0  0
  3  4  1  0  0  0
  3 22  1  0  0  0
  4  5  2  0  0  0
  4 12  1  0  0  0
  5  6  1  0  0  0
  5  7  1  0  0  0
  6 23  1  0  0  0
  7  8  1  0  0  0
  7 24  1  0  0  0
  8  9  2  0  0  0
  8 10  1  0  0  0
 10 11  1  0  0  0
 10 25  1  0  0  0
 10 26  1  0  0  0
 11 12  2  0  0  0
 12 13  1  0  0  0
 13 14  1  0  0  0
 13 18  2  0  0  0
 14 15  2  0  0  0
 14 27  1  0  0  0
 15 16  1  0  0  0
 15 28  1  0  0  0
 16 17  2  0  0  0
 16 29  1  0  0  0
 17 18  1  0  0  0
 17 30  1  0  0  0
 18 19  1  0  0  0
 20 31  1  0  0  0
 20 32  1  0  0  0
 20 33  1  0  0  0
M  END
>  <Activity>
7.72125

>  <set>
1

>  <Min_dist>
999.9

>  <Avg_dist>
999.9

$$$$
RO05-4336
 Wcorina  11170919283D 1   1.00000     0.00000              
CORINA evaluation license 3.46 0067  05.08.2008
 30 32  0  0  0  0  0  0  0  0999 V2000
    0.0958    1.5473    0.2428 C   0  0  0  0  0  0
    0.0508    0.1628    0.2403 C   0  0  0  0  0  0
    1.2152   -0.5637    0.1489 C   0  0  0  0  0  0
    2.4557    0.0861    0.0580 C   0  0  0  0  0  0
    2.4982    1.4787    0.0617 C   0  0  0  0  0  0
    1.3056    2.1995    0.1540 C   0  0  0  0  0  0
    3.6763    2.2047   -0.0187 N   0  0  0  0  0  0
    4.7088    1.9044   -0.8033 C   0  0  0  0  0  0
    5.6692    2.6448   -0.8249 O   0  0  0  0  0  0
    4.7157    0.6703   -1.6636 C   0  0  0  0  0  0
    4.6686   -0.5090   -0.8002 N   0  0  0  0  0  0
    3.6601   -0.7535   -0.0390 C   0  0  0  0  0  0
    3.7159   -1.9707    0.8020 C   0  0  0  0  0  0
    3.7283   -3.2330    0.2079 C   0  0  0  0  0  0
    3.7808   -4.3632    0.9965 C   0  0  0  0  0  0
    3.8208   -4.2489    2.3754 C   0  0  0  0  0  0
    3.8089   -3.0024    2.9727 C   0  0  0  0  0  0
    3.7622   -1.8604    2.1939 C   0  0  0  0  0  0
    3.7558   -0.6420    2.7776 F   0  0  0  0  0  0
   -0.8197    2.1162    0.3101 H   0  0  0  0  0  0
   -0.8990   -0.3465    0.3105 H   0  0  0  0  0  0
    1.1745   -1.6429    0.1475 H   0  0  0  0  0  0
    1.3323    3.2792    0.1558 H   0  0  0  0  0  0
    3.7544    2.9935    0.5404 H   0  0  0  0  0  0
    3.8451    0.6777   -2.3194 H   0  0  0  0  0  0
    5.6260    0.6481   -2.2627 H   0  0  0  0  0  0
    3.6965   -3.3249   -0.8677 H   0  0  0  0  0  0
    3.7904   -5.3405    0.5368 H   0  0  0  0  0  0
    3.8611   -5.1378    2.9875 H   0  0  0  0  0  0
    3.8399   -2.9200    4.0491 H   0  0  0  0  0  0
  1  2  1  0  0  0
  1  6  2  0  0  0
  1 20  1  0  0  0
  2  3  2  0  0  0
  2 21  1  0  0  0
  3  4  1  0  0  0
  3 22  1  0  0  0
  4  5  2  0  0  0
  4 12  1  0  0  0
  5  6  1  0  0  0
  5  7  1  0  0  0
  6 23  1  0  0  0
  7  8  1  0  0  0
  7 24  1  0  0  0
  8  9  2  0  0  0
  8 10  1  0  0  0
 10 11  1  0  0  0
 10 25  1  0  0  0
 10 26  1  0  0  0
 11 12  2  0  0  0
 12 13  1  0  0  0
 13 14  1  0  0  0
 13 18  2  0  0  0
 14 15  2  0  0  0
 14 27  1  0  0  0
 15 16  1  0  0  0
 15 28  1  0  0  0
 16 17  2  0  0  0
 16 29  1  0  0  0
 17 18  1  0  0  0
 17 30  1  0  0  0
 18 19  1  0  0  0
M  END
>  <Activity>
7.67778

>  <set>
1

>  <Min_dist>
999.9

>  <Avg_dist>
999.9

$$$$
RO20-5747
 Wcorina  11170919283D 1   1.00000     0.00000              
CORINA evaluation license 3.46 0067  05.08.2008
 34 36  0  0  0  0  0  0  0  0999 V2000
    0.3032    1.7982    0.5704 C   0  0  0  0  0  0
    0.1641    0.4072    0.5844 C   0  0  0  0  0  0
    1.2774   -0.3984    0.3834 C   0  0  0  0  0  0
    2.5375    0.1740    0.1674 C   0  0  0  0  0  0
    2.6670    1.5627    0.1563 C   0  0  0  0  0  0
    1.5382    2.3623    0.3589 C   0  0  0  0  0  0
    3.8749    2.2112   -0.0447 N   0  0  0  0  0  0
    4.8047    1.8452   -0.9236 C   0  0  0  0  0  0
    5.8028    2.5235   -1.0441 O   0  0  0  0  0  0
    4.6504    0.6120   -1.7713 C   0  0  0  0  0  0
    4.6144   -0.5605   -0.8981 N   0  0  0  0  0  0
    3.6725   -0.7395   -0.0407 C   0  0  0  0  0  0
    3.7351   -1.9567    0.8014 C   0  0  0  0  0  0
    4.4472   -3.0739    0.3654 C   0  0  0  0  0  0
    4.5023   -4.2045    1.1544 C   0  0  0  0  0  0
    3.8529   -4.2314    2.3757 C   0  0  0  0  0  0
    3.1450   -3.1264    2.8137 C   0  0  0  0  0  0
    3.0870   -1.9881    2.0360 C   0  0  0  0  0  0
   -1.1622   -0.2035    0.8126 C   0  0  0  0  0  0
   -2.2232    0.5682    1.0046 C   0  0  0  0  0  0
   -0.5602    2.4290    0.7213 H   0  0  0  0  0  0
    1.1710   -1.4731    0.3941 H   0  0  0  0  0  0
    1.6381    3.4376    0.3489 H   0  0  0  0  0  0
    4.0570    2.9942    0.4981 H   0  0  0  0  0  0
    3.7220    0.6730   -2.3391 H   0  0  0  0  0  0
    5.4947    0.5316   -2.4560 H   0  0  0  0  0  0
    4.9542   -3.0541   -0.5880 H   0  0  0  0  0  0
    5.0531   -5.0703    0.8177 H   0  0  0  0  0  0
    3.8986   -5.1188    2.9897 H   0  0  0  0  0  0
    2.6398   -3.1535    3.7679 H   0  0  0  0  0  0
    2.5378   -1.1245    2.3809 H   0  0  0  0  0  0
   -1.2672   -1.2783    0.8230 H   0  0  0  0  0  0
   -2.1182    1.6430    0.9942 H   0  0  0  0  0  0
   -3.1924    0.1219    1.1714 H   0  0  0  0  0  0
  1  2  1  0  0  0
  1  6  2  0  0  0
  1 21  1  0  0  0
  2  3  2  0  0  0
  2 19  1  0  0  0
  3  4  1  0  0  0
  3 22  1  0  0  0
  4  5  2  0  0  0
  4 12  1  0  0  0
  5  6  1  0  0  0
  5  7  1  0  0  0
  6 23  1  0  0  0
  7  8  1  0  0  0
  7 24  1  0  0  0
  8  9  2  0  0  0
  8 10  1  0  0  0
 10 11  1  0  0  0
 10 25  1  0  0  0
 10 26  1  0  0  0
 11 12  2  0  0  0
 12 13  1  0  0  0
 13 14  1  0  0  0
 13 18  2  0  0  0
 14 15  2  0  0  0
 14 27  1  0  0  0
 15 16  1  0  0  0
 15 28  1  0  0  0
 16 17  2  0  0  0
 16 29  1  0  0  0
 17 18  1  0  0  0
 17 30  1  0  0  0
 18 31  1  0  0  0
 19 20  2  0  0  0
 19 32  1  0  0  0
 20 33  1  0  0  0
 20 34  1  0  0  0
M  END
>  <Activity>
7.61979

>  <set>
1

>  <Min_dist>
999.9

>  <Avg_dist>
999.9

$$$$
RO07-2750
 Wcorina  11170919283D 1   1.00000     0.00000              
CORINA evaluation license 3.46 0067  05.08.2008
 37 39  0  0  0  0  0  0  0  0999 V2000
    0.0959    1.5486    0.2431 C   0  0  0  0  0  0
    0.0509    0.1631    0.2406 C   0  0  0  0  0  0
    1.2164   -0.5634    0.1490 C   0  0  0  0  0  0
    2.4565    0.0872    0.0580 C   0  0  0  0  0  0
    2.4984    1.4797    0.0617 C   0  0  0  0  0  0
    1.3059    2.2004    0.1542 C   0  0  0  0  0  0
    3.6768    2.2062   -0.0191 N   0  0  0  0  0  0
    4.7092    1.9061   -0.8037 C   0  0  0  0  0  0
    5.6692    2.6470   -0.8258 O   0  0  0  0  0  0
    4.7165    0.6717   -1.6635 C   0  0  0  0  0  0
    4.6697   -0.5073   -0.7997 N   0  0  0  0  0  0
    3.6613   -0.7520   -0.0391 C   0  0  0  0  0  0
    3.7176   -1.9691    0.8020 C   0  0  0  0  0  0
    3.7312   -3.2314    0.2080 C   0  0  0  0  0  0
    3.7842   -4.3615    0.9967 C   0  0  0  0  0  0
    3.8236   -4.2471    2.3757 C   0  0  0  0  0  0
    3.8101   -3.0005    2.9728 C   0  0  0  0  0  0
    3.7633   -1.8586    2.1939 C   0  0  0  0  0  0
    3.7562   -0.6402    2.7775 F   0  0  0  0  0  0
    3.7944    3.3978    0.8251 C   0  0  0  0  0  0
    4.4030    3.0091    2.1740 C   0  0  0  0  0  0
    5.7423    2.5509    1.9780 O   0  0  0  0  0  0
   -1.4757   -0.6558    0.3536 Cl  0  0  0  0  0  0
   -0.8195    2.1177    0.3104 H   0  0  0  0  0  0
    1.1762   -1.6427    0.1476 H   0  0  0  0  0  0
    1.3327    3.2801    0.1560 H   0  0  0  0  0  0
    3.8460    0.6785   -2.3194 H   0  0  0  0  0  0
    5.6269    0.6494   -2.2625 H   0  0  0  0  0  0
    3.6998   -3.3235   -0.8676 H   0  0  0  0  0  0
    3.7947   -5.3388    0.5371 H   0  0  0  0  0  0
    3.8647   -5.1359    2.9878 H   0  0  0  0  0  0
    3.8403   -2.9181    4.0492 H   0  0  0  0  0  0
    4.4364    4.1290    0.3341 H   0  0  0  0  0  0
    2.8063    3.8299    0.9834 H   0  0  0  0  0  0
    4.4087    3.8768    2.8336 H   0  0  0  0  0  0
    3.8093    2.2139    2.6249 H   0  0  0  0  0  0
    6.1909    2.2869    2.7929 H   0  0  0  0  0  0
  1  2  1  0  0  0
  1  6  2  0  0  0
  1 24  1  0  0  0
  2  3  2  0  0  0
  2 23  1  0  0  0
  3  4  1  0  0  0
  3 25  1  0  0  0
  4  5  2  0  0  0
  4 12  1  0  0  0
  5  6  1  0  0  0
  5  7  1  0  0  0
  6 26  1  0  0  0
  7  8  1  0  0  0
  7 20  1  0  0  0
  8  9  2  0  0  0
  8 10  1  0  0  0
 10 11  1  0  0  0
 10 27  1  0  0  0
 10 28  1  0  0  0
 11 12  2  0  0  0
 12 13  1  0  0  0
 13 14  1  0  0  0
 13 18  2  0  0  0
 14 15  2  0  0  0
 14 29  1  0  0  0
 15 16  1  0  0  0
 15 30  1  0  0  0
 16 17  2  0  0  0
 16 31  1  0  0  0
 17 18  1  0  0  0
 17 32  1  0  0  0
 18 19  1  0  0  0
 20 21  1  0  0  0
 20 33  1  0  0  0
 20 34  1  0  0  0
 21 22  1  0  0  0
 21 35  1  0  0  0
 21 36  1  0  0  0
 22 37  1  0  0  0
M  END
>  <Activity>
7.61083

>  <set>
1

>  <Min_dist>
999.9

>  <Avg_dist>
999.9

$$$$
RO07-6198
 Wcorina  11170919283D 1   1.00000     0.00000              
CORINA evaluation license 3.46 0067  05.08.2008
 30 32  0  0  0  0  0  0  0  0999 V2000
   -0.0167    1.3824    0.0096 C   0  0  0  0  0  0
    0.0021   -0.0041    0.0020 C   0  0  0  0  0  0
    1.2018   -0.6757   -0.0136 C   0  0  0  0  0  0
    2.4147    0.0305   -0.0212 C   0  0  0  0  0  0
    2.3937    1.4238   -0.0120 C   0  0  0  0  0  0
    1.1667    2.0896    0.0021 C   0  0  0  0  0  0
    3.5405    2.2026   -0.0130 N   0  0  0  0  0  0
    4.6350    1.9534   -0.7282 C   0  0  0  0  0  0
    5.5599    2.7368   -0.6849 O   0  0  0  0  0  0
    4.7550    0.7251   -1.5884 C   0  0  0  0  0  0
    4.7046   -0.4593   -0.7322 N   0  0  0  0  0  0
    3.6597   -0.7533   -0.0400 C   0  0  0  0  0  0
    3.7152   -1.9700    0.7999 C   0  0  0  0  0  0
    4.1680   -1.8923    2.1197 C   0  0  0  0  0  0
    4.2170   -3.0337    2.8981 C   0  0  0  0  0  0
    3.8197   -4.2502    2.3737 C   0  0  0  0  0  0
    3.3704   -4.3353    1.0685 C   0  0  0  0  0  0
    3.3097   -3.2019    0.2794 C   0  0  0  0  0  0
    2.8648   -3.2859   -0.9935 F   0  0  0  0  0  0
    4.5573   -0.7050    2.6334 F   0  0  0  0  0  0
   -1.5324    2.2287    0.0214 Cl  0  0  0  0  0  0
   -0.9259   -0.5566    0.0087 H   0  0  0  0  0  0
    1.2108   -1.7556   -0.0197 H   0  0  0  0  0  0
    1.1444    3.1694    0.0073 H   0  0  0  0  0  0
    3.5456    2.9913    0.5517 H   0  0  0  0  0  0
    3.9303    0.6962   -2.3005 H   0  0  0  0  0  0
    5.7031    0.7470   -2.1258 H   0  0  0  0  0  0
    4.5667   -2.9752    3.9182 H   0  0  0  0  0  0
    3.8610   -5.1385    2.9866 H   0  0  0  0  0  0
    3.0623   -5.2889    0.6660 H   0  0  0  0  0  0
  1  2  1  0  0  0
  1  6  2  0  0  0
  1 21  1  0  0  0
  2  3  2  0  0  0
  2 22  1  0  0  0
  3  4  1  0  0  0
  3 23  1  0  0  0
  4  5  2  0  0  0
  4 12  1  0  0  0
  5  6  1  0  0  0
  5  7  1  0  0  0
  6 24  1  0  0  0
  7  8  1  0  0  0
  7 25  1  0  0  0
  8  9  2  0  0  0
  8 10  1  0  0  0
 10 11  1  0  0  0
 10 26  1  0  0  0
 10 27  1  0  0  0
 11 12  2  0  0  0
 12 13  1  0  0  0
 13 14  1  0  0  0
 13 18  2  0  0  0
 14 15  2  0  0  0
 14 20  1  0  0  0
 15 16  1  0  0  0
 15 28  1  0  0  0
 16 17  2  0  0  0
 16 29  1  0  0  0
 17 18  1  0  0  0
 17 30  1  0  0  0
 18 19  1  0  0  0
M  END
>  <Activity>
7.55284

>  <set>
1

>  <Min_dist>
999.9

>  <Avg_dist>
999.9

$$$$
DESMETHYLTETRAZEPAM
 Wcorina  11170919283D 1   1.00000     0.00000              
CORINA evaluation license 3.46 0067  05.08.2008
 34 36  0  0  0  0  0  0  0  0999 V2000
   -0.2147    0.8442   -0.7563 C   0  0  0  0  0  0
    0.0018   -0.5249   -0.7528 C   0  0  0  0  0  0
    1.2640   -1.0216   -0.5185 C   0  0  0  0  0  0
    2.3393   -0.1521   -0.2811 C   0  0  0  0  0  0
    2.1183    1.2232   -0.2837 C   0  0  0  0  0  0
    0.8316    1.7095   -0.5250 C   0  0  0  0  0  0
    3.1185    2.1558   -0.0536 N   0  0  0  0  0  0
    4.3600    2.0803   -0.5272 C   0  0  0  0  0  0
    5.1353    2.9845   -0.2986 O   0  0  0  0  0  0
    4.8271    0.9025   -1.3383 C   0  0  0  0  0  0
    4.7725   -0.2978   -0.5049 N   0  0  0  0  0  0
    3.6617   -0.7525   -0.0401 C   0  0  0  0  0  0
    3.7181   -1.9656    0.7969 C   0  0  0  0  0  0
    3.5281   -3.1279    0.2151 C   0  0  0  0  0  0
    3.5490   -4.4400    0.9436 C   0  0  0  0  0  0
    4.2249   -4.2752    2.3064 C   0  0  0  0  0  0
    3.5962   -3.0713    3.0190 C   0  0  0  0  0  0
    3.9954   -1.8006    2.2627 C   0  0  0  0  0  0
   -1.3191   -1.6133   -1.0434 Cl  0  0  0  0  0  0
   -1.2044    1.2332   -0.9451 H   0  0  0  0  0  0
    1.4279   -2.0891   -0.5170 H   0  0  0  0  0  0
    0.6551    2.7749   -0.5301 H   0  0  0  0  0  0
    2.8958    2.9234    0.4960 H   0  0  0  0  0  0
    4.1778    0.7753   -2.2046 H   0  0  0  0  0  0
    5.8518    1.0707   -1.6696 H   0  0  0  0  0  0
    3.3459   -3.1401   -0.8493 H   0  0  0  0  0  0
    2.5267   -4.7899    1.0873 H   0  0  0  0  0  0
    4.0998   -5.1723    0.3534 H   0  0  0  0  0  0
    4.0714   -5.1747    2.9026 H   0  0  0  0  0  0
    5.2920   -4.1022    2.1674 H   0  0  0  0  0  0
    2.5111   -3.1738    3.0229 H   0  0  0  0  0  0
    3.9656   -3.0181    4.0431 H   0  0  0  0  0  0
    5.0579   -1.6072    2.4100 H   0  0  0  0  0  0
    3.4202   -0.9581    2.6467 H   0  0  0  0  0  0
  1  2  1  0  0  0
  1  6  2  0  0  0
  1 20  1  0  0  0
  2  3  2  0  0  0
  2 19  1  0  0  0
  3  4  1  0  0  0
  3 21  1  0  0  0
  4  5  2  0  0  0
  4 12  1  0  0  0
  5  6  1  0  0  0
  5  7  1  0  0  0
  6 22  1  0  0  0
  7  8  1  0  0  0
  7 23  1  0  0  0
  8  9  2  0  0  0
  8 10  1  0  0  0
 10 11  1  0  0  0
 10 24  1  0  0  0
 10 25  1  0  0  0
 11 12  2  0  0  0
 12 13  1  0  0  0
 13 14  2  0  0  0
 13 18  1  0  0  0
 14 15  1  0  0  0
 14 26  1  0  0  0
 15 16  1  0  0  0
 15 27  1  0  0  0
 15 28  1  0  0  0
 16 17  1  0  0  0
 16 29  1  0  0  0
 16 30  1  0  0  0
 17 18  1  0  0  0
 17 31  1  0  0  0
 17 32  1  0  0  0
 18 33  1  0  0  0
 18 34  1  0  0  0
M  END
>  <Activity>
7.46852

>  <set>
1

>  <Min_dist>
999.9

>  <Avg_dist>
999.9

$$$$
RO20-2533
 Wcorina  11170919283D 1   1.00000     0.00000              
CORINA evaluation license 3.46 0067  05.08.2008
 36 38  0  0  0  0  0  0  0  0999 V2000
    0.3051    1.7853    0.5733 C   0  0  0  0  0  0
    0.1664    0.4072    0.5861 C   0  0  0  0  0  0
    1.2642   -0.3972    0.3866 C   0  0  0  0  0  0
    2.5308    0.1665    0.1687 C   0  0  0  0  0  0
    2.6678    1.5530    0.1575 C   0  0  0  0  0  0
    1.5417    2.3535    0.3609 C   0  0  0  0  0  0
    3.8787    2.1968   -0.0443 N   0  0  0  0  0  0
    4.8056    1.8259   -0.9246 C   0  0  0  0  0  0
    5.8072    2.4990   -1.0467 O   0  0  0  0  0  0
    4.6435    0.5934   -1.7717 C   0  0  0  0  0  0
    4.6021   -0.5791   -0.8988 N   0  0  0  0  0  0
    3.6600   -0.7534   -0.0398 C   0  0  0  0  0  0
    3.7161   -1.9713    0.8018 C   0  0  0  0  0  0
    4.4219   -3.0922    0.3653 C   0  0  0  0  0  0
    4.4710   -4.2234    1.1538 C   0  0  0  0  0  0
    3.8218   -4.2472    2.3753 C   0  0  0  0  0  0
    3.1196   -3.1386    2.8136 C   0  0  0  0  0  0
    3.0681   -1.9995    2.0365 C   0  0  0  0  0  0
   -1.1879   -0.2113    0.8193 C   0  0  0  0  0  0
   -1.8963   -0.4087   -0.5224 C   0  0  0  0  0  0
   -0.5587    2.4155    0.7256 H   0  0  0  0  0  0
    1.1505   -1.4711    0.3980 H   0  0  0  0  0  0
    1.6415    3.4289    0.3516 H   0  0  0  0  0  0
    4.0650    2.9790    0.4982 H   0  0  0  0  0  0
    3.7148    0.6595   -2.3385 H   0  0  0  0  0  0
    5.4864    0.5083   -2.4576 H   0  0  0  0  0  0
    4.9288   -3.0749   -0.5883 H   0  0  0  0  0  0
    5.0169   -5.0921    0.8167 H   0  0  0  0  0  0
    3.8630   -5.1349    2.9890 H   0  0  0  0  0  0
    2.6142   -3.1634    3.7677 H   0  0  0  0  0  0
    2.5234   -1.1332    2.3817 H   0  0  0  0  0  0
   -1.0668   -1.1762    1.3116 H   0  0  0  0  0  0
   -1.7839    0.4469    1.4515 H   0  0  0  0  0  0
   -1.3003   -1.0668   -1.1546 H   0  0  0  0  0  0
   -2.8758   -0.8560   -0.3538 H   0  0  0  0  0  0
   -2.0174    0.5563   -1.0147 H   0  0  0  0  0  0
  1  2  1  0  0  0
  1  6  2  0  0  0
  1 21  1  0  0  0
  2  3  2  0  0  0
  2 19  1  0  0  0
  3  4  1  0  0  0
  3 22  1  0  0  0
  4  5  2  0  0  0
  4 12  1  0  0  0
  5  6  1  0  0  0
  5  7  1  0  0  0
  6 23  1  0  0  0
  7  8  1  0  0  0
  7 24  1  0  0  0
  8  9  2  0  0  0
  8 10  1  0  0  0
 10 11  1  0  0  0
 10 25  1  0  0  0
 10 26  1  0  0  0
 11 12  2  0  0  0
 12 13  1  0  0  0
 13 14  1  0  0  0
 13 18  2  0  0  0
 14 15  2  0  0  0
 14 27  1  0  0  0
 15 16  1  0  0  0
 15 28  1  0  0  0
 16 17  2  0  0  0
 16 29  1  0  0  0
 17 18  1  0  0  0
 17 30  1  0  0  0
 18 31  1  0  0  0
 19 20  1  0  0  0
 19 32  1  0  0  0
 19 33  1  0  0  0
 20 34  1  0  0  0
 20 35  1  0  0  0
 20 36  1  0  0  0
M  END
>  <Activity>
7.4437

>  <set>
1

>  <Min_dist>
999.9

>  <Avg_dist>
999.9

$$$$
RO05-3061
 Wcorina  11170919283D 1   1.00000     0.00000              
CORINA evaluation license 3.46 0067  05.08.2008
 30 32  0  0  0  0  0  0  0  0999 V2000
    0.3044    1.7868    0.5724 C   0  0  0  0  0  0
    0.1658    0.4067    0.5854 C   0  0  0  0  0  0
    1.2661   -0.3974    0.3855 C   0  0  0  0  0  0
    2.5320    0.1681    0.1680 C   0  0  0  0  0  0
    2.6675    1.5547    0.1572 C   0  0  0  0  0  0
    1.5411    2.3546    0.3603 C   0  0  0  0  0  0
    3.8787    2.2000   -0.0446 N   0  0  0  0  0  0
    4.8061    1.8299   -0.9248 C   0  0  0  0  0  0
    5.8069    2.5040   -1.0469 O   0  0  0  0  0  0
    4.6452    0.5970   -1.7717 C   0  0  0  0  0  0
    4.6045   -0.5752   -0.8985 N   0  0  0  0  0  0
    3.6623   -0.7504   -0.0406 C   0  0  0  0  0  0
    3.7195   -1.9684    0.8009 C   0  0  0  0  0  0
    4.4268   -3.0884    0.3644 C   0  0  0  0  0  0
    4.4764   -4.2198    1.1526 C   0  0  0  0  0  0
    3.8261   -4.2449    2.3734 C   0  0  0  0  0  0
    3.1229   -3.1370    2.8118 C   0  0  0  0  0  0
    3.0712   -1.9976    2.0354 C   0  0  0  0  0  0
   -1.0479   -0.1486    0.7946 F   0  0  0  0  0  0
   -0.5594    2.4170    0.7244 H   0  0  0  0  0  0
    1.1538   -1.4715    0.3965 H   0  0  0  0  0  0
    1.6408    3.4300    0.3511 H   0  0  0  0  0  0
    4.0643    2.9823    0.4980 H   0  0  0  0  0  0
    3.7166    0.6623   -2.3388 H   0  0  0  0  0  0
    5.4885    0.5125   -2.4572 H   0  0  0  0  0  0
    4.9343   -3.0702   -0.5888 H   0  0  0  0  0  0
    5.0238   -5.0877    0.8157 H   0  0  0  0  0  0
    3.8672   -5.1330    2.9865 H   0  0  0  0  0  0
    2.6172   -3.1625    3.7658 H   0  0  0  0  0  0
    2.5257   -1.1318    2.3807 H   0  0  0  0  0  0
  1  2  1  0  0  0
  1  6  2  0  0  0
  1 20  1  0  0  0
  2  3  2  0  0  0
  2 19  1  0  0  0
  3  4  1  0  0  0
  3 21  1  0  0  0
  4  5  2  0  0  0
  4 12  1  0  0  0
  5  6  1  0  0  0
  5  7  1  0  0  0
  6 22  1  0  0  0
  7  8  1  0  0  0
  7 23  1  0  0  0
  8  9  2  0  0  0
  8 10  1  0  0  0
 10 11  1  0  0  0
 10 24  1  0  0  0
 10 25  1  0  0  0
 11 12  2  0  0  0
 12 13  1  0  0  0
 13 14  1  0  0  0
 13 18  2  0  0  0
 14 15  2  0  0  0
 14 26  1  0  0  0
 15 16  1  0  0  0
 15 27  1  0  0  0
 16 17  2  0  0  0
 16 28  1  0  0  0
 17 18  1  0  0  0
 17 29  1  0  0  0
 18 30  1  0  0  0
M  END
>  <Activity>
7.39794

>  <set>
1

>  <Min_dist>
999.9

>  <Avg_dist>
999.9

$$$$
RO22-6762
 Wcorina  11170919283D 1   1.00000     0.00000              
CORINA evaluation license 3.46 0067  05.08.2008
 33 35  0  0  0  0  0  0  0  0999 V2000
   -0.0047    1.4012    0.0375 C   0  0  0  0  0  0
    0.0066    0.0157    0.0303 C   0  0  0  0  0  0
    1.2054   -0.6634    0.0056 C   0  0  0  0  0  0
    2.4218    0.0387   -0.0121 C   0  0  0  0  0  0
    2.4056    1.4320   -0.0032 C   0  0  0  0  0  0
    1.1811    2.1024    0.0205 C   0  0  0  0  0  0
    3.5555    2.2069   -0.0142 N   0  0  0  0  0  0
    4.6431    1.9528   -0.7384 C   0  0  0  0  0  0
    5.5713    2.7326   -0.7036 O   0  0  0  0  0  0
    4.7506    0.7239   -1.5994 C   0  0  0  0  0  0
    4.7029   -0.4601   -0.7424 N   0  0  0  0  0  0
    3.6634   -0.7493   -0.0406 C   0  0  0  0  0  0
    3.7215   -1.9670    0.8014 C   0  0  0  0  0  0
    4.4286   -3.0870    0.3647 C   0  0  0  0  0  0
    4.4795   -4.2180    1.1535 C   0  0  0  0  0  0
    3.8308   -4.2424    2.3752 C   0  0  0  0  0  0
    3.1273   -3.1347    2.8135 C   0  0  0  0  0  0
    3.0740   -1.9958    2.0363 C   0  0  0  0  0  0
    3.5748    3.3987    0.8375 C   0  0  0  0  0  0
    1.2123   -2.3993   -0.0032 Cl  0  0  0  0  0  0
   -1.4894   -0.8647    0.0530 Cl  0  0  0  0  0  0
   -0.9448    1.9325    0.0520 H   0  0  0  0  0  0
    1.1632    3.1822    0.0255 H   0  0  0  0  0  0
    3.9195    0.6980   -2.3042 H   0  0  0  0  0  0
    5.6939    0.7418   -2.1451 H   0  0  0  0  0  0
    4.9351   -3.0692   -0.5890 H   0  0  0  0  0  0
    5.0265   -5.0860    0.8164 H   0  0  0  0  0  0
    3.8734   -5.1299    2.9891 H   0  0  0  0  0  0
    2.6226   -3.1598    3.7680 H   0  0  0  0  0  0
    2.5282   -1.1302    2.3815 H   0  0  0  0  0  0
    3.9632    3.1359    1.8214 H   0  0  0  0  0  0
    4.2133    4.1579    0.3857 H   0  0  0  0  0  0
    2.5622    3.7891    0.9390 H   0  0  0  0  0  0
  1  2  1  0  0  0
  1  6  2  0  0  0
  1 22  1  0  0  0
  2  3  2  0  0  0
  2 21  1  0  0  0
  3  4  1  0  0  0
  3 20  1  0  0  0
  4  5  2  0  0  0
  4 12  1  0  0  0
  5  6  1  0  0  0
  5  7  1  0  0  0
  6 23  1  0  0  0
  7  8  1  0  0  0
  7 19  1  0  0  0
  8  9  2  0  0  0
  8 10  1  0  0  0
 10 11  1  0  0  0
 10 24  1  0  0  0
 10 25  1  0  0  0
 11 12  2  0  0  0
 12 13  1  0  0  0
 13 14  1  0  0  0
 13 18  2  0  0  0
 14 15  2  0  0  0
 14 26  1  0  0  0
 15 16  1  0  0  0
 15 27  1  0  0  0
 16 17  2  0  0  0
 16 28  1  0  0  0
 17 18  1  0  0  0
 17 29  1  0  0  0
 18 30  1  0  0  0
 19 31  1  0  0  0
 19 32  1  0  0  0
 19 33  1  0  0  0
M  END
>  <Activity>
7.39794

>  <set>
1

>  <Min_dist>
999.9

>  <Avg_dist>
999.9

$$$$
RO20-5397
 Wcorina  11170919283D 1   1.00000     0.00000              
CORINA evaluation license 3.46 0067  05.08.2008
 32 34  0  0  0  0  0  0  0  0999 V2000
    0.3027    1.8011    0.5694 C   0  0  0  0  0  0
    0.1639    0.4057    0.5838 C   0  0  0  0  0  0
    1.2822   -0.4008    0.3814 C   0  0  0  0  0  0
    2.5387    0.1734    0.1653 C   0  0  0  0  0  0
    2.6665    1.5642    0.1554 C   0  0  0  0  0  0
    1.5355    2.3642    0.3583 C   0  0  0  0  0  0
    3.8697    2.2123   -0.0445 N   0  0  0  0  0  0
    4.8000    1.8498   -0.9241 C   0  0  0  0  0  0
    5.7965    2.5305   -1.0437 O   0  0  0  0  0  0
    4.6488    0.6176   -1.7738 C   0  0  0  0  0  0
    4.6160   -0.5564   -0.9023 N   0  0  0  0  0  0
    3.6752   -0.7383   -0.0447 C   0  0  0  0  0  0
    3.7402   -1.9568    0.7954 C   0  0  0  0  0  0
    4.4533   -3.0723    0.3569 C   0  0  0  0  0  0
    4.5106   -4.2041    1.1441 C   0  0  0  0  0  0
    3.8621   -4.2340    2.3658 C   0  0  0  0  0  0
    3.1528   -3.1307    2.8060 C   0  0  0  0  0  0
    3.0933   -1.9909    2.0305 C   0  0  0  0  0  0
   -1.1536   -0.2028    0.8115 C   0  0  0  0  0  0
   -2.1248    0.5021    0.9877 O   0  0  0  0  0  0
   -0.5610    2.4317    0.7200 H   0  0  0  0  0  0
    1.1778   -1.4757    0.3920 H   0  0  0  0  0  0
    1.6351    3.4395    0.3485 H   0  0  0  0  0  0
    4.0510    2.9946    0.4996 H   0  0  0  0  0  0
    3.7201    0.6771   -2.3413 H   0  0  0  0  0  0
    5.4932    0.5404   -2.4588 H   0  0  0  0  0  0
    4.9594   -3.0504   -0.5969 H   0  0  0  0  0  0
    5.0625   -5.0686    0.8057 H   0  0  0  0  0  0
    3.9095   -5.1222    2.9783 H   0  0  0  0  0  0
    2.6480   -3.1602    3.7603 H   0  0  0  0  0  0
    2.5433   -1.1286    2.3773 H   0  0  0  0  0  0
   -1.2574   -1.2777    0.8220 H   0  0  0  0  0  0
  1  2  1  0  0  0
  1  6  2  0  0  0
  1 21  1  0  0  0
  2  3  2  0  0  0
  2 19  1  0  0  0
  3  4  1  0  0  0
  3 22  1  0  0  0
  4  5  2  0  0  0
  4 12  1  0  0  0
  5  6  1  0  0  0
  5  7  1  0  0  0
  6 23  1  0  0  0
  7  8  1  0  0  0
  7 24  1  0  0  0
  8  9  2  0  0  0
  8 10  1  0  0  0
 10 11  1  0  0  0
 10 25  1  0  0  0
 10 26  1  0  0  0
 11 12  2  0  0  0
 12 13  1  0  0  0
 13 14  1  0  0  0
 13 18  2  0  0  0
 14 15  2  0  0  0
 14 27  1  0  0  0
 15 16  1  0  0  0
 15 28  1  0  0  0
 16 17  2  0  0  0
 16 29  1  0  0  0
 17 18  1  0  0  0
 17 30  1  0  0  0
 18 31  1  0  0  0
 19 20  2  0  0  0
 19 32  1  0  0  0
M  END
>  <Activity>
7.36653

>  <set>
1

>  <Min_dist>
999.9

>  <Avg_dist>
999.9

$$$$
RO06-7263
 Wcorina  11170919283D 1   1.00000     0.00000              
CORINA evaluation license 3.46 0067  05.08.2008
 33 35  0  0  0  0  0  0  0  0999 V2000
    0.3055    1.7871    0.5737 C   0  0  0  0  0  0
    0.1664    0.4080    0.5866 C   0  0  0  0  0  0
    1.2652   -0.3966    0.3868 C   0  0  0  0  0  0
    2.5317    0.1676    0.1692 C   0  0  0  0  0  0
    2.6682    1.5541    0.1580 C   0  0  0  0  0  0
    1.5422    2.3547    0.3612 C   0  0  0  0  0  0
    3.8795    2.1984   -0.0438 N   0  0  0  0  0  0
    4.8068    1.8272   -0.9236 C   0  0  0  0  0  0
    5.8083    2.5004   -1.0455 O   0  0  0  0  0  0
    4.6448    0.5947   -1.7708 C   0  0  0  0  0  0
    4.6031   -0.5778   -0.8980 N   0  0  0  0  0  0
    3.6612   -0.7519   -0.0390 C   0  0  0  0  0  0
    3.7177   -1.9694    0.8032 C   0  0  0  0  0  0
    4.4241   -3.0902    0.3672 C   0  0  0  0  0  0
    4.4735   -4.2210    1.1562 C   0  0  0  0  0  0
    3.8238   -4.2447    2.3775 C   0  0  0  0  0  0
    3.1211   -3.1362    2.8152 C   0  0  0  0  0  0
    3.0696   -1.9974    2.0378 C   0  0  0  0  0  0
    3.3415    0.6877   -2.5668 C   0  0  0  0  0  0
    4.2072    3.5779    0.9120 Cl  0  0  0  0  0  0
   -1.3936   -0.3046    0.8555 Cl  0  0  0  0  0  0
   -0.5581    2.4175    0.7261 H   0  0  0  0  0  0
    1.1520   -1.4706    0.3978 H   0  0  0  0  0  0
    1.6423    3.4300    0.3521 H   0  0  0  0  0  0
    5.4880    0.5096   -2.4564 H   0  0  0  0  0  0
    4.9310   -3.0731   -0.5863 H   0  0  0  0  0  0
    5.0201   -5.0895    0.8197 H   0  0  0  0  0  0
    3.8650   -5.1323    2.9914 H   0  0  0  0  0  0
    2.6157   -3.1608    3.7693 H   0  0  0  0  0  0
    2.5248   -1.1310    2.3827 H   0  0  0  0  0  0
    3.3700    1.5680   -3.2090 H   0  0  0  0  0  0
    3.2257   -0.2059   -3.1800 H   0  0  0  0  0  0
    2.5002    0.7674   -1.8783 H   0  0  0  0  0  0
  1  2  1  0  0  0
  1  6  2  0  0  0
  1 22  1  0  0  0
  2  3  2  0  0  0
  2 21  1  0  0  0
  3  4  1  0  0  0
  3 23  1  0  0  0
  4  5  2  0  0  0
  4 12  1  0  0  0
  5  6  1  0  0  0
  5  7  1  0  0  0
  6 24  1  0  0  0
  7  8  1  0  0  0
  7 20  1  0  0  0
  8  9  2  0  0  0
  8 10  1  0  0  0
 10 11  1  0  0  0
 10 19  1  0  0  0
 10 25  1  0  0  0
 11 12  2  0  0  0
 12 13  1  0  0  0
 13 14  1  0  0  0
 13 18  2  0  0  0
 14 15  2  0  0  0
 14 26  1  0  0  0
 15 16  1  0  0  0
 15 27  1  0  0  0
 16 17  2  0  0  0
 16 28  1  0  0  0
 17 18  1  0  0  0
 17 29  1  0  0  0
 18 30  1  0  0  0
 19 31  1  0  0  0
 19 32  1  0  0  0
 19 33  1  0  0  0
M  END
>  <Activity>
7.3098

>  <set>
1

>  <Min_dist>
999.9

>  <Avg_dist>
999.9

$$$$
RO20-1815
 Wcorina  11170919283D 1   1.00000     0.00000              
CORINA evaluation license 3.46 0067  05.08.2008
 35 37  0  0  0  0  0  0  0  0999 V2000
    0.0957    1.5536    0.2428 C   0  0  0  0  0  0
    0.0505    0.1633    0.2405 C   0  0  0  0  0  0
    1.2221   -0.5632    0.1484 C   0  0  0  0  0  0
    2.4599    0.0912    0.0577 C   0  0  0  0  0  0
    2.4988    1.4838    0.0619 C   0  0  0  0  0  0
    1.3058    2.2039    0.1539 C   0  0  0  0  0  0
    3.6776    2.2131   -0.0188 N   0  0  0  0  0  0
    4.7108    1.9144   -0.8028 C   0  0  0  0  0  0
    5.6701    2.6563   -0.8240 O   0  0  0  0  0  0
    4.7197    0.6808   -1.6637 C   0  0  0  0  0  0
    4.6741   -0.4989   -0.8007 N   0  0  0  0  0  0
    3.6668   -0.7452   -0.0395 C   0  0  0  0  0  0
    3.7259   -1.9618    0.8021 C   0  0  0  0  0  0
    3.7412   -3.2244    0.2087 C   0  0  0  0  0  0
    3.7963   -4.3541    0.9979 C   0  0  0  0  0  0
    3.8360   -4.2389    2.3767 C   0  0  0  0  0  0
    3.8208   -2.9922    2.9734 C   0  0  0  0  0  0
    3.7724   -1.8506    2.1940 C   0  0  0  0  0  0
    3.7636   -0.6320    2.7770 F   0  0  0  0  0  0
    3.7934    3.4046    0.8257 C   0  0  0  0  0  0
   -1.1790   -0.4982    0.3318 N   0  0  0  0  0  0
   -0.8194    2.1232    0.3099 H   0  0  0  0  0  0
    1.1849   -1.6425    0.1465 H   0  0  0  0  0  0
    1.3329    3.2835    0.1558 H   0  0  0  0  0  0
    3.8493    0.6871   -2.3198 H   0  0  0  0  0  0
    5.6303    0.6600   -2.2626 H   0  0  0  0  0  0
    3.7096   -3.3169   -0.8669 H   0  0  0  0  0  0
    3.8082   -5.3315    0.5387 H   0  0  0  0  0  0
    3.8787   -5.1274    2.9892 H   0  0  0  0  0  0
    3.8516   -2.9092    4.0497 H   0  0  0  0  0  0
    4.2274    3.1282    1.7866 H   0  0  0  0  0  0
    4.4343    4.1370    0.3348 H   0  0  0  0  0  0
    2.8046    3.8352    0.9840 H   0  0  0  0  0  0
   -2.0009    0.0127    0.3968 H   0  0  0  0  0  0
   -1.2094   -1.4677    0.3301 H   0  0  0  0  0  0
  1  2  1  0  0  0
  1  6  2  0  0  0
  1 22  1  0  0  0
  2  3  2  0  0  0
  2 21  1  0  0  0
  3  4  1  0  0  0
  3 23  1  0  0  0
  4  5  2  0  0  0
  4 12  1  0  0  0
  5  6  1  0  0  0
  5  7  1  0  0  0
  6 24  1  0  0  0
  7  8  1  0  0  0
  7 20  1  0  0  0
  8  9  2  0  0  0
  8 10  1  0  0  0
 10 11  1  0  0  0
 10 25  1  0  0  0
 10 26  1  0  0  0
 11 12  2  0  0  0
 12 13  1  0  0  0
 13 14  1  0  0  0
 13 18  2  0  0  0
 14 15  2  0  0  0
 14 27  1  0  0  0
 15 16  1  0  0  0
 15 28  1  0  0  0
 16 17  2  0  0  0
 16 29  1  0  0  0
 17 18  1  0  0  0
 17 30  1  0  0  0
 18 19  1  0  0  0
 20 31  1  0  0  0
 20 32  1  0  0  0
 20 33  1  0  0  0
 21 34  1  0  0  0
 21 35  1  0  0  0
M  END
>  <Activity>
7.18709

>  <set>
1

>  <Min_dist>
999.9

>  <Avg_dist>
999.9

$$$$
RO13-0593
 Wcorina  11170919283D 1   1.00000     0.00000              
CORINA evaluation license 3.46 0067  05.08.2008
 33 35  0  0  0  0  0  0  0  0999 V2000
    0.1005    1.5222    0.2700 C   0  0  0  0  0  0
    0.0655    0.1375    0.2675 C   0  0  0  0  0  0
    1.2340   -0.5807    0.1665 C   0  0  0  0  0  0
    2.4696    0.0774    0.0659 C   0  0  0  0  0  0
    2.5032    1.4699    0.0699 C   0  0  0  0  0  0
    1.3058    2.1833    0.1717 C   0  0  0  0  0  0
    1.3370    3.9191    0.1751 Cl  0  0  0  0  0  0
    3.6764    2.2038   -0.0199 N   0  0  0  0  0  0
    4.7045    1.9101   -0.8126 C   0  0  0  0  0  0
    5.6598    2.6567   -0.8418 O   0  0  0  0  0  0
    4.7120    0.6766   -1.6737 C   0  0  0  0  0  0
    4.6791   -0.5035   -0.8106 N   0  0  0  0  0  0
    3.6787   -0.7544   -0.0412 C   0  0  0  0  0  0
    3.7491   -1.9715    0.7989 C   0  0  0  0  0  0
    3.7646   -3.2335    0.2042 C   0  0  0  0  0  0
    3.8302   -4.3637    0.9919 C   0  0  0  0  0  0
    3.8807   -4.2495    2.3705 C   0  0  0  0  0  0
    3.8658   -3.0033    2.9683 C   0  0  0  0  0  0
    3.8061   -1.8614    2.1904 C   0  0  0  0  0  0
    3.7976   -0.6432    2.7745 F   0  0  0  0  0  0
    3.7931    3.3959    0.8236 C   0  0  0  0  0  0
   -0.8185    2.0847    0.3445 H   0  0  0  0  0  0
   -0.8801   -0.3785    0.3454 H   0  0  0  0  0  0
    1.2006   -1.6602    0.1648 H   0  0  0  0  0  0
    3.8362    0.6789   -2.3225 H   0  0  0  0  0  0
    5.6176    0.6602   -2.2801 H   0  0  0  0  0  0
    3.7249   -3.3253   -0.8711 H   0  0  0  0  0  0
    3.8419   -5.3407    0.5318 H   0  0  0  0  0  0
    3.9317   -5.1384    2.9819 H   0  0  0  0  0  0
    3.9051   -2.9211    4.0445 H   0  0  0  0  0  0
    3.1410    3.2926    1.6909 H   0  0  0  0  0  0
    4.8253    3.5060    1.1561 H   0  0  0  0  0  0
    3.4999    4.2760    0.2513 H   0  0  0  0  0  0
  1  2  1  0  0  0
  1  6  2  0  0  0
  1 22  1  0  0  0
  2  3  2  0  0  0
  2 23  1  0  0  0
  3  4  1  0  0  0
  3 24  1  0  0  0
  4  5  2  0  0  0
  4 13  1  0  0  0
  5  6  1  0  0  0
  5  8  1  0  0  0
  6  7  1  0  0  0
  8  9  1  0  0  0
  8 21  1  0  0  0
  9 10  2  0  0  0
  9 11  1  0  0  0
 11 12  1  0  0  0
 11 25  1  0  0  0
 11 26  1  0  0  0
 12 13  2  0  0  0
 13 14  1  0  0  0
 14 15  1  0  0  0
 14 19  2  0  0  0
 15 16  2  0  0  0
 15 27  1  0  0  0
 16 17  1  0  0  0
 16 28  1  0  0  0
 17 18  2  0  0  0
 17 29  1  0  0  0
 18 19  1  0  0  0
 18 30  1  0  0  0
 19 20  1  0  0  0
 21 31  1  0  0  0
 21 32  1  0  0  0
 21 33  1  0  0  0
M  END
>  <Activity>
7.14267

>  <set>
1

>  <Min_dist>
999.9

>  <Avg_dist>
999.9

$$$$
RO05-4619
 Wcorina  11170919283D 1   1.00000     0.00000              
CORINA evaluation license 3.46 0067  05.08.2008
 32 34  0  0  0  0  0  0  0  0999 V2000
    0.0910    1.5473    0.2341 C   0  0  0  0  0  0
    0.0483    0.1569    0.2316 C   0  0  0  0  0  0
    1.2214   -0.5675    0.1422 C   0  0  0  0  0  0
    2.4583    0.0891    0.0541 C   0  0  0  0  0  0
    2.4946    1.4818    0.0583 C   0  0  0  0  0  0
    1.3002    2.1997    0.1483 C   0  0  0  0  0  0
    3.6723    2.2132   -0.0199 N   0  0  0  0  0  0
    4.7076    1.9163   -0.8020 C   0  0  0  0  0  0
    5.6656    2.6599   -0.8212 O   0  0  0  0  0  0
    4.7207    0.6823   -1.6623 C   0  0  0  0  0  0
    4.6754   -0.4970   -0.7988 N   0  0  0  0  0  0
    3.6668   -0.7451   -0.0406 C   0  0  0  0  0  0
    3.7261   -1.9623    0.8010 C   0  0  0  0  0  0
    3.7416   -3.2245    0.2070 C   0  0  0  0  0  0
    3.7969   -4.3546    0.9961 C   0  0  0  0  0  0
    3.8369   -4.2390    2.3746 C   0  0  0  0  0  0
    3.8218   -2.9914    2.9706 C   0  0  0  0  0  0
    3.7724   -1.8515    2.1916 C   0  0  0  0  0  0
    3.7613   -0.2854    2.9406 Cl  0  0  0  0  0  0
   -1.1802   -0.5067    0.3198 N   0  0  0  0  0  0
   -0.8252    2.1153    0.2990 H   0  0  0  0  0  0
    1.1861   -1.6469    0.1405 H   0  0  0  0  0  0
    1.3254    3.2794    0.1505 H   0  0  0  0  0  0
    3.7462    3.0025    0.5390 H   0  0  0  0  0  0
    3.8516    0.6867   -2.3202 H   0  0  0  0  0  0
    5.6325    0.6630   -2.2592 H   0  0  0  0  0  0
    3.7101   -3.3167   -0.8686 H   0  0  0  0  0  0
    3.8086   -5.3321    0.5369 H   0  0  0  0  0  0
    3.8797   -5.1272    2.9876 H   0  0  0  0  0  0
    3.8532   -2.9078    4.0469 H   0  0  0  0  0  0
   -2.0033    0.0028    0.3828 H   0  0  0  0  0  0
   -1.2090   -1.4763    0.3179 H   0  0  0  0  0  0
  1  2  1  0  0  0
  1  6  2  0  0  0
  1 21  1  0  0  0
  2  3  2  0  0  0
  2 20  1  0  0  0
  3  4  1  0  0  0
  3 22  1  0  0  0
  4  5  2  0  0  0
  4 12  1  0  0  0
  5  6  1  0  0  0
  5  7  1  0  0  0
  6 23  1  0  0  0
  7  8  1  0  0  0
  7 24  1  0  0  0
  8  9  2  0  0  0
  8 10  1  0  0  0
 10 11  1  0  0  0
 10 25  1  0  0  0
 10 26  1  0  0  0
 11 12  2  0  0  0
 12 13  1  0  0  0
 13 14  1  0  0  0
 13 18  2  0  0  0
 14 15  2  0  0  0
 14 27  1  0  0  0
 15 16  1  0  0  0
 15 28  1  0  0  0
 16 17  2  0  0  0
 16 29  1  0  0  0
 17 18  1  0  0  0
 17 30  1  0  0  0
 18 19  1  0  0  0
 20 31  1  0  0  0
 20 32  1  0  0  0
M  END
>  <Activity>
7.12494

>  <set>
1

>  <Min_dist>
999.9

>  <Avg_dist>
999.9

$$$$
HALAZEPAM
 Wcorina  11170919283D 1   1.00000     0.00000              
CORINA evaluation license 3.46 0067  05.08.2008
 36 38  0  0  0  0  0  0  0  0999 V2000
    0.3056    1.7873    0.5739 C   0  0  0  0  0  0
    0.1665    0.4081    0.5869 C   0  0  0  0  0  0
    1.2653   -0.3965    0.3869 C   0  0  0  0  0  0
    2.5317    0.1677    0.1693 C   0  0  0  0  0  0
    2.6683    1.5542    0.1580 C   0  0  0  0  0  0
    1.5424    2.3548    0.3613 C   0  0  0  0  0  0
    3.8796    2.1983   -0.0438 N   0  0  0  0  0  0
    4.8069    1.8272   -0.9236 C   0  0  0  0  0  0
    5.8084    2.5003   -1.0457 O   0  0  0  0  0  0
    4.6448    0.5947   -1.7709 C   0  0  0  0  0  0
    4.6030   -0.5778   -0.8980 N   0  0  0  0  0  0
    3.6612   -0.7519   -0.0390 C   0  0  0  0  0  0
    3.7177   -1.9694    0.8032 C   0  0  0  0  0  0
    4.4241   -3.0902    0.3672 C   0  0  0  0  0  0
    4.4735   -4.2210    1.1562 C   0  0  0  0  0  0
    3.8238   -4.2447    2.3775 C   0  0  0  0  0  0
    3.1211   -3.1362    2.8152 C   0  0  0  0  0  0
    3.0696   -1.9974    2.0378 C   0  0  0  0  0  0
    4.1605    3.3802    0.7750 C   0  0  0  0  0  0
    4.8711    2.9527    2.0607 C   0  0  0  0  0  0
    6.0725    2.3123    1.7386 F   0  0  0  0  0  0
    5.1394    4.0813    2.8427 F   0  0  0  0  0  0
    4.0514    2.0736    2.7765 F   0  0  0  0  0  0
   -1.3935   -0.3043    0.8558 Cl  0  0  0  0  0  0
   -0.5579    2.4177    0.7263 H   0  0  0  0  0  0
    1.1519   -1.4705    0.3980 H   0  0  0  0  0  0
    1.6425    3.4301    0.3522 H   0  0  0  0  0  0
    3.7162    0.6610   -2.3379 H   0  0  0  0  0  0
    5.4879    0.5096   -2.4565 H   0  0  0  0  0  0
    4.9310   -3.0731   -0.5863 H   0  0  0  0  0  0
    5.0201   -5.0895    0.8197 H   0  0  0  0  0  0
    3.8650   -5.1323    2.9914 H   0  0  0  0  0  0
    2.6157   -3.1608    3.7693 H   0  0  0  0  0  0
    2.5248   -1.1310    2.3827 H   0  0  0  0  0  0
    4.7992    4.0652    0.2174 H   0  0  0  0  0  0
    3.2244    3.8792    1.0260 H   0  0  0  0  0  0
  1  2  1  0  0  0
  1  6  2  0  0  0
  1 25  1  0  0  0
  2  3  2  0  0  0
  2 24  1  0  0  0
  3  4  1  0  0  0
  3 26  1  0  0  0
  4  5  2  0  0  0
  4 12  1  0  0  0
  5  6  1  0  0  0
  5  7  1  0  0  0
  6 27  1  0  0  0
  7  8  1  0  0  0
  7 19  1  0  0  0
  8  9  2  0  0  0
  8 10  1  0  0  0
 10 11  1  0  0  0
 10 28  1  0  0  0
 10 29  1  0  0  0
 11 12  2  0  0  0
 12 13  1  0  0  0
 13 14  1  0  0  0
 13 18  2  0  0  0
 14 15  2  0  0  0
 14 30  1  0  0  0
 15 16  1  0  0  0
 15 31  1  0  0  0
 16 17  2  0  0  0
 16 32  1  0  0  0
 17 18  1  0  0  0
 17 33  1  0  0  0
 18 34  1  0  0  0
 19 20  1  0  0  0
 19 35  1  0  0  0
 19 36  1  0  0  0
 20 21  1  0  0  0
 20 22  1  0  0  0
 20 23  1  0  0  0
M  END
>  <Activity>
7.03621

>  <set>
1

>  <Min_dist>
999.9

>  <Avg_dist>
999.9

$$$$
PINAZEPAM
 Wcorina  11170919283D 1   1.00000     0.00000              
CORINA evaluation license 3.46 0067  05.08.2008
 35 37  0  0  0  0  0  0  0  0999 V2000
    0.3055    1.7871    0.5737 C   0  0  0  0  0  0
    0.1664    0.4080    0.5866 C   0  0  0  0  0  0
    1.2652   -0.3966    0.3868 C   0  0  0  0  0  0
    2.5317    0.1676    0.1692 C   0  0  0  0  0  0
    2.6682    1.5541    0.1580 C   0  0  0  0  0  0
    1.5422    2.3547    0.3612 C   0  0  0  0  0  0
    3.8795    2.1984   -0.0438 N   0  0  0  0  0  0
    4.8068    1.8272   -0.9236 C   0  0  0  0  0  0
    5.8083    2.5004   -1.0455 O   0  0  0  0  0  0
    4.6448    0.5947   -1.7708 C   0  0  0  0  0  0
    4.6031   -0.5778   -0.8980 N   0  0  0  0  0  0
    3.6612   -0.7519   -0.0390 C   0  0  0  0  0  0
    3.7177   -1.9694    0.8032 C   0  0  0  0  0  0
    4.4241   -3.0902    0.3672 C   0  0  0  0  0  0
    4.4735   -4.2210    1.1562 C   0  0  0  0  0  0
    3.8238   -4.2447    2.3775 C   0  0  0  0  0  0
    3.1211   -3.1362    2.8152 C   0  0  0  0  0  0
    3.0696   -1.9974    2.0378 C   0  0  0  0  0  0
    4.1602    3.3802    0.7751 C   0  0  0  0  0  0
    4.8439    2.9689    2.0121 C   0  0  0  0  0  0
    5.3892    2.6409    2.9987 C   0  0  0  0  0  0
   -1.3936   -0.3046    0.8555 Cl  0  0  0  0  0  0
   -0.5581    2.4175    0.7261 H   0  0  0  0  0  0
    1.1520   -1.4706    0.3978 H   0  0  0  0  0  0
    1.6423    3.4300    0.3521 H   0  0  0  0  0  0
    3.7163    0.6610   -2.3379 H   0  0  0  0  0  0
    5.4880    0.5096   -2.4564 H   0  0  0  0  0  0
    4.9310   -3.0731   -0.5863 H   0  0  0  0  0  0
    5.0201   -5.0895    0.8197 H   0  0  0  0  0  0
    3.8650   -5.1323    2.9914 H   0  0  0  0  0  0
    2.6157   -3.1608    3.7693 H   0  0  0  0  0  0
    2.5248   -1.1310    2.3827 H   0  0  0  0  0  0
    4.7989    4.0652    0.2174 H   0  0  0  0  0  0
    3.2241    3.8791    1.0259 H   0  0  0  0  0  0
    5.8769    2.3476    3.8810 H   0  0  0  0  0  0
  1  2  1  0  0  0
  1  6  2  0  0  0
  1 23  1  0  0  0
  2  3  2  0  0  0
  2 22  1  0  0  0
  3  4  1  0  0  0
  3 24  1  0  0  0
  4  5  2  0  0  0
  4 12  1  0  0  0
  5  6  1  0  0  0
  5  7  1  0  0  0
  6 25  1  0  0  0
  7  8  1  0  0  0
  7 19  1  0  0  0
  8  9  2  0  0  0
  8 10  1  0  0  0
 10 11  1  0  0  0
 10 26  1  0  0  0
 10 27  1  0  0  0
 11 12  2  0  0  0
 12 13  1  0  0  0
 13 14  1  0  0  0
 13 18  2  0  0  0
 14 15  2  0  0  0
 14 28  1  0  0  0
 15 16  1  0  0  0
 15 29  1  0  0  0
 16 17  2  0  0  0
 16 30  1  0  0  0
 17 18  1  0  0  0
 17 31  1  0  0  0
 18 32  1  0  0  0
 19 20  1  0  0  0
 19 33  1  0  0  0
 19 34  1  0  0  0
 20 21  3  0  0  0
 21 35  1  0  0  0
M  END
>  <Activity>
7.03386

>  <set>
1

>  <Min_dist>
999.9

>  <Avg_dist>
999.9

$$$$
RO20-7736
 Wcorina  11170919283D 1   1.00000     0.00000              
CORINA evaluation license 3.46 0067  05.08.2008
 36 38  0  0  0  0  0  0  0  0999 V2000
    0.0957    1.5536    0.2428 C   0  0  0  0  0  0
    0.0505    0.1633    0.2405 C   0  0  0  0  0  0
    1.2221   -0.5632    0.1484 C   0  0  0  0  0  0
    2.4599    0.0912    0.0577 C   0  0  0  0  0  0
    2.4988    1.4838    0.0619 C   0  0  0  0  0  0
    1.3058    2.2039    0.1539 C   0  0  0  0  0  0
    3.6776    2.2131   -0.0188 N   0  0  0  0  0  0
    4.7108    1.9144   -0.8028 C   0  0  0  0  0  0
    5.6701    2.6563   -0.8240 O   0  0  0  0  0  0
    4.7197    0.6808   -1.6637 C   0  0  0  0  0  0
    4.6741   -0.4989   -0.8007 N   0  0  0  0  0  0
    3.6668   -0.7452   -0.0395 C   0  0  0  0  0  0
    3.7259   -1.9618    0.8021 C   0  0  0  0  0  0
    3.7412   -3.2244    0.2087 C   0  0  0  0  0  0
    3.7963   -4.3541    0.9979 C   0  0  0  0  0  0
    3.8360   -4.2389    2.3767 C   0  0  0  0  0  0
    3.8208   -2.9922    2.9734 C   0  0  0  0  0  0
    3.7724   -1.8506    2.1940 C   0  0  0  0  0  0
    3.7636   -0.6320    2.7770 F   0  0  0  0  0  0
    3.7934    3.4046    0.8257 C   0  0  0  0  0  0
   -1.1790   -0.4982    0.3318 N   0  0  0  0  0  0
   -2.3789    0.2477    0.4267 O   0  0  0  0  0  0
   -0.8194    2.1232    0.3099 H   0  0  0  0  0  0
    1.1849   -1.6425    0.1465 H   0  0  0  0  0  0
    1.3329    3.2835    0.1558 H   0  0  0  0  0  0
    3.8493    0.6871   -2.3198 H   0  0  0  0  0  0
    5.6303    0.6600   -2.2626 H   0  0  0  0  0  0
    3.7096   -3.3169   -0.8669 H   0  0  0  0  0  0
    3.8082   -5.3315    0.5387 H   0  0  0  0  0  0
    3.8787   -5.1274    2.9892 H   0  0  0  0  0  0
    3.8516   -2.9092    4.0497 H   0  0  0  0  0  0
    4.2274    3.1282    1.7866 H   0  0  0  0  0  0
    4.4343    4.1370    0.3348 H   0  0  0  0  0  0
    2.8046    3.8352    0.9840 H   0  0  0  0  0  0
   -1.2094   -1.4677    0.3301 H   0  0  0  0  0  0
   -3.1764   -0.2961    0.4854 H   0  0  0  0  0  0
  1  2  1  0  0  0
  1  6  2  0  0  0
  1 23  1  0  0  0
  2  3  2  0  0  0
  2 21  1  0  0  0
  3  4  1  0  0  0
  3 24  1  0  0  0
  4  5  2  0  0  0
  4 12  1  0  0  0
  5  6  1  0  0  0
  5  7  1  0  0  0
  6 25  1  0  0  0
  7  8  1  0  0  0
  7 20  1  0  0  0
  8  9  2  0  0  0
  8 10  1  0  0  0
 10 11  1  0  0  0
 10 26  1  0  0  0
 10 27  1  0  0  0
 11 12  2  0  0  0
 12 13  1  0  0  0
 13 14  1  0  0  0
 13 18  2  0  0  0
 14 15  2  0  0  0
 14 28  1  0  0  0
 15 16  1  0  0  0
 15 29  1  0  0  0
 16 17  2  0  0  0
 16 30  1  0  0  0
 17 18  1  0  0  0
 17 31  1  0  0  0
 18 19  1  0  0  0
 20 32  1  0  0  0
 20 33  1  0  0  0
 20 34  1  0  0  0
 21 22  1  0  0  0
 21 35  1  0  0  0
 22 36  1  0  0  0
M  END
>  <Activity>
7.01773

>  <set>
1

>  <Min_dist>
999.9

>  <Avg_dist>
999.9

$$$$
RO13-0699
 Wcorina  11170919283D 1   1.00000     0.00000              
CORINA evaluation license 3.46 0067  05.08.2008
 33 35  0  0  0  0  0  0  0  0999 V2000
    0.1564    1.6235    0.3493 C   0  0  0  0  0  0
    0.0817    0.2409    0.3507 C   0  0  0  0  0  0
    1.2283   -0.5112    0.2245 C   0  0  0  0  0  0
    2.4795    0.1133    0.0934 C   0  0  0  0  0  0
    2.5505    1.5049    0.0932 C   0  0  0  0  0  0
    1.3767    2.2500    0.2217 C   0  0  0  0  0  0
    3.7402    2.2064   -0.0255 N   0  0  0  0  0  0
    4.7412    1.8841   -0.8415 C   0  0  0  0  0  0
    5.7152    2.6048   -0.8948 O   0  0  0  0  0  0
    4.6960    0.6489   -1.6991 C   0  0  0  0  0  0
    4.6516   -0.5280   -0.8322 N   0  0  0  0  0  0
    3.6624   -0.7507   -0.0398 C   0  0  0  0  0  0
    3.7198   -1.9676    0.8017 C   0  0  0  0  0  0
    3.7342   -3.2301    0.2082 C   0  0  0  0  0  0
    3.7877   -4.3599    0.9972 C   0  0  0  0  0  0
    3.8268   -4.2450    2.3761 C   0  0  0  0  0  0
    3.8129   -2.9982    2.9729 C   0  0  0  0  0  0
    3.7657   -1.8566    2.1936 C   0  0  0  0  0  0
    3.7579   -0.6380    2.7767 F   0  0  0  0  0  0
    3.9089    3.3961    0.8126 C   0  0  0  0  0  0
    1.1266   -2.2442    0.2279 Cl  0  0  0  0  0  0
   -0.7442    2.2120    0.4438 H   0  0  0  0  0  0
   -0.8761   -0.2479    0.4513 H   0  0  0  0  0  0
    1.4259    3.3289    0.2207 H   0  0  0  0  0  0
    3.8057    0.6732   -2.3275 H   0  0  0  0  0  0
    5.5865    0.6071   -2.3261 H   0  0  0  0  0  0
    3.7030   -3.3225   -0.8674 H   0  0  0  0  0  0
    3.7988   -5.3373    0.5379 H   0  0  0  0  0  0
    3.8679   -5.1336    2.9886 H   0  0  0  0  0  0
    3.8433   -2.9154    4.0493 H   0  0  0  0  0  0
    4.3665    3.1113    1.7600 H   0  0  0  0  0  0
    4.5503    4.1134    0.3005 H   0  0  0  0  0  0
    2.9354    3.8489    1.0009 H   0  0  0  0  0  0
  1  2  1  0  0  0
  1  6  2  0  0  0
  1 22  1  0  0  0
  2  3  2  0  0  0
  2 23  1  0  0  0
  3  4  1  0  0  0
  3 21  1  0  0  0
  4  5  2  0  0  0
  4 12  1  0  0  0
  5  6  1  0  0  0
  5  7  1  0  0  0
  6 24  1  0  0  0
  7  8  1  0  0  0
  7 20  1  0  0  0
  8  9  2  0  0  0
  8 10  1  0  0  0
 10 11  1  0  0  0
 10 25  1  0  0  0
 10 26  1  0  0  0
 11 12  2  0  0  0
 12 13  1  0  0  0
 13 14  1  0  0  0
 13 18  2  0  0  0
 14 15  2  0  0  0
 14 27  1  0  0  0
 15 16  1  0  0  0
 15 28  1  0  0  0
 16 17  2  0  0  0
 16 29  1  0  0  0
 17 18  1  0  0  0
 17 30  1  0  0  0
 18 19  1  0  0  0
 20 31  1  0  0  0
 20 32  1  0  0  0
 20 33  1  0  0  0
M  END
>  <Activity>
6.82391

>  <set>
1

>  <Min_dist>
999.9

>  <Avg_dist>
999.9

$$$$
RO17-2221
 Wcorina  11170919283D 1   1.00000     0.00000              
CORINA evaluation license 3.46 0067  05.08.2008
 38 40  0  0  0  0  0  0  0  0999 V2000
    0.3051    1.7854    0.5733 C   0  0  0  0  0  0
    0.1664    0.4072    0.5861 C   0  0  0  0  0  0
    1.2642   -0.3972    0.3866 C   0  0  0  0  0  0
    2.5308    0.1665    0.1687 C   0  0  0  0  0  0
    2.6678    1.5530    0.1575 C   0  0  0  0  0  0
    1.5417    2.3535    0.3610 C   0  0  0  0  0  0
    3.8787    2.1968   -0.0443 N   0  0  0  0  0  0
    4.8056    1.8259   -0.9246 C   0  0  0  0  0  0
    5.8072    2.4989   -1.0467 O   0  0  0  0  0  0
    4.6435    0.5933   -1.7718 C   0  0  0  0  0  0
    4.6021   -0.5791   -0.8988 N   0  0  0  0  0  0
    3.6600   -0.7534   -0.0398 C   0  0  0  0  0  0
    3.7161   -1.9713    0.8018 C   0  0  0  0  0  0
    4.4219   -3.0922    0.3653 C   0  0  0  0  0  0
    4.4710   -4.2234    1.1538 C   0  0  0  0  0  0
    3.8218   -4.2472    2.3753 C   0  0  0  0  0  0
    3.1196   -3.1386    2.8136 C   0  0  0  0  0  0
    3.0681   -1.9995    2.0365 C   0  0  0  0  0  0
    4.1600    3.3782    0.7751 C   0  0  0  0  0  0
    4.8711    2.9499    2.0603 C   0  0  0  0  0  0
    5.1532    4.1345    2.8819 N   0  0  0  0  0  0
   -0.5586    2.4155    0.7256 H   0  0  0  0  0  0
   -0.8041   -0.0360    0.7532 H   0  0  0  0  0  0
    1.1505   -1.4711    0.3980 H   0  0  0  0  0  0
    1.6415    3.4289    0.3516 H   0  0  0  0  0  0
    3.7148    0.6595   -2.3385 H   0  0  0  0  0  0
    5.4864    0.5083   -2.4576 H   0  0  0  0  0  0
    4.9288   -3.0749   -0.5883 H   0  0  0  0  0  0
    5.0169   -5.0921    0.8167 H   0  0  0  0  0  0
    3.8630   -5.1349    2.9890 H   0  0  0  0  0  0
    2.6142   -3.1634    3.7677 H   0  0  0  0  0  0
    2.5234   -1.1332    2.3817 H   0  0  0  0  0  0
    4.7987    4.0633    0.2175 H   0  0  0  0  0  0
    3.2242    3.8772    1.0266 H   0  0  0  0  0  0
    4.2324    2.2648    2.6178 H   0  0  0  0  0  0
    5.8070    2.4509    1.8088 H   0  0  0  0  0  0
    4.3079    4.6506    3.0746 H   0  0  0  0  0  0
    5.6230    3.8778    3.7372 H   0  0  0  0  0  0
  1  2  1  0  0  0
  1  6  2  0  0  0
  1 22  1  0  0  0
  2  3  2  0  0  0
  2 23  1  0  0  0
  3  4  1  0  0  0
  3 24  1  0  0  0
  4  5  2  0  0  0
  4 12  1  0  0  0
  5  6  1  0  0  0
  5  7  1  0  0  0
  6 25  1  0  0  0
  7  8  1  0  0  0
  7 19  1  0  0  0
  8  9  2  0  0  0
  8 10  1  0  0  0
 10 11  1  0  0  0
 10 26  1  0  0  0
 10 27  1  0  0  0
 11 12  2  0  0  0
 12 13  1  0  0  0
 13 14  1  0  0  0
 13 18  2  0  0  0
 14 15  2  0  0  0
 14 28  1  0  0  0
 15 16  1  0  0  0
 15 29  1  0  0  0
 16 17  2  0  0  0
 16 30  1  0  0  0
 17 18  1  0  0  0
 17 31  1  0  0  0
 18 32  1  0  0  0
 19 20  1  0  0  0
 19 33  1  0  0  0
 19 34  1  0  0  0
 20 21  1  0  0  0
 20 35  1  0  0  0
 20 36  1  0  0  0
 21 37  1  0  0  0
 21 38  1  0  0  0
M  END
>  <Activity>
6.58503

>  <set>
1

>  <Min_dist>
999.9

>  <Avg_dist>
999.9

$$$$
RO05-3546
 Wcorina  11170919283D 1   1.00000     0.00000              
CORINA evaluation license 3.46 0067  05.08.2008
 30 32  0  0  0  0  0  0  0  0999 V2000
   -0.0049    1.3999    0.0370 C   0  0  0  0  0  0
    0.0065    0.0153    0.0297 C   0  0  0  0  0  0
    1.2042   -0.6637    0.0051 C   0  0  0  0  0  0
    2.4211    0.0378   -0.0120 C   0  0  0  0  0  0
    2.4052    1.4311   -0.0034 C   0  0  0  0  0  0
    1.1806    2.1015    0.0202 C   0  0  0  0  0  0
    3.5549    2.2055   -0.0136 N   0  0  0  0  0  0
    4.6431    1.9511   -0.7368 C   0  0  0  0  0  0
    5.5717    2.7303   -0.7008 O   0  0  0  0  0  0
    4.7511    0.7218   -1.5972 C   0  0  0  0  0  0
    4.7020   -0.4620   -0.7400 N   0  0  0  0  0  0
    3.6623   -0.7506   -0.0399 C   0  0  0  0  0  0
    3.7196   -1.9684    0.8019 C   0  0  0  0  0  0
    4.4272   -3.0884    0.3658 C   0  0  0  0  0  0
    4.4773   -4.2195    1.1545 C   0  0  0  0  0  0
    3.8276   -4.2440    2.3756 C   0  0  0  0  0  0
    3.1238   -3.1363    2.8134 C   0  0  0  0  0  0
    3.0711   -1.9974    2.0363 C   0  0  0  0  0  0
    1.2103   -2.3997   -0.0042 Cl  0  0  0  0  0  0
   -0.9452    1.9310    0.0513 H   0  0  0  0  0  0
   -0.9243   -0.5323    0.0438 H   0  0  0  0  0  0
    1.1626    3.1813    0.0252 H   0  0  0  0  0  0
    3.5673    2.9948    0.5501 H   0  0  0  0  0  0
    3.9209    0.6961   -2.3030 H   0  0  0  0  0  0
    5.6951    0.7392   -2.1418 H   0  0  0  0  0  0
    4.9345   -3.0705   -0.5875 H   0  0  0  0  0  0
    5.0246   -5.0875    0.8176 H   0  0  0  0  0  0
    3.8697   -5.1316    2.9894 H   0  0  0  0  0  0
    2.6182   -3.1616    3.7675 H   0  0  0  0  0  0
    2.5251   -1.1318    2.3811 H   0  0  0  0  0  0
  1  2  1  0  0  0
  1  6  2  0  0  0
  1 20  1  0  0  0
  2  3  2  0  0  0
  2 21  1  0  0  0
  3  4  1  0  0  0
  3 19  1  0  0  0
  4  5  2  0  0  0
  4 12  1  0  0  0
  5  6  1  0  0  0
  5  7  1  0  0  0
  6 22  1  0  0  0
  7  8  1  0  0  0
  7 23  1  0  0  0
  8  9  2  0  0  0
  8 10  1  0  0  0
 10 11  1  0  0  0
 10 24  1  0  0  0
 10 25  1  0  0  0
 11 12  2  0  0  0
 12 13  1  0  0  0
 13 14  1  0  0  0
 13 18  2  0  0  0
 14 15  2  0  0  0
 14 26  1  0  0  0
 15 16  1  0  0  0
 15 27  1  0  0  0
 16 17  2  0  0  0
 16 28  1  0  0  0
 17 18  1  0  0  0
 17 29  1  0  0  0
 18 30  1  0  0  0
M  END
>  <Activity>
6.49485

>  <set>
1

>  <Min_dist>
999.9

>  <Avg_dist>
999.9

$$$$
RO05-2921
 Wcorina  11170919283D 1   1.00000     0.00000              
CORINA evaluation license 3.46 0067  05.08.2008
 30 32  0  0  0  0  0  0  0  0999 V2000
    0.3051    1.7853    0.5733 C   0  0  0  0  0  0
    0.1664    0.4072    0.5861 C   0  0  0  0  0  0
    1.2642   -0.3972    0.3866 C   0  0  0  0  0  0
    2.5308    0.1665    0.1687 C   0  0  0  0  0  0
    2.6678    1.5530    0.1575 C   0  0  0  0  0  0
    1.5417    2.3535    0.3610 C   0  0  0  0  0  0
    3.8787    2.1968   -0.0443 N   0  0  0  0  0  0
    4.8056    1.8259   -0.9246 C   0  0  0  0  0  0
    5.8072    2.4990   -1.0467 O   0  0  0  0  0  0
    4.6435    0.5934   -1.7717 C   0  0  0  0  0  0
    4.6021   -0.5791   -0.8988 N   0  0  0  0  0  0
    3.6600   -0.7534   -0.0398 C   0  0  0  0  0  0
    3.7161   -1.9713    0.8018 C   0  0  0  0  0  0
    4.4219   -3.0922    0.3653 C   0  0  0  0  0  0
    4.4710   -4.2234    1.1538 C   0  0  0  0  0  0
    3.8218   -4.2472    2.3753 C   0  0  0  0  0  0
    3.1196   -3.1386    2.8136 C   0  0  0  0  0  0
    3.0681   -1.9995    2.0365 C   0  0  0  0  0  0
   -0.5586    2.4155    0.7256 H   0  0  0  0  0  0
   -0.8041   -0.0361    0.7532 H   0  0  0  0  0  0
    1.1505   -1.4711    0.3980 H   0  0  0  0  0  0
    1.6415    3.4289    0.3516 H   0  0  0  0  0  0
    4.0650    2.9790    0.4982 H   0  0  0  0  0  0
    3.7148    0.6595   -2.3385 H   0  0  0  0  0  0
    5.4864    0.5083   -2.4576 H   0  0  0  0  0  0
    4.9288   -3.0749   -0.5883 H   0  0  0  0  0  0
    5.0169   -5.0921    0.8167 H   0  0  0  0  0  0
    3.8630   -5.1349    2.9890 H   0  0  0  0  0  0
    2.6142   -3.1634    3.7677 H   0  0  0  0  0  0
    2.5234   -1.1332    2.3817 H   0  0  0  0  0  0
  1  2  1  0  0  0
  1  6  2  0  0  0
  1 19  1  0  0  0
  2  3  2  0  0  0
  2 20  1  0  0  0
  3  4  1  0  0  0
  3 21  1  0  0  0
  4  5  2  0  0  0
  4 12  1  0  0  0
  5  6  1  0  0  0
  5  7  1  0  0  0
  6 22  1  0  0  0
  7  8  1  0  0  0
  7 23  1  0  0  0
  8  9  2  0  0  0
  8 10  1  0  0  0
 10 11  1  0  0  0
 10 24  1  0  0  0
 10 25  1  0  0  0
 11 12  2  0  0  0
 12 13  1  0  0  0
 13 14  1  0  0  0
 13 18  2  0  0  0
 14 15  2  0  0  0
 14 26  1  0  0  0
 15 16  1  0  0  0
 15 27  1  0  0  0
 16 17  2  0  0  0
 16 28  1  0  0  0
 17 18  1  0  0  0
 17 29  1  0  0  0
 18 30  1  0  0  0
M  END
>  <Activity>
6.45593

>  <set>
1

>  <Min_dist>
999.9

>  <Avg_dist>
999.9

$$$$
RO05-4528
 Wcorina  11170919283D 1   1.00000     0.00000              
CORINA evaluation license 3.46 0067  05.08.2008
 34 36  0  0  0  0  0  0  0  0999 V2000
    0.3023    1.7985    0.5697 C   0  0  0  0  0  0
    0.1636    0.4058    0.5837 C   0  0  0  0  0  0
    1.2789   -0.4000    0.3824 C   0  0  0  0  0  0
    2.5376    0.1732    0.1669 C   0  0  0  0  0  0
    2.6662    1.5629    0.1565 C   0  0  0  0  0  0
    1.5362    2.3625    0.3586 C   0  0  0  0  0  0
    3.8718    2.2111   -0.0430 N   0  0  0  0  0  0
    4.8027    1.8466   -0.9213 C   0  0  0  0  0  0
    5.8002    2.5260   -1.0405 O   0  0  0  0  0  0
    4.6507    0.6137   -1.7698 C   0  0  0  0  0  0
    4.6151   -0.5593   -0.8972 N   0  0  0  0  0  0
    3.6733   -0.7394   -0.0413 C   0  0  0  0  0  0
    3.7363   -1.9575    0.7995 C   0  0  0  0  0  0
    4.4492   -3.0738    0.3626 C   0  0  0  0  0  0
    4.5041   -4.2054    1.1502 C   0  0  0  0  0  0
    3.8536   -4.2343    2.3709 C   0  0  0  0  0  0
    3.1445   -3.1303    2.8095 C   0  0  0  0  0  0
    3.0878   -1.9905    2.0338 C   0  0  0  0  0  0
    4.1453    3.3935    0.7776 C   0  0  0  0  0  0
   -1.1212   -0.1867    0.8048 C   0  0  0  0  0  0
   -2.1404   -0.6567    0.9801 N   0  0  0  0  0  0
   -0.5614    2.4291    0.7204 H   0  0  0  0  0  0
    1.1734   -1.4747    0.3927 H   0  0  0  0  0  0
    1.6357    3.4379    0.3483 H   0  0  0  0  0  0
    3.7229    0.6739   -2.3386 H   0  0  0  0  0  0
    5.4959    0.5346   -2.4536 H   0  0  0  0  0  0
    4.9568   -3.0527   -0.5904 H   0  0  0  0  0  0
    5.0558   -5.0705    0.8130 H   0  0  0  0  0  0
    3.8992   -5.1224    2.9837 H   0  0  0  0  0  0
    2.6384   -3.1589    3.7632 H   0  0  0  0  0  0
    2.5382   -1.1275    2.3796 H   0  0  0  0  0  0
    4.6518    3.0905    1.6940 H   0  0  0  0  0  0
    4.7814    4.0824    0.2216 H   0  0  0  0  0  0
    3.2064    3.8874    1.0276 H   0  0  0  0  0  0
  1  2  1  0  0  0
  1  6  2  0  0  0
  1 22  1  0  0  0
  2  3  2  0  0  0
  2 20  1  0  0  0
  3  4  1  0  0  0
  3 23  1  0  0  0
  4  5  2  0  0  0
  4 12  1  0  0  0
  5  6  1  0  0  0
  5  7  1  0  0  0
  6 24  1  0  0  0
  7  8  1  0  0  0
  7 19  1  0  0  0
  8  9  2  0  0  0
  8 10  1  0  0  0
 10 11  1  0  0  0
 10 25  1  0  0  0
 10 26  1  0  0  0
 11 12  2  0  0  0
 12 13  1  0  0  0
 13 14  1  0  0  0
 13 18  2  0  0  0
 14 15  2  0  0  0
 14 27  1  0  0  0
 15 16  1  0  0  0
 15 28  1  0  0  0
 16 17  2  0  0  0
 16 29  1  0  0  0
 17 18  1  0  0  0
 17 30  1  0  0  0
 18 31  1  0  0  0
 19 32  1  0  0  0
 19 33  1  0  0  0
 19 34  1  0  0  0
 20 21  3  0  0  0
M  END
>  <Activity>
6.42022

>  <set>
1

>  <Min_dist>
999.9

>  <Avg_dist>
999.9

$$$$
RO05-3072
 Wcorina  11170919283D 1   1.00000     0.00000              
CORINA evaluation license 3.46 0067  05.08.2008
 32 34  0  0  0  0  0  0  0  0999 V2000
    0.3032    1.7907    0.5712 C   0  0  0  0  0  0
    0.1646    0.4065    0.5845 C   0  0  0  0  0  0
    1.2700   -0.3978    0.3844 C   0  0  0  0  0  0
    2.5343    0.1712    0.1682 C   0  0  0  0  0  0
    2.6669    1.5580    0.1571 C   0  0  0  0  0  0
    1.5398    2.3574    0.3595 C   0  0  0  0  0  0
    3.8785    2.2057   -0.0442 N   0  0  0  0  0  0
    4.8072    1.8366   -0.9232 C   0  0  0  0  0  0
    5.8072    2.5122   -1.0447 O   0  0  0  0  0  0
    4.6492    0.6031   -1.7697 C   0  0  0  0  0  0
    4.6095   -0.5687   -0.8958 N   0  0  0  0  0  0
    3.6667   -0.7451   -0.0394 C   0  0  0  0  0  0
    3.7257   -1.9627    0.8025 C   0  0  0  0  0  0
    4.4354   -3.0815    0.3669 C   0  0  0  0  0  0
    4.4870   -4.2124    1.1557 C   0  0  0  0  0  0
    3.8362   -4.2381    2.3762 C   0  0  0  0  0  0
    3.1306   -3.1315    2.8138 C   0  0  0  0  0  0
    3.0765   -1.9927    2.0366 C   0  0  0  0  0  0
   -1.0918   -0.1700    0.8005 N   0  0  0  0  0  0
   -0.5606    2.4210    0.7226 H   0  0  0  0  0  0
    1.1602   -1.4721    0.3948 H   0  0  0  0  0  0
    1.6394    3.4327    0.3498 H   0  0  0  0  0  0
    4.0623    2.9886    0.4981 H   0  0  0  0  0  0
    3.7211    0.6665   -2.3378 H   0  0  0  0  0  0
    5.4933    0.5195   -2.4543 H   0  0  0  0  0  0
    4.9432   -3.0628   -0.5861 H   0  0  0  0  0  0
    5.0362   -5.0794    0.8194 H   0  0  0  0  0  0
    3.8789   -5.1259    2.9898 H   0  0  0  0  0  0
    2.6246   -3.1576    3.7676 H   0  0  0  0  0  0
    2.5287   -1.1280    2.3810 H   0  0  0  0  0  0
   -1.8672    0.3956    0.9412 H   0  0  0  0  0  0
   -1.1874   -1.1352    0.8096 H   0  0  0  0  0  0
  1  2  1  0  0  0
  1  6  2  0  0  0
  1 20  1  0  0  0
  2  3  2  0  0  0
  2 19  1  0  0  0
  3  4  1  0  0  0
  3 21  1  0  0  0
  4  5  2  0  0  0
  4 12  1  0  0  0
  5  6  1  0  0  0
  5  7  1  0  0  0
  6 22  1  0  0  0
  7  8  1  0  0  0
  7 23  1  0  0  0
  8  9  2  0  0  0
  8 10  1  0  0  0
 10 11  1  0  0  0
 10 24  1  0  0  0
 10 25  1  0  0  0
 11 12  2  0  0  0
 12 13  1  0  0  0
 13 14  1  0  0  0
 13 18  2  0  0  0
 14 15  2  0  0  0
 14 26  1  0  0  0
 15 16  1  0  0  0
 15 27  1  0  0  0
 16 17  2  0  0  0
 16 28  1  0  0  0
 17 18  1  0  0  0
 17 29  1  0  0  0
 18 30  1  0  0  0
 19 31  1  0  0  0
 19 32  1  0  0  0
M  END
>  <Activity>
6.41341

>  <set>
1

>  <Min_dist>
999.9

>  <Avg_dist>
999.9

$$$$
RO05-4318
 Wcorina  11170919283D 1   1.00000     0.00000              
CORINA evaluation license 3.46 0067  05.08.2008
 35 37  0  0  0  0  0  0  0  0999 V2000
    0.3032    1.7907    0.5712 C   0  0  0  0  0  0
    0.1646    0.4065    0.5845 C   0  0  0  0  0  0
    1.2700   -0.3978    0.3844 C   0  0  0  0  0  0
    2.5343    0.1712    0.1682 C   0  0  0  0  0  0
    2.6669    1.5580    0.1571 C   0  0  0  0  0  0
    1.5398    2.3574    0.3595 C   0  0  0  0  0  0
    3.8785    2.2057   -0.0442 N   0  0  0  0  0  0
    4.8072    1.8366   -0.9232 C   0  0  0  0  0  0
    5.8072    2.5122   -1.0447 O   0  0  0  0  0  0
    4.6492    0.6031   -1.7697 C   0  0  0  0  0  0
    4.6095   -0.5687   -0.8958 N   0  0  0  0  0  0
    3.6667   -0.7451   -0.0394 C   0  0  0  0  0  0
    3.7257   -1.9627    0.8025 C   0  0  0  0  0  0
    4.4354   -3.0815    0.3669 C   0  0  0  0  0  0
    4.4870   -4.2124    1.1557 C   0  0  0  0  0  0
    3.8362   -4.2381    2.3762 C   0  0  0  0  0  0
    3.1306   -3.1315    2.8138 C   0  0  0  0  0  0
    3.0765   -1.9927    2.0366 C   0  0  0  0  0  0
    4.1561    3.3882    0.7748 C   0  0  0  0  0  0
   -1.0918   -0.1700    0.8005 N   0  0  0  0  0  0
   -0.5606    2.4210    0.7226 H   0  0  0  0  0  0
    1.1602   -1.4721    0.3948 H   0  0  0  0  0  0
    1.6394    3.4327    0.3498 H   0  0  0  0  0  0
    3.7211    0.6665   -2.3378 H   0  0  0  0  0  0
    5.4933    0.5195   -2.4543 H   0  0  0  0  0  0
    4.9432   -3.0628   -0.5861 H   0  0  0  0  0  0
    5.0362   -5.0794    0.8194 H   0  0  0  0  0  0
    3.8789   -5.1259    2.9898 H   0  0  0  0  0  0
    2.6246   -3.1576    3.7676 H   0  0  0  0  0  0
    2.5287   -1.1280    2.3810 H   0  0  0  0  0  0
    4.6624    3.0848    1.6912 H   0  0  0  0  0  0
    4.7937    4.0746    0.2176 H   0  0  0  0  0  0
    3.2188    3.8851    1.0250 H   0  0  0  0  0  0
   -1.8672    0.3956    0.9412 H   0  0  0  0  0  0
   -1.1874   -1.1352    0.8096 H   0  0  0  0  0  0
  1  2  1  0  0  0
  1  6  2  0  0  0
  1 21  1  0  0  0
  2  3  2  0  0  0
  2 20  1  0  0  0
  3  4  1  0  0  0
  3 22  1  0  0  0
  4  5  2  0  0  0
  4 12  1  0  0  0
  5  6  1  0  0  0
  5  7  1  0  0  0
  6 23  1  0  0  0
  7  8  1  0  0  0
  7 19  1  0  0  0
  8  9  2  0  0  0
  8 10  1  0  0  0
 10 11  1  0  0  0
 10 24  1  0  0  0
 10 25  1  0  0  0
 11 12  2  0  0  0
 12 13  1  0  0  0
 13 14  1  0  0  0
 13 18  2  0  0  0
 14 15  2  0  0  0
 14 26  1  0  0  0
 15 16  1  0  0  0
 15 27  1  0  0  0
 16 17  2  0  0  0
 16 28  1  0  0  0
 17 18  1  0  0  0
 17 29  1  0  0  0
 18 30  1  0  0  0
 19 31  1  0  0  0
 19 32  1  0  0  0
 19 33  1  0  0  0
 20 34  1  0  0  0
 20 35  1  0  0  0
M  END
>  <Activity>
6.33724

>  <set>
1

>  <Min_dist>
999.9

>  <Avg_dist>
999.9

$$$$
DESMETHYLCLOBAZAM
 Wcorina  11170919283D 1   1.00000     0.00000              
CORINA evaluation license 3.46 0067  05.08.2008
 31 33  0  0  0  0  0  0  0  0999 V2000
    0.4446    0.9844   -0.5523 C   0  0  0  0  0  0
    0.0796   -0.3506   -0.4835 C   0  0  0  0  0  0
    0.9724   -1.3290   -0.9260 C   0  0  0  0  0  0
    2.2085   -0.9797   -1.4285 C   0  0  0  0  0  0
    2.5724    0.3536   -1.4975 C   0  0  0  0  0  0
    1.6984    1.3269   -1.0633 C   0  0  0  0  0  0
    3.3056   -2.2101   -1.9727 Cl  0  0  0  0  0  0
   -1.1451   -0.7933    0.0096 N   0  0  0  0  0  0
   -2.3262   -0.2276   -0.2272 C   0  0  0  0  0  0
   -3.3301   -0.7324    0.2295 O   0  0  0  0  0  0
   -2.4395    1.0285   -1.0516 C   0  0  0  0  0  0
   -1.6822    2.1251   -0.3483 C   0  0  0  0  0  0
   -2.2782    3.1109    0.0315 O   0  0  0  0  0  0
   -0.3700    2.0318   -0.1318 N   0  0  0  0  0  0
   -1.1329   -1.9319    0.8243 C   0  0  0  0  0  0
   -0.8454   -1.8159    2.1780 C   0  0  0  0  0  0
   -0.8342   -2.9410    2.9789 C   0  0  0  0  0  0
   -1.1083   -4.1821    2.4342 C   0  0  0  0  0  0
   -1.3944   -4.3011    1.0865 C   0  0  0  0  0  0
   -1.4138   -3.1790    0.2815 C   0  0  0  0  0  0
    0.6920   -2.3707   -0.8738 H   0  0  0  0  0  0
    3.5393    0.6309   -1.8905 H   0  0  0  0  0  0
    1.9863    2.3663   -1.1193 H   0  0  0  0  0  0
   -2.0097    0.8601   -2.0390 H   0  0  0  0  0  0
   -3.4878    1.3104   -1.1497 H   0  0  0  0  0  0
    0.0546    2.7557    0.3546 H   0  0  0  0  0  0
   -0.6306   -0.8470    2.6039 H   0  0  0  0  0  0
   -0.6107   -2.8514    4.0318 H   0  0  0  0  0  0
   -1.0985   -5.0605    3.0625 H   0  0  0  0  0  0
   -1.6078   -5.2718    0.6640 H   0  0  0  0  0  0
   -1.6421   -3.2719   -0.7700 H   0  0  0  0  0  0
  1  2  1  0  0  0
  1  6  2  0  0  0
  1 14  1  0  0  0
  2  3  2  0  0  0
  2  8  1  0  0  0
  3  4  1  0  0  0
  3 21  1  0  0  0
  4  5  2  0  0  0
  4  7  1  0  0  0
  5  6  1  0  0  0
  5 22  1  0  0  0
  6 23  1  0  0  0
  8  9  1  0  0  0
  8 15  1  0  0  0
  9 10  2  0  0  0
  9 11  1  0  0  0
 11 12  1  0  0  0
 11 24  1  0  0  0
 11 25  1  0  0  0
 12 13  2  0  0  0
 12 14  1  0  0  0
 14 26  1  0  0  0
 15 16  1  0  0  0
 15 20  2  0  0  0
 16 17  2  0  0  0
 16 27  1  0  0  0
 17 18  1  0  0  0
 17 28  1  0  0  0
 18 19  2  0  0  0
 18 29  1  0  0  0
 19 20  1  0  0  0
 19 30  1  0  0  0
 20 31  1  0  0  0
M  END
>  <Activity>
6.67778

>  <set>
1

>  <Min_dist>
999.9

>  <Avg_dist>
999.9

$$$$
RO11-6679
 Wcorina  11170919283D 1   1.00000     0.00000              
CORINA evaluation license 3.46 0067  05.08.2008
 40 43  0  0  0  0  0  0  0  0999 V2000
    0.0969    1.3215   -0.0950 C   0  0  0  0  0  0
    0.0369   -0.0740   -0.0950 C   0  0  0  0  0  0
    1.2280   -0.8021   -0.2348 C   0  0  0  0  0  0
    2.4359   -0.1527   -0.3472 C   0  0  0  0  0  0
    2.4891    1.2304   -0.3226 C   0  0  0  0  0  0
    1.3264    1.9627   -0.1976 C   0  0  0  0  0  0
    3.6832   -0.9360   -0.4944 N   0  3  0  0  0  0
    3.6391   -2.1530   -0.5160 O   0  0  0  0  0  0
    4.7537   -0.3635   -0.5941 O   0  5  0  0  0  0
   -1.2127   -0.8229    0.0757 C   0  0  0  0  0  0
   -2.3621   -0.5731   -0.4480 N   0  0  0  0  0  0
   -2.5682    0.5552   -1.3630 C   0  0  0  0  0  0
   -2.2492    1.8213   -0.6096 C   0  0  0  0  0  0
   -1.0559    2.1056   -0.0284 N   0  0  0  0  0  0
   -1.2153    3.3030    0.5943 C   0  0  0  0  0  0
   -2.4327    3.7055    0.3375 N   0  0  0  0  0  0
   -3.0415    2.8295   -0.3839 N   0  0  0  0  0  0
   -0.1860    4.0283    1.4222 C   0  0  0  0  0  0
   -4.0244    0.5835   -1.8315 C   0  0  0  0  0  0
   -1.1439   -2.0106    0.9568 C   0  0  0  0  0  0
   -1.3411   -3.2870    0.4291 C   0  0  0  0  0  0
   -1.2759   -4.3897    1.2548 C   0  0  0  0  0  0
   -1.0157   -4.2337    2.6054 C   0  0  0  0  0  0
   -0.8190   -2.9730    3.1369 C   0  0  0  0  0  0
   -0.8755   -1.8589    2.3194 C   0  0  0  0  0  0
   -0.6776   -0.6272    2.8380 F   0  0  0  0  0  0
    1.1966   -1.8815   -0.2540 H   0  0  0  0  0  0
    3.4402    1.7360   -0.4011 H   0  0  0  0  0  0
    1.3716    3.0416   -0.1790 H   0  0  0  0  0  0
   -1.9046    0.4597   -2.2225 H   0  0  0  0  0  0
    0.3994    4.6860    0.7796 H   0  0  0  0  0  0
   -0.6872    4.6204    2.1880 H   0  0  0  0  0  0
    0.4743    3.3032    1.8979 H   0  0  0  0  0  0
   -4.6815    0.6945   -0.9689 H   0  0  0  0  0  0
   -4.1713    1.4233   -2.5106 H   0  0  0  0  0  0
   -4.2579   -0.3472   -2.3487 H   0  0  0  0  0  0
   -1.5449   -3.4114   -0.6242 H   0  0  0  0  0  0
   -1.4285   -5.3778    0.8465 H   0  0  0  0  0  0
   -0.9666   -5.1012    3.2470 H   0  0  0  0  0  0
   -0.6164   -2.8581    4.1915 H   0  0  0  0  0  0
  1  2  1  0  0  0
  1  6  2  0  0  0
  1 14  1  0  0  0
  2  3  2  0  0  0
  2 10  1  0  0  0
  3  4  1  0  0  0
  3 27  1  0  0  0
  4  5  2  0  0  0
  4  7  1  0  0  0
  5  6  1  0  0  0
  5 28  1  0  0  0
  6 29  1  0  0  0
  7  8  2  0  0  0
  7  9  1  0  0  0
 10 11  2  0  0  0
 10 20  1  0  0  0
 11 12  1  0  0  0
 12 13  1  0  0  0
 12 19  1  0  0  0
 12 30  1  0  0  0
 13 14  1  0  0  0
 13 17  2  0  0  0
 14 15  1  0  0  0
 15 16  2  0  0  0
 15 18  1  0  0  0
 16 17  1  0  0  0
 18 31  1  0  0  0
 18 32  1  0  0  0
 18 33  1  0  0  0
 19 34  1  0  0  0
 19 35  1  0  0  0
 19 36  1  0  0  0
 20 21  1  0  0  0
 20 25  2  0  0  0
 21 22  2  0  0  0
 21 37  1  0  0  0
 22 23  1  0  0  0
 22 38  1  0  0  0
 23 24  2  0  0  0
 23 39  1  0  0  0
 24 25  1  0  0  0
 24 40  1  0  0  0
 25 26  1  0  0  0
M  CHG  2   7   1   9  -1
M  END
>  <Activity>
8.39794

>  <set>
1

>  <Min_dist>
999.9

>  <Avg_dist>
999.9

$$$$
TRIAZOLAM
 Wcorina  11170919283D 1   1.00000     0.00000              
CORINA evaluation license 3.46 0067  05.08.2008
 35 38  0  0  0  0  0  0  0  0999 V2000
    0.1008    1.3188   -0.0988 C   0  0  0  0  0  0
    0.0380   -0.0766   -0.0984 C   0  0  0  0  0  0
    1.2270   -0.8073   -0.2413 C   0  0  0  0  0  0
    2.4369   -0.1599   -0.3571 C   0  0  0  0  0  0
    2.4922    1.2242   -0.3332 C   0  0  0  0  0  0
    1.3310    1.9580   -0.2048 C   0  0  0  0  0  0
    3.8977   -1.0812   -0.5330 Cl  0  0  0  0  0  0
   -1.2127   -0.8228    0.0758 C   0  0  0  0  0  0
   -2.3627   -0.5713   -0.4450 N   0  0  0  0  0  0
   -2.5692    0.5571   -1.3598 C   0  0  0  0  0  0
   -2.2463    1.8229   -0.6074 C   0  0  0  0  0  0
   -1.0507    2.1053   -0.0292 N   0  0  0  0  0  0
   -1.2061    3.3031    0.5936 C   0  0  0  0  0  0
   -2.4234    3.7078    0.3401 N   0  0  0  0  0  0
   -3.0364    2.8325   -0.3800 N   0  0  0  0  0  0
   -0.1734    4.0262    1.4192 C   0  0  0  0  0  0
   -1.1440   -2.0105    0.9577 C   0  0  0  0  0  0
   -1.3411   -3.2870    0.4304 C   0  0  0  0  0  0
   -1.2759   -4.3894    1.2569 C   0  0  0  0  0  0
   -1.0160   -4.2320    2.6071 C   0  0  0  0  0  0
   -0.8200   -2.9700    3.1372 C   0  0  0  0  0  0
   -0.8760   -1.8581    2.3191 C   0  0  0  0  0  0
   -0.6216   -0.2748    2.9840 Cl  0  0  0  0  0  0
    1.1933   -1.8866   -0.2602 H   0  0  0  0  0  0
    3.4438    1.7284   -0.4151 H   0  0  0  0  0  0
    1.3779    3.0368   -0.1867 H   0  0  0  0  0  0
   -1.9079    0.4604   -2.2209 H   0  0  0  0  0  0
   -3.6074    0.5789   -1.6911 H   0  0  0  0  0  0
    0.4121    4.6825    0.7753 H   0  0  0  0  0  0
   -0.6716    4.6194    2.1860 H   0  0  0  0  0  0
    0.4864    3.2996    1.8935 H   0  0  0  0  0  0
   -1.5447   -3.4117   -0.6228 H   0  0  0  0  0  0
   -1.4284   -5.3779    0.8494 H   0  0  0  0  0  0
   -0.9664   -5.0987    3.2497 H   0  0  0  0  0  0
   -0.6182   -2.8537    4.1918 H   0  0  0  0  0  0
  1  2  1  0  0  0
  1  6  2  0  0  0
  1 12  1  0  0  0
  2  3  2  0  0  0
  2  8  1  0  0  0
  3  4  1  0  0  0
  3 24  1  0  0  0
  4  5  2  0  0  0
  4  7  1  0  0  0
  5  6  1  0  0  0
  5 25  1  0  0  0
  6 26  1  0  0  0
  8  9  2  0  0  0
  8 17  1  0  0  0
  9 10  1  0  0  0
 10 11  1  0  0  0
 10 27  1  0  0  0
 10 28  1  0  0  0
 11 12  1  0  0  0
 11 15  2  0  0  0
 12 13  1  0  0  0
 13 14  2  0  0  0
 13 16  1  0  0  0
 14 15  1  0  0  0
 16 29  1  0  0  0
 16 30  1  0  0  0
 16 31  1  0  0  0
 17 18  1  0  0  0
 17 22  2  0  0  0
 18 19  2  0  0  0
 18 32  1  0  0  0
 19 20  1  0  0  0
 19 33  1  0  0  0
 20 21  2  0  0  0
 20 34  1  0  0  0
 21 22  1  0  0  0
 21 35  1  0  0  0
 22 23  1  0  0  0
M  END
>  <Activity>
8.39794

>  <set>
1

>  <Min_dist>
999.9

>  <Avg_dist>
999.9

$$$$
U-35005
 Wcorina  11170919283D 1   1.00000     0.00000              
CORINA evaluation license 3.46 0067  05.08.2008
 35 38  0  0  0  0  0  0  0  0999 V2000
    0.1007    1.3189   -0.0988 C   0  0  0  0  0  0
    0.0380   -0.0765   -0.0984 C   0  0  0  0  0  0
    1.2272   -0.8070   -0.2413 C   0  0  0  0  0  0
    2.4362   -0.1601   -0.3566 C   0  0  0  0  0  0
    2.4921    1.2230   -0.3328 C   0  0  0  0  0  0
    1.3312    1.9577   -0.2049 C   0  0  0  0  0  0
   -1.2127   -0.8229    0.0757 C   0  0  0  0  0  0
   -2.3627   -0.5710   -0.4448 N   0  0  0  0  0  0
   -2.5692    0.5574   -1.3595 C   0  0  0  0  0  0
   -2.2458    1.8231   -0.6072 C   0  0  0  0  0  0
   -1.0504    2.1053   -0.0293 N   0  0  0  0  0  0
   -1.2058    3.3032    0.5935 C   0  0  0  0  0  0
   -2.4231    3.7079    0.3400 N   0  0  0  0  0  0
   -3.0355    2.8330   -0.3796 N   0  0  0  0  0  0
   -0.1730    4.0264    1.4189 C   0  0  0  0  0  0
   -1.1438   -2.0109    0.9572 C   0  0  0  0  0  0
   -1.3410   -3.2871    0.4294 C   0  0  0  0  0  0
   -1.2757   -4.3899    1.2554 C   0  0  0  0  0  0
   -1.0151   -4.2331    2.6056 C   0  0  0  0  0  0
   -0.8185   -2.9713    3.1360 C   0  0  0  0  0  0
   -0.8756   -1.8590    2.3185 C   0  0  0  0  0  0
   -0.6209   -0.2760    2.9840 Cl  0  0  0  0  0  0
    1.1936   -1.8863   -0.2606 H   0  0  0  0  0  0
    3.3449   -0.7334   -0.4657 H   0  0  0  0  0  0
    3.4440    1.7267   -0.4140 H   0  0  0  0  0  0
    1.3786    3.0365   -0.1869 H   0  0  0  0  0  0
   -1.9082    0.4605   -2.2208 H   0  0  0  0  0  0
   -3.6075    0.5795   -1.6905 H   0  0  0  0  0  0
    0.4122    4.6827    0.7749 H   0  0  0  0  0  0
   -0.6711    4.6197    2.1858 H   0  0  0  0  0  0
    0.4869    3.2999    1.8932 H   0  0  0  0  0  0
   -1.5448   -3.4115   -0.6239 H   0  0  0  0  0  0
   -1.4286   -5.3782    0.8476 H   0  0  0  0  0  0
   -0.9654   -5.1000    3.2478 H   0  0  0  0  0  0
   -0.6158   -2.8555    4.1905 H   0  0  0  0  0  0
  1  2  1  0  0  0
  1  6  2  0  0  0
  1 11  1  0  0  0
  2  3  2  0  0  0
  2  7  1  0  0  0
  3  4  1  0  0  0
  3 23  1  0  0  0
  4  5  2  0  0  0
  4 24  1  0  0  0
  5  6  1  0  0  0
  5 25  1  0  0  0
  6 26  1  0  0  0
  7  8  2  0  0  0
  7 16  1  0  0  0
  8  9  1  0  0  0
  9 10  1  0  0  0
  9 27  1  0  0  0
  9 28  1  0  0  0
 10 11  1  0  0  0
 10 14  2  0  0  0
 11 12  1  0  0  0
 12 13  2  0  0  0
 12 15  1  0  0  0
 13 14  1  0  0  0
 15 29  1  0  0  0
 15 30  1  0  0  0
 15 31  1  0  0  0
 16 17  1  0  0  0
 16 21  2  0  0  0
 17 18  2  0  0  0
 17 32  1  0  0  0
 18 19  1  0  0  0
 18 33  1  0  0  0
 19 20  2  0  0  0
 19 34  1  0  0  0
 20 21  1  0  0  0
 20 35  1  0  0  0
 21 22  1  0  0  0
M  END
>  <Activity>
8.36653

>  <set>
1

>  <Min_dist>
999.9

>  <Avg_dist>
999.9

$$$$
ESTAZOLAM
 Wcorina  11170919283D 1   1.00000     0.00000              
CORINA evaluation license 3.46 0067  05.08.2008
 32 35  0  0  0  0  0  0  0  0999 V2000
   -0.0125    1.3901    0.0060 C   0  0  0  0  0  0
    0.0035   -0.0066   -0.0015 C   0  0  0  0  0  0
    1.2393   -0.6687   -0.0555 C   0  0  0  0  0  0
    2.4160    0.0462   -0.0774 C   0  0  0  0  0  0
    2.3913    1.4311   -0.0463 C   0  0  0  0  0  0
    1.1842    2.0979   -0.0050 C   0  0  0  0  0  0
    3.9356   -0.7906   -0.1437 Cl  0  0  0  0  0  0
   -1.2127   -0.8228    0.0758 C   0  0  0  0  0  0
   -2.3322   -0.6328   -0.5300 N   0  0  0  0  0  0
   -2.5324    0.4881   -1.4553 C   0  0  0  0  0  0
   -2.3392    1.7651   -0.6778 C   0  0  0  0  0  0
   -1.2085    2.1104   -0.0101 N   0  0  0  0  0  0
   -1.4777    3.2935    0.6018 C   0  0  0  0  0  0
   -2.6933    3.6310    0.2577 N   0  0  0  0  0  0
   -3.1999    2.7274   -0.5087 N   0  0  0  0  0  0
   -1.1438   -2.0108    0.9581 C   0  0  0  0  0  0
   -1.9779   -3.1044    0.7262 C   0  0  0  0  0  0
   -1.9088   -4.2083    1.5512 C   0  0  0  0  0  0
   -1.0149   -4.2315    2.6069 C   0  0  0  0  0  0
   -0.1850   -3.1498    2.8419 C   0  0  0  0  0  0
   -0.2408   -2.0426    2.0205 C   0  0  0  0  0  0
    1.2679   -1.7480   -0.0797 H   0  0  0  0  0  0
    3.3165    1.9883   -0.0540 H   0  0  0  0  0  0
    1.1687    3.1775    0.0190 H   0  0  0  0  0  0
   -1.8036    0.4342   -2.2640 H   0  0  0  0  0  0
   -3.5422    0.4538   -1.8642 H   0  0  0  0  0  0
   -0.8148    3.8487    1.2489 H   0  0  0  0  0  0
   -2.6766   -3.0871   -0.0972 H   0  0  0  0  0  0
   -2.5541   -5.0557    1.3727 H   0  0  0  0  0  0
   -0.9650   -5.0975    3.2503 H   0  0  0  0  0  0
    0.5107   -3.1738    3.6676 H   0  0  0  0  0  0
    0.4104   -1.2005    2.2025 H   0  0  0  0  0  0
  1  2  1  0  0  0
  1  6  2  0  0  0
  1 12  1  0  0  0
  2  3  2  0  0  0
  2  8  1  0  0  0
  3  4  1  0  0  0
  3 22  1  0  0  0
  4  5  2  0  0  0
  4  7  1  0  0  0
  5  6  1  0  0  0
  5 23  1  0  0  0
  6 24  1  0  0  0
  8  9  2  0  0  0
  8 16  1  0  0  0
  9 10  1  0  0  0
 10 11  1  0  0  0
 10 25  1  0  0  0
 10 26  1  0  0  0
 11 12  1  0  0  0
 11 15  2  0  0  0
 12 13  1  0  0  0
 13 14  2  0  0  0
 13 27  1  0  0  0
 14 15  1  0  0  0
 16 17  1  0  0  0
 16 21  2  0  0  0
 17 18  2  0  0  0
 17 28  1  0  0  0
 18 19  1  0  0  0
 18 29  1  0  0  0
 19 20  2  0  0  0
 19 30  1  0  0  0
 20 21  1  0  0  0
 20 31  1  0  0  0
 21 32  1  0  0  0
M  END
>  <Activity>
8.07058

>  <set>
1

>  <Min_dist>
999.9

>  <Avg_dist>
999.9

$$$$
ALPRAZOLAM
 Wcorina  11170919283D 1   1.00000     0.00000              
CORINA evaluation license 3.46 0067  05.08.2008
 35 38  0  0  0  0  0  0  0  0999 V2000
   -0.0125    1.3901    0.0060 C   0  0  0  0  0  0
    0.0035   -0.0066   -0.0015 C   0  0  0  0  0  0
    1.2393   -0.6687   -0.0555 C   0  0  0  0  0  0
    2.4160    0.0462   -0.0774 C   0  0  0  0  0  0
    2.3913    1.4311   -0.0463 C   0  0  0  0  0  0
    1.1842    2.0979   -0.0050 C   0  0  0  0  0  0
    3.9356   -0.7906   -0.1437 Cl  0  0  0  0  0  0
   -1.2127   -0.8228    0.0758 C   0  0  0  0  0  0
   -2.3322   -0.6328   -0.5300 N   0  0  0  0  0  0
   -2.5324    0.4881   -1.4553 C   0  0  0  0  0  0
   -2.3392    1.7651   -0.6778 C   0  0  0  0  0  0
   -1.2085    2.1104   -0.0101 N   0  0  0  0  0  0
   -1.4777    3.2935    0.6018 C   0  0  0  0  0  0
   -2.6933    3.6310    0.2577 N   0  0  0  0  0  0
   -3.1999    2.7274   -0.5087 N   0  0  0  0  0  0
   -0.5526    4.0682    1.5047 C   0  0  0  0  0  0
   -1.1438   -2.0108    0.9581 C   0  0  0  0  0  0
   -1.9779   -3.1044    0.7262 C   0  0  0  0  0  0
   -1.9088   -4.2083    1.5512 C   0  0  0  0  0  0
   -1.0149   -4.2315    2.6069 C   0  0  0  0  0  0
   -0.1850   -3.1498    2.8419 C   0  0  0  0  0  0
   -0.2408   -2.0426    2.0205 C   0  0  0  0  0  0
    1.2679   -1.7480   -0.0797 H   0  0  0  0  0  0
    3.3165    1.9883   -0.0540 H   0  0  0  0  0  0
    1.1687    3.1775    0.0190 H   0  0  0  0  0  0
   -1.8036    0.4342   -2.2640 H   0  0  0  0  0  0
   -3.5422    0.4538   -1.8642 H   0  0  0  0  0  0
    0.0416    4.7605    0.9082 H   0  0  0  0  0  0
   -1.1399    4.6276    2.2329 H   0  0  0  0  0  0
    0.1095    3.3768    2.0259 H   0  0  0  0  0  0
   -2.6766   -3.0871   -0.0972 H   0  0  0  0  0  0
   -2.5541   -5.0557    1.3727 H   0  0  0  0  0  0
   -0.9650   -5.0975    3.2503 H   0  0  0  0  0  0
    0.5107   -3.1738    3.6676 H   0  0  0  0  0  0
    0.4104   -1.2005    2.2025 H   0  0  0  0  0  0
  1  2  1  0  0  0
  1  6  2  0  0  0
  1 12  1  0  0  0
  2  3  2  0  0  0
  2  8  1  0  0  0
  3  4  1  0  0  0
  3 23  1  0  0  0
  4  5  2  0  0  0
  4  7  1  0  0  0
  5  6  1  0  0  0
  5 24  1  0  0  0
  6 25  1  0  0  0
  8  9  2  0  0  0
  8 17  1  0  0  0
  9 10  1  0  0  0
 10 11  1  0  0  0
 10 26  1  0  0  0
 10 27  1  0  0  0
 11 12  1  0  0  0
 11 15  2  0  0  0
 12 13  1  0  0  0
 13 14  2  0  0  0
 13 16  1  0  0  0
 14 15  1  0  0  0
 16 28  1  0  0  0
 16 29  1  0  0  0
 16 30  1  0  0  0
 17 18  1  0  0  0
 17 22  2  0  0  0
 18 19  2  0  0  0
 18 31  1  0  0  0
 19 20  1  0  0  0
 19 32  1  0  0  0
 20 21  2  0  0  0
 20 33  1  0  0  0
 21 22  1  0  0  0
 21 34  1  0  0  0
 22 35  1  0  0  0
M  END
>  <Activity>
7.69897

>  <set>
1

>  <Min_dist>
999.9

>  <Avg_dist>
999.9

$$$$
ADINAZOLAM
 Wcorina  11170919283D 1   1.00000     0.00000              
CORINA evaluation license 3.46 0067  05.08.2008
 43 46  0  0  0  0  0  0  0  0999 V2000
    0.0279    1.3722   -0.0364 C   0  0  0  0  0  0
    0.0714   -0.0234   -0.0753 C   0  0  0  0  0  0
    1.3200   -0.6597   -0.1430 C   0  0  0  0  0  0
    2.4824    0.0785   -0.1477 C   0  0  0  0  0  0
    2.4305    1.4616   -0.0854 C   0  0  0  0  0  0
    1.2105    2.1034   -0.0303 C   0  0  0  0  0  0
    4.0182   -0.7266   -0.2313 Cl  0  0  0  0  0  0
   -1.1285   -0.8649   -0.0177 C   0  0  0  0  0  0
   -2.2513   -0.6834   -0.6201 N   0  0  0  0  0  0
   -2.4730    0.4540   -1.5201 C   0  0  0  0  0  0
   -2.3053    1.7166   -0.7139 C   0  0  0  0  0  0
   -1.1820    2.0689   -0.0375 N   0  0  0  0  0  0
   -1.4748    3.2325    0.6006 C   0  0  0  0  0  0
   -2.6966    3.5537    0.2630 N   0  0  0  0  0  0
   -3.1849    2.6577   -0.5240 N   0  0  0  0  0  0
   -0.5656    4.0046    1.5216 C   0  0  0  0  0  0
   -0.8577    3.6423    2.9149 N   0  0  0  0  0  0
    0.2271    4.0699    3.8085 C   0  0  0  0  0  0
   -2.1458    4.2020    3.3455 C   0  0  0  0  0  0
   -1.0368   -2.0710    0.8377 C   0  0  0  0  0  0
   -1.8511   -3.1741    0.5823 C   0  0  0  0  0  0
   -1.7608   -4.2947    1.3823 C   0  0  0  0  0  0
   -0.8651   -4.3253    2.4362 C   0  0  0  0  0  0
   -0.0547   -3.2342    2.6946 C   0  0  0  0  0  0
   -0.1318   -2.1100    1.8982 C   0  0  0  0  0  0
    1.3698   -1.7375   -0.1915 H   0  0  0  0  0  0
    3.3445    2.0369   -0.0797 H   0  0  0  0  0  0
    1.1737    3.1817    0.0179 H   0  0  0  0  0  0
   -1.7428    0.4326   -2.3292 H   0  0  0  0  0  0
   -3.4817    0.4090   -1.9307 H   0  0  0  0  0  0
    0.4726    3.7634    1.2934 H   0  0  0  0  0  0
   -0.7295    5.0732    1.3820 H   0  0  0  0  0  0
    0.3443    5.1517    3.7459 H   0  0  0  0  0  0
   -0.0147    3.7893    4.8336 H   0  0  0  0  0  0
    1.1566    3.5858    3.5090 H   0  0  0  0  0  0
   -2.9509    3.7460    2.7693 H   0  0  0  0  0  0
   -2.2955    3.9958    4.4053 H   0  0  0  0  0  0
   -2.1468    5.2796    3.1813 H   0  0  0  0  0  0
   -2.5512   -3.1512   -0.2398 H   0  0  0  0  0  0
   -2.3908   -5.1496    1.1855 H   0  0  0  0  0  0
   -0.7985   -5.2044    3.0601 H   0  0  0  0  0  0
    0.6425   -3.2639    3.5189 H   0  0  0  0  0  0
    0.5042   -1.2604    2.0984 H   0  0  0  0  0  0
  1  2  1  0  0  0
  1  6  2  0  0  0
  1 12  1  0  0  0
  2  3  2  0  0  0
  2  8  1  0  0  0
  3  4  1  0  0  0
  3 26  1  0  0  0
  4  5  2  0  0  0
  4  7  1  0  0  0
  5  6  1  0  0  0
  5 27  1  0  0  0
  6 28  1  0  0  0
  8  9  2  0  0  0
  8 20  1  0  0  0
  9 10  1  0  0  0
 10 11  1  0  0  0
 10 29  1  0  0  0
 10 30  1  0  0  0
 11 12  1  0  0  0
 11 15  2  0  0  0
 12 13  1  0  0  0
 13 14  2  0  0  0
 13 16  1  0  0  0
 14 15  1  0  0  0
 16 17  1  0  0  0
 16 31  1  0  0  0
 16 32  1  0  0  0
 17 18  1  0  0  0
 17 19  1  0  0  0
 18 33  1  0  0  0
 18 34  1  0  0  0
 18 35  1  0  0  0
 19 36  1  0  0  0
 19 37  1  0  0  0
 19 38  1  0  0  0
 20 21  1  0  0  0
 20 25  2  0  0  0
 21 22  2  0  0  0
 21 39  1  0  0  0
 22 23  1  0  0  0
 22 40  1  0  0  0
 23 24  2  0  0  0
 23 41  1  0  0  0
 24 25  1  0  0  0
 24 42  1  0  0  0
 25 43  1  0  0  0
M  END
>  <Activity>
6.86967

>  <set>
1

>  <Min_dist>
999.9

>  <Avg_dist>
999.9

$$$$
RO11-7800
 Wcorina  11170919283D 1   1.00000     0.00000              
CORINA evaluation license 3.46 0067  05.08.2008
 34 37  0  0  0  0  0  0  0  0999 V2000
    0.0892    1.3099   -0.1066 C   0  0  0  0  0  0
    0.0354   -0.0688   -0.1035 C   0  0  0  0  0  0
    1.3529   -0.6602   -0.2559 C   0  0  0  0  0  0
    2.3477    0.2051   -0.3469 C   0  0  0  0  0  0
    1.7532    1.8526   -0.2584 S   0  0  0  0  0  0
    4.0182   -0.2305   -0.5291 Cl  0  0  0  0  0  0
   -1.1994   -0.8595    0.0689 C   0  0  0  0  0  0
   -2.3630   -0.5635   -0.4129 N   0  0  0  0  0  0
   -2.5790    0.5800   -1.3022 C   0  0  0  0  0  0
   -2.2430    1.8501   -0.5659 C   0  0  0  0  0  0
   -1.0284    2.1417   -0.0275 N   0  0  0  0  0  0
   -1.1496    3.3569    0.5583 C   0  0  0  0  0  0
   -2.3794    3.7547    0.3515 N   0  0  0  0  0  0
   -3.0244    2.8612   -0.3176 N   0  0  0  0  0  0
   -0.0759    4.1061    1.3046 C   0  0  0  0  0  0
    0.6686    4.9577    0.3673 N   0  0  0  0  0  0
   -1.0967   -2.1045    0.8652 C   0  0  0  0  0  0
   -1.2995   -3.3433    0.2574 C   0  0  0  0  0  0
   -1.2026   -4.4993    1.0039 C   0  0  0  0  0  0
   -0.9047   -4.4324    2.3537 C   0  0  0  0  0  0
   -0.7023   -3.2079    2.9633 C   0  0  0  0  0  0
   -0.7908   -2.0431    2.2254 C   0  0  0  0  0  0
   -0.5289   -0.5067    2.9899 Cl  0  0  0  0  0  0
    1.5085   -1.7283   -0.2918 H   0  0  0  0  0  0
   -1.9374    0.4863   -2.1783 H   0  0  0  0  0  0
   -3.6228    0.6058   -1.6152 H   0  0  0  0  0  0
   -0.5342    4.7271    2.0742 H   0  0  0  0  0  0
    0.6066    3.3951    1.7702 H   0  0  0  0  0  0
    0.0478    5.5825   -0.1249 H   0  0  0  0  0  0
    1.3949    5.4710    0.8439 H   0  0  0  0  0  0
   -1.5324   -3.3975   -0.7958 H   0  0  0  0  0  0
   -1.3599   -5.4588    0.5339 H   0  0  0  0  0  0
   -0.8304   -5.3405    2.9336 H   0  0  0  0  0  0
   -0.4701   -3.1622    4.0170 H   0  0  0  0  0  0
  1  2  2  0  0  0
  1  5  1  0  0  0
  1 11  1  0  0  0
  2  3  1  0  0  0
  2  7  1  0  0  0
  3  4  2  0  0  0
  3 24  1  0  0  0
  4  5  1  0  0  0
  4  6  1  0  0  0
  7  8  2  0  0  0
  7 17  1  0  0  0
  8  9  1  0  0  0
  9 10  1  0  0  0
  9 25  1  0  0  0
  9 26  1  0  0  0
 10 11  1  0  0  0
 10 14  2  0  0  0
 11 12  1  0  0  0
 12 13  2  0  0  0
 12 15  1  0  0  0
 13 14  1  0  0  0
 15 16  1  0  0  0
 15 27  1  0  0  0
 15 28  1  0  0  0
 16 29  1  0  0  0
 16 30  1  0  0  0
 17 18  1  0  0  0
 17 22  2  0  0  0
 18 19  2  0  0  0
 18 31  1  0  0  0
 19 20  1  0  0  0
 19 32  1  0  0  0
 20 21  2  0  0  0
 20 33  1  0  0  0
 21 22  1  0  0  0
 21 34  1  0  0  0
 22 23  1  0  0  0
M  END
>  <Activity>
8.5376

>  <set>
1

>  <Min_dist>
999.9

>  <Avg_dist>
999.9

$$$$
ETIZOLAM
 Wcorina  11170919283D 1   1.00000     0.00000              
CORINA evaluation license 3.46 0067  05.08.2008
 38 41  0  0  0  0  0  0  0  0999 V2000
    0.0897    1.3090   -0.1069 C   0  0  0  0  0  0
    0.0357   -0.0689   -0.1033 C   0  0  0  0  0  0
    1.3543   -0.6595   -0.2578 C   0  0  0  0  0  0
    2.3315    0.2264   -0.3475 C   0  0  0  0  0  0
    1.6982    1.8579   -0.2535 S   0  0  0  0  0  0
    3.7895   -0.1191   -0.5085 C   0  0  0  0  0  0
    4.1300   -0.2127   -1.9972 C   0  0  0  0  0  0
   -1.1964   -0.8634    0.0707 C   0  0  0  0  0  0
   -2.3610   -0.5734   -0.4115 N   0  0  0  0  0  0
   -2.5809    0.5686   -1.3019 C   0  0  0  0  0  0
   -2.2474    1.8396   -0.5658 C   0  0  0  0  0  0
   -1.0340    2.1356   -0.0288 N   0  0  0  0  0  0
   -1.1584    3.3506    0.5569 C   0  0  0  0  0  0
   -2.3899    3.7440    0.3513 N   0  0  0  0  0  0
   -3.0325    2.8479   -0.3167 N   0  0  0  0  0  0
   -0.0863    4.1037    1.3017 C   0  0  0  0  0  0
   -1.0890   -2.1061    0.8701 C   0  0  0  0  0  0
   -1.2872   -3.3471    0.2653 C   0  0  0  0  0  0
   -1.1854   -4.5009    1.0146 C   0  0  0  0  0  0
   -0.8872   -4.4296    2.3641 C   0  0  0  0  0  0
   -0.6898   -3.2029    2.9707 C   0  0  0  0  0  0
   -0.7833   -2.0402    2.2301 C   0  0  0  0  0  0
   -0.5277   -0.5009    2.9909 Cl  0  0  0  0  0  0
    1.5210   -1.7258   -0.2958 H   0  0  0  0  0  0
    4.3998    0.6554   -0.0442 H   0  0  0  0  0  0
    3.9910   -1.0769   -0.0288 H   0  0  0  0  0  0
    3.9285    0.7450   -2.4770 H   0  0  0  0  0  0
    5.1846   -0.4627   -2.1137 H   0  0  0  0  0  0
    3.5196   -0.9873   -2.4615 H   0  0  0  0  0  0
   -1.9394    0.4761   -2.1783 H   0  0  0  0  0  0
   -3.6250    0.5915   -1.6141 H   0  0  0  0  0  0
    0.4631    4.7373    0.6054 H   0  0  0  0  0  0
   -0.5459    4.7234    2.0717 H   0  0  0  0  0  0
    0.5991    3.3952    1.7667 H   0  0  0  0  0  0
   -1.5203   -3.4047   -0.7877 H   0  0  0  0  0  0
   -1.3391   -5.4622    0.5470 H   0  0  0  0  0  0
   -0.8087   -5.3360    2.9460 H   0  0  0  0  0  0
   -0.4581   -3.1536    4.0244 H   0  0  0  0  0  0
  1  2  2  0  0  0
  1  5  1  0  0  0
  1 12  1  0  0  0
  2  3  1  0  0  0
  2  8  1  0  0  0
  3  4  2  0  0  0
  3 24  1  0  0  0
  4  5  1  0  0  0
  4  6  1  0  0  0
  6  7  1  0  0  0
  6 25  1  0  0  0
  6 26  1  0  0  0
  7 27  1  0  0  0
  7 28  1  0  0  0
  7 29  1  0  0  0
  8  9  2  0  0  0
  8 17  1  0  0  0
  9 10  1  0  0  0
 10 11  1  0  0  0
 10 30  1  0  0  0
 10 31  1  0  0  0
 11 12  1  0  0  0
 11 15  2  0  0  0
 12 13  1  0  0  0
 13 14  2  0  0  0
 13 16  1  0  0  0
 14 15  1  0  0  0
 16 32  1  0  0  0
 16 33  1  0  0  0
 16 34  1  0  0  0
 17 18  1  0  0  0
 17 22  2  0  0  0
 18 19  2  0  0  0
 18 35  1  0  0  0
 19 20  1  0  0  0
 19 36  1  0  0  0
 20 21  2  0  0  0
 20 37  1  0  0  0
 21 22  1  0  0  0
 21 38  1  0  0  0
 22 23  1  0  0  0
M  END
>  <Activity>
8.50864

>  <set>
1

>  <Min_dist>
999.9

>  <Avg_dist>
999.9

$$$$
RO17-4582
 Wcorina  11170919283D 1   1.00000     0.00000              
CORINA evaluation license 3.46 0067  05.08.2008
 32 35  0  0  0  0  0  0  0  0999 V2000
    0.0897    1.3090   -0.1069 C   0  0  0  0  0  0
    0.0357   -0.0689   -0.1033 C   0  0  0  0  0  0
    1.3543   -0.6595   -0.2578 C   0  0  0  0  0  0
    2.3315    0.2264   -0.3475 C   0  0  0  0  0  0
    1.6982    1.8579   -0.2535 S   0  0  0  0  0  0
   -1.1964   -0.8634    0.0707 C   0  0  0  0  0  0
   -2.3610   -0.5734   -0.4115 N   0  0  0  0  0  0
   -2.5809    0.5686   -1.3019 C   0  0  0  0  0  0
   -2.2474    1.8396   -0.5658 C   0  0  0  0  0  0
   -1.0340    2.1356   -0.0288 N   0  0  0  0  0  0
   -1.1584    3.3506    0.5569 C   0  0  0  0  0  0
   -2.3899    3.7440    0.3513 N   0  0  0  0  0  0
   -3.0325    2.8479   -0.3167 N   0  0  0  0  0  0
   -0.0863    4.1037    1.3017 C   0  0  0  0  0  0
   -1.0890   -2.1061    0.8701 C   0  0  0  0  0  0
   -1.2872   -3.3471    0.2653 C   0  0  0  0  0  0
   -1.1854   -4.5009    1.0146 C   0  0  0  0  0  0
   -0.8872   -4.4296    2.3641 C   0  0  0  0  0  0
   -0.6898   -3.2029    2.9707 C   0  0  0  0  0  0
   -0.7833   -2.0402    2.2301 C   0  0  0  0  0  0
   -0.5277   -0.5009    2.9909 Cl  0  0  0  0  0  0
    1.5210   -1.7258   -0.2958 H   0  0  0  0  0  0
    3.3764   -0.0212   -0.4629 H   0  0  0  0  0  0
   -1.9394    0.4761   -2.1783 H   0  0  0  0  0  0
   -3.6250    0.5915   -1.6141 H   0  0  0  0  0  0
    0.4631    4.7373    0.6054 H   0  0  0  0  0  0
   -0.5459    4.7234    2.0717 H   0  0  0  0  0  0
    0.5991    3.3952    1.7667 H   0  0  0  0  0  0
   -1.5203   -3.4047   -0.7877 H   0  0  0  0  0  0
   -1.3391   -5.4622    0.5470 H   0  0  0  0  0  0
   -0.8087   -5.3360    2.9460 H   0  0  0  0  0  0
   -0.4581   -3.1536    4.0244 H   0  0  0  0  0  0
  1  2  2  0  0  0
  1  5  1  0  0  0
  1 10  1  0  0  0
  2  3  1  0  0  0
  2  6  1  0  0  0
  3  4  2  0  0  0
  3 22  1  0  0  0
  4  5  1  0  0  0
  4 23  1  0  0  0
  6  7  2  0  0  0
  6 15  1  0  0  0
  7  8  1  0  0  0
  8  9  1  0  0  0
  8 24  1  0  0  0
  8 25  1  0  0  0
  9 10  1  0  0  0
  9 13  2  0  0  0
 10 11  1  0  0  0
 11 12  2  0  0  0
 11 14  1  0  0  0
 12 13  1  0  0  0
 14 26  1  0  0  0
 14 27  1  0  0  0
 14 28  1  0  0  0
 15 16  1  0  0  0
 15 20  2  0  0  0
 16 17  2  0  0  0
 16 29  1  0  0  0
 17 18  1  0  0  0
 17 30  1  0  0  0
 18 19  2  0  0  0
 18 31  1  0  0  0
 19 20  1  0  0  0
 19 32  1  0  0  0
 20 21  1  0  0  0
M  END
>  <Activity>
8.45593

>  <set>
1

>  <Min_dist>
999.9

>  <Avg_dist>
999.9

$$$$
RO21-8137
 Wcorina  11170919283D 1   1.00000     0.00000              
CORINA evaluation license 3.46 0067  05.08.2008
 37 40  0  0  0  0  0  0  0  0999 V2000
    0.0972    1.3206   -0.0949 C   0  0  0  0  0  0
    0.0373   -0.0740   -0.0948 C   0  0  0  0  0  0
    1.2289   -0.8020   -0.2337 C   0  0  0  0  0  0
    2.4375   -0.1516   -0.3457 C   0  0  0  0  0  0
    2.4896    1.2326   -0.3221 C   0  0  0  0  0  0
    1.3261    1.9635   -0.1974 C   0  0  0  0  0  0
    3.9010   -1.0695   -0.5166 Cl  0  0  0  0  0  0
   -1.2110   -0.8259    0.0744 C   0  0  0  0  0  0
   -2.3593   -0.5777   -0.4523 N   0  0  0  0  0  0
   -2.5622    0.5527   -1.3657 C   0  0  0  0  0  0
   -2.2460    1.8164   -0.6086 C   0  0  0  0  0  0
   -1.0556    2.1093   -0.0273 N   0  0  0  0  0  0
   -1.1899    3.3084    0.6010 C   0  0  0  0  0  0
   -2.3918    3.7636    0.3860 N   0  0  0  0  0  0
   -3.0782    2.8657   -0.3698 C   0  0  0  0  0  0
   -4.4665    3.0036   -0.8427 C   0  0  0  0  0  0
   -4.9697    2.1246   -1.5161 O   0  0  0  0  0  0
   -5.1791    4.1038   -0.5293 N   0  0  0  0  0  0
   -1.1418   -2.0129    0.9563 C   0  0  0  0  0  0
   -1.3356   -3.2900    0.4289 C   0  0  0  0  0  0
   -1.2701   -4.3921    1.2554 C   0  0  0  0  0  0
   -1.0125   -4.2349    2.6064 C   0  0  0  0  0  0
   -0.8196   -2.9735    3.1377 C   0  0  0  0  0  0
   -0.8765   -1.8600    2.3193 C   0  0  0  0  0  0
   -0.6815   -0.6276    2.8376 F   0  0  0  0  0  0
    1.1979   -1.8814   -0.2526 H   0  0  0  0  0  0
    3.4402    1.7391   -0.4012 H   0  0  0  0  0  0
    1.3700    3.0425   -0.1792 H   0  0  0  0  0  0
   -1.8957    0.4591   -2.2230 H   0  0  0  0  0  0
   -3.5985    0.5737   -1.7030 H   0  0  0  0  0  0
   -0.4257    3.8020    1.1829 H   0  0  0  0  0  0
   -4.7778    4.8048    0.0078 H   0  0  0  0  0  0
   -6.0932    4.1946   -0.8407 H   0  0  0  0  0  0
   -1.5371   -3.4153   -0.6247 H   0  0  0  0  0  0
   -1.4204   -5.3807    0.8475 H   0  0  0  0  0  0
   -0.9624   -5.1020    3.2484 H   0  0  0  0  0  0
   -0.6194   -2.8577    4.1926 H   0  0  0  0  0  0
  1  2  1  0  0  0
  1  6  2  0  0  0
  1 12  1  0  0  0
  2  3  2  0  0  0
  2  8  1  0  0  0
  3  4  1  0  0  0
  3 26  1  0  0  0
  4  5  2  0  0  0
  4  7  1  0  0  0
  5  6  1  0  0  0
  5 27  1  0  0  0
  6 28  1  0  0  0
  8  9  2  0  0  0
  8 19  1  0  0  0
  9 10  1  0  0  0
 10 11  1  0  0  0
 10 29  1  0  0  0
 10 30  1  0  0  0
 11 12  1  0  0  0
 11 15  2  0  0  0
 12 13  1  0  0  0
 13 14  2  0  0  0
 13 31  1  0  0  0
 14 15  1  0  0  0
 15 16  1  0  0  0
 16 17  2  0  0  0
 16 18  1  0  0  0
 18 32  1  0  0  0
 18 33  1  0  0  0
 19 20  1  0  0  0
 19 24  2  0  0  0
 20 21  2  0  0  0
 20 34  1  0  0  0
 21 22  1  0  0  0
 21 35  1  0  0  0
 22 23  2  0  0  0
 22 36  1  0  0  0
 23 24  1  0  0  0
 23 37  1  0  0  0
 24 25  1  0  0  0
M  END
>  <Activity>
8.45593

>  <set>
1

>  <Min_dist>
999.9

>  <Avg_dist>
999.9

$$$$
MIDAZOLAM
 Wcorina  11170919283D 1   1.00000     0.00000              
CORINA evaluation license 3.46 0067  05.08.2008
 36 39  0  0  0  0  0  0  0  0999 V2000
    0.0977    1.3208   -0.0949 C   0  0  0  0  0  0
    0.0374   -0.0742   -0.0947 C   0  0  0  0  0  0
    1.2293   -0.8020   -0.2334 C   0  0  0  0  0  0
    2.4378   -0.1516   -0.3449 C   0  0  0  0  0  0
    2.4901    1.2327   -0.3209 C   0  0  0  0  0  0
    1.3265    1.9635   -0.1973 C   0  0  0  0  0  0
    3.9014   -1.0695   -0.5154 Cl  0  0  0  0  0  0
   -1.2105   -0.8259    0.0743 C   0  0  0  0  0  0
   -2.3598   -0.5822   -0.4524 N   0  0  0  0  0  0
   -2.5680    0.5459   -1.3675 C   0  0  0  0  0  0
   -2.2547    1.8112   -0.6116 C   0  0  0  0  0  0
   -1.0555    2.1080   -0.0275 N   0  0  0  0  0  0
   -1.1967    3.3078    0.5895 C   0  0  0  0  0  0
   -2.4062    3.7476    0.3615 N   0  0  0  0  0  0
   -3.0770    2.8460   -0.3764 C   0  0  0  0  0  0
   -0.1395    4.0131    1.3994 C   0  0  0  0  0  0
   -1.1399   -2.0108    0.9590 C   0  0  0  0  0  0
   -1.3316   -3.2894    0.4345 C   0  0  0  0  0  0
   -1.2647   -4.3895    1.2636 C   0  0  0  0  0  0
   -1.0084   -4.2288    2.6144 C   0  0  0  0  0  0
   -0.8171   -2.9659    3.1427 C   0  0  0  0  0  0
   -0.8753   -1.8543    2.3218 C   0  0  0  0  0  0
   -0.6828   -0.6204    2.8373 F   0  0  0  0  0  0
    1.1984   -1.8813   -0.2526 H   0  0  0  0  0  0
    3.4407    1.7391   -0.3996 H   0  0  0  0  0  0
    1.3704    3.0425   -0.1796 H   0  0  0  0  0  0
   -1.9022    0.4535   -2.2256 H   0  0  0  0  0  0
   -3.6048    0.5631   -1.7033 H   0  0  0  0  0  0
   -4.0969    2.9378   -0.7196 H   0  0  0  0  0  0
    0.4481    4.6584    0.7465 H   0  0  0  0  0  0
   -0.6160    4.6156    2.1727 H   0  0  0  0  0  0
    0.5140    3.2753    1.8649 H   0  0  0  0  0  0
   -1.5324   -3.4174   -0.6189 H   0  0  0  0  0  0
   -1.4131   -5.3793    0.8578 H   0  0  0  0  0  0
   -0.9579   -5.0942    3.2586 H   0  0  0  0  0  0
   -0.6179   -2.8472    4.1975 H   0  0  0  0  0  0
  1  2  1  0  0  0
  1  6  2  0  0  0
  1 12  1  0  0  0
  2  3  2  0  0  0
  2  8  1  0  0  0
  3  4  1  0  0  0
  3 24  1  0  0  0
  4  5  2  0  0  0
  4  7  1  0  0  0
  5  6  1  0  0  0
  5 25  1  0  0  0
  6 26  1  0  0  0
  8  9  2  0  0  0
  8 17  1  0  0  0
  9 10  1  0  0  0
 10 11  1  0  0  0
 10 27  1  0  0  0
 10 28  1  0  0  0
 11 12  1  0  0  0
 11 15  2  0  0  0
 12 13  1  0  0  0
 13 14  2  0  0  0
 13 16  1  0  0  0
 14 15  1  0  0  0
 15 29  1  0  0  0
 16 30  1  0  0  0
 16 31  1  0  0  0
 16 32  1  0  0  0
 17 18  1  0  0  0
 17 22  2  0  0  0
 18 19  2  0  0  0
 18 33  1  0  0  0
 19 20  1  0  0  0
 19 34  1  0  0  0
 20 21  2  0  0  0
 20 35  1  0  0  0
 21 22  1  0  0  0
 21 36  1  0  0  0
 22 23  1  0  0  0
M  END
>  <Activity>
8.31876

>  <set>
1

>  <Min_dist>
999.9

>  <Avg_dist>
999.9

$$$$
RO21-5205
 Wcorina  11170919283D 1   1.00000     0.00000              
CORINA evaluation license 3.46 0067  05.08.2008
 39 42  0  0  0  0  0  0  0  0999 V2000
    0.0973    1.3206   -0.0948 C   0  0  0  0  0  0
    0.0373   -0.0740   -0.0948 C   0  0  0  0  0  0
    1.2289   -0.8021   -0.2337 C   0  0  0  0  0  0
    2.4375   -0.1517   -0.3452 C   0  0  0  0  0  0
    2.4897    1.2325   -0.3211 C   0  0  0  0  0  0
    1.3262    1.9635   -0.1973 C   0  0  0  0  0  0
    3.9011   -1.0696   -0.5160 Cl  0  0  0  0  0  0
   -1.2110   -0.8259    0.0743 C   0  0  0  0  0  0
   -2.3592   -0.5777   -0.4527 N   0  0  0  0  0  0
   -2.5617    0.5528   -1.3660 C   0  0  0  0  0  0
   -2.2458    1.8164   -0.6086 C   0  0  0  0  0  0
   -1.0555    2.1093   -0.0272 N   0  0  0  0  0  0
   -1.1895    3.3086    0.6013 C   0  0  0  0  0  0
   -2.3911    3.7644    0.3868 N   0  0  0  0  0  0
   -3.0788    2.8662   -0.3698 C   0  0  0  0  0  0
   -4.4655    3.0041   -0.8428 C   0  0  0  0  0  0
   -4.9681    2.1259   -1.5162 O   0  0  0  0  0  0
   -5.1782    4.1044   -0.5291 O   0  0  0  0  0  0
   -6.5395    4.1728   -1.0297 C   0  0  0  0  0  0
   -1.1421   -2.0127    0.9565 C   0  0  0  0  0  0
   -1.3358   -3.2900    0.4294 C   0  0  0  0  0  0
   -1.2700   -4.3919    1.2561 C   0  0  0  0  0  0
   -1.0122   -4.2344    2.6070 C   0  0  0  0  0  0
   -0.8194   -2.9729    3.1380 C   0  0  0  0  0  0
   -0.8770   -1.8595    2.3196 C   0  0  0  0  0  0
   -0.6826   -0.6270    2.8377 F   0  0  0  0  0  0
    1.1978   -1.8815   -0.2529 H   0  0  0  0  0  0
    3.4404    1.7390   -0.3992 H   0  0  0  0  0  0
    1.3701    3.0424   -0.1791 H   0  0  0  0  0  0
   -1.8949    0.4594   -2.2231 H   0  0  0  0  0  0
   -3.5979    0.5738   -1.7037 H   0  0  0  0  0  0
   -0.4251    3.8018    1.1833 H   0  0  0  0  0  0
   -7.1127    3.3316   -0.6399 H   0  0  0  0  0  0
   -6.9991    5.1067   -0.7061 H   0  0  0  0  0  0
   -6.5286    4.1315   -2.1189 H   0  0  0  0  0  0
   -1.5374   -3.4155   -0.6241 H   0  0  0  0  0  0
   -1.4203   -5.3806    0.8484 H   0  0  0  0  0  0
   -0.9619   -5.1013    3.2492 H   0  0  0  0  0  0
   -0.6191   -2.8568    4.1929 H   0  0  0  0  0  0
  1  2  1  0  0  0
  1  6  2  0  0  0
  1 12  1  0  0  0
  2  3  2  0  0  0
  2  8  1  0  0  0
  3  4  1  0  0  0
  3 27  1  0  0  0
  4  5  2  0  0  0
  4  7  1  0  0  0
  5  6  1  0  0  0
  5 28  1  0  0  0
  6 29  1  0  0  0
  8  9  2  0  0  0
  8 20  1  0  0  0
  9 10  1  0  0  0
 10 11  1  0  0  0
 10 30  1  0  0  0
 10 31  1  0  0  0
 11 12  1  0  0  0
 11 15  2  0  0  0
 12 13  1  0  0  0
 13 14  2  0  0  0
 13 32  1  0  0  0
 14 15  1  0  0  0
 15 16  1  0  0  0
 16 17  2  0  0  0
 16 18  1  0  0  0
 18 19  1  0  0  0
 19 33  1  0  0  0
 19 34  1  0  0  0
 19 35  1  0  0  0
 20 21  1  0  0  0
 20 25  2  0  0  0
 21 22  2  0  0  0
 21 36  1  0  0  0
 22 23  1  0  0  0
 22 37  1  0  0  0
 23 24  2  0  0  0
 23 38  1  0  0  0
 24 25  1  0  0  0
 24 39  1  0  0  0
 25 26  1  0  0  0
M  END
>  <Activity>
8.13077

>  <set>
1

>  <Min_dist>
999.9

>  <Avg_dist>
999.9

$$$$
RO22-0992
 Wcorina  11170919283D 1   1.00000     0.00000              
CORINA evaluation license 3.46 0067  05.08.2008
 36 39  0  0  0  0  0  0  0  0999 V2000
    0.1011    1.3180   -0.0986 C   0  0  0  0  0  0
    0.0383   -0.0765   -0.0982 C   0  0  0  0  0  0
    1.2281   -0.8070   -0.2402 C   0  0  0  0  0  0
    2.4377   -0.1590   -0.3555 C   0  0  0  0  0  0
    2.4926    1.2252   -0.3322 C   0  0  0  0  0  0
    1.3310    1.9584   -0.2045 C   0  0  0  0  0  0
    3.8990   -1.0798   -0.5301 Cl  0  0  0  0  0  0
   -1.2109   -0.8258    0.0743 C   0  0  0  0  0  0
   -2.3598   -0.5756   -0.4496 N   0  0  0  0  0  0
   -2.5627    0.5551   -1.3625 C   0  0  0  0  0  0
   -2.2424    1.8183   -0.6062 C   0  0  0  0  0  0
   -1.0500    2.1090   -0.0281 N   0  0  0  0  0  0
   -1.1800    3.3086    0.6005 C   0  0  0  0  0  0
   -2.3813    3.7667    0.3891 N   0  0  0  0  0  0
   -3.0727    2.8697   -0.3654 C   0  0  0  0  0  0
   -4.4603    3.0103   -0.8349 C   0  0  0  0  0  0
   -4.9664    2.1330   -1.5069 O   0  0  0  0  0  0
   -5.1701    4.1120   -0.5196 O   0  0  0  0  0  0
   -1.1420   -2.0131    0.9569 C   0  0  0  0  0  0
   -1.3357   -3.2901    0.4297 C   0  0  0  0  0  0
   -1.2698   -4.3921    1.2566 C   0  0  0  0  0  0
   -1.0125   -4.2337    2.6073 C   0  0  0  0  0  0
   -0.8194   -2.9712    3.1371 C   0  0  0  0  0  0
   -0.8771   -1.8596    2.3187 C   0  0  0  0  0  0
   -0.6273   -0.2756    2.9836 Cl  0  0  0  0  0  0
    1.1949   -1.8863   -0.2588 H   0  0  0  0  0  0
    3.4440    1.7297   -0.4136 H   0  0  0  0  0  0
    1.3770    3.0373   -0.1870 H   0  0  0  0  0  0
   -1.8983    0.4603   -2.2214 H   0  0  0  0  0  0
   -3.5997    0.5780   -1.6975 H   0  0  0  0  0  0
   -0.4128    3.8009    1.1797 H   0  0  0  0  0  0
   -6.0774    4.1593   -0.8506 H   0  0  0  0  0  0
   -1.5373   -3.4155   -0.6239 H   0  0  0  0  0  0
   -1.4197   -5.3810    0.8492 H   0  0  0  0  0  0
   -0.9627   -5.1001    3.2502 H   0  0  0  0  0  0
   -0.6190   -2.8542    4.1919 H   0  0  0  0  0  0
  1  2  1  0  0  0
  1  6  2  0  0  0
  1 12  1  0  0  0
  2  3  2  0  0  0
  2  8  1  0  0  0
  3  4  1  0  0  0
  3 26  1  0  0  0
  4  5  2  0  0  0
  4  7  1  0  0  0
  5  6  1  0  0  0
  5 27  1  0  0  0
  6 28  1  0  0  0
  8  9  2  0  0  0
  8 19  1  0  0  0
  9 10  1  0  0  0
 10 11  1  0  0  0
 10 29  1  0  0  0
 10 30  1  0  0  0
 11 12  1  0  0  0
 11 15  2  0  0  0
 12 13  1  0  0  0
 13 14  2  0  0  0
 13 31  1  0  0  0
 14 15  1  0  0  0
 15 16  1  0  0  0
 16 17  2  0  0  0
 16 18  1  0  0  0
 18 32  1  0  0  0
 19 20  1  0  0  0
 19 24  2  0  0  0
 20 21  2  0  0  0
 20 33  1  0  0  0
 21 22  1  0  0  0
 21 34  1  0  0  0
 22 23  2  0  0  0
 22 35  1  0  0  0
 23 24  1  0  0  0
 23 36  1  0  0  0
 24 25  1  0  0  0
M  END
>  <Activity>
7.88606

>  <set>
1

>  <Min_dist>
999.9

>  <Avg_dist>
999.9

$$$$
RO15-8670
 Wcorina  11170919283D 1   1.00000     0.00000              
CORINA evaluation license 3.46 0067  05.08.2008
 42 45  0  0  0  0  0  0  0  0999 V2000
   -0.0140    1.3901    0.0073 C   0  0  0  0  0  0
    0.0030   -0.0057   -0.0002 C   0  0  0  0  0  0
    1.2400   -0.6665   -0.0522 C   0  0  0  0  0  0
    2.4159    0.0498   -0.0729 C   0  0  0  0  0  0
    2.3898    1.4347   -0.0419 C   0  0  0  0  0  0
    1.1818    2.1000   -0.0025 C   0  0  0  0  0  0
    3.9364   -0.7854   -0.1376 Cl  0  0  0  0  0  0
   -1.2109   -0.8258    0.0743 C   0  0  0  0  0  0
   -2.3286   -0.6378   -0.5354 N   0  0  0  0  0  0
   -2.5255    0.4856   -1.4587 C   0  0  0  0  0  0
   -2.3366    1.7599   -0.6773 C   0  0  0  0  0  0
   -1.2104    2.1140   -0.0088 N   0  0  0  0  0  0
   -1.4564    3.3002    0.6106 C   0  0  0  0  0  0
   -2.6622    3.6907    0.3087 N   0  0  0  0  0  0
   -3.2415    2.7608   -0.4986 C   0  0  0  0  0  0
   -4.5950    2.8254   -1.0726 C   0  0  0  0  0  0
   -4.9974    1.9252   -1.7833 O   0  0  0  0  0  0
   -5.3886    3.8829   -0.8102 O   0  0  0  0  0  0
   -6.7109    3.8796   -1.4100 C   0  0  0  0  0  0
   -7.4592    5.1503   -1.0020 C   0  0  0  0  0  0
   -1.1419   -2.0134    0.9572 C   0  0  0  0  0  0
   -1.9734   -3.1085    0.7240 C   0  0  0  0  0  0
   -1.9042   -4.2119    1.5496 C   0  0  0  0  0  0
   -1.0122   -4.2334    2.6069 C   0  0  0  0  0  0
   -0.1850   -3.1500    2.8436 C   0  0  0  0  0  0
   -0.2410   -2.0431    2.0216 C   0  0  0  0  0  0
    1.2700   -1.7459   -0.0758 H   0  0  0  0  0  0
    3.3143    1.9929   -0.0486 H   0  0  0  0  0  0
    1.1647    3.1796    0.0213 H   0  0  0  0  0  0
   -1.7930    0.4343   -2.2644 H   0  0  0  0  0  0
   -3.5334    0.4517   -1.8722 H   0  0  0  0  0  0
   -0.7653    3.8311    1.2485 H   0  0  0  0  0  0
   -6.6175    3.8458   -2.4955 H   0  0  0  0  0  0
   -7.2640    3.0058   -1.0655 H   0  0  0  0  0  0
   -8.4518    5.1478   -1.4522 H   0  0  0  0  0  0
   -7.5527    5.1841    0.0835 H   0  0  0  0  0  0
   -6.9061    6.0241   -1.3465 H   0  0  0  0  0  0
   -2.6704   -3.0927   -0.1008 H   0  0  0  0  0  0
   -2.5478   -5.0604    1.3702 H   0  0  0  0  0  0
   -0.9616   -5.0993    3.2503 H   0  0  0  0  0  0
    0.5090   -3.1724    3.6707 H   0  0  0  0  0  0
    0.4084   -1.1998    2.2046 H   0  0  0  0  0  0
  1  2  1  0  0  0
  1  6  2  0  0  0
  1 12  1  0  0  0
  2  3  2  0  0  0
  2  8  1  0  0  0
  3  4  1  0  0  0
  3 27  1  0  0  0
  4  5  2  0  0  0
  4  7  1  0  0  0
  5  6  1  0  0  0
  5 28  1  0  0  0
  6 29  1  0  0  0
  8  9  2  0  0  0
  8 21  1  0  0  0
  9 10  1  0  0  0
 10 11  1  0  0  0
 10 30  1  0  0  0
 10 31  1  0  0  0
 11 12  1  0  0  0
 11 15  2  0  0  0
 12 13  1  0  0  0
 13 14  2  0  0  0
 13 32  1  0  0  0
 14 15  1  0  0  0
 15 16  1  0  0  0
 16 17  2  0  0  0
 16 18  1  0  0  0
 18 19  1  0  0  0
 19 20  1  0  0  0
 19 33  1  0  0  0
 19 34  1  0  0  0
 20 35  1  0  0  0
 20 36  1  0  0  0
 20 37  1  0  0  0
 21 22  1  0  0  0
 21 26  2  0  0  0
 22 23  2  0  0  0
 22 38  1  0  0  0
 23 24  1  0  0  0
 23 39  1  0  0  0
 24 25  2  0  0  0
 24 40  1  0  0  0
 25 26  1  0  0  0
 25 41  1  0  0  0
 26 42  1  0  0  0
M  END
>  <Activity>
7.82391

>  <set>
1

>  <Min_dist>
999.9

>  <Avg_dist>
999.9

$$$$
RO15-8867
 Wcorina  11170919283D 1   1.00000     0.00000              
CORINA evaluation license 3.46 0067  05.08.2008
 33 35  0  0  0  0  0  0  0  0999 V2000
   -0.0168    1.3874    0.0097 C   0  0  0  0  0  0
    0.0021   -0.0041    0.0020 C   0  0  0  0  0  0
    1.2324   -0.6752   -0.0104 C   0  0  0  0  0  0
    2.4151    0.0295   -0.0167 C   0  0  0  0  0  0
    2.3948    1.4132   -0.0113 C   0  0  0  0  0  0
    1.1924    2.0861    0.0019 C   0  0  0  0  0  0
    3.7074   -0.6923   -0.0288 N   0  3  0  0  0  0
    3.7247   -1.9102   -0.0331 O   0  0  0  0  0  0
    4.7534   -0.0684   -0.0344 O   0  5  0  0  0  0
   -1.2208   -0.8293    0.0052 C   0  0  0  0  0  0
   -2.3124   -0.5511   -0.6874 C   0  0  0  0  0  0
   -2.4039    0.6777   -1.5518 C   0  0  0  0  0  0
   -2.2836    1.8932   -0.6721 C   0  0  0  0  0  0
   -3.2165    2.6649   -0.5996 O   0  0  0  0  0  0
   -1.1806    2.1422    0.0306 N   0  0  0  0  0  0
   -1.2261   -2.0539    0.8414 C   0  0  0  0  0  0
   -1.1075   -3.3085    0.2457 C   0  0  0  0  0  0
   -1.1131   -4.4447    1.0286 C   0  0  0  0  0  0
   -1.2360   -4.3412    2.4029 C   0  0  0  0  0  0
   -1.3545   -3.0998    3.0005 C   0  0  0  0  0  0
   -1.3440   -1.9547    2.2277 C   0  0  0  0  0  0
   -1.4849   -0.3963    2.9795 Cl  0  0  0  0  0  0
    1.2529   -1.7550   -0.0147 H   0  0  0  0  0  0
    3.3224    1.9663   -0.0168 H   0  0  0  0  0  0
    1.1849    3.1661    0.0055 H   0  0  0  0  0  0
   -3.1575   -1.2213   -0.6319 H   0  0  0  0  0  0
   -1.5944    0.6728   -2.2818 H   0  0  0  0  0  0
   -3.3645    0.6923   -2.0667 H   0  0  0  0  0  0
   -1.1897    2.9225    0.6067 H   0  0  0  0  0  0
   -1.0118   -3.3912   -0.8269 H   0  0  0  0  0  0
   -1.0216   -5.4171    0.5677 H   0  0  0  0  0  0
   -1.2398   -5.2335    3.0113 H   0  0  0  0  0  0
   -1.4509   -3.0251    4.0736 H   0  0  0  0  0  0
  1  2  1  0  0  0
  1  6  2  0  0  0
  1 15  1  0  0  0
  2  3  2  0  0  0
  2 10  1  0  0  0
  3  4  1  0  0  0
  3 23  1  0  0  0
  4  5  2  0  0  0
  4  7  1  0  0  0
  5  6  1  0  0  0
  5 24  1  0  0  0
  6 25  1  0  0  0
  7  8  2  0  0  0
  7  9  1  0  0  0
 10 11  2  0  0  0
 10 16  1  0  0  0
 11 12  1  0  0  0
 11 26  1  0  0  0
 12 13  1  0  0  0
 12 27  1  0  0  0
 12 28  1  0  0  0
 13 14  2  0  0  0
 13 15  1  0  0  0
 15 29  1  0  0  0
 16 17  1  0  0  0
 16 21  2  0  0  0
 17 18  2  0  0  0
 17 30  1  0  0  0
 18 19  1  0  0  0
 18 31  1  0  0  0
 19 20  2  0  0  0
 19 32  1  0  0  0
 20 21  1  0  0  0
 20 33  1  0  0  0
 21 22  1  0  0  0
M  CHG  2   7   1   9  -1
M  END
>  <Activity>
7.60206

>  <set>
1

>  <Min_dist>
999.9

>  <Avg_dist>
999.9

$$$$
RO14-0304
 Wcorina  11170919283D 1   1.00000     0.00000              
CORINA evaluation license 3.46 0067  05.08.2008
 36 39  0  0  0  0  0  0  0  0999 V2000
   -0.0168    1.3899    0.0097 C   0  0  0  0  0  0
    0.0021   -0.0041    0.0020 C   0  0  0  0  0  0
    1.2381   -0.6642   -0.0487 C   0  0  0  0  0  0
    2.4153    0.0510   -0.0672 C   0  0  0  0  0  0
    2.3887    1.4353   -0.0359 C   0  0  0  0  0  0
    1.1800    2.0993    0.0021 C   0  0  0  0  0  0
    3.9356   -0.7847   -0.1293 Cl  0  0  0  0  0  0
   -1.2113   -0.8300    0.0760 C   0  0  0  0  0  0
   -2.3596   -0.6308   -0.5521 C   0  0  0  0  0  0
   -2.5502    0.5401   -1.4865 C   0  0  0  0  0  0
   -2.3408    1.8005   -0.6852 C   0  0  0  0  0  0
   -1.2092    2.1192   -0.0091 N   0  0  0  0  0  0
   -1.4659    3.2976    0.6196 C   0  0  0  0  0  0
   -2.6764    3.6551    0.2787 N   0  0  0  0  0  0
   -3.1916    2.7698   -0.5030 N   0  0  0  0  0  0
   -0.5332    4.0478    1.5353 C   0  0  0  0  0  0
   -1.1412   -2.0229    0.9539 C   0  0  0  0  0  0
   -1.0232   -3.2954    0.3975 C   0  0  0  0  0  0
   -0.9584   -4.4020    1.2191 C   0  0  0  0  0  0
   -1.0104   -4.2518    2.5937 C   0  0  0  0  0  0
   -1.1279   -2.9931    3.1535 C   0  0  0  0  0  0
   -1.1875   -1.8757    2.3412 C   0  0  0  0  0  0
   -1.2957   -0.6453    2.8886 F   0  0  0  0  0  0
    1.2675   -1.7435   -0.0732 H   0  0  0  0  0  0
    3.3128    1.9942   -0.0412 H   0  0  0  0  0  0
    1.1627    3.1789    0.0261 H   0  0  0  0  0  0
   -3.1762   -1.3196   -0.3933 H   0  0  0  0  0  0
   -1.8211    0.4905   -2.2953 H   0  0  0  0  0  0
   -3.5601    0.5258   -1.8964 H   0  0  0  0  0  0
    0.0707    4.7412    0.9500 H   0  0  0  0  0  0
   -1.1150    4.6038    2.2704 H   0  0  0  0  0  0
    0.1194    3.3409    2.0477 H   0  0  0  0  0  0
   -0.9828   -3.4150   -0.6751 H   0  0  0  0  0  0
   -0.8673   -5.3881    0.7882 H   0  0  0  0  0  0
   -0.9593   -5.1215    3.2319 H   0  0  0  0  0  0
   -1.1687   -2.8821    4.2270 H   0  0  0  0  0  0
  1  2  1  0  0  0
  1  6  2  0  0  0
  1 12  1  0  0  0
  2  3  2  0  0  0
  2  8  1  0  0  0
  3  4  1  0  0  0
  3 24  1  0  0  0
  4  5  2  0  0  0
  4  7  1  0  0  0
  5  6  1  0  0  0
  5 25  1  0  0  0
  6 26  1  0  0  0
  8  9  2  0  0  0
  8 17  1  0  0  0
  9 10  1  0  0  0
  9 27  1  0  0  0
 10 11  1  0  0  0
 10 28  1  0  0  0
 10 29  1  0  0  0
 11 12  1  0  0  0
 11 15  2  0  0  0
 12 13  1  0  0  0
 13 14  2  0  0  0
 13 16  1  0  0  0
 14 15  1  0  0  0
 16 30  1  0  0  0
 16 31  1  0  0  0
 16 32  1  0  0  0
 17 18  1  0  0  0
 17 22  2  0  0  0
 18 19  2  0  0  0
 18 33  1  0  0  0
 19 20  1  0  0  0
 19 34  1  0  0  0
 20 21  2  0  0  0
 20 35  1  0  0  0
 21 22  1  0  0  0
 21 36  1  0  0  0
 22 23  1  0  0  0
M  END
>  <Activity>
8.18709

>  <set>
1

>  <Min_dist>
999.9

>  <Avg_dist>
999.9

$$$$
RO14-5921
 Wcorina  11170919283D 1   1.00000     0.00000              
CORINA evaluation license 3.46 0067  05.08.2008
 33 36  0  0  0  0  0  0  0  0999 V2000
   -0.0168    1.3899    0.0097 C   0  0  0  0  0  0
    0.0021   -0.0041    0.0020 C   0  0  0  0  0  0
    1.2381   -0.6642   -0.0487 C   0  0  0  0  0  0
    2.4153    0.0510   -0.0672 C   0  0  0  0  0  0
    2.3887    1.4353   -0.0359 C   0  0  0  0  0  0
    1.1800    2.0993    0.0021 C   0  0  0  0  0  0
    3.9356   -0.7847   -0.1293 Cl  0  0  0  0  0  0
   -1.2113   -0.8300    0.0760 C   0  0  0  0  0  0
   -2.3596   -0.6308   -0.5521 C   0  0  0  0  0  0
   -2.5502    0.5401   -1.4865 C   0  0  0  0  0  0
   -2.3408    1.8005   -0.6852 C   0  0  0  0  0  0
   -1.2092    2.1192   -0.0091 N   0  0  0  0  0  0
   -1.4659    3.2976    0.6196 C   0  0  0  0  0  0
   -2.6764    3.6551    0.2787 N   0  0  0  0  0  0
   -3.1916    2.7698   -0.5030 N   0  0  0  0  0  0
   -1.1412   -2.0229    0.9539 C   0  0  0  0  0  0
   -1.0232   -3.2954    0.3975 C   0  0  0  0  0  0
   -0.9584   -4.4020    1.2191 C   0  0  0  0  0  0
   -1.0104   -4.2518    2.5937 C   0  0  0  0  0  0
   -1.1279   -2.9931    3.1535 C   0  0  0  0  0  0
   -1.1875   -1.8757    2.3412 C   0  0  0  0  0  0
   -1.2957   -0.6453    2.8886 F   0  0  0  0  0  0
    1.2675   -1.7435   -0.0732 H   0  0  0  0  0  0
    3.3128    1.9942   -0.0412 H   0  0  0  0  0  0
    1.1627    3.1789    0.0261 H   0  0  0  0  0  0
   -3.1762   -1.3196   -0.3933 H   0  0  0  0  0  0
   -1.8211    0.4905   -2.2953 H   0  0  0  0  0  0
   -3.5601    0.5258   -1.8964 H   0  0  0  0  0  0
   -0.7974    3.8352    1.2758 H   0  0  0  0  0  0
   -0.9828   -3.4150   -0.6751 H   0  0  0  0  0  0
   -0.8673   -5.3881    0.7882 H   0  0  0  0  0  0
   -0.9593   -5.1215    3.2319 H   0  0  0  0  0  0
   -1.1687   -2.8821    4.2270 H   0  0  0  0  0  0
  1  2  1  0  0  0
  1  6  2  0  0  0
  1 12  1  0  0  0
  2  3  2  0  0  0
  2  8  1  0  0  0
  3  4  1  0  0  0
  3 23  1  0  0  0
  4  5  2  0  0  0
  4  7  1  0  0  0
  5  6  1  0  0  0
  5 24  1  0  0  0
  6 25  1  0  0  0
  8  9  2  0  0  0
  8 16  1  0  0  0
  9 10  1  0  0  0
  9 26  1  0  0  0
 10 11  1  0  0  0
 10 27  1  0  0  0
 10 28  1  0  0  0
 11 12  1  0  0  0
 11 15  2  0  0  0
 12 13  1  0  0  0
 13 14  2  0  0  0
 13 29  1  0  0  0
 14 15  1  0  0  0
 16 17  1  0  0  0
 16 21  2  0  0  0
 17 18  2  0  0  0
 17 30  1  0  0  0
 18 19  1  0  0  0
 18 31  1  0  0  0
 19 20  2  0  0  0
 19 32  1  0  0  0
 20 21  1  0  0  0
 20 33  1  0  0  0
 21 22  1  0  0  0
M  END
>  <Activity>
7.72125

>  <set>
1

>  <Min_dist>
999.9

>  <Avg_dist>
999.9

$$$$
RO13-9868
 Wcorina  11170919283D 1   1.00000     0.00000              
CORINA evaluation license 3.46 0067  05.08.2008
 36 39  0  0  0  0  0  0  0  0999 V2000
   -0.0168    1.3900    0.0097 C   0  0  0  0  0  0
    0.0021   -0.0041    0.0020 C   0  0  0  0  0  0
    1.2381   -0.6642   -0.0487 C   0  0  0  0  0  0
    2.4153    0.0511   -0.0672 C   0  0  0  0  0  0
    2.3887    1.4353   -0.0359 C   0  0  0  0  0  0
    1.1800    2.0994    0.0021 C   0  0  0  0  0  0
    3.9357   -0.7847   -0.1293 Cl  0  0  0  0  0  0
   -1.2113   -0.8300    0.0760 C   0  0  0  0  0  0
   -2.3595   -0.6309   -0.5520 C   0  0  0  0  0  0
   -2.5501    0.5400   -1.4865 C   0  0  0  0  0  0
   -2.3408    1.8004   -0.6852 C   0  0  0  0  0  0
   -1.2093    2.1192   -0.0091 N   0  0  0  0  0  0
   -1.4659    3.2976    0.6196 C   0  0  0  0  0  0
   -2.6765    3.6551    0.2786 N   0  0  0  0  0  0
   -3.1916    2.7697   -0.5030 N   0  0  0  0  0  0
   -0.5333    4.0478    1.5352 C   0  0  0  0  0  0
   -1.1412   -2.0230    0.9541 C   0  0  0  0  0  0
   -1.2330   -3.3014    0.4061 C   0  0  0  0  0  0
   -1.1667   -4.4080    1.2281 C   0  0  0  0  0  0
   -1.0098   -4.2503    2.5934 C   0  0  0  0  0  0
   -0.9181   -2.9841    3.1428 C   0  0  0  0  0  0
   -0.9774   -1.8704    2.3299 C   0  0  0  0  0  0
    1.2676   -1.7435   -0.0732 H   0  0  0  0  0  0
    3.3128    1.9942   -0.0409 H   0  0  0  0  0  0
    1.1627    3.1790    0.0261 H   0  0  0  0  0  0
   -3.1760   -1.3197   -0.3932 H   0  0  0  0  0  0
   -1.8210    0.4904   -2.2952 H   0  0  0  0  0  0
   -3.5600    0.5256   -1.8964 H   0  0  0  0  0  0
    0.0706    4.7413    0.9499 H   0  0  0  0  0  0
   -1.1151    4.6039    2.2703 H   0  0  0  0  0  0
    0.1193    3.3410    2.0476 H   0  0  0  0  0  0
   -1.3562   -3.4256   -0.6596 H   0  0  0  0  0  0
   -1.2377   -5.3989    0.8046 H   0  0  0  0  0  0
   -0.9591   -5.1191    3.2329 H   0  0  0  0  0  0
   -0.7961   -2.8669    4.2094 H   0  0  0  0  0  0
   -0.9013   -0.8824    2.7594 H   0  0  0  0  0  0
  1  2  1  0  0  0
  1  6  2  0  0  0
  1 12  1  0  0  0
  2  3  2  0  0  0
  2  8  1  0  0  0
  3  4  1  0  0  0
  3 23  1  0  0  0
  4  5  2  0  0  0
  4  7  1  0  0  0
  5  6  1  0  0  0
  5 24  1  0  0  0
  6 25  1  0  0  0
  8  9  2  0  0  0
  8 17  1  0  0  0
  9 10  1  0  0  0
  9 26  1  0  0  0
 10 11  1  0  0  0
 10 27  1  0  0  0
 10 28  1  0  0  0
 11 12  1  0  0  0
 11 15  2  0  0  0
 12 13  1  0  0  0
 13 14  2  0  0  0
 13 16  1  0  0  0
 14 15  1  0  0  0
 16 29  1  0  0  0
 16 30  1  0  0  0
 16 31  1  0  0  0
 17 18  1  0  0  0
 17 22  2  0  0  0
 18 19  2  0  0  0
 18 32  1  0  0  0
 19 20  1  0  0  0
 19 33  1  0  0  0
 20 21  2  0  0  0
 20 34  1  0  0  0
 21 22  1  0  0  0
 21 35  1  0  0  0
 22 36  1  0  0  0
M  END
>  <Activity>
7.37675

>  <set>
1

>  <Min_dist>
999.9

>  <Avg_dist>
999.9

$$$$
RO11-8125
 Wcorina  11170919283D 1   1.00000     0.00000              
CORINA evaluation license 3.46 0067  05.08.2008
 27 29  0  0  0  0  0  0  0  0999 V2000
    0.1865    1.2425   -0.2118 C   0  0  0  0  0  0
    0.0670   -0.1284   -0.2050 C   0  0  0  0  0  0
    1.3421   -0.7895   -0.4280 C   0  0  0  0  0  0
    2.3677    0.0220   -0.5992 C   0  0  0  0  0  0
    1.8628    1.6979   -0.5010 S   0  0  0  0  0  0
   -1.1978   -0.8704   -0.0050 C   0  0  0  0  0  0
   -2.3316   -0.4610   -0.4748 N   0  0  0  0  0  0
   -2.4425    0.7446   -1.2901 C   0  0  0  0  0  0
   -2.0795    1.9566   -0.4832 C   0  0  0  0  0  0
   -2.9364    2.7820   -0.2478 O   0  0  0  0  0  0
   -0.8457    2.1565   -0.0157 N   0  0  0  0  0  0
   -1.1641   -2.1355    0.7654 C   0  0  0  0  0  0
    0.0132   -2.5423    1.3927 C   0  0  0  0  0  0
    0.0386   -3.7212    2.1086 C   0  0  0  0  0  0
   -1.1007   -4.5007    2.2051 C   0  0  0  0  0  0
   -2.2716   -4.1039    1.5859 C   0  0  0  0  0  0
   -2.3118   -2.9222    0.8711 C   0  0  0  0  0  0
   -3.7843   -2.4212    0.1001 Cl  0  0  0  0  0  0
    1.4423   -1.8646   -0.4514 H   0  0  0  0  0  0
    3.3826   -0.3025   -0.7756 H   0  0  0  0  0  0
   -1.7700    0.6654   -2.1442 H   0  0  0  0  0  0
   -3.4668    0.8440   -1.6493 H   0  0  0  0  0  0
   -0.6607    2.9695    0.4800 H   0  0  0  0  0  0
    0.9035   -1.9355    1.3178 H   0  0  0  0  0  0
    0.9500   -4.0368    2.5946 H   0  0  0  0  0  0
   -1.0751   -5.4232    2.7663 H   0  0  0  0  0  0
   -3.1575   -4.7166    1.6649 H   0  0  0  0  0  0
  1  2  2  0  0  0
  1  5  1  0  0  0
  1 11  1  0  0  0
  2  3  1  0  0  0
  2  6  1  0  0  0
  3  4  2  0  0  0
  3 19  1  0  0  0
  4  5  1  0  0  0
  4 20  1  0  0  0
  6  7  2  0  0  0
  6 12  1  0  0  0
  7  8  1  0  0  0
  8  9  1  0  0  0
  8 21  1  0  0  0
  8 22  1  0  0  0
  9 10  2  0  0  0
  9 11  1  0  0  0
 11 23  1  0  0  0
 12 13  1  0  0  0
 12 17  2  0  0  0
 13 14  2  0  0  0
 13 24  1  0  0  0
 14 15  1  0  0  0
 14 25  1  0  0  0
 15 16  2  0  0  0
 15 26  1  0  0  0
 16 17  1  0  0  0
 16 27  1  0  0  0
 17 18  1  0  0  0
M  END
>  <Activity>
7.4318

>  <set>
1

>  <Min_dist>
999.9

>  <Avg_dist>
999.9

$$$$
RO08-6739
 Wcorina  11170919283D 1   1.00000     0.00000              
CORINA evaluation license 3.46 0067  05.08.2008
 27 29  0  0  0  0  0  0  0  0999 V2000
   -0.0942    1.4094    0.0751 C   0  0  0  0  0  0
   -0.0295    0.0351    0.0678 C   0  0  0  0  0  0
    1.3403   -0.4484    0.1327 C   0  0  0  0  0  0
    2.2620    0.4953    0.1811 C   0  0  0  0  0  0
    1.5292    2.0874    0.1527 S   0  0  0  0  0  0
    3.9707    0.1993    0.2622 Cl  0  0  0  0  0  0
   -1.1975   -0.8703   -0.0049 C   0  0  0  0  0  0
   -2.2469   -0.6043   -0.7131 N   0  0  0  0  0  0
   -2.3380    0.5925   -1.5438 C   0  0  0  0  0  0
   -2.3224    1.8251   -0.6879 C   0  0  0  0  0  0
   -3.3117    2.5258   -0.6515 O   0  0  0  0  0  0
   -1.2566    2.1758    0.0344 N   0  0  0  0  0  0
   -1.1636   -2.1357    0.7659 C   0  0  0  0  0  0
   -0.3040   -2.2686    1.8557 C   0  0  0  0  0  0
   -0.2769   -3.4493    2.5695 C   0  0  0  0  0  0
   -1.0999   -4.4999    2.2055 C   0  0  0  0  0  0
   -1.9545   -4.3741    1.1249 C   0  0  0  0  0  0
   -1.9953   -3.1960    0.4076 C   0  0  0  0  0  0
    1.5851   -1.5003    0.1410 H   0  0  0  0  0  0
   -1.4923    0.6198   -2.2309 H   0  0  0  0  0  0
   -3.2644    0.5636   -2.1175 H   0  0  0  0  0  0
   -1.2928    2.9958    0.5513 H   0  0  0  0  0  0
    0.3395   -1.4493    2.1403 H   0  0  0  0  0  0
    0.3885   -3.5534    3.4138 H   0  0  0  0  0  0
   -1.0749   -5.4222    2.7669 H   0  0  0  0  0  0
   -2.5945   -5.1979    0.8452 H   0  0  0  0  0  0
   -2.6666   -3.0971   -0.4327 H   0  0  0  0  0  0
  1  2  2  0  0  0
  1  5  1  0  0  0
  1 12  1  0  0  0
  2  3  1  0  0  0
  2  7  1  0  0  0
  3  4  2  0  0  0
  3 19  1  0  0  0
  4  5  1  0  0  0
  4  6  1  0  0  0
  7  8  2  0  0  0
  7 13  1  0  0  0
  8  9  1  0  0  0
  9 10  1  0  0  0
  9 20  1  0  0  0
  9 21  1  0  0  0
 10 11  2  0  0  0
 10 12  1  0  0  0
 12 22  1  0  0  0
 13 14  1  0  0  0
 13 18  2  0  0  0
 14 15  2  0  0  0
 14 23  1  0  0  0
 15 16  1  0  0  0
 15 24  1  0  0  0
 16 17  2  0  0  0
 16 25  1  0  0  0
 17 18  1  0  0  0
 17 26  1  0  0  0
 18 27  1  0  0  0
M  END
>  <Activity>
7.1549

>  <set>
1

>  <Min_dist>
999.9

>  <Avg_dist>
999.9

$$$$
RO15-0791
 Wcorina  11170919283D 1   1.00000     0.00000              
CORINA evaluation license 3.46 0067  05.08.2008
 43 46  0  0  0  0  0  0  0  0999 V2000
   -0.0168    1.3890    0.0097 C   0  0  0  0  0  0
    0.0021   -0.0041    0.0020 C   0  0  0  0  0  0
    1.2390   -0.6637   -0.0480 C   0  0  0  0  0  0
    2.4149    0.0515   -0.0663 C   0  0  0  0  0  0
    2.3885    1.4347   -0.0350 C   0  0  0  0  0  0
    1.1799    2.0992    0.0021 C   0  0  0  0  0  0
   -1.2094   -0.8332    0.0743 C   0  0  0  0  0  0
   -2.3560   -0.6350   -0.5570 C   0  0  0  0  0  0
   -2.5428    0.5382   -1.4896 C   0  0  0  0  0  0
   -2.3365    1.7960   -0.6851 C   0  0  0  0  0  0
   -1.2086    2.1230   -0.0085 N   0  0  0  0  0  0
   -1.4410    3.3043    0.6277 C   0  0  0  0  0  0
   -2.6409    3.7148    0.3302 N   0  0  0  0  0  0
   -3.2300    2.8052   -0.4925 C   0  0  0  0  0  0
   -4.5822    2.8945   -1.0663 C   0  0  0  0  0  0
   -4.9947    2.0096   -1.7903 O   0  0  0  0  0  0
   -5.3632    3.9576   -0.7891 O   0  0  0  0  0  0
   -6.6849    3.9790   -1.3897 C   0  0  0  0  0  0
   -7.4182    5.2525   -0.9636 C   0  0  0  0  0  0
   -1.1392   -2.0260    0.9528 C   0  0  0  0  0  0
   -1.2276   -3.3046    0.4048 C   0  0  0  0  0  0
   -1.1617   -4.4109    1.2271 C   0  0  0  0  0  0
   -1.0088   -4.2527    2.5929 C   0  0  0  0  0  0
   -0.9206   -2.9863    3.1422 C   0  0  0  0  0  0
   -0.9790   -1.8728    2.3289 C   0  0  0  0  0  0
    1.2690   -1.7430   -0.0721 H   0  0  0  0  0  0
    3.3608   -0.4683   -0.1047 H   0  0  0  0  0  0
    3.3128    1.9934   -0.0396 H   0  0  0  0  0  0
    1.1625    3.1788    0.0257 H   0  0  0  0  0  0
   -3.1724   -1.3249   -0.4026 H   0  0  0  0  0  0
   -1.8106    0.4903   -2.2956 H   0  0  0  0  0  0
   -3.5511    0.5249   -1.9034 H   0  0  0  0  0  0
   -0.7440    3.8173    1.2739 H   0  0  0  0  0  0
   -6.5910    3.9598   -2.4755 H   0  0  0  0  0  0
   -7.2488    3.1070   -1.0583 H   0  0  0  0  0  0
   -7.5121    5.2716    0.1221 H   0  0  0  0  0  0
   -6.8543    6.1245   -1.2950 H   0  0  0  0  0  0
   -8.4104    5.2685   -1.4145 H   0  0  0  0  0  0
   -1.3476   -3.4292   -0.6612 H   0  0  0  0  0  0
   -1.2300   -5.4020    0.8037 H   0  0  0  0  0  0
   -0.9585   -5.1213    3.2327 H   0  0  0  0  0  0
   -0.8013   -2.8687    4.2092 H   0  0  0  0  0  0
   -0.9052   -0.8846    2.7584 H   0  0  0  0  0  0
  1  2  1  0  0  0
  1  6  2  0  0  0
  1 11  1  0  0  0
  2  3  2  0  0  0
  2  7  1  0  0  0
  3  4  1  0  0  0
  3 26  1  0  0  0
  4  5  2  0  0  0
  4 27  1  0  0  0
  5  6  1  0  0  0
  5 28  1  0  0  0
  6 29  1  0  0  0
  7  8  2  0  0  0
  7 20  1  0  0  0
  8  9  1  0  0  0
  8 30  1  0  0  0
  9 10  1  0  0  0
  9 31  1  0  0  0
  9 32  1  0  0  0
 10 11  1  0  0  0
 10 14  2  0  0  0
 11 12  1  0  0  0
 12 13  2  0  0  0
 12 33  1  0  0  0
 13 14  1  0  0  0
 14 15  1  0  0  0
 15 16  2  0  0  0
 15 17  1  0  0  0
 17 18  1  0  0  0
 18 19  1  0  0  0
 18 34  1  0  0  0
 18 35  1  0  0  0
 19 36  1  0  0  0
 19 37  1  0  0  0
 19 38  1  0  0  0
 20 21  1  0  0  0
 20 25  2  0  0  0
 21 22  2  0  0  0
 21 39  1  0  0  0
 22 23  1  0  0  0
 22 40  1  0  0  0
 23 24  2  0  0  0
 23 41  1  0  0  0
 24 25  1  0  0  0
 24 42  1  0  0  0
 25 43  1  0  0  0
M  END
>  <Activity>
8.60206

>  <set>
1

>  <Min_dist>
999.9

>  <Avg_dist>
999.9

$$$$
RO15-2200
 Wcorina  11170919283D 1   1.00000     0.00000              
CORINA evaluation license 3.46 0067  05.08.2008
 43 46  0  0  0  0  0  0  0  0999 V2000
   -0.0168    1.3890    0.0097 C   0  0  0  0  0  0
    0.0021   -0.0041    0.0020 C   0  0  0  0  0  0
    1.2390   -0.6637   -0.0480 C   0  0  0  0  0  0
    2.4149    0.0515   -0.0667 C   0  0  0  0  0  0
    2.3885    1.4347   -0.0355 C   0  0  0  0  0  0
    1.1799    2.0991    0.0021 C   0  0  0  0  0  0
   -1.2094   -0.8332    0.0743 C   0  0  0  0  0  0
   -2.3560   -0.6352   -0.5574 C   0  0  0  0  0  0
   -2.5429    0.5383   -1.4896 C   0  0  0  0  0  0
   -2.3367    1.7959   -0.6846 C   0  0  0  0  0  0
   -1.2086    2.1230   -0.0085 N   0  0  0  0  0  0
   -1.4409    3.3043    0.6277 C   0  0  0  0  0  0
   -2.6409    3.7148    0.3303 N   0  0  0  0  0  0
   -3.2304    2.8049   -0.4917 C   0  0  0  0  0  0
   -4.5825    2.8942   -1.0656 C   0  0  0  0  0  0
   -4.9949    2.0095   -1.7899 O   0  0  0  0  0  0
   -5.3636    3.9571   -0.7881 O   0  0  0  0  0  0
   -6.6854    3.9786   -1.3887 C   0  0  0  0  0  0
   -7.4188    5.2518   -0.9623 C   0  0  0  0  0  0
   -1.1395   -2.0255    0.9530 C   0  0  0  0  0  0
   -1.0178   -3.2981    0.3975 C   0  0  0  0  0  0
   -0.9526   -4.4042    1.2198 C   0  0  0  0  0  0
   -1.0083   -4.2534    2.5942 C   0  0  0  0  0  0
   -1.1290   -2.9946    3.1531 C   0  0  0  0  0  0
   -1.1894   -1.8778    2.3401 C   0  0  0  0  0  0
   -1.3021   -0.6474    2.8866 F   0  0  0  0  0  0
    1.2690   -1.7430   -0.0718 H   0  0  0  0  0  0
    3.3607   -0.4683   -0.1055 H   0  0  0  0  0  0
    3.3128    1.9934   -0.0411 H   0  0  0  0  0  0
    1.1625    3.1787    0.0257 H   0  0  0  0  0  0
   -3.1722   -1.3254   -0.4036 H   0  0  0  0  0  0
   -1.8106    0.4908   -2.2956 H   0  0  0  0  0  0
   -3.5512    0.5251   -1.9035 H   0  0  0  0  0  0
   -0.7439    3.8172    1.2739 H   0  0  0  0  0  0
   -6.5914    3.9597   -2.4745 H   0  0  0  0  0  0
   -7.2491    3.1064   -1.0577 H   0  0  0  0  0  0
   -8.4110    5.2679   -1.4132 H   0  0  0  0  0  0
   -7.5128    5.2706    0.1235 H   0  0  0  0  0  0
   -6.8550    6.1240   -1.2933 H   0  0  0  0  0  0
   -0.9749   -3.4182   -0.6749 H   0  0  0  0  0  0
   -0.8583   -5.3903    0.7896 H   0  0  0  0  0  0
   -0.9576   -5.1228    3.2330 H   0  0  0  0  0  0
   -1.1723   -2.8831    4.2265 H   0  0  0  0  0  0
  1  2  1  0  0  0
  1  6  2  0  0  0
  1 11  1  0  0  0
  2  3  2  0  0  0
  2  7  1  0  0  0
  3  4  1  0  0  0
  3 27  1  0  0  0
  4  5  2  0  0  0
  4 28  1  0  0  0
  5  6  1  0  0  0
  5 29  1  0  0  0
  6 30  1  0  0  0
  7  8  2  0  0  0
  7 20  1  0  0  0
  8  9  1  0  0  0
  8 31  1  0  0  0
  9 10  1  0  0  0
  9 32  1  0  0  0
  9 33  1  0  0  0
 10 11  1  0  0  0
 10 14  2  0  0  0
 11 12  1  0  0  0
 12 13  2  0  0  0
 12 34  1  0  0  0
 13 14  1  0  0  0
 14 15  1  0  0  0
 15 16  2  0  0  0
 15 17  1  0  0  0
 17 18  1  0  0  0
 18 19  1  0  0  0
 18 35  1  0  0  0
 18 36  1  0  0  0
 19 37  1  0  0  0
 19 38  1  0  0  0
 19 39  1  0  0  0
 20 21  1  0  0  0
 20 25  2  0  0  0
 21 22  2  0  0  0
 21 40  1  0  0  0
 22 23  1  0  0  0
 22 41  1  0  0  0
 23 24  2  0  0  0
 23 42  1  0  0  0
 24 25  1  0  0  0
 24 43  1  0  0  0
 25 26  1  0  0  0
M  END
>  <Activity>
8.37675

>  <set>
1

>  <Min_dist>
999.9

>  <Avg_dist>
999.9

$$$$
RO15-3929
 Wcorina  11170919283D 1   1.00000     0.00000              
CORINA evaluation license 3.46 0067  05.08.2008
 43 46  0  0  0  0  0  0  0  0999 V2000
   -0.0168    1.3890    0.0097 C   0  0  0  0  0  0
    0.0021   -0.0041    0.0020 C   0  0  0  0  0  0
    1.2388   -0.6639   -0.0481 C   0  0  0  0  0  0
    2.4156    0.0518   -0.0668 C   0  0  0  0  0  0
    2.3886    1.4361   -0.0359 C   0  0  0  0  0  0
    1.1797    2.0996    0.0021 C   0  0  0  0  0  0
    3.9362   -0.7835   -0.1286 Cl  0  0  0  0  0  0
   -1.2095   -0.8332    0.0744 C   0  0  0  0  0  0
   -2.3562   -0.6350   -0.5569 C   0  0  0  0  0  0
   -2.5433    0.5385   -1.4892 C   0  0  0  0  0  0
   -2.3367    1.7960   -0.6843 C   0  0  0  0  0  0
   -1.2090    2.1230   -0.0085 N   0  0  0  0  0  0
   -1.4413    3.3043    0.6277 C   0  0  0  0  0  0
   -2.6413    3.7147    0.3304 N   0  0  0  0  0  0
   -3.2303    2.8052   -0.4910 C   0  0  0  0  0  0
   -4.5821    2.8951   -1.0653 C   0  0  0  0  0  0
   -4.9945    2.0110   -1.7904 O   0  0  0  0  0  0
   -5.3631    3.9580   -0.7874 O   0  0  0  0  0  0
   -6.6847    3.9801   -1.3885 C   0  0  0  0  0  0
   -7.4179    5.2533   -0.9615 C   0  0  0  0  0  0
   -1.1393   -2.0257    0.9527 C   0  0  0  0  0  0
   -1.0178   -3.2982    0.3968 C   0  0  0  0  0  0
   -0.9530   -4.4045    1.2188 C   0  0  0  0  0  0
   -1.0088   -4.2542    2.5932 C   0  0  0  0  0  0
   -1.1293   -2.9955    3.1525 C   0  0  0  0  0  0
   -1.1890   -1.8784    2.3399 C   0  0  0  0  0  0
   -1.3011   -0.6481    2.8867 F   0  0  0  0  0  0
    1.2687   -1.7433   -0.0718 H   0  0  0  0  0  0
    3.3125    1.9953   -0.0420 H   0  0  0  0  0  0
    1.1617    3.1792    0.0258 H   0  0  0  0  0  0
   -3.1725   -1.3251   -0.4028 H   0  0  0  0  0  0
   -1.8113    0.4908   -2.2954 H   0  0  0  0  0  0
   -3.5517    0.5254   -1.9027 H   0  0  0  0  0  0
   -0.7444    3.8171    1.2740 H   0  0  0  0  0  0
   -6.5903    3.9620   -2.4742 H   0  0  0  0  0  0
   -7.2487    3.1079   -1.0582 H   0  0  0  0  0  0
   -8.4100    5.2699   -1.4127 H   0  0  0  0  0  0
   -7.5123    5.2714    0.1243 H   0  0  0  0  0  0
   -6.8539    6.1255   -1.2918 H   0  0  0  0  0  0
   -0.9747   -3.4180   -0.6756 H   0  0  0  0  0  0
   -0.8588   -5.3905    0.7883 H   0  0  0  0  0  0
   -0.9583   -5.1237    3.2317 H   0  0  0  0  0  0
   -1.1724   -2.8843    4.2259 H   0  0  0  0  0  0
  1  2  1  0  0  0
  1  6  2  0  0  0
  1 12  1  0  0  0
  2  3  2  0  0  0
  2  8  1  0  0  0
  3  4  1  0  0  0
  3 28  1  0  0  0
  4  5  2  0  0  0
  4  7  1  0  0  0
  5  6  1  0  0  0
  5 29  1  0  0  0
  6 30  1  0  0  0
  8  9  2  0  0  0
  8 21  1  0  0  0
  9 10  1  0  0  0
  9 31  1  0  0  0
 10 11  1  0  0  0
 10 32  1  0  0  0
 10 33  1  0  0  0
 11 12  1  0  0  0
 11 15  2  0  0  0
 12 13  1  0  0  0
 13 14  2  0  0  0
 13 34  1  0  0  0
 14 15  1  0  0  0
 15 16  1  0  0  0
 16 17  2  0  0  0
 16 18  1  0  0  0
 18 19  1  0  0  0
 19 20  1  0  0  0
 19 35  1  0  0  0
 19 36  1  0  0  0
 20 37  1  0  0  0
 20 38  1  0  0  0
 20 39  1  0  0  0
 21 22  1  0  0  0
 21 26  2  0  0  0
 22 23  2  0  0  0
 22 40  1  0  0  0
 23 24  1  0  0  0
 23 41  1  0  0  0
 24 25  2  0  0  0
 24 42  1  0  0  0
 25 26  1  0  0  0
 25 43  1  0  0  0
 26 27  1  0  0  0
M  END
>  <Activity>
7.79588

>  <set>
1

>  <Min_dist>
999.9

>  <Avg_dist>
999.9

$$$$
RO22-3245
 Wcorina  11170919283D 1   1.00000     0.00000              
CORINA evaluation license 3.46 0067  05.08.2008
 34 37  0  0  0  0  0  0  0  0999 V2000
    0.1019    1.3209   -0.0916 C   0  0  0  0  0  0
    0.0417   -0.0738   -0.0967 C   0  0  0  0  0  0
    1.2300   -0.8087   -0.2110 C   0  0  0  0  0  0
    2.4450   -0.1661   -0.3147 C   0  0  0  0  0  0
    2.5025    1.2183   -0.3072 C   0  0  0  0  0  0
    1.3448    1.9566   -0.1972 C   0  0  0  0  0  0
    3.9062   -1.0930   -0.4543 Cl  0  0  0  0  0  0
   -1.2152   -0.8302    0.0155 C   0  0  0  0  0  0
   -2.3200   -0.5326   -0.5669 N   0  0  0  0  0  0
   -2.4627    0.6369   -1.4275 C   0  0  0  0  0  0
   -2.2919    1.8836   -0.6079 C   0  0  0  0  0  0
   -1.0943    2.1847    0.0149 C   0  0  0  0  0  0
   -1.0177    3.3016    0.7472 N   0  0  0  0  0  0
   -2.0539    4.1043    0.8559 C   0  0  0  0  0  0
   -3.2000    3.8497    0.2558 N   0  0  0  0  0  0
   -3.3568    2.7600   -0.4679 C   0  0  0  0  0  0
   -1.2050   -2.0377    0.8727 C   0  0  0  0  0  0
   -1.3900   -3.2997    0.3075 C   0  0  0  0  0  0
   -1.3791   -4.4207    1.1110 C   0  0  0  0  0  0
   -1.1855   -4.2964    2.4758 C   0  0  0  0  0  0
   -1.0015   -3.0490    3.0433 C   0  0  0  0  0  0
   -1.0045   -1.9186    2.2490 C   0  0  0  0  0  0
   -0.7668   -0.3535    2.9616 Cl  0  0  0  0  0  0
    1.1932   -1.8881   -0.2175 H   0  0  0  0  0  0
    3.4561    1.7191   -0.3875 H   0  0  0  0  0  0
    1.3963    3.0353   -0.1923 H   0  0  0  0  0  0
   -1.7029    0.6084   -2.2085 H   0  0  0  0  0  0
   -3.4529    0.6342   -1.8832 H   0  0  0  0  0  0
   -1.9634    4.9984    1.4550 H   0  0  0  0  0  0
   -4.3005    2.5575   -0.9524 H   0  0  0  0  0  0
   -1.5419   -3.3986   -0.7572 H   0  0  0  0  0  0
   -1.5222   -5.3980    0.6741 H   0  0  0  0  0  0
   -1.1786   -5.1775    3.1003 H   0  0  0  0  0  0
   -0.8513   -2.9585    4.1090 H   0  0  0  0  0  0
  1  2  1  0  0  0
  1  6  2  0  0  0
  1 12  1  0  0  0
  2  3  2  0  0  0
  2  8  1  0  0  0
  3  4  1  0  0  0
  3 24  1  0  0  0
  4  5  2  0  0  0
  4  7  1  0  0  0
  5  6  1  0  0  0
  5 25  1  0  0  0
  6 26  1  0  0  0
  8  9  2  0  0  0
  8 17  1  0  0  0
  9 10  1  0  0  0
 10 11  1  0  0  0
 10 27  1  0  0  0
 10 28  1  0  0  0
 11 12  2  0  0  0
 11 16  1  0  0  0
 12 13  1  0  0  0
 13 14  2  0  0  0
 14 15  1  0  0  0
 14 29  1  0  0  0
 15 16  2  0  0  0
 16 30  1  0  0  0
 17 18  1  0  0  0
 17 22  2  0  0  0
 18 19  2  0  0  0
 18 31  1  0  0  0
 19 20  1  0  0  0
 19 32  1  0  0  0
 20 21  2  0  0  0
 20 33  1  0  0  0
 21 22  1  0  0  0
 21 34  1  0  0  0
 22 23  1  0  0  0
M  END
>  <Activity>
8.55284

>  <set>
1

>  <Min_dist>
999.9

>  <Avg_dist>
999.9

$$$$
RO22-1366
 Wcorina  11170919283D 1   1.00000     0.00000              
CORINA evaluation license 3.46 0067  05.08.2008
 37 40  0  0  0  0  0  0  0  0999 V2000
    0.0983    1.3232   -0.0882 C   0  0  0  0  0  0
    0.0406   -0.0716   -0.0935 C   0  0  0  0  0  0
    1.2305   -0.8043   -0.2047 C   0  0  0  0  0  0
    2.4447   -0.1594   -0.3049 C   0  0  0  0  0  0
    2.4996    1.2251   -0.2974 C   0  0  0  0  0  0
    1.3402    1.9612   -0.1906 C   0  0  0  0  0  0
    3.9079   -1.0837   -0.4402 Cl  0  0  0  0  0  0
   -1.2153   -0.8302    0.0156 C   0  0  0  0  0  0
   -2.3193   -0.5346   -0.5697 N   0  0  0  0  0  0
   -2.4618    0.6347   -1.4307 C   0  0  0  0  0  0
   -2.2953    1.8816   -0.6107 C   0  0  0  0  0  0
   -1.0997    2.1849    0.0152 C   0  0  0  0  0  0
   -1.0269    3.3021    0.7474 N   0  0  0  0  0  0
   -2.0648    4.1031    0.8535 C   0  0  0  0  0  0
   -3.2091    3.8462    0.2509 N   0  0  0  0  0  0
   -3.3621    2.7562   -0.4734 C   0  0  0  0  0  0
   -1.9426    5.3513    1.6890 C   0  0  0  0  0  0
   -1.2051   -2.0373    0.8726 C   0  0  0  0  0  0
   -1.3901   -3.2995    0.3076 C   0  0  0  0  0  0
   -1.3797   -4.4203    1.1111 C   0  0  0  0  0  0
   -1.1862   -4.2967    2.4761 C   0  0  0  0  0  0
   -1.0020   -3.0503    3.0446 C   0  0  0  0  0  0
   -1.0044   -1.9182    2.2501 C   0  0  0  0  0  0
   -0.8188   -0.7005    2.8051 F   0  0  0  0  0  0
    1.1957   -1.8837   -0.2115 H   0  0  0  0  0  0
    3.4524    1.7275   -0.3753 H   0  0  0  0  0  0
    1.3898    3.0401   -0.1859 H   0  0  0  0  0  0
   -1.7000    0.6075   -2.2098 H   0  0  0  0  0  0
   -3.4509    0.6303   -1.8889 H   0  0  0  0  0  0
   -4.3042    2.5521   -0.9604 H   0  0  0  0  0  0
   -1.5948    6.1740    1.0643 H   0  0  0  0  0  0
   -2.9154    5.6021    2.1118 H   0  0  0  0  0  0
   -1.2291    5.1805    2.4951 H   0  0  0  0  0  0
   -1.5417   -3.3987   -0.7571 H   0  0  0  0  0  0
   -1.5233   -5.3974    0.6740 H   0  0  0  0  0  0
   -1.1794   -5.1783    3.1000 H   0  0  0  0  0  0
   -0.8519   -2.9606    4.1104 H   0  0  0  0  0  0
  1  2  1  0  0  0
  1  6  2  0  0  0
  1 12  1  0  0  0
  2  3  2  0  0  0
  2  8  1  0  0  0
  3  4  1  0  0  0
  3 25  1  0  0  0
  4  5  2  0  0  0
  4  7  1  0  0  0
  5  6  1  0  0  0
  5 26  1  0  0  0
  6 27  1  0  0  0
  8  9  2  0  0  0
  8 18  1  0  0  0
  9 10  1  0  0  0
 10 11  1  0  0  0
 10 28  1  0  0  0
 10 29  1  0  0  0
 11 12  2  0  0  0
 11 16  1  0  0  0
 12 13  1  0  0  0
 13 14  2  0  0  0
 14 15  1  0  0  0
 14 17  1  0  0  0
 15 16  2  0  0  0
 16 30  1  0  0  0
 17 31  1  0  0  0
 17 32  1  0  0  0
 17 33  1  0  0  0
 18 19  1  0  0  0
 18 23  2  0  0  0
 19 20  2  0  0  0
 19 34  1  0  0  0
 20 21  1  0  0  0
 20 35  1  0  0  0
 21 22  2  0  0  0
 21 36  1  0  0  0
 22 23  1  0  0  0
 22 37  1  0  0  0
 23 24  1  0  0  0
M  END
>  <Activity>
8.39794

>  <set>
1

>  <Min_dist>
999.9

>  <Avg_dist>
999.9

$$$$
RO22-1251
 Wcorina  11170919283D 1   1.00000     0.00000              
CORINA evaluation license 3.46 0067  05.08.2008
 37 40  0  0  0  0  0  0  0  0999 V2000
   -0.0443    1.4063    0.0305 C   0  0  0  0  0  0
   -0.0081    0.0108    0.0231 C   0  0  0  0  0  0
    1.2333   -0.6407    0.0257 C   0  0  0  0  0  0
    2.4057    0.0840    0.0381 C   0  0  0  0  0  0
    2.3673    1.4691    0.0476 C   0  0  0  0  0  0
    1.1565    2.1260    0.0436 C   0  0  0  0  0  0
    3.9336   -0.7402    0.0422 Cl  0  0  0  0  0  0
   -1.2151   -0.8301    0.0155 C   0  0  0  0  0  0
   -2.2764   -0.6063   -0.6710 N   0  0  0  0  0  0
   -2.4154    0.5542   -1.5443 C   0  0  0  0  0  0
   -2.4097    1.8063   -0.7152 C   0  0  0  0  0  0
   -1.3015    2.1859    0.0190 C   0  0  0  0  0  0
   -1.3724    3.3026    0.7521 N   0  0  0  0  0  0
   -2.4667    4.0322    0.7583 C   0  0  0  0  0  0
   -3.5296    3.7020    0.0513 N   0  0  0  0  0  0
   -3.5405    2.6075   -0.6804 C   0  0  0  0  0  0
   -2.5072    5.2823    1.5989 C   0  0  0  0  0  0
   -1.2047   -2.0383    0.8726 C   0  0  0  0  0  0
   -0.3609   -2.1029    1.9814 C   0  0  0  0  0  0
   -0.3557   -3.2310    2.7759 C   0  0  0  0  0  0
   -1.1852   -4.2965    2.4748 C   0  0  0  0  0  0
   -2.0244   -4.2383    1.3764 C   0  0  0  0  0  0
   -2.0429   -3.1134    0.5776 C   0  0  0  0  0  0
    1.2713   -1.7200    0.0184 H   0  0  0  0  0  0
    3.2876    2.0342    0.0580 H   0  0  0  0  0  0
    1.1334    3.2057    0.0505 H   0  0  0  0  0  0
   -1.5839    0.5808   -2.2486 H   0  0  0  0  0  0
   -3.3547    0.4858   -2.0930 H   0  0  0  0  0  0
   -4.4173    2.3429   -1.2528 H   0  0  0  0  0  0
   -2.1580    6.1290    1.0080 H   0  0  0  0  0  0
   -3.5301    5.4659    1.9278 H   0  0  0  0  0  0
   -1.8629    5.1561    2.4690 H   0  0  0  0  0  0
    0.2873   -1.2719    2.2172 H   0  0  0  0  0  0
    0.2974   -3.2824    3.6345 H   0  0  0  0  0  0
   -1.1774   -5.1774    3.0995 H   0  0  0  0  0  0
   -2.6694   -5.0734    1.1462 H   0  0  0  0  0  0
   -2.7019   -3.0671   -0.2768 H   0  0  0  0  0  0
  1  2  1  0  0  0
  1  6  2  0  0  0
  1 12  1  0  0  0
  2  3  2  0  0  0
  2  8  1  0  0  0
  3  4  1  0  0  0
  3 24  1  0  0  0
  4  5  2  0  0  0
  4  7  1  0  0  0
  5  6  1  0  0  0
  5 25  1  0  0  0
  6 26  1  0  0  0
  8  9  2  0  0  0
  8 18  1  0  0  0
  9 10  1  0  0  0
 10 11  1  0  0  0
 10 27  1  0  0  0
 10 28  1  0  0  0
 11 12  2  0  0  0
 11 16  1  0  0  0
 12 13  1  0  0  0
 13 14  2  0  0  0
 14 15  1  0  0  0
 14 17  1  0  0  0
 15 16  2  0  0  0
 16 29  1  0  0  0
 17 30  1  0  0  0
 17 31  1  0  0  0
 17 32  1  0  0  0
 18 19  1  0  0  0
 18 23  2  0  0  0
 19 20  2  0  0  0
 19 33  1  0  0  0
 20 21  1  0  0  0
 20 34  1  0  0  0
 21 22  2  0  0  0
 21 35  1  0  0  0
 22 23  1  0  0  0
 22 36  1  0  0  0
 23 37  1  0  0  0
M  END
>  <Activity>
7.95861

>  <set>
1

>  <Min_dist>
999.9

>  <Avg_dist>
999.9

$$$$
RO22-3147
 Wcorina  11170919283D 1   1.00000     0.00000              
CORINA evaluation license 3.46 0067  05.08.2008
 32 35  0  0  0  0  0  0  0  0999 V2000
    0.1026    1.3237   -0.1007 C   0  0  0  0  0  0
    0.0377   -0.0783   -0.0983 C   0  0  0  0  0  0
    1.2264   -0.8044   -0.2576 C   0  0  0  0  0  0
    2.4337   -0.1548   -0.3789 C   0  0  0  0  0  0
    2.4932    1.2282   -0.3450 C   0  0  0  0  0  0
    1.3348    1.9646   -0.2068 C   0  0  0  0  0  0
   -1.2095   -0.8214    0.0928 C   0  0  0  0  0  0
   -2.3715   -0.6002   -0.4103 N   0  0  0  0  0  0
   -2.6357    0.5074   -1.3357 C   0  0  0  0  0  0
   -2.3579    1.7909   -0.6015 C   0  0  0  0  0  0
   -1.1288    2.1409   -0.0222 C   0  0  0  0  0  0
   -1.3191    3.3040    0.5586 N   0  0  0  0  0  0
   -2.5372    3.6680    0.3399 N   0  0  0  0  0  0
   -2.9269    4.4981    0.6560 H   0  0  0  0  0  0
   -3.1683    2.7840   -0.3546 N   0  0  0  0  0  0
   -1.1192   -1.9940    0.9929 C   0  0  0  0  0  0
   -1.3106   -3.2805    0.4885 C   0  0  0  0  0  0
   -1.2253   -4.3688    1.3317 C   0  0  0  0  0  0
   -0.9505   -4.1873    2.6760 C   0  0  0  0  0  0
   -0.7600   -2.9151    3.1833 C   0  0  0  0  0  0
   -0.8366   -1.8171    2.3483 C   0  0  0  0  0  0
   -0.5891   -0.2210    2.9846 Cl  0  0  0  0  0  0
    1.1944   -1.8836   -0.2851 H   0  0  0  0  0  0
    3.3411   -0.7277   -0.5010 H   0  0  0  0  0  0
    3.4460    1.7302   -0.4264 H   0  0  0  0  0  0
    1.3836    3.0432   -0.1808 H   0  0  0  0  0  0
   -1.9805    0.4285   -2.2033 H   0  0  0  0  0  0
   -3.6776    0.4821   -1.6548 H   0  0  0  0  0  0
   -1.5255   -3.4242   -0.5601 H   0  0  0  0  0  0
   -1.3737   -5.3651    0.9421 H   0  0  0  0  0  0
   -0.8848   -5.0430    3.3316 H   0  0  0  0  0  0
   -0.5462   -2.7800    4.2333 H   0  0  0  0  0  0
  1  2  1  0  0  0
  1  6  2  0  0  0
  1 11  1  0  0  0
  2  3  2  0  0  0
  2  7  1  0  0  0
  3  4  1  0  0  0
  3 23  1  0  0  0
  4  5  2  0  0  0
  4 24  1  0  0  0
  5  6  1  0  0  0
  5 25  1  0  0  0
  6 26  1  0  0  0
  7  8  2  0  0  0
  7 16  1  0  0  0
  8  9  1  0  0  0
  9 10  1  0  0  0
  9 27  1  0  0  0
  9 28  1  0  0  0
 10 11  1  0  0  0
 10 15  2  0  0  0
 11 12  2  0  0  0
 12 13  1  0  0  0
 13 14  1  0  0  0
 13 15  1  0  0  0
 16 17  1  0  0  0
 16 21  2  0  0  0
 17 18  2  0  0  0
 17 29  1  0  0  0
 18 19  1  0  0  0
 18 30  1  0  0  0
 19 20  2  0  0  0
 19 31  1  0  0  0
 20 21  1  0  0  0
 20 32  1  0  0  0
 21 22  1  0  0  0
M  END
>  <Activity>
8.284

>  <set>
1

>  <Min_dist>
999.9

>  <Avg_dist>
999.9

$$$$
RO22-0780
 Wcorina  11170919283D 1   1.00000     0.00000              
CORINA evaluation license 3.46 0067  05.08.2008
 32 35  0  0  0  0  0  0  0  0999 V2000
   -0.0105    1.3957    0.0043 C   0  0  0  0  0  0
    0.0042   -0.0078   -0.0031 C   0  0  0  0  0  0
    1.2404   -0.6648   -0.0769 C   0  0  0  0  0  0
    2.4157    0.0533   -0.1061 C   0  0  0  0  0  0
    2.3933    1.4382   -0.0624 C   0  0  0  0  0  0
    1.1877    2.1062   -0.0083 C   0  0  0  0  0  0
    3.9347   -0.7822   -0.1975 Cl  0  0  0  0  0  0
   -1.2095   -0.8213    0.0929 C   0  0  0  0  0  0
   -2.3419   -0.6622   -0.4936 N   0  0  0  0  0  0
   -2.5999    0.4358   -1.4321 C   0  0  0  0  0  0
   -2.4501    1.7272   -0.6749 C   0  0  0  0  0  0
   -1.2888    2.1414   -0.0053 C   0  0  0  0  0  0
   -1.5870    3.2874    0.5641 N   0  0  0  0  0  0
   -2.8044    3.5838    0.2575 N   0  0  0  0  0  0
   -3.2630    4.3879    0.5474 H   0  0  0  0  0  0
   -3.3316    2.6711   -0.4849 N   0  0  0  0  0  0
   -1.1191   -1.9942    0.9933 C   0  0  0  0  0  0
   -0.2073   -1.9981    2.0487 C   0  0  0  0  0  0
   -0.1281   -3.0933    2.8843 C   0  0  0  0  0  0
   -0.9509   -4.1860    2.6769 C   0  0  0  0  0  0
   -1.8574   -4.1881    1.6318 C   0  0  0  0  0  0
   -1.9496   -3.0966    0.7926 C   0  0  0  0  0  0
    1.2717   -1.7438   -0.1109 H   0  0  0  0  0  0
    3.3192    1.9941   -0.0707 H   0  0  0  0  0  0
    1.1726    3.1856    0.0252 H   0  0  0  0  0  0
   -1.8795    0.4006   -2.2493 H   0  0  0  0  0  0
   -3.6125    0.3542   -1.8272 H   0  0  0  0  0  0
    0.4358   -1.1458    2.2114 H   0  0  0  0  0  0
    0.5778   -3.0976    3.7016 H   0  0  0  0  0  0
   -0.8850   -5.0411    3.3333 H   0  0  0  0  0  0
   -2.4970   -5.0440    1.4749 H   0  0  0  0  0  0
   -2.6607   -3.0976   -0.0202 H   0  0  0  0  0  0
  1  2  1  0  0  0
  1  6  2  0  0  0
  1 12  1  0  0  0
  2  3  2  0  0  0
  2  8  1  0  0  0
  3  4  1  0  0  0
  3 23  1  0  0  0
  4  5  2  0  0  0
  4  7  1  0  0  0
  5  6  1  0  0  0
  5 24  1  0  0  0
  6 25  1  0  0  0
  8  9  2  0  0  0
  8 17  1  0  0  0
  9 10  1  0  0  0
 10 11  1  0  0  0
 10 26  1  0  0  0
 10 27  1  0  0  0
 11 12  1  0  0  0
 11 16  2  0  0  0
 12 13  2  0  0  0
 13 14  1  0  0  0
 14 15  1  0  0  0
 14 16  1  0  0  0
 17 18  1  0  0  0
 17 22  2  0  0  0
 18 19  2  0  0  0
 18 28  1  0  0  0
 19 20  1  0  0  0
 19 29  1  0  0  0
 20 21  2  0  0  0
 20 30  1  0  0  0
 21 22  1  0  0  0
 21 31  1  0  0  0
 22 32  1  0  0  0
M  END
>  <Activity>
7.95861

>  <set>
1

>  <Min_dist>
999.9

>  <Avg_dist>
999.9

$$$$
RO22-3148
 Wcorina  11170919283D 1   1.00000     0.00000              
CORINA evaluation license 3.46 0067  05.08.2008
 32 35  0  0  0  0  0  0  0  0999 V2000
   -0.0111    1.3960    0.0048 C   0  0  0  0  0  0
    0.0040   -0.0075   -0.0026 C   0  0  0  0  0  0
    1.2407   -0.6639   -0.0760 C   0  0  0  0  0  0
    2.4147    0.0539   -0.1051 C   0  0  0  0  0  0
    2.3926    1.4378   -0.0615 C   0  0  0  0  0  0
    1.1871    2.1064   -0.0074 C   0  0  0  0  0  0
   -1.2095   -0.8213    0.0928 C   0  0  0  0  0  0
   -2.3416   -0.6627   -0.4944 N   0  0  0  0  0  0
   -2.5995    0.4353   -1.4330 C   0  0  0  0  0  0
   -2.4508    1.7268   -0.6756 C   0  0  0  0  0  0
   -1.2895    2.1415   -0.0053 C   0  0  0  0  0  0
   -1.5882    3.2874    0.5640 N   0  0  0  0  0  0
   -2.8055    3.5835    0.2568 N   0  0  0  0  0  0
   -3.2645    4.3874    0.5468 H   0  0  0  0  0  0
   -3.3328    2.6702   -0.4862 N   0  0  0  0  0  0
   -1.1193   -1.9940    0.9936 C   0  0  0  0  0  0
   -0.2077   -1.9976    2.0492 C   0  0  0  0  0  0
   -0.1283   -3.0927    2.8848 C   0  0  0  0  0  0
   -0.9503   -4.1859    2.6769 C   0  0  0  0  0  0
   -1.8563   -4.1885    1.6313 C   0  0  0  0  0  0
   -1.9496   -3.0965    0.7930 C   0  0  0  0  0  0
    1.2725   -1.7429   -0.1097 H   0  0  0  0  0  0
    3.3597   -0.4658   -0.1620 H   0  0  0  0  0  0
    3.3187    1.9934   -0.0698 H   0  0  0  0  0  0
    1.1723    3.1858    0.0257 H   0  0  0  0  0  0
   -1.8784    0.4006   -2.2497 H   0  0  0  0  0  0
   -3.6117    0.3532   -1.8288 H   0  0  0  0  0  0
    0.4350   -1.1450    2.2120 H   0  0  0  0  0  0
    0.5772   -3.0967    3.7025 H   0  0  0  0  0  0
   -0.8843   -5.0410    3.3334 H   0  0  0  0  0  0
   -2.4951   -5.0449    1.4738 H   0  0  0  0  0  0
   -2.6605   -3.0977   -0.0201 H   0  0  0  0  0  0
  1  2  1  0  0  0
  1  6  2  0  0  0
  1 11  1  0  0  0
  2  3  2  0  0  0
  2  7  1  0  0  0
  3  4  1  0  0  0
  3 22  1  0  0  0
  4  5  2  0  0  0
  4 23  1  0  0  0
  5  6  1  0  0  0
  5 24  1  0  0  0
  6 25  1  0  0  0
  7  8  2  0  0  0
  7 16  1  0  0  0
  8  9  1  0  0  0
  9 10  1  0  0  0
  9 26  1  0  0  0
  9 27  1  0  0  0
 10 11  1  0  0  0
 10 15  2  0  0  0
 11 12  2  0  0  0
 12 13  1  0  0  0
 13 14  1  0  0  0
 13 15  1  0  0  0
 16 17  1  0  0  0
 16 21  2  0  0  0
 17 18  2  0  0  0
 17 28  1  0  0  0
 18 19  1  0  0  0
 18 29  1  0  0  0
 19 20  2  0  0  0
 19 30  1  0  0  0
 20 21  1  0  0  0
 20 31  1  0  0  0
 21 32  1  0  0  0
M  END
>  <Activity>
6.37675

>  <set>
1

>  <Min_dist>
999.9

>  <Avg_dist>
999.9

$$$$
RO16-4019
 Wcorina  11170919283D 1   1.00000     0.00000              
CORINA evaluation license 3.46 0067  05.08.2008
 43 46  0  0  0  0  0  0  0  0999 V2000
    0.0214    1.4546   -0.0745 C   0  0  0  0  0  0
    0.0802    0.0652   -0.1830 C   0  0  0  0  0  0
    1.3373   -0.5611   -0.2523 C   0  0  0  0  0  0
    2.4937    0.1850   -0.2045 C   0  0  0  0  0  0
    2.4274    1.5624   -0.0866 C   0  0  0  0  0  0
    1.2024    2.1923   -0.0227 C   0  0  0  0  0  0
    1.4321   -2.2883   -0.3987 Cl  0  0  0  0  0  0
   -1.1075   -0.7962   -0.2164 C   0  0  0  0  0  0
   -1.0601   -1.8455    0.3961 O   0  0  0  0  0  0
   -2.2378   -0.5111   -0.8707 N   0  0  0  0  0  0
   -2.4994    0.7134   -1.6464 C   0  0  0  0  0  0
   -2.3162    1.8860   -0.7215 C   0  0  0  0  0  0
   -1.1806    2.1635   -0.0298 N   0  0  0  0  0  0
   -1.4246    3.2806    0.7134 C   0  0  0  0  0  0
   -2.6374    3.6906    0.4782 N   0  0  0  0  0  0
   -3.2245    2.8503   -0.4139 C   0  0  0  0  0  0
   -4.5910    2.9634   -0.9484 C   0  0  0  0  0  0
   -4.7691    3.3660   -2.0814 O   0  0  0  0  0  0
   -5.6452    2.6205   -0.1816 O   0  0  0  0  0  0
   -6.9637    2.7576   -0.7741 C   0  0  0  0  0  0
   -8.0255    2.3245    0.2387 C   0  0  0  0  0  0
   -9.4149    2.4690   -0.3856 C   0  0  0  0  0  0
   -3.9597    0.6461   -2.1318 C   0  0  0  0  0  0
   -4.2385   -0.8810   -2.1521 C   0  0  0  0  0  0
   -3.4442   -1.3592   -0.9123 C   0  0  0  0  0  0
    3.4543   -0.3057   -0.2587 H   0  0  0  0  0  0
    3.3361    2.1446   -0.0450 H   0  0  0  0  0  0
    1.1579    3.2675    0.0691 H   0  0  0  0  0  0
   -1.8112    0.7836   -2.4887 H   0  0  0  0  0  0
   -0.7243    3.7496    1.3888 H   0  0  0  0  0  0
   -7.1304    3.7981   -1.0528 H   0  0  0  0  0  0
   -7.0303    2.1286   -1.6618 H   0  0  0  0  0  0
   -7.8588    1.2840    0.5174 H   0  0  0  0  0  0
   -7.9589    2.9535    1.1264 H   0  0  0  0  0  0
   -9.5815    3.5095   -0.6643 H   0  0  0  0  0  0
   -9.4815    1.8400   -1.2733 H   0  0  0  0  0  0
  -10.1713    2.1604    0.3360 H   0  0  0  0  0  0
   -4.6241    1.1514   -1.4309 H   0  0  0  0  0  0
   -4.0551    1.0701   -3.1314 H   0  0  0  0  0  0
   -5.3030   -1.0852   -2.0367 H   0  0  0  0  0  0
   -3.8516   -1.3366   -3.0635 H   0  0  0  0  0  0
   -3.1656   -2.4071   -1.0234 H   0  0  0  0  0  0
   -4.0358   -1.2189   -0.0076 H   0  0  0  0  0  0
  1  2  1  0  0  0
  1  6  2  0  0  0
  1 13  1  0  0  0
  2  3  2  0  0  0
  2  8  1  0  0  0
  3  4  1  0  0  0
  3  7  1  0  0  0
  4  5  2  0  0  0
  4 26  1  0  0  0
  5  6  1  0  0  0
  5 27  1  0  0  0
  6 28  1  0  0  0
  8  9  2  0  0  0
  8 10  1  0  0  0
 10 11  1  0  0  0
 10 25  1  0  0  0
 11 12  1  0  0  0
 11 23  1  0  0  0
 11 29  1  0  0  0
 12 13  1  0  0  0
 12 16  2  0  0  0
 13 14  1  0  0  0
 14 15  2  0  0  0
 14 30  1  0  0  0
 15 16  1  0  0  0
 16 17  1  0  0  0
 17 18  2  0  0  0
 17 19  1  0  0  0
 19 20  1  0  0  0
 20 21  1  0  0  0
 20 31  1  0  0  0
 20 32  1  0  0  0
 21 22  1  0  0  0
 21 33  1  0  0  0
 21 34  1  0  0  0
 22 35  1  0  0  0
 22 36  1  0  0  0
 22 37  1  0  0  0
 23 24  1  0  0  0
 23 38  1  0  0  0
 23 39  1  0  0  0
 24 25  1  0  0  0
 24 40  1  0  0  0
 24 41  1  0  0  0
 25 42  1  0  0  0
 25 43  1  0  0  0
M  END
>  <Activity>
8.85387

>  <set>
1

>  <Min_dist>
999.9

>  <Avg_dist>
999.9

$$$$
RO16-9918
 Wcorina  11170919283D 1   1.00000     0.00000              
CORINA evaluation license 3.46 0067  05.08.2008
 44 48  0  0  0  0  0  0  0  0999 V2000
    0.0214    1.4546   -0.0745 C   0  0  0  0  0  0
    0.0802    0.0652   -0.1830 C   0  0  0  0  0  0
    1.3373   -0.5611   -0.2523 C   0  0  0  0  0  0
    2.4937    0.1850   -0.2045 C   0  0  0  0  0  0
    2.4274    1.5624   -0.0866 C   0  0  0  0  0  0
    1.2024    2.1923   -0.0227 C   0  0  0  0  0  0
    1.4321   -2.2883   -0.3987 Cl  0  0  0  0  0  0
   -1.1075   -0.7962   -0.2164 C   0  0  0  0  0  0
   -1.0601   -1.8455    0.3961 O   0  0  0  0  0  0
   -2.2378   -0.5111   -0.8707 N   0  0  0  0  0  0
   -2.4994    0.7134   -1.6464 C   0  0  0  0  0  0
   -2.3162    1.8860   -0.7215 C   0  0  0  0  0  0
   -1.1806    2.1635   -0.0298 N   0  0  0  0  0  0
   -1.4246    3.2806    0.7134 C   0  0  0  0  0  0
   -2.6374    3.6906    0.4782 N   0  0  0  0  0  0
   -3.2245    2.8503   -0.4139 C   0  0  0  0  0  0
   -4.5910    2.9634   -0.9484 C   0  0  0  0  0  0
   -4.7691    3.3660   -2.0814 O   0  0  0  0  0  0
   -5.6452    2.6205   -0.1816 O   0  0  0  0  0  0
   -6.9637    2.7576   -0.7741 C   0  0  0  0  0  0
   -8.0255    2.3245    0.2387 C   0  0  0  0  0  0
   -9.4929    2.5062   -0.1547 C   0  0  0  0  0  0
   -8.8802    1.1049   -0.1117 C   0  0  0  0  0  0
   -3.9597    0.6461   -2.1318 C   0  0  0  0  0  0
   -4.2385   -0.8810   -2.1521 C   0  0  0  0  0  0
   -3.4442   -1.3592   -0.9123 C   0  0  0  0  0  0
    3.4543   -0.3057   -0.2587 H   0  0  0  0  0  0
    3.3361    2.1446   -0.0450 H   0  0  0  0  0  0
    1.1579    3.2675    0.0691 H   0  0  0  0  0  0
   -1.8112    0.7836   -2.4887 H   0  0  0  0  0  0
   -0.7243    3.7496    1.3888 H   0  0  0  0  0  0
   -7.1304    3.7981   -1.0528 H   0  0  0  0  0  0
   -7.0303    2.1286   -1.6618 H   0  0  0  0  0  0
   -7.7635    2.4716    1.2865 H   0  0  0  0  0  0
  -10.1962    2.7724    0.6343 H   0  0  0  0  0  0
   -9.7017    2.9343   -1.1351 H   0  0  0  0  0  0
   -8.6861    0.6110   -1.0638 H   0  0  0  0  0  0
   -9.1806    0.4492    0.7056 H   0  0  0  0  0  0
   -4.6241    1.1514   -1.4309 H   0  0  0  0  0  0
   -4.0551    1.0701   -3.1314 H   0  0  0  0  0  0
   -5.3030   -1.0852   -2.0367 H   0  0  0  0  0  0
   -3.8516   -1.3366   -3.0635 H   0  0  0  0  0  0
   -3.1656   -2.4071   -1.0234 H   0  0  0  0  0  0
   -4.0358   -1.2189   -0.0076 H   0  0  0  0  0  0
  1  2  1  0  0  0
  1  6  2  0  0  0
  1 13  1  0  0  0
  2  3  2  0  0  0
  2  8  1  0  0  0
  3  4  1  0  0  0
  3  7  1  0  0  0
  4  5  2  0  0  0
  4 27  1  0  0  0
  5  6  1  0  0  0
  5 28  1  0  0  0
  6 29  1  0  0  0
  8  9  2  0  0  0
  8 10  1  0  0  0
 10 11  1  0  0  0
 10 26  1  0  0  0
 11 12  1  0  0  0
 11 24  1  0  0  0
 11 30  1  0  0  0
 12 13  1  0  0  0
 12 16  2  0  0  0
 13 14  1  0  0  0
 14 15  2  0  0  0
 14 31  1  0  0  0
 15 16  1  0  0  0
 16 17  1  0  0  0
 17 18  2  0  0  0
 17 19  1  0  0  0
 19 20  1  0  0  0
 20 21  1  0  0  0
 20 32  1  0  0  0
 20 33  1  0  0  0
 21 22  1  0  0  0
 21 23  1  0  0  0
 21 34  1  0  0  0
 22 23  1  0  0  0
 22 35  1  0  0  0
 22 36  1  0  0  0
 23 37  1  0  0  0
 23 38  1  0  0  0
 24 25  1  0  0  0
 24 39  1  0  0  0
 24 40  1  0  0  0
 25 26  1  0  0  0
 25 41  1  0  0  0
 25 42  1  0  0  0
 26 43  1  0  0  0
 26 44  1  0  0  0
M  END
>  <Activity>
8.63827

>  <set>
1

>  <Min_dist>
999.9

>  <Avg_dist>
999.9

$$$$
RO16-3031
 Wcorina  11170919283D 1   1.00000     0.00000              
CORINA evaluation license 3.46 0067  05.08.2008
 43 46  0  0  0  0  0  0  0  0999 V2000
    0.0214    1.4547   -0.0746 C   0  0  0  0  0  0
    0.0802    0.0652   -0.1831 C   0  0  0  0  0  0
    1.3374   -0.5611   -0.2524 C   0  0  0  0  0  0
    2.4938    0.1850   -0.2046 C   0  0  0  0  0  0
    2.4275    1.5625   -0.0866 C   0  0  0  0  0  0
    1.2024    2.1924   -0.0227 C   0  0  0  0  0  0
    1.4322   -2.2883   -0.3989 Cl  0  0  0  0  0  0
   -1.1074   -0.7962   -0.2165 C   0  0  0  0  0  0
   -1.0600   -1.8455    0.3959 O   0  0  0  0  0  0
   -2.2377   -0.5110   -0.8709 N   0  0  0  0  0  0
   -2.4994    0.7135   -1.6465 C   0  0  0  0  0  0
   -2.3161    1.8860   -0.7216 C   0  0  0  0  0  0
   -1.1805    2.1635   -0.0298 N   0  0  0  0  0  0
   -1.4246    3.2806    0.7134 C   0  0  0  0  0  0
   -2.6374    3.6906    0.4782 N   0  0  0  0  0  0
   -3.2245    2.8503   -0.4139 C   0  0  0  0  0  0
   -4.5910    2.9634   -0.9484 C   0  0  0  0  0  0
   -4.7691    3.3660   -2.0814 O   0  0  0  0  0  0
   -5.6452    2.6205   -0.1816 O   0  0  0  0  0  0
   -6.9637    2.7576   -0.7741 C   0  0  0  0  0  0
   -7.9048    1.7125   -0.1716 C   0  0  0  0  0  0
   -7.5079    4.1588   -0.4887 C   0  0  0  0  0  0
   -3.9597    0.6461   -2.1319 C   0  0  0  0  0  0
   -4.2385   -0.8809   -2.1522 C   0  0  0  0  0  0
   -3.4442   -1.3592   -0.9124 C   0  0  0  0  0  0
    3.4544   -0.3056   -0.2588 H   0  0  0  0  0  0
    3.3361    2.1447   -0.0450 H   0  0  0  0  0  0
    1.1578    3.2675    0.0691 H   0  0  0  0  0  0
   -1.8111    0.7837   -2.4888 H   0  0  0  0  0  0
   -0.7243    3.7495    1.3888 H   0  0  0  0  0  0
   -6.8953    2.6069   -1.8515 H   0  0  0  0  0  0
   -7.9731    1.8632    0.9058 H   0  0  0  0  0  0
   -8.8945    1.8154   -0.6164 H   0  0  0  0  0  0
   -7.5171    0.7143   -0.3750 H   0  0  0  0  0  0
   -7.5763    4.3095    0.5887 H   0  0  0  0  0  0
   -6.8375    4.9034   -0.9179 H   0  0  0  0  0  0
   -8.4977    4.2617   -0.9334 H   0  0  0  0  0  0
   -4.6241    1.1515   -1.4310 H   0  0  0  0  0  0
   -4.0551    1.0702   -3.1315 H   0  0  0  0  0  0
   -5.3029   -1.0852   -2.0368 H   0  0  0  0  0  0
   -3.8515   -1.3365   -3.0637 H   0  0  0  0  0  0
   -3.1655   -2.4071   -1.0236 H   0  0  0  0  0  0
   -4.0358   -1.2189   -0.0077 H   0  0  0  0  0  0
  1  2  1  0  0  0
  1  6  2  0  0  0
  1 13  1  0  0  0
  2  3  2  0  0  0
  2  8  1  0  0  0
  3  4  1  0  0  0
  3  7  1  0  0  0
  4  5  2  0  0  0
  4 26  1  0  0  0
  5  6  1  0  0  0
  5 27  1  0  0  0
  6 28  1  0  0  0
  8  9  2  0  0  0
  8 10  1  0  0  0
 10 11  1  0  0  0
 10 25  1  0  0  0
 11 12  1  0  0  0
 11 23  1  0  0  0
 11 29  1  0  0  0
 12 13  1  0  0  0
 12 16  2  0  0  0
 13 14  1  0  0  0
 14 15  2  0  0  0
 14 30  1  0  0  0
 15 16  1  0  0  0
 16 17  1  0  0  0
 17 18  2  0  0  0
 17 19  1  0  0  0
 19 20  1  0  0  0
 20 21  1  0  0  0
 20 22  1  0  0  0
 20 31  1  0  0  0
 21 32  1  0  0  0
 21 33  1  0  0  0
 21 34  1  0  0  0
 22 35  1  0  0  0
 22 36  1  0  0  0
 22 37  1  0  0  0
 23 24  1  0  0  0
 23 38  1  0  0  0
 23 39  1  0  0  0
 24 25  1  0  0  0
 24 40  1  0  0  0
 24 41  1  0  0  0
 25 42  1  0  0  0
 25 43  1  0  0  0
M  END
>  <Activity>
8.60206

>  <set>
1

>  <Min_dist>
999.9

>  <Avg_dist>
999.9

$$$$
RO16-7083
 Wcorina  11170919283D 1   1.00000     0.00000              
CORINA evaluation license 3.46 0067  05.08.2008
 46 49  0  0  0  0  0  0  0  0999 V2000
    0.0281    1.4669   -0.0891 C   0  0  0  0  0  0
    0.0941    0.0792   -0.2156 C   0  0  0  0  0  0
    1.3545   -0.5397   -0.2917 C   0  0  0  0  0  0
    2.5070    0.2116   -0.2328 C   0  0  0  0  0  0
    2.4336    1.5870   -0.0971 C   0  0  0  0  0  0
    1.2052    2.2098   -0.0264 C   0  0  0  0  0  0
    1.4582   -2.2644   -0.4604 Cl  0  0  0  0  0  0
   -1.0891   -0.7877   -0.2615 C   0  0  0  0  0  0
   -1.0370   -1.8446    0.3373 O   0  0  0  0  0  0
   -2.2202   -0.4998   -0.9133 N   0  0  0  0  0  0
   -2.4873    0.7334   -1.6733 C   0  0  0  0  0  0
   -2.3109    1.8947   -0.7330 C   0  0  0  0  0  0
   -1.1775    2.1689   -0.0365 N   0  0  0  0  0  0
   -1.4280    3.2751    0.7209 C   0  0  0  0  0  0
   -2.6426    3.6819    0.4897 N   0  0  0  0  0  0
   -3.2245    2.8503   -0.4139 C   0  0  0  0  0  0
   -4.5910    2.9634   -0.9484 C   0  0  0  0  0  0
   -4.7691    3.3660   -2.0814 O   0  0  0  0  0  0
   -5.6452    2.6205   -0.1816 O   0  0  0  0  0  0
   -6.9637    2.7576   -0.7741 C   0  0  0  0  0  0
   -7.9048    1.7125   -0.1716 C   0  0  0  0  0  0
   -7.4289    0.3119   -0.5627 C   0  0  0  0  0  0
   -7.5079    4.1588   -0.4887 C   0  0  0  0  0  0
   -3.9466    0.6649   -2.1612 C   0  0  0  0  0  0
   -4.2177   -0.8631   -2.2016 C   0  0  0  0  0  0
   -3.4223   -1.3534   -0.9672 C   0  0  0  0  0  0
    3.4702   -0.2735   -0.2923 H   0  0  0  0  0  0
    3.3393    2.1732   -0.0469 H   0  0  0  0  0  0
    1.1552    3.2835    0.0793 H   0  0  0  0  0  0
   -1.7985    0.8180   -2.5139 H   0  0  0  0  0  0
   -0.7308    3.7387    1.4031 H   0  0  0  0  0  0
   -6.8953    2.6069   -1.8515 H   0  0  0  0  0  0
   -7.9044    1.8063    0.9143 H   0  0  0  0  0  0
   -8.9146    1.8719   -0.5497 H   0  0  0  0  0  0
   -7.4293    0.2182   -1.6487 H   0  0  0  0  0  0
   -6.4191    0.1525   -0.1846 H   0  0  0  0  0  0
   -8.0993   -0.4326   -0.1335 H   0  0  0  0  0  0
   -6.8375    4.9034   -0.9179 H   0  0  0  0  0  0
   -8.4977    4.2617   -0.9334 H   0  0  0  0  0  0
   -7.5763    4.3095    0.5887 H   0  0  0  0  0  0
   -4.6144    1.1577   -1.4545 H   0  0  0  0  0  0
   -4.0432    1.1014   -3.1553 H   0  0  0  0  0  0
   -5.2812   -1.0743   -2.0900 H   0  0  0  0  0  0
   -3.8274   -1.3049   -3.1185 H   0  0  0  0  0  0
   -3.1381   -2.3984   -1.0917 H   0  0  0  0  0  0
   -4.0155   -1.2279   -0.0615 H   0  0  0  0  0  0
  1  2  1  0  0  0
  1  6  2  0  0  0
  1 13  1  0  0  0
  2  3  2  0  0  0
  2  8  1  0  0  0
  3  4  1  0  0  0
  3  7  1  0  0  0
  4  5  2  0  0  0
  4 27  1  0  0  0
  5  6  1  0  0  0
  5 28  1  0  0  0
  6 29  1  0  0  0
  8  9  2  0  0  0
  8 10  1  0  0  0
 10 11  1  0  0  0
 10 26  1  0  0  0
 11 12  1  0  0  0
 11 24  1  0  0  0
 11 30  1  0  0  0
 12 13  1  0  0  0
 12 16  2  0  0  0
 13 14  1  0  0  0
 14 15  2  0  0  0
 14 31  1  0  0  0
 15 16  1  0  0  0
 16 17  1  0  0  0
 17 18  2  0  0  0
 17 19  1  0  0  0
 19 20  1  0  0  0
 20 21  1  0  0  0
 20 23  1  0  0  0
 20 32  1  0  0  0
 21 22  1  0  0  0
 21 33  1  0  0  0
 21 34  1  0  0  0
 22 35  1  0  0  0
 22 36  1  0  0  0
 22 37  1  0  0  0
 23 38  1  0  0  0
 23 39  1  0  0  0
 23 40  1  0  0  0
 24 25  1  0  0  0
 24 41  1  0  0  0
 24 42  1  0  0  0
 25 26  1  0  0  0
 25 43  1  0  0  0
 25 44  1  0  0  0
 26 45  1  0  0  0
 26 46  1  0  0  0
M  END
>  <Activity>
8.5376

>  <set>
1

>  <Min_dist>
999.9

>  <Avg_dist>
999.9

$$$$
RO16-6127
 Wcorina  11170919283D 1   1.00000     0.00000              
CORINA evaluation license 3.46 0067  05.08.2008
 46 49  0  0  0  0  0  0  0  0999 V2000
    0.0234    1.4583   -0.0791 C   0  0  0  0  0  0
    0.0844    0.0694   -0.1931 C   0  0  0  0  0  0
    1.3420   -0.5553   -0.2644 C   0  0  0  0  0  0
    2.4991    0.1933   -0.2132 C   0  0  0  0  0  0
    2.4295    1.5719   -0.0895 C   0  0  0  0  0  0
    1.2027    2.1983   -0.0239 C   0  0  0  0  0  0
    3.7019   -0.4179   -0.2833 F   0  0  0  0  0  0
    1.4390   -2.2818   -0.4175 Cl  0  0  0  0  0  0
   -1.1020   -0.7939   -0.2298 C   0  0  0  0  0  0
   -1.0530   -1.8455    0.3785 O   0  0  0  0  0  0
   -2.2327   -0.5078   -0.8830 N   0  0  0  0  0  0
   -2.4963    0.7190   -1.6545 C   0  0  0  0  0  0
   -2.3157    1.8885   -0.7250 C   0  0  0  0  0  0
   -1.1804    2.1653   -0.0318 N   0  0  0  0  0  0
   -1.4262    3.2792    0.7154 C   0  0  0  0  0  0
   -2.6397    3.6883    0.4818 N   0  0  0  0  0  0
   -3.2260    2.8499   -0.4140 C   0  0  0  0  0  0
   -4.5926    2.9624   -0.9484 C   0  0  0  0  0  0
   -4.7709    3.3647   -2.0814 O   0  0  0  0  0  0
   -5.6466    2.6193   -0.1814 O   0  0  0  0  0  0
   -6.9652    2.7558   -0.7738 C   0  0  0  0  0  0
   -7.0585    1.8725   -2.0196 C   0  0  0  0  0  0
   -8.0268    2.3225    0.2392 C   0  0  0  0  0  0
   -7.1997    4.2161   -1.1653 C   0  0  0  0  0  0
   -3.9564    0.6509   -2.1403 C   0  0  0  0  0  0
   -4.2328   -0.8765   -2.1660 C   0  0  0  0  0  0
   -3.4379   -1.3576   -0.9276 C   0  0  0  0  0  0
    3.3367    2.1561   -0.0443 H   0  0  0  0  0  0
    1.1556    3.2731    0.0715 H   0  0  0  0  0  0
   -1.8079    0.7937   -2.4963 H   0  0  0  0  0  0
   -0.7265    3.7468    1.3923 H   0  0  0  0  0  0
   -6.8914    0.8321   -1.7407 H   0  0  0  0  0  0
   -8.0484    1.9750   -2.4643 H   0  0  0  0  0  0
   -6.3022    2.1812   -2.7413 H   0  0  0  0  0  0
   -7.9603    2.9518    1.1268 H   0  0  0  0  0  0
   -9.0166    2.4250   -0.2055 H   0  0  0  0  0  0
   -7.8597    1.2821    0.5181 H   0  0  0  0  0  0
   -6.4434    4.5248   -1.8870 H   0  0  0  0  0  0
   -8.1896    4.3186   -1.6100 H   0  0  0  0  0  0
   -7.1333    4.8454   -0.2778 H   0  0  0  0  0  0
   -4.6217    1.1527   -1.4377 H   0  0  0  0  0  0
   -4.0524    1.0783   -3.1384 H   0  0  0  0  0  0
   -5.2969   -1.0829   -2.0515 H   0  0  0  0  0  0
   -3.8448   -1.3284   -3.0789 H   0  0  0  0  0  0
   -3.1577   -2.4047   -1.0422 H   0  0  0  0  0  0
   -4.0299   -1.2211   -0.0226 H   0  0  0  0  0  0
  1  2  1  0  0  0
  1  6  2  0  0  0
  1 14  1  0  0  0
  2  3  2  0  0  0
  2  9  1  0  0  0
  3  4  1  0  0  0
  3  8  1  0  0  0
  4  5  2  0  0  0
  4  7  1  0  0  0
  5  6  1  0  0  0
  5 28  1  0  0  0
  6 29  1  0  0  0
  9 10  2  0  0  0
  9 11  1  0  0  0
 11 12  1  0  0  0
 11 27  1  0  0  0
 12 13  1  0  0  0
 12 25  1  0  0  0
 12 30  1  0  0  0
 13 14  1  0  0  0
 13 17  2  0  0  0
 14 15  1  0  0  0
 15 16  2  0  0  0
 15 31  1  0  0  0
 16 17  1  0  0  0
 17 18  1  0  0  0
 18 19  2  0  0  0
 18 20  1  0  0  0
 20 21  1  0  0  0
 21 22  1  0  0  0
 21 23  1  0  0  0
 21 24  1  0  0  0
 22 32  1  0  0  0
 22 33  1  0  0  0
 22 34  1  0  0  0
 23 35  1  0  0  0
 23 36  1  0  0  0
 23 37  1  0  0  0
 24 38  1  0  0  0
 24 39  1  0  0  0
 24 40  1  0  0  0
 25 26  1  0  0  0
 25 41  1  0  0  0
 25 42  1  0  0  0
 26 27  1  0  0  0
 26 43  1  0  0  0
 26 44  1  0  0  0
 27 45  1  0  0  0
 27 46  1  0  0  0
M  END
>  <Activity>
8.50864

>  <set>
1

>  <Min_dist>
999.9

>  <Avg_dist>
999.9

$$$$
RO16-0071
 Wcorina  11170919283D 1   1.00000     0.00000              
CORINA evaluation license 3.46 0067  05.08.2008
 46 49  0  0  0  0  0  0  0  0999 V2000
    0.0235    1.4582   -0.0790 C   0  0  0  0  0  0
    0.0845    0.0695   -0.1930 C   0  0  0  0  0  0
    1.3413   -0.5542   -0.2646 C   0  0  0  0  0  0
    2.4958    0.1915   -0.2139 C   0  0  0  0  0  0
    2.4288    1.5692   -0.0909 C   0  0  0  0  0  0
    1.2036    2.1975   -0.0238 C   0  0  0  0  0  0
   -1.1025   -0.7939   -0.2303 C   0  0  0  0  0  0
   -1.0540   -1.8455    0.3780 O   0  0  0  0  0  0
   -2.2328   -0.5078   -0.8843 N   0  0  0  0  0  0
   -2.4959    0.7196   -1.6549 C   0  0  0  0  0  0
   -2.3149    1.8886   -0.7250 C   0  0  0  0  0  0
   -1.1794    2.1650   -0.0316 N   0  0  0  0  0  0
   -1.4253    3.2787    0.7162 C   0  0  0  0  0  0
   -2.6387    3.6880    0.4824 N   0  0  0  0  0  0
   -3.2249    2.8502   -0.4139 C   0  0  0  0  0  0
   -4.5913    2.9634   -0.9488 C   0  0  0  0  0  0
   -4.7690    3.3662   -2.0818 O   0  0  0  0  0  0
   -5.6457    2.6204   -0.1823 O   0  0  0  0  0  0
   -6.9640    2.7576   -0.7752 C   0  0  0  0  0  0
   -7.0572    1.8748   -2.0214 C   0  0  0  0  0  0
   -8.0261    2.3243    0.2373 C   0  0  0  0  0  0
   -7.1979    4.2182   -1.1662 C   0  0  0  0  0  0
   -3.9557    0.6521   -2.1415 C   0  0  0  0  0  0
   -4.2323   -0.8753   -2.1683 C   0  0  0  0  0  0
   -3.4380   -1.3575   -0.9300 C   0  0  0  0  0  0
    1.4014   -1.6283   -0.3598 H   0  0  0  0  0  0
    3.4566   -0.2984   -0.2698 H   0  0  0  0  0  0
    3.3372    2.1519   -0.0476 H   0  0  0  0  0  0
    1.1579    3.2723    0.0724 H   0  0  0  0  0  0
   -1.8072    0.7944   -2.4965 H   0  0  0  0  0  0
   -0.7260    3.7456    1.3939 H   0  0  0  0  0  0
   -6.8906    0.8343   -1.7428 H   0  0  0  0  0  0
   -8.0468    1.9778   -2.4664 H   0  0  0  0  0  0
   -6.3005    2.1835   -2.7427 H   0  0  0  0  0  0
   -7.9597    2.9532    1.1251 H   0  0  0  0  0  0
   -9.0158    2.4273   -0.2078 H   0  0  0  0  0  0
   -7.8595    1.2838    0.5158 H   0  0  0  0  0  0
   -6.4412    4.5268   -1.8875 H   0  0  0  0  0  0
   -8.1875    4.3212   -1.6112 H   0  0  0  0  0  0
   -7.1315    4.8471   -0.2784 H   0  0  0  0  0  0
   -4.6213    1.1535   -1.4389 H   0  0  0  0  0  0
   -4.0511    1.0802   -3.1394 H   0  0  0  0  0  0
   -5.2965   -1.0816   -2.0545 H   0  0  0  0  0  0
   -3.8440   -1.3265   -3.0814 H   0  0  0  0  0  0
   -3.1578   -2.4045   -1.0453 H   0  0  0  0  0  0
   -4.0304   -1.2218   -0.0251 H   0  0  0  0  0  0
  1  2  1  0  0  0
  1  6  2  0  0  0
  1 12  1  0  0  0
  2  3  2  0  0  0
  2  7  1  0  0  0
  3  4  1  0  0  0
  3 26  1  0  0  0
  4  5  2  0  0  0
  4 27  1  0  0  0
  5  6  1  0  0  0
  5 28  1  0  0  0
  6 29  1  0  0  0
  7  8  2  0  0  0
  7  9  1  0  0  0
  9 10  1  0  0  0
  9 25  1  0  0  0
 10 11  1  0  0  0
 10 23  1  0  0  0
 10 30  1  0  0  0
 11 12  1  0  0  0
 11 15  2  0  0  0
 12 13  1  0  0  0
 13 14  2  0  0  0
 13 31  1  0  0  0
 14 15  1  0  0  0
 15 16  1  0  0  0
 16 17  2  0  0  0
 16 18  1  0  0  0
 18 19  1  0  0  0
 19 20  1  0  0  0
 19 21  1  0  0  0
 19 22  1  0  0  0
 20 32  1  0  0  0
 20 33  1  0  0  0
 20 34  1  0  0  0
 21 35  1  0  0  0
 21 36  1  0  0  0
 21 37  1  0  0  0
 22 38  1  0  0  0
 22 39  1  0  0  0
 22 40  1  0  0  0
 23 24  1  0  0  0
 23 41  1  0  0  0
 23 42  1  0  0  0
 24 25  1  0  0  0
 24 43  1  0  0  0
 24 44  1  0  0  0
 25 45  1  0  0  0
 25 46  1  0  0  0
M  END
>  <Activity>
8.49485

>  <set>
1

>  <Min_dist>
999.9

>  <Avg_dist>
999.9

$$$$
RO16-3774
 Wcorina  11170919283D 1   1.00000     0.00000              
CORINA evaluation license 3.46 0067  05.08.2008
 49 52  0  0  0  0  0  0  0  0999 V2000
    0.0639    1.4054   -0.1055 C   0  0  0  0  0  0
    0.1847    0.0205   -0.2177 C   0  0  0  0  0  0
    1.4675   -0.5511   -0.2567 C   0  0  0  0  0  0
    2.5887    0.2412   -0.1764 C   0  0  0  0  0  0
    2.4622    1.6149   -0.0554 C   0  0  0  0  0  0
    1.2109    2.1924   -0.0201 C   0  0  0  0  0  0
    1.6161   -2.0451   -0.3872 C   0  0  0  0  0  0
   -0.9645   -0.8909   -0.2855 C   0  0  0  0  0  0
   -0.8887   -1.9401    0.3240 O   0  0  0  0  0  0
   -2.0884   -0.6507   -0.9684 N   0  0  0  0  0  0
   -2.3816    0.5656   -1.7458 C   0  0  0  0  0  0
   -2.2727    1.7402   -0.8117 C   0  0  0  0  0  0
   -1.1678    2.0623   -0.0892 N   0  0  0  0  0  0
   -1.4783    3.1643    0.6518 C   0  0  0  0  0  0
   -2.7010    3.5237    0.3867 N   0  0  0  0  0  0
   -3.2291    2.6634   -0.5243 C   0  0  0  0  0  0
   -4.5847    2.7210   -1.0943 C   0  0  0  0  0  0
   -4.7502    3.1233   -2.2293 O   0  0  0  0  0  0
   -5.6428    2.3276   -0.3577 O   0  0  0  0  0  0
   -6.9500    2.4116   -0.9842 C   0  0  0  0  0  0
   -6.9723    1.5340   -2.2373 C   0  0  0  0  0  0
   -8.0183    1.9261   -0.0024 C   0  0  0  0  0  0
   -7.2368    3.8633   -1.3731 C   0  0  0  0  0  0
   -3.8244    0.4388   -2.2698 C   0  0  0  0  0  0
   -4.0373   -1.0986   -2.3036 C   0  0  0  0  0  0
   -3.2562   -1.5490   -1.0451 C   0  0  0  0  0  0
    3.5699   -0.2089   -0.2075 H   0  0  0  0  0  0
    3.3444    2.2342    0.0113 H   0  0  0  0  0  0
    1.1187    3.2643    0.0748 H   0  0  0  0  0  0
    1.5371   -2.3278   -1.4370 H   0  0  0  0  0  0
    2.5894   -2.3485   -0.0016 H   0  0  0  0  0  0
    0.8294   -2.5397    0.1824 H   0  0  0  0  0  0
   -1.6751    0.6694   -2.5693 H   0  0  0  0  0  0
   -0.8164    3.6589    1.3472 H   0  0  0  0  0  0
   -6.7680    0.4998   -1.9603 H   0  0  0  0  0  0
   -7.9536    1.5971   -2.7076 H   0  0  0  0  0  0
   -6.2113    1.8799   -2.9368 H   0  0  0  0  0  0
   -8.0024    2.5513    0.8903 H   0  0  0  0  0  0
   -8.9996    1.9892   -0.4728 H   0  0  0  0  0  0
   -7.8140    0.8919    0.2746 H   0  0  0  0  0  0
   -6.4757    4.2092   -2.0726 H   0  0  0  0  0  0
   -8.2181    3.9264   -1.8434 H   0  0  0  0  0  0
   -7.2209    4.4885   -0.4804 H   0  0  0  0  0  0
   -4.5279    0.9119   -1.5847 H   0  0  0  0  0  0
   -3.9115    0.8635   -3.2699 H   0  0  0  0  0  0
   -5.0948   -1.3485   -2.2172 H   0  0  0  0  0  0
   -3.6075   -1.5328   -3.2063 H   0  0  0  0  0  0
   -2.9304   -2.5836   -1.1530 H   0  0  0  0  0  0
   -3.8767   -1.4385   -0.1558 H   0  0  0  0  0  0
  1  2  1  0  0  0
  1  6  2  0  0  0
  1 13  1  0  0  0
  2  3  2  0  0  0
  2  8  1  0  0  0
  3  4  1  0  0  0
  3  7  1  0  0  0
  4  5  2  0  0  0
  4 27  1  0  0  0
  5  6  1  0  0  0
  5 28  1  0  0  0
  6 29  1  0  0  0
  7 30  1  0  0  0
  7 31  1  0  0  0
  7 32  1  0  0  0
  8  9  2  0  0  0
  8 10  1  0  0  0
 10 11  1  0  0  0
 10 26  1  0  0  0
 11 12  1  0  0  0
 11 24  1  0  0  0
 11 33  1  0  0  0
 12 13  1  0  0  0
 12 16  2  0  0  0
 13 14  1  0  0  0
 14 15  2  0  0  0
 14 34  1  0  0  0
 15 16  1  0  0  0
 16 17  1  0  0  0
 17 18  2  0  0  0
 17 19  1  0  0  0
 19 20  1  0  0  0
 20 21  1  0  0  0
 20 22  1  0  0  0
 20 23  1  0  0  0
 21 35  1  0  0  0
 21 36  1  0  0  0
 21 37  1  0  0  0
 22 38  1  0  0  0
 22 39  1  0  0  0
 22 40  1  0  0  0
 23 41  1  0  0  0
 23 42  1  0  0  0
 23 43  1  0  0  0
 24 25  1  0  0  0
 24 44  1  0  0  0
 24 45  1  0  0  0
 25 26  1  0  0  0
 25 46  1  0  0  0
 25 47  1  0  0  0
 26 48  1  0  0  0
 26 49  1  0  0  0
M  END
>  <Activity>
8.49485

>  <set>
1

>  <Min_dist>
999.9

>  <Avg_dist>
999.9

$$$$
RO16-6048
 Wcorina  11170919283D 1   1.00000     0.00000              
CORINA evaluation license 3.46 0067  05.08.2008
 49 52  0  0  0  0  0  0  0  0999 V2000
    0.0235    1.4582   -0.0790 C   0  0  0  0  0  0
    0.0845    0.0695   -0.1930 C   0  0  0  0  0  0
    1.3413   -0.5542   -0.2646 C   0  0  0  0  0  0
    2.4958    0.1915   -0.2139 C   0  0  0  0  0  0
    2.4288    1.5692   -0.0909 C   0  0  0  0  0  0
    1.2036    2.1975   -0.0238 C   0  0  0  0  0  0
    1.4252   -2.0530   -0.3975 C   0  0  0  0  0  0
    2.7680   -2.4421   -0.4496 F   0  0  0  0  0  0
    0.8079   -2.6542    0.7047 F   0  0  0  0  0  0
    0.7776   -2.4540   -1.5709 F   0  0  0  0  0  0
   -1.1025   -0.7939   -0.2303 C   0  0  0  0  0  0
   -1.0540   -1.8455    0.3780 O   0  0  0  0  0  0
   -2.2328   -0.5078   -0.8843 N   0  0  0  0  0  0
   -2.4959    0.7196   -1.6549 C   0  0  0  0  0  0
   -2.3149    1.8886   -0.7250 C   0  0  0  0  0  0
   -1.1794    2.1650   -0.0316 N   0  0  0  0  0  0
   -1.4253    3.2787    0.7162 C   0  0  0  0  0  0
   -2.6387    3.6880    0.4824 N   0  0  0  0  0  0
   -3.2249    2.8502   -0.4139 C   0  0  0  0  0  0
   -4.5913    2.9634   -0.9488 C   0  0  0  0  0  0
   -4.7690    3.3662   -2.0818 O   0  0  0  0  0  0
   -5.6457    2.6204   -0.1823 O   0  0  0  0  0  0
   -6.9640    2.7576   -0.7752 C   0  0  0  0  0  0
   -7.0572    1.8748   -2.0214 C   0  0  0  0  0  0
   -8.0261    2.3243    0.2373 C   0  0  0  0  0  0
   -7.1979    4.2182   -1.1662 C   0  0  0  0  0  0
   -3.9557    0.6521   -2.1415 C   0  0  0  0  0  0
   -4.2323   -0.8753   -2.1683 C   0  0  0  0  0  0
   -3.4380   -1.3575   -0.9300 C   0  0  0  0  0  0
    3.4566   -0.2984   -0.2698 H   0  0  0  0  0  0
    3.3372    2.1519   -0.0476 H   0  0  0  0  0  0
    1.1579    3.2723    0.0724 H   0  0  0  0  0  0
   -1.8072    0.7944   -2.4965 H   0  0  0  0  0  0
   -0.7260    3.7456    1.3939 H   0  0  0  0  0  0
   -6.8906    0.8343   -1.7428 H   0  0  0  0  0  0
   -8.0468    1.9778   -2.4664 H   0  0  0  0  0  0
   -6.3005    2.1835   -2.7427 H   0  0  0  0  0  0
   -7.9597    2.9532    1.1251 H   0  0  0  0  0  0
   -9.0158    2.4273   -0.2078 H   0  0  0  0  0  0
   -7.8595    1.2838    0.5158 H   0  0  0  0  0  0
   -6.4412    4.5268   -1.8875 H   0  0  0  0  0  0
   -8.1875    4.3212   -1.6112 H   0  0  0  0  0  0
   -7.1315    4.8471   -0.2784 H   0  0  0  0  0  0
   -4.6213    1.1535   -1.4389 H   0  0  0  0  0  0
   -4.0511    1.0802   -3.1394 H   0  0  0  0  0  0
   -5.2965   -1.0816   -2.0545 H   0  0  0  0  0  0
   -3.8440   -1.3265   -3.0814 H   0  0  0  0  0  0
   -3.1578   -2.4045   -1.0453 H   0  0  0  0  0  0
   -4.0304   -1.2218   -0.0251 H   0  0  0  0  0  0
  1  2  1  0  0  0
  1  6  2  0  0  0
  1 16  1  0  0  0
  2  3  2  0  0  0
  2 11  1  0  0  0
  3  4  1  0  0  0
  3  7  1  0  0  0
  4  5  2  0  0  0
  4 30  1  0  0  0
  5  6  1  0  0  0
  5 31  1  0  0  0
  6 32  1  0  0  0
  7  8  1  0  0  0
  7  9  1  0  0  0
  7 10  1  0  0  0
 11 12  2  0  0  0
 11 13  1  0  0  0
 13 14  1  0  0  0
 13 29  1  0  0  0
 14 15  1  0  0  0
 14 27  1  0  0  0
 14 33  1  0  0  0
 15 16  1  0  0  0
 15 19  2  0  0  0
 16 17  1  0  0  0
 17 18  2  0  0  0
 17 34  1  0  0  0
 18 19  1  0  0  0
 19 20  1  0  0  0
 20 21  2  0  0  0
 20 22  1  0  0  0
 22 23  1  0  0  0
 23 24  1  0  0  0
 23 25  1  0  0  0
 23 26  1  0  0  0
 24 35  1  0  0  0
 24 36  1  0  0  0
 24 37  1  0  0  0
 25 38  1  0  0  0
 25 39  1  0  0  0
 25 40  1  0  0  0
 26 41  1  0  0  0
 26 42  1  0  0  0
 26 43  1  0  0  0
 27 28  1  0  0  0
 27 44  1  0  0  0
 27 45  1  0  0  0
 28 29  1  0  0  0
 28 46  1  0  0  0
 28 47  1  0  0  0
 29 48  1  0  0  0
 29 49  1  0  0  0
M  END
>  <Activity>
8.48149

>  <set>
1

>  <Min_dist>
999.9

>  <Avg_dist>
999.9

$$$$
RO16-5824
 Wcorina  11170919283D 1   1.00000     0.00000              
CORINA evaluation license 3.46 0067  05.08.2008
 50 53  0  0  0  0  0  0  0  0999 V2000
    0.0232    1.4593   -0.0791 C   0  0  0  0  0  0
    0.0841    0.0693   -0.1931 C   0  0  0  0  0  0
    1.3493   -0.5560   -0.2674 C   0  0  0  0  0  0
    2.5086    0.2020   -0.2141 C   0  0  0  0  0  0
    2.4318    1.5748   -0.0905 C   0  0  0  0  0  0
    1.2013    2.1986   -0.0240 C   0  0  0  0  0  0
    1.4536   -2.3076   -0.4281 S   0  0  0  0  0  0
    3.2420   -2.6068   -0.4801 C   0  0  0  0  0  0
   -1.0981   -0.7925   -0.2288 C   0  0  0  0  0  0
   -1.0477   -1.8438    0.3809 O   0  0  0  0  0  0
   -2.2296   -0.5091   -0.8818 N   0  0  0  0  0  0
   -2.4957    0.7176   -1.6527 C   0  0  0  0  0  0
   -2.3157    1.8873   -0.7236 C   0  0  0  0  0  0
   -1.1804    2.1653   -0.0313 N   0  0  0  0  0  0
   -1.4271    3.2791    0.7158 C   0  0  0  0  0  0
   -2.6412    3.6866    0.4827 N   0  0  0  0  0  0
   -3.2265    2.8479   -0.4119 C   0  0  0  0  0  0
   -4.5937    2.9591   -0.9451 C   0  0  0  0  0  0
   -4.7734    3.3611   -2.0780 O   0  0  0  0  0  0
   -5.6467    2.6151   -0.1771 O   0  0  0  0  0  0
   -6.9659    2.7503   -0.7684 C   0  0  0  0  0  0
   -7.0596    1.8668   -2.0140 C   0  0  0  0  0  0
   -8.0262    2.3162    0.2457 C   0  0  0  0  0  0
   -7.2022    4.2104   -1.1598 C   0  0  0  0  0  0
   -3.9559    0.6472   -2.1378 C   0  0  0  0  0  0
   -4.2293   -0.8808   -2.1644 C   0  0  0  0  0  0
   -3.4330   -1.3613   -0.9267 C   0  0  0  0  0  0
    3.4726   -0.2817   -0.2690 H   0  0  0  0  0  0
    3.3366    2.1627   -0.0452 H   0  0  0  0  0  0
    1.1525    3.2733    0.0714 H   0  0  0  0  0  0
    3.4288   -3.6761   -0.5799 H   0  0  0  0  0  0
    3.6737   -2.0815   -1.3321 H   0  0  0  0  0  0
    3.6982   -2.2427    0.4404 H   0  0  0  0  0  0
   -1.8081    0.7932   -2.4951 H   0  0  0  0  0  0
   -0.7276    3.7478    1.3922 H   0  0  0  0  0  0
   -6.8913    0.8266   -1.7352 H   0  0  0  0  0  0
   -8.0499    1.9683   -2.4579 H   0  0  0  0  0  0
   -6.3042    2.1761   -2.7364 H   0  0  0  0  0  0
   -7.9595    2.9456    1.1331 H   0  0  0  0  0  0
   -9.0166    2.4177   -0.1982 H   0  0  0  0  0  0
   -7.8579    1.2760    0.5245 H   0  0  0  0  0  0
   -6.4468    4.5197   -1.8822 H   0  0  0  0  0  0
   -8.1925    4.3119   -1.6036 H   0  0  0  0  0  0
   -7.1355    4.8398   -0.2724 H   0  0  0  0  0  0
   -4.6218    1.1472   -1.4346 H   0  0  0  0  0  0
   -4.0532    1.0750   -3.1356 H   0  0  0  0  0  0
   -5.2930   -1.0893   -2.0496 H   0  0  0  0  0  0
   -3.8409   -1.3314   -3.0777 H   0  0  0  0  0  0
   -3.1507   -2.4077   -1.0422 H   0  0  0  0  0  0
   -4.0250   -1.2268   -0.0213 H   0  0  0  0  0  0
  1  2  1  0  0  0
  1  6  2  0  0  0
  1 14  1  0  0  0
  2  3  2  0  0  0
  2  9  1  0  0  0
  3  4  1  0  0  0
  3  7  1  0  0  0
  4  5  2  0  0  0
  4 28  1  0  0  0
  5  6  1  0  0  0
  5 29  1  0  0  0
  6 30  1  0  0  0
  7  8  1  0  0  0
  8 31  1  0  0  0
  8 32  1  0  0  0
  8 33  1  0  0  0
  9 10  2  0  0  0
  9 11  1  0  0  0
 11 12  1  0  0  0
 11 27  1  0  0  0
 12 13  1  0  0  0
 12 25  1  0  0  0
 12 34  1  0  0  0
 13 14  1  0  0  0
 13 17  2  0  0  0
 14 15  1  0  0  0
 15 16  2  0  0  0
 15 35  1  0  0  0
 16 17  1  0  0  0
 17 18  1  0  0  0
 18 19  2  0  0  0
 18 20  1  0  0  0
 20 21  1  0  0  0
 21 22  1  0  0  0
 21 23  1  0  0  0
 21 24  1  0  0  0
 22 36  1  0  0  0
 22 37  1  0  0  0
 22 38  1  0  0  0
 23 39  1  0  0  0
 23 40  1  0  0  0
 23 41  1  0  0  0
 24 42  1  0  0  0
 24 43  1  0  0  0
 24 44  1  0  0  0
 25 26  1  0  0  0
 25 45  1  0  0  0
 25 46  1  0  0  0
 26 27  1  0  0  0
 26 47  1  0  0  0
 26 48  1  0  0  0
 27 49  1  0  0  0
 27 50  1  0  0  0
M  END
>  <Activity>
8.46852

>  <set>
1

>  <Min_dist>
999.9

>  <Avg_dist>
999.9

$$$$
RO16-6654
 Wcorina  11170919283D 1   1.00000     0.00000              
CORINA evaluation license 3.46 0067  05.08.2008
 50 54  0  0  0  0  0  0  0  0999 V2000
    0.0214    1.4547   -0.0746 C   0  0  0  0  0  0
    0.0802    0.0652   -0.1831 C   0  0  0  0  0  0
    1.3374   -0.5611   -0.2524 C   0  0  0  0  0  0
    2.4938    0.1850   -0.2046 C   0  0  0  0  0  0
    2.4275    1.5625   -0.0866 C   0  0  0  0  0  0
    1.2024    2.1924   -0.0227 C   0  0  0  0  0  0
    1.4322   -2.2883   -0.3989 Cl  0  0  0  0  0  0
   -1.1074   -0.7962   -0.2165 C   0  0  0  0  0  0
   -1.0600   -1.8455    0.3959 O   0  0  0  0  0  0
   -2.2377   -0.5110   -0.8709 N   0  0  0  0  0  0
   -2.4994    0.7135   -1.6465 C   0  0  0  0  0  0
   -2.3161    1.8860   -0.7216 C   0  0  0  0  0  0
   -1.1805    2.1635   -0.0298 N   0  0  0  0  0  0
   -1.4246    3.2806    0.7134 C   0  0  0  0  0  0
   -2.6374    3.6906    0.4782 N   0  0  0  0  0  0
   -3.2245    2.8503   -0.4139 C   0  0  0  0  0  0
   -4.5910    2.9634   -0.9484 C   0  0  0  0  0  0
   -4.7691    3.3660   -2.0814 O   0  0  0  0  0  0
   -5.6452    2.6205   -0.1816 O   0  0  0  0  0  0
   -6.9637    2.7576   -0.7741 C   0  0  0  0  0  0
   -7.9048    1.7125   -0.1716 C   0  0  0  0  0  0
   -9.2941    1.8570   -0.7959 C   0  0  0  0  0  0
   -9.8383    3.2581   -0.5105 C   0  0  0  0  0  0
   -8.8972    4.3033   -1.1130 C   0  0  0  0  0  0
   -7.5079    4.1588   -0.4887 C   0  0  0  0  0  0
   -3.9597    0.6461   -2.1319 C   0  0  0  0  0  0
   -4.2385   -0.8809   -2.1522 C   0  0  0  0  0  0
   -3.4442   -1.3592   -0.9124 C   0  0  0  0  0  0
    3.4544   -0.3056   -0.2588 H   0  0  0  0  0  0
    3.3361    2.1447   -0.0450 H   0  0  0  0  0  0
    1.1578    3.2675    0.0691 H   0  0  0  0  0  0
   -1.8111    0.7837   -2.4888 H   0  0  0  0  0  0
   -0.7243    3.7495    1.3888 H   0  0  0  0  0  0
   -6.8953    2.6069   -1.8515 H   0  0  0  0  0  0
   -7.5171    0.7143   -0.3750 H   0  0  0  0  0  0
   -7.9731    1.8632    0.9058 H   0  0  0  0  0  0
   -9.2257    1.7062   -1.8733 H   0  0  0  0  0  0
   -9.9645    1.1124   -0.3667 H   0  0  0  0  0  0
  -10.8281    3.3611   -0.9553 H   0  0  0  0  0  0
   -9.9066    3.4088    0.5669 H   0  0  0  0  0  0
   -8.8289    4.1525   -2.1904 H   0  0  0  0  0  0
   -9.2849    5.3015   -0.9096 H   0  0  0  0  0  0
   -7.5763    4.3095    0.5887 H   0  0  0  0  0  0
   -6.8375    4.9034   -0.9179 H   0  0  0  0  0  0
   -4.6241    1.1515   -1.4310 H   0  0  0  0  0  0
   -4.0551    1.0702   -3.1315 H   0  0  0  0  0  0
   -5.3029   -1.0852   -2.0368 H   0  0  0  0  0  0
   -3.8515   -1.3365   -3.0637 H   0  0  0  0  0  0
   -3.1655   -2.4071   -1.0236 H   0  0  0  0  0  0
   -4.0358   -1.2189   -0.0077 H   0  0  0  0  0  0
  1  2  1  0  0  0
  1  6  2  0  0  0
  1 13  1  0  0  0
  2  3  2  0  0  0
  2  8  1  0  0  0
  3  4  1  0  0  0
  3  7  1  0  0  0
  4  5  2  0  0  0
  4 29  1  0  0  0
  5  6  1  0  0  0
  5 30  1  0  0  0
  6 31  1  0  0  0
  8  9  2  0  0  0
  8 10  1  0  0  0
 10 11  1  0  0  0
 10 28  1  0  0  0
 11 12  1  0  0  0
 11 26  1  0  0  0
 11 32  1  0  0  0
 12 13  1  0  0  0
 12 16  2  0  0  0
 13 14  1  0  0  0
 14 15  2  0  0  0
 14 33  1  0  0  0
 15 16  1  0  0  0
 16 17  1  0  0  0
 17 18  2  0  0  0
 17 19  1  0  0  0
 19 20  1  0  0  0
 20 21  1  0  0  0
 20 25  1  0  0  0
 20 34  1  0  0  0
 21 22  1  0  0  0
 21 35  1  0  0  0
 21 36  1  0  0  0
 22 23  1  0  0  0
 22 37  1  0  0  0
 22 38  1  0  0  0
 23 24  1  0  0  0
 23 39  1  0  0  0
 23 40  1  0  0  0
 24 25  1  0  0  0
 24 41  1  0  0  0
 24 42  1  0  0  0
 25 43  1  0  0  0
 25 44  1  0  0  0
 26 27  1  0  0  0
 26 45  1  0  0  0
 26 46  1  0  0  0
 27 28  1  0  0  0
 27 47  1  0  0  0
 27 48  1  0  0  0
 28 49  1  0  0  0
 28 50  1  0  0  0
M  END
>  <Activity>
8.39794

>  <set>
1

>  <Min_dist>
999.9

>  <Avg_dist>
999.9

$$$$
RO17-1302
 Wcorina  11170919283D 1   1.00000     0.00000              
CORINA evaluation license 3.46 0067  05.08.2008
 44 48  0  0  0  0  0  0  0  0999 V2000
    0.0752    1.7466   -0.2105 C   0  0  0  0  0  0
    0.2109    0.4237   -0.6317 C   0  0  0  0  0  0
    1.5011   -0.1058   -0.8124 C   0  0  0  0  0  0
    2.6145    0.6670   -0.5686 C   0  0  0  0  0  0
    2.4718    1.9756   -0.1411 C   0  0  0  0  0  0
    1.2135    2.5113    0.0364 C   0  0  0  0  0  0
    1.6916   -1.7466   -1.3464 Cl  0  0  0  0  0  0
   -0.9275   -0.4659   -0.8890 C   0  0  0  0  0  0
   -0.8300   -1.6239   -0.5312 O   0  0  0  0  0  0
   -2.0641   -0.0959   -1.4876 N   0  0  0  0  0  0
   -2.3832    1.2590   -1.9693 C   0  0  0  0  0  0
   -2.2748    2.1962   -0.7971 C   0  0  0  0  0  0
   -1.1640    2.3647   -0.0336 N   0  0  0  0  0  0
   -1.4772    3.2680    0.9390 C   0  0  0  0  0  0
   -2.7078    3.6593    0.7749 N   0  0  0  0  0  0
   -3.2379    3.0173   -0.2991 C   0  0  0  0  0  0
   -4.6025    3.1802   -0.8255 C   0  0  0  0  0  0
   -4.7894    3.8197   -1.8422 O   0  0  0  0  0  0
   -5.6452    2.6203   -0.1800 O   0  0  0  0  0  0
   -6.8827    2.8462   -0.6946 C   0  0  0  0  0  0
   -7.3037    2.1548   -1.8213 C   0  0  0  0  0  0
   -8.5619    2.3863   -2.3423 C   0  0  0  0  0  0
   -9.4016    3.3062   -1.7419 C   0  0  0  0  0  0
   -8.9845    3.9966   -0.6189 C   0  0  0  0  0  0
   -7.7293    3.7646   -0.0906 C   0  0  0  0  0  0
   -3.8319    1.2311   -2.4917 C   0  0  0  0  0  0
   -4.0268   -0.2628   -2.8666 C   0  0  0  0  0  0
   -3.2219   -0.9717   -1.7502 C   0  0  0  0  0  0
    3.6009    0.2510   -0.7109 H   0  0  0  0  0  0
    3.3468    2.5780    0.0535 H   0  0  0  0  0  0
    1.1094    3.5332    0.3701 H   0  0  0  0  0  0
   -1.6901    1.5551   -2.7568 H   0  0  0  0  0  0
   -0.8114    3.6042    1.7201 H   0  0  0  0  0  0
   -6.6480    1.4364   -2.2909 H   0  0  0  0  0  0
   -8.8899    1.8486   -3.2196 H   0  0  0  0  0  0
  -10.3848    3.4860   -2.1510 H   0  0  0  0  0  0
   -9.6422    4.7146   -0.1517 H   0  0  0  0  0  0
   -7.4057    4.3008    0.7892 H   0  0  0  0  0  0
   -4.5309    1.5282   -1.7099 H   0  0  0  0  0  0
   -3.9388    1.8675   -3.3701 H   0  0  0  0  0  0
   -5.0797   -0.5415   -2.8261 H   0  0  0  0  0  0
   -3.6050   -0.4773   -3.8485 H   0  0  0  0  0  0
   -2.8852   -1.9508   -2.0909 H   0  0  0  0  0  0
   -3.8306   -1.0725   -0.8516 H   0  0  0  0  0  0
  1  2  1  0  0  0
  1  6  2  0  0  0
  1 13  1  0  0  0
  2  3  2  0  0  0
  2  8  1  0  0  0
  3  4  1  0  0  0
  3  7  1  0  0  0
  4  5  2  0  0  0
  4 29  1  0  0  0
  5  6  1  0  0  0
  5 30  1  0  0  0
  6 31  1  0  0  0
  8  9  2  0  0  0
  8 10  1  0  0  0
 10 11  1  0  0  0
 10 28  1  0  0  0
 11 12  1  0  0  0
 11 26  1  0  0  0
 11 32  1  0  0  0
 12 13  1  0  0  0
 12 16  2  0  0  0
 13 14  1  0  0  0
 14 15  2  0  0  0
 14 33  1  0  0  0
 15 16  1  0  0  0
 16 17  1  0  0  0
 17 18  2  0  0  0
 17 19  1  0  0  0
 19 20  1  0  0  0
 20 21  1  0  0  0
 20 25  2  0  0  0
 21 22  2  0  0  0
 21 34  1  0  0  0
 22 23  1  0  0  0
 22 35  1  0  0  0
 23 24  2  0  0  0
 23 36  1  0  0  0
 24 25  1  0  0  0
 24 37  1  0  0  0
 25 38  1  0  0  0
 26 27  1  0  0  0
 26 39  1  0  0  0
 26 40  1  0  0  0
 27 28  1  0  0  0
 27 41  1  0  0  0
 27 42  1  0  0  0
 28 43  1  0  0  0
 28 44  1  0  0  0
M  END
>  <Activity>
8.27572

>  <set>
1

>  <Min_dist>
999.9

>  <Avg_dist>
999.9

$$$$
RO16-8912
 Wcorina  11170919283D 1   1.00000     0.00000              
CORINA evaluation license 3.46 0067  05.08.2008
 46 49  0  0  0  0  0  0  0  0999 V2000
    0.0234    1.4586   -0.0790 C   0  0  0  0  0  0
    0.0843    0.0693   -0.1929 C   0  0  0  0  0  0
    1.3436   -0.5551   -0.2641 C   0  0  0  0  0  0
    2.4997    0.1946   -0.2129 C   0  0  0  0  0  0
    2.4296    1.5708   -0.0898 C   0  0  0  0  0  0
    1.2028    2.1978   -0.0239 C   0  0  0  0  0  0
    1.4203   -1.8986   -0.3831 F   0  0  0  0  0  0
   -1.1012   -0.7935   -0.2302 C   0  0  0  0  0  0
   -1.0524   -1.8451    0.3783 O   0  0  0  0  0  0
   -2.2318   -0.5079   -0.8840 N   0  0  0  0  0  0
   -2.4955    0.7194   -1.6547 C   0  0  0  0  0  0
   -2.3147    1.8885   -0.7249 C   0  0  0  0  0  0
   -1.1798    2.1652   -0.0317 N   0  0  0  0  0  0
   -1.4260    3.2791    0.7157 C   0  0  0  0  0  0
   -2.6395    3.6877    0.4820 N   0  0  0  0  0  0
   -3.2249    2.8498   -0.4135 C   0  0  0  0  0  0
   -4.5917    2.9623   -0.9477 C   0  0  0  0  0  0
   -4.7701    3.3650   -2.0805 O   0  0  0  0  0  0
   -5.6455    2.6189   -0.1806 O   0  0  0  0  0  0
   -6.9642    2.7555   -0.7728 C   0  0  0  0  0  0
   -7.0576    1.8727   -2.0189 C   0  0  0  0  0  0
   -8.0256    2.3218    0.2403 C   0  0  0  0  0  0
   -7.1989    4.2160   -1.1637 C   0  0  0  0  0  0
   -3.9554    0.6512   -2.1410 C   0  0  0  0  0  0
   -4.2310   -0.8764   -2.1682 C   0  0  0  0  0  0
   -3.4363   -1.3585   -0.9301 C   0  0  0  0  0  0
    3.4615   -0.2934   -0.2686 H   0  0  0  0  0  0
    3.3369    2.1550   -0.0456 H   0  0  0  0  0  0
    1.1561    3.2725    0.0721 H   0  0  0  0  0  0
   -1.8071    0.7943   -2.4964 H   0  0  0  0  0  0
   -0.7266    3.7467    1.3928 H   0  0  0  0  0  0
   -6.8904    0.8322   -1.7404 H   0  0  0  0  0  0
   -8.0476    1.9753   -2.4634 H   0  0  0  0  0  0
   -6.3015    2.1817   -2.7406 H   0  0  0  0  0  0
   -7.9590    2.9508    1.1280 H   0  0  0  0  0  0
   -9.0155    2.4244   -0.2043 H   0  0  0  0  0  0
   -7.8584    1.2814    0.5187 H   0  0  0  0  0  0
   -6.4427    4.5250   -1.8854 H   0  0  0  0  0  0
   -8.1888    4.3186   -1.6082 H   0  0  0  0  0  0
   -7.1323    4.8450   -0.2759 H   0  0  0  0  0  0
   -4.6211    1.1520   -1.4381 H   0  0  0  0  0  0
   -4.0513    1.0795   -3.1387 H   0  0  0  0  0  0
   -5.2951   -1.0834   -2.0542 H   0  0  0  0  0  0
   -3.8425   -1.3272   -3.0814 H   0  0  0  0  0  0
   -3.1553   -2.4052   -1.0458 H   0  0  0  0  0  0
   -4.0287   -1.2236   -0.0251 H   0  0  0  0  0  0
  1  2  1  0  0  0
  1  6  2  0  0  0
  1 13  1  0  0  0
  2  3  2  0  0  0
  2  8  1  0  0  0
  3  4  1  0  0  0
  3  7  1  0  0  0
  4  5  2  0  0  0
  4 27  1  0  0  0
  5  6  1  0  0  0
  5 28  1  0  0  0
  6 29  1  0  0  0
  8  9  2  0  0  0
  8 10  1  0  0  0
 10 11  1  0  0  0
 10 26  1  0  0  0
 11 12  1  0  0  0
 11 24  1  0  0  0
 11 30  1  0  0  0
 12 13  1  0  0  0
 12 16  2  0  0  0
 13 14  1  0  0  0
 14 15  2  0  0  0
 14 31  1  0  0  0
 15 16  1  0  0  0
 16 17  1  0  0  0
 17 18  2  0  0  0
 17 19  1  0  0  0
 19 20  1  0  0  0
 20 21  1  0  0  0
 20 22  1  0  0  0
 20 23  1  0  0  0
 21 32  1  0  0  0
 21 33  1  0  0  0
 21 34  1  0  0  0
 22 35  1  0  0  0
 22 36  1  0  0  0
 22 37  1  0  0  0
 23 38  1  0  0  0
 23 39  1  0  0  0
 23 40  1  0  0  0
 24 25  1  0  0  0
 24 41  1  0  0  0
 24 42  1  0  0  0
 25 26  1  0  0  0
 25 43  1  0  0  0
 25 44  1  0  0  0
 26 45  1  0  0  0
 26 46  1  0  0  0
M  END
>  <Activity>
8.20761

>  <set>
1

>  <Min_dist>
999.9

>  <Avg_dist>
999.9

$$$$
RO16-7082
 Wcorina  11170919283D 1   1.00000     0.00000              
CORINA evaluation license 3.46 0067  05.08.2008
 46 49  0  0  0  0  0  0  0  0999 V2000
    0.0214    1.4546   -0.0745 C   0  0  0  0  0  0
    0.0802    0.0652   -0.1830 C   0  0  0  0  0  0
    1.3373   -0.5611   -0.2523 C   0  0  0  0  0  0
    2.4937    0.1850   -0.2045 C   0  0  0  0  0  0
    2.4274    1.5624   -0.0866 C   0  0  0  0  0  0
    1.2024    2.1923   -0.0227 C   0  0  0  0  0  0
    1.4321   -2.2883   -0.3987 Cl  0  0  0  0  0  0
   -1.1075   -0.7962   -0.2164 C   0  0  0  0  0  0
   -1.0601   -1.8455    0.3961 O   0  0  0  0  0  0
   -2.2378   -0.5111   -0.8707 N   0  0  0  0  0  0
   -2.4994    0.7134   -1.6464 C   0  0  0  0  0  0
   -2.3162    1.8860   -0.7215 C   0  0  0  0  0  0
   -1.1806    2.1635   -0.0298 N   0  0  0  0  0  0
   -1.4246    3.2806    0.7134 C   0  0  0  0  0  0
   -2.6374    3.6906    0.4782 N   0  0  0  0  0  0
   -3.2245    2.8503   -0.4139 C   0  0  0  0  0  0
   -4.5910    2.9634   -0.9484 C   0  0  0  0  0  0
   -4.7691    3.3660   -2.0814 O   0  0  0  0  0  0
   -5.6452    2.6205   -0.1816 O   0  0  0  0  0  0
   -6.9637    2.7576   -0.7741 C   0  0  0  0  0  0
   -8.0255    2.3245    0.2387 C   0  0  0  0  0  0
   -8.0154    3.2843    1.4302 C   0  0  0  0  0  0
   -9.4038    2.3500   -0.4250 C   0  0  0  0  0  0
   -3.9597    0.6461   -2.1318 C   0  0  0  0  0  0
   -4.2385   -0.8810   -2.1521 C   0  0  0  0  0  0
   -3.4442   -1.3592   -0.9123 C   0  0  0  0  0  0
    3.4543   -0.3057   -0.2587 H   0  0  0  0  0  0
    3.3361    2.1446   -0.0450 H   0  0  0  0  0  0
    1.1579    3.2675    0.0691 H   0  0  0  0  0  0
   -1.8112    0.7836   -2.4887 H   0  0  0  0  0  0
   -0.7243    3.7496    1.3888 H   0  0  0  0  0  0
   -7.1304    3.7981   -1.0528 H   0  0  0  0  0  0
   -7.0303    2.1286   -1.6618 H   0  0  0  0  0  0
   -7.8073    1.3140    0.5843 H   0  0  0  0  0  0
   -7.0335    3.2662    1.9030 H   0  0  0  0  0  0
   -8.2336    4.2948    1.0846 H   0  0  0  0  0  0
   -8.7719    2.9758    2.1518 H   0  0  0  0  0  0
   -9.4111    1.6662   -1.2738 H   0  0  0  0  0  0
  -10.1603    2.0414    0.2966 H   0  0  0  0  0  0
   -9.6221    3.3604   -0.7705 H   0  0  0  0  0  0
   -4.6241    1.1514   -1.4309 H   0  0  0  0  0  0
   -4.0551    1.0701   -3.1314 H   0  0  0  0  0  0
   -5.3030   -1.0852   -2.0367 H   0  0  0  0  0  0
   -3.8516   -1.3366   -3.0635 H   0  0  0  0  0  0
   -3.1656   -2.4071   -1.0234 H   0  0  0  0  0  0
   -4.0358   -1.2189   -0.0076 H   0  0  0  0  0  0
  1  2  1  0  0  0
  1  6  2  0  0  0
  1 13  1  0  0  0
  2  3  2  0  0  0
  2  8  1  0  0  0
  3  4  1  0  0  0
  3  7  1  0  0  0
  4  5  2  0  0  0
  4 27  1  0  0  0
  5  6  1  0  0  0
  5 28  1  0  0  0
  6 29  1  0  0  0
  8  9  2  0  0  0
  8 10  1  0  0  0
 10 11  1  0  0  0
 10 26  1  0  0  0
 11 12  1  0  0  0
 11 24  1  0  0  0
 11 30  1  0  0  0
 12 13  1  0  0  0
 12 16  2  0  0  0
 13 14  1  0  0  0
 14 15  2  0  0  0
 14 31  1  0  0  0
 15 16  1  0  0  0
 16 17  1  0  0  0
 17 18  2  0  0  0
 17 19  1  0  0  0
 19 20  1  0  0  0
 20 21  1  0  0  0
 20 32  1  0  0  0
 20 33  1  0  0  0
 21 22  1  0  0  0
 21 23  1  0  0  0
 21 34  1  0  0  0
 22 35  1  0  0  0
 22 36  1  0  0  0
 22 37  1  0  0  0
 23 38  1  0  0  0
 23 39  1  0  0  0
 23 40  1  0  0  0
 24 25  1  0  0  0
 24 41  1  0  0  0
 24 42  1  0  0  0
 25 26  1  0  0  0
 25 43  1  0  0  0
 25 44  1  0  0  0
 26 45  1  0  0  0
 26 46  1  0  0  0
M  END
>  <Activity>
8.20066

>  <set>
1

>  <Min_dist>
999.9

>  <Avg_dist>
999.9

$$$$
RO14-5974
 Wcorina  11170919283D 1   1.00000     0.00000              
CORINA evaluation license 3.46 0067  05.08.2008
 40 43  0  0  0  0  0  0  0  0999 V2000
    0.0214    1.4544   -0.0745 C   0  0  0  0  0  0
    0.0802    0.0652   -0.1829 C   0  0  0  0  0  0
    1.3361   -0.5607   -0.2525 C   0  0  0  0  0  0
    2.4917    0.1834   -0.2052 C   0  0  0  0  0  0
    2.4269    1.5617   -0.0877 C   0  0  0  0  0  0
    1.2027    2.1922   -0.0227 C   0  0  0  0  0  0
   -1.1081   -0.7965   -0.2165 C   0  0  0  0  0  0
   -1.0611   -1.8457    0.3960 O   0  0  0  0  0  0
   -2.2382   -0.5112   -0.8712 N   0  0  0  0  0  0
   -2.4996    0.7136   -1.6466 C   0  0  0  0  0  0
   -2.3165    1.8859   -0.7215 C   0  0  0  0  0  0
   -1.1804    2.1634   -0.0295 N   0  0  0  0  0  0
   -1.4243    3.2804    0.7139 C   0  0  0  0  0  0
   -2.6371    3.6906    0.4789 N   0  0  0  0  0  0
   -3.2249    2.8502   -0.4139 C   0  0  0  0  0  0
   -4.5913    2.9634   -0.9488 C   0  0  0  0  0  0
   -4.7690    3.3662   -2.0818 O   0  0  0  0  0  0
   -5.6457    2.6204   -0.1823 O   0  0  0  0  0  0
   -6.9640    2.7576   -0.7752 C   0  0  0  0  0  0
   -8.0261    2.3243    0.2373 C   0  0  0  0  0  0
   -3.9597    0.6464   -2.1325 C   0  0  0  0  0  0
   -4.2387   -0.8806   -2.1531 C   0  0  0  0  0  0
   -3.4448   -1.3592   -0.9131 C   0  0  0  0  0  0
    1.3945   -1.6353   -0.3435 H   0  0  0  0  0  0
    3.4517   -0.3083   -0.2594 H   0  0  0  0  0  0
    3.3362    2.1431   -0.0469 H   0  0  0  0  0  0
    1.1587    3.2673    0.0692 H   0  0  0  0  0  0
   -1.8111    0.7839   -2.4887 H   0  0  0  0  0  0
   -0.7240    3.7489    1.3895 H   0  0  0  0  0  0
   -7.1306    3.7981   -1.0537 H   0  0  0  0  0  0
   -7.0304    2.1287   -1.6630 H   0  0  0  0  0  0
   -9.0158    2.4273   -0.2078 H   0  0  0  0  0  0
   -7.8595    1.2838    0.5158 H   0  0  0  0  0  0
   -7.9597    2.9532    1.1251 H   0  0  0  0  0  0
   -4.6243    1.1517   -1.4317 H   0  0  0  0  0  0
   -4.0548    1.0706   -3.1320 H   0  0  0  0  0  0
   -5.3032   -1.0848   -2.0381 H   0  0  0  0  0  0
   -3.8514   -1.3362   -3.0645 H   0  0  0  0  0  0
   -3.1662   -2.4071   -1.0244 H   0  0  0  0  0  0
   -4.0366   -1.2189   -0.0086 H   0  0  0  0  0  0
  1  2  1  0  0  0
  1  6  2  0  0  0
  1 12  1  0  0  0
  2  3  2  0  0  0
  2  7  1  0  0  0
  3  4  1  0  0  0
  3 24  1  0  0  0
  4  5  2  0  0  0
  4 25  1  0  0  0
  5  6  1  0  0  0
  5 26  1  0  0  0
  6 27  1  0  0  0
  7  8  2  0  0  0
  7  9  1  0  0  0
  9 10  1  0  0  0
  9 23  1  0  0  0
 10 11  1  0  0  0
 10 21  1  0  0  0
 10 28  1  0  0  0
 11 12  1  0  0  0
 11 15  2  0  0  0
 12 13  1  0  0  0
 13 14  2  0  0  0
 13 29  1  0  0  0
 14 15  1  0  0  0
 15 16  1  0  0  0
 16 17  2  0  0  0
 16 18  1  0  0  0
 18 19  1  0  0  0
 19 20  1  0  0  0
 19 30  1  0  0  0
 19 31  1  0  0  0
 20 32  1  0  0  0
 20 33  1  0  0  0
 20 34  1  0  0  0
 21 22  1  0  0  0
 21 35  1  0  0  0
 21 36  1  0  0  0
 22 23  1  0  0  0
 22 37  1  0  0  0
 22 38  1  0  0  0
 23 39  1  0  0  0
 23 40  1  0  0  0
M  END
>  <Activity>
8.19382

>  <set>
1

>  <Min_dist>
999.9

>  <Avg_dist>
999.9

$$$$
RO16-4261
 Wcorina  11170919283D 1   1.00000     0.00000              
CORINA evaluation license 3.46 0067  05.08.2008
 46 49  0  0  0  0  0  0  0  0999 V2000
    0.0233    1.4577   -0.0789 C   0  0  0  0  0  0
    0.0841    0.0691   -0.1925 C   0  0  0  0  0  0
    1.3406   -0.5552   -0.2640 C   0  0  0  0  0  0
    2.4970    0.1914   -0.2131 C   0  0  0  0  0  0
    2.4288    1.5710   -0.0903 C   0  0  0  0  0  0
    1.2030    2.1978   -0.0239 C   0  0  0  0  0  0
    3.6991   -0.4212   -0.2825 F   0  0  0  0  0  0
   -1.1031   -0.7942   -0.2295 C   0  0  0  0  0  0
   -1.0547   -1.8454    0.3793 O   0  0  0  0  0  0
   -2.2335   -0.5082   -0.8834 N   0  0  0  0  0  0
   -2.4966    0.7189   -1.6544 C   0  0  0  0  0  0
   -2.3156    1.8882   -0.7248 C   0  0  0  0  0  0
   -1.1803    2.1648   -0.0316 N   0  0  0  0  0  0
   -1.4260    3.2786    0.7158 C   0  0  0  0  0  0
   -2.6395    3.6878    0.4821 N   0  0  0  0  0  0
   -3.2258    2.8498   -0.4139 C   0  0  0  0  0  0
   -4.5925    2.9623   -0.9481 C   0  0  0  0  0  0
   -4.7710    3.3645   -2.0811 O   0  0  0  0  0  0
   -5.6463    2.6193   -0.1808 O   0  0  0  0  0  0
   -6.9650    2.7558   -0.7730 C   0  0  0  0  0  0
   -7.0586    1.8724   -2.0187 C   0  0  0  0  0  0
   -8.0264    2.3227    0.2403 C   0  0  0  0  0  0
   -7.1996    4.2161   -1.1646 C   0  0  0  0  0  0
   -3.9565    0.6512   -2.1408 C   0  0  0  0  0  0
   -4.2330   -0.8762   -2.1672 C   0  0  0  0  0  0
   -3.4387   -1.3580   -0.9287 C   0  0  0  0  0  0
    1.4003   -1.6294   -0.3593 H   0  0  0  0  0  0
    3.3366    2.1545   -0.0467 H   0  0  0  0  0  0
    1.1563    3.2725    0.0717 H   0  0  0  0  0  0
   -1.8080    0.7935   -2.4961 H   0  0  0  0  0  0
   -0.7265    3.7458    1.3931 H   0  0  0  0  0  0
   -6.8915    0.8321   -1.7397 H   0  0  0  0  0  0
   -8.0486    1.9749   -2.4633 H   0  0  0  0  0  0
   -6.3025    2.1810   -2.7406 H   0  0  0  0  0  0
   -7.9598    2.9521    1.1277 H   0  0  0  0  0  0
   -9.0164    2.4252   -0.2043 H   0  0  0  0  0  0
   -7.8593    1.2824    0.5192 H   0  0  0  0  0  0
   -6.4434    4.5247   -1.8865 H   0  0  0  0  0  0
   -8.1895    4.3186   -1.6091 H   0  0  0  0  0  0
   -7.1329    4.8455   -0.2771 H   0  0  0  0  0  0
   -4.6220    1.1529   -1.4383 H   0  0  0  0  0  0
   -4.0520    1.0790   -3.1388 H   0  0  0  0  0  0
   -5.2972   -1.0825   -2.0531 H   0  0  0  0  0  0
   -3.8448   -1.3277   -3.0801 H   0  0  0  0  0  0
   -3.1584   -2.4050   -1.0437 H   0  0  0  0  0  0
   -4.0309   -1.2220   -0.0238 H   0  0  0  0  0  0
  1  2  1  0  0  0
  1  6  2  0  0  0
  1 13  1  0  0  0
  2  3  2  0  0  0
  2  8  1  0  0  0
  3  4  1  0  0  0
  3 27  1  0  0  0
  4  5  2  0  0  0
  4  7  1  0  0  0
  5  6  1  0  0  0
  5 28  1  0  0  0
  6 29  1  0  0  0
  8  9  2  0  0  0
  8 10  1  0  0  0
 10 11  1  0  0  0
 10 26  1  0  0  0
 11 12  1  0  0  0
 11 24  1  0  0  0
 11 30  1  0  0  0
 12 13  1  0  0  0
 12 16  2  0  0  0
 13 14  1  0  0  0
 14 15  2  0  0  0
 14 31  1  0  0  0
 15 16  1  0  0  0
 16 17  1  0  0  0
 17 18  2  0  0  0
 17 19  1  0  0  0
 19 20  1  0  0  0
 20 21  1  0  0  0
 20 22  1  0  0  0
 20 23  1  0  0  0
 21 32  1  0  0  0
 21 33  1  0  0  0
 21 34  1  0  0  0
 22 35  1  0  0  0
 22 36  1  0  0  0
 22 37  1  0  0  0
 23 38  1  0  0  0
 23 39  1  0  0  0
 23 40  1  0  0  0
 24 25  1  0  0  0
 24 41  1  0  0  0
 24 42  1  0  0  0
 25 26  1  0  0  0
 25 43  1  0  0  0
 25 44  1  0  0  0
 26 45  1  0  0  0
 26 46  1  0  0  0
M  END
>  <Activity>
8.11351

>  <set>
1

>  <Min_dist>
999.9

>  <Avg_dist>
999.9

$$$$
RO16-6624
 Wcorina  11170919283D 1   1.00000     0.00000              
CORINA evaluation license 3.46 0067  05.08.2008
 52 55  0  0  0  0  0  0  0  0999 V2000
    0.0655    1.4251   -0.1503 C   0  0  0  0  0  0
    0.1899    0.0402   -0.2586 C   0  0  0  0  0  0
    1.4730   -0.5320   -0.2472 C   0  0  0  0  0  0
    2.5905    0.2597   -0.1218 C   0  0  0  0  0  0
    2.4600    1.6334   -0.0048 C   0  0  0  0  0  0
    1.2086    2.2115   -0.0187 C   0  0  0  0  0  0
    1.6260   -2.0259   -0.3729 C   0  0  0  0  0  0
    1.3943   -2.4418   -1.8269 C   0  0  0  0  0  0
   -0.9562   -0.8704   -0.3728 C   0  0  0  0  0  0
   -0.9051   -1.9202    0.2384 O   0  0  0  0  0  0
   -2.0519   -0.6292   -1.0996 N   0  0  0  0  0  0
   -2.3134    0.5879   -1.8870 C   0  0  0  0  0  0
   -2.2412    1.7617   -0.9484 C   0  0  0  0  0  0
   -1.1656    2.0827   -0.1824 N   0  0  0  0  0  0
   -1.5048    3.1842    0.5466 C   0  0  0  0  0  0
   -2.7158    3.5445    0.2334 N   0  0  0  0  0  0
   -3.2077    2.6852   -0.6986 C   0  0  0  0  0  0
   -4.5396    2.7439   -1.3219 C   0  0  0  0  0  0
   -4.6579    3.1321   -2.4676 O   0  0  0  0  0  0
   -5.6284    2.3672   -0.6222 O   0  0  0  0  0  0
   -6.9095    2.4513   -1.3004 C   0  0  0  0  0  0
   -6.8890    1.5572   -2.5419 C   0  0  0  0  0  0
   -8.0187    1.9858   -0.3550 C   0  0  0  0  0  0
   -7.1707    3.8995   -1.7192 C   0  0  0  0  0  0
   -3.7343    0.4622   -2.4681 C   0  0  0  0  0  0
   -3.9465   -1.0750   -2.5115 C   0  0  0  0  0  0
   -3.2162   -1.5268   -1.2233 C   0  0  0  0  0  0
    3.5720   -0.1909   -0.1142 H   0  0  0  0  0  0
    3.3392    2.2522    0.0973 H   0  0  0  0  0  0
    1.1131    3.2833    0.0732 H   0  0  0  0  0  0
    2.6317   -2.3151   -0.0681 H   0  0  0  0  0  0
    0.8959   -2.5211    0.2674 H   0  0  0  0  0  0
    2.1244   -1.9467   -2.4672 H   0  0  0  0  0  0
    1.5049   -3.5224   -1.9178 H   0  0  0  0  0  0
    0.3885   -2.1526   -2.1317 H   0  0  0  0  0  0
   -1.5747    0.6919   -2.6818 H   0  0  0  0  0  0
   -0.8708    3.6780    1.2681 H   0  0  0  0  0  0
   -6.7029    0.5255   -2.2435 H   0  0  0  0  0  0
   -7.8507    1.6204   -3.0510 H   0  0  0  0  0  0
   -6.0988    1.8889   -3.2154 H   0  0  0  0  0  0
   -8.0333    2.6228    0.5295 H   0  0  0  0  0  0
   -8.9804    2.0490   -0.8641 H   0  0  0  0  0  0
   -7.8325    0.9541   -0.0566 H   0  0  0  0  0  0
   -6.3805    4.2311   -2.3928 H   0  0  0  0  0  0
   -8.1324    3.9627   -2.2284 H   0  0  0  0  0  0
   -7.1853    4.5365   -0.8348 H   0  0  0  0  0  0
   -4.4642    0.9351   -1.8111 H   0  0  0  0  0  0
   -3.7815    0.8877   -3.4705 H   0  0  0  0  0  0
   -5.0067   -1.3244   -2.4673 H   0  0  0  0  0  0
   -3.4814   -1.5087   -3.3967 H   0  0  0  0  0  0
   -2.8868   -2.5615   -1.3190 H   0  0  0  0  0  0
   -3.8715   -1.4167   -0.3593 H   0  0  0  0  0  0
  1  2  1  0  0  0
  1  6  2  0  0  0
  1 14  1  0  0  0
  2  3  2  0  0  0
  2  9  1  0  0  0
  3  4  1  0  0  0
  3  7  1  0  0  0
  4  5  2  0  0  0
  4 28  1  0  0  0
  5  6  1  0  0  0
  5 29  1  0  0  0
  6 30  1  0  0  0
  7  8  1  0  0  0
  7 31  1  0  0  0
  7 32  1  0  0  0
  8 33  1  0  0  0
  8 34  1  0  0  0
  8 35  1  0  0  0
  9 10  2  0  0  0
  9 11  1  0  0  0
 11 12  1  0  0  0
 11 27  1  0  0  0
 12 13  1  0  0  0
 12 25  1  0  0  0
 12 36  1  0  0  0
 13 14  1  0  0  0
 13 17  2  0  0  0
 14 15  1  0  0  0
 15 16  2  0  0  0
 15 37  1  0  0  0
 16 17  1  0  0  0
 17 18  1  0  0  0
 18 19  2  0  0  0
 18 20  1  0  0  0
 20 21  1  0  0  0
 21 22  1  0  0  0
 21 23  1  0  0  0
 21 24  1  0  0  0
 22 38  1  0  0  0
 22 39  1  0  0  0
 22 40  1  0  0  0
 23 41  1  0  0  0
 23 42  1  0  0  0
 23 43  1  0  0  0
 24 44  1  0  0  0
 24 45  1  0  0  0
 24 46  1  0  0  0
 25 26  1  0  0  0
 25 47  1  0  0  0
 25 48  1  0  0  0
 26 27  1  0  0  0
 26 49  1  0  0  0
 26 50  1  0  0  0
 27 51  1  0  0  0
 27 52  1  0  0  0
M  END
>  <Activity>
8

>  <set>
1

>  <Min_dist>
999.9

>  <Avg_dist>
999.9

$$$$
RO16-3607
 Wcorina  11170919283D 1   1.00000     0.00000              
CORINA evaluation license 3.46 0067  05.08.2008
 50 53  0  0  0  0  0  0  0  0999 V2000
    0.0233    1.4590   -0.0789 C   0  0  0  0  0  0
    0.0843    0.0693   -0.1928 C   0  0  0  0  0  0
    1.3466   -0.5557   -0.2644 C   0  0  0  0  0  0
    2.5044    0.1985   -0.2133 C   0  0  0  0  0  0
    2.4307    1.5730   -0.0903 C   0  0  0  0  0  0
    1.2020    2.1982   -0.0240 C   0  0  0  0  0  0
    1.4254   -1.9047   -0.3837 O   0  0  0  0  0  0
    2.7340   -2.4748   -0.4511 C   0  0  0  0  0  0
   -1.0997   -0.7929   -0.2301 C   0  0  0  0  0  0
   -1.0506   -1.8442    0.3793 O   0  0  0  0  0  0
   -2.2301   -0.5085   -0.8845 N   0  0  0  0  0  0
   -2.4948    0.7187   -1.6550 C   0  0  0  0  0  0
   -2.3153    1.8878   -0.7251 C   0  0  0  0  0  0
   -1.1801    2.1653   -0.0318 N   0  0  0  0  0  0
   -1.4267    3.2791    0.7155 C   0  0  0  0  0  0
   -2.6405    3.6871    0.4820 N   0  0  0  0  0  0
   -3.2262    2.8485   -0.4139 C   0  0  0  0  0  0
   -4.5929    2.9601   -0.9483 C   0  0  0  0  0  0
   -4.7715    3.3627   -2.0812 O   0  0  0  0  0  0
   -5.6466    2.6159   -0.1814 O   0  0  0  0  0  0
   -6.9653    2.7516   -0.7738 C   0  0  0  0  0  0
   -7.0580    1.8687   -2.0199 C   0  0  0  0  0  0
   -8.0266    2.3172    0.2391 C   0  0  0  0  0  0
   -7.2010    4.2119   -1.1647 C   0  0  0  0  0  0
   -3.9545    0.6491   -2.1417 C   0  0  0  0  0  0
   -4.2286   -0.8787   -2.1695 C   0  0  0  0  0  0
   -3.4338   -1.3603   -0.9312 C   0  0  0  0  0  0
    3.4674   -0.2871   -0.2692 H   0  0  0  0  0  0
    3.3366    2.1594   -0.0465 H   0  0  0  0  0  0
    1.1542    3.2729    0.0721 H   0  0  0  0  0  0
    2.6542   -3.5578   -0.5450 H   0  0  0  0  0  0
    3.2612   -2.0730   -1.3164 H   0  0  0  0  0  0
    3.2849   -2.2283    0.4566 H   0  0  0  0  0  0
   -1.8063    0.7944   -2.4966 H   0  0  0  0  0  0
   -0.7274    3.7471    1.3926 H   0  0  0  0  0  0
   -6.8901    0.8284   -1.7414 H   0  0  0  0  0  0
   -8.0479    1.9706   -2.4646 H   0  0  0  0  0  0
   -6.3019    2.1782   -2.7415 H   0  0  0  0  0  0
   -7.9606    2.9462    1.1269 H   0  0  0  0  0  0
   -9.0165    2.4191   -0.2056 H   0  0  0  0  0  0
   -7.8587    1.2768    0.5176 H   0  0  0  0  0  0
   -6.4449    4.5214   -1.8863 H   0  0  0  0  0  0
   -8.1909    4.3138   -1.6094 H   0  0  0  0  0  0
   -7.1350    4.8409   -0.2770 H   0  0  0  0  0  0
   -4.6210    1.1491   -1.4389 H   0  0  0  0  0  0
   -4.0506    1.0776   -3.1394 H   0  0  0  0  0  0
   -5.2925   -1.0868   -2.0560 H   0  0  0  0  0  0
   -3.8394   -1.3288   -3.0827 H   0  0  0  0  0  0
   -3.1517   -2.4067   -1.0472 H   0  0  0  0  0  0
   -4.0267   -1.2262   -0.0264 H   0  0  0  0  0  0
  1  2  1  0  0  0
  1  6  2  0  0  0
  1 14  1  0  0  0
  2  3  2  0  0  0
  2  9  1  0  0  0
  3  4  1  0  0  0
  3  7  1  0  0  0
  4  5  2  0  0  0
  4 28  1  0  0  0
  5  6  1  0  0  0
  5 29  1  0  0  0
  6 30  1  0  0  0
  7  8  1  0  0  0
  8 31  1  0  0  0
  8 32  1  0  0  0
  8 33  1  0  0  0
  9 10  2  0  0  0
  9 11  1  0  0  0
 11 12  1  0  0  0
 11 27  1  0  0  0
 12 13  1  0  0  0
 12 25  1  0  0  0
 12 34  1  0  0  0
 13 14  1  0  0  0
 13 17  2  0  0  0
 14 15  1  0  0  0
 15 16  2  0  0  0
 15 35  1  0  0  0
 16 17  1  0  0  0
 17 18  1  0  0  0
 18 19  2  0  0  0
 18 20  1  0  0  0
 20 21  1  0  0  0
 21 22  1  0  0  0
 21 23  1  0  0  0
 21 24  1  0  0  0
 22 36  1  0  0  0
 22 37  1  0  0  0
 22 38  1  0  0  0
 23 39  1  0  0  0
 23 40  1  0  0  0
 23 41  1  0  0  0
 24 42  1  0  0  0
 24 43  1  0  0  0
 24 44  1  0  0  0
 25 26  1  0  0  0
 25 45  1  0  0  0
 25 46  1  0  0  0
 26 27  1  0  0  0
 26 47  1  0  0  0
 26 48  1  0  0  0
 27 49  1  0  0  0
 27 50  1  0  0  0
M  END
>  <Activity>
7.33724

>  <set>
1

>  <Min_dist>
999.9

>  <Avg_dist>
999.9

$$$$
RO14-5975
 Wcorina  11170919283D 1   1.00000     0.00000              
CORINA evaluation license 3.46 0067  05.08.2008
 40 43  0  0  0  0  0  0  0  0999 V2000
    0.0214    1.4544   -0.0745 C   0  0  0  0  0  0
    0.0802    0.0652   -0.1830 C   0  0  0  0  0  0
    1.3359   -0.5609   -0.2525 C   0  0  0  0  0  0
    2.4925    0.1837   -0.2052 C   0  0  0  0  0  0
    2.4270    1.5630   -0.0876 C   0  0  0  0  0  0
    1.2025    2.1926   -0.0227 C   0  0  0  0  0  0
    4.0359   -0.6062   -0.2924 Cl  0  0  0  0  0  0
   -1.1082   -0.7965   -0.2164 C   0  0  0  0  0  0
   -1.0611   -1.8456    0.3962 O   0  0  0  0  0  0
   -2.2383   -0.5113   -0.8710 N   0  0  0  0  0  0
   -2.4998    0.7134   -1.6466 C   0  0  0  0  0  0
   -2.3168    1.8858   -0.7215 C   0  0  0  0  0  0
   -1.1808    2.1633   -0.0296 N   0  0  0  0  0  0
   -1.4247    3.2803    0.7138 C   0  0  0  0  0  0
   -2.6375    3.6905    0.4788 N   0  0  0  0  0  0
   -3.2254    2.8500   -0.4140 C   0  0  0  0  0  0
   -4.5917    2.9630   -0.9488 C   0  0  0  0  0  0
   -4.7695    3.3658   -2.0818 O   0  0  0  0  0  0
   -5.6461    2.6199   -0.1823 O   0  0  0  0  0  0
   -6.9644    2.7570   -0.7752 C   0  0  0  0  0  0
   -8.0265    2.3236    0.2373 C   0  0  0  0  0  0
   -3.9599    0.6460   -2.1324 C   0  0  0  0  0  0
   -4.2388   -0.8810   -2.1529 C   0  0  0  0  0  0
   -3.4448   -1.3594   -0.9129 C   0  0  0  0  0  0
    1.3942   -1.6355   -0.3433 H   0  0  0  0  0  0
    3.3359    2.1449   -0.0465 H   0  0  0  0  0  0
    1.1578    3.2678    0.0689 H   0  0  0  0  0  0
   -1.8113    0.7837   -2.4887 H   0  0  0  0  0  0
   -0.7243    3.7491    1.3892 H   0  0  0  0  0  0
   -7.1312    3.7975   -1.0537 H   0  0  0  0  0  0
   -7.0308    2.1281   -1.6630 H   0  0  0  0  0  0
   -7.8598    1.2831    0.5159 H   0  0  0  0  0  0
   -7.9602    2.9525    1.1251 H   0  0  0  0  0  0
   -9.0162    2.4265   -0.2077 H   0  0  0  0  0  0
   -4.6245    1.1513   -1.4316 H   0  0  0  0  0  0
   -4.0551    1.0702   -3.1320 H   0  0  0  0  0  0
   -5.3032   -1.0853   -2.0378 H   0  0  0  0  0  0
   -3.8515   -1.3366   -3.0643 H   0  0  0  0  0  0
   -3.1662   -2.4073   -1.0241 H   0  0  0  0  0  0
   -4.0366   -1.2191   -0.0084 H   0  0  0  0  0  0
  1  2  1  0  0  0
  1  6  2  0  0  0
  1 13  1  0  0  0
  2  3  2  0  0  0
  2  8  1  0  0  0
  3  4  1  0  0  0
  3 25  1  0  0  0
  4  5  2  0  0  0
  4  7  1  0  0  0
  5  6  1  0  0  0
  5 26  1  0  0  0
  6 27  1  0  0  0
  8  9  2  0  0  0
  8 10  1  0  0  0
 10 11  1  0  0  0
 10 24  1  0  0  0
 11 12  1  0  0  0
 11 22  1  0  0  0
 11 28  1  0  0  0
 12 13  1  0  0  0
 12 16  2  0  0  0
 13 14  1  0  0  0
 14 15  2  0  0  0
 14 29  1  0  0  0
 15 16  1  0  0  0
 16 17  1  0  0  0
 17 18  2  0  0  0
 17 19  1  0  0  0
 19 20  1  0  0  0
 20 21  1  0  0  0
 20 30  1  0  0  0
 20 31  1  0  0  0
 21 32  1  0  0  0
 21 33  1  0  0  0
 21 34  1  0  0  0
 22 23  1  0  0  0
 22 35  1  0  0  0
 22 36  1  0  0  0
 23 24  1  0  0  0
 23 37  1  0  0  0
 23 38  1  0  0  0
 24 39  1  0  0  0
 24 40  1  0  0  0
M  END
>  <Activity>
7.20761

>  <set>
1

>  <Min_dist>
999.9

>  <Avg_dist>
999.9

$$$$
RO15-3505
 Wcorina  11170919283D 1   1.00000     0.00000              
CORINA evaluation license 3.46 0067  05.08.2008
 36 38  0  0  0  0  0  0  0  0999 V2000
   -0.0169    1.3923    0.0097 C   0  0  0  0  0  0
    0.0021   -0.0041    0.0020 C   0  0  0  0  0  0
    1.2427   -0.6646   -0.0473 C   0  0  0  0  0  0
    2.4172    0.0541   -0.0653 C   0  0  0  0  0  0
    2.3883    1.4376   -0.0345 C   0  0  0  0  0  0
    1.1797    2.1021    0.0021 C   0  0  0  0  0  0
    1.2939   -2.3994   -0.0853 Cl  0  0  0  0  0  0
   -1.2060   -0.8269    0.0730 C   0  0  0  0  0  0
   -1.1518   -1.8086    0.7884 O   0  0  0  0  0  0
   -2.3593   -0.6169   -0.5609 N   0  0  0  0  0  0
   -2.5386    0.5162   -1.4752 C   0  0  0  0  0  0
   -2.3365    1.7812   -0.6820 C   0  0  0  0  0  0
   -1.2090    2.1200   -0.0082 N   0  0  0  0  0  0
   -1.4474    3.3042    0.6205 C   0  0  0  0  0  0
   -2.6491    3.7064    0.3196 N   0  0  0  0  0  0
   -3.2337    2.7882   -0.4969 C   0  0  0  0  0  0
   -4.5858    2.8681   -1.0725 C   0  0  0  0  0  0
   -4.9942    1.9766   -1.7907 O   0  0  0  0  0  0
   -5.3712    3.9300   -0.8034 O   0  0  0  0  0  0
   -6.6926    3.9420   -1.4052 C   0  0  0  0  0  0
   -7.4312    5.2155   -0.9886 C   0  0  0  0  0  0
   -3.4749   -1.5403   -0.3397 C   0  0  0  0  0  0
    3.3643   -0.4636   -0.1032 H   0  0  0  0  0  0
    3.3120    1.9971   -0.0392 H   0  0  0  0  0  0
    1.1624    3.1817    0.0257 H   0  0  0  0  0  0
   -1.8039    0.4626   -2.2786 H   0  0  0  0  0  0
   -3.5454    0.4986   -1.8924 H   0  0  0  0  0  0
   -0.7535    3.8245    1.2641 H   0  0  0  0  0  0
   -6.5976    3.9156   -2.4907 H   0  0  0  0  0  0
   -7.2532    3.0701   -1.0682 H   0  0  0  0  0  0
   -8.4231    5.2245   -1.4404 H   0  0  0  0  0  0
   -7.5261    5.2419    0.0969 H   0  0  0  0  0  0
   -6.8705    6.0874   -1.3256 H   0  0  0  0  0  0
   -3.1702   -2.3168    0.3619 H   0  0  0  0  0  0
   -4.3237   -0.9930    0.0703 H   0  0  0  0  0  0
   -3.7609   -1.9980   -1.2866 H   0  0  0  0  0  0
  1  2  1  0  0  0
  1  6  2  0  0  0
  1 13  1  0  0  0
  2  3  2  0  0  0
  2  8  1  0  0  0
  3  4  1  0  0  0
  3  7  1  0  0  0
  4  5  2  0  0  0
  4 23  1  0  0  0
  5  6  1  0  0  0
  5 24  1  0  0  0
  6 25  1  0  0  0
  8  9  2  0  0  0
  8 10  1  0  0  0
 10 11  1  0  0  0
 10 22  1  0  0  0
 11 12  1  0  0  0
 11 26  1  0  0  0
 11 27  1  0  0  0
 12 13  1  0  0  0
 12 16  2  0  0  0
 13 14  1  0  0  0
 14 15  2  0  0  0
 14 28  1  0  0  0
 15 16  1  0  0  0
 16 17  1  0  0  0
 17 18  2  0  0  0
 17 19  1  0  0  0
 19 20  1  0  0  0
 20 21  1  0  0  0
 20 29  1  0  0  0
 20 30  1  0  0  0
 21 31  1  0  0  0
 21 32  1  0  0  0
 21 33  1  0  0  0
 22 34  1  0  0  0
 22 35  1  0  0  0
 22 36  1  0  0  0
M  END
>  <Activity>
8.56864

>  <set>
1

>  <Min_dist>
999.9

>  <Avg_dist>
999.9

$$$$
RO14-7437
 Wcorina  11170919283D 1   1.00000     0.00000              
CORINA evaluation license 3.46 0067  05.08.2008
 36 38  0  0  0  0  0  0  0  0999 V2000
   -0.0169    1.3920    0.0097 C   0  0  0  0  0  0
    0.0021   -0.0041    0.0020 C   0  0  0  0  0  0
    1.2414   -0.6642   -0.0473 C   0  0  0  0  0  0
    2.4150    0.0524   -0.0652 C   0  0  0  0  0  0
    2.3878    1.4366   -0.0345 C   0  0  0  0  0  0
    1.1801    2.1018    0.0021 C   0  0  0  0  0  0
   -1.2068   -0.8272    0.0730 C   0  0  0  0  0  0
   -1.1527   -1.8089    0.7881 O   0  0  0  0  0  0
   -2.3599   -0.6167   -0.5609 N   0  0  0  0  0  0
   -2.5389    0.5165   -1.4752 C   0  0  0  0  0  0
   -2.3364    1.7813   -0.6819 C   0  0  0  0  0  0
   -1.2089    2.1198   -0.0081 N   0  0  0  0  0  0
   -1.4470    3.3041    0.6207 C   0  0  0  0  0  0
   -2.6486    3.7066    0.3198 N   0  0  0  0  0  0
   -3.2334    2.7885   -0.4967 C   0  0  0  0  0  0
   -4.5855    2.8687   -1.0723 C   0  0  0  0  0  0
   -4.9942    1.9774   -1.7906 O   0  0  0  0  0  0
   -5.3708    3.9307   -0.8031 O   0  0  0  0  0  0
   -6.6921    3.9430   -1.4049 C   0  0  0  0  0  0
   -7.4305    5.2166   -0.9882 C   0  0  0  0  0  0
   -3.4759   -1.5397   -0.3398 C   0  0  0  0  0  0
    1.2726   -1.7435   -0.0709 H   0  0  0  0  0  0
    3.3615   -0.4663   -0.1031 H   0  0  0  0  0  0
    3.3121    1.9951   -0.0392 H   0  0  0  0  0  0
    1.1633    3.1814    0.0253 H   0  0  0  0  0  0
   -1.8042    0.4626   -2.2786 H   0  0  0  0  0  0
   -3.5457    0.4992   -1.8924 H   0  0  0  0  0  0
   -0.7530    3.8243    1.2642 H   0  0  0  0  0  0
   -6.5972    3.9167   -2.4904 H   0  0  0  0  0  0
   -7.2529    3.0712   -1.0680 H   0  0  0  0  0  0
   -7.5254    5.2429    0.0973 H   0  0  0  0  0  0
   -6.8697    6.0884   -1.3251 H   0  0  0  0  0  0
   -8.4224    5.2258   -1.4400 H   0  0  0  0  0  0
   -3.1714   -2.3164    0.3618 H   0  0  0  0  0  0
   -4.3245   -0.9922    0.0702 H   0  0  0  0  0  0
   -3.7620   -1.9974   -1.2868 H   0  0  0  0  0  0
  1  2  1  0  0  0
  1  6  2  0  0  0
  1 12  1  0  0  0
  2  3  2  0  0  0
  2  7  1  0  0  0
  3  4  1  0  0  0
  3 22  1  0  0  0
  4  5  2  0  0  0
  4 23  1  0  0  0
  5  6  1  0  0  0
  5 24  1  0  0  0
  6 25  1  0  0  0
  7  8  2  0  0  0
  7  9  1  0  0  0
  9 10  1  0  0  0
  9 21  1  0  0  0
 10 11  1  0  0  0
 10 26  1  0  0  0
 10 27  1  0  0  0
 11 12  1  0  0  0
 11 15  2  0  0  0
 12 13  1  0  0  0
 13 14  2  0  0  0
 13 28  1  0  0  0
 14 15  1  0  0  0
 15 16  1  0  0  0
 16 17  2  0  0  0
 16 18  1  0  0  0
 18 19  1  0  0  0
 19 20  1  0  0  0
 19 29  1  0  0  0
 19 30  1  0  0  0
 20 31  1  0  0  0
 20 32  1  0  0  0
 20 33  1  0  0  0
 21 34  1  0  0  0
 21 35  1  0  0  0
 21 36  1  0  0  0
M  END
>  <Activity>
8.52288

>  <set>
1

>  <Min_dist>
999.9

>  <Avg_dist>
999.9

$$$$
RO17-9741
 Wcorina  11170919283D 1   1.00000     0.00000              
CORINA evaluation license 3.46 0067  05.08.2008
 34 37  0  0  0  0  0  0  0  0999 V2000
    0.0326    1.4688   -0.0872 C   0  0  0  0  0  0
    0.1005    0.0824   -0.2149 C   0  0  0  0  0  0
    1.3578   -0.5433   -0.2779 C   0  0  0  0  0  0
    2.5144    0.2011   -0.2104 C   0  0  0  0  0  0
    2.4432    1.5772   -0.0797 C   0  0  0  0  0  0
    1.2181    2.2042   -0.0190 C   0  0  0  0  0  0
    1.4531   -2.2689   -0.4415 Cl  0  0  0  0  0  0
   -1.0847   -0.7921   -0.2851 C   0  0  0  0  0  0
   -1.0599   -1.8765    0.2645 O   0  0  0  0  0  0
   -2.1924   -0.4120   -0.9454 N   0  0  0  0  0  0
   -2.5081    0.8345   -1.6740 C   0  0  0  0  0  0
   -2.3035    1.9899   -0.7242 C   0  0  0  0  0  0
   -1.1543    2.2010   -0.0263 N   0  0  0  0  0  0
   -1.3665    3.3026    0.7527 C   0  0  0  0  0  0
   -2.5605    3.7665    0.5226 N   0  0  0  0  0  0
   -3.1738    2.9769   -0.3988 C   0  0  0  0  0  0
   -4.5296    3.1600   -0.9412 C   0  0  0  0  0  0
   -4.6803    3.5858   -2.0697 O   0  0  0  0  0  0
   -5.6042    2.8554   -0.1867 O   0  0  0  0  0  0
   -6.9104    3.0610   -0.7865 C   0  0  0  0  0  0
   -3.9549    0.3926   -1.8411 C   0  0  0  0  0  0
   -3.5309   -0.9273   -1.1970 C   0  0  0  0  0  0
    3.4759   -0.2884   -0.2591 H   0  0  0  0  0  0
    3.3503    2.1608   -0.0249 H   0  0  0  0  0  0
    1.1736    3.2784    0.0832 H   0  0  0  0  0  0
   -1.9607    0.9493   -2.6096 H   0  0  0  0  0  0
   -0.6561    3.7220    1.4496 H   0  0  0  0  0  0
   -7.6858    2.7777   -0.0746 H   0  0  0  0  0  0
   -7.0271    4.1118   -1.0517 H   0  0  0  0  0  0
   -6.9990    2.4479   -1.6833 H   0  0  0  0  0  0
   -4.6603    0.9666   -1.2402 H   0  0  0  0  0  0
   -4.2650    0.2927   -2.8813 H   0  0  0  0  0  0
   -3.5399   -1.7636   -1.8960 H   0  0  0  0  0  0
   -4.0798   -1.1493   -0.2818 H   0  0  0  0  0  0
  1  2  1  0  0  0
  1  6  2  0  0  0
  1 13  1  0  0  0
  2  3  2  0  0  0
  2  8  1  0  0  0
  3  4  1  0  0  0
  3  7  1  0  0  0
  4  5  2  0  0  0
  4 23  1  0  0  0
  5  6  1  0  0  0
  5 24  1  0  0  0
  6 25  1  0  0  0
  8  9  2  0  0  0
  8 10  1  0  0  0
 10 11  1  0  0  0
 10 22  1  0  0  0
 11 12  1  0  0  0
 11 21  1  0  0  0
 11 26  1  0  0  0
 12 13  1  0  0  0
 12 16  2  0  0  0
 13 14  1  0  0  0
 14 15  2  0  0  0
 14 27  1  0  0  0
 15 16  1  0  0  0
 16 17  1  0  0  0
 17 18  2  0  0  0
 17 19  1  0  0  0
 19 20  1  0  0  0
 20 28  1  0  0  0
 20 29  1  0  0  0
 20 30  1  0  0  0
 21 22  1  0  0  0
 21 31  1  0  0  0
 21 32  1  0  0  0
 22 33  1  0  0  0
 22 34  1  0  0  0
M  END
>  <Activity>
8.61979

>  <set>
1

>  <Min_dist>
999.9

>  <Avg_dist>
999.9

$$$$
LORAZEPAM
 Wcorina  11170919283D 1   1.00000     0.00000              
CORINA evaluation license 3.46 0067  05.08.2008
 31 33  0  0  0  0  0  0  0  0999 V2000
    0.0911    1.5422    0.2340 C   0  0  0  0  0  0
    0.0485    0.1566    0.2313 C   0  0  0  0  0  0
    1.2155   -0.5678    0.1427 C   0  0  0  0  0  0
    2.4548    0.0850    0.0551 C   0  0  0  0  0  0
    2.4942    1.4777    0.0590 C   0  0  0  0  0  0
    1.3001    2.1962    0.1483 C   0  0  0  0  0  0
    3.6715    2.2063   -0.0185 N   0  0  0  0  0  0
    4.7065    1.9080   -0.8004 C   0  0  0  0  0  0
    5.6653    2.6505   -0.8200 O   0  0  0  0  0  0
    4.7182    0.6736   -1.6602 C   0  0  0  0  0  0
    4.6711   -0.5054   -0.7965 N   0  0  0  0  0  0
    3.6612   -0.7520   -0.0389 C   0  0  0  0  0  0
    3.7177   -1.9691    0.8030 C   0  0  0  0  0  0
    3.7316   -3.2314    0.2094 C   0  0  0  0  0  0
    3.7848   -4.3614    0.9987 C   0  0  0  0  0  0
    3.8239   -4.2456    2.3772 C   0  0  0  0  0  0
    3.8104   -2.9978    2.9730 C   0  0  0  0  0  0
    3.7631   -1.8580    2.1936 C   0  0  0  0  0  0
    3.7536   -0.2917    2.9423 Cl  0  0  0  0  0  0
    3.5792    0.6806   -2.5232 O   0  0  0  0  0  0
   -1.4769   -0.6650    0.3400 Cl  0  0  0  0  0  0
   -0.8255    2.1097    0.2990 H   0  0  0  0  0  0
    1.1773   -1.6471    0.1410 H   0  0  0  0  0  0
    1.3250    3.2759    0.1506 H   0  0  0  0  0  0
    3.7465    2.9953    0.5407 H   0  0  0  0  0  0
    5.6303    0.6529   -2.2568 H   0  0  0  0  0  0
    3.7004   -3.3238   -0.8662 H   0  0  0  0  0  0
    3.7955   -5.3390    0.5397 H   0  0  0  0  0  0
    3.8647   -5.1337    2.9904 H   0  0  0  0  0  0
    3.8411   -2.9140    4.0493 H   0  0  0  0  0  0
    3.5233   -0.0883   -3.1069 H   0  0  0  0  0  0
  1  2  1  0  0  0
  1  6  2  0  0  0
  1 22  1  0  0  0
  2  3  2  0  0  0
  2 21  1  0  0  0
  3  4  1  0  0  0
  3 23  1  0  0  0
  4  5  2  0  0  0
  4 12  1  0  0  0
  5  6  1  0  0  0
  5  7  1  0  0  0
  6 24  1  0  0  0
  7  8  1  0  0  0
  7 25  1  0  0  0
  8  9  2  0  0  0
  8 10  1  0  0  0
 10 11  1  0  0  0
 10 20  1  0  0  0
 10 26  1  0  0  0
 11 12  2  0  0  0
 12 13  1  0  0  0
 13 14  1  0  0  0
 13 18  2  0  0  0
 14 15  2  0  0  0
 14 27  1  0  0  0
 15 16  1  0  0  0
 15 28  1  0  0  0
 16 17  2  0  0  0
 16 29  1  0  0  0
 17 18  1  0  0  0
 17 30  1  0  0  0
 18 19  1  0  0  0
 20 31  1  0  0  0
M  END
>  <Activity>
8.45593

>  <set>
2

>  <Min_dist>
0.0625

>  <Avg_dist>
0.441965

$$$$
RO14-3074
 Wcorina  11170919283D 1   1.00000     0.00000              
CORINA evaluation license 3.46 0067  05.08.2008
 32 34  0  0  0  0  0  0  0  0999 V2000
    0.0961    1.6278    0.2427 C   0  0  0  0  0  0
    0.0487    0.1645    0.2417 C   0  0  0  0  0  0
    1.2610   -0.5557    0.1460 C   0  0  0  0  0  0
    2.4739    0.1219    0.0556 C   0  0  0  0  0  0
    2.4961    1.5241    0.0609 C   0  0  0  0  0  0
    1.2963    2.2526    0.1539 C   0  0  0  0  0  0
    3.6604    2.2563   -0.0194 N   0  0  0  0  0  0
    4.6973    1.9738   -0.8024 C   0  0  0  0  0  0
    5.6462    2.7288   -0.8195 O   0  0  0  0  0  0
    4.7259    0.7431   -1.6672 C   0  0  0  0  0  0
    4.6974   -0.4381   -0.8050 N   0  0  0  0  0  0
    3.6943   -0.6978   -0.0442 C   0  0  0  0  0  0
    3.7711   -1.9140    0.7963 C   0  0  0  0  0  0
    3.8037   -3.1758    0.2018 C   0  0  0  0  0  0
    3.8756   -4.3052    0.9901 C   0  0  0  0  0  0
    3.9156   -4.1906    2.3690 C   0  0  0  0  0  0
    3.8838   -2.9446    2.9666 C   0  0  0  0  0  0
    3.8170   -1.8033    2.1882 C   0  0  0  0  0  0
    3.7915   -0.5854    2.7723 F   0  0  0  0  0  0
   -1.1096   -0.4730    0.3293 N   0  0  0  0  0  0
   -2.0676    0.1100    0.4054 N   0  3  0  0  0  0
   -3.0256    0.6929    0.4814 N   0  5  0  0  0  0
   -0.8153    2.2033    0.3091 H   0  0  0  0  0  0
    1.2466   -1.6356    0.1434 H   0  0  0  0  0  0
    1.3317    3.3320    0.1541 H   0  0  0  0  0  0
    3.7294    3.0441    0.5423 H   0  0  0  0  0  0
    3.8557    0.7374   -2.3237 H   0  0  0  0  0  0
    5.6374    0.7374   -2.2649 H   0  0  0  0  0  0
    3.7722   -3.2680   -0.8738 H   0  0  0  0  0  0
    3.9005   -5.2820    0.5301 H   0  0  0  0  0  0
    3.9716   -5.0788    2.9807 H   0  0  0  0  0  0
    3.9153   -2.8620    4.0430 H   0  0  0  0  0  0
  1  2  1  0  0  0
  1  6  2  0  0  0
  1 23  1  0  0  0
  2  3  2  0  0  0
  2 20  1  0  0  0
  3  4  1  0  0  0
  3 24  1  0  0  0
  4  5  2  0  0  0
  4 12  1  0  0  0
  5  6  1  0  0  0
  5  7  1  0  0  0
  6 25  1  0  0  0
  7  8  1  0  0  0
  7 26  1  0  0  0
  8  9  2  0  0  0
  8 10  1  0  0  0
 10 11  1  0  0  0
 10 27  1  0  0  0
 10 28  1  0  0  0
 11 12  2  0  0  0
 12 13  1  0  0  0
 13 14  1  0  0  0
 13 18  2  0  0  0
 14 15  2  0  0  0
 14 29  1  0  0  0
 15 16  1  0  0  0
 15 30  1  0  0  0
 16 17  2  0  0  0
 16 31  1  0  0  0
 17 18  1  0  0  0
 17 32  1  0  0  0
 18 19  1  0  0  0
 20 21  2  0  0  0
 21 22  2  0  0  0
M  CHG  2  21   1  22  -1
M  END
>  <Activity>
8.27572

>  <set>
2

>  <Min_dist>
0.151163

>  <Avg_dist>
0.460941

$$$$
RO11-6896
 Wcorina  11170919283D 1   1.00000     0.00000              
CORINA evaluation license 3.46 0067  05.08.2008
 38 40  0  0  0  0  0  0  0  0999 V2000
    0.0958    1.5473    0.2428 C   0  0  0  0  0  0
    0.0508    0.1628    0.2403 C   0  0  0  0  0  0
    1.2152   -0.5637    0.1489 C   0  0  0  0  0  0
    2.4557    0.0861    0.0580 C   0  0  0  0  0  0
    2.4982    1.4787    0.0617 C   0  0  0  0  0  0
    1.3056    2.1995    0.1540 C   0  0  0  0  0  0
    3.6763    2.2047   -0.0188 N   0  0  0  0  0  0
    4.7088    1.9044   -0.8034 C   0  0  0  0  0  0
    5.6691    2.6448   -0.8251 O   0  0  0  0  0  0
    4.7156    0.6702   -1.6636 C   0  0  0  0  0  0
    4.6686   -0.5091   -0.8002 N   0  0  0  0  0  0
    3.6601   -0.7535   -0.0390 C   0  0  0  0  0  0
    3.7159   -1.9707    0.8020 C   0  0  0  0  0  0
    3.7283   -3.2330    0.2079 C   0  0  0  0  0  0
    3.7803   -4.3632    0.9965 C   0  0  0  0  0  0
    3.8197   -4.2489    2.3754 C   0  0  0  0  0  0
    3.8078   -3.0024    2.9727 C   0  0  0  0  0  0
    3.7621   -1.8604    2.1939 C   0  0  0  0  0  0
    3.7565   -0.6420    2.7776 F   0  0  0  0  0  0
    3.4935    0.6804   -2.5841 C   0  0  0  0  0  0
    3.7942    3.3962    0.8254 C   0  0  0  0  0  0
   -1.2509   -0.5352    0.3365 N   0  3  0  0  0  0
   -2.2822    0.1078    0.4178 O   0  0  0  0  0  0
   -1.2908   -1.7525    0.3343 O   0  5  0  0  0  0
   -0.8197    2.1162    0.3101 H   0  0  0  0  0  0
    1.1745   -1.6429    0.1475 H   0  0  0  0  0  0
    1.3323    3.2792    0.1558 H   0  0  0  0  0  0
    5.6259    0.6479   -2.2628 H   0  0  0  0  0  0
    3.6969   -3.3249   -0.8677 H   0  0  0  0  0  0
    3.7899   -5.3405    0.5368 H   0  0  0  0  0  0
    3.8597   -5.1378    2.9875 H   0  0  0  0  0  0
    3.8388   -2.9200    4.0491 H   0  0  0  0  0  0
    3.5247    1.5654   -3.2197 H   0  0  0  0  0  0
    3.5000   -0.2144   -3.2066 H   0  0  0  0  0  0
    2.5852    0.6974   -1.9819 H   0  0  0  0  0  0
    4.2276    3.1191    1.7864 H   0  0  0  0  0  0
    4.4364    4.1273    0.3345 H   0  0  0  0  0  0
    2.8062    3.8286    0.9836 H   0  0  0  0  0  0
  1  2  1  0  0  0
  1  6  2  0  0  0
  1 25  1  0  0  0
  2  3  2  0  0  0
  2 22  1  0  0  0
  3  4  1  0  0  0
  3 26  1  0  0  0
  4  5  2  0  0  0
  4 12  1  0  0  0
  5  6  1  0  0  0
  5  7  1  0  0  0
  6 27  1  0  0  0
  7  8  1  0  0  0
  7 21  1  0  0  0
  8  9  2  0  0  0
  8 10  1  0  0  0
 10 11  1  0  0  0
 10 20  1  0  0  0
 10 28  1  0  0  0
 11 12  2  0  0  0
 12 13  1  0  0  0
 13 14  1  0  0  0
 13 18  2  0  0  0
 14 15  2  0  0  0
 14 29  1  0  0  0
 15 16  1  0  0  0
 15 30  1  0  0  0
 16 17  2  0  0  0
 16 31  1  0  0  0
 17 18  1  0  0  0
 17 32  1  0  0  0
 18 19  1  0  0  0
 20 33  1  0  0  0
 20 34  1  0  0  0
 20 35  1  0  0  0
 21 36  1  0  0  0
 21 37  1  0  0  0
 21 38  1  0  0  0
 22 23  2  0  0  0
 22 24  1  0  0  0
M  CHG  2  22   1  24  -1
M  END
>  <Activity>
8.1549

>  <set>
2

>  <Min_dist>
0.098039

>  <Avg_dist>
0.490508

$$$$
NITRAZEPAM
 Wcorina  11170919283D 1   1.00000     0.00000              
CORINA evaluation license 3.46 0067  05.08.2008
 32 34  0  0  0  0  0  0  0  0999 V2000
    0.3050    1.7852    0.5731 C   0  0  0  0  0  0
    0.1664    0.4070    0.5859 C   0  0  0  0  0  0
    1.2641   -0.3973    0.3860 C   0  0  0  0  0  0
    2.5308    0.1664    0.1686 C   0  0  0  0  0  0
    2.6677    1.5530    0.1576 C   0  0  0  0  0  0
    1.5416    2.3534    0.3608 C   0  0  0  0  0  0
    3.8786    2.1968   -0.0440 N   0  0  0  0  0  0
    4.8060    1.8257   -0.9237 C   0  0  0  0  0  0
    5.8077    2.4985   -1.0452 O   0  0  0  0  0  0
    4.6442    0.5930   -1.7707 C   0  0  0  0  0  0
    4.6021   -0.5793   -0.8976 N   0  0  0  0  0  0
    3.6600   -0.7534   -0.0399 C   0  0  0  0  0  0
    3.7161   -1.9713    0.8018 C   0  0  0  0  0  0
    4.4226   -3.0919    0.3655 C   0  0  0  0  0  0
    4.4716   -4.2231    1.1541 C   0  0  0  0  0  0
    3.8218   -4.2472    2.3753 C   0  0  0  0  0  0
    3.1191   -3.1389    2.8132 C   0  0  0  0  0  0
    3.0676   -1.9998    2.0362 C   0  0  0  0  0  0
   -1.1638   -0.2005    0.8153 N   0  3  0  0  0  0
   -2.1360    0.5114    0.9928 O   0  0  0  0  0  0
   -1.2861   -1.4123    0.8267 O   0  5  0  0  0  0
   -0.5588    2.4153    0.7253 H   0  0  0  0  0  0
    1.1503   -1.4712    0.3967 H   0  0  0  0  0  0
    1.6413    3.4288    0.3518 H   0  0  0  0  0  0
    4.0646    2.9793    0.4983 H   0  0  0  0  0  0
    3.7158    0.6591   -2.3380 H   0  0  0  0  0  0
    5.4875    0.5077   -2.4560 H   0  0  0  0  0  0
    4.9299   -3.0744   -0.5877 H   0  0  0  0  0  0
    5.0180   -5.0916    0.8172 H   0  0  0  0  0  0
    3.8631   -5.1349    2.9890 H   0  0  0  0  0  0
    2.6133   -3.1638    3.7671 H   0  0  0  0  0  0
    2.5224   -1.1336    2.3811 H   0  0  0  0  0  0
  1  2  1  0  0  0
  1  6  2  0  0  0
  1 22  1  0  0  0
  2  3  2  0  0  0
  2 19  1  0  0  0
  3  4  1  0  0  0
  3 23  1  0  0  0
  4  5  2  0  0  0
  4 12  1  0  0  0
  5  6  1  0  0  0
  5  7  1  0  0  0
  6 24  1  0  0  0
  7  8  1  0  0  0
  7 25  1  0  0  0
  8  9  2  0  0  0
  8 10  1  0  0  0
 10 11  1  0  0  0
 10 26  1  0  0  0
 10 27  1  0  0  0
 11 12  2  0  0  0
 12 13  1  0  0  0
 13 14  1  0  0  0
 13 18  2  0  0  0
 14 15  2  0  0  0
 14 28  1  0  0  0
 15 16  1  0  0  0
 15 29  1  0  0  0
 16 17  2  0  0  0
 16 30  1  0  0  0
 17 18  1  0  0  0
 17 31  1  0  0  0
 18 32  1  0  0  0
 19 20  2  0  0  0
 19 21  1  0  0  0
M  CHG  2  19   1  21  -1
M  END
>  <Activity>
8

>  <set>
2

>  <Min_dist>
0.097561

>  <Avg_dist>
0.465004

$$$$
BROMAZEPAM
 Wcorina  11170919283D 1   1.00000     0.00000              
CORINA evaluation license 3.46 0067  05.08.2008
 29 31  0  0  0  0  0  0  0  0999 V2000
   -0.0167    1.3818    0.0096 C   0  0  0  0  0  0
    0.0021   -0.0041    0.0020 C   0  0  0  0  0  0
    1.2028   -0.6762   -0.0131 C   0  0  0  0  0  0
    2.4154    0.0306   -0.0211 C   0  0  0  0  0  0
    2.3931    1.4239   -0.0123 C   0  0  0  0  0  0
    1.1652    2.0889    0.0022 C   0  0  0  0  0  0
    3.5395    2.2036   -0.0140 N   0  0  0  0  0  0
    4.6340    1.9539   -0.7291 C   0  0  0  0  0  0
    5.5590    2.7372   -0.6865 O   0  0  0  0  0  0
    4.7537    0.7250   -1.5885 C   0  0  0  0  0  0
    4.7034   -0.4589   -0.7316 N   0  0  0  0  0  0
    3.6608   -0.7520   -0.0396 C   0  0  0  0  0  0
    3.7173   -1.9710    0.8033 C   0  0  0  0  0  0
    4.8747   -2.7461    0.8201 C   0  0  0  0  0  0
    4.9126   -3.8818    1.6122 C   0  0  0  0  0  0
    3.7906   -4.2038    2.3612 C   0  0  0  0  0  0
    2.6742   -3.3879    2.2963 C   0  0  0  0  0  0
    2.6670   -2.3112    1.5392 N   0  0  0  0  0  0
   -1.6227   -0.9715    0.0130 Br  0  0  0  0  0  0
   -0.9598    1.9082    0.0170 H   0  0  0  0  0  0
    1.2122   -1.7562   -0.0185 H   0  0  0  0  0  0
    1.1421    3.1686    0.0077 H   0  0  0  0  0  0
    3.5442    2.9930    0.5498 H   0  0  0  0  0  0
    3.9288    0.6956   -2.3004 H   0  0  0  0  0  0
    5.7016    0.7464   -2.1262 H   0  0  0  0  0  0
    5.7303   -2.4657    0.2237 H   0  0  0  0  0  0
    5.7957   -4.5026    1.6456 H   0  0  0  0  0  0
    3.7878   -5.0828    2.9887 H   0  0  0  0  0  0
    1.7986   -3.6359    2.8780 H   0  0  0  0  0  0
  1  2  1  0  0  0
  1  6  2  0  0  0
  1 20  1  0  0  0
  2  3  2  0  0  0
  2 19  1  0  0  0
  3  4  1  0  0  0
  3 21  1  0  0  0
  4  5  2  0  0  0
  4 12  1  0  0  0
  5  6  1  0  0  0
  5  7  1  0  0  0
  6 22  1  0  0  0
  7  8  1  0  0  0
  7 23  1  0  0  0
  8  9  2  0  0  0
  8 10  1  0  0  0
 10 11  1  0  0  0
 10 24  1  0  0  0
 10 25  1  0  0  0
 11 12  2  0  0  0
 12 13  1  0  0  0
 13 14  1  0  0  0
 13 18  2  0  0  0
 14 15  2  0  0  0
 14 26  1  0  0  0
 15 16  1  0  0  0
 15 27  1  0  0  0
 16 17  2  0  0  0
 16 28  1  0  0  0
 17 18  1  0  0  0
 17 29  1  0  0  0
M  END
>  <Activity>
7.74473

>  <set>
2

>  <Min_dist>
0.1

>  <Avg_dist>
0.439552

$$$$
RO20-3053
 Wcorina  11170919283D 1   1.00000     0.00000              
CORINA evaluation license 3.46 0067  05.08.2008
 35 37  0  0  0  0  0  0  0  0999 V2000
    0.0958    1.5649    0.2429 C   0  0  0  0  0  0
    0.0504    0.1634    0.2410 C   0  0  0  0  0  0
    1.2348   -0.5649    0.1470 C   0  0  0  0  0  0
    2.4649    0.0936    0.0558 C   0  0  0  0  0  0
    2.4992    1.4898    0.0611 C   0  0  0  0  0  0
    1.3026    2.2108    0.1539 C   0  0  0  0  0  0
    3.6699    2.2185   -0.0189 N   0  0  0  0  0  0
    4.7041    1.9261   -0.8034 C   0  0  0  0  0  0
    5.6599    2.6723   -0.8227 O   0  0  0  0  0  0
    4.7196    0.6941   -1.6667 C   0  0  0  0  0  0
    4.6804   -0.4871   -0.8053 N   0  0  0  0  0  0
    3.6753   -0.7384   -0.0439 C   0  0  0  0  0  0
    3.7401   -1.9559    0.7959 C   0  0  0  0  0  0
    3.7602   -3.2176    0.2007 C   0  0  0  0  0  0
    3.8206   -4.3482    0.9882 C   0  0  0  0  0  0
    3.8610   -4.2348    2.3672 C   0  0  0  0  0  0
    3.8415   -2.9889    2.9656 C   0  0  0  0  0  0
    3.7873   -1.8465    2.1878 C   0  0  0  0  0  0
    3.7740   -0.6287    2.7726 F   0  0  0  0  0  0
   -1.2389   -0.5336    0.3381 C   0  0  0  0  0  0
   -1.2747   -1.7460    0.3362 O   0  0  0  0  0  0
   -2.5174    0.2577    0.4402 C   0  0  0  0  0  0
   -0.8188    2.1353    0.3098 H   0  0  0  0  0  0
    1.2024   -1.6444    0.1449 H   0  0  0  0  0  0
    1.3301    3.2905    0.1556 H   0  0  0  0  0  0
    3.7442    3.0064    0.5419 H   0  0  0  0  0  0
    3.8489    0.6969   -2.3225 H   0  0  0  0  0  0
    5.6301    0.6793   -2.2657 H   0  0  0  0  0  0
    3.7281   -3.3088   -0.8750 H   0  0  0  0  0  0
    3.8361   -5.3249    0.5276 H   0  0  0  0  0  0
    3.9075   -5.1240    2.9784 H   0  0  0  0  0  0
    3.8729   -2.9073    4.0420 H   0  0  0  0  0  0
   -2.2874    1.3231    0.4265 H   0  0  0  0  0  0
   -3.1635    0.0146   -0.4034 H   0  0  0  0  0  0
   -3.0261    0.0078    1.3712 H   0  0  0  0  0  0
  1  2  1  0  0  0
  1  6  2  0  0  0
  1 23  1  0  0  0
  2  3  2  0  0  0
  2 20  1  0  0  0
  3  4  1  0  0  0
  3 24  1  0  0  0
  4  5  2  0  0  0
  4 12  1  0  0  0
  5  6  1  0  0  0
  5  7  1  0  0  0
  6 25  1  0  0  0
  7  8  1  0  0  0
  7 26  1  0  0  0
  8  9  2  0  0  0
  8 10  1  0  0  0
 10 11  1  0  0  0
 10 27  1  0  0  0
 10 28  1  0  0  0
 11 12  2  0  0  0
 12 13  1  0  0  0
 13 14  1  0  0  0
 13 18  2  0  0  0
 14 15  2  0  0  0
 14 29  1  0  0  0
 15 16  1  0  0  0
 15 30  1  0  0  0
 16 17  2  0  0  0
 16 31  1  0  0  0
 17 18  1  0  0  0
 17 32  1  0  0  0
 18 19  1  0  0  0
 20 21  2  0  0  0
 20 22  1  0  0  0
 22 33  1  0  0  0
 22 34  1  0  0  0
 22 35  1  0  0  0
M  END
>  <Activity>
7.74473

>  <set>
2

>  <Min_dist>
0.160494

>  <Avg_dist>
0.428575

$$$$
RO20-2541
 Wcorina  11170919283D 1   1.00000     0.00000              
CORINA evaluation license 3.46 0067  05.08.2008
 34 36  0  0  0  0  0  0  0  0999 V2000
    0.0957    1.5623    0.2429 C   0  0  0  0  0  0
    0.0504    0.1634    0.2409 C   0  0  0  0  0  0
    1.2317   -0.5643    0.1477 C   0  0  0  0  0  0
    2.4638    0.0935    0.0569 C   0  0  0  0  0  0
    2.4991    1.4886    0.0615 C   0  0  0  0  0  0
    1.3035    2.2092    0.1540 C   0  0  0  0  0  0
    3.6719    2.2176   -0.0185 N   0  0  0  0  0  0
    4.7061    1.9237   -0.8025 C   0  0  0  0  0  0
    5.6625    2.6691   -0.8223 O   0  0  0  0  0  0
    4.7206    0.6908   -1.6646 C   0  0  0  0  0  0
    4.6799   -0.4895   -0.8022 N   0  0  0  0  0  0
    3.6734   -0.7396   -0.0414 C   0  0  0  0  0  0
    3.7366   -1.9566    0.7991 C   0  0  0  0  0  0
    3.7562   -3.2187    0.2046 C   0  0  0  0  0  0
    3.8156   -4.3488    0.9928 C   0  0  0  0  0  0
    3.8557   -4.2347    2.3718 C   0  0  0  0  0  0
    3.8367   -2.9885    2.9694 C   0  0  0  0  0  0
    3.7827   -1.8465    2.1910 C   0  0  0  0  0  0
    3.7698   -0.6284    2.7751 F   0  0  0  0  0  0
    3.7842    3.4087    0.8271 C   0  0  0  0  0  0
   -1.2070   -0.5155    0.3348 C   0  0  0  0  0  0
   -2.2044   -1.0541    0.4093 N   0  0  0  0  0  0
   -0.8190    2.1325    0.3098 H   0  0  0  0  0  0
    1.1983   -1.6438    0.1458 H   0  0  0  0  0  0
    1.3309    3.2889    0.1553 H   0  0  0  0  0  0
    3.8502    0.6939   -2.3207 H   0  0  0  0  0  0
    5.6313    0.6745   -2.2632 H   0  0  0  0  0  0
    3.7246   -3.3105   -0.8710 H   0  0  0  0  0  0
    3.8304   -5.3259    0.5328 H   0  0  0  0  0  0
    3.9018   -5.1235    2.9835 H   0  0  0  0  0  0
    3.8683   -2.9062    4.0458 H   0  0  0  0  0  0
    4.2186    3.1325    1.7879 H   0  0  0  0  0  0
    4.4234    4.1432    0.3371 H   0  0  0  0  0  0
    2.7943    3.8365    0.9854 H   0  0  0  0  0  0
  1  2  1  0  0  0
  1  6  2  0  0  0
  1 23  1  0  0  0
  2  3  2  0  0  0
  2 21  1  0  0  0
  3  4  1  0  0  0
  3 24  1  0  0  0
  4  5  2  0  0  0
  4 12  1  0  0  0
  5  6  1  0  0  0
  5  7  1  0  0  0
  6 25  1  0  0  0
  7  8  1  0  0  0
  7 20  1  0  0  0
  8  9  2  0  0  0
  8 10  1  0  0  0
 10 11  1  0  0  0
 10 26  1  0  0  0
 10 27  1  0  0  0
 11 12  2  0  0  0
 12 13  1  0  0  0
 13 14  1  0  0  0
 13 18  2  0  0  0
 14 15  2  0  0  0
 14 28  1  0  0  0
 15 16  1  0  0  0
 15 29  1  0  0  0
 16 17  2  0  0  0
 16 30  1  0  0  0
 17 18  1  0  0  0
 17 31  1  0  0  0
 18 19  1  0  0  0
 20 32  1  0  0  0
 20 33  1  0  0  0
 20 34  1  0  0  0
 21 22  3  0  0  0
M  END
>  <Activity>
7.52288

>  <set>
2

>  <Min_dist>
0.083333

>  <Avg_dist>
0.434562

$$$$
TETRAZEPAM
 Wcorina  11170919283D 1   1.00000     0.00000              
CORINA evaluation license 3.46 0067  05.08.2008
 37 39  0  0  0  0  0  0  0  0999 V2000
   -0.2147    0.8442   -0.7563 C   0  0  0  0  0  0
    0.0018   -0.5249   -0.7528 C   0  0  0  0  0  0
    1.2640   -1.0216   -0.5185 C   0  0  0  0  0  0
    2.3393   -0.1521   -0.2811 C   0  0  0  0  0  0
    2.1183    1.2232   -0.2837 C   0  0  0  0  0  0
    0.8316    1.7095   -0.5250 C   0  0  0  0  0  0
    3.1185    2.1558   -0.0536 N   0  0  0  0  0  0
    4.3600    2.0803   -0.5272 C   0  0  0  0  0  0
    5.1353    2.9845   -0.2986 O   0  0  0  0  0  0
    4.8271    0.9025   -1.3383 C   0  0  0  0  0  0
    4.7725   -0.2978   -0.5049 N   0  0  0  0  0  0
    3.6617   -0.7525   -0.0401 C   0  0  0  0  0  0
    3.7181   -1.9656    0.7969 C   0  0  0  0  0  0
    3.5281   -3.1279    0.2151 C   0  0  0  0  0  0
    3.5490   -4.4400    0.9436 C   0  0  0  0  0  0
    4.2249   -4.2752    2.3064 C   0  0  0  0  0  0
    3.5962   -3.0713    3.0190 C   0  0  0  0  0  0
    3.9954   -1.8006    2.2627 C   0  0  0  0  0  0
    2.7822    3.3151    0.7765 C   0  0  0  0  0  0
   -1.3191   -1.6133   -1.0434 Cl  0  0  0  0  0  0
   -1.2044    1.2332   -0.9451 H   0  0  0  0  0  0
    1.4279   -2.0891   -0.5170 H   0  0  0  0  0  0
    0.6551    2.7749   -0.5301 H   0  0  0  0  0  0
    4.1778    0.7753   -2.2046 H   0  0  0  0  0  0
    5.8518    1.0707   -1.6696 H   0  0  0  0  0  0
    3.3459   -3.1401   -0.8493 H   0  0  0  0  0  0
    2.5267   -4.7899    1.0873 H   0  0  0  0  0  0
    4.0998   -5.1723    0.3534 H   0  0  0  0  0  0
    4.0714   -5.1747    2.9026 H   0  0  0  0  0  0
    5.2920   -4.1022    2.1674 H   0  0  0  0  0  0
    2.5111   -3.1738    3.0229 H   0  0  0  0  0  0
    3.9656   -3.0181    4.0431 H   0  0  0  0  0  0
    5.0579   -1.6072    2.4100 H   0  0  0  0  0  0
    3.4202   -0.9581    2.6467 H   0  0  0  0  0  0
    2.9880    3.0854    1.8219 H   0  0  0  0  0  0
    3.3835    4.1701    0.4672 H   0  0  0  0  0  0
    1.7250    3.5525    0.6579 H   0  0  0  0  0  0
  1  2  1  0  0  0
  1  6  2  0  0  0
  1 21  1  0  0  0
  2  3  2  0  0  0
  2 20  1  0  0  0
  3  4  1  0  0  0
  3 22  1  0  0  0
  4  5  2  0  0  0
  4 12  1  0  0  0
  5  6  1  0  0  0
  5  7  1  0  0  0
  6 23  1  0  0  0
  7  8  1  0  0  0
  7 19  1  0  0  0
  8  9  2  0  0  0
  8 10  1  0  0  0
 10 11  1  0  0  0
 10 24  1  0  0  0
 10 25  1  0  0  0
 11 12  2  0  0  0
 12 13  1  0  0  0
 13 14  2  0  0  0
 13 18  1  0  0  0
 14 15  1  0  0  0
 14 26  1  0  0  0
 15 16  1  0  0  0
 15 27  1  0  0  0
 15 28  1  0  0  0
 16 17  1  0  0  0
 16 29  1  0  0  0
 16 30  1  0  0  0
 17 18  1  0  0  0
 17 31  1  0  0  0
 17 32  1  0  0  0
 18 33  1  0  0  0
 18 34  1  0  0  0
 19 35  1  0  0  0
 19 36  1  0  0  0
 19 37  1  0  0  0
M  END
>  <Activity>
7.46852

>  <set>
2

>  <Min_dist>
0.13253

>  <Avg_dist>
0.470545

$$$$
RO05-2750
 Wcorina  11170919283D 1   1.00000     0.00000              
CORINA evaluation license 3.46 0067  05.08.2008
 30 32  0  0  0  0  0  0  0  0999 V2000
   -0.0056    1.4002    0.0354 C   0  0  0  0  0  0
    0.0062    0.0142    0.0281 C   0  0  0  0  0  0
    1.2039   -0.6639    0.0041 C   0  0  0  0  0  0
    2.4209    0.0380   -0.0124 C   0  0  0  0  0  0
    2.4052    1.4316   -0.0040 C   0  0  0  0  0  0
    1.1812    2.1022    0.0191 C   0  0  0  0  0  0
    3.5550    2.2059   -0.0138 N   0  0  0  0  0  0
    4.6436    1.9512   -0.7362 C   0  0  0  0  0  0
    5.5721    2.7306   -0.7001 O   0  0  0  0  0  0
    4.7522    0.7215   -1.5960 C   0  0  0  0  0  0
    4.7022   -0.4618   -0.7382 N   0  0  0  0  0  0
    3.6618   -0.7502   -0.0397 C   0  0  0  0  0  0
    3.7187   -1.9681    0.8022 C   0  0  0  0  0  0
    4.4265   -3.0880    0.3665 C   0  0  0  0  0  0
    4.4762   -4.2191    1.1552 C   0  0  0  0  0  0
    3.8257   -4.2436    2.3759 C   0  0  0  0  0  0
    3.1219   -3.1358    2.8135 C   0  0  0  0  0  0
    3.0694   -1.9971    2.0361 C   0  0  0  0  0  0
    1.2107   -2.3999   -0.0053 Cl  0  0  0  0  0  0
   -1.5171    2.2538    0.0577 Cl  0  0  0  0  0  0
   -0.9243   -0.5338    0.0416 H   0  0  0  0  0  0
    1.1635    3.1820    0.0244 H   0  0  0  0  0  0
    3.5672    2.9953    0.5498 H   0  0  0  0  0  0
    3.9226    0.6956   -2.3025 H   0  0  0  0  0  0
    5.6967    0.7385   -2.1398 H   0  0  0  0  0  0
    4.9344   -3.0701   -0.5865 H   0  0  0  0  0  0
    5.0237   -5.0871    0.8187 H   0  0  0  0  0  0
    3.8671   -5.1314    2.9896 H   0  0  0  0  0  0
    2.6161   -3.1610    3.7674 H   0  0  0  0  0  0
    2.5232   -1.1314    2.3806 H   0  0  0  0  0  0
  1  2  1  0  0  0
  1  6  2  0  0  0
  1 20  1  0  0  0
  2  3  2  0  0  0
  2 21  1  0  0  0
  3  4  1  0  0  0
  3 19  1  0  0  0
  4  5  2  0  0  0
  4 12  1  0  0  0
  5  6  1  0  0  0
  5  7  1  0  0  0
  6 22  1  0  0  0
  7  8  1  0  0  0
  7 23  1  0  0  0
  8  9  2  0  0  0
  8 10  1  0  0  0
 10 11  1  0  0  0
 10 24  1  0  0  0
 10 25  1  0  0  0
 11 12  2  0  0  0
 12 13  1  0  0  0
 13 14  1  0  0  0
 13 18  2  0  0  0
 14 15  2  0  0  0
 14 26  1  0  0  0
 15 16  1  0  0  0
 15 27  1  0  0  0
 16 17  2  0  0  0
 16 28  1  0  0  0
 17 18  1  0  0  0
 17 29  1  0  0  0
 18 30  1  0  0  0
M  END
>  <Activity>
7.4318

>  <set>
2

>  <Min_dist>
0.043478

>  <Avg_dist>
0.450612

$$$$
CLORAZEPATE
 Wcorina  11170919283D 1   1.00000     0.00000              
CORINA evaluation license 3.46 0067  05.08.2008
 33 35  0  0  0  0  0  0  0  0999 V2000
    0.3055    1.7871    0.5737 C   0  0  0  0  0  0
    0.1664    0.4080    0.5866 C   0  0  0  0  0  0
    1.2652   -0.3966    0.3868 C   0  0  0  0  0  0
    2.5317    0.1676    0.1692 C   0  0  0  0  0  0
    2.6682    1.5541    0.1580 C   0  0  0  0  0  0
    1.5422    2.3547    0.3612 C   0  0  0  0  0  0
    3.8795    2.1984   -0.0438 N   0  0  0  0  0  0
    4.8068    1.8272   -0.9236 C   0  0  0  0  0  0
    5.8083    2.5004   -1.0455 O   0  0  0  0  0  0
    4.6448    0.5947   -1.7708 C   0  0  0  0  0  0
    4.6031   -0.5778   -0.8980 N   0  0  0  0  0  0
    3.6612   -0.7519   -0.0390 C   0  0  0  0  0  0
    3.7177   -1.9694    0.8032 C   0  0  0  0  0  0
    4.4241   -3.0902    0.3672 C   0  0  0  0  0  0
    4.4735   -4.2210    1.1562 C   0  0  0  0  0  0
    3.8238   -4.2447    2.3775 C   0  0  0  0  0  0
    3.1211   -3.1362    2.8152 C   0  0  0  0  0  0
    3.0696   -1.9974    2.0378 C   0  0  0  0  0  0
    3.3611    0.6863   -2.5548 C   0  0  0  0  0  0
    2.3772    0.0977   -2.1737 O   0  0  0  0  0  0
    3.3107    1.4219   -3.6765 O   0  0  0  0  0  0
   -1.3936   -0.3046    0.8555 Cl  0  0  0  0  0  0
   -0.5581    2.4175    0.7261 H   0  0  0  0  0  0
    1.1520   -1.4706    0.3978 H   0  0  0  0  0  0
    1.6423    3.4300    0.3521 H   0  0  0  0  0  0
    4.0654    2.9809    0.4984 H   0  0  0  0  0  0
    5.4880    0.5096   -2.4564 H   0  0  0  0  0  0
    4.9310   -3.0731   -0.5863 H   0  0  0  0  0  0
    5.0201   -5.0895    0.8197 H   0  0  0  0  0  0
    3.8650   -5.1323    2.9914 H   0  0  0  0  0  0
    2.6157   -3.1608    3.7693 H   0  0  0  0  0  0
    2.5248   -1.1310    2.3827 H   0  0  0  0  0  0
    2.4653    1.4503   -4.1452 H   0  0  0  0  0  0
  1  2  1  0  0  0
  1  6  2  0  0  0
  1 23  1  0  0  0
  2  3  2  0  0  0
  2 22  1  0  0  0
  3  4  1  0  0  0
  3 24  1  0  0  0
  4  5  2  0  0  0
  4 12  1  0  0  0
  5  6  1  0  0  0
  5  7  1  0  0  0
  6 25  1  0  0  0
  7  8  1  0  0  0
  7 26  1  0  0  0
  8  9  2  0  0  0
  8 10  1  0  0  0
 10 11  1  0  0  0
 10 19  1  0  0  0
 10 27  1  0  0  0
 11 12  2  0  0  0
 12 13  1  0  0  0
 13 14  1  0  0  0
 13 18  2  0  0  0
 14 15  2  0  0  0
 14 28  1  0  0  0
 15 16  1  0  0  0
 15 29  1  0  0  0
 16 17  2  0  0  0
 16 30  1  0  0  0
 17 18  1  0  0  0
 17 31  1  0  0  0
 18 32  1  0  0  0
 19 20  2  0  0  0
 19 21  1  0  0  0
 21 33  1  0  0  0
M  END
>  <Activity>
7.22915

>  <set>
2

>  <Min_dist>
0.175824

>  <Avg_dist>
0.49534

$$$$
RO05-3328
 Wcorina  11170919283D 1   1.00000     0.00000              
CORINA evaluation license 3.46 0067  05.08.2008
 36 38  0  0  0  0  0  0  0  0999 V2000
   -0.0167    1.3822    0.0096 C   0  0  0  0  0  0
    0.0021   -0.0041    0.0020 C   0  0  0  0  0  0
    1.2026   -0.6765   -0.0128 C   0  0  0  0  0  0
    2.4162    0.0313   -0.0200 C   0  0  0  0  0  0
    2.3930    1.4258   -0.0120 C   0  0  0  0  0  0
    1.1648    2.0898    0.0022 C   0  0  0  0  0  0
    3.5390    2.2058   -0.0149 N   0  0  0  0  0  0
    4.6330    1.9529   -0.7305 C   0  0  0  0  0  0
    5.5587    2.7357   -0.6925 O   0  0  0  0  0  0
    4.7494    0.7198   -1.5846 C   0  0  0  0  0  0
    4.6951   -0.4598   -0.7223 N   0  0  0  0  0  0
    3.6575   -0.7481   -0.0362 C   0  0  0  0  0  0
    3.7136   -1.9845    0.8235 C   0  0  0  0  0  0
    5.0322   -2.7195    0.5745 C   0  0  0  0  0  0
    5.0891   -3.9748    1.4474 C   0  0  0  0  0  0
    4.9983   -3.5755    2.9215 C   0  0  0  0  0  0
    3.6797   -2.8405    3.1705 C   0  0  0  0  0  0
    3.6228   -1.5852    2.2977 C   0  0  0  0  0  0
   -1.4896   -0.8920    0.0118 Cl  0  0  0  0  0  0
   -0.9599    1.9083    0.0170 H   0  0  0  0  0  0
    1.2119   -1.7564   -0.0186 H   0  0  0  0  0  0
    1.1411    3.1696    0.0074 H   0  0  0  0  0  0
    3.5442    2.9964    0.5472 H   0  0  0  0  0  0
    3.9247    0.6898   -2.2967 H   0  0  0  0  0  0
    5.6976    0.7360   -2.1219 H   0  0  0  0  0  0
    2.8794   -2.6397    0.5725 H   0  0  0  0  0  0
    5.0969   -3.0040   -0.4757 H   0  0  0  0  0  0
    5.8664   -2.0643    0.8255 H   0  0  0  0  0  0
    4.2549   -4.6300    1.1963 H   0  0  0  0  0  0
    6.0285   -4.4984    1.2700 H   0  0  0  0  0  0
    5.0388   -4.4698    3.5434 H   0  0  0  0  0  0
    5.8324   -2.9203    3.1725 H   0  0  0  0  0  0
    2.8455   -3.4957    2.9195 H   0  0  0  0  0  0
    3.6150   -2.5560    4.2208 H   0  0  0  0  0  0
    4.4570   -0.9300    2.5487 H   0  0  0  0  0  0
    2.6834   -1.0616    2.4751 H   0  0  0  0  0  0
  1  2  1  0  0  0
  1  6  2  0  0  0
  1 20  1  0  0  0
  2  3  2  0  0  0
  2 19  1  0  0  0
  3  4  1  0  0  0
  3 21  1  0  0  0
  4  5  2  0  0  0
  4 12  1  0  0  0
  5  6  1  0  0  0
  5  7  1  0  0  0
  6 22  1  0  0  0
  7  8  1  0  0  0
  7 23  1  0  0  0
  8  9  2  0  0  0
  8 10  1  0  0  0
 10 11  1  0  0  0
 10 24  1  0  0  0
 10 25  1  0  0  0
 11 12  2  0  0  0
 12 13  1  0  0  0
 13 14  1  0  0  0
 13 18  1  0  0  0
 13 26  1  0  0  0
 14 15  1  0  0  0
 14 27  1  0  0  0
 14 28  1  0  0  0
 15 16  1  0  0  0
 15 29  1  0  0  0
 15 30  1  0  0  0
 16 17  1  0  0  0
 16 31  1  0  0  0
 16 32  1  0  0  0
 17 18  1  0  0  0
 17 33  1  0  0  0
 17 34  1  0  0  0
 18 35  1  0  0  0
 18 36  1  0  0  0
M  END
>  <Activity>
7.06048

>  <set>
2

>  <Min_dist>
0.070423

>  <Avg_dist>
0.454732

$$$$
PRAZEPAM
 Wcorina  11170919283D 1   1.00000     0.00000              
CORINA evaluation license 3.46 0067  05.08.2008
 40 43  0  0  0  0  0  0  0  0999 V2000
    0.3055    1.7871    0.5737 C   0  0  0  0  0  0
    0.1664    0.4080    0.5866 C   0  0  0  0  0  0
    1.2652   -0.3966    0.3868 C   0  0  0  0  0  0
    2.5317    0.1676    0.1692 C   0  0  0  0  0  0
    2.6682    1.5541    0.1580 C   0  0  0  0  0  0
    1.5422    2.3547    0.3612 C   0  0  0  0  0  0
    3.8795    2.1984   -0.0438 N   0  0  0  0  0  0
    4.8068    1.8272   -0.9236 C   0  0  0  0  0  0
    5.8083    2.5004   -1.0455 O   0  0  0  0  0  0
    4.6448    0.5947   -1.7708 C   0  0  0  0  0  0
    4.6031   -0.5778   -0.8980 N   0  0  0  0  0  0
    3.6612   -0.7519   -0.0390 C   0  0  0  0  0  0
    3.7177   -1.9694    0.8032 C   0  0  0  0  0  0
    4.4241   -3.0902    0.3672 C   0  0  0  0  0  0
    4.4735   -4.2210    1.1562 C   0  0  0  0  0  0
    3.8238   -4.2447    2.3775 C   0  0  0  0  0  0
    3.1211   -3.1362    2.8152 C   0  0  0  0  0  0
    3.0696   -1.9974    2.0378 C   0  0  0  0  0  0
    4.1602    3.3802    0.7751 C   0  0  0  0  0  0
    4.8708    2.9527    2.0608 C   0  0  0  0  0  0
    5.3564    4.0581    3.0006 C   0  0  0  0  0  0
    4.1468    3.2038    3.3851 C   0  0  0  0  0  0
   -1.3936   -0.3046    0.8555 Cl  0  0  0  0  0  0
   -0.5581    2.4175    0.7261 H   0  0  0  0  0  0
    1.1520   -1.4706    0.3978 H   0  0  0  0  0  0
    1.6423    3.4300    0.3521 H   0  0  0  0  0  0
    3.7163    0.6610   -2.3379 H   0  0  0  0  0  0
    5.4880    0.5096   -2.4564 H   0  0  0  0  0  0
    4.9310   -3.0731   -0.5863 H   0  0  0  0  0  0
    5.0201   -5.0895    0.8197 H   0  0  0  0  0  0
    3.8650   -5.1323    2.9914 H   0  0  0  0  0  0
    2.6157   -3.1608    3.7693 H   0  0  0  0  0  0
    2.5248   -1.1310    2.3827 H   0  0  0  0  0  0
    4.7989    4.0652    0.2174 H   0  0  0  0  0  0
    3.2241    3.8791    1.0259 H   0  0  0  0  0  0
    5.4819    2.0534    1.9835 H   0  0  0  0  0  0
    6.2867    3.8859    3.5419 H   0  0  0  0  0  0
    5.1696    5.0899    2.7029 H   0  0  0  0  0  0
    3.1642    3.6735    3.3403 H   0  0  0  0  0  0
    4.2813    2.4694    4.1793 H   0  0  0  0  0  0
  1  2  1  0  0  0
  1  6  2  0  0  0
  1 24  1  0  0  0
  2  3  2  0  0  0
  2 23  1  0  0  0
  3  4  1  0  0  0
  3 25  1  0  0  0
  4  5  2  0  0  0
  4 12  1  0  0  0
  5  6  1  0  0  0
  5  7  1  0  0  0
  6 26  1  0  0  0
  7  8  1  0  0  0
  7 19  1  0  0  0
  8  9  2  0  0  0
  8 10  1  0  0  0
 10 11  1  0  0  0
 10 27  1  0  0  0
 10 28  1  0  0  0
 11 12  2  0  0  0
 12 13  1  0  0  0
 13 14  1  0  0  0
 13 18  2  0  0  0
 14 15  2  0  0  0
 14 29  1  0  0  0
 15 16  1  0  0  0
 15 30  1  0  0  0
 16 17  2  0  0  0
 16 31  1  0  0  0
 17 18  1  0  0  0
 17 32  1  0  0  0
 18 33  1  0  0  0
 19 20  1  0  0  0
 19 34  1  0  0  0
 19 35  1  0  0  0
 20 21  1  0  0  0
 20 22  1  0  0  0
 20 36  1  0  0  0
 21 22  1  0  0  0
 21 37  1  0  0  0
 21 38  1  0  0  0
 22 39  1  0  0  0
 22 40  1  0  0  0
M  END
>  <Activity>
6.95861

>  <set>
2

>  <Min_dist>
0.141304

>  <Avg_dist>
0.472389

$$$$
RO10-3580
 Wcorina  11170919283D 1   1.00000     0.00000              
CORINA evaluation license 3.46 0067  05.08.2008
 41 43  0  0  0  0  0  0  0  0999 V2000
    0.0959    1.5485    0.2431 C   0  0  0  0  0  0
    0.0508    0.1631    0.2406 C   0  0  0  0  0  0
    1.2164   -0.5634    0.1490 C   0  0  0  0  0  0
    2.4565    0.0872    0.0580 C   0  0  0  0  0  0
    2.4984    1.4797    0.0617 C   0  0  0  0  0  0
    1.3059    2.2004    0.1542 C   0  0  0  0  0  0
    3.6768    2.2062   -0.0191 N   0  0  0  0  0  0
    4.7092    1.9061   -0.8037 C   0  0  0  0  0  0
    5.6692    2.6470   -0.8258 O   0  0  0  0  0  0
    4.7165    0.6717   -1.6635 C   0  0  0  0  0  0
    4.6697   -0.5073   -0.7997 N   0  0  0  0  0  0
    3.6613   -0.7520   -0.0391 C   0  0  0  0  0  0
    3.7176   -1.9691    0.8020 C   0  0  0  0  0  0
    3.7312   -3.2314    0.2080 C   0  0  0  0  0  0
    3.7842   -4.3615    0.9967 C   0  0  0  0  0  0
    3.8236   -4.2471    2.3757 C   0  0  0  0  0  0
    3.8101   -3.0005    2.9728 C   0  0  0  0  0  0
    3.7633   -1.8586    2.1939 C   0  0  0  0  0  0
    3.7562   -0.6402    2.7775 F   0  0  0  0  0  0
    3.7944    3.3978    0.8251 C   0  0  0  0  0  0
    4.4030    3.0091    2.1740 C   0  0  0  0  0  0
    5.7423    2.5509    1.9780 O   0  0  0  0  0  0
    4.4110    4.2271    3.0999 C   0  0  0  0  0  0
    4.8707    3.8375    4.3956 O   0  0  0  0  0  0
   -1.4757   -0.6558    0.3536 Cl  0  0  0  0  0  0
   -0.8195    2.1177    0.3104 H   0  0  0  0  0  0
    1.1762   -1.6427    0.1476 H   0  0  0  0  0  0
    1.3327    3.2801    0.1560 H   0  0  0  0  0  0
    3.8460    0.6785   -2.3194 H   0  0  0  0  0  0
    5.6269    0.6494   -2.2625 H   0  0  0  0  0  0
    3.6998   -3.3235   -0.8676 H   0  0  0  0  0  0
    3.7947   -5.3388    0.5371 H   0  0  0  0  0  0
    3.8647   -5.1359    2.9878 H   0  0  0  0  0  0
    3.8403   -2.9181    4.0492 H   0  0  0  0  0  0
    4.4364    4.1290    0.3341 H   0  0  0  0  0  0
    2.8063    3.8299    0.9834 H   0  0  0  0  0  0
    3.8093    2.2139    2.6249 H   0  0  0  0  0  0
    6.3286    3.2085    1.5793 H   0  0  0  0  0  0
    5.0757    4.9889    2.6924 H   0  0  0  0  0  0
    3.4014    4.6303    3.1786 H   0  0  0  0  0  0
    4.9017    4.5613    5.0360 H   0  0  0  0  0  0
  1  2  1  0  0  0
  1  6  2  0  0  0
  1 26  1  0  0  0
  2  3  2  0  0  0
  2 25  1  0  0  0
  3  4  1  0  0  0
  3 27  1  0  0  0
  4  5  2  0  0  0
  4 12  1  0  0  0
  5  6  1  0  0  0
  5  7  1  0  0  0
  6 28  1  0  0  0
  7  8  1  0  0  0
  7 20  1  0  0  0
  8  9  2  0  0  0
  8 10  1  0  0  0
 10 11  1  0  0  0
 10 29  1  0  0  0
 10 30  1  0  0  0
 11 12  2  0  0  0
 12 13  1  0  0  0
 13 14  1  0  0  0
 13 18  2  0  0  0
 14 15  2  0  0  0
 14 31  1  0  0  0
 15 16  1  0  0  0
 15 32  1  0  0  0
 16 17  2  0  0  0
 16 33  1  0  0  0
 17 18  1  0  0  0
 17 34  1  0  0  0
 18 19  1  0  0  0
 20 21  1  0  0  0
 20 35  1  0  0  0
 20 36  1  0  0  0
 21 22  1  0  0  0
 21 23  1  0  0  0
 21 37  1  0  0  0
 22 38  1  0  0  0
 23 24  1  0  0  0
 23 39  1  0  0  0
 23 40  1  0  0  0
 24 41  1  0  0  0
M  END
>  <Activity>
6.85387

>  <set>
2

>  <Min_dist>
0.117647

>  <Avg_dist>
0.494849

$$$$
RO13-0882
 Wcorina  11170919283D 1   1.00000     0.00000              
CORINA evaluation license 3.46 0067  05.08.2008
 33 35  0  0  0  0  0  0  0  0999 V2000
    0.1563    1.6246    0.3495 C   0  0  0  0  0  0
    0.0816    0.2406    0.3508 C   0  0  0  0  0  0
    1.2280   -0.5109    0.2240 C   0  0  0  0  0  0
    2.4796    0.1138    0.0933 C   0  0  0  0  0  0
    2.5511    1.5056    0.0936 C   0  0  0  0  0  0
    1.3781    2.2512    0.2217 C   0  0  0  0  0  0
    3.7411    2.2067   -0.0248 N   0  0  0  0  0  0
    4.7422    1.8841   -0.8406 C   0  0  0  0  0  0
    5.7166    2.6042   -0.8933 O   0  0  0  0  0  0
    4.6966    0.6491   -1.6985 C   0  0  0  0  0  0
    4.6511   -0.5279   -0.8319 N   0  0  0  0  0  0
    3.6619   -0.7504   -0.0400 C   0  0  0  0  0  0
    3.7186   -1.9678    0.8008 C   0  0  0  0  0  0
    3.7323   -3.2299    0.2064 C   0  0  0  0  0  0
    3.7851   -4.3603    0.9948 C   0  0  0  0  0  0
    3.8246   -4.2462    2.3737 C   0  0  0  0  0  0
    3.8110   -2.9998    2.9712 C   0  0  0  0  0  0
    3.7645   -1.8577    2.1926 C   0  0  0  0  0  0
    3.7572   -0.6394    2.7766 F   0  0  0  0  0  0
    3.9100    3.3964    0.8133 C   0  0  0  0  0  0
    1.1264   -2.2439    0.2262 Cl  0  0  0  0  0  0
   -1.2912    2.5708    0.5016 Cl  0  0  0  0  0  0
   -0.8761   -0.2484    0.4518 H   0  0  0  0  0  0
    1.4278    3.3301    0.2208 H   0  0  0  0  0  0
    3.8065    0.6741   -2.3273 H   0  0  0  0  0  0
    5.5874    0.6068   -2.3252 H   0  0  0  0  0  0
    3.7012   -3.3216   -0.8692 H   0  0  0  0  0  0
    3.7953   -5.3374    0.5349 H   0  0  0  0  0  0
    3.8659   -5.1352    2.9856 H   0  0  0  0  0  0
    3.8413   -2.9177    4.0477 H   0  0  0  0  0  0
    4.3673    3.1114    1.7608 H   0  0  0  0  0  0
    4.5518    4.1134    0.3013 H   0  0  0  0  0  0
    2.9367    3.8495    1.0013 H   0  0  0  0  0  0
  1  2  1  0  0  0
  1  6  2  0  0  0
  1 22  1  0  0  0
  2  3  2  0  0  0
  2 23  1  0  0  0
  3  4  1  0  0  0
  3 21  1  0  0  0
  4  5  2  0  0  0
  4 12  1  0  0  0
  5  6  1  0  0  0
  5  7  1  0  0  0
  6 24  1  0  0  0
  7  8  1  0  0  0
  7 20  1  0  0  0
  8  9  2  0  0  0
  8 10  1  0  0  0
 10 11  1  0  0  0
 10 25  1  0  0  0
 10 26  1  0  0  0
 11 12  2  0  0  0
 12 13  1  0  0  0
 13 14  1  0  0  0
 13 18  2  0  0  0
 14 15  2  0  0  0
 14 27  1  0  0  0
 15 16  1  0  0  0
 15 28  1  0  0  0
 16 17  2  0  0  0
 16 29  1  0  0  0
 17 18  1  0  0  0
 17 30  1  0  0  0
 18 19  1  0  0  0
 20 31  1  0  0  0
 20 32  1  0  0  0
 20 33  1  0  0  0
M  END
>  <Activity>
6.52288

>  <set>
2

>  <Min_dist>
0.035294

>  <Avg_dist>
0.440627

$$$$
RO22-4683
 Wcorina  11170919283D 1   1.00000     0.00000              
CORINA evaluation license 3.46 0067  05.08.2008
 44 46  0  0  0  0  0  0  0  0999 V2000
    0.8449    0.5792    1.6066 C   0  0  0  0  0  0
    1.2593   -0.6505    2.0913 C   0  0  0  0  0  0
    2.5875   -1.0025    2.0302 C   0  0  0  0  0  0
    3.5332   -0.1244    1.4787 C   0  0  0  0  0  0
    3.1138    1.1122    0.9927 C   0  0  0  0  0  0
    1.7611    1.4520    1.0627 C   0  0  0  0  0  0
    3.9765    2.0440    0.4367 N   0  0  0  0  0  0
    4.9864    1.7594   -0.3822 C   0  0  0  0  0  0
    5.6440    2.6667   -0.8465 O   0  0  0  0  0  0
    5.3338    0.3418   -0.7466 C   0  0  0  0  0  0
    5.7452   -0.3706    0.4624 N   0  0  0  0  0  0
    4.9359   -0.5672    1.4432 C   0  0  0  0  0  0
    5.4552   -1.2930    2.6251 C   0  0  0  0  0  0
    5.8341   -2.6310    2.5147 C   0  0  0  0  0  0
    6.3170   -3.3018    3.6191 C   0  0  0  0  0  0
    6.4259   -2.6508    4.8355 C   0  0  0  0  0  0
    6.0520   -1.3248    4.9529 C   0  0  0  0  0  0
    5.5730   -0.6396    3.8529 C   0  0  0  0  0  0
    5.1116    1.0276    3.9992 Cl  0  0  0  0  0  0
    3.7592    3.4523    0.7768 C   0  0  0  0  0  0
    2.8616    3.5461    2.0123 C   0  0  0  0  0  0
    5.1043    4.1191    1.0719 C   0  0  0  0  0  0
    3.0849    4.1627   -0.3986 C   0  0  0  0  0  0
    0.2723   -1.5860    2.6759 N   0  3  0  0  0  0
   -0.9039   -1.2744    2.7306 O   0  0  0  0  0  0
    0.6363   -2.6673    3.1022 O   0  5  0  0  0  0
   -0.1991    0.8522    1.6512 H   0  0  0  0  0  0
    2.9053   -1.9623    2.4100 H   0  0  0  0  0  0
    1.4300    2.4087    0.6865 H   0  0  0  0  0  0
    4.4618   -0.1479   -1.1800 H   0  0  0  0  0  0
    6.1515    0.3400   -1.4674 H   0  0  0  0  0  0
    5.7491   -3.1409    1.5665 H   0  0  0  0  0  0
    6.6105   -4.3377    3.5343 H   0  0  0  0  0  0
    6.8044   -3.1809    5.6970 H   0  0  0  0  0  0
    6.1390   -0.8224    5.9049 H   0  0  0  0  0  0
    3.1082    2.7393    2.7025 H   0  0  0  0  0  0
    3.0195    4.5059    2.5041 H   0  0  0  0  0  0
    1.8178    3.4597    1.7104 H   0  0  0  0  0  0
    5.6254    4.3163    0.1350 H   0  0  0  0  0  0
    4.9364    5.0583    1.5990 H   0  0  0  0  0  0
    5.7095    3.4576    1.6919 H   0  0  0  0  0  0
    2.0908    3.7436   -0.5545 H   0  0  0  0  0  0
    3.0002    5.2271   -0.1797 H   0  0  0  0  0  0
    3.6832    4.0234   -1.2990 H   0  0  0  0  0  0
  1  2  1  0  0  0
  1  6  2  0  0  0
  1 27  1  0  0  0
  2  3  2  0  0  0
  2 24  1  0  0  0
  3  4  1  0  0  0
  3 28  1  0  0  0
  4  5  2  0  0  0
  4 12  1  0  0  0
  5  6  1  0  0  0
  5  7  1  0  0  0
  6 29  1  0  0  0
  7  8  1  0  0  0
  7 20  1  0  0  0
  8  9  2  0  0  0
  8 10  1  0  0  0
 10 11  1  0  0  0
 10 30  1  0  0  0
 10 31  1  0  0  0
 11 12  2  0  0  0
 12 13  1  0  0  0
 13 14  1  0  0  0
 13 18  2  0  0  0
 14 15  2  0  0  0
 14 32  1  0  0  0
 15 16  1  0  0  0
 15 33  1  0  0  0
 16 17  2  0  0  0
 16 34  1  0  0  0
 17 18  1  0  0  0
 17 35  1  0  0  0
 18 19  1  0  0  0
 20 21  1  0  0  0
 20 22  1  0  0  0
 20 23  1  0  0  0
 21 36  1  0  0  0
 21 37  1  0  0  0
 21 38  1  0  0  0
 22 39  1  0  0  0
 22 40  1  0  0  0
 22 41  1  0  0  0
 23 42  1  0  0  0
 23 43  1  0  0  0
 23 44  1  0  0  0
 24 25  2  0  0  0
 24 26  1  0  0  0
M  CHG  2  24   1  26  -1
M  END
>  <Activity>
6.52288

>  <set>
2

>  <Min_dist>
0.071429

>  <Avg_dist>
0.468578

$$$$
RO06-9098
 Wcorina  11170919283D 1   1.00000     0.00000              
CORINA evaluation license 3.46 0067  05.08.2008
 39 41  0  0  0  0  0  0  0  0999 V2000
    0.2035    2.1741    0.4207 C   0  0  0  0  0  0
   -0.0708    0.8165    0.3974 C   0  0  0  0  0  0
    0.9522   -0.0900    0.2440 C   0  0  0  0  0  0
    2.2788    0.3479    0.1107 C   0  0  0  0  0  0
    2.5521    1.7139    0.1359 C   0  0  0  0  0  0
    1.5003    2.6194    0.2909 C   0  0  0  0  0  0
    3.8303    2.2369    0.0169 N   0  0  0  0  0  0
    4.7667    1.7883   -0.8160 C   0  0  0  0  0  0
    5.8352    2.3598   -0.8665 O   0  0  0  0  0  0
    4.5343    0.5904   -1.6959 C   0  0  0  0  0  0
    4.3257   -0.5846   -0.8507 N   0  0  0  0  0  0
    3.3222   -0.6766   -0.0519 C   0  0  0  0  0  0
    3.2086   -1.9063    0.7665 C   0  0  0  0  0  0
    3.8279   -3.0844    0.3498 C   0  0  0  0  0  0
    3.7188   -4.2263    1.1166 C   0  0  0  0  0  0
    2.9969   -4.2043    2.2966 C   0  0  0  0  0  0
    2.3800   -3.0388    2.7150 C   0  0  0  0  0  0
    2.4867   -1.8889    1.9597 C   0  0  0  0  0  0
    4.1776    3.3727    0.8745 C   0  0  0  0  0  0
    4.3858    2.9137    2.2117 O   0  0  0  0  0  0
    5.6569    2.2958    2.4228 C   0  0  0  0  0  0
   -1.4655    0.3411    0.5382 N   0  3  0  0  0  0
   -2.3716    1.1435    0.6745 O   0  0  0  0  0  0
   -1.7070   -0.8526    0.5177 O   0  5  0  0  0  0
   -0.6015    2.8847    0.5363 H   0  0  0  0  0  0
    0.7328   -1.1474    0.2262 H   0  0  0  0  0  0
    1.7059    3.6795    0.3096 H   0  0  0  0  0  0
    3.6518    0.7570   -2.3137 H   0  0  0  0  0  0
    5.4038    0.4317   -2.3336 H   0  0  0  0  0  0
    4.3913   -3.1029   -0.5714 H   0  0  0  0  0  0
    4.1976   -5.1393    0.7948 H   0  0  0  0  0  0
    2.9144   -5.1006    2.8934 H   0  0  0  0  0  0
    1.8173   -3.0278    3.6367 H   0  0  0  0  0  0
    2.0084   -0.9785    2.2896 H   0  0  0  0  0  0
    5.0897    3.8414    0.5051 H   0  0  0  0  0  0
    3.3651    4.0992    0.8621 H   0  0  0  0  0  0
    5.7813    1.4714    1.7206 H   0  0  0  0  0  0
    6.4480    3.0291    2.2659 H   0  0  0  0  0  0
    5.7111    1.9155    3.4429 H   0  0  0  0  0  0
  1  2  1  0  0  0
  1  6  2  0  0  0
  1 25  1  0  0  0
  2  3  2  0  0  0
  2 22  1  0  0  0
  3  4  1  0  0  0
  3 26  1  0  0  0
  4  5  2  0  0  0
  4 12  1  0  0  0
  5  6  1  0  0  0
  5  7  1  0  0  0
  6 27  1  0  0  0
  7  8  1  0  0  0
  7 19  1  0  0  0
  8  9  2  0  0  0
  8 10  1  0  0  0
 10 11  1  0  0  0
 10 28  1  0  0  0
 10 29  1  0  0  0
 11 12  2  0  0  0
 12 13  1  0  0  0
 13 14  1  0  0  0
 13 18  2  0  0  0
 14 15  2  0  0  0
 14 30  1  0  0  0
 15 16  1  0  0  0
 15 31  1  0  0  0
 16 17  2  0  0  0
 16 32  1  0  0  0
 17 18  1  0  0  0
 17 33  1  0  0  0
 18 34  1  0  0  0
 19 20  1  0  0  0
 19 35  1  0  0  0
 19 36  1  0  0  0
 20 21  1  0  0  0
 21 37  1  0  0  0
 21 38  1  0  0  0
 21 39  1  0  0  0
 22 23  2  0  0  0
 22 24  1  0  0  0
M  CHG  2  22   1  24  -1
M  END
>  <Activity>
6.36653

>  <set>
2

>  <Min_dist>
0.229358

>  <Avg_dist>
0.524386

$$$$
RO12-6377
 Wcorina  11170919283D 1   1.00000     0.00000              
CORINA evaluation license 3.46 0067  05.08.2008
 42 44  0  0  0  0  0  0  0  0999 V2000
    0.0918    1.5236    0.3047 C   0  0  0  0  0  0
    0.0563    0.1339    0.2617 C   0  0  0  0  0  0
    1.2302   -0.5806    0.1222 C   0  0  0  0  0  0
    2.4612    0.0853    0.0242 C   0  0  0  0  0  0
    2.4907    1.4775    0.0695 C   0  0  0  0  0  0
    1.2949    2.1855    0.2090 C   0  0  0  0  0  0
    3.6619    2.2174   -0.0150 N   0  0  0  0  0  0
    4.6795    1.9504   -0.8303 C   0  0  0  0  0  0
    5.6328    2.6999   -0.8501 O   0  0  0  0  0  0
    4.6782    0.7429   -1.7276 C   0  0  0  0  0  0
    4.6601   -0.4621   -0.8993 N   0  0  0  0  0  0
    3.6713   -0.7388   -0.1243 C   0  0  0  0  0  0
    3.7572   -1.9796    0.6788 C   0  0  0  0  0  0
    3.7690   -3.2237    0.0474 C   0  0  0  0  0  0
    3.8492   -4.3760    0.8008 C   0  0  0  0  0  0
    3.9179   -4.3020    2.1814 C   0  0  0  0  0  0
    3.9064   -3.0738    2.8155 C   0  0  0  0  0  0
    3.8326   -1.9099    2.0721 C   0  0  0  0  0  0
    3.8279   -0.7093    2.6916 F   0  0  0  0  0  0
    3.7879    3.3843    0.8618 C   0  0  0  0  0  0
   -1.1683   -0.5403    0.3600 N   0  0  0  0  0  0
   -2.1590   -0.0308    1.1185 C   0  0  0  0  0  0
   -1.9603    0.9622    1.7914 O   0  0  0  0  0  0
   -3.3701   -0.6221    1.1311 N   0  0  0  0  0  0
   -4.4470   -0.0683    1.9556 C   0  0  0  0  0  0
   -0.8256    2.0839    0.4088 H   0  0  0  0  0  0
    1.2003   -1.6597    0.0888 H   0  0  0  0  0  0
    1.3145    3.2648    0.2424 H   0  0  0  0  0  0
    3.7934    0.7618   -2.3639 H   0  0  0  0  0  0
    5.5754    0.7470   -2.3466 H   0  0  0  0  0  0
    3.7152   -3.2842   -1.0295 H   0  0  0  0  0  0
    3.8580   -5.3392    0.3123 H   0  0  0  0  0  0
    3.9806   -5.2080    2.7658 H   0  0  0  0  0  0
    3.9595   -3.0228    3.8930 H   0  0  0  0  0  0
    4.2447    3.0828    1.8045 H   0  0  0  0  0  0
    4.4128    4.1357    0.3792 H   0  0  0  0  0  0
    2.7999    3.8025    1.0543 H   0  0  0  0  0  0
   -1.3028   -1.3737   -0.1178 H   0  0  0  0  0  0
   -3.5287   -1.4143    0.5943 H   0  0  0  0  0  0
   -5.3443   -0.6758    1.8373 H   0  0  0  0  0  0
   -4.1417   -0.0711    3.0019 H   0  0  0  0  0  0
   -4.6564    0.9541    1.6409 H   0  0  0  0  0  0
  1  2  1  0  0  0
  1  6  2  0  0  0
  1 26  1  0  0  0
  2  3  2  0  0  0
  2 21  1  0  0  0
  3  4  1  0  0  0
  3 27  1  0  0  0
  4  5  2  0  0  0
  4 12  1  0  0  0
  5  6  1  0  0  0
  5  7  1  0  0  0
  6 28  1  0  0  0
  7  8  1  0  0  0
  7 20  1  0  0  0
  8  9  2  0  0  0
  8 10  1  0  0  0
 10 11  1  0  0  0
 10 29  1  0  0  0
 10 30  1  0  0  0
 11 12  2  0  0  0
 12 13  1  0  0  0
 13 14  1  0  0  0
 13 18  2  0  0  0
 14 15  2  0  0  0
 14 31  1  0  0  0
 15 16  1  0  0  0
 15 32  1  0  0  0
 16 17  2  0  0  0
 16 33  1  0  0  0
 17 18  1  0  0  0
 17 34  1  0  0  0
 18 19  1  0  0  0
 20 35  1  0  0  0
 20 36  1  0  0  0
 20 37  1  0  0  0
 21 22  1  0  0  0
 21 38  1  0  0  0
 22 23  2  0  0  0
 22 24  1  0  0  0
 24 25  1  0  0  0
 24 39  1  0  0  0
 25 40  1  0  0  0
 25 41  1  0  0  0
 25 42  1  0  0  0
M  END
>  <Activity>
6.34199

>  <set>
2

>  <Min_dist>
0.201923

>  <Avg_dist>
0.496237

$$$$
RO20-1310
 Wcorina  11170919283D 1   1.00000     0.00000              
CORINA evaluation license 3.46 0067  05.08.2008
 42 44  0  0  0  0  0  0  0  0999 V2000
    0.9069    0.8423    1.7490 C   0  0  0  0  0  0
    1.1772   -0.4440    2.1895 C   0  0  0  0  0  0
    2.4400   -0.9712    2.0413 C   0  0  0  0  0  0
    3.4623   -0.2162    1.4459 C   0  0  0  0  0  0
    3.1876    1.0767    1.0053 C   0  0  0  0  0  0
    1.9003    1.5947    1.1627 C   0  0  0  0  0  0
    4.1354    1.8961    0.4113 N   0  0  0  0  0  0
    5.0475    1.4965   -0.4720 C   0  0  0  0  0  0
    5.7943    2.3169   -0.9621 O   0  0  0  0  0  0
    5.1758    0.0538   -0.8784 C   0  0  0  0  0  0
    5.5560   -0.7359    0.2921 N   0  0  0  0  0  0
    4.7870   -0.8434    1.3180 C   0  0  0  0  0  0
    5.2712   -1.6599    2.4554 C   0  0  0  0  0  0
    6.2250   -2.6558    2.2464 C   0  0  0  0  0  0
    6.6725   -3.4126    3.3098 C   0  0  0  0  0  0
    6.1766   -3.1856    4.5812 C   0  0  0  0  0  0
    5.2300   -2.1995    4.7948 C   0  0  0  0  0  0
    4.7794   -1.4319    3.7404 C   0  0  0  0  0  0
    4.1325    3.3128    0.7847 C   0  0  0  0  0  0
    3.3406    3.4969    2.0808 C   0  0  0  0  0  0
    5.5716    3.7879    0.9944 C   0  0  0  0  0  0
    3.4821    4.1330   -0.3312 C   0  0  0  0  0  0
   -0.0769   -1.3897    2.9288 Cl  0  0  0  0  0  0
   -0.0855    1.2534    1.8617 H   0  0  0  0  0  0
    2.6458   -1.9738    2.3861 H   0  0  0  0  0  0
    1.6817    2.5959    0.8217 H   0  0  0  0  0  0
    4.2210   -0.3029   -1.2650 H   0  0  0  0  0  0
    5.9418   -0.0420   -1.6479 H   0  0  0  0  0  0
    6.6123   -2.8344    1.2542 H   0  0  0  0  0  0
    7.4110   -4.1841    3.1492 H   0  0  0  0  0  0
    6.5296   -3.7808    5.4104 H   0  0  0  0  0  0
    4.8464   -2.0271    5.7895 H   0  0  0  0  0  0
    4.0440   -0.6592    3.9091 H   0  0  0  0  0  0
    3.5421    2.6616    2.7514 H   0  0  0  0  0  0
    3.6405    4.4285    2.5606 H   0  0  0  0  0  0
    2.2751    3.5317    1.8538 H   0  0  0  0  0  0
    6.0560    3.9180    0.0266 H   0  0  0  0  0  0
    5.5663    4.7380    1.5287 H   0  0  0  0  0  0
    6.1178    3.0463    1.5773 H   0  0  0  0  0  0
    2.4336    3.8505   -0.4259 H   0  0  0  0  0  0
    3.5524    5.1937   -0.0906 H   0  0  0  0  0  0
    3.9970    3.9389   -1.2721 H   0  0  0  0  0  0
  1  2  1  0  0  0
  1  6  2  0  0  0
  1 24  1  0  0  0
  2  3  2  0  0  0
  2 23  1  0  0  0
  3  4  1  0  0  0
  3 25  1  0  0  0
  4  5  2  0  0  0
  4 12  1  0  0  0
  5  6  1  0  0  0
  5  7  1  0  0  0
  6 26  1  0  0  0
  7  8  1  0  0  0
  7 19  1  0  0  0
  8  9  2  0  0  0
  8 10  1  0  0  0
 10 11  1  0  0  0
 10 27  1  0  0  0
 10 28  1  0  0  0
 11 12  2  0  0  0
 12 13  1  0  0  0
 13 14  1  0  0  0
 13 18  2  0  0  0
 14 15  2  0  0  0
 14 29  1  0  0  0
 15 16  1  0  0  0
 15 30  1  0  0  0
 16 17  2  0  0  0
 16 31  1  0  0  0
 17 18  1  0  0  0
 17 32  1  0  0  0
 18 33  1  0  0  0
 19 20  1  0  0  0
 19 21  1  0  0  0
 19 22  1  0  0  0
 20 34  1  0  0  0
 20 35  1  0  0  0
 20 36  1  0  0  0
 21 37  1  0  0  0
 21 38  1  0  0  0
 21 39  1  0  0  0
 22 40  1  0  0  0
 22 41  1  0  0  0
 22 42  1  0  0  0
M  END
>  <Activity>
6.20761

>  <set>
2

>  <Min_dist>
0.08642

>  <Avg_dist>
0.439447

$$$$
CLOBAZAM
 Wcorina  11170919283D 1   1.00000     0.00000              
CORINA evaluation license 3.46 0067  05.08.2008
 34 36  0  0  0  0  0  0  0  0999 V2000
    0.4446    0.9844   -0.5523 C   0  0  0  0  0  0
    0.0796   -0.3506   -0.4835 C   0  0  0  0  0  0
    0.9724   -1.3290   -0.9260 C   0  0  0  0  0  0
    2.2085   -0.9797   -1.4285 C   0  0  0  0  0  0
    2.5724    0.3536   -1.4975 C   0  0  0  0  0  0
    1.6984    1.3269   -1.0633 C   0  0  0  0  0  0
    3.3056   -2.2101   -1.9727 Cl  0  0  0  0  0  0
   -1.1451   -0.7933    0.0096 N   0  0  0  0  0  0
   -2.3262   -0.2276   -0.2272 C   0  0  0  0  0  0
   -3.3301   -0.7324    0.2295 O   0  0  0  0  0  0
   -2.4395    1.0285   -1.0516 C   0  0  0  0  0  0
   -1.6822    2.1251   -0.3483 C   0  0  0  0  0  0
   -2.2782    3.1109    0.0315 O   0  0  0  0  0  0
   -0.3700    2.0318   -0.1318 N   0  0  0  0  0  0
    0.2713    3.1252    0.6028 C   0  0  0  0  0  0
   -1.1329   -1.9319    0.8243 C   0  0  0  0  0  0
   -0.8454   -1.8159    2.1780 C   0  0  0  0  0  0
   -0.8342   -2.9410    2.9789 C   0  0  0  0  0  0
   -1.1083   -4.1821    2.4342 C   0  0  0  0  0  0
   -1.3944   -4.3011    1.0865 C   0  0  0  0  0  0
   -1.4138   -3.1790    0.2815 C   0  0  0  0  0  0
    0.6920   -2.3707   -0.8738 H   0  0  0  0  0  0
    3.5393    0.6309   -1.8905 H   0  0  0  0  0  0
    1.9863    2.3663   -1.1193 H   0  0  0  0  0  0
   -2.0097    0.8601   -2.0390 H   0  0  0  0  0  0
   -3.4878    1.3104   -1.1497 H   0  0  0  0  0  0
    0.6057    3.8881   -0.1002 H   0  0  0  0  0  0
   -0.4430    3.5621    1.3006 H   0  0  0  0  0  0
    1.1283    2.7387    1.1545 H   0  0  0  0  0  0
   -0.6306   -0.8470    2.6039 H   0  0  0  0  0  0
   -0.6107   -2.8514    4.0318 H   0  0  0  0  0  0
   -1.0985   -5.0605    3.0625 H   0  0  0  0  0  0
   -1.6078   -5.2718    0.6640 H   0  0  0  0  0  0
   -1.6421   -3.2719   -0.7700 H   0  0  0  0  0  0
  1  2  1  0  0  0
  1  6  2  0  0  0
  1 14  1  0  0  0
  2  3  2  0  0  0
  2  8  1  0  0  0
  3  4  1  0  0  0
  3 22  1  0  0  0
  4  5  2  0  0  0
  4  7  1  0  0  0
  5  6  1  0  0  0
  5 23  1  0  0  0
  6 24  1  0  0  0
  8  9  1  0  0  0
  8 16  1  0  0  0
  9 10  2  0  0  0
  9 11  1  0  0  0
 11 12  1  0  0  0
 11 25  1  0  0  0
 11 26  1  0  0  0
 12 13  2  0  0  0
 12 14  1  0  0  0
 14 15  1  0  0  0
 15 27  1  0  0  0
 15 28  1  0  0  0
 15 29  1  0  0  0
 16 17  1  0  0  0
 16 21  2  0  0  0
 17 18  2  0  0  0
 17 30  1  0  0  0
 18 19  1  0  0  0
 18 31  1  0  0  0
 19 20  2  0  0  0
 19 32  1  0  0  0
 20 21  1  0  0  0
 20 33  1  0  0  0
 21 34  1  0  0  0
M  END
>  <Activity>
6.88606

>  <set>
2

>  <Min_dist>
0.071429

>  <Avg_dist>
0.634472

$$$$
RO11-5073
 Wcorina  11170919283D 1   1.00000     0.00000              
CORINA evaluation license 3.46 0067  05.08.2008
 38 41  0  0  0  0  0  0  0  0999 V2000
    0.0970    1.3214   -0.0950 C   0  0  0  0  0  0
    0.0370   -0.0740   -0.0950 C   0  0  0  0  0  0
    1.2278   -0.8024   -0.2348 C   0  0  0  0  0  0
    2.4368   -0.1526   -0.3468 C   0  0  0  0  0  0
    2.4894    1.2316   -0.3221 C   0  0  0  0  0  0
    1.3262    1.9631   -0.1975 C   0  0  0  0  0  0
    3.8999   -1.0710   -0.5190 Cl  0  0  0  0  0  0
   -1.2128   -0.8229    0.0757 C   0  0  0  0  0  0
   -2.3622   -0.5729   -0.4476 N   0  0  0  0  0  0
   -2.5684    0.5554   -1.3626 C   0  0  0  0  0  0
   -2.2490    1.8214   -0.6092 C   0  0  0  0  0  0
   -1.0562    2.1056   -0.0283 N   0  0  0  0  0  0
   -1.2156    3.3030    0.5943 C   0  0  0  0  0  0
   -2.4330    3.7054    0.3377 N   0  0  0  0  0  0
   -3.0412    2.8298   -0.3832 N   0  0  0  0  0  0
   -0.1865    4.0279    1.4228 C   0  0  0  0  0  0
   -4.0248    0.5839   -1.8306 C   0  0  0  0  0  0
   -1.1441   -2.0102    0.9573 C   0  0  0  0  0  0
   -1.3420   -3.2868    0.4302 C   0  0  0  0  0  0
   -1.2769   -4.3891    1.2564 C   0  0  0  0  0  0
   -1.0162   -4.2327    2.6069 C   0  0  0  0  0  0
   -0.8192   -2.9718    3.1379 C   0  0  0  0  0  0
   -0.8751   -1.8581    2.3197 C   0  0  0  0  0  0
   -0.6766   -0.6262    2.8377 F   0  0  0  0  0  0
    1.1962   -1.8818   -0.2543 H   0  0  0  0  0  0
    3.4402    1.7377   -0.4002 H   0  0  0  0  0  0
    1.3709    3.0420   -0.1789 H   0  0  0  0  0  0
   -1.9052    0.4598   -2.2223 H   0  0  0  0  0  0
    0.3994    4.6854    0.7806 H   0  0  0  0  0  0
   -0.6878    4.6200    2.1884 H   0  0  0  0  0  0
    0.4734    3.3025    1.8987 H   0  0  0  0  0  0
   -4.6816    0.6950   -0.9678 H   0  0  0  0  0  0
   -4.1718    1.4237   -2.5097 H   0  0  0  0  0  0
   -4.2586   -0.3467   -2.3477 H   0  0  0  0  0  0
   -1.5463   -3.4115   -0.6229 H   0  0  0  0  0  0
   -1.4301   -5.3774    0.8486 H   0  0  0  0  0  0
   -0.9668   -5.0999    3.2487 H   0  0  0  0  0  0
   -0.6165   -2.8565    4.1924 H   0  0  0  0  0  0
  1  2  1  0  0  0
  1  6  2  0  0  0
  1 12  1  0  0  0
  2  3  2  0  0  0
  2  8  1  0  0  0
  3  4  1  0  0  0
  3 25  1  0  0  0
  4  5  2  0  0  0
  4  7  1  0  0  0
  5  6  1  0  0  0
  5 26  1  0  0  0
  6 27  1  0  0  0
  8  9  2  0  0  0
  8 18  1  0  0  0
  9 10  1  0  0  0
 10 11  1  0  0  0
 10 17  1  0  0  0
 10 28  1  0  0  0
 11 12  1  0  0  0
 11 15  2  0  0  0
 12 13  1  0  0  0
 13 14  2  0  0  0
 13 16  1  0  0  0
 14 15  1  0  0  0
 16 29  1  0  0  0
 16 30  1  0  0  0
 16 31  1  0  0  0
 17 32  1  0  0  0
 17 33  1  0  0  0
 17 34  1  0  0  0
 18 19  1  0  0  0
 18 23  2  0  0  0
 19 20  2  0  0  0
 19 35  1  0  0  0
 20 21  1  0  0  0
 20 36  1  0  0  0
 21 22  2  0  0  0
 21 37  1  0  0  0
 22 23  1  0  0  0
 22 38  1  0  0  0
 23 24  1  0  0  0
M  END
>  <Activity>
8.48149

>  <set>
2

>  <Min_dist>
0.1

>  <Avg_dist>
0.522701

$$$$
ALPHA-HYDROXYTRIAZOL
 Wcorina  11170919283D 1   1.00000     0.00000              
CORINA evaluation license 3.46 0067  05.08.2008
 36 39  0  0  0  0  0  0  0  0999 V2000
   -0.0125    1.3901    0.0060 C   0  0  0  0  0  0
    0.0035   -0.0066   -0.0015 C   0  0  0  0  0  0
    1.2393   -0.6687   -0.0555 C   0  0  0  0  0  0
    2.4160    0.0462   -0.0774 C   0  0  0  0  0  0
    2.3913    1.4311   -0.0463 C   0  0  0  0  0  0
    1.1842    2.0979   -0.0050 C   0  0  0  0  0  0
    3.9356   -0.7906   -0.1437 Cl  0  0  0  0  0  0
   -1.2127   -0.8228    0.0758 C   0  0  0  0  0  0
   -2.3322   -0.6328   -0.5300 N   0  0  0  0  0  0
   -2.5324    0.4881   -1.4553 C   0  0  0  0  0  0
   -2.3392    1.7651   -0.6778 C   0  0  0  0  0  0
   -1.2085    2.1104   -0.0101 N   0  0  0  0  0  0
   -1.4777    3.2935    0.6018 C   0  0  0  0  0  0
   -2.6933    3.6310    0.2577 N   0  0  0  0  0  0
   -3.1999    2.7274   -0.5087 N   0  0  0  0  0  0
   -0.5526    4.0682    1.5047 C   0  0  0  0  0  0
    0.2264    4.9758    0.7228 O   0  0  0  0  0  0
   -1.1438   -2.0108    0.9581 C   0  0  0  0  0  0
   -1.9779   -3.1044    0.7262 C   0  0  0  0  0  0
   -1.9088   -4.2083    1.5512 C   0  0  0  0  0  0
   -1.0149   -4.2315    2.6069 C   0  0  0  0  0  0
   -0.1850   -3.1498    2.8419 C   0  0  0  0  0  0
   -0.2408   -2.0426    2.0205 C   0  0  0  0  0  0
    1.2679   -1.7480   -0.0797 H   0  0  0  0  0  0
    3.3165    1.9883   -0.0540 H   0  0  0  0  0  0
    1.1687    3.1775    0.0190 H   0  0  0  0  0  0
   -1.8036    0.4342   -2.2640 H   0  0  0  0  0  0
   -3.5422    0.4538   -1.8642 H   0  0  0  0  0  0
   -1.1399    4.6276    2.2329 H   0  0  0  0  0  0
    0.1095    3.3768    2.0259 H   0  0  0  0  0  0
    0.8458    5.5088    1.2398 H   0  0  0  0  0  0
   -2.6766   -3.0871   -0.0972 H   0  0  0  0  0  0
   -2.5541   -5.0557    1.3727 H   0  0  0  0  0  0
   -0.9650   -5.0975    3.2503 H   0  0  0  0  0  0
    0.5107   -3.1738    3.6676 H   0  0  0  0  0  0
    0.4104   -1.2005    2.2025 H   0  0  0  0  0  0
  1  2  1  0  0  0
  1  6  2  0  0  0
  1 12  1  0  0  0
  2  3  2  0  0  0
  2  8  1  0  0  0
  3  4  1  0  0  0
  3 24  1  0  0  0
  4  5  2  0  0  0
  4  7  1  0  0  0
  5  6  1  0  0  0
  5 25  1  0  0  0
  6 26  1  0  0  0
  8  9  2  0  0  0
  8 18  1  0  0  0
  9 10  1  0  0  0
 10 11  1  0  0  0
 10 27  1  0  0  0
 10 28  1  0  0  0
 11 12  1  0  0  0
 11 15  2  0  0  0
 12 13  1  0  0  0
 13 14  2  0  0  0
 13 16  1  0  0  0
 14 15  1  0  0  0
 16 17  1  0  0  0
 16 29  1  0  0  0
 16 30  1  0  0  0
 17 31  1  0  0  0
 18 19  1  0  0  0
 18 23  2  0  0  0
 19 20  2  0  0  0
 19 32  1  0  0  0
 20 21  1  0  0  0
 20 33  1  0  0  0
 21 22  2  0  0  0
 21 34  1  0  0  0
 22 23  1  0  0  0
 22 35  1  0  0  0
 23 36  1  0  0  0
M  END
>  <Activity>
8.37675

>  <set>
2

>  <Min_dist>
0.114943

>  <Avg_dist>
0.522011

$$$$
RO11-1465
 Wcorina  11170919283D 1   1.00000     0.00000              
CORINA evaluation license 3.46 0067  05.08.2008
 32 35  0  0  0  0  0  0  0  0999 V2000
    0.0892    1.3099   -0.1066 C   0  0  0  0  0  0
    0.0354   -0.0688   -0.1035 C   0  0  0  0  0  0
    1.3529   -0.6602   -0.2559 C   0  0  0  0  0  0
    2.3477    0.2051   -0.3469 C   0  0  0  0  0  0
    1.7532    1.8526   -0.2584 S   0  0  0  0  0  0
    4.0182   -0.2305   -0.5291 Cl  0  0  0  0  0  0
   -1.1994   -0.8595    0.0689 C   0  0  0  0  0  0
   -2.3630   -0.5635   -0.4129 N   0  0  0  0  0  0
   -2.5790    0.5800   -1.3022 C   0  0  0  0  0  0
   -2.2430    1.8501   -0.5659 C   0  0  0  0  0  0
   -1.0284    2.1417   -0.0275 N   0  0  0  0  0  0
   -1.1496    3.3569    0.5583 C   0  0  0  0  0  0
   -2.3794    3.7547    0.3515 N   0  0  0  0  0  0
   -3.0244    2.8612   -0.3176 N   0  0  0  0  0  0
   -0.0759    4.1061    1.3046 C   0  0  0  0  0  0
   -1.0967   -2.1045    0.8652 C   0  0  0  0  0  0
   -1.2995   -3.3433    0.2574 C   0  0  0  0  0  0
   -1.2026   -4.4993    1.0039 C   0  0  0  0  0  0
   -0.9047   -4.4324    2.3537 C   0  0  0  0  0  0
   -0.7023   -3.2079    2.9633 C   0  0  0  0  0  0
   -0.7908   -2.0431    2.2254 C   0  0  0  0  0  0
   -0.5289   -0.5067    2.9899 Cl  0  0  0  0  0  0
    1.5085   -1.7283   -0.2918 H   0  0  0  0  0  0
   -1.9374    0.4863   -2.1783 H   0  0  0  0  0  0
   -3.6228    0.6058   -1.6152 H   0  0  0  0  0  0
    0.4766    4.7380    0.6091 H   0  0  0  0  0  0
   -0.5342    4.7271    2.0742 H   0  0  0  0  0  0
    0.6066    3.3951    1.7702 H   0  0  0  0  0  0
   -1.5324   -3.3975   -0.7958 H   0  0  0  0  0  0
   -1.3599   -5.4588    0.5339 H   0  0  0  0  0  0
   -0.8304   -5.3405    2.9336 H   0  0  0  0  0  0
   -0.4701   -3.1622    4.0170 H   0  0  0  0  0  0
  1  2  2  0  0  0
  1  5  1  0  0  0
  1 11  1  0  0  0
  2  3  1  0  0  0
  2  7  1  0  0  0
  3  4  2  0  0  0
  3 23  1  0  0  0
  4  5  1  0  0  0
  4  6  1  0  0  0
  7  8  2  0  0  0
  7 16  1  0  0  0
  8  9  1  0  0  0
  9 10  1  0  0  0
  9 24  1  0  0  0
  9 25  1  0  0  0
 10 11  1  0  0  0
 10 14  2  0  0  0
 11 12  1  0  0  0
 12 13  2  0  0  0
 12 15  1  0  0  0
 13 14  1  0  0  0
 15 26  1  0  0  0
 15 27  1  0  0  0
 15 28  1  0  0  0
 16 17  1  0  0  0
 16 21  2  0  0  0
 17 18  2  0  0  0
 17 29  1  0  0  0
 18 19  1  0  0  0
 18 30  1  0  0  0
 19 20  2  0  0  0
 19 31  1  0  0  0
 20 21  1  0  0  0
 20 32  1  0  0  0
 21 22  1  0  0  0
M  END
>  <Activity>
8.85387

>  <set>
2

>  <Min_dist>
0.04902

>  <Avg_dist>
0.549199

$$$$
ALPHA-HYDROXYMIDAZOL
 Wcorina  11170919283D 1   1.00000     0.00000              
CORINA evaluation license 3.46 0067  05.08.2008
 37 40  0  0  0  0  0  0  0  0999 V2000
    0.0977    1.3208   -0.0949 C   0  0  0  0  0  0
    0.0374   -0.0742   -0.0947 C   0  0  0  0  0  0
    1.2293   -0.8020   -0.2334 C   0  0  0  0  0  0
    2.4378   -0.1516   -0.3449 C   0  0  0  0  0  0
    2.4901    1.2327   -0.3209 C   0  0  0  0  0  0
    1.3265    1.9635   -0.1973 C   0  0  0  0  0  0
    3.9014   -1.0695   -0.5154 Cl  0  0  0  0  0  0
   -1.2105   -0.8259    0.0743 C   0  0  0  0  0  0
   -2.3598   -0.5822   -0.4524 N   0  0  0  0  0  0
   -2.5680    0.5459   -1.3675 C   0  0  0  0  0  0
   -2.2547    1.8112   -0.6116 C   0  0  0  0  0  0
   -1.0555    2.1080   -0.0275 N   0  0  0  0  0  0
   -1.1967    3.3078    0.5895 C   0  0  0  0  0  0
   -2.4062    3.7476    0.3615 N   0  0  0  0  0  0
   -3.0770    2.8460   -0.3764 C   0  0  0  0  0  0
   -0.1395    4.0131    1.3994 C   0  0  0  0  0  0
    0.6308    4.8592    0.5434 O   0  0  0  0  0  0
   -1.1399   -2.0108    0.9590 C   0  0  0  0  0  0
   -1.3316   -3.2894    0.4345 C   0  0  0  0  0  0
   -1.2647   -4.3895    1.2636 C   0  0  0  0  0  0
   -1.0084   -4.2288    2.6144 C   0  0  0  0  0  0
   -0.8171   -2.9659    3.1427 C   0  0  0  0  0  0
   -0.8753   -1.8543    2.3218 C   0  0  0  0  0  0
   -0.6828   -0.6204    2.8373 F   0  0  0  0  0  0
    1.1984   -1.8813   -0.2526 H   0  0  0  0  0  0
    3.4407    1.7391   -0.3996 H   0  0  0  0  0  0
    1.3704    3.0425   -0.1796 H   0  0  0  0  0  0
   -1.9022    0.4535   -2.2256 H   0  0  0  0  0  0
   -3.6048    0.5631   -1.7033 H   0  0  0  0  0  0
   -4.0969    2.9378   -0.7196 H   0  0  0  0  0  0
   -0.6160    4.6156    2.1727 H   0  0  0  0  0  0
    0.5140    3.2753    1.8649 H   0  0  0  0  0  0
    1.3318    5.3456    0.9985 H   0  0  0  0  0  0
   -1.5324   -3.4174   -0.6189 H   0  0  0  0  0  0
   -1.4131   -5.3793    0.8578 H   0  0  0  0  0  0
   -0.9579   -5.0942    3.2586 H   0  0  0  0  0  0
   -0.6179   -2.8472    4.1975 H   0  0  0  0  0  0
  1  2  1  0  0  0
  1  6  2  0  0  0
  1 12  1  0  0  0
  2  3  2  0  0  0
  2  8  1  0  0  0
  3  4  1  0  0  0
  3 25  1  0  0  0
  4  5  2  0  0  0
  4  7  1  0  0  0
  5  6  1  0  0  0
  5 26  1  0  0  0
  6 27  1  0  0  0
  8  9  2  0  0  0
  8 18  1  0  0  0
  9 10  1  0  0  0
 10 11  1  0  0  0
 10 28  1  0  0  0
 10 29  1  0  0  0
 11 12  1  0  0  0
 11 15  2  0  0  0
 12 13  1  0  0  0
 13 14  2  0  0  0
 13 16  1  0  0  0
 14 15  1  0  0  0
 15 30  1  0  0  0
 16 17  1  0  0  0
 16 31  1  0  0  0
 16 32  1  0  0  0
 17 33  1  0  0  0
 18 19  1  0  0  0
 18 23  2  0  0  0
 19 20  2  0  0  0
 19 34  1  0  0  0
 20 21  1  0  0  0
 20 35  1  0  0  0
 21 22  2  0  0  0
 21 36  1  0  0  0
 22 23  1  0  0  0
 22 37  1  0  0  0
 23 24  1  0  0  0
M  END
>  <Activity>
8.34679

>  <set>
2

>  <Min_dist>
0.075

>  <Avg_dist>
0.472681

$$$$
RO22-1892
 Wcorina  11170919283D 1   1.00000     0.00000              
CORINA evaluation license 3.46 0067  05.08.2008
 46 49  0  0  0  0  0  0  0  0999 V2000
    0.1012    1.3174   -0.0988 C   0  0  0  0  0  0
    0.0384   -0.0766   -0.0984 C   0  0  0  0  0  0
    1.2275   -0.8071   -0.2405 C   0  0  0  0  0  0
    2.4376   -0.1594   -0.3560 C   0  0  0  0  0  0
    2.4928    1.2245   -0.3323 C   0  0  0  0  0  0
    1.3309    1.9578   -0.2048 C   0  0  0  0  0  0
    3.8986   -1.0805   -0.5313 Cl  0  0  0  0  0  0
   -1.2117   -0.8262    0.0744 C   0  0  0  0  0  0
   -2.3600   -0.5760   -0.4490 N   0  3  0  0  0  0
   -2.5631    0.5546   -1.3621 C   0  0  0  0  0  0
   -2.2428    1.8179   -0.6060 C   0  0  0  0  0  0
   -1.0505    2.1088   -0.0281 N   0  0  0  0  0  0
   -1.1805    3.3084    0.6003 C   0  0  0  0  0  0
   -2.3818    3.7664    0.3891 N   0  0  0  0  0  0
   -3.0732    2.8693   -0.3652 C   0  0  0  0  0  0
   -4.4612    3.0093   -0.8337 C   0  0  0  0  0  0
   -4.9676    2.1315   -1.5048 O   0  0  0  0  0  0
   -5.1710    4.1111   -0.5185 O   0  0  0  0  0  0
   -6.5338    4.1815   -1.0146 C   0  0  0  0  0  0
   -7.4830    3.5597    0.0118 C   0  0  0  0  0  0
   -6.9182    5.6446   -1.2439 C   0  0  0  0  0  0
   -3.4573   -1.4144   -0.1359 O   0  5  0  0  0  0
   -1.1427   -2.0135    0.9571 C   0  0  0  0  0  0
   -1.3365   -3.2902    0.4302 C   0  0  0  0  0  0
   -1.2707   -4.3924    1.2570 C   0  0  0  0  0  0
   -1.0129   -4.2349    2.6077 C   0  0  0  0  0  0
   -0.8196   -2.9731    3.1383 C   0  0  0  0  0  0
   -0.8776   -1.8600    2.3198 C   0  0  0  0  0  0
   -0.6836   -0.6274    2.8376 F   0  0  0  0  0  0
    1.1940   -1.8864   -0.2591 H   0  0  0  0  0  0
    3.4442    1.7290   -0.4134 H   0  0  0  0  0  0
    1.3769    3.0367   -0.1869 H   0  0  0  0  0  0
   -1.8988    0.4597   -2.2210 H   0  0  0  0  0  0
   -3.6001    0.5774   -1.6969 H   0  0  0  0  0  0
   -0.4134    3.8003    1.1800 H   0  0  0  0  0  0
   -6.6069    3.6350   -1.9549 H   0  0  0  0  0  0
   -7.4099    4.1062    0.9521 H   0  0  0  0  0  0
   -8.5060    3.6125   -0.3606 H   0  0  0  0  0  0
   -7.2092    2.5174    0.1751 H   0  0  0  0  0  0
   -6.2420    6.0875   -1.9751 H   0  0  0  0  0  0
   -7.9412    5.6974   -1.6163 H   0  0  0  0  0  0
   -6.8451    6.1911   -0.3036 H   0  0  0  0  0  0
   -1.5381   -3.4157   -0.6234 H   0  0  0  0  0  0
   -1.4210   -5.3811    0.8493 H   0  0  0  0  0  0
   -0.9629   -5.1017    3.2500 H   0  0  0  0  0  0
   -0.6192   -2.8567    4.1932 H   0  0  0  0  0  0
  1  2  1  0  0  0
  1  6  2  0  0  0
  1 12  1  0  0  0
  2  3  2  0  0  0
  2  8  1  0  0  0
  3  4  1  0  0  0
  3 30  1  0  0  0
  4  5  2  0  0  0
  4  7  1  0  0  0
  5  6  1  0  0  0
  5 31  1  0  0  0
  6 32  1  0  0  0
  8  9  2  0  0  0
  8 23  1  0  0  0
  9 10  1  0  0  0
  9 22  1  0  0  0
 10 11  1  0  0  0
 10 33  1  0  0  0
 10 34  1  0  0  0
 11 12  1  0  0  0
 11 15  2  0  0  0
 12 13  1  0  0  0
 13 14  2  0  0  0
 13 35  1  0  0  0
 14 15  1  0  0  0
 15 16  1  0  0  0
 16 17  2  0  0  0
 16 18  1  0  0  0
 18 19  1  0  0  0
 19 20  1  0  0  0
 19 21  1  0  0  0
 19 36  1  0  0  0
 20 37  1  0  0  0
 20 38  1  0  0  0
 20 39  1  0  0  0
 21 40  1  0  0  0
 21 41  1  0  0  0
 21 42  1  0  0  0
 23 24  1  0  0  0
 23 28  2  0  0  0
 24 25  2  0  0  0
 24 43  1  0  0  0
 25 26  1  0  0  0
 25 44  1  0  0  0
 26 27  2  0  0  0
 26 45  1  0  0  0
 27 28  1  0  0  0
 27 46  1  0  0  0
 28 29  1  0  0  0
M  CHG  2   9   1  22  -1
M  END
>  <Activity>
7.92082

>  <set>
2

>  <Min_dist>
0.177419

>  <Avg_dist>
0.529378

$$$$
RO16-0529
 Wcorina  11170919283D 1   1.00000     0.00000              
CORINA evaluation license 3.46 0067  05.08.2008
 48 51  0  0  0  0  0  0  0  0999 V2000
    0.1683    1.2684   -0.1711 C   0  0  0  0  0  0
    0.0548   -0.1230   -0.1623 C   0  0  0  0  0  0
    1.2102   -0.8972   -0.3600 C   0  0  0  0  0  0
    2.4353   -0.2929   -0.5367 C   0  0  0  0  0  0
    2.5409    1.0869   -0.5208 C   0  0  0  0  0  0
    1.4140    1.8627   -0.3397 C   0  0  0  0  0  0
    1.0931   -2.6291   -0.3814 Cl  0  0  0  0  0  0
   -1.2103   -0.8256    0.0743 C   0  0  0  0  0  0
   -2.3739   -0.5345   -0.3931 N   0  0  0  0  0  0
   -2.5803    0.6011   -1.2992 C   0  0  0  0  0  0
   -2.1769    1.8531   -0.5646 C   0  0  0  0  0  0
   -0.9479    2.1010   -0.0471 N   0  0  0  0  0  0
   -1.0031    3.3059    0.5826 C   0  0  0  0  0  0
   -2.1958    3.8071    0.4287 N   0  0  0  0  0  0
   -2.9551    2.9348   -0.2870 C   0  0  0  0  0  0
   -4.3583    3.1253   -0.6877 C   0  0  0  0  0  0
   -4.9289    2.2658   -1.3304 O   0  0  0  0  0  0
   -5.0107    4.2530   -0.3420 O   0  0  0  0  0  0
   -6.3926    4.3730   -0.7712 C   0  0  0  0  0  0
   -7.2124    3.2255   -0.1780 C   0  0  0  0  0  0
   -6.9621    5.7089   -0.2895 C   0  0  0  0  0  0
   -6.4594    4.3112   -2.2985 C   0  0  0  0  0  0
   -1.1409   -2.0135    0.9569 C   0  0  0  0  0  0
   -0.2439   -2.0412    2.0245 C   0  0  0  0  0  0
   -0.1840   -3.1504    2.8429 C   0  0  0  0  0  0
   -1.0113   -4.2337    2.6063 C   0  0  0  0  0  0
   -1.9031   -4.2122    1.5489 C   0  0  0  0  0  0
   -1.9764   -3.1064    0.7269 C   0  0  0  0  0  0
    3.3169   -0.8982   -0.6878 H   0  0  0  0  0  0
    3.5048    1.5564   -0.6508 H   0  0  0  0  0  0
    1.5004    2.9392   -0.3283 H   0  0  0  0  0  0
   -1.9633    0.4801   -2.1896 H   0  0  0  0  0  0
   -3.6312    0.6613   -1.5825 H   0  0  0  0  0  0
   -0.1909    3.7710    1.1215 H   0  0  0  0  0  0
   -7.1648    3.2695    0.9101 H   0  0  0  0  0  0
   -8.2498    3.3156   -0.5002 H   0  0  0  0  0  0
   -6.8067    2.2738   -0.5212 H   0  0  0  0  0  0
   -6.3781    6.5264   -0.7121 H   0  0  0  0  0  0
   -7.9995    5.7990   -0.6117 H   0  0  0  0  0  0
   -6.9145    5.7529    0.7986 H   0  0  0  0  0  0
   -6.0537    3.3596   -2.6417 H   0  0  0  0  0  0
   -7.4968    4.4013   -2.6207 H   0  0  0  0  0  0
   -5.8754    5.1288   -2.7211 H   0  0  0  0  0  0
    0.4027   -1.1962    2.2100 H   0  0  0  0  0  0
    0.5105   -3.1732    3.6697 H   0  0  0  0  0  0
   -0.9605   -5.0998    3.2494 H   0  0  0  0  0  0
   -2.5462   -5.0610    1.3689 H   0  0  0  0  0  0
   -2.6762   -3.0889   -0.0956 H   0  0  0  0  0  0
  1  2  1  0  0  0
  1  6  2  0  0  0
  1 12  1  0  0  0
  2  3  2  0  0  0
  2  8  1  0  0  0
  3  4  1  0  0  0
  3  7  1  0  0  0
  4  5  2  0  0  0
  4 29  1  0  0  0
  5  6  1  0  0  0
  5 30  1  0  0  0
  6 31  1  0  0  0
  8  9  2  0  0  0
  8 23  1  0  0  0
  9 10  1  0  0  0
 10 11  1  0  0  0
 10 32  1  0  0  0
 10 33  1  0  0  0
 11 12  1  0  0  0
 11 15  2  0  0  0
 12 13  1  0  0  0
 13 14  2  0  0  0
 13 34  1  0  0  0
 14 15  1  0  0  0
 15 16  1  0  0  0
 16 17  2  0  0  0
 16 18  1  0  0  0
 18 19  1  0  0  0
 19 20  1  0  0  0
 19 21  1  0  0  0
 19 22  1  0  0  0
 20 35  1  0  0  0
 20 36  1  0  0  0
 20 37  1  0  0  0
 21 38  1  0  0  0
 21 39  1  0  0  0
 21 40  1  0  0  0
 22 41  1  0  0  0
 22 42  1  0  0  0
 22 43  1  0  0  0
 23 24  1  0  0  0
 23 28  2  0  0  0
 24 25  2  0  0  0
 24 44  1  0  0  0
 25 26  1  0  0  0
 25 45  1  0  0  0
 26 27  2  0  0  0
 26 46  1  0  0  0
 27 28  1  0  0  0
 27 47  1  0  0  0
 28 48  1  0  0  0
M  END
>  <Activity>
7.85387

>  <set>
2

>  <Min_dist>
0.131579

>  <Avg_dist>
0.514086

$$$$
RO21-8482
 Wcorina  11170919283D 1   1.00000     0.00000              
CORINA evaluation license 3.46 0067  05.08.2008
 48 51  0  0  0  0  0  0  0  0999 V2000
    0.1530    1.3082   -0.1703 C   0  0  0  0  0  0
    0.1190   -0.0863   -0.2247 C   0  0  0  0  0  0
    1.3227   -0.7854   -0.4032 C   0  0  0  0  0  0
    2.5177   -0.1082   -0.5006 C   0  0  0  0  0  0
    2.5442    1.2748   -0.4224 C   0  0  0  0  0  0
    1.3685    1.9779   -0.2586 C   0  0  0  0  0  0
    3.9963   -0.9905   -0.7215 Cl  0  0  0  0  0  0
   -1.1131   -0.8678   -0.0739 C   0  0  0  0  0  0
   -2.2708   -0.6215   -0.5800 N   0  0  0  0  0  0
   -2.5040    0.5398   -1.4462 C   0  0  0  0  0  0
   -2.2045    1.7787   -0.6428 C   0  0  0  0  0  0
   -1.0137    2.0714   -0.0611 N   0  0  0  0  0  0
   -1.1643    3.2422    0.6152 C   0  0  0  0  0  0
   -2.3766    3.6824    0.4294 N   0  0  0  0  0  0
   -3.0540    2.8015   -0.3555 C   0  0  0  0  0  0
   -4.4491    2.9313   -0.8107 C   0  0  0  0  0  0
   -4.9418    2.0700   -1.5141 O   0  0  0  0  0  0
   -5.1793    4.0043   -0.4478 N   0  0  0  0  0  0
   -0.1030    3.9188    1.4439 C   0  0  0  0  0  0
   -0.2841    3.5622    2.8574 N   0  0  0  0  0  0
    0.9172    3.8836    3.6395 C   0  0  0  0  0  0
   -1.4702    4.2221    3.4191 C   0  0  0  0  0  0
   -1.0131   -2.0872    0.7606 C   0  0  0  0  0  0
   -1.1837   -3.3462    0.1846 C   0  0  0  0  0  0
   -1.0894   -4.4783    0.9670 C   0  0  0  0  0  0
   -0.8265   -4.3679    2.3213 C   0  0  0  0  0  0
   -0.6566   -3.1234    2.8995 C   0  0  0  0  0  0
   -0.7420   -1.9819    2.1258 C   0  0  0  0  0  0
   -0.5203   -0.4204    2.8512 Cl  0  0  0  0  0  0
    1.3117   -1.8637   -0.4644 H   0  0  0  0  0  0
    3.4843    1.8020   -0.4898 H   0  0  0  0  0  0
    1.3924    3.0560   -0.1983 H   0  0  0  0  0  0
   -1.8441    0.4928   -2.3125 H   0  0  0  0  0  0
   -3.5437    0.5539   -1.7732 H   0  0  0  0  0  0
   -4.7863    4.6912    0.1132 H   0  0  0  0  0  0
   -6.0979    4.0898   -0.7475 H   0  0  0  0  0  0
    0.8819    3.5923    1.1101 H   0  0  0  0  0  0
   -0.1859    4.9995    1.3284 H   0  0  0  0  0  0
    1.1194    4.9526    3.5720 H   0  0  0  0  0  0
    0.7560    3.6095    4.6821 H   0  0  0  0  0  0
    1.7673    3.3273    3.2448 H   0  0  0  0  0  0
   -2.3648    3.8440    2.9245 H   0  0  0  0  0  0
   -1.5302    4.0139    4.4874 H   0  0  0  0  0  0
   -1.3957    5.2982    3.2624 H   0  0  0  0  0  0
   -1.3896   -3.4344   -0.8720 H   0  0  0  0  0  0
   -1.2214   -5.4534    0.5217 H   0  0  0  0  0  0
   -0.7541   -5.2576    2.9292 H   0  0  0  0  0  0
   -0.4524   -3.0438    3.9570 H   0  0  0  0  0  0
  1  2  1  0  0  0
  1  6  2  0  0  0
  1 12  1  0  0  0
  2  3  2  0  0  0
  2  8  1  0  0  0
  3  4  1  0  0  0
  3 30  1  0  0  0
  4  5  2  0  0  0
  4  7  1  0  0  0
  5  6  1  0  0  0
  5 31  1  0  0  0
  6 32  1  0  0  0
  8  9  2  0  0  0
  8 23  1  0  0  0
  9 10  1  0  0  0
 10 11  1  0  0  0
 10 33  1  0  0  0
 10 34  1  0  0  0
 11 12  1  0  0  0
 11 15  2  0  0  0
 12 13  1  0  0  0
 13 14  2  0  0  0
 13 19  1  0  0  0
 14 15  1  0  0  0
 15 16  1  0  0  0
 16 17  2  0  0  0
 16 18  1  0  0  0
 18 35  1  0  0  0
 18 36  1  0  0  0
 19 20  1  0  0  0
 19 37  1  0  0  0
 19 38  1  0  0  0
 20 21  1  0  0  0
 20 22  1  0  0  0
 21 39  1  0  0  0
 21 40  1  0  0  0
 21 41  1  0  0  0
 22 42  1  0  0  0
 22 43  1  0  0  0
 22 44  1  0  0  0
 23 24  1  0  0  0
 23 28  2  0  0  0
 24 25  2  0  0  0
 24 45  1  0  0  0
 25 26  1  0  0  0
 25 46  1  0  0  0
 26 27  2  0  0  0
 26 47  1  0  0  0
 27 28  1  0  0  0
 27 48  1  0  0  0
 28 29  1  0  0  0
M  END
>  <Activity>
7.58503

>  <set>
2

>  <Min_dist>
0.140351

>  <Avg_dist>
0.521313

$$$$
RO14-1359
 Wcorina  11170919283D 1   1.00000     0.00000              
CORINA evaluation license 3.46 0067  05.08.2008
 31 33  0  0  0  0  0  0  0  0999 V2000
   -0.0168    1.3873    0.0097 C   0  0  0  0  0  0
    0.0021   -0.0041    0.0020 C   0  0  0  0  0  0
    1.2323   -0.6755   -0.0104 C   0  0  0  0  0  0
    2.4159    0.0297   -0.0164 C   0  0  0  0  0  0
    2.3950    1.4144   -0.0109 C   0  0  0  0  0  0
    1.1921    2.0864    0.0019 C   0  0  0  0  0  0
    3.9316   -0.8165   -0.0305 Cl  0  0  0  0  0  0
   -1.2209   -0.8292    0.0052 C   0  0  0  0  0  0
   -2.3125   -0.5513   -0.6876 C   0  0  0  0  0  0
   -2.4040    0.6774   -1.5523 C   0  0  0  0  0  0
   -2.2846    1.8930   -0.6727 C   0  0  0  0  0  0
   -3.2176    2.6646   -0.6010 O   0  0  0  0  0  0
   -1.1811    2.1422    0.0306 N   0  0  0  0  0  0
   -1.2263   -2.0536    0.8416 C   0  0  0  0  0  0
   -1.1076   -3.3083    0.2464 C   0  0  0  0  0  0
   -1.1133   -4.4444    1.0294 C   0  0  0  0  0  0
   -1.2364   -4.3413    2.4038 C   0  0  0  0  0  0
   -1.3545   -3.1004    3.0020 C   0  0  0  0  0  0
   -1.3444   -1.9541    2.2289 C   0  0  0  0  0  0
   -1.4538   -0.7414    2.8141 F   0  0  0  0  0  0
    1.2526   -1.7553   -0.0148 H   0  0  0  0  0  0
    3.3223    1.9681   -0.0161 H   0  0  0  0  0  0
    1.1841    3.1664    0.0059 H   0  0  0  0  0  0
   -3.1575   -1.2215   -0.6320 H   0  0  0  0  0  0
   -1.5943    0.6726   -2.2819 H   0  0  0  0  0  0
   -3.3644    0.6915   -2.0676 H   0  0  0  0  0  0
   -1.1905    2.9224    0.6070 H   0  0  0  0  0  0
   -1.0118   -3.3912   -0.8262 H   0  0  0  0  0  0
   -1.0218   -5.4167    0.5684 H   0  0  0  0  0  0
   -1.2406   -5.2339    3.0117 H   0  0  0  0  0  0
   -1.4503   -3.0261    4.0752 H   0  0  0  0  0  0
  1  2  1  0  0  0
  1  6  2  0  0  0
  1 13  1  0  0  0
  2  3  2  0  0  0
  2  8  1  0  0  0
  3  4  1  0  0  0
  3 21  1  0  0  0
  4  5  2  0  0  0
  4  7  1  0  0  0
  5  6  1  0  0  0
  5 22  1  0  0  0
  6 23  1  0  0  0
  8  9  2  0  0  0
  8 14  1  0  0  0
  9 10  1  0  0  0
  9 24  1  0  0  0
 10 11  1  0  0  0
 10 25  1  0  0  0
 10 26  1  0  0  0
 11 12  2  0  0  0
 11 13  1  0  0  0
 13 27  1  0  0  0
 14 15  1  0  0  0
 14 19  2  0  0  0
 15 16  2  0  0  0
 15 28  1  0  0  0
 16 17  1  0  0  0
 16 29  1  0  0  0
 17 18  2  0  0  0
 17 30  1  0  0  0
 18 19  1  0  0  0
 18 31  1  0  0  0
 19 20  1  0  0  0
M  END
>  <Activity>
7.1549

>  <set>
2

>  <Min_dist>
0.205128

>  <Avg_dist>
0.513691

$$$$
RO15-9270
 Wcorina  11170919283D 1   1.00000     0.00000              
CORINA evaluation license 3.46 0067  05.08.2008
 38 41  0  0  0  0  0  0  0  0999 V2000
   -0.0168    1.3899    0.0097 C   0  0  0  0  0  0
    0.0021   -0.0041    0.0020 C   0  0  0  0  0  0
    1.2383   -0.6640   -0.0487 C   0  0  0  0  0  0
    2.4146    0.0508   -0.0671 C   0  0  0  0  0  0
    2.3886    1.4339   -0.0354 C   0  0  0  0  0  0
    1.1803    2.0989    0.0021 C   0  0  0  0  0  0
    3.7107   -0.6621   -0.1205 N   0  3  0  0  0  0
    3.7355   -1.8795   -0.1481 O   0  0  0  0  0  0
    4.7525   -0.0313   -0.1369 O   0  5  0  0  0  0
   -1.2112   -0.8300    0.0759 C   0  0  0  0  0  0
   -2.3595   -0.6308   -0.5522 C   0  0  0  0  0  0
   -2.5499    0.5402   -1.4866 C   0  0  0  0  0  0
   -2.3405    1.8005   -0.6853 C   0  0  0  0  0  0
   -1.2089    2.1192   -0.0091 N   0  0  0  0  0  0
   -1.4655    3.2977    0.6196 C   0  0  0  0  0  0
   -2.6760    3.6552    0.2786 N   0  0  0  0  0  0
   -3.1911    2.7699   -0.5030 N   0  0  0  0  0  0
   -0.5328    4.0478    1.5353 C   0  0  0  0  0  0
   -1.1412   -2.0230    0.9539 C   0  0  0  0  0  0
   -1.0231   -3.2955    0.3972 C   0  0  0  0  0  0
   -0.9579   -4.4021    1.2189 C   0  0  0  0  0  0
   -1.0099   -4.2512    2.5933 C   0  0  0  0  0  0
   -1.1270   -2.9918    3.1523 C   0  0  0  0  0  0
   -1.1874   -1.8759    2.3401 C   0  0  0  0  0  0
   -1.3272   -0.2947    3.0430 Cl  0  0  0  0  0  0
    1.2679   -1.7433   -0.0732 H   0  0  0  0  0  0
    3.3130    1.9923   -0.0404 H   0  0  0  0  0  0
    1.1636    3.1785    0.0260 H   0  0  0  0  0  0
   -3.1761   -1.3196   -0.3935 H   0  0  0  0  0  0
   -1.8208    0.4906   -2.2953 H   0  0  0  0  0  0
   -3.5598    0.5260   -1.8965 H   0  0  0  0  0  0
    0.0711    4.7412    0.9501 H   0  0  0  0  0  0
   -1.1147    4.6039    2.2704 H   0  0  0  0  0  0
    0.1196    3.3409    2.0478 H   0  0  0  0  0  0
   -0.9831   -3.4152   -0.6754 H   0  0  0  0  0  0
   -0.8664   -5.3883    0.7883 H   0  0  0  0  0  0
   -0.9592   -5.1205    3.2321 H   0  0  0  0  0  0
   -1.1671   -2.8801    4.2258 H   0  0  0  0  0  0
  1  2  1  0  0  0
  1  6  2  0  0  0
  1 14  1  0  0  0
  2  3  2  0  0  0
  2 10  1  0  0  0
  3  4  1  0  0  0
  3 26  1  0  0  0
  4  5  2  0  0  0
  4  7  1  0  0  0
  5  6  1  0  0  0
  5 27  1  0  0  0
  6 28  1  0  0  0
  7  8  2  0  0  0
  7  9  1  0  0  0
 10 11  2  0  0  0
 10 19  1  0  0  0
 11 12  1  0  0  0
 11 29  1  0  0  0
 12 13  1  0  0  0
 12 30  1  0  0  0
 12 31  1  0  0  0
 13 14  1  0  0  0
 13 17  2  0  0  0
 14 15  1  0  0  0
 15 16  2  0  0  0
 15 18  1  0  0  0
 16 17  1  0  0  0
 18 32  1  0  0  0
 18 33  1  0  0  0
 18 34  1  0  0  0
 19 20  1  0  0  0
 19 24  2  0  0  0
 20 21  2  0  0  0
 20 35  1  0  0  0
 21 22  1  0  0  0
 21 36  1  0  0  0
 22 23  2  0  0  0
 22 37  1  0  0  0
 23 24  1  0  0  0
 23 38  1  0  0  0
 24 25  1  0  0  0
M  CHG  2   7   1   9  -1
M  END
>  <Activity>
8.30103

>  <set>
2

>  <Min_dist>
0.183908

>  <Avg_dist>
0.608362

$$$$
RO14-2652
 Wcorina  11170919283D 1   1.00000     0.00000              
CORINA evaluation license 3.46 0067  05.08.2008
 38 41  0  0  0  0  0  0  0  0999 V2000
    0.0244    1.4187   -0.0252 C   0  0  0  0  0  0
    0.0719    0.0255   -0.0491 C   0  0  0  0  0  0
    1.3208   -0.6083   -0.1179 C   0  0  0  0  0  0
    2.4829    0.1313   -0.1381 C   0  0  0  0  0  0
    2.4280    1.5142   -0.0907 C   0  0  0  0  0  0
    1.2063    2.1527   -0.0348 C   0  0  0  0  0  0
    4.0194   -0.6721   -0.2227 Cl  0  0  0  0  0  0
   -1.1235   -0.8261    0.0256 C   0  0  0  0  0  0
   -2.2811   -0.6436   -0.5903 C   0  0  0  0  0  0
   -2.5039    0.5337   -1.5096 C   0  0  0  0  0  0
   -2.3135    1.7889   -0.6956 C   0  0  0  0  0  0
   -1.1829    2.1233   -0.0254 N   0  0  0  0  0  0
   -1.4582    3.2889    0.6190 C   0  0  0  0  0  0
   -2.6787    3.6252    0.2925 N   0  0  0  0  0  0
   -3.1824    2.7384   -0.4949 N   0  0  0  0  0  0
   -0.5332    4.0478    1.5353 C   0  0  0  0  0  0
   -0.8227    3.6890    2.9300 N   0  0  0  0  0  0
   -1.0213   -2.0271    0.8891 C   0  0  0  0  0  0
   -0.8819   -3.2906    0.3171 C   0  0  0  0  0  0
   -0.7873   -4.4049    1.1254 C   0  0  0  0  0  0
   -0.8303   -4.2714    2.5019 C   0  0  0  0  0  0
   -0.9688   -3.0218    3.0772 C   0  0  0  0  0  0
   -1.0584   -1.8967    2.2784 C   0  0  0  0  0  0
   -1.1872   -0.6752    2.8408 F   0  0  0  0  0  0
    1.3722   -1.6864   -0.1551 H   0  0  0  0  0  0
    3.3403    2.0921   -0.0974 H   0  0  0  0  0  0
    1.1670    3.2314    0.0018 H   0  0  0  0  0  0
   -3.0819   -1.3509   -0.4326 H   0  0  0  0  0  0
   -1.7810    0.5084   -2.3250 H   0  0  0  0  0  0
   -3.5168    0.5032   -1.9110 H   0  0  0  0  0  0
    0.5003    3.7920    1.3013 H   0  0  0  0  0  0
   -0.6827    5.1186    1.3970 H   0  0  0  0  0  0
   -0.1585    4.1156    3.5585 H   0  0  0  0  0  0
   -1.7680    3.9390    3.1789 H   0  0  0  0  0  0
   -0.8484   -3.3972   -0.7571 H   0  0  0  0  0  0
   -0.6796   -5.3839    0.6824 H   0  0  0  0  0  0
   -0.7558   -5.1471    3.1297 H   0  0  0  0  0  0
   -1.0025   -2.9238    4.1522 H   0  0  0  0  0  0
  1  2  1  0  0  0
  1  6  2  0  0  0
  1 12  1  0  0  0
  2  3  2  0  0  0
  2  8  1  0  0  0
  3  4  1  0  0  0
  3 25  1  0  0  0
  4  5  2  0  0  0
  4  7  1  0  0  0
  5  6  1  0  0  0
  5 26  1  0  0  0
  6 27  1  0  0  0
  8  9  2  0  0  0
  8 18  1  0  0  0
  9 10  1  0  0  0
  9 28  1  0  0  0
 10 11  1  0  0  0
 10 29  1  0  0  0
 10 30  1  0  0  0
 11 12  1  0  0  0
 11 15  2  0  0  0
 12 13  1  0  0  0
 13 14  2  0  0  0
 13 16  1  0  0  0
 14 15  1  0  0  0
 16 17  1  0  0  0
 16 31  1  0  0  0
 16 32  1  0  0  0
 17 33  1  0  0  0
 17 34  1  0  0  0
 18 19  1  0  0  0
 18 23  2  0  0  0
 19 20  2  0  0  0
 19 35  1  0  0  0
 20 21  1  0  0  0
 20 36  1  0  0  0
 21 22  2  0  0  0
 21 37  1  0  0  0
 22 23  1  0  0  0
 22 38  1  0  0  0
 23 24  1  0  0  0
M  END
>  <Activity>
8.25181

>  <set>
2

>  <Min_dist>
0.109756

>  <Avg_dist>
0.587909

$$$$
RO14-7187
 Wcorina  11170919283D 1   1.00000     0.00000              
CORINA evaluation license 3.46 0067  05.08.2008
 36 39  0  0  0  0  0  0  0  0999 V2000
   -0.0168    1.3900    0.0097 C   0  0  0  0  0  0
    0.0021   -0.0041    0.0020 C   0  0  0  0  0  0
    1.2383   -0.6640   -0.0487 C   0  0  0  0  0  0
    2.4146    0.0508   -0.0676 C   0  0  0  0  0  0
    2.3886    1.4339   -0.0363 C   0  0  0  0  0  0
    1.1803    2.0989    0.0021 C   0  0  0  0  0  0
   -1.2112   -0.8300    0.0759 C   0  0  0  0  0  0
   -2.3594   -0.6308   -0.5522 C   0  0  0  0  0  0
   -2.5501    0.5404   -1.4862 C   0  0  0  0  0  0
   -2.3404    1.8006   -0.6846 C   0  0  0  0  0  0
   -1.2089    2.1192   -0.0091 N   0  0  0  0  0  0
   -1.4655    3.2977    0.6196 C   0  0  0  0  0  0
   -2.6760    3.6552    0.2786 N   0  0  0  0  0  0
   -3.1910    2.7699   -0.5019 N   0  0  0  0  0  0
   -0.5328    4.0480    1.5350 C   0  0  0  0  0  0
   -1.1412   -2.0231    0.9540 C   0  0  0  0  0  0
   -1.2330   -3.3014    0.4059 C   0  0  0  0  0  0
   -1.1667   -4.4080    1.2278 C   0  0  0  0  0  0
   -1.0099   -4.2505    2.5931 C   0  0  0  0  0  0
   -0.9182   -2.9843    3.1426 C   0  0  0  0  0  0
   -0.9775   -1.8706    2.3298 C   0  0  0  0  0  0
    1.2679   -1.7433   -0.0728 H   0  0  0  0  0  0
    3.3603   -0.4693   -0.1065 H   0  0  0  0  0  0
    3.3130    1.9923   -0.0416 H   0  0  0  0  0  0
    1.1636    3.1785    0.0260 H   0  0  0  0  0  0
   -3.1759   -1.3198   -0.3937 H   0  0  0  0  0  0
   -1.8211    0.4910   -2.2951 H   0  0  0  0  0  0
   -3.5600    0.5263   -1.8959 H   0  0  0  0  0  0
    0.0710    4.7414    0.9496 H   0  0  0  0  0  0
   -1.1145    4.6041    2.2702 H   0  0  0  0  0  0
    0.1199    3.3412    2.0474 H   0  0  0  0  0  0
   -1.3561   -3.4256   -0.6599 H   0  0  0  0  0  0
   -1.2377   -5.3990    0.8042 H   0  0  0  0  0  0
   -0.9592   -5.1193    3.2326 H   0  0  0  0  0  0
   -0.7959   -2.8672    4.2092 H   0  0  0  0  0  0
   -0.9014   -0.8826    2.7593 H   0  0  0  0  0  0
  1  2  1  0  0  0
  1  6  2  0  0  0
  1 11  1  0  0  0
  2  3  2  0  0  0
  2  7  1  0  0  0
  3  4  1  0  0  0
  3 22  1  0  0  0
  4  5  2  0  0  0
  4 23  1  0  0  0
  5  6  1  0  0  0
  5 24  1  0  0  0
  6 25  1  0  0  0
  7  8  2  0  0  0
  7 16  1  0  0  0
  8  9  1  0  0  0
  8 26  1  0  0  0
  9 10  1  0  0  0
  9 27  1  0  0  0
  9 28  1  0  0  0
 10 11  1  0  0  0
 10 14  2  0  0  0
 11 12  1  0  0  0
 12 13  2  0  0  0
 12 15  1  0  0  0
 13 14  1  0  0  0
 15 29  1  0  0  0
 15 30  1  0  0  0
 15 31  1  0  0  0
 16 17  1  0  0  0
 16 21  2  0  0  0
 17 18  2  0  0  0
 17 32  1  0  0  0
 18 19  1  0  0  0
 18 33  1  0  0  0
 19 20  2  0  0  0
 19 34  1  0  0  0
 20 21  1  0  0  0
 20 35  1  0  0  0
 21 36  1  0  0  0
M  END
>  <Activity>
6.38722

>  <set>
2

>  <Min_dist>
0.102941

>  <Avg_dist>
0.645992

$$$$
RO14-0609
 Wcorina  11170919283D 1   1.00000     0.00000              
CORINA evaluation license 3.46 0067  05.08.2008
 38 41  0  0  0  0  0  0  0  0999 V2000
   -0.2115    1.4881   -0.3395 C   0  0  0  0  0  0
   -0.0686    0.1051   -0.3015 C   0  0  0  0  0  0
    1.1809   -0.4542   -0.4737 C   0  0  0  0  0  0
    2.2708    0.3602   -0.7319 C   0  0  0  0  0  0
    2.1152    1.7323   -0.8187 C   0  0  0  0  0  0
    0.8687    2.3006   -0.6219 C   0  0  0  0  0  0
    3.8424   -0.3449   -0.9475 Cl  0  0  0  0  0  0
   -1.2889   -0.7483   -0.1446 C   0  0  0  0  0  0
   -1.7402   -0.8990    1.3146 C   0  0  0  0  0  0
   -1.6532    0.4752    1.9995 C   0  0  0  0  0  0
   -2.1584    1.5478    1.0795 C   0  0  0  0  0  0
   -1.4705    2.0076   -0.0026 N   0  0  0  0  0  0
   -2.2310    2.9602   -0.5739 C   0  0  0  0  0  0
   -3.3230    3.0501    0.1458 N   0  0  0  0  0  0
   -3.2755    2.2109    1.1240 N   0  0  0  0  0  0
   -1.8926    3.7664   -1.8014 C   0  0  0  0  0  0
   -0.9975   -2.1168   -0.7045 C   0  0  0  0  0  0
   -0.0947   -2.9468   -0.0669 C   0  0  0  0  0  0
    0.1725   -4.2021   -0.5800 C   0  0  0  0  0  0
   -0.4625   -4.6290   -1.7317 C   0  0  0  0  0  0
   -1.3651   -3.8008   -2.3711 C   0  0  0  0  0  0
   -1.6381   -2.5452   -1.8545 C   0  0  0  0  0  0
   -2.5249   -1.7370   -2.4755 F   0  0  0  0  0  0
    1.3088   -1.5246   -0.4069 H   0  0  0  0  0  0
    2.9662    2.3596   -1.0396 H   0  0  0  0  0  0
    0.7417    3.3710   -0.6890 H   0  0  0  0  0  0
   -2.1024   -0.3044   -0.7184 H   0  0  0  0  0  0
   -2.7689   -1.2581    1.3443 H   0  0  0  0  0  0
   -1.0883   -1.6057    1.8281 H   0  0  0  0  0  0
   -2.2563    0.4648    2.9073 H   0  0  0  0  0  0
   -0.6156    0.6831    2.2608 H   0  0  0  0  0  0
   -2.2587    3.2491   -2.6882 H   0  0  0  0  0  0
   -2.3631    4.7473   -1.7328 H   0  0  0  0  0  0
   -0.8114    3.8861   -1.8708 H   0  0  0  0  0  0
    0.4024   -2.6142    0.8323 H   0  0  0  0  0  0
    0.8780   -4.8500   -0.0811 H   0  0  0  0  0  0
   -0.2527   -5.6099   -2.1318 H   0  0  0  0  0  0
   -1.8607   -4.1343   -3.2708 H   0  0  0  0  0  0
  1  2  1  0  0  0
  1  6  2  0  0  0
  1 12  1  0  0  0
  2  3  2  0  0  0
  2  8  1  0  0  0
  3  4  1  0  0  0
  3 24  1  0  0  0
  4  5  2  0  0  0
  4  7  1  0  0  0
  5  6  1  0  0  0
  5 25  1  0  0  0
  6 26  1  0  0  0
  8  9  1  0  0  0
  8 17  1  0  0  0
  8 27  1  0  0  0
  9 10  1  0  0  0
  9 28  1  0  0  0
  9 29  1  0  0  0
 10 11  1  0  0  0
 10 30  1  0  0  0
 10 31  1  0  0  0
 11 12  1  0  0  0
 11 15  2  0  0  0
 12 13  1  0  0  0
 13 14  2  0  0  0
 13 16  1  0  0  0
 14 15  1  0  0  0
 16 32  1  0  0  0
 16 33  1  0  0  0
 16 34  1  0  0  0
 17 18  1  0  0  0
 17 22  2  0  0  0
 18 19  2  0  0  0
 18 35  1  0  0  0
 19 20  1  0  0  0
 19 36  1  0  0  0
 20 21  2  0  0  0
 20 37  1  0  0  0
 21 22  1  0  0  0
 21 38  1  0  0  0
 22 23  1  0  0  0
M  END
>  <Activity>
7.61261

>  <set>
2

>  <Min_dist>
0.192308

>  <Avg_dist>
0.619978

$$$$
RO08-9212
 Wcorina  11170919283D 1   1.00000     0.00000              
CORINA evaluation license 3.46 0067  05.08.2008
 27 29  0  0  0  0  0  0  0  0999 V2000
    0.1865    1.2421   -0.2119 C   0  0  0  0  0  0
    0.0670   -0.1284   -0.2050 C   0  0  0  0  0  0
    1.3425   -0.7900   -0.4281 C   0  0  0  0  0  0
    2.3686    0.0226   -0.5994 C   0  0  0  0  0  0
    1.8626    1.6981   -0.5010 S   0  0  0  0  0  0
    4.0000   -0.4980   -0.8838 Cl  0  0  0  0  0  0
   -1.1976   -0.8704   -0.0049 C   0  0  0  0  0  0
   -2.3316   -0.4612   -0.4748 N   0  0  0  0  0  0
   -2.4428    0.7443   -1.2902 C   0  0  0  0  0  0
   -2.0798    1.9563   -0.4832 C   0  0  0  0  0  0
   -2.9367    2.7819   -0.2481 O   0  0  0  0  0  0
   -0.8460    2.1562   -0.0157 N   0  0  0  0  0  0
   -1.1638   -2.1354    0.7656 C   0  0  0  0  0  0
    0.0136   -2.5419    1.3930 C   0  0  0  0  0  0
    0.0392   -3.7207    2.1090 C   0  0  0  0  0  0
   -1.1002   -4.5002    2.2061 C   0  0  0  0  0  0
   -2.2710   -4.1039    1.5864 C   0  0  0  0  0  0
   -2.3113   -2.9222    0.8715 C   0  0  0  0  0  0
   -3.7839   -2.4215    0.1003 Cl  0  0  0  0  0  0
    1.4429   -1.8650   -0.4516 H   0  0  0  0  0  0
   -1.7703    0.6652   -2.1443 H   0  0  0  0  0  0
   -3.4671    0.8436   -1.6492 H   0  0  0  0  0  0
   -0.6611    2.9692    0.4801 H   0  0  0  0  0  0
    0.9039   -1.9351    1.3180 H   0  0  0  0  0  0
    0.9507   -4.0363    2.5947 H   0  0  0  0  0  0
   -1.0747   -5.4222    2.7679 H   0  0  0  0  0  0
   -3.1568   -4.7166    1.6655 H   0  0  0  0  0  0
  1  2  2  0  0  0
  1  5  1  0  0  0
  1 12  1  0  0  0
  2  3  1  0  0  0
  2  7  1  0  0  0
  3  4  2  0  0  0
  3 20  1  0  0  0
  4  5  1  0  0  0
  4  6  1  0  0  0
  7  8  2  0  0  0
  7 13  1  0  0  0
  8  9  1  0  0  0
  9 10  1  0  0  0
  9 21  1  0  0  0
  9 22  1  0  0  0
 10 11  2  0  0  0
 10 12  1  0  0  0
 12 23  1  0  0  0
 13 14  1  0  0  0
 13 18  2  0  0  0
 14 15  2  0  0  0
 14 24  1  0  0  0
 15 16  1  0  0  0
 15 25  1  0  0  0
 16 17  2  0  0  0
 16 26  1  0  0  0
 17 18  1  0  0  0
 17 27  1  0  0  0
 18 19  1  0  0  0
M  END
>  <Activity>
8.40893

>  <set>
2

>  <Min_dist>
0.084337

>  <Avg_dist>
0.475603

$$$$
RO15-2201
 Wcorina  11170919283D 1   1.00000     0.00000              
CORINA evaluation license 3.46 0067  05.08.2008
 40 43  0  0  0  0  0  0  0  0999 V2000
   -0.0168    1.3890    0.0097 C   0  0  0  0  0  0
    0.0021   -0.0041    0.0020 C   0  0  0  0  0  0
    1.2390   -0.6637   -0.0480 C   0  0  0  0  0  0
    2.4149    0.0515   -0.0663 C   0  0  0  0  0  0
    2.3885    1.4347   -0.0350 C   0  0  0  0  0  0
    1.1799    2.0992    0.0021 C   0  0  0  0  0  0
   -1.2094   -0.8332    0.0743 C   0  0  0  0  0  0
   -2.3560   -0.6350   -0.5570 C   0  0  0  0  0  0
   -2.5428    0.5382   -1.4896 C   0  0  0  0  0  0
   -2.3365    1.7960   -0.6851 C   0  0  0  0  0  0
   -1.2086    2.1230   -0.0085 N   0  0  0  0  0  0
   -1.4410    3.3043    0.6277 C   0  0  0  0  0  0
   -2.6409    3.7148    0.3302 N   0  0  0  0  0  0
   -3.2300    2.8052   -0.4925 C   0  0  0  0  0  0
   -4.5822    2.8945   -1.0663 C   0  0  0  0  0  0
   -4.9947    2.0096   -1.7903 O   0  0  0  0  0  0
   -5.3632    3.9576   -0.7891 O   0  0  0  0  0  0
   -6.6849    3.9790   -1.3897 C   0  0  0  0  0  0
   -1.1392   -2.0260    0.9528 C   0  0  0  0  0  0
   -1.2276   -3.3046    0.4048 C   0  0  0  0  0  0
   -1.1617   -4.4109    1.2271 C   0  0  0  0  0  0
   -1.0088   -4.2527    2.5929 C   0  0  0  0  0  0
   -0.9206   -2.9863    3.1422 C   0  0  0  0  0  0
   -0.9790   -1.8728    2.3289 C   0  0  0  0  0  0
    1.2690   -1.7430   -0.0721 H   0  0  0  0  0  0
    3.3608   -0.4683   -0.1047 H   0  0  0  0  0  0
    3.3128    1.9934   -0.0396 H   0  0  0  0  0  0
    1.1625    3.1788    0.0257 H   0  0  0  0  0  0
   -3.1724   -1.3249   -0.4026 H   0  0  0  0  0  0
   -1.8106    0.4903   -2.2956 H   0  0  0  0  0  0
   -3.5511    0.5249   -1.9034 H   0  0  0  0  0  0
   -0.7440    3.8173    1.2739 H   0  0  0  0  0  0
   -7.2073    4.8862   -1.0862 H   0  0  0  0  0  0
   -6.5910    3.9598   -2.4755 H   0  0  0  0  0  0
   -7.2488    3.1070   -1.0583 H   0  0  0  0  0  0
   -1.3476   -3.4292   -0.6612 H   0  0  0  0  0  0
   -1.2300   -5.4020    0.8037 H   0  0  0  0  0  0
   -0.9585   -5.1213    3.2327 H   0  0  0  0  0  0
   -0.8013   -2.8687    4.2092 H   0  0  0  0  0  0
   -0.9052   -0.8846    2.7584 H   0  0  0  0  0  0
  1  2  1  0  0  0
  1  6  2  0  0  0
  1 11  1  0  0  0
  2  3  2  0  0  0
  2  7  1  0  0  0
  3  4  1  0  0  0
  3 25  1  0  0  0
  4  5  2  0  0  0
  4 26  1  0  0  0
  5  6  1  0  0  0
  5 27  1  0  0  0
  6 28  1  0  0  0
  7  8  2  0  0  0
  7 19  1  0  0  0
  8  9  1  0  0  0
  8 29  1  0  0  0
  9 10  1  0  0  0
  9 30  1  0  0  0
  9 31  1  0  0  0
 10 11  1  0  0  0
 10 14  2  0  0  0
 11 12  1  0  0  0
 12 13  2  0  0  0
 12 32  1  0  0  0
 13 14  1  0  0  0
 14 15  1  0  0  0
 15 16  2  0  0  0
 15 17  1  0  0  0
 17 18  1  0  0  0
 18 33  1  0  0  0
 18 34  1  0  0  0
 18 35  1  0  0  0
 19 20  1  0  0  0
 19 24  2  0  0  0
 20 21  2  0  0  0
 20 36  1  0  0  0
 21 22  1  0  0  0
 21 37  1  0  0  0
 22 23  2  0  0  0
 22 38  1  0  0  0
 23 24  1  0  0  0
 23 39  1  0  0  0
 24 40  1  0  0  0
M  END
>  <Activity>
8.82391

>  <set>
2

>  <Min_dist>
0.084211

>  <Avg_dist>
0.54654

$$$$
RO14-3930
 Wcorina  11170919283D 1   1.00000     0.00000              
CORINA evaluation license 3.46 0067  05.08.2008
 38 41  0  0  0  0  0  0  0  0999 V2000
   -0.0168    1.3890    0.0097 C   0  0  0  0  0  0
    0.0021   -0.0041    0.0020 C   0  0  0  0  0  0
    1.2388   -0.6639   -0.0481 C   0  0  0  0  0  0
    2.4156    0.0518   -0.0668 C   0  0  0  0  0  0
    2.3886    1.4361   -0.0355 C   0  0  0  0  0  0
    1.1797    2.0996    0.0021 C   0  0  0  0  0  0
    3.9362   -0.7834   -0.1293 Cl  0  0  0  0  0  0
   -1.2094   -0.8332    0.0744 C   0  0  0  0  0  0
   -2.3561   -0.6354   -0.5571 C   0  0  0  0  0  0
   -2.5434    0.5378   -1.4896 C   0  0  0  0  0  0
   -2.3375    1.7956   -0.6848 C   0  0  0  0  0  0
   -1.2090    2.1230   -0.0085 N   0  0  0  0  0  0
   -1.4416    3.3040    0.6274 C   0  0  0  0  0  0
   -2.6419    3.7140    0.3296 N   0  0  0  0  0  0
   -3.2308    2.8040   -0.4921 C   0  0  0  0  0  0
   -4.5840    2.8932   -1.0672 C   0  0  0  0  0  0
   -4.9962    2.0079   -1.7922 O   0  0  0  0  0  0
   -5.3654    3.9557   -0.7899 N   0  0  0  0  0  0
   -1.1394   -2.0253    0.9533 C   0  0  0  0  0  0
   -1.0176   -3.2980    0.3980 C   0  0  0  0  0  0
   -0.9524   -4.4039    1.2206 C   0  0  0  0  0  0
   -1.0079   -4.2529    2.5949 C   0  0  0  0  0  0
   -1.1287   -2.9940    3.1536 C   0  0  0  0  0  0
   -1.1892   -1.8774    2.3404 C   0  0  0  0  0  0
   -1.3020   -0.6469    2.8867 F   0  0  0  0  0  0
    1.2687   -1.7432   -0.0719 H   0  0  0  0  0  0
    3.3126    1.9953   -0.0405 H   0  0  0  0  0  0
    1.1617    3.1792    0.0258 H   0  0  0  0  0  0
   -3.1722   -1.3258   -0.4030 H   0  0  0  0  0  0
   -1.8112    0.4903   -2.2957 H   0  0  0  0  0  0
   -3.5517    0.5243   -1.9033 H   0  0  0  0  0  0
   -0.7450    3.8172    1.2738 H   0  0  0  0  0  0
   -5.0366    4.6617   -0.2116 H   0  0  0  0  0  0
   -6.2565    4.0145   -1.1685 H   0  0  0  0  0  0
   -0.9748   -3.4183   -0.6744 H   0  0  0  0  0  0
   -0.8581   -5.3901    0.7905 H   0  0  0  0  0  0
   -0.9571   -5.1222    3.2338 H   0  0  0  0  0  0
   -1.1719   -2.8824    4.2269 H   0  0  0  0  0  0
  1  2  1  0  0  0
  1  6  2  0  0  0
  1 12  1  0  0  0
  2  3  2  0  0  0
  2  8  1  0  0  0
  3  4  1  0  0  0
  3 26  1  0  0  0
  4  5  2  0  0  0
  4  7  1  0  0  0
  5  6  1  0  0  0
  5 27  1  0  0  0
  6 28  1  0  0  0
  8  9  2  0  0  0
  8 19  1  0  0  0
  9 10  1  0  0  0
  9 29  1  0  0  0
 10 11  1  0  0  0
 10 30  1  0  0  0
 10 31  1  0  0  0
 11 12  1  0  0  0
 11 15  2  0  0  0
 12 13  1  0  0  0
 13 14  2  0  0  0
 13 32  1  0  0  0
 14 15  1  0  0  0
 15 16  1  0  0  0
 16 17  2  0  0  0
 16 18  1  0  0  0
 18 33  1  0  0  0
 18 34  1  0  0  0
 19 20  1  0  0  0
 19 24  2  0  0  0
 20 21  2  0  0  0
 20 35  1  0  0  0
 21 22  1  0  0  0
 21 36  1  0  0  0
 22 23  2  0  0  0
 22 37  1  0  0  0
 23 24  1  0  0  0
 23 38  1  0  0  0
 24 25  1  0  0  0
M  END
>  <Activity>
7.82391

>  <set>
2

>  <Min_dist>
0.133333

>  <Avg_dist>
0.523923

$$$$
RO14-5568
 Wcorina  11170919283D 1   1.00000     0.00000              
CORINA evaluation license 3.46 0067  05.08.2008
 34 37  0  0  0  0  0  0  0  0999 V2000
   -0.0168    1.3894    0.0097 C   0  0  0  0  0  0
    0.0021   -0.0041    0.0020 C   0  0  0  0  0  0
    1.2391   -0.6634   -0.0482 C   0  0  0  0  0  0
    2.4157    0.0525   -0.0665 C   0  0  0  0  0  0
    2.3886    1.4367   -0.0355 C   0  0  0  0  0  0
    1.1794    2.1000    0.0021 C   0  0  0  0  0  0
    3.9365   -0.7825   -0.1279 Cl  0  0  0  0  0  0
   -1.2090   -0.8332    0.0747 C   0  0  0  0  0  0
   -2.3568   -0.6397   -0.5560 C   0  0  0  0  0  0
   -2.5496    0.5306   -1.4911 C   0  0  0  0  0  0
   -2.3459    1.7902   -0.6885 C   0  0  0  0  0  0
   -1.2096    2.1217   -0.0085 N   0  0  0  0  0  0
   -1.4484    3.3031    0.6158 C   0  0  0  0  0  0
   -2.6548    3.6973    0.3043 N   0  0  0  0  0  0
   -3.2282    2.7850   -0.4990 C   0  0  0  0  0  0
   -1.1370   -2.0239    0.9554 C   0  0  0  0  0  0
   -1.0137   -3.2973    0.4020 C   0  0  0  0  0  0
   -0.9472   -4.4019    1.2262 C   0  0  0  0  0  0
   -1.0026   -4.2489    2.6003 C   0  0  0  0  0  0
   -1.1254   -2.9893    3.1571 C   0  0  0  0  0  0
   -1.1868   -1.8739    2.3422 C   0  0  0  0  0  0
   -1.3002   -0.6427    2.8867 F   0  0  0  0  0  0
    1.2693   -1.7427   -0.0724 H   0  0  0  0  0  0
    3.3124    1.9961   -0.0412 H   0  0  0  0  0  0
    1.1612    3.1796    0.0258 H   0  0  0  0  0  0
   -3.1708   -1.3320   -0.3991 H   0  0  0  0  0  0
   -1.8185    0.4838   -2.2983 H   0  0  0  0  0  0
   -3.5586    0.5132   -1.9029 H   0  0  0  0  0  0
   -0.7590    3.8276    1.2608 H   0  0  0  0  0  0
   -4.2222    2.8412   -0.9174 H   0  0  0  0  0  0
   -0.9706   -3.4191   -0.6702 H   0  0  0  0  0  0
   -0.8519   -5.3886    0.7976 H   0  0  0  0  0  0
   -0.9501   -5.1170    3.2406 H   0  0  0  0  0  0
   -1.1688   -2.8761    4.2303 H   0  0  0  0  0  0
  1  2  1  0  0  0
  1  6  2  0  0  0
  1 12  1  0  0  0
  2  3  2  0  0  0
  2  8  1  0  0  0
  3  4  1  0  0  0
  3 23  1  0  0  0
  4  5  2  0  0  0
  4  7  1  0  0  0
  5  6  1  0  0  0
  5 24  1  0  0  0
  6 25  1  0  0  0
  8  9  2  0  0  0
  8 16  1  0  0  0
  9 10  1  0  0  0
  9 26  1  0  0  0
 10 11  1  0  0  0
 10 27  1  0  0  0
 10 28  1  0  0  0
 11 12  1  0  0  0
 11 15  2  0  0  0
 12 13  1  0  0  0
 13 14  2  0  0  0
 13 29  1  0  0  0
 14 15  1  0  0  0
 15 30  1  0  0  0
 16 17  1  0  0  0
 16 21  2  0  0  0
 17 18  2  0  0  0
 17 31  1  0  0  0
 18 19  1  0  0  0
 18 32  1  0  0  0
 19 20  2  0  0  0
 19 33  1  0  0  0
 20 21  1  0  0  0
 20 34  1  0  0  0
 21 22  1  0  0  0
M  END
>  <Activity>
6.63827

>  <set>
2

>  <Min_dist>
0.209877

>  <Avg_dist>
0.52164

$$$$
RO22-1274
 Wcorina  11170919283D 1   1.00000     0.00000              
CORINA evaluation license 3.46 0067  05.08.2008
 30 32  0  0  0  0  0  0  0  0999 V2000
    0.0963    1.3283   -0.0874 C   0  0  0  0  0  0
    0.0399   -0.0704   -0.0940 C   0  0  0  0  0  0
    1.2298   -0.8022   -0.2012 C   0  0  0  0  0  0
    2.4431   -0.1560   -0.2998 C   0  0  0  0  0  0
    2.4977    1.2291   -0.2938 C   0  0  0  0  0  0
    1.3396    1.9665   -0.1901 C   0  0  0  0  0  0
    3.9073   -1.0793   -0.4314 Cl  0  0  0  0  0  0
   -1.2208   -0.8219    0.0066 C   0  0  0  0  0  0
   -2.3194   -0.5006   -0.5804 N   0  0  0  0  0  0
   -2.4371    0.6901   -1.4182 C   0  0  0  0  0  0
   -2.2404    1.9131   -0.5679 C   0  0  0  0  0  0
   -1.1006    2.1734    0.0297 C   0  0  0  0  0  0
   -1.2254   -2.0408    0.8469 C   0  0  0  0  0  0
   -1.4228   -3.2930    0.2641 C   0  0  0  0  0  0
   -1.4256   -4.4249    1.0519 C   0  0  0  0  0  0
   -1.2336   -4.3223    2.4190 C   0  0  0  0  0  0
   -1.0377   -3.0858    3.0050 C   0  0  0  0  0  0
   -1.0263   -1.9430    2.2262 C   0  0  0  0  0  0
   -0.8288   -0.7351    2.7983 F   0  0  0  0  0  0
    1.1961   -1.8817   -0.2063 H   0  0  0  0  0  0
    3.4509    1.7310   -0.3713 H   0  0  0  0  0  0
    1.3898    3.0453   -0.1870 H   0  0  0  0  0  0
   -1.6767    0.6629   -2.1987 H   0  0  0  0  0  0
   -3.4270    0.7185   -1.8737 H   0  0  0  0  0  0
   -3.0642    2.6001   -0.4422 H   0  0  0  0  0  0
   -1.0356    3.0630    0.6387 H   0  0  0  0  0  0
   -1.5736   -3.3757   -0.8021 H   0  0  0  0  0  0
   -1.5784   -5.3943    0.6010 H   0  0  0  0  0  0
   -1.2372   -5.2124    3.0305 H   0  0  0  0  0  0
   -0.8891   -3.0125    4.0722 H   0  0  0  0  0  0
  1  2  1  0  0  0
  1  6  2  0  0  0
  1 12  1  0  0  0
  2  3  2  0  0  0
  2  8  1  0  0  0
  3  4  1  0  0  0
  3 20  1  0  0  0
  4  5  2  0  0  0
  4  7  1  0  0  0
  5  6  1  0  0  0
  5 21  1  0  0  0
  6 22  1  0  0  0
  8  9  2  0  0  0
  8 13  1  0  0  0
  9 10  1  0  0  0
 10 11  1  0  0  0
 10 23  1  0  0  0
 10 24  1  0  0  0
 11 12  2  0  0  0
 11 25  1  0  0  0
 12 26  1  0  0  0
 13 14  1  0  0  0
 13 18  2  0  0  0
 14 15  2  0  0  0
 14 27  1  0  0  0
 15 16  1  0  0  0
 15 28  1  0  0  0
 16 17  2  0  0  0
 16 29  1  0  0  0
 17 18  1  0  0  0
 17 30  1  0  0  0
 18 19  1  0  0  0
M  END
>  <Activity>
7.12494

>  <set>
2

>  <Min_dist>
0.289855

>  <Avg_dist>
0.568293

$$$$
RO22-2038
 Wcorina  11170919283D 1   1.00000     0.00000              
CORINA evaluation license 3.46 0067  05.08.2008
 36 39  0  0  0  0  0  0  0  0999 V2000
    0.0983    1.3231   -0.0882 C   0  0  0  0  0  0
    0.0406   -0.0715   -0.0935 C   0  0  0  0  0  0
    1.2305   -0.8044   -0.2048 C   0  0  0  0  0  0
    2.4446   -0.1595   -0.3058 C   0  0  0  0  0  0
    2.4996    1.2249   -0.2977 C   0  0  0  0  0  0
    1.3403    1.9611   -0.1905 C   0  0  0  0  0  0
    3.9077   -1.0839   -0.4426 Cl  0  0  0  0  0  0
   -1.2152   -0.8304    0.0155 C   0  0  0  0  0  0
   -2.3189   -0.5345   -0.5702 N   0  0  0  0  0  0
   -2.4609    0.6345   -1.4313 C   0  0  0  0  0  0
   -2.2951    1.8820   -0.6115 C   0  0  0  0  0  0
   -1.0997    2.1852    0.0153 C   0  0  0  0  0  0
   -1.0250    3.3017    0.7478 N   0  0  0  0  0  0
   -2.0678    4.1075    0.8546 C   0  0  0  0  0  0
   -3.2163    3.8466    0.2464 N   0  0  0  0  0  0
   -3.3638    2.7553   -0.4765 C   0  0  0  0  0  0
   -1.9571    5.2544    1.6217 N   0  0  0  0  0  0
   -1.2052   -2.0375    0.8724 C   0  0  0  0  0  0
   -1.3902   -3.2997    0.3073 C   0  0  0  0  0  0
   -1.3800   -4.4206    1.1108 C   0  0  0  0  0  0
   -1.1873   -4.2970    2.4760 C   0  0  0  0  0  0
   -1.0037   -3.0505    3.0446 C   0  0  0  0  0  0
   -1.0049   -1.9185    2.2500 C   0  0  0  0  0  0
   -0.8190   -0.7009    2.8050 F   0  0  0  0  0  0
    1.1956   -1.8838   -0.2113 H   0  0  0  0  0  0
    3.4525    1.7274   -0.3754 H   0  0  0  0  0  0
    1.3899    3.0399   -0.1852 H   0  0  0  0  0  0
   -1.6986    0.6073   -2.2099 H   0  0  0  0  0  0
   -3.4496    0.6299   -1.8902 H   0  0  0  0  0  0
   -4.3046    2.5480   -0.9648 H   0  0  0  0  0  0
   -1.1225    5.4580    2.0721 H   0  0  0  0  0  0
   -2.7142    5.8545    1.7088 H   0  0  0  0  0  0
   -1.5414   -3.3988   -0.7574 H   0  0  0  0  0  0
   -1.5231   -5.3977    0.6735 H   0  0  0  0  0  0
   -1.1807   -5.1786    3.0998 H   0  0  0  0  0  0
   -0.8546   -2.9609    4.1105 H   0  0  0  0  0  0
  1  2  1  0  0  0
  1  6  2  0  0  0
  1 12  1  0  0  0
  2  3  2  0  0  0
  2  8  1  0  0  0
  3  4  1  0  0  0
  3 25  1  0  0  0
  4  5  2  0  0  0
  4  7  1  0  0  0
  5  6  1  0  0  0
  5 26  1  0  0  0
  6 27  1  0  0  0
  8  9  2  0  0  0
  8 18  1  0  0  0
  9 10  1  0  0  0
 10 11  1  0  0  0
 10 28  1  0  0  0
 10 29  1  0  0  0
 11 12  2  0  0  0
 11 16  1  0  0  0
 12 13  1  0  0  0
 13 14  2  0  0  0
 14 15  1  0  0  0
 14 17  1  0  0  0
 15 16  2  0  0  0
 16 30  1  0  0  0
 17 31  1  0  0  0
 17 32  1  0  0  0
 18 19  1  0  0  0
 18 23  2  0  0  0
 19 20  2  0  0  0
 19 33  1  0  0  0
 20 21  1  0  0  0
 20 34  1  0  0  0
 21 22  2  0  0  0
 21 35  1  0  0  0
 22 23  1  0  0  0
 22 36  1  0  0  0
 23 24  1  0  0  0
M  END
>  <Activity>
8.55284

>  <set>
2

>  <Min_dist>
0.057971

>  <Avg_dist>
0.530222

$$$$
RO22-2466
 Wcorina  11170919283D 1   1.00000     0.00000              
CORINA evaluation license 3.46 0067  05.08.2008
 32 35  0  0  0  0  0  0  0  0999 V2000
    0.0987    1.3264   -0.0967 C   0  0  0  0  0  0
    0.0367   -0.0757   -0.0947 C   0  0  0  0  0  0
    1.2270   -0.7995   -0.2510 C   0  0  0  0  0  0
    2.4344   -0.1469   -0.3689 C   0  0  0  0  0  0
    2.4903    1.2373   -0.3345 C   0  0  0  0  0  0
    1.3298    1.9704   -0.1993 C   0  0  0  0  0  0
    3.8955   -1.0645   -0.5614 Cl  0  0  0  0  0  0
   -1.2096   -0.8214    0.0929 C   0  0  0  0  0  0
   -2.3708   -0.6027   -0.4138 N   0  0  0  0  0  0
   -2.6346    0.5046   -1.3397 C   0  0  0  0  0  0
   -2.3618    1.7884   -0.6042 C   0  0  0  0  0  0
   -1.1346    2.1410   -0.0213 C   0  0  0  0  0  0
   -1.3289    3.3035    0.5593 N   0  0  0  0  0  0
   -2.5471    3.6651    0.3374 N   0  0  0  0  0  0
   -2.9396    4.4939    0.6534 H   0  0  0  0  0  0
   -3.1752    2.7796   -0.3595 N   0  0  0  0  0  0
   -1.1195   -1.9933    0.9930 C   0  0  0  0  0  0
   -1.3108   -3.2803    0.4892 C   0  0  0  0  0  0
   -1.2257   -4.3681    1.3326 C   0  0  0  0  0  0
   -0.9516   -4.1869    2.6773 C   0  0  0  0  0  0
   -0.7607   -2.9156    3.1852 C   0  0  0  0  0  0
   -0.8370   -1.8161    2.3497 C   0  0  0  0  0  0
   -0.6449   -0.5740    2.8451 F   0  0  0  0  0  0
    1.1971   -1.8788   -0.2788 H   0  0  0  0  0  0
    3.4420    1.7418   -0.4131 H   0  0  0  0  0  0
    1.3757    3.0491   -0.1732 H   0  0  0  0  0  0
   -1.9767    0.4274   -2.2053 H   0  0  0  0  0  0
   -3.6755    0.4771   -1.6619 H   0  0  0  0  0  0
   -1.5255   -3.4243   -0.5594 H   0  0  0  0  0  0
   -1.3737   -5.3644    0.9428 H   0  0  0  0  0  0
   -0.8870   -5.0428    3.3328 H   0  0  0  0  0  0
   -0.5475   -2.7809    4.2353 H   0  0  0  0  0  0
  1  2  1  0  0  0
  1  6  2  0  0  0
  1 12  1  0  0  0
  2  3  2  0  0  0
  2  8  1  0  0  0
  3  4  1  0  0  0
  3 24  1  0  0  0
  4  5  2  0  0  0
  4  7  1  0  0  0
  5  6  1  0  0  0
  5 25  1  0  0  0
  6 26  1  0  0  0
  8  9  2  0  0  0
  8 17  1  0  0  0
  9 10  1  0  0  0
 10 11  1  0  0  0
 10 27  1  0  0  0
 10 28  1  0  0  0
 11 12  1  0  0  0
 11 16  2  0  0  0
 12 13  2  0  0  0
 13 14  1  0  0  0
 14 15  1  0  0  0
 14 16  1  0  0  0
 17 18  1  0  0  0
 17 22  2  0  0  0
 18 19  2  0  0  0
 18 29  1  0  0  0
 19 20  1  0  0  0
 19 30  1  0  0  0
 20 21  2  0  0  0
 20 31  1  0  0  0
 21 22  1  0  0  0
 21 32  1  0  0  0
 22 23  1  0  0  0
M  END
>  <Activity>
8.72125

>  <set>
2

>  <Min_dist>
0.082192

>  <Avg_dist>
0.518851

$$$$
RO15-4941
 Wcorina  11170919283D 1   1.00000     0.00000              
CORINA evaluation license 3.46 0067  05.08.2008
 40 43  0  0  0  0  0  0  0  0999 V2000
    0.0214    1.4546   -0.0745 C   0  0  0  0  0  0
    0.0802    0.0652   -0.1830 C   0  0  0  0  0  0
    1.3373   -0.5611   -0.2523 C   0  0  0  0  0  0
    2.4937    0.1850   -0.2045 C   0  0  0  0  0  0
    2.4274    1.5624   -0.0866 C   0  0  0  0  0  0
    1.2024    2.1923   -0.0227 C   0  0  0  0  0  0
    1.4321   -2.2883   -0.3987 Cl  0  0  0  0  0  0
   -1.1075   -0.7962   -0.2164 C   0  0  0  0  0  0
   -1.0601   -1.8455    0.3961 O   0  0  0  0  0  0
   -2.2378   -0.5111   -0.8707 N   0  0  0  0  0  0
   -2.4994    0.7134   -1.6464 C   0  0  0  0  0  0
   -2.3162    1.8860   -0.7215 C   0  0  0  0  0  0
   -1.1806    2.1635   -0.0298 N   0  0  0  0  0  0
   -1.4246    3.2806    0.7134 C   0  0  0  0  0  0
   -2.6374    3.6906    0.4782 N   0  0  0  0  0  0
   -3.2245    2.8503   -0.4139 C   0  0  0  0  0  0
   -4.5910    2.9634   -0.9484 C   0  0  0  0  0  0
   -4.7691    3.3660   -2.0814 O   0  0  0  0  0  0
   -5.6452    2.6205   -0.1816 O   0  0  0  0  0  0
   -6.9637    2.7576   -0.7741 C   0  0  0  0  0  0
   -8.0255    2.3245    0.2387 C   0  0  0  0  0  0
   -3.9597    0.6461   -2.1318 C   0  0  0  0  0  0
   -4.2385   -0.8810   -2.1521 C   0  0  0  0  0  0
   -3.4442   -1.3592   -0.9123 C   0  0  0  0  0  0
    3.4543   -0.3057   -0.2587 H   0  0  0  0  0  0
    3.3361    2.1446   -0.0450 H   0  0  0  0  0  0
    1.1579    3.2675    0.0691 H   0  0  0  0  0  0
   -1.8112    0.7836   -2.4887 H   0  0  0  0  0  0
   -0.7243    3.7496    1.3888 H   0  0  0  0  0  0
   -7.1304    3.7981   -1.0528 H   0  0  0  0  0  0
   -7.0303    2.1286   -1.6618 H   0  0  0  0  0  0
   -9.0153    2.4274   -0.2060 H   0  0  0  0  0  0
   -7.8588    1.2840    0.5174 H   0  0  0  0  0  0
   -7.9589    2.9535    1.1264 H   0  0  0  0  0  0
   -4.6241    1.1514   -1.4309 H   0  0  0  0  0  0
   -4.0551    1.0701   -3.1314 H   0  0  0  0  0  0
   -5.3030   -1.0852   -2.0367 H   0  0  0  0  0  0
   -3.8516   -1.3366   -3.0635 H   0  0  0  0  0  0
   -3.1656   -2.4071   -1.0234 H   0  0  0  0  0  0
   -4.0358   -1.2189   -0.0076 H   0  0  0  0  0  0
  1  2  1  0  0  0
  1  6  2  0  0  0
  1 13  1  0  0  0
  2  3  2  0  0  0
  2  8  1  0  0  0
  3  4  1  0  0  0
  3  7  1  0  0  0
  4  5  2  0  0  0
  4 25  1  0  0  0
  5  6  1  0  0  0
  5 26  1  0  0  0
  6 27  1  0  0  0
  8  9  2  0  0  0
  8 10  1  0  0  0
 10 11  1  0  0  0
 10 24  1  0  0  0
 11 12  1  0  0  0
 11 22  1  0  0  0
 11 28  1  0  0  0
 12 13  1  0  0  0
 12 16  2  0  0  0
 13 14  1  0  0  0
 14 15  2  0  0  0
 14 29  1  0  0  0
 15 16  1  0  0  0
 16 17  1  0  0  0
 17 18  2  0  0  0
 17 19  1  0  0  0
 19 20  1  0  0  0
 20 21  1  0  0  0
 20 30  1  0  0  0
 20 31  1  0  0  0
 21 32  1  0  0  0
 21 33  1  0  0  0
 21 34  1  0  0  0
 22 23  1  0  0  0
 22 35  1  0  0  0
 22 36  1  0  0  0
 23 24  1  0  0  0
 23 37  1  0  0  0
 23 38  1  0  0  0
 24 39  1  0  0  0
 24 40  1  0  0  0
M  END
>  <Activity>
8.76955

>  <set>
2

>  <Min_dist>
0.028571

>  <Avg_dist>
0.542454

$$$$
RO16-9906
 Wcorina  11170919283D 1   1.00000     0.00000              
CORINA evaluation license 3.46 0067  05.08.2008
 41 44  0  0  0  0  0  0  0  0999 V2000
    0.0214    1.4546   -0.0745 C   0  0  0  0  0  0
    0.0802    0.0652   -0.1830 C   0  0  0  0  0  0
    1.3373   -0.5611   -0.2523 C   0  0  0  0  0  0
    2.4937    0.1850   -0.2045 C   0  0  0  0  0  0
    2.4274    1.5624   -0.0866 C   0  0  0  0  0  0
    1.2024    2.1923   -0.0227 C   0  0  0  0  0  0
    1.4321   -2.2883   -0.3987 Cl  0  0  0  0  0  0
   -1.1075   -0.7962   -0.2164 C   0  0  0  0  0  0
   -1.0601   -1.8455    0.3961 O   0  0  0  0  0  0
   -2.2378   -0.5111   -0.8707 N   0  0  0  0  0  0
   -2.4994    0.7134   -1.6464 C   0  0  0  0  0  0
   -2.3162    1.8860   -0.7215 C   0  0  0  0  0  0
   -1.1806    2.1635   -0.0298 N   0  0  0  0  0  0
   -1.4246    3.2806    0.7134 C   0  0  0  0  0  0
   -2.6374    3.6906    0.4782 N   0  0  0  0  0  0
   -3.2245    2.8503   -0.4139 C   0  0  0  0  0  0
   -4.5910    2.9634   -0.9484 C   0  0  0  0  0  0
   -4.7691    3.3660   -2.0814 O   0  0  0  0  0  0
   -5.6452    2.6205   -0.1816 O   0  0  0  0  0  0
   -6.9637    2.7576   -0.7741 C   0  0  0  0  0  0
   -8.0096    2.3310    0.2235 C   0  0  0  0  0  0
   -9.0850    3.0587    0.3966 C   0  0  0  0  0  0
   -3.9597    0.6461   -2.1318 C   0  0  0  0  0  0
   -4.2385   -0.8810   -2.1521 C   0  0  0  0  0  0
   -3.4442   -1.3592   -0.9123 C   0  0  0  0  0  0
    3.4543   -0.3057   -0.2587 H   0  0  0  0  0  0
    3.3361    2.1446   -0.0450 H   0  0  0  0  0  0
    1.1579    3.2675    0.0691 H   0  0  0  0  0  0
   -1.8112    0.7836   -2.4887 H   0  0  0  0  0  0
   -0.7243    3.7496    1.3888 H   0  0  0  0  0  0
   -7.1304    3.7981   -1.0528 H   0  0  0  0  0  0
   -7.0303    2.1286   -1.6618 H   0  0  0  0  0  0
   -7.8724    1.4254    0.7957 H   0  0  0  0  0  0
   -9.8346    2.7530    1.1116 H   0  0  0  0  0  0
   -9.2222    3.9643   -0.1756 H   0  0  0  0  0  0
   -4.6241    1.1514   -1.4309 H   0  0  0  0  0  0
   -4.0551    1.0701   -3.1314 H   0  0  0  0  0  0
   -5.3030   -1.0852   -2.0367 H   0  0  0  0  0  0
   -3.8516   -1.3366   -3.0635 H   0  0  0  0  0  0
   -3.1656   -2.4071   -1.0234 H   0  0  0  0  0  0
   -4.0358   -1.2189   -0.0076 H   0  0  0  0  0  0
  1  2  1  0  0  0
  1  6  2  0  0  0
  1 13  1  0  0  0
  2  3  2  0  0  0
  2  8  1  0  0  0
  3  4  1  0  0  0
  3  7  1  0  0  0
  4  5  2  0  0  0
  4 26  1  0  0  0
  5  6  1  0  0  0
  5 27  1  0  0  0
  6 28  1  0  0  0
  8  9  2  0  0  0
  8 10  1  0  0  0
 10 11  1  0  0  0
 10 25  1  0  0  0
 11 12  1  0  0  0
 11 23  1  0  0  0
 11 29  1  0  0  0
 12 13  1  0  0  0
 12 16  2  0  0  0
 13 14  1  0  0  0
 14 15  2  0  0  0
 14 30  1  0  0  0
 15 16  1  0  0  0
 16 17  1  0  0  0
 17 18  2  0  0  0
 17 19  1  0  0  0
 19 20  1  0  0  0
 20 21  1  0  0  0
 20 31  1  0  0  0
 20 32  1  0  0  0
 21 22  2  0  0  0
 21 33  1  0  0  0
 22 34  1  0  0  0
 22 35  1  0  0  0
 23 24  1  0  0  0
 23 36  1  0  0  0
 23 37  1  0  0  0
 24 25  1  0  0  0
 24 38  1  0  0  0
 24 39  1  0  0  0
 25 40  1  0  0  0
 25 41  1  0  0  0
M  END
>  <Activity>
8.76955

>  <set>
2

>  <Min_dist>
0.026786

>  <Avg_dist>
0.564001

$$$$
RO16-6950
 Wcorina  11170919283D 1   1.00000     0.00000              
CORINA evaluation license 3.46 0067  05.08.2008
 48 51  0  0  0  0  0  0  0  0999 V2000
    0.1970    1.3392    0.2486 C   0  0  0  0  0  0
    0.4072   -0.0374    0.1720 C   0  0  0  0  0  0
    1.6836   -0.5143   -0.1704 C   0  0  0  0  0  0
    2.7142    0.3621   -0.4176 C   0  0  0  0  0  0
    2.5019    1.7277   -0.3300 C   0  0  0  0  0  0
    1.2543    2.2126   -0.0001 C   0  0  0  0  0  0
    1.9213   -1.9722   -0.2652 N   0  3  0  0  0  0
    2.9638   -2.4474    0.1481 O   0  0  0  0  0  0
    1.0743   -2.6966   -0.7566 O   0  5  0  0  0  0
   -0.6368   -1.0334    0.4438 C   0  0  0  0  0  0
   -0.3169   -2.0315    1.0601 O   0  0  0  0  0  0
   -1.9136   -0.9226    0.0634 N   0  0  0  0  0  0
   -2.5000    0.2146   -0.6665 C   0  0  0  0  0  0
   -2.2624    1.4533    0.1539 C   0  0  0  0  0  0
   -1.0435    1.9032    0.5519 N   0  0  0  0  0  0
   -1.2524    3.0260    1.2972 C   0  0  0  0  0  0
   -2.5291    3.2760    1.3401 N   0  0  0  0  0  0
   -3.1925    2.3206    0.6358 C   0  0  0  0  0  0
   -4.6479    2.2402    0.4322 C   0  0  0  0  0  0
   -5.1284    2.5380   -0.6438 O   0  0  0  0  0  0
   -5.4479    1.8363    1.4391 O   0  0  0  0  0  0
   -6.8731    1.7810    1.1669 C   0  0  0  0  0  0
   -7.1353    0.8062    0.0172 C   0  0  0  0  0  0
   -7.6132    1.3045    2.4184 C   0  0  0  0  0  0
   -7.3726    3.1741    0.7784 C   0  0  0  0  0  0
   -4.0115   -0.0528   -0.7948 C   0  0  0  0  0  0
   -4.0895   -1.6005   -0.7029 C   0  0  0  0  0  0
   -2.9788   -1.9076    0.3309 C   0  0  0  0  0  0
    3.6913   -0.0155   -0.6803 H   0  0  0  0  0  0
    3.3142    2.4135   -0.5206 H   0  0  0  0  0  0
    1.0948    3.2786    0.0667 H   0  0  0  0  0  0
   -2.0369    0.3152   -1.6480 H   0  0  0  0  0  0
   -0.4823    3.6131    1.7756 H   0  0  0  0  0  0
   -6.7795   -0.1862    0.2939 H   0  0  0  0  0  0
   -8.2052    0.7647   -0.1871 H   0  0  0  0  0  0
   -6.6081    1.1457   -0.8744 H   0  0  0  0  0  0
   -7.4264    1.9990    3.2375 H   0  0  0  0  0  0
[truncated: 68,015 more chars]
