# Supplementary material for: Choquet integral-based fuzzy molecular characterizations: when global definitions are computed from the dependency among atom/bond contributions (LOVIs/LOEIs)
Source: J Cheminform. 2018 Oct 25;10:51. doi: 10.1186/s13321-018-0306-7 (PMC6755596; doi:10.1186/s13321-018-0306-7)
Supplement: Supplementary file 6 — Additional file 6. Chemical datasets and projects to assess the performance between fuzzy and non-fuzzy QuBiLS-MIDAS descriptors. [file 13321_2018_306_MOESM6_ESM.zip › Suppl. Info. 6/cox2_corinaCOR3D.sdf]

1-1
 Wcorina  11170919303D 1   1.00000     0.00000              
CORINA evaluation license 3.46 0067  05.08.2008
 39 41  0  0  0  0  0  0  0  0999 V2000
   -0.0166    1.3504    0.1134 C   0  0  0  0  0  0
    0.0029   -0.0016   -0.0737 N   0  0  0  0  0  0
    1.3105   -0.4112   -0.1653 C   0  0  0  0  0  0
    2.1034    0.6892   -0.0346 C   0  0  0  0  0  0
    1.2579    1.7971    0.1410 C   0  0  0  0  0  0
    1.7754   -1.7997   -0.3689 C   0  0  0  0  0  0
    3.0770   -2.1616   -0.0182 C   0  0  0  0  0  0
    3.5044   -3.4592   -0.2104 C   0  0  0  0  0  0
    2.6460   -4.4007   -0.7499 C   0  0  0  0  0  0
    1.3546   -4.0485   -1.0997 C   0  0  0  0  0  0
    0.9128   -2.7558   -0.9074 C   0  0  0  0  0  0
    3.2003   -6.0555   -0.9932 S   0  0  0  0  0  0
    2.3924   -6.5431   -2.0556 O   0  0  0  0  0  0
    4.6087   -5.9354   -1.1394 O   0  0  0  0  0  0
    2.7913   -6.9025    0.5579 C   0  0  0  0  0  0
   -1.1232   -0.8328   -0.1579 C   0  0  0  0  0  0
   -1.9821   -0.7316   -1.2439 C   0  0  0  0  0  0
   -3.0908   -1.5511   -1.3251 C   0  0  0  0  0  0
   -3.3461   -2.4733   -0.3240 C   0  0  0  0  0  0
   -2.4907   -2.5753    0.7602 C   0  0  0  0  0  0
   -1.3776   -1.7618    0.8418 C   0  0  0  0  0  0
   -4.4311   -3.2741   -0.4051 F   0  0  0  0  0  0
   -1.2516    2.2017    0.2583 C   0  0  0  0  0  0
    3.1829    0.7065   -0.0611 H   0  0  0  0  0  0
    1.5707    2.8222    0.2741 H   0  0  0  0  0  0
    3.7482   -1.4274    0.4023 H   0  0  0  0  0  0
    4.5113   -3.7405    0.0605 H   0  0  0  0  0  0
    0.6895   -4.7882   -1.5204 H   0  0  0  0  0  0
   -0.0970   -2.4832   -1.1766 H   0  0  0  0  0  0
    1.7153   -6.8542    0.7254 H   0  0  0  0  0  0
    3.1029   -7.9451    0.4957 H   0  0  0  0  0  0
    3.3098   -6.4170    1.3847 H   0  0  0  0  0  0
   -1.7835   -0.0123   -2.0247 H   0  0  0  0  0  0
   -3.7594   -1.4724   -2.1696 H   0  0  0  0  0  0
   -2.6916   -3.2949    1.5402 H   0  0  0  0  0  0
   -0.7082   -1.8450    1.6852 H   0  0  0  0  0  0
   -1.5269    2.2665    1.3110 H   0  0  0  0  0  0
   -1.0509    3.2015   -0.1269 H   0  0  0  0  0  0
   -2.0703    1.7531   -0.3044 H   0  0  0  0  0  0
  1  2  1  0  0  0
  1  5  2  0  0  0
  1 23  1  0  0  0
  2  3  1  0  0  0
  2 16  1  0  0  0
  3  4  2  0  0  0
  3  6  1  0  0  0
  4  5  1  0  0  0
  4 24  1  0  0  0
  5 25  1  0  0  0
  6  7  1  0  0  0
  6 11  2  0  0  0
  7  8  2  0  0  0
  7 26  1  0  0  0
  8  9  1  0  0  0
  8 27  1  0  0  0
  9 10  2  0  0  0
  9 12  1  0  0  0
 10 11  1  0  0  0
 10 28  1  0  0  0
 11 29  1  0  0  0
 12 13  2  0  0  0
 12 14  2  0  0  0
 12 15  1  0  0  0
 15 30  1  0  0  0
 15 31  1  0  0  0
 15 32  1  0  0  0
 16 17  1  0  0  0
 16 21  2  0  0  0
 17 18  2  0  0  0
 17 33  1  0  0  0
 18 19  1  0  0  0
 18 34  1  0  0  0
 19 20  2  0  0  0
 19 22  1  0  0  0
 20 21  1  0  0  0
 20 35  1  0  0  0
 21 36  1  0  0  0
 23 37  1  0  0  0
 23 38  1  0  0  0
 23 39  1  0  0  0
M  END
>  <Activity>
7.22185

>  <set>
1

>  <Min_dist>
999.9

>  <Avg_dist>
999.9

$$$$
1-3
 Wcorina  11170919303D 1   1.00000     0.00000              
CORINA evaluation license 3.46 0067  05.08.2008
 36 38  0  0  0  0  0  0  0  0999 V2000
   -0.0104    1.3288    0.2501 N   0  0  0  0  0  0
    0.0184   -0.0251    0.0216 C   0  0  0  0  0  0
    1.3085   -0.3777   -0.2390 C   0  0  0  0  0  0
    2.0855    0.7907   -0.1676 C   0  0  0  0  0  0
    1.2597    1.8164    0.1316 C   0  0  0  0  0  0
   -1.1439   -0.9382    0.0533 C   0  0  0  0  0  0
   -1.0984   -2.1540   -0.6307 C   0  0  0  0  0  0
   -2.1856   -3.0020   -0.5979 C   0  0  0  0  0  0
   -3.3218   -2.6488    0.1125 C   0  0  0  0  0  0
   -3.3726   -1.4427    0.7930 C   0  0  0  0  0  0
   -2.2887   -0.5900    0.7719 C   0  0  0  0  0  0
   -4.3840   -3.4831    0.1414 F   0  0  0  0  0  0
   -1.1524    2.0841    0.5487 C   0  0  0  0  0  0
   -1.1965    2.8506    1.7055 C   0  0  0  0  0  0
   -2.3235    3.5939    1.9972 C   0  0  0  0  0  0
   -3.4071    3.5753    1.1384 C   0  0  0  0  0  0
   -3.3663    2.8125   -0.0143 C   0  0  0  0  0  0
   -2.2398    2.0719   -0.3145 C   0  0  0  0  0  0
   -4.8430    4.5249    1.5139 S   0  0  0  0  0  0
   -5.8985    3.8406    0.8530 O   0  0  0  0  0  0
   -4.8222    4.6468    2.9295 O   0  0  0  0  0  0
   -4.5392    6.1333    0.7320 C   0  0  0  0  0  0
    1.6675   -1.3720   -0.4598 H   0  0  0  0  0  0
    3.1522    0.8565   -0.3234 H   0  0  0  0  0  0
    1.5539    2.8481    0.2558 H   0  0  0  0  0  0
   -0.2135   -2.4301   -1.1849 H   0  0  0  0  0  0
   -2.1516   -3.9429   -1.1270 H   0  0  0  0  0  0
   -4.2607   -1.1721    1.3448 H   0  0  0  0  0  0
   -2.3273    0.3474    1.3068 H   0  0  0  0  0  0
   -0.3506    2.8653    2.3768 H   0  0  0  0  0  0
   -2.3585    4.1901    2.8971 H   0  0  0  0  0  0
   -4.2145    2.7994   -0.6827 H   0  0  0  0  0  0
   -2.2065    1.4804   -1.2175 H   0  0  0  0  0  0
   -4.4110    5.9968   -0.3418 H   0  0  0  0  0  0
   -5.3876    6.7926    0.9157 H   0  0  0  0  0  0
   -3.6366    6.5769    1.1522 H   0  0  0  0  0  0
  1  2  1  0  0  0
  1  5  1  0  0  0
  1 13  1  0  0  0
  2  3  2  0  0  0
  2  6  1  0  0  0
  3  4  1  0  0  0
  3 23  1  0  0  0
  4  5  2  0  0  0
  4 24  1  0  0  0
  5 25  1  0  0  0
  6  7  1  0  0  0
  6 11  2  0  0  0
  7  8  2  0  0  0
  7 26  1  0  0  0
  8  9  1  0  0  0
  8 27  1  0  0  0
  9 10  2  0  0  0
  9 12  1  0  0  0
 10 11  1  0  0  0
 10 28  1  0  0  0
 11 29  1  0  0  0
 13 14  1  0  0  0
 13 18  2  0  0  0
 14 15  2  0  0  0
 14 30  1  0  0  0
 15 16  1  0  0  0
 15 31  1  0  0  0
 16 17  2  0  0  0
 16 19  1  0  0  0
 17 18  1  0  0  0
 17 32  1  0  0  0
 18 33  1  0  0  0
 19 20  2  0  0  0
 19 21  2  0  0  0
 19 22  1  0  0  0
 22 34  1  0  0  0
 22 35  1  0  0  0
 22 36  1  0  0  0
M  END
>  <Activity>
6.29243

>  <set>
1

>  <Min_dist>
999.9

>  <Avg_dist>
999.9

$$$$
1-5
 Wcorina  11170919303D 1   1.00000     0.00000              
CORINA evaluation license 3.46 0067  05.08.2008
 39 41  0  0  0  0  0  0  0  0999 V2000
    0.0018    1.3266    0.2972 N   0  0  0  0  0  0
    0.0026   -0.0032   -0.0469 C   0  0  0  0  0  0
    1.2868   -0.3612   -0.3284 C   0  0  0  0  0  0
    2.0886    0.7785   -0.1516 C   0  0  0  0  0  0
    1.2829    1.7934    0.2294 C   0  0  0  0  0  0
    1.7236    3.2031    0.5287 C   0  0  0  0  0  0
   -1.1798   -0.8888   -0.1015 C   0  0  0  0  0  0
   -2.3444   -0.5465    0.5875 C   0  0  0  0  0  0
   -3.4444   -1.3771    0.5320 C   0  0  0  0  0  0
   -3.3948   -2.5475   -0.2042 C   0  0  0  0  0  0
   -2.2435   -2.8928   -0.8895 C   0  0  0  0  0  0
   -1.1384   -2.0681   -0.8470 C   0  0  0  0  0  0
   -4.8040   -3.6034   -0.2689 S   0  0  0  0  0  0
   -4.2645   -4.8923   -0.5275 O   0  0  0  0  0  0
   -5.5022   -3.3302    0.9382 O   0  0  0  0  0  0
   -5.7489   -3.0101   -1.6991 C   0  0  0  0  0  0
   -1.1256    2.0792    0.6522 C   0  0  0  0  0  0
   -1.2686    2.5472    1.9516 C   0  0  0  0  0  0
   -2.3810    3.2887    2.2985 C   0  0  0  0  0  0
   -3.3518    3.5651    1.3534 C   0  0  0  0  0  0
   -3.2124    3.1000    0.0586 C   0  0  0  0  0  0
   -2.0993    2.3632   -0.2960 C   0  0  0  0  0  0
    1.6258   -1.3409   -0.6311 H   0  0  0  0  0  0
    3.1577    0.8334   -0.2944 H   0  0  0  0  0  0
    1.9747    3.2886    1.5859 H   0  0  0  0  0  0
    2.5992    3.4456   -0.0735 H   0  0  0  0  0  0
    0.9157    3.8948    0.2900 H   0  0  0  0  0  0
   -2.3841    0.3665    1.1631 H   0  0  0  0  0  0
   -4.3461   -1.1134    1.0647 H   0  0  0  0  0  0
   -2.2114   -3.8077   -1.4624 H   0  0  0  0  0  0
   -0.2418   -2.3364   -1.3860 H   0  0  0  0  0  0
   -5.1375   -3.0919   -2.5978 H   0  0  0  0  0  0
   -6.6489   -3.6138   -1.8158 H   0  0  0  0  0  0
   -6.0281   -1.9680   -1.5433 H   0  0  0  0  0  0
   -0.5109    2.3314    2.6903 H   0  0  0  0  0  0
   -2.4929    3.6528    3.3092 H   0  0  0  0  0  0
   -4.2207    4.1451    1.6271 H   0  0  0  0  0  0
   -3.9725    3.3171   -0.6773 H   0  0  0  0  0  0
   -1.9885    2.0046   -1.3086 H   0  0  0  0  0  0
  1  2  1  0  0  0
  1  5  1  0  0  0
  1 17  1  0  0  0
  2  3  2  0  0  0
  2  7  1  0  0  0
  3  4  1  0  0  0
  3 23  1  0  0  0
  4  5  2  0  0  0
  4 24  1  0  0  0
  5  6  1  0  0  0
  6 25  1  0  0  0
  6 26  1  0  0  0
  6 27  1  0  0  0
  7  8  1  0  0  0
  7 12  2  0  0  0
  8  9  2  0  0  0
  8 28  1  0  0  0
  9 10  1  0  0  0
  9 29  1  0  0  0
 10 11  2  0  0  0
 10 13  1  0  0  0
 11 12  1  0  0  0
 11 30  1  0  0  0
 12 31  1  0  0  0
 13 14  2  0  0  0
 13 15  2  0  0  0
 13 16  1  0  0  0
 16 32  1  0  0  0
 16 33  1  0  0  0
 16 34  1  0  0  0
 17 18  1  0  0  0
 17 22  2  0  0  0
 18 19  2  0  0  0
 18 35  1  0  0  0
 19 20  1  0  0  0
 19 36  1  0  0  0
 20 21  2  0  0  0
 20 37  1  0  0  0
 21 22  1  0  0  0
 21 38  1  0  0  0
 22 39  1  0  0  0
M  END
>  <Activity>
7.22185

>  <set>
1

>  <Min_dist>
999.9

>  <Avg_dist>
999.9

$$$$
1-6
 Wcorina  11170919303D 1   1.00000     0.00000              
CORINA evaluation license 3.46 0067  05.08.2008
 42 44  0  0  0  0  0  0  0  0999 V2000
    0.0018    1.3266    0.2972 N   0  0  0  0  0  0
    0.0026   -0.0032   -0.0469 C   0  0  0  0  0  0
    1.2868   -0.3612   -0.3284 C   0  0  0  0  0  0
    2.0886    0.7785   -0.1516 C   0  0  0  0  0  0
    1.2829    1.7934    0.2294 C   0  0  0  0  0  0
    1.7236    3.2031    0.5287 C   0  0  0  0  0  0
   -1.1798   -0.8888   -0.1015 C   0  0  0  0  0  0
   -2.3444   -0.5465    0.5875 C   0  0  0  0  0  0
   -3.4444   -1.3771    0.5320 C   0  0  0  0  0  0
   -3.3948   -2.5475   -0.2042 C   0  0  0  0  0  0
   -2.2435   -2.8928   -0.8895 C   0  0  0  0  0  0
   -1.1384   -2.0681   -0.8470 C   0  0  0  0  0  0
   -4.8040   -3.6034   -0.2689 S   0  0  0  0  0  0
   -4.2645   -4.8923   -0.5275 O   0  0  0  0  0  0
   -5.5022   -3.3302    0.9382 O   0  0  0  0  0  0
   -5.7489   -3.0101   -1.6991 C   0  0  0  0  0  0
   -1.1256    2.0792    0.6522 C   0  0  0  0  0  0
   -1.2686    2.5472    1.9516 C   0  0  0  0  0  0
   -2.3810    3.2887    2.2985 C   0  0  0  0  0  0
   -3.3518    3.5651    1.3534 C   0  0  0  0  0  0
   -3.2124    3.1000    0.0586 C   0  0  0  0  0  0
   -2.0993    2.3632   -0.2960 C   0  0  0  0  0  0
   -4.5643    4.3745    1.7353 C   0  0  0  0  0  0
   -4.3037    5.7327    1.5243 F   0  0  0  0  0  0
   -5.6535    3.9812    0.9504 F   0  0  0  0  0  0
   -4.8612    4.1608    3.0856 F   0  0  0  0  0  0
    1.6258   -1.3409   -0.6311 H   0  0  0  0  0  0
    3.1577    0.8334   -0.2944 H   0  0  0  0  0  0
    1.9747    3.2886    1.5859 H   0  0  0  0  0  0
    2.5992    3.4456   -0.0735 H   0  0  0  0  0  0
    0.9157    3.8948    0.2900 H   0  0  0  0  0  0
   -2.3841    0.3665    1.1631 H   0  0  0  0  0  0
   -4.3461   -1.1134    1.0647 H   0  0  0  0  0  0
   -2.2114   -3.8077   -1.4624 H   0  0  0  0  0  0
   -0.2418   -2.3364   -1.3860 H   0  0  0  0  0  0
   -5.1375   -3.0919   -2.5978 H   0  0  0  0  0  0
   -6.6489   -3.6138   -1.8158 H   0  0  0  0  0  0
   -6.0281   -1.9680   -1.5433 H   0  0  0  0  0  0
   -0.5109    2.3314    2.6903 H   0  0  0  0  0  0
   -2.4929    3.6528    3.3092 H   0  0  0  0  0  0
   -3.9725    3.3171   -0.6773 H   0  0  0  0  0  0
   -1.9885    2.0046   -1.3086 H   0  0  0  0  0  0
  1  2  1  0  0  0
  1  5  1  0  0  0
  1 17  1  0  0  0
  2  3  2  0  0  0
  2  7  1  0  0  0
  3  4  1  0  0  0
  3 27  1  0  0  0
  4  5  2  0  0  0
  4 28  1  0  0  0
  5  6  1  0  0  0
  6 29  1  0  0  0
  6 30  1  0  0  0
  6 31  1  0  0  0
  7  8  1  0  0  0
  7 12  2  0  0  0
  8  9  2  0  0  0
  8 32  1  0  0  0
  9 10  1  0  0  0
  9 33  1  0  0  0
 10 11  2  0  0  0
 10 13  1  0  0  0
 11 12  1  0  0  0
 11 34  1  0  0  0
 12 35  1  0  0  0
 13 14  2  0  0  0
 13 15  2  0  0  0
 13 16  1  0  0  0
 16 36  1  0  0  0
 16 37  1  0  0  0
 16 38  1  0  0  0
 17 18  1  0  0  0
 17 22  2  0  0  0
 18 19  2  0  0  0
 18 39  1  0  0  0
 19 20  1  0  0  0
 19 40  1  0  0  0
 20 21  2  0  0  0
 20 23  1  0  0  0
 21 22  1  0  0  0
 21 41  1  0  0  0
 22 42  1  0  0  0
 23 24  1  0  0  0
 23 25  1  0  0  0
 23 26  1  0  0  0
M  END
>  <Activity>
7.09691

>  <set>
1

>  <Min_dist>
999.9

>  <Avg_dist>
999.9

$$$$
1-9
 Wcorina  11170919303D 1   1.00000     0.00000              
CORINA evaluation license 3.46 0067  05.08.2008
 39 41  0  0  0  0  0  0  0  0999 V2000
   -0.0037    1.3244    0.2839 N   0  0  0  0  0  0
    0.0071   -0.0094   -0.0431 C   0  0  0  0  0  0
    1.2951   -0.3631   -0.3130 C   0  0  0  0  0  0
    2.0888    0.7836   -0.1463 C   0  0  0  0  0  0
    1.2747    1.7983    0.2174 C   0  0  0  0  0  0
    1.7050    3.2144    0.5012 C   0  0  0  0  0  0
   -1.1696   -0.9028   -0.0934 C   0  0  0  0  0  0
   -2.3356   -0.5656    0.5957 C   0  0  0  0  0  0
   -3.4302   -1.4037    0.5447 C   0  0  0  0  0  0
   -3.3739   -2.5763   -0.1876 C   0  0  0  0  0  0
   -2.2212   -2.9164   -0.8730 C   0  0  0  0  0  0
   -1.1215   -2.0843   -0.8349 C   0  0  0  0  0  0
   -4.7763   -3.6414   -0.2470 S   0  0  0  0  0  0
   -4.2288   -4.9277   -0.5018 O   0  0  0  0  0  0
   -5.4750   -3.3686    0.9599 O   0  0  0  0  0  0
   -5.7266   -3.0591   -1.6782 C   0  0  0  0  0  0
   -1.1383    2.0749    0.6234 C   0  0  0  0  0  0
   -1.2937    2.5527    1.9176 C   0  0  0  0  0  0
   -2.4136    3.2926    2.2502 C   0  0  0  0  0  0
   -3.3802    3.5568    1.2910 C   0  0  0  0  0  0
   -3.2252    3.0805    0.0010 C   0  0  0  0  0  0
   -2.1046    2.3457   -0.3356 C   0  0  0  0  0  0
   -4.4743    4.2794    1.6167 F   0  0  0  0  0  0
   -2.5664    3.7579    3.5093 F   0  0  0  0  0  0
    1.6416   -1.3444   -0.6019 H   0  0  0  0  0  0
    3.1584    0.8433   -0.2836 H   0  0  0  0  0  0
    1.9496    3.3148    1.5586 H   0  0  0  0  0  0
    2.5825    3.4547   -0.0991 H   0  0  0  0  0  0
    0.8942    3.8979    0.2493 H   0  0  0  0  0  0
   -2.3807    0.3493    1.1680 H   0  0  0  0  0  0
   -4.3329   -1.1442    1.0778 H   0  0  0  0  0  0
   -2.1837   -3.8332   -1.4427 H   0  0  0  0  0  0
   -0.2238   -2.3487   -1.3740 H   0  0  0  0  0  0
   -5.1157   -3.1401   -2.5773 H   0  0  0  0  0  0
   -6.6229   -3.6690   -1.7918 H   0  0  0  0  0  0
   -6.0123   -2.0184   -1.5256 H   0  0  0  0  0  0
   -0.5409    2.3464    2.6640 H   0  0  0  0  0  0
   -3.9788    3.2871   -0.7445 H   0  0  0  0  0  0
   -1.9825    1.9783   -1.3439 H   0  0  0  0  0  0
  1  2  1  0  0  0
  1  5  1  0  0  0
  1 17  1  0  0  0
  2  3  2  0  0  0
  2  7  1  0  0  0
  3  4  1  0  0  0
  3 25  1  0  0  0
  4  5  2  0  0  0
  4 26  1  0  0  0
  5  6  1  0  0  0
  6 27  1  0  0  0
  6 28  1  0  0  0
  6 29  1  0  0  0
  7  8  1  0  0  0
  7 12  2  0  0  0
  8  9  2  0  0  0
  8 30  1  0  0  0
  9 10  1  0  0  0
  9 31  1  0  0  0
 10 11  2  0  0  0
 10 13  1  0  0  0
 11 12  1  0  0  0
 11 32  1  0  0  0
 12 33  1  0  0  0
 13 14  2  0  0  0
 13 15  2  0  0  0
 13 16  1  0  0  0
 16 34  1  0  0  0
 16 35  1  0  0  0
 16 36  1  0  0  0
 17 18  1  0  0  0
 17 22  2  0  0  0
 18 19  2  0  0  0
 18 37  1  0  0  0
 19 20  1  0  0  0
 19 24  1  0  0  0
 20 21  2  0  0  0
 20 23  1  0  0  0
 21 22  1  0  0  0
 21 38  1  0  0  0
 22 39  1  0  0  0
M  END
>  <Activity>
6.60206

>  <set>
1

>  <Min_dist>
999.9

>  <Avg_dist>
999.9

$$$$
1-28
 Wcorina  11170919303D 1   1.00000     0.00000              
CORINA evaluation license 3.46 0067  05.08.2008
 44 46  0  0  0  0  0  0  0  0999 V2000
   -0.0078    1.3259    0.2685 N   0  0  0  0  0  0
    0.0094   -0.0127   -0.0427 C   0  0  0  0  0  0
    1.2894   -0.3861   -0.2982 C   0  0  0  0  0  0
    2.1109    0.8163   -0.1294 C   0  0  0  0  0  0
    1.2388    1.8325    0.2205 C   0  0  0  0  0  0
    1.6199    3.2634    0.5004 C   0  0  0  0  0  0
    3.5623    0.9210   -0.2968 C   0  0  0  0  0  0
    4.1177    1.9860   -0.1241 O   0  0  0  0  0  0
    4.3658   -0.2938   -0.6836 C   0  0  0  0  0  0
    5.7175    0.0531   -0.7819 F   0  0  0  0  0  0
    4.2086   -1.2862    0.2899 F   0  0  0  0  0  0
    3.9171   -0.7761   -1.9178 F   0  0  0  0  0  0
   -1.1723   -0.9006   -0.0908 C   0  0  0  0  0  0
   -1.1287   -2.0857   -0.8263 C   0  0  0  0  0  0
   -2.2346   -2.9097   -0.8671 C   0  0  0  0  0  0
   -3.3849   -2.5631   -0.1810 C   0  0  0  0  0  0
   -3.4347   -1.3893    0.5496 C   0  0  0  0  0  0
   -2.3337   -0.5597    0.6036 C   0  0  0  0  0  0
   -4.7929   -3.6210   -0.2384 S   0  0  0  0  0  0
   -5.8935   -2.7524   -0.0074 O   0  0  0  0  0  0
   -4.6564   -4.3195   -1.4683 O   0  0  0  0  0  0
   -4.5680   -4.7502    1.1633 C   0  0  0  0  0  0
   -1.1592    2.0601    0.5848 C   0  0  0  0  0  0
   -1.3418    2.5462    1.8725 C   0  0  0  0  0  0
   -2.4767    3.2697    2.1820 C   0  0  0  0  0  0
   -3.4322    3.5105    1.2090 C   0  0  0  0  0  0
   -3.2521    3.0262   -0.0758 C   0  0  0  0  0  0
   -2.1159    2.3071   -0.3907 C   0  0  0  0  0  0
   -4.5418    4.2185    1.5137 F   0  0  0  0  0  0
    1.6339   -1.3726   -0.5712 H   0  0  0  0  0  0
    1.8432    3.3792    1.5610 H   0  0  0  0  0  0
    2.4996    3.5266   -0.0870 H   0  0  0  0  0  0
    0.7926    3.9194    0.2295 H   0  0  0  0  0  0
   -0.2315   -2.3572   -1.3626 H   0  0  0  0  0  0
   -2.2023   -3.8270   -1.4362 H   0  0  0  0  0  0
   -4.3359   -1.1241    1.0824 H   0  0  0  0  0  0
   -2.3721    0.3540    1.1782 H   0  0  0  0  0  0
   -4.5276   -4.1765    2.0892 H   0  0  0  0  0  0
   -5.4038   -5.4487    1.2049 H   0  0  0  0  0  0
   -3.6376   -5.3040    1.0382 H   0  0  0  0  0  0
   -0.5970    2.3583    2.6316 H   0  0  0  0  0  0
   -2.6193    3.6477    3.1836 H   0  0  0  0  0  0
   -3.9986    3.2147   -0.8332 H   0  0  0  0  0  0
   -1.9735    1.9336   -1.3940 H   0  0  0  0  0  0
  1  2  1  0  0  0
  1  5  1  0  0  0
  1 23  1  0  0  0
  2  3  2  0  0  0
  2 13  1  0  0  0
  3  4  1  0  0  0
  3 30  1  0  0  0
  4  5  2  0  0  0
  4  7  1  0  0  0
  5  6  1  0  0  0
  6 31  1  0  0  0
  6 32  1  0  0  0
  6 33  1  0  0  0
  7  8  2  0  0  0
  7  9  1  0  0  0
  9 10  1  0  0  0
  9 11  1  0  0  0
  9 12  1  0  0  0
 13 14  1  0  0  0
 13 18  2  0  0  0
 14 15  2  0  0  0
 14 34  1  0  0  0
 15 16  1  0  0  0
 15 35  1  0  0  0
 16 17  2  0  0  0
 16 19  1  0  0  0
 17 18  1  0  0  0
 17 36  1  0  0  0
 18 37  1  0  0  0
 19 20  2  0  0  0
 19 21  2  0  0  0
 19 22  1  0  0  0
 22 38  1  0  0  0
 22 39  1  0  0  0
 22 40  1  0  0  0
 23 24  1  0  0  0
 23 28  2  0  0  0
 24 25  2  0  0  0
 24 41  1  0  0  0
 25 26  1  0  0  0
 25 42  1  0  0  0
 26 27  2  0  0  0
 26 29  1  0  0  0
 27 28  1  0  0  0
 27 43  1  0  0  0
 28 44  1  0  0  0
M  END
>  <Activity>
6.92082

>  <set>
1

>  <Min_dist>
999.9

>  <Avg_dist>
999.9

$$$$
1-29
 Wcorina  11170919303D 1   1.00000     0.00000              
CORINA evaluation license 3.46 0067  05.08.2008
 44 46  0  0  0  0  0  0  0  0999 V2000
   -0.0078    1.3259    0.2685 N   0  0  0  0  0  0
    0.0094   -0.0127   -0.0427 C   0  0  0  0  0  0
    1.2894   -0.3861   -0.2982 C   0  0  0  0  0  0
    2.1109    0.8163   -0.1294 C   0  0  0  0  0  0
    1.2388    1.8325    0.2205 C   0  0  0  0  0  0
    1.6199    3.2634    0.5004 C   0  0  0  0  0  0
    3.5623    0.9210   -0.2968 C   0  0  0  0  0  0
    4.1177    1.9860   -0.1241 O   0  0  0  0  0  0
    4.3658   -0.2938   -0.6836 C   0  0  0  0  0  0
   -1.1723   -0.9006   -0.0908 C   0  0  0  0  0  0
   -1.1287   -2.0857   -0.8263 C   0  0  0  0  0  0
   -2.2346   -2.9097   -0.8671 C   0  0  0  0  0  0
   -3.3849   -2.5631   -0.1810 C   0  0  0  0  0  0
   -3.4347   -1.3893    0.5496 C   0  0  0  0  0  0
   -2.3337   -0.5597    0.6036 C   0  0  0  0  0  0
   -4.7929   -3.6210   -0.2384 S   0  0  0  0  0  0
   -5.8935   -2.7524   -0.0074 O   0  0  0  0  0  0
   -4.6564   -4.3195   -1.4683 O   0  0  0  0  0  0
   -4.5680   -4.7502    1.1633 C   0  0  0  0  0  0
   -1.1592    2.0601    0.5848 C   0  0  0  0  0  0
   -1.3418    2.5462    1.8725 C   0  0  0  0  0  0
   -2.4767    3.2697    2.1820 C   0  0  0  0  0  0
   -3.4322    3.5105    1.2090 C   0  0  0  0  0  0
   -3.2521    3.0262   -0.0758 C   0  0  0  0  0  0
   -2.1159    2.3071   -0.3907 C   0  0  0  0  0  0
   -4.5418    4.2185    1.5137 F   0  0  0  0  0  0
    1.6339   -1.3726   -0.5712 H   0  0  0  0  0  0
    1.8432    3.3792    1.5610 H   0  0  0  0  0  0
    2.4996    3.5266   -0.0870 H   0  0  0  0  0  0
    0.7926    3.9194    0.2295 H   0  0  0  0  0  0
    3.7000   -1.1498   -0.7935 H   0  0  0  0  0  0
    4.8757   -0.1064   -1.6286 H   0  0  0  0  0  0
    5.1028   -0.5038    0.0915 H   0  0  0  0  0  0
   -0.2315   -2.3572   -1.3626 H   0  0  0  0  0  0
   -2.2023   -3.8270   -1.4362 H   0  0  0  0  0  0
   -4.3359   -1.1241    1.0824 H   0  0  0  0  0  0
   -2.3721    0.3540    1.1782 H   0  0  0  0  0  0
   -4.5276   -4.1765    2.0892 H   0  0  0  0  0  0
   -5.4038   -5.4487    1.2049 H   0  0  0  0  0  0
   -3.6376   -5.3040    1.0382 H   0  0  0  0  0  0
   -0.5970    2.3583    2.6316 H   0  0  0  0  0  0
   -2.6193    3.6477    3.1836 H   0  0  0  0  0  0
   -3.9986    3.2147   -0.8332 H   0  0  0  0  0  0
   -1.9735    1.9336   -1.3940 H   0  0  0  0  0  0
  1  2  1  0  0  0
  1  5  1  0  0  0
  1 20  1  0  0  0
  2  3  2  0  0  0
  2 10  1  0  0  0
  3  4  1  0  0  0
  3 27  1  0  0  0
  4  5  2  0  0  0
  4  7  1  0  0  0
  5  6  1  0  0  0
  6 28  1  0  0  0
  6 29  1  0  0  0
  6 30  1  0  0  0
  7  8  2  0  0  0
  7  9  1  0  0  0
  9 31  1  0  0  0
  9 32  1  0  0  0
  9 33  1  0  0  0
 10 11  1  0  0  0
 10 15  2  0  0  0
 11 12  2  0  0  0
 11 34  1  0  0  0
 12 13  1  0  0  0
 12 35  1  0  0  0
 13 14  2  0  0  0
 13 16  1  0  0  0
 14 15  1  0  0  0
 14 36  1  0  0  0
 15 37  1  0  0  0
 16 17  2  0  0  0
 16 18  2  0  0  0
 16 19  1  0  0  0
 19 38  1  0  0  0
 19 39  1  0  0  0
 19 40  1  0  0  0
 20 21  1  0  0  0
 20 25  2  0  0  0
 21 22  2  0  0  0
 21 41  1  0  0  0
 22 23  1  0  0  0
 22 42  1  0  0  0
 23 24  2  0  0  0
 23 26  1  0  0  0
 24 25  1  0  0  0
 24 43  1  0  0  0
 25 44  1  0  0  0
M  END
>  <Activity>
5.79317

>  <set>
1

>  <Min_dist>
999.9

>  <Avg_dist>
999.9

$$$$
1-38
 Wcorina  11170919303D 1   1.00000     0.00000              
CORINA evaluation license 3.46 0067  05.08.2008
 43 45  0  0  0  0  0  0  0  0999 V2000
    0.0019    1.3265    0.2976 N   0  0  0  0  0  0
    0.0025   -0.0029   -0.0468 C   0  0  0  0  0  0
    1.2866   -0.3612   -0.3289 C   0  0  0  0  0  0
    2.0885    0.7784   -0.1519 C   0  0  0  0  0  0
    1.2829    1.7932    0.2297 C   0  0  0  0  0  0
    1.7237    3.2028    0.5294 C   0  0  0  0  0  0
    3.5803    0.8548   -0.3512 C   0  0  0  0  0  0
    4.0731   -0.4243   -0.7551 O   0  0  0  0  0  0
   -1.1802   -0.8882   -0.1019 C   0  0  0  0  0  0
   -2.3447   -0.5458    0.5872 C   0  0  0  0  0  0
   -3.4448   -1.3765    0.5318 C   0  0  0  0  0  0
   -3.3955   -2.5466   -0.2048 C   0  0  0  0  0  0
   -2.2443   -2.8919   -0.8902 C   0  0  0  0  0  0
   -1.1390   -2.0673   -0.8477 C   0  0  0  0  0  0
   -4.8049   -3.6021   -0.2699 S   0  0  0  0  0  0
   -4.2657   -4.8911   -0.5289 O   0  0  0  0  0  0
   -5.5031   -3.3292    0.9373 O   0  0  0  0  0  0
   -5.7496   -3.0082   -1.7000 C   0  0  0  0  0  0
   -1.1260    2.0796    0.6535 C   0  0  0  0  0  0
   -1.2679    2.5469    1.9530 C   0  0  0  0  0  0
   -2.3797    3.2885    2.3017 C   0  0  0  0  0  0
   -3.3526    3.5656    1.3561 C   0  0  0  0  0  0
   -3.2130    3.0999    0.0595 C   0  0  0  0  0  0
   -2.0995    2.3636   -0.2946 C   0  0  0  0  0  0
   -4.4397    4.2908    1.6991 F   0  0  0  0  0  0
    1.6253   -1.3407   -0.6326 H   0  0  0  0  0  0
    1.9751    3.2878    1.5866 H   0  0  0  0  0  0
    2.5992    3.4454   -0.0729 H   0  0  0  0  0  0
    0.9158    3.8946    0.2912 H   0  0  0  0  0  0
    3.8066    1.5913   -1.1222 H   0  0  0  0  0  0
    4.0572    1.1493    0.5837 H   0  0  0  0  0  0
    5.0286   -0.4492   -0.9019 H   0  0  0  0  0  0
   -2.3844    0.3671    1.1628 H   0  0  0  0  0  0
   -4.3464   -1.1129    1.0648 H   0  0  0  0  0  0
   -2.2123   -3.8067   -1.4633 H   0  0  0  0  0  0
   -0.2425   -2.3357   -1.3868 H   0  0  0  0  0  0
   -5.1382   -3.0898   -2.5987 H   0  0  0  0  0  0
   -6.6498   -3.6116   -1.8168 H   0  0  0  0  0  0
   -6.0285   -1.9661   -1.5438 H   0  0  0  0  0  0
   -0.5097    2.3304    2.6910 H   0  0  0  0  0  0
   -2.4904    3.6522    3.3126 H   0  0  0  0  0  0
   -3.9732    3.3164   -0.6765 H   0  0  0  0  0  0
   -1.9884    2.0050   -1.3073 H   0  0  0  0  0  0
  1  2  1  0  0  0
  1  5  1  0  0  0
  1 19  1  0  0  0
  2  3  2  0  0  0
  2  9  1  0  0  0
  3  4  1  0  0  0
  3 26  1  0  0  0
  4  5  2  0  0  0
  4  7  1  0  0  0
  5  6  1  0  0  0
  6 27  1  0  0  0
  6 28  1  0  0  0
  6 29  1  0  0  0
  7  8  1  0  0  0
  7 30  1  0  0  0
  7 31  1  0  0  0
  8 32  1  0  0  0
  9 10  1  0  0  0
  9 14  2  0  0  0
 10 11  2  0  0  0
 10 33  1  0  0  0
 11 12  1  0  0  0
 11 34  1  0  0  0
 12 13  2  0  0  0
 12 15  1  0  0  0
 13 14  1  0  0  0
 13 35  1  0  0  0
 14 36  1  0  0  0
 15 16  2  0  0  0
 15 17  2  0  0  0
 15 18  1  0  0  0
 18 37  1  0  0  0
 18 38  1  0  0  0
 18 39  1  0  0  0
 19 20  1  0  0  0
 19 24  2  0  0  0
 20 21  2  0  0  0
 20 40  1  0  0  0
 21 22  1  0  0  0
 21 41  1  0  0  0
 22 23  2  0  0  0
 22 25  1  0  0  0
 23 24  1  0  0  0
 23 42  1  0  0  0
 24 43  1  0  0  0
M  END
>  <Activity>
5.41117

>  <set>
1

>  <Min_dist>
999.9

>  <Avg_dist>
999.9

$$$$
1-41
 Wcorina  11170919303D 1   1.00000     0.00000              
CORINA evaluation license 3.46 0067  05.08.2008
 46 48  0  0  0  0  0  0  0  0999 V2000
   -0.0151    1.3676   -0.0744 N   0  0  0  0  0  0
    0.0149   -0.0028   -0.1594 C   0  0  0  0  0  0
    1.3115   -0.4013   -0.0301 C   0  0  0  0  0  0
    2.0911    0.7550    0.1379 C   0  0  0  0  0  0
    1.2601    1.8194    0.1073 C   0  0  0  0  0  0
    1.6714    3.2622    0.2493 C   0  0  0  0  0  0
    3.5863    0.7999    0.3204 C   0  0  0  0  0  0
    3.9167    0.8483    1.8135 C   0  0  0  0  0  0
    3.4042   -0.2918    2.4417 F   0  0  0  0  0  0
    5.3047    0.8900    1.9829 F   0  0  0  0  0  0
    3.3430    1.9911    2.3811 F   0  0  0  0  0  0
    4.1722   -0.3674   -0.2595 O   0  0  0  0  0  0
   -1.1523   -0.8883   -0.3563 C   0  0  0  0  0  0
   -2.3362   -0.3789   -0.8919 C   0  0  0  0  0  0
   -3.4219   -1.2107   -1.0730 C   0  0  0  0  0  0
   -3.3389   -2.5472   -0.7249 C   0  0  0  0  0  0
   -2.1682   -3.0585   -0.1934 C   0  0  0  0  0  0
   -1.0734   -2.2388   -0.0125 C   0  0  0  0  0  0
   -4.7303   -3.6025   -0.9589 S   0  0  0  0  0  0
   -4.5555   -4.6318    0.0051 O   0  0  0  0  0  0
   -5.8479   -2.7269   -0.9012 O   0  0  0  0  0  0
   -4.5227   -4.2600   -2.6368 C   0  0  0  0  0  0
   -1.1623    2.1686   -0.1652 C   0  0  0  0  0  0
   -2.1189    2.1289    0.8402 C   0  0  0  0  0  0
   -3.2483    2.9186    0.7490 C   0  0  0  0  0  0
   -3.4271    3.7492   -0.3445 C   0  0  0  0  0  0
   -2.4743    3.7897   -1.3485 C   0  0  0  0  0  0
   -1.3404    3.0065   -1.2576 C   0  0  0  0  0  0
   -4.5328    4.5206   -0.4321 F   0  0  0  0  0  0
    1.6732   -1.4188   -0.0526 H   0  0  0  0  0  0
    1.6487    3.5446    1.3018 H   0  0  0  0  0  0
    2.6812    3.3922   -0.1400 H   0  0  0  0  0  0
    0.9819    3.8935   -0.3113 H   0  0  0  0  0  0
    3.9856    1.6882   -0.1691 H   0  0  0  0  0  0
    3.8622   -1.1972    0.1284 H   0  0  0  0  0  0
   -2.4024    0.6643   -1.1638 H   0  0  0  0  0  0
   -4.3386   -0.8177   -1.4871 H   0  0  0  0  0  0
   -2.1100   -4.1027    0.0763 H   0  0  0  0  0  0
   -0.1588   -2.6402    0.3983 H   0  0  0  0  0  0
   -3.5820   -4.8071   -2.6988 H   0  0  0  0  0  0
   -5.3494   -4.9313   -2.8689 H   0  0  0  0  0  0
   -4.5118   -3.4365   -3.3509 H   0  0  0  0  0  0
   -1.9801    1.4808    1.6928 H   0  0  0  0  0  0
   -3.9927    2.8880    1.5309 H   0  0  0  0  0  0
   -2.6158    4.4376   -2.2009 H   0  0  0  0  0  0
   -0.5949    3.0422   -2.0383 H   0  0  0  0  0  0
  1  2  1  0  0  0
  1  5  1  0  0  0
  1 23  1  0  0  0
  2  3  2  0  0  0
  2 13  1  0  0  0
  3  4  1  0  0  0
  3 30  1  0  0  0
  4  5  2  0  0  0
  4  7  1  0  0  0
  5  6  1  0  0  0
  6 31  1  0  0  0
  6 32  1  0  0  0
  6 33  1  0  0  0
  7  8  1  0  0  0
  7 12  1  0  0  0
  7 34  1  0  0  0
  8  9  1  0  0  0
  8 10  1  0  0  0
  8 11  1  0  0  0
 12 35  1  0  0  0
 13 14  1  0  0  0
 13 18  2  0  0  0
 14 15  2  0  0  0
 14 36  1  0  0  0
 15 16  1  0  0  0
 15 37  1  0  0  0
 16 17  2  0  0  0
 16 19  1  0  0  0
 17 18  1  0  0  0
 17 38  1  0  0  0
 18 39  1  0  0  0
 19 20  2  0  0  0
 19 21  2  0  0  0
 19 22  1  0  0  0
 22 40  1  0  0  0
 22 41  1  0  0  0
 22 42  1  0  0  0
 23 24  1  0  0  0
 23 28  2  0  0  0
 24 25  2  0  0  0
 24 43  1  0  0  0
 25 26  1  0  0  0
 25 44  1  0  0  0
 26 27  2  0  0  0
 26 29  1  0  0  0
 27 28  1  0  0  0
 27 45  1  0  0  0
 28 46  1  0  0  0
M  END
>  <Activity>
5.84164

>  <set>
1

>  <Min_dist>
999.9

>  <Avg_dist>
999.9

$$$$
3-5
 Wcorina  11170919303D 1   1.00000     0.00000              
CORINA evaluation license 3.46 0067  05.08.2008
 38 40  0  0  0  0  0  0  0  0999 V2000
   -0.0313    1.3406   -0.0221 C   0  0  0  0  0  0
    0.0184   -0.0250    0.0020 N   0  0  0  0  0  0
    1.3435   -0.3762    0.0191 C   0  0  0  0  0  0
    2.0556    0.7689    0.0051 C   0  0  0  0  0  0
    1.2011    1.7985   -0.0198 N   0  0  0  0  0  0
    3.5590    0.8717    0.0163 C   0  0  0  0  0  0
   -1.0766   -0.8995    0.0084 C   0  0  0  0  0  0
   -1.1994   -1.8677   -0.9791 C   0  0  0  0  0  0
   -2.2794   -2.7286   -0.9698 C   0  0  0  0  0  0
   -3.2379   -2.6269    0.0218 C   0  0  0  0  0  0
   -3.1186   -1.6633    1.0064 C   0  0  0  0  0  0
   -2.0378   -0.8033    1.0057 C   0  0  0  0  0  0
   -4.6143   -3.7269    0.0302 S   0  0  0  0  0  0
   -5.6339   -3.0072    0.7096 O   0  0  0  0  0  0
   -4.7679   -4.1065   -1.3305 O   0  0  0  0  0  0
   -4.0598   -5.1381    1.0260 C   0  0  0  0  0  0
   -1.2603    2.1621   -0.0521 C   0  0  0  0  0  0
   -1.2178    3.5009    0.3398 C   0  0  0  0  0  0
   -2.3676    4.2623    0.3098 C   0  0  0  0  0  0
   -3.5624    3.7007   -0.1083 C   0  0  0  0  0  0
   -3.6108    2.3728   -0.4979 C   0  0  0  0  0  0
   -2.4662    1.6032   -0.4780 C   0  0  0  0  0  0
   -5.0054    4.6652   -0.1434 Cl  0  0  0  0  0  0
    1.7417   -1.3799    0.0401 H   0  0  0  0  0  0
    3.9303    0.8785   -1.0084 H   0  0  0  0  0  0
    3.8564    1.7933    0.5167 H   0  0  0  0  0  0
    3.9776    0.0178    0.5489 H   0  0  0  0  0  0
   -0.4513   -1.9474   -1.7540 H   0  0  0  0  0  0
   -2.3757   -3.4817   -1.7379 H   0  0  0  0  0  0
   -3.8692   -1.5859    1.7791 H   0  0  0  0  0  0
   -1.9427   -0.0541    1.7777 H   0  0  0  0  0  0
   -3.8053   -4.7970    2.0295 H   0  0  0  0  0  0
   -4.8586   -5.8773    1.0852 H   0  0  0  0  0  0
   -3.1822   -5.5880    0.5617 H   0  0  0  0  0  0
   -0.2866    3.9398    0.6663 H   0  0  0  0  0  0
   -2.3360    5.2983    0.6132 H   0  0  0  0  0  0
   -4.5455    1.9402   -0.8226 H   0  0  0  0  0  0
   -2.5041    0.5691   -0.7870 H   0  0  0  0  0  0
  1  2  1  0  0  0
  1  5  2  0  0  0
  1 17  1  0  0  0
  2  3  1  0  0  0
  2  7  1  0  0  0
  3  4  2  0  0  0
  3 24  1  0  0  0
  4  5  1  0  0  0
  4  6  1  0  0  0
  6 25  1  0  0  0
  6 26  1  0  0  0
  6 27  1  0  0  0
  7  8  1  0  0  0
  7 12  2  0  0  0
  8  9  2  0  0  0
  8 28  1  0  0  0
  9 10  1  0  0  0
  9 29  1  0  0  0
 10 11  2  0  0  0
 10 13  1  0  0  0
 11 12  1  0  0  0
 11 30  1  0  0  0
 12 31  1  0  0  0
 13 14  2  0  0  0
 13 15  2  0  0  0
 13 16  1  0  0  0
 16 32  1  0  0  0
 16 33  1  0  0  0
 16 34  1  0  0  0
 17 18  1  0  0  0
 17 22  2  0  0  0
 18 19  2  0  0  0
 18 35  1  0  0  0
 19 20  1  0  0  0
 19 36  1  0  0  0
 20 21  2  0  0  0
 20 23  1  0  0  0
 21 22  1  0  0  0
 21 37  1  0  0  0
 22 38  1  0  0  0
M  END
>  <Activity>
6.61979

>  <set>
1

>  <Min_dist>
999.9

>  <Avg_dist>
999.9

$$$$
3-6
 Wcorina  11170919303D 1   1.00000     0.00000              
CORINA evaluation license 3.46 0067  05.08.2008
 38 40  0  0  0  0  0  0  0  0999 V2000
   -0.0313    1.3406   -0.0221 C   0  0  0  0  0  0
    0.0184   -0.0250    0.0020 N   0  0  0  0  0  0
    1.3435   -0.3762    0.0191 C   0  0  0  0  0  0
    2.0556    0.7689    0.0051 C   0  0  0  0  0  0
    1.2011    1.7985   -0.0198 N   0  0  0  0  0  0
    3.5590    0.8717    0.0163 C   0  0  0  0  0  0
    4.0356    0.8804   -1.2990 F   0  0  0  0  0  0
    3.9408    2.0546    0.6585 F   0  0  0  0  0  0
    4.0963   -0.2243    0.6998 F   0  0  0  0  0  0
   -1.0766   -0.8995    0.0084 C   0  0  0  0  0  0
   -1.1994   -1.8677   -0.9791 C   0  0  0  0  0  0
   -2.2794   -2.7286   -0.9698 C   0  0  0  0  0  0
   -3.2379   -2.6269    0.0218 C   0  0  0  0  0  0
   -3.1186   -1.6633    1.0064 C   0  0  0  0  0  0
   -2.0378   -0.8033    1.0057 C   0  0  0  0  0  0
   -4.6143   -3.7269    0.0302 S   0  0  0  0  0  0
   -5.6339   -3.0072    0.7096 O   0  0  0  0  0  0
   -4.7679   -4.1065   -1.3305 O   0  0  0  0  0  0
   -4.0598   -5.1381    1.0260 C   0  0  0  0  0  0
   -1.2603    2.1621   -0.0521 C   0  0  0  0  0  0
   -1.2178    3.5009    0.3398 C   0  0  0  0  0  0
   -2.3676    4.2623    0.3098 C   0  0  0  0  0  0
   -3.5624    3.7007   -0.1083 C   0  0  0  0  0  0
   -3.6108    2.3728   -0.4979 C   0  0  0  0  0  0
   -2.4662    1.6032   -0.4780 C   0  0  0  0  0  0
   -5.0054    4.6652   -0.1434 Cl  0  0  0  0  0  0
    1.7417   -1.3799    0.0401 H   0  0  0  0  0  0
   -0.4513   -1.9474   -1.7540 H   0  0  0  0  0  0
   -2.3757   -3.4817   -1.7379 H   0  0  0  0  0  0
   -3.8692   -1.5859    1.7791 H   0  0  0  0  0  0
   -1.9427   -0.0541    1.7777 H   0  0  0  0  0  0
   -3.8053   -4.7970    2.0295 H   0  0  0  0  0  0
   -4.8586   -5.8773    1.0852 H   0  0  0  0  0  0
   -3.1822   -5.5880    0.5617 H   0  0  0  0  0  0
   -0.2866    3.9398    0.6663 H   0  0  0  0  0  0
   -2.3360    5.2983    0.6132 H   0  0  0  0  0  0
   -4.5455    1.9402   -0.8226 H   0  0  0  0  0  0
   -2.5041    0.5691   -0.7870 H   0  0  0  0  0  0
  1  2  1  0  0  0
  1  5  2  0  0  0
  1 20  1  0  0  0
  2  3  1  0  0  0
  2 10  1  0  0  0
  3  4  2  0  0  0
  3 27  1  0  0  0
  4  5  1  0  0  0
  4  6  1  0  0  0
  6  7  1  0  0  0
  6  8  1  0  0  0
  6  9  1  0  0  0
 10 11  1  0  0  0
 10 15  2  0  0  0
 11 12  2  0  0  0
 11 28  1  0  0  0
 12 13  1  0  0  0
 12 29  1  0  0  0
 13 14  2  0  0  0
 13 16  1  0  0  0
 14 15  1  0  0  0
 14 30  1  0  0  0
 15 31  1  0  0  0
 16 17  2  0  0  0
 16 18  2  0  0  0
 16 19  1  0  0  0
 19 32  1  0  0  0
 19 33  1  0  0  0
 19 34  1  0  0  0
 20 21  1  0  0  0
 20 25  2  0  0  0
 21 22  2  0  0  0
 21 35  1  0  0  0
 22 23  1  0  0  0
 22 36  1  0  0  0
 23 24  2  0  0  0
 23 26  1  0  0  0
 24 25  1  0  0  0
 24 37  1  0  0  0
 25 38  1  0  0  0
M  END
>  <Activity>
6.95861

>  <set>
1

>  <Min_dist>
999.9

>  <Avg_dist>
999.9

$$$$
3-10
 Wcorina  11170919303D 1   1.00000     0.00000              
CORINA evaluation license 3.46 0067  05.08.2008
 38 40  0  0  0  0  0  0  0  0999 V2000
   -0.0309    1.3413   -0.0222 C   0  0  0  0  0  0
    0.0178   -0.0243    0.0018 N   0  0  0  0  0  0
    1.3425   -0.3765    0.0190 C   0  0  0  0  0  0
    2.0555    0.7682    0.0053 C   0  0  0  0  0  0
    1.2019    1.7983   -0.0197 N   0  0  0  0  0  0
    3.5590    0.8699    0.0166 C   0  0  0  0  0  0
    4.0357    0.8784   -1.2986 F   0  0  0  0  0  0
    3.9416    2.0524    0.6589 F   0  0  0  0  0  0
    4.0954   -0.2266    0.7000 F   0  0  0  0  0  0
   -1.0778   -0.8981    0.0081 C   0  0  0  0  0  0
   -1.2012   -1.8660   -0.9796 C   0  0  0  0  0  0
   -2.2822   -2.7257   -0.9708 C   0  0  0  0  0  0
   -3.2412   -2.6228    0.0201 C   0  0  0  0  0  0
   -3.1210   -1.6598    1.0051 C   0  0  0  0  0  0
   -2.0391   -0.8012    1.0052 C   0  0  0  0  0  0
   -4.6193   -3.7206    0.0273 S   0  0  0  0  0  0
   -5.6383   -2.9995    0.7062 O   0  0  0  0  0  0
   -4.7726   -4.0995   -1.3336 O   0  0  0  0  0  0
   -4.0678   -5.1330    1.0230 C   0  0  0  0  0  0
   -1.2594    2.1637   -0.0522 C   0  0  0  0  0  0
   -1.2162    3.5024    0.3397 C   0  0  0  0  0  0
   -2.3660    4.2642    0.3094 C   0  0  0  0  0  0
   -3.5601    3.7037   -0.1079 C   0  0  0  0  0  0
   -3.6098    2.3770   -0.4972 C   0  0  0  0  0  0
   -2.4657    1.6060   -0.4779 C   0  0  0  0  0  0
    1.7399   -1.3805    0.0400 H   0  0  0  0  0  0
   -0.4529   -1.9465   -1.7542 H   0  0  0  0  0  0
   -2.3787   -3.4789   -1.7388 H   0  0  0  0  0  0
   -3.8718   -1.5815    1.7775 H   0  0  0  0  0  0
   -1.9433   -0.0523    1.7775 H   0  0  0  0  0  0
   -3.8134   -4.7927    2.0268 H   0  0  0  0  0  0
   -4.8679   -5.8709    1.0814 H   0  0  0  0  0  0
   -3.1906   -5.5841    0.5592 H   0  0  0  0  0  0
   -0.2849    3.9409    0.6662 H   0  0  0  0  0  0
   -2.3340    5.3004    0.6123 H   0  0  0  0  0  0
   -4.4575    4.3042   -0.1294 H   0  0  0  0  0  0
   -4.5451    1.9452   -0.8215 H   0  0  0  0  0  0
   -2.5047    0.5719   -0.7869 H   0  0  0  0  0  0
  1  2  1  0  0  0
  1  5  2  0  0  0
  1 20  1  0  0  0
  2  3  1  0  0  0
  2 10  1  0  0  0
  3  4  2  0  0  0
  3 26  1  0  0  0
  4  5  1  0  0  0
  4  6  1  0  0  0
  6  7  1  0  0  0
  6  8  1  0  0  0
  6  9  1  0  0  0
 10 11  1  0  0  0
 10 15  2  0  0  0
 11 12  2  0  0  0
 11 27  1  0  0  0
 12 13  1  0  0  0
 12 28  1  0  0  0
 13 14  2  0  0  0
 13 16  1  0  0  0
 14 15  1  0  0  0
 14 29  1  0  0  0
 15 30  1  0  0  0
 16 17  2  0  0  0
 16 18  2  0  0  0
 16 19  1  0  0  0
 19 31  1  0  0  0
 19 32  1  0  0  0
 19 33  1  0  0  0
 20 21  1  0  0  0
 20 25  2  0  0  0
 21 22  2  0  0  0
 21 34  1  0  0  0
 22 23  1  0  0  0
 22 35  1  0  0  0
 23 24  2  0  0  0
 23 36  1  0  0  0
 24 25  1  0  0  0
 24 37  1  0  0  0
 25 38  1  0  0  0
M  END
>  <Activity>
6.92082

>  <set>
1

>  <Min_dist>
999.9

>  <Avg_dist>
999.9

$$$$
3-12
 Wcorina  11170919303D 1   1.00000     0.00000              
CORINA evaluation license 3.46 0067  05.08.2008
 42 44  0  0  0  0  0  0  0  0999 V2000
   -0.0331    1.3381   -0.0217 C   0  0  0  0  0  0
    0.0203   -0.0274    0.0026 N   0  0  0  0  0  0
    1.3472   -0.3751    0.0191 C   0  0  0  0  0  0
    2.0558    0.7717    0.0045 C   0  0  0  0  0  0
    1.1984    1.7993   -0.0202 N   0  0  0  0  0  0
    3.5590    0.8786    0.0143 C   0  0  0  0  0  0
    4.0344    0.8886   -1.3014 F   0  0  0  0  0  0
    3.9381    2.0624    0.6562 F   0  0  0  0  0  0
    4.0999   -0.2160    0.6974 F   0  0  0  0  0  0
   -1.0722   -0.9050    0.0102 C   0  0  0  0  0  0
   -1.1929   -1.8741   -0.9768 C   0  0  0  0  0  0
   -2.2705   -2.7379   -0.9665 C   0  0  0  0  0  0
   -3.2287   -2.6384    0.0256 C   0  0  0  0  0  0
   -3.1112   -1.6743    1.0100 C   0  0  0  0  0  0
   -2.0331   -0.8110    1.0079 C   0  0  0  0  0  0
   -4.6023   -3.7419    0.0351 S   0  0  0  0  0  0
   -5.6233   -3.0246    0.7150 O   0  0  0  0  0  0
   -4.7558   -4.1221   -1.3254 O   0  0  0  0  0  0
   -4.0436   -5.1515    1.0309 C   0  0  0  0  0  0
   -1.2639    2.1560   -0.0512 C   0  0  0  0  0  0
   -1.2238    3.4952    0.3415 C   0  0  0  0  0  0
   -2.3737    4.2546    0.3127 C   0  0  0  0  0  0
   -3.5711    3.6893   -0.1063 C   0  0  0  0  0  0
   -3.6150    2.3575   -0.4977 C   0  0  0  0  0  0
   -2.4683    1.5930   -0.4772 C   0  0  0  0  0  0
   -4.7024    4.4409   -0.1329 O   0  0  0  0  0  0
   -5.8990    3.7966   -0.5744 C   0  0  0  0  0  0
    1.7482   -1.3777    0.0401 H   0  0  0  0  0  0
   -0.4450   -1.9520   -1.7521 H   0  0  0  0  0  0
   -2.3651   -3.4916   -1.7341 H   0  0  0  0  0  0
   -3.8613   -1.5988    1.7833 H   0  0  0  0  0  0
   -1.9396   -0.0612    1.7795 H   0  0  0  0  0  0
   -3.7894   -4.8095    2.0341 H   0  0  0  0  0  0
   -4.8406   -5.8926    1.0907 H   0  0  0  0  0  0
   -3.1652   -5.5992    0.5661 H   0  0  0  0  0  0
   -0.2931    3.9354    0.6678 H   0  0  0  0  0  0
   -2.3436    5.2905    0.6166 H   0  0  0  0  0  0
   -4.5481    1.9214   -0.8225 H   0  0  0  0  0  0
   -2.5023    0.5588   -0.7863 H   0  0  0  0  0  0
   -6.1219    2.9551    0.0816 H   0  0  0  0  0  0
   -6.7253    4.5070   -0.5474 H   0  0  0  0  0  0
   -5.7628    3.4363   -1.5940 H   0  0  0  0  0  0
  1  2  1  0  0  0
  1  5  2  0  0  0
  1 20  1  0  0  0
  2  3  1  0  0  0
  2 10  1  0  0  0
  3  4  2  0  0  0
  3 28  1  0  0  0
  4  5  1  0  0  0
  4  6  1  0  0  0
  6  7  1  0  0  0
  6  8  1  0  0  0
  6  9  1  0  0  0
 10 11  1  0  0  0
 10 15  2  0  0  0
 11 12  2  0  0  0
 11 29  1  0  0  0
 12 13  1  0  0  0
 12 30  1  0  0  0
 13 14  2  0  0  0
 13 16  1  0  0  0
 14 15  1  0  0  0
 14 31  1  0  0  0
 15 32  1  0  0  0
 16 17  2  0  0  0
 16 18  2  0  0  0
 16 19  1  0  0  0
 19 33  1  0  0  0
 19 34  1  0  0  0
 19 35  1  0  0  0
 20 21  1  0  0  0
 20 25  2  0  0  0
 21 22  2  0  0  0
 21 36  1  0  0  0
 22 23  1  0  0  0
 22 37  1  0  0  0
 23 24  2  0  0  0
 23 26  1  0  0  0
 24 25  1  0  0  0
 24 38  1  0  0  0
 25 39  1  0  0  0
 26 27  1  0  0  0
 27 40  1  0  0  0
 27 41  1  0  0  0
 27 42  1  0  0  0
M  END
>  <Activity>
6.24413

>  <set>
1

>  <Min_dist>
999.9

>  <Avg_dist>
999.9

$$$$
3-13
 Wcorina  11170919303D 1   1.00000     0.00000              
CORINA evaluation license 3.46 0067  05.08.2008
 43 45  0  0  0  0  0  0  0  0999 V2000
   -0.0339    1.3369   -0.0226 C   0  0  0  0  0  0
    0.0213   -0.0287    0.0029 N   0  0  0  0  0  0
    1.3489   -0.3745    0.0202 C   0  0  0  0  0  0
    2.0559    0.7731    0.0048 C   0  0  0  0  0  0
    1.1971    1.7997   -0.0211 N   0  0  0  0  0  0
    3.5589    0.8821    0.0151 C   0  0  0  0  0  0
    4.0348    0.8915   -1.3004 F   0  0  0  0  0  0
    3.9362    2.0670    0.6561 F   0  0  0  0  0  0
    4.1010   -0.2112    0.6993 F   0  0  0  0  0  0
   -1.0699   -0.9078    0.0102 C   0  0  0  0  0  0
   -1.1888   -1.8772   -0.9766 C   0  0  0  0  0  0
   -2.2652   -2.7426   -0.9665 C   0  0  0  0  0  0
   -3.2240   -2.6441    0.0250 C   0  0  0  0  0  0
   -3.1084   -1.6797    1.0092 C   0  0  0  0  0  0
   -2.0315   -0.8149    1.0074 C   0  0  0  0  0  0
   -4.5961   -3.7495    0.0341 S   0  0  0  0  0  0
   -5.6185   -3.0335    0.7133 O   0  0  0  0  0  0
   -4.7484   -4.1304   -1.3264 O   0  0  0  0  0  0
   -4.0360   -5.1581    1.0305 C   0  0  0  0  0  0
   -1.2655    2.1530   -0.0532 C   0  0  0  0  0  0
   -1.2270    3.4927    0.3389 C   0  0  0  0  0  0
   -2.3769    4.2509    0.3094 C   0  0  0  0  0  0
   -3.5752    3.6834   -0.1104 C   0  0  0  0  0  0
   -3.6168    2.3495   -0.5016 C   0  0  0  0  0  0
   -2.4691    1.5876   -0.4797 C   0  0  0  0  0  0
   -4.7377    4.4535   -0.1388 N   0  0  0  0  0  0
   -6.0008    3.8572   -0.5808 C   0  0  0  0  0  0
    1.7514   -1.3765    0.0419 H   0  0  0  0  0  0
   -0.4404   -1.9544   -1.7515 H   0  0  0  0  0  0
   -2.3584   -3.4967   -1.7341 H   0  0  0  0  0  0
   -3.8590   -1.6050    1.7821 H   0  0  0  0  0  0
   -1.9394   -0.0647    1.7789 H   0  0  0  0  0  0
   -3.7828   -4.8155    2.0338 H   0  0  0  0  0  0
   -4.8320   -5.9003    1.0902 H   0  0  0  0  0  0
   -3.1567   -5.6047    0.5664 H   0  0  0  0  0  0
   -0.2969    3.9338    0.6654 H   0  0  0  0  0  0
   -2.3478    5.2870    0.6128 H   0  0  0  0  0  0
   -4.5489    1.9114   -0.8267 H   0  0  0  0  0  0
   -2.5010    0.5531   -0.7881 H   0  0  0  0  0  0
   -4.7099    5.3839    0.1341 H   0  0  0  0  0  0
   -5.8956    3.5014   -1.6056 H   0  0  0  0  0  0
   -6.2550    3.0206    0.0701 H   0  0  0  0  0  0
   -6.7916    4.6061   -0.5355 H   0  0  0  0  0  0
  1  2  1  0  0  0
  1  5  2  0  0  0
  1 20  1  0  0  0
  2  3  1  0  0  0
  2 10  1  0  0  0
  3  4  2  0  0  0
  3 28  1  0  0  0
  4  5  1  0  0  0
  4  6  1  0  0  0
  6  7  1  0  0  0
  6  8  1  0  0  0
  6  9  1  0  0  0
 10 11  1  0  0  0
 10 15  2  0  0  0
 11 12  2  0  0  0
 11 29  1  0  0  0
 12 13  1  0  0  0
 12 30  1  0  0  0
 13 14  2  0  0  0
 13 16  1  0  0  0
 14 15  1  0  0  0
 14 31  1  0  0  0
 15 32  1  0  0  0
 16 17  2  0  0  0
 16 18  2  0  0  0
 16 19  1  0  0  0
 19 33  1  0  0  0
 19 34  1  0  0  0
 19 35  1  0  0  0
 20 21  1  0  0  0
 20 25  2  0  0  0
 21 22  2  0  0  0
 21 36  1  0  0  0
 22 23  1  0  0  0
 22 37  1  0  0  0
 23 24  2  0  0  0
 23 26  1  0  0  0
 24 25  1  0  0  0
 24 38  1  0  0  0
 25 39  1  0  0  0
 26 27  1  0  0  0
 26 40  1  0  0  0
 27 41  1  0  0  0
 27 42  1  0  0  0
 27 43  1  0  0  0
M  END
>  <Activity>
5.83268

>  <set>
1

>  <Min_dist>
999.9

>  <Avg_dist>
999.9

$$$$
3-14
 Wcorina  11170919303D 1   1.00000     0.00000              
CORINA evaluation license 3.46 0067  05.08.2008
 46 48  0  0  0  0  0  0  0  0999 V2000
   -0.0119    1.3415   -0.0250 C   0  0  0  0  0  0
    0.0208   -0.0243    0.0199 N   0  0  0  0  0  0
    1.3425   -0.3925    0.0183 C   0  0  0  0  0  0
    2.0683    0.7426   -0.0269 C   0  0  0  0  0  0
    1.2265    1.7832   -0.0526 N   0  0  0  0  0  0
    3.5729    0.8259   -0.0453 C   0  0  0  0  0  0
    4.0247    0.8081   -1.3692 F   0  0  0  0  0  0
    3.9817    2.0135    0.5710 F   0  0  0  0  0  0
    4.1089   -0.2663    0.6452 F   0  0  0  0  0  0
   -1.0848   -0.8844    0.0599 C   0  0  0  0  0  0
   -1.2378   -1.8662   -0.9099 C   0  0  0  0  0  0
   -2.3283   -2.7127   -0.8675 C   0  0  0  0  0  0
   -3.2671   -2.5833    0.1394 C   0  0  0  0  0  0
   -3.1175   -1.6065    1.1067 C   0  0  0  0  0  0
   -2.0264   -0.7603    1.0727 C   0  0  0  0  0  0
   -4.6572   -3.6648    0.1897 S   0  0  0  0  0  0
   -5.6549   -2.9214    0.8762 O   0  0  0  0  0  0
   -4.8405   -4.0630   -1.1619 O   0  0  0  0  0  0
   -4.1029   -5.0678    1.1971 C   0  0  0  0  0  0
   -1.2300    2.1780   -0.0455 C   0  0  0  0  0  0
   -1.1622    3.5218    0.3282 C   0  0  0  0  0  0
   -2.2995    4.2991    0.3081 C   0  0  0  0  0  0
   -3.5142    3.7467   -0.0839 C   0  0  0  0  0  0
   -3.5849    2.4087   -0.4567 C   0  0  0  0  0  0
   -2.4499    1.6278   -0.4441 C   0  0  0  0  0  0
   -4.6639    4.5361   -0.1028 N   0  0  0  0  0  0
   -4.6188    5.9082    0.4085 C   0  0  0  0  0  0
   -5.9166    3.9931   -0.6339 C   0  0  0  0  0  0
    1.7284   -1.4008    0.0477 H   0  0  0  0  0  0
   -0.5050   -1.9675   -1.6968 H   0  0  0  0  0  0
   -2.4480   -3.4764   -1.6218 H   0  0  0  0  0  0
   -3.8526   -1.5075    1.8917 H   0  0  0  0  0  0
   -1.9077   -0.0005    1.8309 H   0  0  0  0  0  0
   -3.8258   -4.7148    2.1905 H   0  0  0  0  0  0
   -4.9101   -5.7954    1.2822 H   0  0  0  0  0  0
   -3.2398   -5.5362    0.7241 H   0  0  0  0  0  0
   -0.2193    3.9512    0.6330 H   0  0  0  0  0  0
   -2.2479    5.3384    0.5973 H   0  0  0  0  0  0
   -4.5297    1.9825   -0.7603 H   0  0  0  0  0  0
   -2.5045    0.5901   -0.7383 H   0  0  0  0  0  0
   -4.3582    6.5894   -0.4015 H   0  0  0  0  0  0
   -5.5953    6.1784    0.8105 H   0  0  0  0  0  0
   -3.8695    5.9777    1.1970 H   0  0  0  0  0  0
   -5.7803    2.9404   -0.8814 H   0  0  0  0  0  0
   -6.7019    4.0914    0.1156 H   0  0  0  0  0  0
   -6.1997    4.5436   -1.5311 H   0  0  0  0  0  0
  1  2  1  0  0  0
  1  5  2  0  0  0
  1 20  1  0  0  0
  2  3  1  0  0  0
  2 10  1  0  0  0
  3  4  2  0  0  0
  3 29  1  0  0  0
  4  5  1  0  0  0
  4  6  1  0  0  0
  6  7  1  0  0  0
  6  8  1  0  0  0
  6  9  1  0  0  0
 10 11  1  0  0  0
 10 15  2  0  0  0
 11 12  2  0  0  0
 11 30  1  0  0  0
 12 13  1  0  0  0
 12 31  1  0  0  0
 13 14  2  0  0  0
 13 16  1  0  0  0
 14 15  1  0  0  0
 14 32  1  0  0  0
 15 33  1  0  0  0
 16 17  2  0  0  0
 16 18  2  0  0  0
 16 19  1  0  0  0
 19 34  1  0  0  0
 19 35  1  0  0  0
 19 36  1  0  0  0
 20 21  1  0  0  0
 20 25  2  0  0  0
 21 22  2  0  0  0
 21 37  1  0  0  0
 22 23  1  0  0  0
 22 38  1  0  0  0
 23 24  2  0  0  0
 23 26  1  0  0  0
 24 25  1  0  0  0
 24 39  1  0  0  0
 25 40  1  0  0  0
 26 27  1  0  0  0
 26 28  1  0  0  0
 27 41  1  0  0  0
 27 42  1  0  0  0
 27 43  1  0  0  0
 28 44  1  0  0  0
 28 45  1  0  0  0
 28 46  1  0  0  0
M  END
>  <Activity>
6.1549

>  <set>
1

>  <Min_dist>
999.9

>  <Avg_dist>
999.9

$$$$
3-15
 Wcorina  11170919303D 1   1.00000     0.00000              
CORINA evaluation license 3.46 0067  05.08.2008
 42 44  0  0  0  0  0  0  0  0999 V2000
   -0.0343    1.3365   -0.0221 C   0  0  0  0  0  0
    0.0217   -0.0291    0.0031 N   0  0  0  0  0  0
    1.3496   -0.3743    0.0197 C   0  0  0  0  0  0
    2.0559    0.7737    0.0044 C   0  0  0  0  0  0
    1.1966    1.7999   -0.0209 N   0  0  0  0  0  0
    3.5589    0.8835    0.0142 C   0  0  0  0  0  0
    4.0343    0.8936   -1.3016 F   0  0  0  0  0  0
    3.9358    2.0684    0.6553 F   0  0  0  0  0  0
    4.1019   -0.2097    0.6978 F   0  0  0  0  0  0
   -1.0690   -0.9089    0.0109 C   0  0  0  0  0  0
   -1.1878   -1.8785   -0.9758 C   0  0  0  0  0  0
   -2.2640   -2.7441   -0.9654 C   0  0  0  0  0  0
   -3.2227   -2.6457    0.0263 C   0  0  0  0  0  0
   -3.1074   -1.6808    1.0100 C   0  0  0  0  0  0
   -2.0302   -0.8163    1.0086 C   0  0  0  0  0  0
   -4.5942   -3.7518    0.0361 S   0  0  0  0  0  0
   -5.6168   -3.0360    0.7151 O   0  0  0  0  0  0
   -4.7465   -4.1333   -1.3243 O   0  0  0  0  0  0
   -4.0332   -5.1597    1.0330 C   0  0  0  0  0  0
   -1.2662    2.1518   -0.0519 C   0  0  0  0  0  0
   -1.2281    3.4916    0.3407 C   0  0  0  0  0  0
   -2.3778    4.2495    0.3114 C   0  0  0  0  0  0
   -3.5766    3.6813   -0.1084 C   0  0  0  0  0  0
   -3.6176    2.3467   -0.4998 C   0  0  0  0  0  0
   -2.4697    1.5858   -0.4784 C   0  0  0  0  0  0
   -5.0456    4.6537   -0.1441 S   0  0  0  0  0  0
   -6.2944    3.4843   -0.7472 C   0  0  0  0  0  0
    1.7526   -1.3760    0.0413 H   0  0  0  0  0  0
   -0.4396   -1.9556   -1.7507 H   0  0  0  0  0  0
   -2.3571   -3.4983   -1.7328 H   0  0  0  0  0  0
   -3.8579   -1.6062    1.7831 H   0  0  0  0  0  0
   -1.9382   -0.0661    1.7799 H   0  0  0  0  0  0
   -3.7799   -4.8166    2.0361 H   0  0  0  0  0  0
   -4.8288   -5.9024    1.0930 H   0  0  0  0  0  0
   -3.1538   -5.6061    0.5688 H   0  0  0  0  0  0
   -0.2980    3.9329    0.6674 H   0  0  0  0  0  0
   -2.3490    5.2855    0.6150 H   0  0  0  0  0  0
   -4.5495    1.9082   -0.8249 H   0  0  0  0  0  0
   -2.5011    0.5512   -0.7869 H   0  0  0  0  0  0
   -6.3661    2.6422   -0.0589 H   0  0  0  0  0  0
   -7.2605    3.9851   -0.8105 H   0  0  0  0  0  0
   -6.0071    3.1231   -1.7347 H   0  0  0  0  0  0
  1  2  1  0  0  0
  1  5  2  0  0  0
  1 20  1  0  0  0
  2  3  1  0  0  0
  2 10  1  0  0  0
  3  4  2  0  0  0
  3 28  1  0  0  0
  4  5  1  0  0  0
  4  6  1  0  0  0
  6  7  1  0  0  0
  6  8  1  0  0  0
  6  9  1  0  0  0
 10 11  1  0  0  0
 10 15  2  0  0  0
 11 12  2  0  0  0
 11 29  1  0  0  0
 12 13  1  0  0  0
 12 30  1  0  0  0
 13 14  2  0  0  0
 13 16  1  0  0  0
 14 15  1  0  0  0
 14 31  1  0  0  0
 15 32  1  0  0  0
 16 17  2  0  0  0
 16 18  2  0  0  0
 16 19  1  0  0  0
 19 33  1  0  0  0
 19 34  1  0  0  0
 19 35  1  0  0  0
 20 21  1  0  0  0
 20 25  2  0  0  0
 21 22  2  0  0  0
 21 36  1  0  0  0
 22 23  1  0  0  0
 22 37  1  0  0  0
 23 24  2  0  0  0
 23 26  1  0  0  0
 24 25  1  0  0  0
 24 38  1  0  0  0
 25 39  1  0  0  0
 26 27  1  0  0  0
 27 40  1  0  0  0
 27 41  1  0  0  0
 27 42  1  0  0  0
M  END
>  <Activity>
6.79588

>  <set>
1

>  <Min_dist>
999.9

>  <Avg_dist>
999.9

$$$$
3-17
 Wcorina  11170919303D 1   1.00000     0.00000              
CORINA evaluation license 3.46 0067  05.08.2008
 44 46  0  0  0  0  0  0  0  0999 V2000
   -0.0309    1.3413   -0.0222 C   0  0  0  0  0  0
    0.0178   -0.0243    0.0018 N   0  0  0  0  0  0
    1.3425   -0.3765    0.0190 C   0  0  0  0  0  0
    2.0555    0.7682    0.0053 C   0  0  0  0  0  0
    1.2019    1.7983   -0.0197 N   0  0  0  0  0  0
    3.5590    0.8699    0.0166 C   0  0  0  0  0  0
    4.0357    0.8784   -1.2986 F   0  0  0  0  0  0
    3.9416    2.0524    0.6589 F   0  0  0  0  0  0
    4.0954   -0.2266    0.7000 F   0  0  0  0  0  0
   -1.0778   -0.8981    0.0081 C   0  0  0  0  0  0
   -1.2012   -1.8660   -0.9796 C   0  0  0  0  0  0
   -2.2822   -2.7257   -0.9708 C   0  0  0  0  0  0
   -3.2412   -2.6228    0.0201 C   0  0  0  0  0  0
   -3.1210   -1.6598    1.0051 C   0  0  0  0  0  0
   -2.0391   -0.8012    1.0052 C   0  0  0  0  0  0
   -4.6193   -3.7206    0.0273 S   0  0  0  0  0  0
   -5.6383   -2.9995    0.7062 O   0  0  0  0  0  0
   -4.7726   -4.0995   -1.3336 O   0  0  0  0  0  0
   -4.0678   -5.1330    1.0230 C   0  0  0  0  0  0
   -1.2594    2.1637   -0.0522 C   0  0  0  0  0  0
   -1.2162    3.5024    0.3397 C   0  0  0  0  0  0
   -2.3660    4.2642    0.3094 C   0  0  0  0  0  0
   -3.5601    3.7037   -0.1079 C   0  0  0  0  0  0
   -3.6098    2.3770   -0.4972 C   0  0  0  0  0  0
   -2.4657    1.6060   -0.4779 C   0  0  0  0  0  0
   -5.0241    4.6835   -0.1430 S   0  0  0  0  0  0
   -6.0790    3.7428    0.0039 O   0  0  0  0  0  0
   -4.7969    5.6883    0.8358 O   0  0  0  0  0  0
   -5.0442    5.4078   -1.8060 C   0  0  0  0  0  0
    1.7399   -1.3805    0.0400 H   0  0  0  0  0  0
   -0.4529   -1.9465   -1.7542 H   0  0  0  0  0  0
   -2.3787   -3.4789   -1.7388 H   0  0  0  0  0  0
   -3.8718   -1.5815    1.7775 H   0  0  0  0  0  0
   -1.9433   -0.0523    1.7775 H   0  0  0  0  0  0
   -3.8134   -4.7927    2.0268 H   0  0  0  0  0  0
   -4.8679   -5.8709    1.0814 H   0  0  0  0  0  0
   -3.1906   -5.5841    0.5592 H   0  0  0  0  0  0
   -0.2849    3.9409    0.6662 H   0  0  0  0  0  0
   -2.3340    5.3004    0.6123 H   0  0  0  0  0  0
   -4.5451    1.9452   -0.8215 H   0  0  0  0  0  0
   -2.5047    0.5719   -0.7869 H   0  0  0  0  0  0
   -5.0700    4.6108   -2.5491 H   0  0  0  0  0  0
   -5.9270    6.0373   -1.9175 H   0  0  0  0  0  0
   -4.1476    6.0106   -1.9506 H   0  0  0  0  0  0
  1  2  1  0  0  0
  1  5  2  0  0  0
  1 20  1  0  0  0
  2  3  1  0  0  0
  2 10  1  0  0  0
  3  4  2  0  0  0
  3 30  1  0  0  0
  4  5  1  0  0  0
  4  6  1  0  0  0
  6  7  1  0  0  0
  6  8  1  0  0  0
  6  9  1  0  0  0
 10 11  1  0  0  0
 10 15  2  0  0  0
 11 12  2  0  0  0
 11 31  1  0  0  0
 12 13  1  0  0  0
 12 32  1  0  0  0
 13 14  2  0  0  0
 13 16  1  0  0  0
 14 15  1  0  0  0
 14 33  1  0  0  0
 15 34  1  0  0  0
 16 17  2  0  0  0
 16 18  2  0  0  0
 16 19  1  0  0  0
 19 35  1  0  0  0
 19 36  1  0  0  0
 19 37  1  0  0  0
 20 21  1  0  0  0
 20 25  2  0  0  0
 21 22  2  0  0  0
 21 38  1  0  0  0
 22 23  1  0  0  0
 22 39  1  0  0  0
 23 24  2  0  0  0
 23 26  1  0  0  0
 24 25  1  0  0  0
 24 40  1  0  0  0
 25 41  1  0  0  0
 26 27  2  0  0  0
 26 28  2  0  0  0
 26 29  1  0  0  0
 29 42  1  0  0  0
 29 43  1  0  0  0
 29 44  1  0  0  0
M  END
>  <Activity>
5.24413

>  <set>
1

>  <Min_dist>
999.9

>  <Avg_dist>
999.9

$$$$
3-18
 Wcorina  11170919303D 1   1.00000     0.00000              
CORINA evaluation license 3.46 0067  05.08.2008
 37 39  0  0  0  0  0  0  0  0999 V2000
   -0.0313    1.3406   -0.0221 C   0  0  0  0  0  0
    0.0184   -0.0250    0.0020 N   0  0  0  0  0  0
    1.3435   -0.3762    0.0191 C   0  0  0  0  0  0
    2.0556    0.7689    0.0051 C   0  0  0  0  0  0
    1.2011    1.7985   -0.0198 N   0  0  0  0  0  0
    3.5590    0.8717    0.0163 C   0  0  0  0  0  0
    4.0356    0.8804   -1.2990 F   0  0  0  0  0  0
    3.9408    2.0546    0.6585 F   0  0  0  0  0  0
    4.0963   -0.2243    0.6998 F   0  0  0  0  0  0
   -1.0766   -0.8995    0.0084 C   0  0  0  0  0  0
   -1.1994   -1.8677   -0.9791 C   0  0  0  0  0  0
   -2.2794   -2.7286   -0.9698 C   0  0  0  0  0  0
   -3.2379   -2.6269    0.0218 C   0  0  0  0  0  0
   -3.1186   -1.6633    1.0064 C   0  0  0  0  0  0
   -2.0378   -0.8033    1.0057 C   0  0  0  0  0  0
   -4.6143   -3.7269    0.0302 S   0  0  0  0  0  0
   -5.6467   -3.0723    0.7548 O   0  0  0  0  0  0
   -4.7717   -4.1829   -1.3064 O   0  0  0  0  0  0
   -4.1795   -5.0492    0.9273 N   0  0  0  0  0  0
   -1.2603    2.1621   -0.0521 C   0  0  0  0  0  0
   -1.2178    3.5009    0.3398 C   0  0  0  0  0  0
   -2.3676    4.2623    0.3098 C   0  0  0  0  0  0
   -3.5624    3.7007   -0.1083 C   0  0  0  0  0  0
   -3.6108    2.3728   -0.4979 C   0  0  0  0  0  0
   -2.4662    1.6032   -0.4780 C   0  0  0  0  0  0
   -5.0054    4.6652   -0.1434 Cl  0  0  0  0  0  0
    1.7417   -1.3799    0.0401 H   0  0  0  0  0  0
   -0.4513   -1.9474   -1.7540 H   0  0  0  0  0  0
   -2.3757   -3.4817   -1.7379 H   0  0  0  0  0  0
   -3.8692   -1.5859    1.7791 H   0  0  0  0  0  0
   -1.9427   -0.0541    1.7777 H   0  0  0  0  0  0
   -3.2968   -5.0953    1.3268 H   0  0  0  0  0  0
   -4.8075   -5.7777    1.0533 H   0  0  0  0  0  0
   -0.2866    3.9398    0.6663 H   0  0  0  0  0  0
   -2.3360    5.2983    0.6132 H   0  0  0  0  0  0
   -4.5455    1.9402   -0.8226 H   0  0  0  0  0  0
   -2.5041    0.5691   -0.7870 H   0  0  0  0  0  0
  1  2  1  0  0  0
  1  5  2  0  0  0
  1 20  1  0  0  0
  2  3  1  0  0  0
  2 10  1  0  0  0
  3  4  2  0  0  0
  3 27  1  0  0  0
  4  5  1  0  0  0
  4  6  1  0  0  0
  6  7  1  0  0  0
  6  8  1  0  0  0
  6  9  1  0  0  0
 10 11  1  0  0  0
 10 15  2  0  0  0
 11 12  2  0  0  0
 11 28  1  0  0  0
 12 13  1  0  0  0
 12 29  1  0  0  0
 13 14  2  0  0  0
 13 16  1  0  0  0
 14 15  1  0  0  0
 14 30  1  0  0  0
 15 31  1  0  0  0
 16 17  2  0  0  0
 16 18  2  0  0  0
 16 19  1  0  0  0
 19 32  1  0  0  0
 19 33  1  0  0  0
 20 21  1  0  0  0
 20 25  2  0  0  0
 21 22  2  0  0  0
 21 34  1  0  0  0
 22 23  1  0  0  0
 22 35  1  0  0  0
 23 24  2  0  0  0
 23 26  1  0  0  0
 24 25  1  0  0  0
 24 36  1  0  0  0
 25 37  1  0  0  0
M  END
>  <Activity>
8

>  <set>
1

>  <Min_dist>
999.9

>  <Avg_dist>
999.9

$$$$
3-20
 Wcorina  11170919303D 1   1.00000     0.00000              
CORINA evaluation license 3.46 0067  05.08.2008
 37 39  0  0  0  0  0  0  0  0999 V2000
   -0.0309    1.3413   -0.0222 C   0  0  0  0  0  0
    0.0178   -0.0243    0.0018 N   0  0  0  0  0  0
    1.3425   -0.3765    0.0190 C   0  0  0  0  0  0
    2.0555    0.7682    0.0053 C   0  0  0  0  0  0
    1.2019    1.7983   -0.0197 N   0  0  0  0  0  0
    3.5590    0.8699    0.0166 C   0  0  0  0  0  0
    4.0357    0.8784   -1.2986 F   0  0  0  0  0  0
    3.9416    2.0524    0.6589 F   0  0  0  0  0  0
    4.0954   -0.2266    0.7000 F   0  0  0  0  0  0
   -1.0778   -0.8981    0.0081 C   0  0  0  0  0  0
   -1.2012   -1.8660   -0.9796 C   0  0  0  0  0  0
   -2.2822   -2.7257   -0.9708 C   0  0  0  0  0  0
   -3.2412   -2.6228    0.0201 C   0  0  0  0  0  0
   -3.1210   -1.6598    1.0051 C   0  0  0  0  0  0
   -2.0391   -0.8012    1.0052 C   0  0  0  0  0  0
   -4.6193   -3.7206    0.0273 S   0  0  0  0  0  0
   -5.6511   -3.0646    0.7513 O   0  0  0  0  0  0
   -4.7766   -4.1760   -1.3095 O   0  0  0  0  0  0
   -4.1873   -5.0439    0.9243 N   0  0  0  0  0  0
   -1.2594    2.1637   -0.0522 C   0  0  0  0  0  0
   -1.2162    3.5024    0.3397 C   0  0  0  0  0  0
   -2.3660    4.2642    0.3094 C   0  0  0  0  0  0
   -3.5601    3.7037   -0.1079 C   0  0  0  0  0  0
   -3.6098    2.3770   -0.4972 C   0  0  0  0  0  0
   -2.4657    1.6060   -0.4779 C   0  0  0  0  0  0
    1.7399   -1.3805    0.0400 H   0  0  0  0  0  0
   -0.4529   -1.9465   -1.7542 H   0  0  0  0  0  0
   -2.3787   -3.4789   -1.7388 H   0  0  0  0  0  0
   -3.8718   -1.5815    1.7775 H   0  0  0  0  0  0
   -1.9433   -0.0523    1.7775 H   0  0  0  0  0  0
   -3.3049   -5.0915    1.3244 H   0  0  0  0  0  0
   -4.8165   -5.7714    1.0495 H   0  0  0  0  0  0
   -0.2849    3.9409    0.6662 H   0  0  0  0  0  0
   -2.3340    5.3004    0.6123 H   0  0  0  0  0  0
   -4.4575    4.3042   -0.1294 H   0  0  0  0  0  0
   -4.5451    1.9452   -0.8215 H   0  0  0  0  0  0
   -2.5047    0.5719   -0.7869 H   0  0  0  0  0  0
  1  2  1  0  0  0
  1  5  2  0  0  0
  1 20  1  0  0  0
  2  3  1  0  0  0
  2 10  1  0  0  0
  3  4  2  0  0  0
  3 26  1  0  0  0
  4  5  1  0  0  0
  4  6  1  0  0  0
  6  7  1  0  0  0
  6  8  1  0  0  0
  6  9  1  0  0  0
 10 11  1  0  0  0
 10 15  2  0  0  0
 11 12  2  0  0  0
 11 27  1  0  0  0
 12 13  1  0  0  0
 12 28  1  0  0  0
 13 14  2  0  0  0
 13 16  1  0  0  0
 14 15  1  0  0  0
 14 29  1  0  0  0
 15 30  1  0  0  0
 16 17  2  0  0  0
 16 18  2  0  0  0
 16 19  1  0  0  0
 19 31  1  0  0  0
 19 32  1  0  0  0
 20 21  1  0  0  0
 20 25  2  0  0  0
 21 22  2  0  0  0
 21 33  1  0  0  0
 22 23  1  0  0  0
 22 34  1  0  0  0
 23 24  2  0  0  0
 23 35  1  0  0  0
 24 25  1  0  0  0
 24 36  1  0  0  0
 25 37  1  0  0  0
M  END
>  <Activity>
7.39794

>  <set>
1

>  <Min_dist>
999.9

>  <Avg_dist>
999.9

$$$$
3-22
 Wcorina  11170919303D 1   1.00000     0.00000              
CORINA evaluation license 3.46 0067  05.08.2008
 38 40  0  0  0  0  0  0  0  0999 V2000
   -0.0366    1.3326   -0.0229 C   0  0  0  0  0  0
    0.0244   -0.0324    0.0040 N   0  0  0  0  0  0
    1.3521   -0.3727    0.0211 C   0  0  0  0  0  0
    2.0548    0.7783    0.0043 C   0  0  0  0  0  0
    1.1920    1.8006   -0.0223 N   0  0  0  0  0  0
    3.5574    0.8936    0.0139 C   0  0  0  0  0  0
    4.0327    0.9037   -1.3018 F   0  0  0  0  0  0
    3.9299    2.0807    0.6535 F   0  0  0  0  0  0
    4.1043   -0.1967    0.6990 F   0  0  0  0  0  0
   -1.0633   -0.9160    0.0125 C   0  0  0  0  0  0
   -1.1787   -1.8867   -0.9734 C   0  0  0  0  0  0
   -2.2516   -2.7564   -0.9621 C   0  0  0  0  0  0
   -3.2105   -2.6608    0.0296 C   0  0  0  0  0  0
   -3.0986   -1.6947    1.0126 C   0  0  0  0  0  0
   -2.0247   -0.8261    1.0102 C   0  0  0  0  0  0
   -4.5781   -3.7717    0.0404 S   0  0  0  0  0  0
   -5.6032   -3.0590    0.7190 O   0  0  0  0  0  0
   -4.7292   -4.1547   -1.3197 O   0  0  0  0  0  0
   -4.0121   -5.1768    1.0382 C   0  0  0  0  0  0
   -1.2725    2.1439   -0.0539 C   0  0  0  0  0  0
   -2.4747    1.5735   -0.4746 C   0  0  0  0  0  0
   -3.6249    2.3366   -0.5012 C   0  0  0  0  0  0
   -3.5866    3.6651   -0.1118 C   0  0  0  0  0  0
   -2.3978    4.2353    0.3060 C   0  0  0  0  0  0
   -1.2426    3.4813    0.3429 C   0  0  0  0  0  0
   -5.1218    1.6297   -1.0241 Cl  0  0  0  0  0  0
    1.7586   -1.3731    0.0436 H   0  0  0  0  0  0
   -0.4305   -1.9615   -1.7486 H   0  0  0  0  0  0
   -2.3419   -3.5117   -1.7287 H   0  0  0  0  0  0
   -3.8493   -1.6222    1.7857 H   0  0  0  0  0  0
   -1.9355   -0.0747    1.7808 H   0  0  0  0  0  0
   -3.7599   -4.8321    2.0411 H   0  0  0  0  0  0
   -4.8050   -5.9223    1.0989 H   0  0  0  0  0  0
   -3.1311   -5.6204    0.5743 H   0  0  0  0  0  0
   -2.5051    0.5377   -0.7790 H   0  0  0  0  0  0
   -4.4887    4.2584   -0.1349 H   0  0  0  0  0  0
   -2.3744    5.2719    0.6080 H   0  0  0  0  0  0
   -0.3162    3.9268    0.6740 H   0  0  0  0  0  0
  1  2  1  0  0  0
  1  5  2  0  0  0
  1 20  1  0  0  0
  2  3  1  0  0  0
  2 10  1  0  0  0
  3  4  2  0  0  0
  3 27  1  0  0  0
  4  5  1  0  0  0
  4  6  1  0  0  0
  6  7  1  0  0  0
  6  8  1  0  0  0
  6  9  1  0  0  0
 10 11  1  0  0  0
 10 15  2  0  0  0
 11 12  2  0  0  0
 11 28  1  0  0  0
 12 13  1  0  0  0
 12 29  1  0  0  0
 13 14  2  0  0  0
 13 16  1  0  0  0
 14 15  1  0  0  0
 14 30  1  0  0  0
 15 31  1  0  0  0
 16 17  2  0  0  0
 16 18  2  0  0  0
 16 19  1  0  0  0
 19 32  1  0  0  0
 19 33  1  0  0  0
 19 34  1  0  0  0
 20 21  1  0  0  0
 20 25  2  0  0  0
 21 22  2  0  0  0
 21 35  1  0  0  0
 22 23  1  0  0  0
 22 26  1  0  0  0
 23 24  2  0  0  0
 23 36  1  0  0  0
 24 25  1  0  0  0
 24 37  1  0  0  0
 25 38  1  0  0  0
M  END
>  <Activity>
7.22185

>  <set>
1

>  <Min_dist>
999.9

>  <Avg_dist>
999.9

$$$$
3-27
 Wcorina  11170919303D 1   1.00000     0.00000              
CORINA evaluation license 3.46 0067  05.08.2008
 42 44  0  0  0  0  0  0  0  0999 V2000
   -0.0372    1.3317   -0.0229 C   0  0  0  0  0  0
    0.0251   -0.0333    0.0043 N   0  0  0  0  0  0
    1.3531   -0.3723    0.0212 C   0  0  0  0  0  0
    2.0547    0.7794    0.0042 C   0  0  0  0  0  0
    1.1909    1.8009   -0.0225 N   0  0  0  0  0  0
    3.5572    0.8960    0.0145 C   0  0  0  0  0  0
    4.0332    0.9058   -1.3009 F   0  0  0  0  0  0
    3.9283    2.0839    0.6536 F   0  0  0  0  0  0
    4.1048   -0.1933    0.7006 F   0  0  0  0  0  0
   -1.0618   -0.9178    0.0131 C   0  0  0  0  0  0
   -1.1764   -1.8889   -0.9726 C   0  0  0  0  0  0
   -2.2488   -2.7592   -0.9613 C   0  0  0  0  0  0
   -3.2080   -2.6639    0.0302 C   0  0  0  0  0  0
   -3.0968   -1.6975    1.0130 C   0  0  0  0  0  0
   -2.0232   -0.8286    1.0108 C   0  0  0  0  0  0
   -4.5749   -3.7757    0.0409 S   0  0  0  0  0  0
   -5.6006   -3.0635    0.7192 O   0  0  0  0  0  0
   -4.7255   -4.1591   -1.3191 O   0  0  0  0  0  0
   -4.0081   -5.1802    1.0392 C   0  0  0  0  0  0
   -1.2739    2.1418   -0.0538 C   0  0  0  0  0  0
   -2.4748    1.5701   -0.4745 C   0  0  0  0  0  0
   -3.6287    2.3348   -0.5009 C   0  0  0  0  0  0
   -3.5890    3.6666   -0.1100 C   0  0  0  0  0  0
   -2.3996    4.2344    0.3070 C   0  0  0  0  0  0
   -1.2448    3.4794    0.3431 C   0  0  0  0  0  0
   -4.8008    1.7817   -0.9101 O   0  0  0  0  0  0
   -5.9519    2.6284   -0.9123 C   0  0  0  0  0  0
    1.7605   -1.3723    0.0439 H   0  0  0  0  0  0
   -0.4280   -1.9634   -1.7477 H   0  0  0  0  0  0
   -2.3385   -3.5148   -1.7278 H   0  0  0  0  0  0
   -3.8479   -1.6251    1.7857 H   0  0  0  0  0  0
   -1.9344   -0.0772    1.7814 H   0  0  0  0  0  0
   -3.7564   -4.8351    2.0421 H   0  0  0  0  0  0
   -4.8006   -5.9261    1.0999 H   0  0  0  0  0  0
   -3.1268   -5.6234    0.5756 H   0  0  0  0  0  0
   -2.5042    0.5344   -0.7789 H   0  0  0  0  0  0
   -4.4904    4.2610   -0.1322 H   0  0  0  0  0  0
   -2.3748    5.2708    0.6099 H   0  0  0  0  0  0
   -0.3182    3.9247    0.6741 H   0  0  0  0  0  0
   -6.8174    2.0641   -1.2592 H   0  0  0  0  0  0
   -6.1369    2.9927    0.0983 H   0  0  0  0  0  0
   -5.7793    3.4745   -1.5775 H   0  0  0  0  0  0
  1  2  1  0  0  0
  1  5  2  0  0  0
  1 20  1  0  0  0
  2  3  1  0  0  0
  2 10  1  0  0  0
  3  4  2  0  0  0
  3 28  1  0  0  0
  4  5  1  0  0  0
  4  6  1  0  0  0
  6  7  1  0  0  0
  6  8  1  0  0  0
  6  9  1  0  0  0
 10 11  1  0  0  0
 10 15  2  0  0  0
 11 12  2  0  0  0
 11 29  1  0  0  0
 12 13  1  0  0  0
 12 30  1  0  0  0
 13 14  2  0  0  0
 13 16  1  0  0  0
 14 15  1  0  0  0
 14 31  1  0  0  0
 15 32  1  0  0  0
 16 17  2  0  0  0
 16 18  2  0  0  0
 16 19  1  0  0  0
 19 33  1  0  0  0
 19 34  1  0  0  0
 19 35  1  0  0  0
 20 21  1  0  0  0
 20 25  2  0  0  0
 21 22  2  0  0  0
 21 36  1  0  0  0
 22 23  1  0  0  0
 22 26  1  0  0  0
 23 24  2  0  0  0
 23 37  1  0  0  0
 24 25  1  0  0  0
 24 38  1  0  0  0
 25 39  1  0  0  0
 26 27  1  0  0  0
 27 40  1  0  0  0
 27 41  1  0  0  0
 27 42  1  0  0  0
M  END
>  <Activity>
6.45593

>  <set>
1

>  <Min_dist>
999.9

>  <Avg_dist>
999.9

$$$$
3-28
 Wcorina  11170919303D 1   1.00000     0.00000              
CORINA evaluation license 3.46 0067  05.08.2008
 42 44  0  0  0  0  0  0  0  0999 V2000
   -0.0373    1.3315   -0.0229 C   0  0  0  0  0  0
    0.0252   -0.0334    0.0043 N   0  0  0  0  0  0
    1.3533   -0.3723    0.0212 C   0  0  0  0  0  0
    2.0547    0.7795    0.0041 C   0  0  0  0  0  0
    1.1908    1.8009   -0.0225 N   0  0  0  0  0  0
    3.5571    0.8964    0.0135 C   0  0  0  0  0  0
    4.0323    0.9067   -1.3023 F   0  0  0  0  0  0
    3.9285    2.0840    0.6528 F   0  0  0  0  0  0
    4.1054   -0.1932    0.6987 F   0  0  0  0  0  0
   -1.0616   -0.9181    0.0132 C   0  0  0  0  0  0
   -1.1761   -1.8892   -0.9725 C   0  0  0  0  0  0
   -2.2484   -2.7597   -0.9611 C   0  0  0  0  0  0
   -3.2073   -2.6647    0.0306 C   0  0  0  0  0  0
   -3.0963   -1.6983    1.0134 C   0  0  0  0  0  0
   -2.0230   -0.8289    1.0109 C   0  0  0  0  0  0
   -4.5738   -3.7771    0.0418 S   0  0  0  0  0  0
   -5.5995   -3.0653    0.7203 O   0  0  0  0  0  0
   -4.7246   -4.1605   -1.3182 O   0  0  0  0  0  0
   -4.0062   -5.1814    1.0399 C   0  0  0  0  0  0
   -1.2741    2.1415   -0.0539 C   0  0  0  0  0  0
   -2.4743    1.5697   -0.4744 C   0  0  0  0  0  0
   -3.6303    2.3356   -0.5003 C   0  0  0  0  0  0
   -3.5894    3.6693   -0.1076 C   0  0  0  0  0  0
   -2.3997    4.2352    0.3091 C   0  0  0  0  0  0
   -1.2449    3.4794    0.3433 C   0  0  0  0  0  0
   -5.1502    1.6195   -1.0312 S   0  0  0  0  0  0
   -6.3229    2.9958   -0.8847 C   0  0  0  0  0  0
    1.7607   -1.3722    0.0445 H   0  0  0  0  0  0
   -0.4277   -1.9636   -1.7476 H   0  0  0  0  0  0
   -2.3382   -3.5150   -1.7278 H   0  0  0  0  0  0
   -3.8470   -1.6264    1.7865 H   0  0  0  0  0  0
   -1.9343   -0.0775    1.7815 H   0  0  0  0  0  0
   -3.7543   -4.8362    2.0427 H   0  0  0  0  0  0
   -4.7984   -5.9276    1.1008 H   0  0  0  0  0  0
   -3.1248   -5.6242    0.5760 H   0  0  0  0  0  0
   -2.5035    0.5340   -0.7793 H   0  0  0  0  0  0
   -4.4903    4.2646   -0.1286 H   0  0  0  0  0  0
   -2.3739    5.2712    0.6129 H   0  0  0  0  0  0
   -0.3180    3.9243    0.6738 H   0  0  0  0  0  0
   -6.3583    3.3342    0.1508 H   0  0  0  0  0  0
   -6.0007    3.8173   -1.5246 H   0  0  0  0  0  0
   -7.3141    2.6628   -1.1923 H   0  0  0  0  0  0
  1  2  1  0  0  0
  1  5  2  0  0  0
  1 20  1  0  0  0
  2  3  1  0  0  0
  2 10  1  0  0  0
  3  4  2  0  0  0
  3 28  1  0  0  0
  4  5  1  0  0  0
  4  6  1  0  0  0
  6  7  1  0  0  0
  6  8  1  0  0  0
  6  9  1  0  0  0
 10 11  1  0  0  0
 10 15  2  0  0  0
 11 12  2  0  0  0
 11 29  1  0  0  0
 12 13  1  0  0  0
 12 30  1  0  0  0
 13 14  2  0  0  0
 13 16  1  0  0  0
 14 15  1  0  0  0
 14 31  1  0  0  0
 15 32  1  0  0  0
 16 17  2  0  0  0
 16 18  2  0  0  0
 16 19  1  0  0  0
 19 33  1  0  0  0
 19 34  1  0  0  0
 19 35  1  0  0  0
 20 21  1  0  0  0
 20 25  2  0  0  0
 21 22  2  0  0  0
 21 36  1  0  0  0
 22 23  1  0  0  0
 22 26  1  0  0  0
 23 24  2  0  0  0
 23 37  1  0  0  0
 24 25  1  0  0  0
 24 38  1  0  0  0
 25 39  1  0  0  0
 26 27  1  0  0  0
 27 40  1  0  0  0
 27 41  1  0  0  0
 27 42  1  0  0  0
M  END
>  <Activity>
6.45593

>  <set>
1

>  <Min_dist>
999.9

>  <Avg_dist>
999.9

$$$$
3-30
 Wcorina  11170919303D 1   1.00000     0.00000              
CORINA evaluation license 3.46 0067  05.08.2008
 46 48  0  0  0  0  0  0  0  0999 V2000
    0.0501    1.2584   -0.0843 C   0  0  0  0  0  0
    0.0993   -0.1069   -0.0510 N   0  0  0  0  0  0
    1.4239   -0.4593   -0.0655 C   0  0  0  0  0  0
    2.1364    0.6851   -0.1067 C   0  0  0  0  0  0
    1.2825    1.7151   -0.1174 N   0  0  0  0  0  0
    3.6397    0.7865   -0.1349 C   0  0  0  0  0  0
    4.0824    0.7845   -1.4620 F   0  0  0  0  0  0
    4.0388    1.9739    0.4880 F   0  0  0  0  0  0
    4.1935   -0.3047    0.5431 F   0  0  0  0  0  0
   -0.9958   -0.9803   -0.0094 C   0  0  0  0  0  0
   -1.1447   -1.9561   -0.9858 C   0  0  0  0  0  0
   -2.2249   -2.8157   -0.9419 C   0  0  0  0  0  0
   -3.1574   -2.7053    0.0732 C   0  0  0  0  0  0
   -3.0118   -1.7344    1.0470 C   0  0  0  0  0  0
   -1.9310   -0.8752    1.0114 C   0  0  0  0  0  0
   -4.5344   -3.8034    0.1254 S   0  0  0  0  0  0
   -5.5354   -3.0772    0.8253 O   0  0  0  0  0  0
   -4.7234   -4.1931   -1.2279 O   0  0  0  0  0  0
   -3.9559   -5.2077    1.1174 C   0  0  0  0  0  0
   -1.1788    2.0810   -0.0888 C   0  0  0  0  0  0
   -1.1252    3.4208    0.2945 C   0  0  0  0  0  0
   -2.2815    4.1856    0.2878 C   0  0  0  0  0  0
   -3.4891    3.6163   -0.1001 C   0  0  0  0  0  0
   -3.5418    2.2886   -0.4798 C   0  0  0  0  0  0
   -2.3950    1.5204   -0.4820 C   0  0  0  0  0  0
   -2.2333    5.5281    0.6713 N   0  0  0  0  0  0
   -0.9899    6.0948    1.1996 C   0  0  0  0  0  0
   -3.4261    6.3692    0.5450 C   0  0  0  0  0  0
    1.8217   -1.4632   -0.0473 H   0  0  0  0  0  0
   -0.4169   -2.0426   -1.7790 H   0  0  0  0  0  0
   -2.3415   -3.5748   -1.7012 H   0  0  0  0  0  0
   -3.7420   -1.6503    1.8383 H   0  0  0  0  0  0
   -1.8154   -0.1200    1.7748 H   0  0  0  0  0  0
   -3.6753   -4.8593    2.1114 H   0  0  0  0  0  0
   -4.7538   -5.9454    1.2028 H   0  0  0  0  0  0
   -3.0911   -5.6622    0.6341 H   0  0  0  0  0  0
   -0.1861    3.8610    0.5958 H   0  0  0  0  0  0
   -4.3890    4.2135   -0.1044 H   0  0  0  0  0  0
   -4.4828    1.8517   -0.7802 H   0  0  0  0  0  0
   -2.4395    0.4845   -0.7841 H   0  0  0  0  0  0
   -0.3963    6.4970    0.3787 H   0  0  0  0  0  0
   -1.2248    6.8933    1.9034 H   0  0  0  0  0  0
   -0.4236    5.3157    1.7099 H   0  0  0  0  0  0
   -4.2690    5.7582    0.2222 H   0  0  0  0  0  0
   -3.6545    6.8229    1.5094 H   0  0  0  0  0  0
   -3.2423    7.1524   -0.1905 H   0  0  0  0  0  0
  1  2  1  0  0  0
  1  5  2  0  0  0
  1 20  1  0  0  0
  2  3  1  0  0  0
  2 10  1  0  0  0
  3  4  2  0  0  0
  3 29  1  0  0  0
  4  5  1  0  0  0
  4  6  1  0  0  0
  6  7  1  0  0  0
  6  8  1  0  0  0
  6  9  1  0  0  0
 10 11  1  0  0  0
 10 15  2  0  0  0
 11 12  2  0  0  0
 11 30  1  0  0  0
 12 13  1  0  0  0
 12 31  1  0  0  0
 13 14  2  0  0  0
 13 16  1  0  0  0
 14 15  1  0  0  0
 14 32  1  0  0  0
 15 33  1  0  0  0
 16 17  2  0  0  0
 16 18  2  0  0  0
 16 19  1  0  0  0
 19 34  1  0  0  0
 19 35  1  0  0  0
 19 36  1  0  0  0
 20 21  1  0  0  0
 20 25  2  0  0  0
 21 22  2  0  0  0
 21 37  1  0  0  0
 22 23  1  0  0  0
 22 26  1  0  0  0
 23 24  2  0  0  0
 23 38  1  0  0  0
 24 25  1  0  0  0
 24 39  1  0  0  0
 25 40  1  0  0  0
 26 27  1  0  0  0
 26 28  1  0  0  0
 27 41  1  0  0  0
 27 42  1  0  0  0
 27 43  1  0  0  0
 28 44  1  0  0  0
 28 45  1  0  0  0
 28 46  1  0  0  0
M  END
>  <Activity>
5.49485

>  <set>
1

>  <Min_dist>
999.9

>  <Avg_dist>
999.9

$$$$
3-31
 Wcorina  11170919303D 1   1.00000     0.00000              
CORINA evaluation license 3.46 0067  05.08.2008
 43 45  0  0  0  0  0  0  0  0999 V2000
   -0.0328    1.3383   -0.0221 C   0  0  0  0  0  0
    0.0201   -0.0271    0.0025 N   0  0  0  0  0  0
    1.3457   -0.3752    0.0194 C   0  0  0  0  0  0
    2.0552    0.7716    0.0048 C   0  0  0  0  0  0
    1.1985    1.7991   -0.0203 N   0  0  0  0  0  0
    3.5584    0.8780    0.0158 C   0  0  0  0  0  0
    4.0349    0.8871   -1.2996 F   0  0  0  0  0  0
    3.9375    2.0620    0.6573 F   0  0  0  0  0  0
    4.0984   -0.2165    0.6998 F   0  0  0  0  0  0
   -1.0729   -0.9042    0.0097 C   0  0  0  0  0  0
   -1.1937   -1.8731   -0.9774 C   0  0  0  0  0  0
   -2.2718   -2.7364   -0.9675 C   0  0  0  0  0  0
   -3.2302   -2.6365    0.0243 C   0  0  0  0  0  0
   -3.1126   -1.6726    1.0087 C   0  0  0  0  0  0
   -2.0341   -0.8098    1.0071 C   0  0  0  0  0  0
   -4.6044   -3.7393    0.0333 S   0  0  0  0  0  0
   -5.6253   -3.0216    0.7129 O   0  0  0  0  0  0
   -4.7576   -4.1194   -1.3273 O   0  0  0  0  0  0
   -4.0467   -5.1492    1.0291 C   0  0  0  0  0  0
   -1.2639    2.1570   -0.0520 C   0  0  0  0  0  0
   -1.2241    3.4948    0.3398 C   0  0  0  0  0  0
   -2.3823    4.2561    0.3091 C   0  0  0  0  0  0
   -3.5783    3.6851   -0.1113 C   0  0  0  0  0  0
   -3.6174    2.3594   -0.4995 C   0  0  0  0  0  0
   -2.4683    1.5948   -0.4779 C   0  0  0  0  0  0
   -2.3479    5.5965    0.7010 N   0  0  0  0  0  0
   -3.5719    6.4008    0.6685 C   0  0  0  0  0  0
    1.7462   -1.3780    0.0404 H   0  0  0  0  0  0
   -0.4457   -1.9513   -1.7525 H   0  0  0  0  0  0
   -2.3665   -3.4900   -1.7352 H   0  0  0  0  0  0
   -3.8629   -1.5967    1.7818 H   0  0  0  0  0  0
   -1.9404   -0.0600    1.7788 H   0  0  0  0  0  0
   -3.7926   -4.8075    2.0325 H   0  0  0  0  0  0
   -4.8441   -5.8900    1.0886 H   0  0  0  0  0  0
   -3.1683   -5.5974    0.5646 H   0  0  0  0  0  0
   -0.2941    3.9363    0.6664 H   0  0  0  0  0  0
   -4.4797    4.2795   -0.1343 H   0  0  0  0  0  0
   -4.5493    1.9212   -0.8252 H   0  0  0  0  0  0
   -2.5021    0.5605   -0.7867 H   0  0  0  0  0  0
   -1.5136    5.9947    0.9946 H   0  0  0  0  0  0
   -3.3505    7.4132    1.0065 H   0  0  0  0  0  0
   -3.9578    6.4342   -0.3503 H   0  0  0  0  0  0
   -4.3181    5.9536    1.3252 H   0  0  0  0  0  0
  1  2  1  0  0  0
  1  5  2  0  0  0
  1 20  1  0  0  0
  2  3  1  0  0  0
  2 10  1  0  0  0
  3  4  2  0  0  0
  3 28  1  0  0  0
  4  5  1  0  0  0
  4  6  1  0  0  0
  6  7  1  0  0  0
  6  8  1  0  0  0
  6  9  1  0  0  0
 10 11  1  0  0  0
 10 15  2  0  0  0
 11 12  2  0  0  0
 11 29  1  0  0  0
 12 13  1  0  0  0
 12 30  1  0  0  0
 13 14  2  0  0  0
 13 16  1  0  0  0
 14 15  1  0  0  0
 14 31  1  0  0  0
 15 32  1  0  0  0
 16 17  2  0  0  0
 16 18  2  0  0  0
 16 19  1  0  0  0
 19 33  1  0  0  0
 19 34  1  0  0  0
 19 35  1  0  0  0
 20 21  1  0  0  0
 20 25  2  0  0  0
 21 22  2  0  0  0
 21 36  1  0  0  0
 22 23  1  0  0  0
 22 26  1  0  0  0
 23 24  2  0  0  0
 23 37  1  0  0  0
 24 25  1  0  0  0
 24 38  1  0  0  0
 25 39  1  0  0  0
 26 27  1  0  0  0
 26 40  1  0  0  0
 27 41  1  0  0  0
 27 42  1  0  0  0
 27 43  1  0  0  0
M  END
>  <Activity>
6.03621

>  <set>
1

>  <Min_dist>
999.9

>  <Avg_dist>
999.9

$$$$
3-32
 Wcorina  11170919303D 1   1.00000     0.00000              
CORINA evaluation license 3.46 0067  05.08.2008
 40 42  0  0  0  0  0  0  0  0999 V2000
   -0.0328    1.3383   -0.0221 C   0  0  0  0  0  0
    0.0201   -0.0271    0.0025 N   0  0  0  0  0  0
    1.3457   -0.3752    0.0194 C   0  0  0  0  0  0
    2.0552    0.7716    0.0048 C   0  0  0  0  0  0
    1.1985    1.7991   -0.0203 N   0  0  0  0  0  0
    3.5584    0.8780    0.0158 C   0  0  0  0  0  0
    4.0349    0.8871   -1.2996 F   0  0  0  0  0  0
    3.9375    2.0620    0.6573 F   0  0  0  0  0  0
    4.0984   -0.2165    0.6998 F   0  0  0  0  0  0
   -1.0729   -0.9042    0.0097 C   0  0  0  0  0  0
   -1.1937   -1.8731   -0.9774 C   0  0  0  0  0  0
   -2.2718   -2.7364   -0.9675 C   0  0  0  0  0  0
   -3.2302   -2.6365    0.0243 C   0  0  0  0  0  0
   -3.1126   -1.6726    1.0087 C   0  0  0  0  0  0
   -2.0341   -0.8098    1.0071 C   0  0  0  0  0  0
   -4.6044   -3.7393    0.0333 S   0  0  0  0  0  0
   -5.6253   -3.0216    0.7129 O   0  0  0  0  0  0
   -4.7576   -4.1194   -1.3273 O   0  0  0  0  0  0
   -4.0467   -5.1492    1.0291 C   0  0  0  0  0  0
   -1.2639    2.1570   -0.0520 C   0  0  0  0  0  0
   -1.2241    3.4948    0.3398 C   0  0  0  0  0  0
   -2.3823    4.2561    0.3091 C   0  0  0  0  0  0
   -3.5783    3.6851   -0.1113 C   0  0  0  0  0  0
   -3.6174    2.3594   -0.4995 C   0  0  0  0  0  0
   -2.4683    1.5948   -0.4779 C   0  0  0  0  0  0
   -2.3479    5.5965    0.7010 N   0  0  0  0  0  0
    1.7462   -1.3780    0.0404 H   0  0  0  0  0  0
   -0.4457   -1.9513   -1.7525 H   0  0  0  0  0  0
   -2.3665   -3.4900   -1.7352 H   0  0  0  0  0  0
   -3.8629   -1.5967    1.7818 H   0  0  0  0  0  0
   -1.9404   -0.0600    1.7788 H   0  0  0  0  0  0
   -3.7926   -4.8075    2.0325 H   0  0  0  0  0  0
   -4.8441   -5.8900    1.0886 H   0  0  0  0  0  0
   -3.1683   -5.5974    0.5646 H   0  0  0  0  0  0
   -0.2941    3.9363    0.6664 H   0  0  0  0  0  0
   -4.4797    4.2795   -0.1343 H   0  0  0  0  0  0
   -4.5493    1.9212   -0.8252 H   0  0  0  0  0  0
   -2.5021    0.5605   -0.7867 H   0  0  0  0  0  0
   -1.5136    5.9947    0.9946 H   0  0  0  0  0  0
   -3.1583    6.1291    0.6795 H   0  0  0  0  0  0
  1  2  1  0  0  0
  1  5  2  0  0  0
  1 20  1  0  0  0
  2  3  1  0  0  0
  2 10  1  0  0  0
  3  4  2  0  0  0
  3 27  1  0  0  0
  4  5  1  0  0  0
  4  6  1  0  0  0
  6  7  1  0  0  0
  6  8  1  0  0  0
  6  9  1  0  0  0
 10 11  1  0  0  0
 10 15  2  0  0  0
 11 12  2  0  0  0
 11 28  1  0  0  0
 12 13  1  0  0  0
 12 29  1  0  0  0
 13 14  2  0  0  0
 13 16  1  0  0  0
 14 15  1  0  0  0
 14 30  1  0  0  0
 15 31  1  0  0  0
 16 17  2  0  0  0
 16 18  2  0  0  0
 16 19  1  0  0  0
 19 32  1  0  0  0
 19 33  1  0  0  0
 19 34  1  0  0  0
 20 21  1  0  0  0
 20 25  2  0  0  0
 21 22  2  0  0  0
 21 35  1  0  0  0
 22 23  1  0  0  0
 22 26  1  0  0  0
 23 24  2  0  0  0
 23 36  1  0  0  0
 24 25  1  0  0  0
 24 37  1  0  0  0
 25 38  1  0  0  0
 26 39  1  0  0  0
 26 40  1  0  0  0
M  END
>  <Activity>
5.22988

>  <set>
1

>  <Min_dist>
999.9

>  <Avg_dist>
999.9

$$$$
3-38
 Wcorina  11170919303D 1   1.00000     0.00000              
CORINA evaluation license 3.46 0067  05.08.2008
 38 40  0  0  0  0  0  0  0  0999 V2000
    0.0099    1.3985   -0.0076 C   0  0  0  0  0  0
   -0.0240    0.0325   -0.0350 N   0  0  0  0  0  0
    1.2770   -0.3997   -0.0175 C   0  0  0  0  0  0
    2.0576    0.6993    0.0196 C   0  0  0  0  0  0
    1.2678    1.7795    0.0249 N   0  0  0  0  0  0
    3.5643    0.7092    0.0498 C   0  0  0  0  0  0
    4.0568    0.7381   -1.2593 F   0  0  0  0  0  0
    4.0094    1.8415    0.7405 F   0  0  0  0  0  0
    4.0253   -0.4426    0.6962 F   0  0  0  0  0  0
   -1.1701   -0.7729   -0.0731 C   0  0  0  0  0  0
   -1.3300   -1.7076   -1.0873 C   0  0  0  0  0  0
   -2.4605   -2.5003   -1.1220 C   0  0  0  0  0  0
   -3.4326   -2.3638   -0.1480 C   0  0  0  0  0  0
   -3.2762   -1.4337    0.8633 C   0  0  0  0  0  0
   -2.1454   -0.6418    0.9063 C   0  0  0  0  0  0
   -4.8737   -3.3765   -0.1960 S   0  0  0  0  0  0
   -5.8620   -2.6119    0.4807 O   0  0  0  0  0  0
   -5.0203   -3.7125   -1.5689 O   0  0  0  0  0  0
   -4.4288   -4.8431    0.7744 C   0  0  0  0  0  0
   -1.1662    2.2943   -0.0191 C   0  0  0  0  0  0
   -1.2557    3.3464    0.8954 C   0  0  0  0  0  0
   -2.3572    4.1790    0.8788 C   0  0  0  0  0  0
   -3.3702    3.9721   -0.0404 C   0  0  0  0  0  0
   -3.2873    2.9314   -0.9482 C   0  0  0  0  0  0
   -2.1892    2.0960   -0.9470 C   0  0  0  0  0  0
    0.0143    3.6063    2.0500 Cl  0  0  0  0  0  0
    1.6131   -1.4260   -0.0305 H   0  0  0  0  0  0
   -0.5713   -1.8145   -1.8485 H   0  0  0  0  0  0
   -2.5857   -3.2273   -1.9108 H   0  0  0  0  0  0
   -4.0372   -1.3291    1.6224 H   0  0  0  0  0  0
   -2.0217    0.0813    1.6989 H   0  0  0  0  0  0
   -4.1760   -4.5430    1.7913 H   0  0  0  0  0  0
   -5.2725   -5.5327    0.7982 H   0  0  0  0  0  0
   -3.5704   -5.3349    0.3167 H   0  0  0  0  0  0
   -2.4282    4.9930    1.5850 H   0  0  0  0  0  0
   -4.2298    4.6258   -0.0491 H   0  0  0  0  0  0
   -4.0820    2.7755   -1.6628 H   0  0  0  0  0  0
   -2.1239    1.2870   -1.6596 H   0  0  0  0  0  0
  1  2  1  0  0  0
  1  5  2  0  0  0
  1 20  1  0  0  0
  2  3  1  0  0  0
  2 10  1  0  0  0
  3  4  2  0  0  0
  3 27  1  0  0  0
  4  5  1  0  0  0
  4  6  1  0  0  0
  6  7  1  0  0  0
  6  8  1  0  0  0
  6  9  1  0  0  0
 10 11  1  0  0  0
 10 15  2  0  0  0
 11 12  2  0  0  0
 11 28  1  0  0  0
 12 13  1  0  0  0
 12 29  1  0  0  0
 13 14  2  0  0  0
 13 16  1  0  0  0
 14 15  1  0  0  0
 14 30  1  0  0  0
 15 31  1  0  0  0
 16 17  2  0  0  0
 16 18  2  0  0  0
 16 19  1  0  0  0
 19 32  1  0  0  0
 19 33  1  0  0  0
 19 34  1  0  0  0
 20 21  1  0  0  0
 20 25  2  0  0  0
 21 22  2  0  0  0
 21 26  1  0  0  0
 22 23  1  0  0  0
 22 35  1  0  0  0
 23 24  2  0  0  0
 23 36  1  0  0  0
 24 25  1  0  0  0
 24 37  1  0  0  0
 25 38  1  0  0  0
M  END
>  <Activity>
6.04576

>  <set>
1

>  <Min_dist>
999.9

>  <Avg_dist>
999.9

$$$$
3-40
 Wcorina  11170919303D 1   1.00000     0.00000              
CORINA evaluation license 3.46 0067  05.08.2008
 41 43  0  0  0  0  0  0  0  0999 V2000
    0.0187    1.4099   -0.0085 C   0  0  0  0  0  0
   -0.0323    0.0444   -0.0323 N   0  0  0  0  0  0
    1.2629   -0.4041   -0.0150 C   0  0  0  0  0  0
    2.0574    0.6852    0.0185 C   0  0  0  0  0  0
    1.2813    1.7752    0.0219 N   0  0  0  0  0  0
    3.5640    0.6763    0.0476 C   0  0  0  0  0  0
    4.0559    0.6953   -1.2619 F   0  0  0  0  0  0
    4.0239    1.8047    0.7350 F   0  0  0  0  0  0
    4.0110   -0.4795    0.6969 F   0  0  0  0  0  0
   -1.1886   -0.7466   -0.0673 C   0  0  0  0  0  0
   -1.3613   -1.6817   -1.0789 C   0  0  0  0  0  0
   -2.5020   -2.4599   -1.1108 C   0  0  0  0  0  0
   -3.4717   -2.3079   -0.1368 C   0  0  0  0  0  0
   -3.3026   -1.3774    0.8720 C   0  0  0  0  0  0
   -2.1612   -0.6006    0.9127 C   0  0  0  0  0  0
   -4.9260   -3.3016   -0.1815 S   0  0  0  0  0  0
   -5.9039   -2.5222    0.4936 O   0  0  0  0  0  0
   -5.0777   -3.6393   -1.5534 O   0  0  0  0  0  0
   -4.5001   -4.7714    0.7926 C   0  0  0  0  0  0
   -1.1463    2.3205   -0.0210 C   0  0  0  0  0  0
   -1.2228    3.3733    0.8921 C   0  0  0  0  0  0
   -2.3123    4.2192    0.8751 C   0  0  0  0  0  0
   -3.3282    4.0254   -0.0442 C   0  0  0  0  0  0
   -3.2587    2.9836   -0.9516 C   0  0  0  0  0  0
   -2.1711    2.1343   -0.9496 C   0  0  0  0  0  0
   -0.1178    3.5852    1.8946 C   0  0  0  0  0  0
    1.5859   -1.4346   -0.0258 H   0  0  0  0  0  0
   -0.6046   -1.8004   -1.8403 H   0  0  0  0  0  0
   -2.6369   -3.1875   -1.8974 H   0  0  0  0  0  0
   -4.0618   -1.2607    1.6312 H   0  0  0  0  0  0
   -2.0274    0.1226    1.7035 H   0  0  0  0  0  0
   -4.2429   -4.4720    1.8086 H   0  0  0  0  0  0
   -5.3529   -5.4498    0.8186 H   0  0  0  0  0  0
   -3.6485   -5.2757    0.3358 H   0  0  0  0  0  0
   -2.3727    5.0342    1.5811 H   0  0  0  0  0  0
   -4.1792    4.6903   -0.0532 H   0  0  0  0  0  0
   -4.0550    2.8375   -1.6664 H   0  0  0  0  0  0
   -2.1155    1.3245   -1.6619 H   0  0  0  0  0  0
    0.6353    4.2493    1.4704 H   0  0  0  0  0  0
   -0.5290    4.0331    2.7993 H   0  0  0  0  0  0
    0.3395    2.6266    2.1394 H   0  0  0  0  0  0
  1  2  1  0  0  0
  1  5  2  0  0  0
  1 20  1  0  0  0
  2  3  1  0  0  0
  2 10  1  0  0  0
  3  4  2  0  0  0
  3 27  1  0  0  0
  4  5  1  0  0  0
  4  6  1  0  0  0
  6  7  1  0  0  0
  6  8  1  0  0  0
  6  9  1  0  0  0
 10 11  1  0  0  0
 10 15  2  0  0  0
 11 12  2  0  0  0
 11 28  1  0  0  0
 12 13  1  0  0  0
 12 29  1  0  0  0
 13 14  2  0  0  0
 13 16  1  0  0  0
 14 15  1  0  0  0
 14 30  1  0  0  0
 15 31  1  0  0  0
 16 17  2  0  0  0
 16 18  2  0  0  0
 16 19  1  0  0  0
 19 32  1  0  0  0
 19 33  1  0  0  0
 19 34  1  0  0  0
 20 21  1  0  0  0
 20 25  2  0  0  0
 21 22  2  0  0  0
 21 26  1  0  0  0
 22 23  1  0  0  0
 22 35  1  0  0  0
 23 24  2  0  0  0
 23 36  1  0  0  0
 24 25  1  0  0  0
 24 37  1  0  0  0
 25 38  1  0  0  0
 26 39  1  0  0  0
 26 40  1  0  0  0
 26 41  1  0  0  0
M  END
>  <Activity>
6.09691

>  <set>
1

>  <Min_dist>
999.9

>  <Avg_dist>
999.9

$$$$
3-42
 Wcorina  11170919303D 1   1.00000     0.00000              
CORINA evaluation license 3.46 0067  05.08.2008
 37 39  0  0  0  0  0  0  0  0999 V2000
   -0.0148    1.3650   -0.0053 C   0  0  0  0  0  0
    0.0009   -0.0011   -0.0423 N   0  0  0  0  0  0
    1.3170   -0.3862   -0.0242 C   0  0  0  0  0  0
    2.0570    0.7399    0.0226 C   0  0  0  0  0  0
    1.2286    1.7910    0.0333 N   0  0  0  0  0  0
    3.5622    0.8042    0.0570 C   0  0  0  0  0  0
    4.0566    0.8601   -1.2505 F   0  0  0  0  0  0
    3.9644    1.9469    0.7568 F   0  0  0  0  0  0
    4.0631   -0.3348    0.6967 F   0  0  0  0  0  0
   -1.1152   -0.8472   -0.0892 C   0  0  0  0  0  0
   -1.2387   -1.7799   -1.1103 C   0  0  0  0  0  0
   -2.3399   -2.6124   -1.1538 C   0  0  0  0  0  0
   -3.3192   -2.5173   -0.1821 C   0  0  0  0  0  0
   -3.1992   -1.5891    0.8358 C   0  0  0  0  0  0
   -2.0971   -0.7584    0.8885 C   0  0  0  0  0  0
   -4.7228   -3.5807   -0.2415 S   0  0  0  0  0  0
   -5.7554   -2.9228    0.4797 O   0  0  0  0  0  0
   -4.8595   -3.9896   -1.5955 O   0  0  0  0  0  0
   -4.3435   -4.9419    0.6220 N   0  0  0  0  0  0
   -1.2223    2.2176   -0.0138 C   0  0  0  0  0  0
   -1.3485    3.2656    0.9027 C   0  0  0  0  0  0
   -2.4804    4.0584    0.8880 C   0  0  0  0  0  0
   -3.4857    3.8157   -0.0304 C   0  0  0  0  0  0
   -3.3661    2.7795   -0.9394 C   0  0  0  0  0  0
   -2.2389    1.9837   -0.9403 C   0  0  0  0  0  0
   -0.3671    3.5024    1.8005 F   0  0  0  0  0  0
    1.6900   -1.3996   -0.0433 H   0  0  0  0  0  0
   -0.4746   -1.8541   -1.8699 H   0  0  0  0  0  0
   -2.4365   -3.3381   -1.9478 H   0  0  0  0  0  0
   -3.9660   -1.5167    1.5929 H   0  0  0  0  0  0
   -2.0016   -0.0370    1.6865 H   0  0  0  0  0  0
   -3.4721   -5.0238    1.0403 H   0  0  0  0  0  0
   -4.9926   -5.6573    0.7096 H   0  0  0  0  0  0
   -2.5802    4.8686    1.5950 H   0  0  0  0  0  0
   -4.3685    4.4378   -0.0378 H   0  0  0  0  0  0
   -4.1554    2.5958   -1.6533 H   0  0  0  0  0  0
   -2.1459    1.1783   -1.6538 H   0  0  0  0  0  0
  1  2  1  0  0  0
  1  5  2  0  0  0
  1 20  1  0  0  0
  2  3  1  0  0  0
  2 10  1  0  0  0
  3  4  2  0  0  0
  3 27  1  0  0  0
  4  5  1  0  0  0
  4  6  1  0  0  0
  6  7  1  0  0  0
  6  8  1  0  0  0
  6  9  1  0  0  0
 10 11  1  0  0  0
 10 15  2  0  0  0
 11 12  2  0  0  0
 11 28  1  0  0  0
 12 13  1  0  0  0
 12 29  1  0  0  0
 13 14  2  0  0  0
 13 16  1  0  0  0
 14 15  1  0  0  0
 14 30  1  0  0  0
 15 31  1  0  0  0
 16 17  2  0  0  0
 16 18  2  0  0  0
 16 19  1  0  0  0
 19 32  1  0  0  0
 19 33  1  0  0  0
 20 21  1  0  0  0
 20 25  2  0  0  0
 21 22  2  0  0  0
 21 26  1  0  0  0
 22 23  1  0  0  0
 22 34  1  0  0  0
 23 24  2  0  0  0
 23 35  1  0  0  0
 24 25  1  0  0  0
 24 36  1  0  0  0
 25 37  1  0  0  0
M  END
>  <Activity>
7

>  <set>
1

>  <Min_dist>
999.9

>  <Avg_dist>
999.9

$$$$
3-43
 Wcorina  11170919303D 1   1.00000     0.00000              
CORINA evaluation license 3.46 0067  05.08.2008
 40 42  0  0  0  0  0  0  0  0999 V2000
    0.0187    1.4099   -0.0085 C   0  0  0  0  0  0
   -0.0323    0.0444   -0.0323 N   0  0  0  0  0  0
    1.2629   -0.4041   -0.0150 C   0  0  0  0  0  0
    2.0574    0.6852    0.0185 C   0  0  0  0  0  0
    1.2813    1.7752    0.0219 N   0  0  0  0  0  0
    3.5640    0.6763    0.0476 C   0  0  0  0  0  0
    4.0559    0.6953   -1.2619 F   0  0  0  0  0  0
    4.0239    1.8047    0.7350 F   0  0  0  0  0  0
    4.0110   -0.4795    0.6969 F   0  0  0  0  0  0
   -1.1886   -0.7466   -0.0673 C   0  0  0  0  0  0
   -1.3613   -1.6817   -1.0789 C   0  0  0  0  0  0
   -2.5020   -2.4599   -1.1108 C   0  0  0  0  0  0
   -3.4717   -2.3079   -0.1368 C   0  0  0  0  0  0
   -3.3026   -1.3774    0.8720 C   0  0  0  0  0  0
   -2.1612   -0.6006    0.9127 C   0  0  0  0  0  0
   -4.9260   -3.3016   -0.1815 S   0  0  0  0  0  0
   -5.9224   -2.5872    0.5370 O   0  0  0  0  0  0
   -5.0877   -3.7158   -1.5311 O   0  0  0  0  0  0
   -4.6107   -4.6717    0.6935 N   0  0  0  0  0  0
   -1.1463    2.3205   -0.0210 C   0  0  0  0  0  0
   -1.2228    3.3733    0.8921 C   0  0  0  0  0  0
   -2.3123    4.2192    0.8751 C   0  0  0  0  0  0
   -3.3282    4.0254   -0.0442 C   0  0  0  0  0  0
   -3.2587    2.9836   -0.9516 C   0  0  0  0  0  0
   -2.1711    2.1343   -0.9496 C   0  0  0  0  0  0
   -0.1178    3.5852    1.8946 C   0  0  0  0  0  0
    1.5859   -1.4346   -0.0258 H   0  0  0  0  0  0
   -0.6046   -1.8004   -1.8403 H   0  0  0  0  0  0
   -2.6369   -3.1875   -1.8974 H   0  0  0  0  0  0
   -4.0618   -1.2607    1.6312 H   0  0  0  0  0  0
   -2.0274    0.1226    1.7035 H   0  0  0  0  0  0
   -5.3302   -5.1264    1.1589 H   0  0  0  0  0  0
   -3.7064   -5.0197    0.7407 H   0  0  0  0  0  0
   -2.3727    5.0342    1.5811 H   0  0  0  0  0  0
   -4.1792    4.6903   -0.0532 H   0  0  0  0  0  0
   -4.0550    2.8375   -1.6664 H   0  0  0  0  0  0
   -2.1155    1.3245   -1.6619 H   0  0  0  0  0  0
    0.6353    4.2493    1.4704 H   0  0  0  0  0  0
   -0.5290    4.0331    2.7993 H   0  0  0  0  0  0
    0.3395    2.6266    2.1394 H   0  0  0  0  0  0
  1  2  1  0  0  0
  1  5  2  0  0  0
  1 20  1  0  0  0
  2  3  1  0  0  0
  2 10  1  0  0  0
  3  4  2  0  0  0
  3 27  1  0  0  0
  4  5  1  0  0  0
  4  6  1  0  0  0
  6  7  1  0  0  0
  6  8  1  0  0  0
  6  9  1  0  0  0
 10 11  1  0  0  0
 10 15  2  0  0  0
 11 12  2  0  0  0
 11 28  1  0  0  0
 12 13  1  0  0  0
 12 29  1  0  0  0
 13 14  2  0  0  0
 13 16  1  0  0  0
 14 15  1  0  0  0
 14 30  1  0  0  0
 15 31  1  0  0  0
 16 17  2  0  0  0
 16 18  2  0  0  0
 16 19  1  0  0  0
 19 32  1  0  0  0
 19 33  1  0  0  0
 20 21  1  0  0  0
 20 25  2  0  0  0
 21 22  2  0  0  0
 21 26  1  0  0  0
 22 23  1  0  0  0
 22 34  1  0  0  0
 23 24  2  0  0  0
 23 35  1  0  0  0
 24 25  1  0  0  0
 24 36  1  0  0  0
 25 37  1  0  0  0
 26 38  1  0  0  0
 26 39  1  0  0  0
 26 40  1  0  0  0
M  END
>  <Activity>
6.69897

>  <set>
1

>  <Min_dist>
999.9

>  <Avg_dist>
999.9

$$$$
3-44
 Wcorina  11170919303D 1   1.00000     0.00000              
CORINA evaluation license 3.46 0067  05.08.2008
 42 44  0  0  0  0  0  0  0  0999 V2000
   -0.0340    1.3368   -0.0226 C   0  0  0  0  0  0
    0.0213   -0.0287    0.0029 N   0  0  0  0  0  0
    1.3486   -0.3745    0.0202 C   0  0  0  0  0  0
    2.0557    0.7732    0.0048 C   0  0  0  0  0  0
    1.1969    1.7996   -0.0211 N   0  0  0  0  0  0
    3.5587    0.8822    0.0151 C   0  0  0  0  0  0
    4.0346    0.8917   -1.3004 F   0  0  0  0  0  0
    3.9360    2.0671    0.6561 F   0  0  0  0  0  0
    4.1009   -0.2111    0.6993 F   0  0  0  0  0  0
   -1.0700   -0.9078    0.0102 C   0  0  0  0  0  0
   -1.1888   -1.8772   -0.9766 C   0  0  0  0  0  0
   -2.2656   -2.7422   -0.9668 C   0  0  0  0  0  0
   -3.2249   -2.6431    0.0241 C   0  0  0  0  0  0
   -3.1095   -1.6783    1.0080 C   0  0  0  0  0  0
   -2.0315   -0.8148    1.0074 C   0  0  0  0  0  0
   -4.5973   -3.7480    0.0329 S   0  0  0  0  0  0
   -5.6199   -3.0314    0.7112 O   0  0  0  0  0  0
   -4.7490   -4.1293   -1.3276 O   0  0  0  0  0  0
   -4.0383   -5.1564    1.0301 C   0  0  0  0  0  0
   -1.2658    2.1530   -0.0532 C   0  0  0  0  0  0
   -1.2277    3.4927    0.3388 C   0  0  0  0  0  0
   -2.3800    4.2510    0.3088 C   0  0  0  0  0  0
   -3.5777    3.6816   -0.1110 C   0  0  0  0  0  0
   -3.6179    2.3503   -0.5005 C   0  0  0  0  0  0
   -2.4688    1.5882   -0.4794 C   0  0  0  0  0  0
   -4.7112    4.4307   -0.1392 O   0  0  0  0  0  0
   -5.9061    3.7830   -0.5807 C   0  0  0  0  0  0
   -2.3452    5.5473    0.6877 F   0  0  0  0  0  0
    1.7510   -1.3765    0.0422 H   0  0  0  0  0  0
   -0.4403   -1.9547   -1.7513 H   0  0  0  0  0  0
   -2.3586   -3.4965   -1.7342 H   0  0  0  0  0  0
   -3.8607   -1.6029    1.7803 H   0  0  0  0  0  0
   -1.9394   -0.0646    1.7788 H   0  0  0  0  0  0
   -3.7854   -4.8136    2.0334 H   0  0  0  0  0  0
   -4.8345   -5.8984    1.0895 H   0  0  0  0  0  0
   -3.1589   -5.6035    0.5665 H   0  0  0  0  0  0
   -0.2978    3.9345    0.6654 H   0  0  0  0  0  0
   -4.5499    1.9115   -0.8251 H   0  0  0  0  0  0
   -2.5008    0.5535   -0.7875 H   0  0  0  0  0  0
   -6.1272    2.9417    0.0761 H   0  0  0  0  0  0
   -6.7341    4.4914   -0.5551 H   0  0  0  0  0  0
   -5.7682    3.4219   -1.5998 H   0  0  0  0  0  0
  1  2  1  0  0  0
  1  5  2  0  0  0
  1 20  1  0  0  0
  2  3  1  0  0  0
  2 10  1  0  0  0
  3  4  2  0  0  0
  3 29  1  0  0  0
  4  5  1  0  0  0
  4  6  1  0  0  0
  6  7  1  0  0  0
  6  8  1  0  0  0
  6  9  1  0  0  0
 10 11  1  0  0  0
 10 15  2  0  0  0
 11 12  2  0  0  0
 11 30  1  0  0  0
 12 13  1  0  0  0
 12 31  1  0  0  0
 13 14  2  0  0  0
 13 16  1  0  0  0
 14 15  1  0  0  0
 14 32  1  0  0  0
 15 33  1  0  0  0
 16 17  2  0  0  0
 16 18  2  0  0  0
 16 19  1  0  0  0
 19 34  1  0  0  0
 19 35  1  0  0  0
 19 36  1  0  0  0
 20 21  1  0  0  0
 20 25  2  0  0  0
 21 22  2  0  0  0
 21 37  1  0  0  0
 22 23  1  0  0  0
 22 28  1  0  0  0
 23 24  2  0  0  0
 23 26  1  0  0  0
 24 25  1  0  0  0
 24 38  1  0  0  0
 25 39  1  0  0  0
 26 27  1  0  0  0
 27 40  1  0  0  0
 27 41  1  0  0  0
 27 42  1  0  0  0
M  END
>  <Activity>
6.82391

>  <set>
1

>  <Min_dist>
999.9

>  <Avg_dist>
999.9

$$$$
3-46
 Wcorina  11170919303D 1   1.00000     0.00000              
CORINA evaluation license 3.46 0067  05.08.2008
 42 44  0  0  0  0  0  0  0  0999 V2000
   -0.0391    1.3292   -0.0220 C   0  0  0  0  0  0
    0.0273   -0.0360    0.0052 N   0  0  0  0  0  0
    1.3577   -0.3710    0.0208 C   0  0  0  0  0  0
    2.0553    0.7823    0.0030 C   0  0  0  0  0  0
    1.1882    1.8019   -0.0229 N   0  0  0  0  0  0
    3.5574    0.9034    0.0117 C   0  0  0  0  0  0
    4.0320    0.9146   -1.3043 F   0  0  0  0  0  0
    3.9258    2.0923    0.6504 F   0  0  0  0  0  0
    4.1090   -0.1844    0.6970 F   0  0  0  0  0  0
   -1.0568   -0.9239    0.0159 C   0  0  0  0  0  0
   -1.1695   -1.8960   -0.9690 C   0  0  0  0  0  0
   -2.2389   -2.7700   -0.9555 C   0  0  0  0  0  0
   -3.1967   -2.6776    0.0375 C   0  0  0  0  0  0
   -3.0873   -1.7104    1.0197 C   0  0  0  0  0  0
   -2.0174   -0.8369    1.0146 C   0  0  0  0  0  0
   -4.5598   -3.7940    0.0509 S   0  0  0  0  0  0
   -5.5868   -3.0851    0.7306 O   0  0  0  0  0  0
   -4.7113   -4.1785   -1.3087 O   0  0  0  0  0  0
   -3.9866   -5.1962    1.0489 C   0  0  0  0  0  0
   -1.2771    2.1352   -0.0517 C   0  0  0  0  0  0
   -2.4777    1.5583   -0.4729 C   0  0  0  0  0  0
   -3.6307    2.3126   -0.4996 C   0  0  0  0  0  0
   -3.5992    3.6484   -0.1072 C   0  0  0  0  0  0
   -2.4049    4.2245    0.3125 C   0  0  0  0  0  0
   -1.2503    3.4732    0.3466 C   0  0  0  0  0  0
   -5.0749    4.6105   -0.1429 S   0  0  0  0  0  0
   -4.5179    6.2339    0.4443 C   0  0  0  0  0  0
   -5.1232    1.5973   -1.0234 Cl  0  0  0  0  0  0
    1.7683   -1.3697    0.0432 H   0  0  0  0  0  0
   -0.4219   -1.9685   -1.7450 H   0  0  0  0  0  0
   -2.3272   -3.5262   -1.7216 H   0  0  0  0  0  0
   -3.8371   -1.6405    1.7938 H   0  0  0  0  0  0
   -1.9301   -0.0846    1.7846 H   0  0  0  0  0  0
   -3.7344   -4.8498    2.0511 H   0  0  0  0  0  0
   -4.7764   -5.9448    1.1112 H   0  0  0  0  0  0
   -3.1045   -5.6366    0.5840 H   0  0  0  0  0  0
   -2.5021    0.5225   -0.7777 H   0  0  0  0  0  0
   -2.3833    5.2606    0.6163 H   0  0  0  0  0  0
   -0.3243    3.9202    0.6769 H   0  0  0  0  0  0
   -3.7502    6.6193   -0.2267 H   0  0  0  0  0  0
   -5.3625    6.9227    0.4638 H   0  0  0  0  0  0
   -4.1062    6.1354    1.4488 H   0  0  0  0  0  0
  1  2  1  0  0  0
  1  5  2  0  0  0
  1 20  1  0  0  0
  2  3  1  0  0  0
  2 10  1  0  0  0
  3  4  2  0  0  0
  3 29  1  0  0  0
  4  5  1  0  0  0
  4  6  1  0  0  0
  6  7  1  0  0  0
  6  8  1  0  0  0
  6  9  1  0  0  0
 10 11  1  0  0  0
 10 15  2  0  0  0
 11 12  2  0  0  0
 11 30  1  0  0  0
 12 13  1  0  0  0
 12 31  1  0  0  0
 13 14  2  0  0  0
 13 16  1  0  0  0
 14 15  1  0  0  0
 14 32  1  0  0  0
 15 33  1  0  0  0
 16 17  2  0  0  0
 16 18  2  0  0  0
 16 19  1  0  0  0
 19 34  1  0  0  0
 19 35  1  0  0  0
 19 36  1  0  0  0
 20 21  1  0  0  0
 20 25  2  0  0  0
 21 22  2  0  0  0
 21 37  1  0  0  0
 22 23  1  0  0  0
 22 28  1  0  0  0
 23 24  2  0  0  0
 23 26  1  0  0  0
 24 25  1  0  0  0
 24 38  1  0  0  0
 25 39  1  0  0  0
 26 27  1  0  0  0
 27 40  1  0  0  0
 27 41  1  0  0  0
 27 42  1  0  0  0
M  END
>  <Activity>
7.39794

>  <set>
1

>  <Min_dist>
999.9

>  <Avg_dist>
999.9

$$$$
3-47
 Wcorina  11170919303D 1   1.00000     0.00000              
CORINA evaluation license 3.46 0067  05.08.2008
 46 48  0  0  0  0  0  0  0  0999 V2000
   -0.0389    1.3294   -0.0223 C   0  0  0  0  0  0
    0.0270   -0.0356    0.0051 N   0  0  0  0  0  0
    1.3573   -0.3712    0.0211 C   0  0  0  0  0  0
    2.0553    0.7819    0.0033 C   0  0  0  0  0  0
    1.1885    1.8017   -0.0229 N   0  0  0  0  0  0
    3.5574    0.9025    0.0116 C   0  0  0  0  0  0
    4.0316    0.9138   -1.3045 F   0  0  0  0  0  0
    3.9263    2.0912    0.6504 F   0  0  0  0  0  0
    4.1089   -0.1856    0.6967 F   0  0  0  0  0  0
   -1.0574   -0.9232    0.0153 C   0  0  0  0  0  0
   -1.1701   -1.8952   -0.9697 C   0  0  0  0  0  0
   -2.2398   -2.7688   -0.9567 C   0  0  0  0  0  0
   -3.1982   -2.6759    0.0357 C   0  0  0  0  0  0
   -3.0887   -1.7089    1.0181 C   0  0  0  0  0  0
   -2.0183   -0.8360    1.0137 C   0  0  0  0  0  0
   -4.5620   -3.7915    0.0483 S   0  0  0  0  0  0
   -5.5889   -3.0819    0.7273 O   0  0  0  0  0  0
   -4.7129   -4.1757   -1.3114 O   0  0  0  0  0  0
   -3.9902   -5.1941    1.0465 C   0  0  0  0  0  0
   -1.2768    2.1359   -0.0525 C   0  0  0  0  0  0
   -2.4773    1.5595   -0.4738 C   0  0  0  0  0  0
   -3.6303    2.3144   -0.5003 C   0  0  0  0  0  0
   -3.5983    3.6496   -0.1083 C   0  0  0  0  0  0
   -2.4046    4.2254    0.3109 C   0  0  0  0  0  0
   -1.2498    3.4738    0.3454 C   0  0  0  0  0  0
   -4.7669    4.4118   -0.1365 N   0  0  0  0  0  0
   -5.0964    4.9201    1.2018 C   0  0  0  0  0  0
   -4.6551    5.5112   -1.1044 C   0  0  0  0  0  0
   -5.1232    1.5995   -1.0236 Cl  0  0  0  0  0  0
    1.7675   -1.3700    0.0443 H   0  0  0  0  0  0
   -0.4222   -1.9678   -1.7455 H   0  0  0  0  0  0
   -2.3280   -3.5251   -1.7227 H   0  0  0  0  0  0
   -3.8388   -1.6387    1.7920 H   0  0  0  0  0  0
   -1.9311   -0.0836    1.7836 H   0  0  0  0  0  0
   -3.7384   -4.8479    2.0489 H   0  0  0  0  0  0
   -4.7806   -5.9422    1.1082 H   0  0  0  0  0  0
   -3.1081   -5.6349    0.5821 H   0  0  0  0  0  0
   -2.5021    0.5237   -0.7787 H   0  0  0  0  0  0
   -2.3828    5.2618    0.6138 H   0  0  0  0  0  0
   -0.3238    3.9207    0.6758 H   0  0  0  0  0  0
   -4.2801    5.5450    1.5642 H   0  0  0  0  0  0
   -6.0112    5.5105    1.1511 H   0  0  0  0  0  0
   -5.2422    4.0818    1.8831 H   0  0  0  0  0  0
   -4.4802    5.1027   -2.0997 H   0  0  0  0  0  0
   -5.5793    6.0891   -1.1061 H   0  0  0  0  0  0
   -3.8229    6.1576   -0.8255 H   0  0  0  0  0  0
  1  2  1  0  0  0
  1  5  2  0  0  0
  1 20  1  0  0  0
  2  3  1  0  0  0
  2 10  1  0  0  0
  3  4  2  0  0  0
  3 30  1  0  0  0
  4  5  1  0  0  0
  4  6  1  0  0  0
  6  7  1  0  0  0
  6  8  1  0  0  0
  6  9  1  0  0  0
 10 11  1  0  0  0
 10 15  2  0  0  0
 11 12  2  0  0  0
 11 31  1  0  0  0
 12 13  1  0  0  0
 12 32  1  0  0  0
 13 14  2  0  0  0
 13 16  1  0  0  0
 14 15  1  0  0  0
 14 33  1  0  0  0
 15 34  1  0  0  0
 16 17  2  0  0  0
 16 18  2  0  0  0
 16 19  1  0  0  0
 19 35  1  0  0  0
 19 36  1  0  0  0
 19 37  1  0  0  0
 20 21  1  0  0  0
 20 25  2  0  0  0
 21 22  2  0  0  0
 21 38  1  0  0  0
 22 23  1  0  0  0
 22 29  1  0  0  0
 23 24  2  0  0  0
 23 26  1  0  0  0
 24 25  1  0  0  0
 24 39  1  0  0  0
 25 40  1  0  0  0
 26 27  1  0  0  0
 26 28  1  0  0  0
 27 41  1  0  0  0
 27 42  1  0  0  0
 27 43  1  0  0  0
 28 44  1  0  0  0
 28 45  1  0  0  0
 28 46  1  0  0  0
M  END
>  <Activity>
6.49485

>  <set>
1

>  <Min_dist>
999.9

>  <Avg_dist>
999.9

$$$$
3-50
 Wcorina  11170919303D 1   1.00000     0.00000              
CORINA evaluation license 3.46 0067  05.08.2008
 41 43  0  0  0  0  0  0  0  0999 V2000
   -0.0366    1.3326   -0.0229 C   0  0  0  0  0  0
    0.0244   -0.0324    0.0040 N   0  0  0  0  0  0
    1.3521   -0.3727    0.0211 C   0  0  0  0  0  0
    2.0548    0.7783    0.0043 C   0  0  0  0  0  0
    1.1920    1.8006   -0.0223 N   0  0  0  0  0  0
    3.5574    0.8936    0.0139 C   0  0  0  0  0  0
    4.0327    0.9037   -1.3018 F   0  0  0  0  0  0
    3.9299    2.0807    0.6535 F   0  0  0  0  0  0
    4.1043   -0.1967    0.6990 F   0  0  0  0  0  0
   -1.0633   -0.9160    0.0125 C   0  0  0  0  0  0
   -1.1787   -1.8867   -0.9734 C   0  0  0  0  0  0
   -2.2516   -2.7564   -0.9621 C   0  0  0  0  0  0
   -3.2105   -2.6608    0.0296 C   0  0  0  0  0  0
   -3.0986   -1.6947    1.0126 C   0  0  0  0  0  0
   -2.0247   -0.8261    1.0102 C   0  0  0  0  0  0
   -4.5781   -3.7717    0.0404 S   0  0  0  0  0  0
   -5.6032   -3.0590    0.7190 O   0  0  0  0  0  0
   -4.7292   -4.1547   -1.3197 O   0  0  0  0  0  0
   -4.0121   -5.1768    1.0382 C   0  0  0  0  0  0
   -1.2725    2.1439   -0.0539 C   0  0  0  0  0  0
   -2.4747    1.5735   -0.4746 C   0  0  0  0  0  0
   -3.6249    2.3366   -0.5012 C   0  0  0  0  0  0
   -3.5866    3.6651   -0.1118 C   0  0  0  0  0  0
   -2.3978    4.2353    0.3060 C   0  0  0  0  0  0
   -1.2426    3.4813    0.3429 C   0  0  0  0  0  0
   -4.8454    4.4930   -0.1440 C   0  0  0  0  0  0
   -5.1218    1.6297   -1.0241 Cl  0  0  0  0  0  0
    1.7586   -1.3731    0.0436 H   0  0  0  0  0  0
   -0.4305   -1.9615   -1.7486 H   0  0  0  0  0  0
   -2.3419   -3.5117   -1.7287 H   0  0  0  0  0  0
   -3.8493   -1.6222    1.7857 H   0  0  0  0  0  0
   -1.9355   -0.0747    1.7808 H   0  0  0  0  0  0
   -3.7599   -4.8321    2.0411 H   0  0  0  0  0  0
   -4.8050   -5.9223    1.0989 H   0  0  0  0  0  0
   -3.1311   -5.6204    0.5743 H   0  0  0  0  0  0
   -2.5051    0.5377   -0.7790 H   0  0  0  0  0  0
   -2.3744    5.2719    0.6080 H   0  0  0  0  0  0
   -0.3162    3.9268    0.6740 H   0  0  0  0  0  0
   -5.3562    4.4151    0.8157 H   0  0  0  0  0  0
   -4.5900    5.5351   -0.3361 H   0  0  0  0  0  0
   -5.5004    4.1277   -0.9350 H   0  0  0  0  0  0
  1  2  1  0  0  0
  1  5  2  0  0  0
  1 20  1  0  0  0
  2  3  1  0  0  0
  2 10  1  0  0  0
  3  4  2  0  0  0
  3 28  1  0  0  0
  4  5  1  0  0  0
  4  6  1  0  0  0
  6  7  1  0  0  0
  6  8  1  0  0  0
  6  9  1  0  0  0
 10 11  1  0  0  0
 10 15  2  0  0  0
 11 12  2  0  0  0
 11 29  1  0  0  0
 12 13  1  0  0  0
 12 30  1  0  0  0
 13 14  2  0  0  0
 13 16  1  0  0  0
 14 15  1  0  0  0
 14 31  1  0  0  0
 15 32  1  0  0  0
 16 17  2  0  0  0
 16 18  2  0  0  0
 16 19  1  0  0  0
 19 33  1  0  0  0
 19 34  1  0  0  0
 19 35  1  0  0  0
 20 21  1  0  0  0
 20 25  2  0  0  0
 21 22  2  0  0  0
 21 36  1  0  0  0
 22 23  1  0  0  0
 22 27  1  0  0  0
 23 24  2  0  0  0
 23 26  1  0  0  0
 24 25  1  0  0  0
 24 37  1  0  0  0
 25 38  1  0  0  0
 26 39  1  0  0  0
 26 40  1  0  0  0
 26 41  1  0  0  0
M  END
>  <Activity>
7.52288

>  <set>
1

>  <Min_dist>
999.9

>  <Avg_dist>
999.9

$$$$
3-52
 Wcorina  11170919303D 1   1.00000     0.00000              
CORINA evaluation license 3.46 0067  05.08.2008
 41 43  0  0  0  0  0  0  0  0999 V2000
   -0.0323    1.3392   -0.0221 C   0  0  0  0  0  0
    0.0195   -0.0263    0.0023 N   0  0  0  0  0  0
    1.3454   -0.3756    0.0193 C   0  0  0  0  0  0
    2.0556    0.7705    0.0049 C   0  0  0  0  0  0
    1.1995    1.7989   -0.0202 N   0  0  0  0  0  0
    3.5589    0.8756    0.0158 C   0  0  0  0  0  0
    4.0353    0.8847   -1.2996 F   0  0  0  0  0  0
    3.9390    2.0592    0.6576 F   0  0  0  0  0  0
    4.0980   -0.2195    0.6995 F   0  0  0  0  0  0
   -1.0741   -0.9026    0.0092 C   0  0  0  0  0  0
   -1.1956   -1.8712   -0.9780 C   0  0  0  0  0  0
   -2.2746   -2.7334   -0.9686 C   0  0  0  0  0  0
   -3.2333   -2.6326    0.0228 C   0  0  0  0  0  0
   -3.1154   -1.6686    1.0071 C   0  0  0  0  0  0
   -2.0354   -0.8075    1.0066 C   0  0  0  0  0  0
   -4.6084   -3.7343    0.0314 S   0  0  0  0  0  0
   -5.6290   -3.0156    0.7105 O   0  0  0  0  0  0
   -4.7614   -4.1144   -1.3292 O   0  0  0  0  0  0
   -4.0523   -5.1445    1.0277 C   0  0  0  0  0  0
   -1.2624    2.1587   -0.0521 C   0  0  0  0  0  0
   -1.2216    3.4978    0.3400 C   0  0  0  0  0  0
   -2.3717    4.2579    0.3097 C   0  0  0  0  0  0
   -3.5669    3.6944   -0.1091 C   0  0  0  0  0  0
   -3.6130    2.3655   -0.4990 C   0  0  0  0  0  0
   -2.4673    1.5979   -0.4780 C   0  0  0  0  0  0
   -4.6909    4.4435   -0.1369 F   0  0  0  0  0  0
   -2.3293    5.7035    0.7332 C   0  0  0  0  0  0
    1.7451   -1.3787    0.0405 H   0  0  0  0  0  0
   -0.4473   -1.9503   -1.7528 H   0  0  0  0  0  0
   -2.3699   -3.4868   -1.7365 H   0  0  0  0  0  0
   -3.8659   -1.5920    1.7799 H   0  0  0  0  0  0
   -1.9413   -0.0580    1.7784 H   0  0  0  0  0  0
   -3.7983   -4.8028    2.0311 H   0  0  0  0  0  0
   -4.8503   -5.8846    1.0870 H   0  0  0  0  0  0
   -3.1741   -5.5934    0.5636 H   0  0  0  0  0  0
   -0.2910    3.9377    0.6669 H   0  0  0  0  0  0
   -4.5469    1.9313   -0.8242 H   0  0  0  0  0  0
   -2.5034    0.5635   -0.7863 H   0  0  0  0  0  0
   -2.1104    6.3293   -0.1320 H   0  0  0  0  0  0
   -3.2945    5.9878    1.1524 H   0  0  0  0  0  0
   -1.5524    5.8391    1.4856 H   0  0  0  0  0  0
  1  2  1  0  0  0
  1  5  2  0  0  0
  1 20  1  0  0  0
  2  3  1  0  0  0
  2 10  1  0  0  0
  3  4  2  0  0  0
  3 28  1  0  0  0
  4  5  1  0  0  0
  4  6  1  0  0  0
  6  7  1  0  0  0
  6  8  1  0  0  0
  6  9  1  0  0  0
 10 11  1  0  0  0
 10 15  2  0  0  0
 11 12  2  0  0  0
 11 29  1  0  0  0
 12 13  1  0  0  0
 12 30  1  0  0  0
 13 14  2  0  0  0
 13 16  1  0  0  0
 14 15  1  0  0  0
 14 31  1  0  0  0
 15 32  1  0  0  0
 16 17  2  0  0  0
 16 18  2  0  0  0
 16 19  1  0  0  0
 19 33  1  0  0  0
 19 34  1  0  0  0
 19 35  1  0  0  0
 20 21  1  0  0  0
 20 25  2  0  0  0
 21 22  2  0  0  0
 21 36  1  0  0  0
 22 23  1  0  0  0
 22 27  1  0  0  0
 23 24  2  0  0  0
 23 26  1  0  0  0
 24 25  1  0  0  0
 24 37  1  0  0  0
 25 38  1  0  0  0
 27 39  1  0  0  0
 27 40  1  0  0  0
 27 41  1  0  0  0
M  END
>  <Activity>
6.76955

>  <set>
1

>  <Min_dist>
999.9

>  <Avg_dist>
999.9

$$$$
3-54
 Wcorina  11170919303D 1   1.00000     0.00000              
CORINA evaluation license 3.46 0067  05.08.2008
 42 44  0  0  0  0  0  0  0  0999 V2000
   -0.0330    1.3381   -0.0221 C   0  0  0  0  0  0
    0.0202   -0.0273    0.0026 N   0  0  0  0  0  0
    1.3463   -0.3751    0.0194 C   0  0  0  0  0  0
    2.0554    0.7718    0.0047 C   0  0  0  0  0  0
    1.1983    1.7992   -0.0204 N   0  0  0  0  0  0
    3.5585    0.8785    0.0149 C   0  0  0  0  0  0
    4.0343    0.8881   -1.3007 F   0  0  0  0  0  0
    3.9377    2.0625    0.6566 F   0  0  0  0  0  0
    4.0991   -0.2160    0.6983 F   0  0  0  0  0  0
   -1.0724   -0.9047    0.0098 C   0  0  0  0  0  0
   -1.1930   -1.8737   -0.9773 C   0  0  0  0  0  0
   -2.2711   -2.7370   -0.9675 C   0  0  0  0  0  0
   -3.2301   -2.6366    0.0237 C   0  0  0  0  0  0
   -3.1127   -1.6726    1.0081 C   0  0  0  0  0  0
   -2.0337   -0.8105    1.0072 C   0  0  0  0  0  0
   -4.6046   -3.7390    0.0321 S   0  0  0  0  0  0
   -5.6256   -3.0209    0.7110 O   0  0  0  0  0  0
   -4.7572   -4.1192   -1.3286 O   0  0  0  0  0  0
   -4.0479   -5.1490    1.0284 C   0  0  0  0  0  0
   -1.2642    2.1564   -0.0521 C   0  0  0  0  0  0
   -1.2246    3.4949    0.3400 C   0  0  0  0  0  0
   -2.3806    4.2552    0.3096 C   0  0  0  0  0  0
   -3.5767    3.6855   -0.1100 C   0  0  0  0  0  0
   -3.6171    2.3584   -0.4985 C   0  0  0  0  0  0
   -2.4682    1.5940   -0.4779 C   0  0  0  0  0  0
   -5.0248    4.6421   -0.1463 Cl  0  0  0  0  0  0
   -2.3461    5.5595    0.6907 O   0  0  0  0  0  0
   -1.0831    6.0795    1.1109 C   0  0  0  0  0  0
    1.7471   -1.3778    0.0408 H   0  0  0  0  0  0
   -0.4448   -1.9521   -1.7521 H   0  0  0  0  0  0
   -2.3655   -3.4909   -1.7350 H   0  0  0  0  0  0
   -3.8634   -1.5965    1.7808 H   0  0  0  0  0  0
   -1.9400   -0.0609    1.7791 H   0  0  0  0  0  0
   -3.7943   -4.8073    2.0319 H   0  0  0  0  0  0
   -4.8455   -5.8896    1.0876 H   0  0  0  0  0  0
   -3.1694   -5.5975    0.5645 H   0  0  0  0  0  0
   -0.2945    3.9363    0.6665 H   0  0  0  0  0  0
   -4.5494    1.9206   -0.8233 H   0  0  0  0  0  0
   -2.5021    0.5596   -0.7864 H   0  0  0  0  0  0
   -0.7252    5.5135    1.9709 H   0  0  0  0  0  0
   -0.3653    5.9937    0.2952 H   0  0  0  0  0  0
   -1.1956    7.1279    1.3872 H   0  0  0  0  0  0
  1  2  1  0  0  0
  1  5  2  0  0  0
  1 20  1  0  0  0
  2  3  1  0  0  0
  2 10  1  0  0  0
  3  4  2  0  0  0
  3 29  1  0  0  0
  4  5  1  0  0  0
  4  6  1  0  0  0
  6  7  1  0  0  0
  6  8  1  0  0  0
  6  9  1  0  0  0
 10 11  1  0  0  0
 10 15  2  0  0  0
 11 12  2  0  0  0
 11 30  1  0  0  0
 12 13  1  0  0  0
 12 31  1  0  0  0
 13 14  2  0  0  0
 13 16  1  0  0  0
 14 15  1  0  0  0
 14 32  1  0  0  0
 15 33  1  0  0  0
 16 17  2  0  0  0
 16 18  2  0  0  0
 16 19  1  0  0  0
 19 34  1  0  0  0
 19 35  1  0  0  0
 19 36  1  0  0  0
 20 21  1  0  0  0
 20 25  2  0  0  0
 21 22  2  0  0  0
 21 37  1  0  0  0
 22 23  1  0  0  0
 22 27  1  0  0  0
 23 24  2  0  0  0
 23 26  1  0  0  0
 24 25  1  0  0  0
 24 38  1  0  0  0
 25 39  1  0  0  0
 27 28  1  0  0  0
 28 40  1  0  0  0
 28 41  1  0  0  0
 28 42  1  0  0  0
M  END
>  <Activity>
6.60206

>  <set>
1

>  <Min_dist>
999.9

>  <Avg_dist>
999.9

$$$$
3-55
 Wcorina  11170919303D 1   1.00000     0.00000              
CORINA evaluation license 3.46 0067  05.08.2008
 46 48  0  0  0  0  0  0  0  0999 V2000
   -0.0335    1.3374   -0.0217 C   0  0  0  0  0  0
    0.0208   -0.0280    0.0028 N   0  0  0  0  0  0
    1.3471   -0.3748    0.0191 C   0  0  0  0  0  0
    2.0553    0.7727    0.0044 C   0  0  0  0  0  0
    1.1974    1.7994   -0.0203 N   0  0  0  0  0  0
    3.5584    0.8805    0.0141 C   0  0  0  0  0  0
    4.0337    0.8906   -1.3016 F   0  0  0  0  0  0
    3.9368    2.0647    0.6558 F   0  0  0  0  0  0
    4.1000   -0.2137    0.6972 F   0  0  0  0  0  0
   -1.0713   -0.9062    0.0105 C   0  0  0  0  0  0
   -1.1915   -1.8754   -0.9764 C   0  0  0  0  0  0
   -2.2690   -2.7394   -0.9661 C   0  0  0  0  0  0
   -3.2276   -2.6397    0.0254 C   0  0  0  0  0  0
   -3.1108   -1.6752    1.0094 C   0  0  0  0  0  0
   -2.0322   -0.8125    1.0083 C   0  0  0  0  0  0
   -4.6010   -3.7435    0.0348 S   0  0  0  0  0  0
   -5.6225   -3.0261    0.7138 O   0  0  0  0  0  0
   -4.7537   -4.1244   -1.3257 O   0  0  0  0  0  0
   -4.0425   -5.1525    1.0315 C   0  0  0  0  0  0
   -1.2653    2.1548   -0.0512 C   0  0  0  0  0  0
   -1.2264    3.4929    0.3412 C   0  0  0  0  0  0
   -2.3846    4.2531    0.3111 C   0  0  0  0  0  0
   -3.5812    3.6811   -0.1094 C   0  0  0  0  0  0
   -3.6191    2.3543   -0.4978 C   0  0  0  0  0  0
   -2.4690    1.5914   -0.4770 C   0  0  0  0  0  0
   -5.0309    4.6354   -0.1462 Cl  0  0  0  0  0  0
   -2.3509    5.5942    0.7037 N   0  0  0  0  0  0
   -1.9067    5.7236    2.0979 C   0  0  0  0  0  0
   -1.4998    6.3847   -0.1956 C   0  0  0  0  0  0
    1.7486   -1.3772    0.0405 H   0  0  0  0  0  0
   -0.4435   -1.9533   -1.7515 H   0  0  0  0  0  0
   -2.3630   -3.4935   -1.7335 H   0  0  0  0  0  0
   -3.8615   -1.5993    1.7822 H   0  0  0  0  0  0
   -1.9388   -0.0627    1.7800 H   0  0  0  0  0  0
   -3.7888   -4.8101    2.0347 H   0  0  0  0  0  0
   -4.8393   -5.8938    1.0912 H   0  0  0  0  0  0
   -3.1637   -5.6003    0.5673 H   0  0  0  0  0  0
   -0.2966    3.9349    0.6676 H   0  0  0  0  0  0
   -4.5506    1.9151   -0.8231 H   0  0  0  0  0  0
   -2.5017    0.5570   -0.7856 H   0  0  0  0  0  0
   -0.9059    5.3040    2.2008 H   0  0  0  0  0  0
   -1.8895    6.7770    2.3775 H   0  0  0  0  0  0
   -2.5949    5.1857    2.7499 H   0  0  0  0  0  0
   -1.8923    6.3275   -1.2109 H   0  0  0  0  0  0
   -1.4913    7.4241    0.1327 H   0  0  0  0  0  0
   -0.4843    5.9891   -0.1757 H   0  0  0  0  0  0
  1  2  1  0  0  0
  1  5  2  0  0  0
  1 20  1  0  0  0
  2  3  1  0  0  0
  2 10  1  0  0  0
  3  4  2  0  0  0
  3 30  1  0  0  0
  4  5  1  0  0  0
  4  6  1  0  0  0
  6  7  1  0  0  0
  6  8  1  0  0  0
  6  9  1  0  0  0
 10 11  1  0  0  0
 10 15  2  0  0  0
 11 12  2  0  0  0
 11 31  1  0  0  0
 12 13  1  0  0  0
 12 32  1  0  0  0
 13 14  2  0  0  0
 13 16  1  0  0  0
 14 15  1  0  0  0
 14 33  1  0  0  0
 15 34  1  0  0  0
 16 17  2  0  0  0
 16 18  2  0  0  0
 16 19  1  0  0  0
 19 35  1  0  0  0
 19 36  1  0  0  0
 19 37  1  0  0  0
 20 21  1  0  0  0
 20 25  2  0  0  0
 21 22  2  0  0  0
 21 38  1  0  0  0
 22 23  1  0  0  0
 22 27  1  0  0  0
 23 24  2  0  0  0
 23 26  1  0  0  0
 24 25  1  0  0  0
 24 39  1  0  0  0
 25 40  1  0  0  0
 27 28  1  0  0  0
 27 29  1  0  0  0
 28 41  1  0  0  0
 28 42  1  0  0  0
 28 43  1  0  0  0
 29 44  1  0  0  0
 29 45  1  0  0  0
 29 46  1  0  0  0
M  END
>  <Activity>
5.98297

>  <set>
1

>  <Min_dist>
999.9

>  <Avg_dist>
999.9

$$$$
3-56
 Wcorina  11170919303D 1   1.00000     0.00000              
CORINA evaluation license 3.46 0067  05.08.2008
 41 44  0  0  0  0  0  0  0  0999 V2000
   -0.0386    1.3298   -0.0223 C   0  0  0  0  0  0
    0.0267   -0.0352    0.0049 N   0  0  0  0  0  0
    1.3564   -0.3714    0.0210 C   0  0  0  0  0  0
    2.0551    0.7814    0.0034 C   0  0  0  0  0  0
    1.1889    1.8015   -0.0228 N   0  0  0  0  0  0
    3.5573    0.9013    0.0123 C   0  0  0  0  0  0
    4.0320    0.9123   -1.3036 F   0  0  0  0  0  0
    3.9265    2.0899    0.6512 F   0  0  0  0  0  0
    4.1080   -0.1870    0.6976 F   0  0  0  0  0  0
   -1.0582   -0.9222    0.0149 C   0  0  0  0  0  0
   -1.1714   -1.8940   -0.9702 C   0  0  0  0  0  0
   -2.2415   -2.7671   -0.9574 C   0  0  0  0  0  0
   -3.1999   -2.6737    0.0350 C   0  0  0  0  0  0
   -3.0900   -1.7069    1.0175 C   0  0  0  0  0  0
   -2.0191   -0.8346    1.0133 C   0  0  0  0  0  0
   -4.5643   -3.7886    0.0473 S   0  0  0  0  0  0
   -5.5909   -3.0786    0.7264 O   0  0  0  0  0  0
   -4.7153   -4.1726   -1.3124 O   0  0  0  0  0  0
   -3.9934   -5.1916    1.0454 C   0  0  0  0  0  0
   -1.2764    2.1370   -0.0526 C   0  0  0  0  0  0
   -2.4769    1.5617   -0.4736 C   0  0  0  0  0  0
   -3.6322    2.3198   -0.5006 C   0  0  0  0  0  0
   -3.5972    3.6576   -0.1075 C   0  0  0  0  0  0
   -2.4039    4.2281    0.3097 C   0  0  0  0  0  0
   -1.2491    3.4744    0.3450 C   0  0  0  0  0  0
   -4.8536    4.1783   -0.2242 O   0  0  0  0  0  0
   -5.7354    3.0427   -0.2998 C   0  0  0  0  0  0
   -4.9106    2.0053   -0.8624 O   0  0  0  0  0  0
    1.7661   -1.3704    0.0439 H   0  0  0  0  0  0
   -0.4235   -1.9669   -1.7460 H   0  0  0  0  0  0
   -2.3301   -3.5232   -1.7234 H   0  0  0  0  0  0
   -3.8401   -1.6364    1.7913 H   0  0  0  0  0  0
   -1.9316   -0.0824    1.7833 H   0  0  0  0  0  0
   -3.7415   -4.8458    2.0479 H   0  0  0  0  0  0
   -4.7841   -5.9393    1.1070 H   0  0  0  0  0  0
   -3.1115   -5.6329    0.5810 H   0  0  0  0  0  0
   -2.5026    0.5259   -0.7782 H   0  0  0  0  0  0
   -2.3798    5.2643    0.6133 H   0  0  0  0  0  0
   -0.3228    3.9207    0.6754 H   0  0  0  0  0  0
   -6.0815    2.7598    0.6943 H   0  0  0  0  0  0
   -6.5805    3.2570   -0.9540 H   0  0  0  0  0  0
  1  2  1  0  0  0
  1  5  2  0  0  0
  1 20  1  0  0  0
  2  3  1  0  0  0
  2 10  1  0  0  0
  3  4  2  0  0  0
  3 29  1  0  0  0
  4  5  1  0  0  0
  4  6  1  0  0  0
  6  7  1  0  0  0
  6  8  1  0  0  0
  6  9  1  0  0  0
 10 11  1  0  0  0
 10 15  2  0  0  0
 11 12  2  0  0  0
 11 30  1  0  0  0
 12 13  1  0  0  0
 12 31  1  0  0  0
 13 14  2  0  0  0
 13 16  1  0  0  0
 14 15  1  0  0  0
 14 32  1  0  0  0
 15 33  1  0  0  0
 16 17  2  0  0  0
 16 18  2  0  0  0
 16 19  1  0  0  0
 19 34  1  0  0  0
 19 35  1  0  0  0
 19 36  1  0  0  0
 20 21  1  0  0  0
 20 25  2  0  0  0
 21 22  2  0  0  0
 21 37  1  0  0  0
 22 23  1  0  0  0
 22 28  1  0  0  0
 23 24  2  0  0  0
 23 26  1  0  0  0
 24 25  1  0  0  0
 24 38  1  0  0  0
 25 39  1  0  0  0
 26 27  1  0  0  0
 27 28  1  0  0  0
 27 40  1  0  0  0
 27 41  1  0  0  0
M  END
>  <Activity>
6.76955

>  <set>
1

>  <Min_dist>
999.9

>  <Avg_dist>
999.9

$$$$
3-57
 Wcorina  11170919303D 1   1.00000     0.00000              
CORINA evaluation license 3.46 0067  05.08.2008
 38 40  0  0  0  0  0  0  0  0999 V2000
   -0.0375    1.3313   -0.0229 C   0  0  0  0  0  0
    0.0254   -0.0336    0.0044 N   0  0  0  0  0  0
    1.3541   -0.3721    0.0213 C   0  0  0  0  0  0
    2.0550    0.7796    0.0041 C   0  0  0  0  0  0
    1.1906    1.8010   -0.0226 N   0  0  0  0  0  0
    3.5574    0.8969    0.0141 C   0  0  0  0  0  0
    4.0332    0.9069   -1.3014 F   0  0  0  0  0  0
    3.9281    2.0849    0.6532 F   0  0  0  0  0  0
    4.1056   -0.1922    0.7000 F   0  0  0  0  0  0
   -1.0611   -0.9187    0.0133 C   0  0  0  0  0  0
   -1.1753   -1.8899   -0.9723 C   0  0  0  0  0  0
   -2.2473   -2.7607   -0.9608 C   0  0  0  0  0  0
   -3.2062   -2.6660    0.0310 C   0  0  0  0  0  0
   -3.0955   -1.6996    1.0137 C   0  0  0  0  0  0
   -2.0225   -0.8298    1.0111 C   0  0  0  0  0  0
   -4.5723   -3.7788    0.0422 S   0  0  0  0  0  0
   -5.5983   -3.0673    0.7208 O   0  0  0  0  0  0
   -4.7231   -4.1624   -1.3177 O   0  0  0  0  0  0
   -4.0042   -5.1829    1.0404 C   0  0  0  0  0  0
   -1.2742    2.1409   -0.0538 C   0  0  0  0  0  0
   -2.4756    1.5682   -0.4748 C   0  0  0  0  0  0
   -3.6276    2.3289   -0.5011 C   0  0  0  0  0  0
   -3.5912    3.6604   -0.1099 C   0  0  0  0  0  0
   -2.4007    4.2317    0.3079 C   0  0  0  0  0  0
   -1.2454    3.4783    0.3432 C   0  0  0  0  0  0
   -4.7205    4.4013   -0.1371 F   0  0  0  0  0  0
   -4.7915    1.7770   -0.9086 F   0  0  0  0  0  0
    1.7619   -1.3719    0.0440 H   0  0  0  0  0  0
   -0.4269   -1.9641   -1.7474 H   0  0  0  0  0  0
   -2.3369   -3.5162   -1.7274 H   0  0  0  0  0  0
   -3.8462   -1.6278    1.7868 H   0  0  0  0  0  0
   -1.9340   -0.0783    1.7816 H   0  0  0  0  0  0
   -3.7525   -4.8376    2.0432 H   0  0  0  0  0  0
   -4.7962   -5.9294    1.1014 H   0  0  0  0  0  0
   -3.1227   -5.6254    0.5766 H   0  0  0  0  0  0
   -2.5039    0.5325   -0.7795 H   0  0  0  0  0  0
   -2.3775    5.2681    0.6109 H   0  0  0  0  0  0
   -0.3190    3.9243    0.6739 H   0  0  0  0  0  0
  1  2  1  0  0  0
  1  5  2  0  0  0
  1 20  1  0  0  0
  2  3  1  0  0  0
  2 10  1  0  0  0
  3  4  2  0  0  0
  3 28  1  0  0  0
  4  5  1  0  0  0
  4  6  1  0  0  0
  6  7  1  0  0  0
  6  8  1  0  0  0
  6  9  1  0  0  0
 10 11  1  0  0  0
 10 15  2  0  0  0
 11 12  2  0  0  0
 11 29  1  0  0  0
 12 13  1  0  0  0
 12 30  1  0  0  0
 13 14  2  0  0  0
 13 16  1  0  0  0
 14 15  1  0  0  0
 14 31  1  0  0  0
 15 32  1  0  0  0
 16 17  2  0  0  0
 16 18  2  0  0  0
 16 19  1  0  0  0
 19 33  1  0  0  0
 19 34  1  0  0  0
 19 35  1  0  0  0
 20 21  1  0  0  0
 20 25  2  0  0  0
 21 22  2  0  0  0
 21 36  1  0  0  0
 22 23  1  0  0  0
 22 27  1  0  0  0
 23 24  2  0  0  0
 23 26  1  0  0  0
 24 25  1  0  0  0
 24 37  1  0  0  0
 25 38  1  0  0  0
M  END
>  <Activity>
6.92082

>  <set>
1

>  <Min_dist>
999.9

>  <Avg_dist>
999.9

$$$$
3-58
 Wcorina  11170919303D 1   1.00000     0.00000              
CORINA evaluation license 3.46 0067  05.08.2008
 44 46  0  0  0  0  0  0  0  0999 V2000
   -0.0309    1.3412   -0.0222 C   0  0  0  0  0  0
    0.0179   -0.0243    0.0018 N   0  0  0  0  0  0
    1.3425   -0.3765    0.0190 C   0  0  0  0  0  0
    2.0555    0.7682    0.0053 C   0  0  0  0  0  0
    1.2018    1.7983   -0.0197 N   0  0  0  0  0  0
    3.5590    0.8700    0.0166 C   0  0  0  0  0  0
    4.0357    0.8785   -1.2987 F   0  0  0  0  0  0
    3.9415    2.0525    0.6589 F   0  0  0  0  0  0
    4.0955   -0.2265    0.7000 F   0  0  0  0  0  0
   -1.0777   -0.8981    0.0081 C   0  0  0  0  0  0
   -1.2011   -1.8662   -0.9796 C   0  0  0  0  0  0
   -2.2820   -2.7259   -0.9707 C   0  0  0  0  0  0
   -3.2410   -2.6230    0.0202 C   0  0  0  0  0  0
   -3.1209   -1.6599    1.0052 C   0  0  0  0  0  0
   -2.0390   -0.8013    1.0052 C   0  0  0  0  0  0
   -4.6191   -3.7209    0.0274 S   0  0  0  0  0  0
   -5.6381   -2.9998    0.7063 O   0  0  0  0  0  0
   -4.7724   -4.0998   -1.3336 O   0  0  0  0  0  0
   -4.0675   -5.1332    1.0231 C   0  0  0  0  0  0
   -1.2594    2.1636   -0.0522 C   0  0  0  0  0  0
   -1.2163    3.5025    0.3397 C   0  0  0  0  0  0
   -2.3660    4.2642    0.3094 C   0  0  0  0  0  0
   -3.5603    3.7034   -0.1079 C   0  0  0  0  0  0
   -3.6098    2.3769   -0.4971 C   0  0  0  0  0  0
   -2.4656    1.6059   -0.4778 C   0  0  0  0  0  0
   -4.8124    4.5414   -0.1379 C   0  0  0  0  0  0
   -2.3214    5.7100    0.7322 C   0  0  0  0  0  0
    1.7400   -1.3805    0.0400 H   0  0  0  0  0  0
   -0.4528   -1.9465   -1.7541 H   0  0  0  0  0  0
   -2.3785   -3.4791   -1.7387 H   0  0  0  0  0  0
   -3.8717   -1.5818    1.7776 H   0  0  0  0  0  0
   -1.9432   -0.0525    1.7775 H   0  0  0  0  0  0
   -3.8131   -4.7929    2.0269 H   0  0  0  0  0  0
   -4.8675   -5.8712    1.0815 H   0  0  0  0  0  0
   -3.1903   -5.5843    0.5592 H   0  0  0  0  0  0
   -0.2850    3.9411    0.6663 H   0  0  0  0  0  0
   -4.5451    1.9452   -0.8214 H   0  0  0  0  0  0
   -2.5046    0.5718   -0.7869 H   0  0  0  0  0  0
   -4.9061    5.0199   -1.1128 H   0  0  0  0  0  0
   -5.6796    3.9053    0.0394 H   0  0  0  0  0  0
   -4.7573    5.3051    0.6379 H   0  0  0  0  0  0
   -2.1020    6.3350   -0.1334 H   0  0  0  0  0  0
   -3.2860    5.9958    1.1516 H   0  0  0  0  0  0
   -1.5439    5.8448    1.4842 H   0  0  0  0  0  0
  1  2  1  0  0  0
  1  5  2  0  0  0
  1 20  1  0  0  0
  2  3  1  0  0  0
  2 10  1  0  0  0
  3  4  2  0  0  0
  3 28  1  0  0  0
  4  5  1  0  0  0
  4  6  1  0  0  0
  6  7  1  0  0  0
  6  8  1  0  0  0
  6  9  1  0  0  0
 10 11  1  0  0  0
 10 15  2  0  0  0
 11 12  2  0  0  0
 11 29  1  0  0  0
 12 13  1  0  0  0
 12 30  1  0  0  0
 13 14  2  0  0  0
 13 16  1  0  0  0
 14 15  1  0  0  0
 14 31  1  0  0  0
 15 32  1  0  0  0
 16 17  2  0  0  0
 16 18  2  0  0  0
 16 19  1  0  0  0
 19 33  1  0  0  0
 19 34  1  0  0  0
 19 35  1  0  0  0
 20 21  1  0  0  0
 20 25  2  0  0  0
 21 22  2  0  0  0
 21 36  1  0  0  0
 22 23  1  0  0  0
 22 27  1  0  0  0
 23 24  2  0  0  0
 23 26  1  0  0  0
 24 25  1  0  0  0
 24 37  1  0  0  0
 25 38  1  0  0  0
 26 39  1  0  0  0
 26 40  1  0  0  0
 26 41  1  0  0  0
 27 42  1  0  0  0
 27 43  1  0  0  0
 27 44  1  0  0  0
M  END
>  <Activity>
6.48149

>  <set>
1

>  <Min_dist>
999.9

>  <Avg_dist>
999.9

$$$$
3-61
 Wcorina  11170919303D 1   1.00000     0.00000              
CORINA evaluation license 3.46 0067  05.08.2008
 42 44  0  0  0  0  0  0  0  0999 V2000
   -0.0328    1.3383   -0.0217 C   0  0  0  0  0  0
    0.0201   -0.0271    0.0025 N   0  0  0  0  0  0
    1.3457   -0.3752    0.0190 C   0  0  0  0  0  0
    2.0552    0.7717    0.0046 C   0  0  0  0  0  0
    1.1985    1.7991   -0.0201 N   0  0  0  0  0  0
    3.5584    0.8780    0.0149 C   0  0  0  0  0  0
    4.0343    0.8876   -1.3006 F   0  0  0  0  0  0
    3.9378    2.0618    0.6568 F   0  0  0  0  0  0
    4.0986   -0.2167    0.6983 F   0  0  0  0  0  0
   -1.0729   -0.9042    0.0100 C   0  0  0  0  0  0
   -1.1940   -1.8731   -0.9771 C   0  0  0  0  0  0
   -2.2723   -2.7360   -0.9672 C   0  0  0  0  0  0
   -3.2310   -2.6355    0.0243 C   0  0  0  0  0  0
   -3.1134   -1.6713    1.0085 C   0  0  0  0  0  0
   -2.0338   -0.8097    1.0076 C   0  0  0  0  0  0
   -4.6055   -3.7379    0.0333 S   0  0  0  0  0  0
   -5.6264   -3.0196    0.7123 O   0  0  0  0  0  0
   -4.7584   -4.1184   -1.3273 O   0  0  0  0  0  0
   -4.0485   -5.1477    1.0298 C   0  0  0  0  0  0
   -1.2640    2.1570   -0.0512 C   0  0  0  0  0  0
   -1.2240    3.4951    0.3411 C   0  0  0  0  0  0
   -2.3798    4.2570    0.3110 C   0  0  0  0  0  0
   -3.5754    3.6901   -0.1087 C   0  0  0  0  0  0
   -3.6180    2.3622   -0.4981 C   0  0  0  0  0  0
   -2.4680    1.5951   -0.4769 C   0  0  0  0  0  0
   -4.7850    1.8161   -0.9046 F   0  0  0  0  0  0
   -2.3437    5.5607    0.6930 O   0  0  0  0  0  0
   -3.5729    6.2874    0.6370 C   0  0  0  0  0  0
    1.7462   -1.3780    0.0400 H   0  0  0  0  0  0
   -0.4459   -1.9516   -1.7521 H   0  0  0  0  0  0
   -2.3670   -3.4899   -1.7347 H   0  0  0  0  0  0
   -3.8640   -1.5947    1.7811 H   0  0  0  0  0  0
   -1.9398   -0.0602    1.7795 H   0  0  0  0  0  0
   -3.7946   -4.8057    2.0331 H   0  0  0  0  0  0
   -4.8461   -5.8882    1.0893 H   0  0  0  0  0  0
   -3.1702   -5.5962    0.5656 H   0  0  0  0  0  0
   -0.2936    3.9358    0.6678 H   0  0  0  0  0  0
   -4.4754    4.2868   -0.1311 H   0  0  0  0  0  0
   -2.5025    0.5608   -0.7856 H   0  0  0  0  0  0
   -3.4044    7.3123    0.9675 H   0  0  0  0  0  0
   -3.9456    6.2926   -0.3873 H   0  0  0  0  0  0
   -4.3063    5.8116    1.2881 H   0  0  0  0  0  0
  1  2  1  0  0  0
  1  5  2  0  0  0
  1 20  1  0  0  0
  2  3  1  0  0  0
  2 10  1  0  0  0
  3  4  2  0  0  0
  3 29  1  0  0  0
  4  5  1  0  0  0
  4  6  1  0  0  0
  6  7  1  0  0  0
  6  8  1  0  0  0
  6  9  1  0  0  0
 10 11  1  0  0  0
 10 15  2  0  0  0
 11 12  2  0  0  0
 11 30  1  0  0  0
 12 13  1  0  0  0
 12 31  1  0  0  0
 13 14  2  0  0  0
 13 16  1  0  0  0
 14 15  1  0  0  0
 14 32  1  0  0  0
 15 33  1  0  0  0
 16 17  2  0  0  0
 16 18  2  0  0  0
 16 19  1  0  0  0
 19 34  1  0  0  0
 19 35  1  0  0  0
 19 36  1  0  0  0
 20 21  1  0  0  0
 20 25  2  0  0  0
 21 22  2  0  0  0
 21 37  1  0  0  0
 22 23  1  0  0  0
 22 27  1  0  0  0
 23 24  2  0  0  0
 23 38  1  0  0  0
 24 25  1  0  0  0
 24 26  1  0  0  0
 25 39  1  0  0  0
 27 28  1  0  0  0
 28 40  1  0  0  0
 28 41  1  0  0  0
 28 42  1  0  0  0
M  END
>  <Activity>
6.01773

>  <set>
1

>  <Min_dist>
999.9

>  <Avg_dist>
999.9

$$$$
3-66
 Wcorina  11170919303D 1   1.00000     0.00000              
CORINA evaluation license 3.46 0067  05.08.2008
 41 43  0  0  0  0  0  0  0  0999 V2000
   -0.0340    1.3368   -0.0226 C   0  0  0  0  0  0
    0.0213   -0.0287    0.0029 N   0  0  0  0  0  0
    1.3486   -0.3745    0.0202 C   0  0  0  0  0  0
    2.0557    0.7732    0.0048 C   0  0  0  0  0  0
    1.1969    1.7996   -0.0211 N   0  0  0  0  0  0
    3.5587    0.8822    0.0151 C   0  0  0  0  0  0
    4.0346    0.8917   -1.3004 F   0  0  0  0  0  0
    3.9360    2.0671    0.6561 F   0  0  0  0  0  0
    4.1009   -0.2111    0.6993 F   0  0  0  0  0  0
   -1.0700   -0.9078    0.0102 C   0  0  0  0  0  0
   -1.1888   -1.8772   -0.9766 C   0  0  0  0  0  0
   -2.2656   -2.7422   -0.9668 C   0  0  0  0  0  0
   -3.2249   -2.6431    0.0241 C   0  0  0  0  0  0
   -3.1095   -1.6783    1.0080 C   0  0  0  0  0  0
   -2.0315   -0.8148    1.0074 C   0  0  0  0  0  0
   -4.5973   -3.7480    0.0329 S   0  0  0  0  0  0
   -5.6324   -3.0965    0.7564 O   0  0  0  0  0  0
   -4.7525   -4.2057   -1.3034 O   0  0  0  0  0  0
   -4.1582   -5.0680    0.9313 N   0  0  0  0  0  0
   -1.2658    2.1530   -0.0532 C   0  0  0  0  0  0
   -1.2277    3.4927    0.3388 C   0  0  0  0  0  0
   -2.3800    4.2510    0.3088 C   0  0  0  0  0  0
   -3.5777    3.6816   -0.1110 C   0  0  0  0  0  0
   -3.6179    2.3503   -0.5005 C   0  0  0  0  0  0
   -2.4688    1.5882   -0.4794 C   0  0  0  0  0  0
   -4.7112    4.4307   -0.1392 O   0  0  0  0  0  0
   -5.9061    3.7830   -0.5807 C   0  0  0  0  0  0
   -2.3452    5.5473    0.6877 F   0  0  0  0  0  0
    1.7510   -1.3765    0.0422 H   0  0  0  0  0  0
   -0.4403   -1.9547   -1.7513 H   0  0  0  0  0  0
   -2.3586   -3.4965   -1.7342 H   0  0  0  0  0  0
   -3.8607   -1.6029    1.7803 H   0  0  0  0  0  0
   -1.9394   -0.0646    1.7788 H   0  0  0  0  0  0
   -3.2756   -5.1107    1.3312 H   0  0  0  0  0  0
   -4.7837   -5.7986    1.0575 H   0  0  0  0  0  0
   -0.2978    3.9345    0.6654 H   0  0  0  0  0  0
   -4.5499    1.9115   -0.8251 H   0  0  0  0  0  0
   -2.5008    0.5535   -0.7875 H   0  0  0  0  0  0
   -5.7682    3.4219   -1.5998 H   0  0  0  0  0  0
   -6.1272    2.9417    0.0761 H   0  0  0  0  0  0
   -6.7341    4.4914   -0.5551 H   0  0  0  0  0  0
  1  2  1  0  0  0
  1  5  2  0  0  0
  1 20  1  0  0  0
  2  3  1  0  0  0
  2 10  1  0  0  0
  3  4  2  0  0  0
  3 29  1  0  0  0
  4  5  1  0  0  0
  4  6  1  0  0  0
  6  7  1  0  0  0
  6  8  1  0  0  0
  6  9  1  0  0  0
 10 11  1  0  0  0
 10 15  2  0  0  0
 11 12  2  0  0  0
 11 30  1  0  0  0
 12 13  1  0  0  0
 12 31  1  0  0  0
 13 14  2  0  0  0
 13 16  1  0  0  0
 14 15  1  0  0  0
 14 32  1  0  0  0
 15 33  1  0  0  0
 16 17  2  0  0  0
 16 18  2  0  0  0
 16 19  1  0  0  0
 19 34  1  0  0  0
 19 35  1  0  0  0
 20 21  1  0  0  0
 20 25  2  0  0  0
 21 22  2  0  0  0
 21 36  1  0  0  0
 22 23  1  0  0  0
 22 28  1  0  0  0
 23 24  2  0  0  0
 23 26  1  0  0  0
 24 25  1  0  0  0
 24 37  1  0  0  0
 25 38  1  0  0  0
 26 27  1  0  0  0
 27 39  1  0  0  0
 27 40  1  0  0  0
 27 41  1  0  0  0
M  END
>  <Activity>
7.52288

>  <set>
1

>  <Min_dist>
999.9

>  <Avg_dist>
999.9

$$$$
3-69
 Wcorina  11170919303D 1   1.00000     0.00000              
CORINA evaluation license 3.46 0067  05.08.2008
 41 43  0  0  0  0  0  0  0  0999 V2000
   -0.0391    1.3292   -0.0220 C   0  0  0  0  0  0
    0.0273   -0.0360    0.0052 N   0  0  0  0  0  0
    1.3577   -0.3710    0.0208 C   0  0  0  0  0  0
    2.0553    0.7823    0.0030 C   0  0  0  0  0  0
    1.1882    1.8019   -0.0229 N   0  0  0  0  0  0
    3.5574    0.9034    0.0117 C   0  0  0  0  0  0
    4.0320    0.9146   -1.3043 F   0  0  0  0  0  0
    3.9258    2.0923    0.6504 F   0  0  0  0  0  0
    4.1090   -0.1844    0.6970 F   0  0  0  0  0  0
   -1.0568   -0.9239    0.0159 C   0  0  0  0  0  0
   -1.1695   -1.8960   -0.9690 C   0  0  0  0  0  0
   -2.2389   -2.7700   -0.9555 C   0  0  0  0  0  0
   -3.1967   -2.6776    0.0375 C   0  0  0  0  0  0
   -3.0873   -1.7104    1.0197 C   0  0  0  0  0  0
   -2.0174   -0.8369    1.0146 C   0  0  0  0  0  0
   -4.5598   -3.7940    0.0509 S   0  0  0  0  0  0
   -5.5987   -3.1502    0.7759 O   0  0  0  0  0  0
   -4.7141   -4.2550   -1.2844 O   0  0  0  0  0  0
   -4.1075   -5.1090    0.9502 N   0  0  0  0  0  0
   -1.2771    2.1352   -0.0517 C   0  0  0  0  0  0
   -2.4777    1.5583   -0.4729 C   0  0  0  0  0  0
   -3.6307    2.3126   -0.4996 C   0  0  0  0  0  0
   -3.5992    3.6484   -0.1072 C   0  0  0  0  0  0
   -2.4049    4.2245    0.3125 C   0  0  0  0  0  0
   -1.2503    3.4732    0.3466 C   0  0  0  0  0  0
   -5.0749    4.6105   -0.1429 S   0  0  0  0  0  0
   -4.5179    6.2339    0.4443 C   0  0  0  0  0  0
   -5.1232    1.5973   -1.0234 Cl  0  0  0  0  0  0
    1.7683   -1.3697    0.0432 H   0  0  0  0  0  0
   -0.4219   -1.9685   -1.7450 H   0  0  0  0  0  0
   -2.3272   -3.5262   -1.7216 H   0  0  0  0  0  0
   -3.8371   -1.6405    1.7938 H   0  0  0  0  0  0
   -1.9301   -0.0846    1.7846 H   0  0  0  0  0  0
   -3.2236   -5.1436    1.3482 H   0  0  0  0  0  0
   -4.7265   -5.8447    1.0789 H   0  0  0  0  0  0
   -2.5021    0.5225   -0.7777 H   0  0  0  0  0  0
   -2.3833    5.2606    0.6163 H   0  0  0  0  0  0
   -0.3243    3.9202    0.6769 H   0  0  0  0  0  0
   -4.1062    6.1354    1.4488 H   0  0  0  0  0  0
   -3.7502    6.6193   -0.2267 H   0  0  0  0  0  0
   -5.3625    6.9227    0.4638 H   0  0  0  0  0  0
  1  2  1  0  0  0
  1  5  2  0  0  0
  1 20  1  0  0  0
  2  3  1  0  0  0
  2 10  1  0  0  0
  3  4  2  0  0  0
  3 29  1  0  0  0
  4  5  1  0  0  0
  4  6  1  0  0  0
  6  7  1  0  0  0
  6  8  1  0  0  0
  6  9  1  0  0  0
 10 11  1  0  0  0
 10 15  2  0  0  0
 11 12  2  0  0  0
 11 30  1  0  0  0
 12 13  1  0  0  0
 12 31  1  0  0  0
 13 14  2  0  0  0
 13 16  1  0  0  0
 14 15  1  0  0  0
 14 32  1  0  0  0
 15 33  1  0  0  0
 16 17  2  0  0  0
 16 18  2  0  0  0
 16 19  1  0  0  0
 19 34  1  0  0  0
 19 35  1  0  0  0
 20 21  1  0  0  0
 20 25  2  0  0  0
 21 22  2  0  0  0
 21 36  1  0  0  0
 22 23  1  0  0  0
 22 28  1  0  0  0
 23 24  2  0  0  0
 23 26  1  0  0  0
 24 25  1  0  0  0
 24 37  1  0  0  0
 25 38  1  0  0  0
 26 27  1  0  0  0
 27 39  1  0  0  0
 27 40  1  0  0  0
 27 41  1  0  0  0
M  END
>  <Activity>
8

>  <set>
1

>  <Min_dist>
999.9

>  <Avg_dist>
999.9

$$$$
3-70
 Wcorina  11170919303D 1   1.00000     0.00000              
CORINA evaluation license 3.46 0067  05.08.2008
 40 42  0  0  0  0  0  0  0  0999 V2000
   -0.0366    1.3326   -0.0229 C   0  0  0  0  0  0
    0.0244   -0.0324    0.0040 N   0  0  0  0  0  0
    1.3521   -0.3727    0.0211 C   0  0  0  0  0  0
    2.0548    0.7783    0.0043 C   0  0  0  0  0  0
    1.1920    1.8006   -0.0223 N   0  0  0  0  0  0
    3.5574    0.8936    0.0139 C   0  0  0  0  0  0
    4.0327    0.9037   -1.3018 F   0  0  0  0  0  0
    3.9299    2.0807    0.6535 F   0  0  0  0  0  0
    4.1043   -0.1967    0.6990 F   0  0  0  0  0  0
   -1.0633   -0.9160    0.0125 C   0  0  0  0  0  0
   -1.1787   -1.8867   -0.9734 C   0  0  0  0  0  0
   -2.2516   -2.7564   -0.9621 C   0  0  0  0  0  0
   -3.2105   -2.6608    0.0296 C   0  0  0  0  0  0
   -3.0986   -1.6947    1.0126 C   0  0  0  0  0  0
   -2.0247   -0.8261    1.0102 C   0  0  0  0  0  0
   -4.5781   -3.7717    0.0404 S   0  0  0  0  0  0
   -5.6154   -3.1242    0.7642 O   0  0  0  0  0  0
   -4.7324   -4.2311   -1.2955 O   0  0  0  0  0  0
   -4.1325   -5.0891    0.9394 N   0  0  0  0  0  0
   -1.2725    2.1439   -0.0539 C   0  0  0  0  0  0
   -2.4747    1.5735   -0.4746 C   0  0  0  0  0  0
   -3.6249    2.3366   -0.5012 C   0  0  0  0  0  0
   -3.5866    3.6651   -0.1118 C   0  0  0  0  0  0
   -2.3978    4.2353    0.3060 C   0  0  0  0  0  0
   -1.2426    3.4813    0.3429 C   0  0  0  0  0  0
   -4.8454    4.4930   -0.1440 C   0  0  0  0  0  0
   -5.1218    1.6297   -1.0241 Cl  0  0  0  0  0  0
    1.7586   -1.3731    0.0436 H   0  0  0  0  0  0
   -0.4305   -1.9615   -1.7486 H   0  0  0  0  0  0
   -2.3419   -3.5117   -1.7287 H   0  0  0  0  0  0
   -3.8493   -1.6222    1.7857 H   0  0  0  0  0  0
   -1.9355   -0.0747    1.7808 H   0  0  0  0  0  0
   -3.2493   -5.1275    1.3387 H   0  0  0  0  0  0
   -4.7547   -5.8223    1.0668 H   0  0  0  0  0  0
   -2.5051    0.5377   -0.7790 H   0  0  0  0  0  0
   -2.3744    5.2719    0.6080 H   0  0  0  0  0  0
   -0.3162    3.9268    0.6740 H   0  0  0  0  0  0
   -5.3562    4.4151    0.8157 H   0  0  0  0  0  0
   -4.5900    5.5351   -0.3361 H   0  0  0  0  0  0
   -5.5004    4.1277   -0.9350 H   0  0  0  0  0  0
  1  2  1  0  0  0
  1  5  2  0  0  0
  1 20  1  0  0  0
  2  3  1  0  0  0
  2 10  1  0  0  0
  3  4  2  0  0  0
  3 28  1  0  0  0
  4  5  1  0  0  0
  4  6  1  0  0  0
  6  7  1  0  0  0
  6  8  1  0  0  0
  6  9  1  0  0  0
 10 11  1  0  0  0
 10 15  2  0  0  0
 11 12  2  0  0  0
 11 29  1  0  0  0
 12 13  1  0  0  0
 12 30  1  0  0  0
 13 14  2  0  0  0
 13 16  1  0  0  0
 14 15  1  0  0  0
 14 31  1  0  0  0
 15 32  1  0  0  0
 16 17  2  0  0  0
 16 18  2  0  0  0
 16 19  1  0  0  0
 19 33  1  0  0  0
 19 34  1  0  0  0
 20 21  1  0  0  0
 20 25  2  0  0  0
 21 22  2  0  0  0
 21 35  1  0  0  0
 22 23  1  0  0  0
 22 27  1  0  0  0
 23 24  2  0  0  0
 23 26  1  0  0  0
 24 25  1  0  0  0
 24 36  1  0  0  0
 25 37  1  0  0  0
 26 38  1  0  0  0
 26 39  1  0  0  0
 26 40  1  0  0  0
M  END
>  <Activity>
8.52288

>  <set>
1

>  <Min_dist>
999.9

>  <Avg_dist>
999.9

$$$$
3-71
 Wcorina  11170919303D 1   1.00000     0.00000              
CORINA evaluation license 3.46 0067  05.08.2008
 41 43  0  0  0  0  0  0  0  0999 V2000
   -0.0330    1.3381   -0.0221 C   0  0  0  0  0  0
    0.0202   -0.0273    0.0026 N   0  0  0  0  0  0
    1.3463   -0.3751    0.0194 C   0  0  0  0  0  0
    2.0554    0.7718    0.0047 C   0  0  0  0  0  0
    1.1983    1.7992   -0.0204 N   0  0  0  0  0  0
    3.5585    0.8785    0.0149 C   0  0  0  0  0  0
    4.0343    0.8881   -1.3007 F   0  0  0  0  0  0
    3.9377    2.0625    0.6566 F   0  0  0  0  0  0
    4.0991   -0.2160    0.6983 F   0  0  0  0  0  0
   -1.0724   -0.9047    0.0098 C   0  0  0  0  0  0
   -1.1930   -1.8737   -0.9773 C   0  0  0  0  0  0
   -2.2711   -2.7370   -0.9675 C   0  0  0  0  0  0
   -3.2301   -2.6366    0.0237 C   0  0  0  0  0  0
   -3.1127   -1.6726    1.0081 C   0  0  0  0  0  0
   -2.0337   -0.8105    1.0072 C   0  0  0  0  0  0
   -4.6046   -3.7390    0.0321 S   0  0  0  0  0  0
   -5.6383   -3.0860    0.7562 O   0  0  0  0  0  0
   -4.7608   -4.1957   -1.3044 O   0  0  0  0  0  0
   -4.1677   -5.0604    0.9296 N   0  0  0  0  0  0
   -1.2642    2.1564   -0.0521 C   0  0  0  0  0  0
   -1.2246    3.4949    0.3400 C   0  0  0  0  0  0
   -2.3806    4.2552    0.3096 C   0  0  0  0  0  0
   -3.5767    3.6855   -0.1100 C   0  0  0  0  0  0
   -3.6171    2.3584   -0.4985 C   0  0  0  0  0  0
   -2.4682    1.5940   -0.4779 C   0  0  0  0  0  0
   -5.0248    4.6421   -0.1463 Cl  0  0  0  0  0  0
   -2.3461    5.5595    0.6907 O   0  0  0  0  0  0
   -1.0831    6.0795    1.1109 C   0  0  0  0  0  0
    1.7471   -1.3778    0.0408 H   0  0  0  0  0  0
   -0.4448   -1.9521   -1.7521 H   0  0  0  0  0  0
   -2.3655   -3.4909   -1.7350 H   0  0  0  0  0  0
   -3.8634   -1.5965    1.7808 H   0  0  0  0  0  0
   -1.9400   -0.0609    1.7791 H   0  0  0  0  0  0
   -3.2851   -5.1048    1.3294 H   0  0  0  0  0  0
   -4.7945   -5.7899    1.0556 H   0  0  0  0  0  0
   -0.2945    3.9363    0.6665 H   0  0  0  0  0  0
   -4.5494    1.9206   -0.8233 H   0  0  0  0  0  0
   -2.5021    0.5596   -0.7864 H   0  0  0  0  0  0
   -0.7252    5.5135    1.9709 H   0  0  0  0  0  0
   -0.3653    5.9937    0.2952 H   0  0  0  0  0  0
   -1.1956    7.1279    1.3872 H   0  0  0  0  0  0
  1  2  1  0  0  0
  1  5  2  0  0  0
  1 20  1  0  0  0
  2  3  1  0  0  0
  2 10  1  0  0  0
  3  4  2  0  0  0
  3 29  1  0  0  0
  4  5  1  0  0  0
  4  6  1  0  0  0
  6  7  1  0  0  0
  6  8  1  0  0  0
  6  9  1  0  0  0
 10 11  1  0  0  0
 10 15  2  0  0  0
 11 12  2  0  0  0
 11 30  1  0  0  0
 12 13  1  0  0  0
 12 31  1  0  0  0
 13 14  2  0  0  0
 13 16  1  0  0  0
 14 15  1  0  0  0
 14 32  1  0  0  0
 15 33  1  0  0  0
 16 17  2  0  0  0
 16 18  2  0  0  0
 16 19  1  0  0  0
 19 34  1  0  0  0
 19 35  1  0  0  0
 20 21  1  0  0  0
 20 25  2  0  0  0
 21 22  2  0  0  0
 21 36  1  0  0  0
 22 23  1  0  0  0
 22 27  1  0  0  0
 23 24  2  0  0  0
 23 26  1  0  0  0
 24 25  1  0  0  0
 24 37  1  0  0  0
 25 38  1  0  0  0
 27 28  1  0  0  0
 28 39  1  0  0  0
 28 40  1  0  0  0
 28 41  1  0  0  0
M  END
>  <Activity>
7.69897

>  <set>
1

>  <Min_dist>
999.9

>  <Avg_dist>
999.9

$$$$
3-72
 Wcorina  11170919303D 1   1.00000     0.00000              
CORINA evaluation license 3.46 0067  05.08.2008
 37 39  0  0  0  0  0  0  0  0999 V2000
   -0.0375    1.3313   -0.0229 C   0  0  0  0  0  0
    0.0254   -0.0336    0.0044 N   0  0  0  0  0  0
    1.3541   -0.3721    0.0213 C   0  0  0  0  0  0
    2.0550    0.7796    0.0041 C   0  0  0  0  0  0
    1.1906    1.8010   -0.0226 N   0  0  0  0  0  0
    3.5574    0.8969    0.0141 C   0  0  0  0  0  0
    4.0332    0.9069   -1.3014 F   0  0  0  0  0  0
    3.9281    2.0849    0.6532 F   0  0  0  0  0  0
    4.1056   -0.1922    0.7000 F   0  0  0  0  0  0
   -1.0611   -0.9187    0.0133 C   0  0  0  0  0  0
   -1.1753   -1.8899   -0.9723 C   0  0  0  0  0  0
   -2.2473   -2.7607   -0.9608 C   0  0  0  0  0  0
   -3.2062   -2.6660    0.0310 C   0  0  0  0  0  0
   -3.0955   -1.6996    1.0137 C   0  0  0  0  0  0
   -2.0225   -0.8298    1.0111 C   0  0  0  0  0  0
   -4.5723   -3.7788    0.0422 S   0  0  0  0  0  0
   -5.6104   -3.1325    0.7660 O   0  0  0  0  0  0
   -4.7262   -4.2389   -1.2934 O   0  0  0  0  0  0
   -4.1248   -5.0953    0.9416 N   0  0  0  0  0  0
   -1.2742    2.1409   -0.0538 C   0  0  0  0  0  0
   -2.4756    1.5682   -0.4748 C   0  0  0  0  0  0
   -3.6276    2.3289   -0.5011 C   0  0  0  0  0  0
   -3.5912    3.6604   -0.1099 C   0  0  0  0  0  0
   -2.4007    4.2317    0.3079 C   0  0  0  0  0  0
   -1.2454    3.4783    0.3432 C   0  0  0  0  0  0
   -4.7205    4.4013   -0.1371 F   0  0  0  0  0  0
   -4.7915    1.7770   -0.9086 F   0  0  0  0  0  0
    1.7619   -1.3719    0.0440 H   0  0  0  0  0  0
   -0.4269   -1.9641   -1.7474 H   0  0  0  0  0  0
   -2.3369   -3.5162   -1.7274 H   0  0  0  0  0  0
   -3.8462   -1.6278    1.7868 H   0  0  0  0  0  0
   -1.9340   -0.0783    1.7816 H   0  0  0  0  0  0
   -3.2416   -5.1324    1.3408 H   0  0  0  0  0  0
   -4.7460   -5.8293    1.0693 H   0  0  0  0  0  0
   -2.5039    0.5325   -0.7795 H   0  0  0  0  0  0
   -2.3775    5.2681    0.6109 H   0  0  0  0  0  0
   -0.3190    3.9243    0.6739 H   0  0  0  0  0  0
  1  2  1  0  0  0
  1  5  2  0  0  0
  1 20  1  0  0  0
  2  3  1  0  0  0
  2 10  1  0  0  0
  3  4  2  0  0  0
  3 28  1  0  0  0
  4  5  1  0  0  0
  4  6  1  0  0  0
  6  7  1  0  0  0
  6  8  1  0  0  0
  6  9  1  0  0  0
 10 11  1  0  0  0
 10 15  2  0  0  0
 11 12  2  0  0  0
 11 29  1  0  0  0
 12 13  1  0  0  0
 12 30  1  0  0  0
 13 14  2  0  0  0
 13 16  1  0  0  0
 14 15  1  0  0  0
 14 31  1  0  0  0
 15 32  1  0  0  0
 16 17  2  0  0  0
 16 18  2  0  0  0
 16 19  1  0  0  0
 19 33  1  0  0  0
 19 34  1  0  0  0
 20 21  1  0  0  0
 20 25  2  0  0  0
 21 22  2  0  0  0
 21 35  1  0  0  0
 22 23  1  0  0  0
 22 27  1  0  0  0
 23 24  2  0  0  0
 23 26  1  0  0  0
 24 25  1  0  0  0
 24 36  1  0  0  0
 25 37  1  0  0  0
M  END
>  <Activity>
7.52288

>  <set>
1

>  <Min_dist>
999.9

>  <Avg_dist>
999.9

$$$$
3-73
 Wcorina  11170919303D 1   1.00000     0.00000              
CORINA evaluation license 3.46 0067  05.08.2008
 40 42  0  0  0  0  0  0  0  0999 V2000
   -0.0313    1.3405   -0.0227 C   0  0  0  0  0  0
    0.0184   -0.0250    0.0020 N   0  0  0  0  0  0
    1.3433   -0.3762    0.0197 C   0  0  0  0  0  0
    2.0554    0.7690    0.0055 C   0  0  0  0  0  0
    1.2010    1.7984   -0.0202 N   0  0  0  0  0  0
    3.5588    0.8719    0.0171 C   0  0  0  0  0  0
    4.0359    0.8801   -1.2980 F   0  0  0  0  0  0
    3.9404    2.0550    0.6589 F   0  0  0  0  0  0
    4.0960   -0.2239    0.7012 F   0  0  0  0  0  0
   -1.0766   -0.8996    0.0080 C   0  0  0  0  0  0
   -1.1990   -1.8678   -0.9795 C   0  0  0  0  0  0
   -2.2793   -2.7283   -0.9709 C   0  0  0  0  0  0
   -3.2386   -2.6259    0.0197 C   0  0  0  0  0  0
   -3.1195   -1.6627    1.0046 C   0  0  0  0  0  0
   -2.0382   -0.8033    1.0049 C   0  0  0  0  0  0
   -4.6160   -3.7248    0.0266 S   0  0  0  0  0  0
   -5.6485   -3.0694    0.7503 O   0  0  0  0  0  0
   -4.7725   -4.1805   -1.3102 O   0  0  0  0  0  0
   -4.1832   -5.0476    0.9239 N   0  0  0  0  0  0
   -1.2605    2.1620   -0.0535 C   0  0  0  0  0  0
   -1.2183    3.5011    0.3380 C   0  0  0  0  0  0
   -2.3680    4.2628    0.3068 C   0  0  0  0  0  0
   -3.5619    3.7024   -0.1114 C   0  0  0  0  0  0
   -3.6112    2.3747   -0.5007 C   0  0  0  0  0  0
   -2.4659    1.6033   -0.4794 C   0  0  0  0  0  0
   -5.1141    1.6802   -1.0229 Cl  0  0  0  0  0  0
   -2.3237    5.7085    0.7298 C   0  0  0  0  0  0
    1.7414   -1.3799    0.0414 H   0  0  0  0  0  0
   -0.4504   -1.9478   -1.7538 H   0  0  0  0  0  0
   -2.3750   -3.4817   -1.7388 H   0  0  0  0  0  0
   -3.8706   -1.5849    1.7768 H   0  0  0  0  0  0
   -1.9432   -0.0542    1.7771 H   0  0  0  0  0  0
   -4.8580   -5.5432    1.4138 H   0  0  0  0  0  0
   -3.2550   -5.3269    0.9596 H   0  0  0  0  0  0
   -0.2873    3.9400    0.6651 H   0  0  0  0  0  0
   -4.4591    4.3031   -0.1340 H   0  0  0  0  0  0
   -2.5041    0.5689   -0.7874 H   0  0  0  0  0  0
   -2.1035    6.3336   -0.1356 H   0  0  0  0  0  0
   -3.2886    5.9944    1.1484 H   0  0  0  0  0  0
   -1.5468    5.8432    1.4824 H   0  0  0  0  0  0
  1  2  1  0  0  0
  1  5  2  0  0  0
  1 20  1  0  0  0
  2  3  1  0  0  0
  2 10  1  0  0  0
  3  4  2  0  0  0
  3 28  1  0  0  0
  4  5  1  0  0  0
  4  6  1  0  0  0
  6  7  1  0  0  0
  6  8  1  0  0  0
  6  9  1  0  0  0
 10 11  1  0  0  0
 10 15  2  0  0  0
 11 12  2  0  0  0
 11 29  1  0  0  0
 12 13  1  0  0  0
 12 30  1  0  0  0
 13 14  2  0  0  0
 13 16  1  0  0  0
 14 15  1  0  0  0
 14 31  1  0  0  0
 15 32  1  0  0  0
 16 17  2  0  0  0
 16 18  2  0  0  0
 16 19  1  0  0  0
 19 33  1  0  0  0
 19 34  1  0  0  0
 20 21  1  0  0  0
 20 25  2  0  0  0
 21 22  2  0  0  0
 21 35  1  0  0  0
 22 23  1  0  0  0
 22 27  1  0  0  0
 23 24  2  0  0  0
 23 36  1  0  0  0
 24 25  1  0  0  0
 24 26  1  0  0  0
 25 37  1  0  0  0
 27 38  1  0  0  0
 27 39  1  0  0  0
 27 40  1  0  0  0
M  END
>  <Activity>
7.39794

>  <set>
1

>  <Min_dist>
999.9

>  <Avg_dist>
999.9

$$$$
3-79
 Wcorina  11170919303D 1   1.00000     0.00000              
CORINA evaluation license 3.46 0067  05.08.2008
 48 50  0  0  0  0  0  0  0  0999 V2000
   -0.0383    1.3302   -0.0220 C   0  0  0  0  0  0
    0.0264   -0.0348    0.0048 N   0  0  0  0  0  0
    1.3560   -0.3716    0.0206 C   0  0  0  0  0  0
    2.0552    0.7810    0.0033 C   0  0  0  0  0  0
    1.1893    1.8014   -0.0225 N   0  0  0  0  0  0
    3.5574    0.9003    0.0115 C   0  0  0  0  0  0
    4.0315    0.9117   -1.3047 F   0  0  0  0  0  0
    3.9274    2.0884    0.6508 F   0  0  0  0  0  0
    4.1080   -0.1886    0.6960 F   0  0  0  0  0  0
   -1.0589   -0.9214    0.0150 C   0  0  0  0  0  0
   -1.1726   -1.8931   -0.9702 C   0  0  0  0  0  0
   -2.2431   -2.7658   -0.9571 C   0  0  0  0  0  0
   -3.2010   -2.6724    0.0358 C   0  0  0  0  0  0
   -3.0905   -1.7057    1.0183 C   0  0  0  0  0  0
   -2.0195   -0.8336    1.0136 C   0  0  0  0  0  0
   -4.5655   -3.7871    0.0486 S   0  0  0  0  0  0
   -5.5917   -3.0771    0.7283 O   0  0  0  0  0  0
   -4.7173   -4.1710   -1.3111 O   0  0  0  0  0  0
   -3.9943   -5.1903    1.0462 C   0  0  0  0  0  0
   -1.2758    2.1379   -0.0518 C   0  0  0  0  0  0
   -2.4766    1.5633   -0.4726 C   0  0  0  0  0  0
   -3.6284    2.3199   -0.4990 C   0  0  0  0  0  0
   -3.5956    3.6520   -0.1077 C   0  0  0  0  0  0
   -2.4030    4.2272    0.3116 C   0  0  0  0  0  0
   -1.2481    3.4757    0.3463 C   0  0  0  0  0  0
   -2.3729    5.6733    0.7347 C   0  0  0  0  0  0
   -4.7328    4.3945   -0.1355 O   0  0  0  0  0  0
   -5.5311    4.4033    1.0498 C   0  0  0  0  0  0
   -4.9251    1.7009   -0.9536 C   0  0  0  0  0  0
    1.7653   -1.3708    0.0431 H   0  0  0  0  0  0
   -0.4250   -1.9663   -1.7461 H   0  0  0  0  0  0
   -2.3323   -3.5216   -1.7234 H   0  0  0  0  0  0
   -3.8404   -1.6350    1.7923 H   0  0  0  0  0  0
   -1.9314   -0.0816    1.7838 H   0  0  0  0  0  0
   -3.7418   -4.8446    2.0486 H   0  0  0  0  0  0
   -4.7851   -5.9379    1.1082 H   0  0  0  0  0  0
   -3.1127   -5.6316    0.5813 H   0  0  0  0  0  0
   -2.5029    0.5276   -0.7774 H   0  0  0  0  0  0
   -0.3221    3.9224    0.6771 H   0  0  0  0  0  0
   -2.5713    5.7431    1.8042 H   0  0  0  0  0  0
   -1.3910    6.0945    0.5191 H   0  0  0  0  0  0
   -3.1346    6.2281    0.1869 H   0  0  0  0  0  0
   -4.9445    4.7969    1.8799 H   0  0  0  0  0  0
   -6.4071    5.0327    0.8932 H   0  0  0  0  0  0
   -5.8504    3.3869    1.2803 H   0  0  0  0  0  0
   -5.4434    1.2722   -0.0958 H   0  0  0  0  0  0
   -5.5519    2.4658   -1.4118 H   0  0  0  0  0  0
   -4.7177    0.9168   -1.6818 H   0  0  0  0  0  0
  1  2  1  0  0  0
  1  5  2  0  0  0
  1 20  1  0  0  0
  2  3  1  0  0  0
  2 10  1  0  0  0
  3  4  2  0  0  0
  3 30  1  0  0  0
  4  5  1  0  0  0
  4  6  1  0  0  0
  6  7  1  0  0  0
  6  8  1  0  0  0
  6  9  1  0  0  0
 10 11  1  0  0  0
 10 15  2  0  0  0
 11 12  2  0  0  0
 11 31  1  0  0  0
 12 13  1  0  0  0
 12 32  1  0  0  0
 13 14  2  0  0  0
 13 16  1  0  0  0
 14 15  1  0  0  0
 14 33  1  0  0  0
 15 34  1  0  0  0
 16 17  2  0  0  0
 16 18  2  0  0  0
 16 19  1  0  0  0
 19 35  1  0  0  0
 19 36  1  0  0  0
 19 37  1  0  0  0
 20 21  1  0  0  0
 20 25  2  0  0  0
 21 22  2  0  0  0
 21 38  1  0  0  0
 22 23  1  0  0  0
 22 29  1  0  0  0
 23 24  2  0  0  0
 23 27  1  0  0  0
 24 25  1  0  0  0
 24 26  1  0  0  0
 25 39  1  0  0  0
 26 40  1  0  0  0
 26 41  1  0  0  0
 26 42  1  0  0  0
 27 28  1  0  0  0
 28 43  1  0  0  0
 28 44  1  0  0  0
 28 45  1  0  0  0
 29 46  1  0  0  0
 29 47  1  0  0  0
 29 48  1  0  0  0
M  END
>  <Activity>
6.14267

>  <set>
1

>  <Min_dist>
999.9

>  <Avg_dist>
999.9

$$$$
3-87
 Wcorina  11170919303D 1   1.00000     0.00000              
CORINA evaluation license 3.46 0067  05.08.2008
 38 40  0  0  0  0  0  0  0  0999 V2000
   -0.0313    1.3406   -0.0221 C   0  0  0  0  0  0
    0.0184   -0.0250    0.0020 N   0  0  0  0  0  0
    1.3435   -0.3762    0.0191 C   0  0  0  0  0  0
    2.0556    0.7689    0.0051 C   0  0  0  0  0  0
    1.2011    1.7985   -0.0198 N   0  0  0  0  0  0
    3.5590    0.8717    0.0163 C   0  0  0  0  0  0
    3.9408    2.0546    0.6585 F   0  0  0  0  0  0
    4.0963   -0.2243    0.6998 F   0  0  0  0  0  0
   -1.0766   -0.8995    0.0084 C   0  0  0  0  0  0
   -1.1994   -1.8677   -0.9791 C   0  0  0  0  0  0
   -2.2794   -2.7286   -0.9698 C   0  0  0  0  0  0
   -3.2379   -2.6269    0.0218 C   0  0  0  0  0  0
   -3.1186   -1.6633    1.0064 C   0  0  0  0  0  0
   -2.0378   -0.8033    1.0057 C   0  0  0  0  0  0
   -4.6143   -3.7269    0.0302 S   0  0  0  0  0  0
   -5.6339   -3.0072    0.7096 O   0  0  0  0  0  0
   -4.7679   -4.1065   -1.3305 O   0  0  0  0  0  0
   -4.0598   -5.1381    1.0260 C   0  0  0  0  0  0
   -1.2603    2.1621   -0.0521 C   0  0  0  0  0  0
   -1.2178    3.5009    0.3398 C   0  0  0  0  0  0
   -2.3676    4.2623    0.3098 C   0  0  0  0  0  0
   -3.5624    3.7007   -0.1083 C   0  0  0  0  0  0
   -3.6108    2.3728   -0.4979 C   0  0  0  0  0  0
   -2.4662    1.6032   -0.4780 C   0  0  0  0  0  0
   -5.0054    4.6652   -0.1434 Cl  0  0  0  0  0  0
    1.7417   -1.3799    0.0401 H   0  0  0  0  0  0
    3.9303    0.8785   -1.0084 H   0  0  0  0  0  0
   -0.4513   -1.9474   -1.7540 H   0  0  0  0  0  0
   -2.3757   -3.4817   -1.7379 H   0  0  0  0  0  0
   -3.8692   -1.5859    1.7791 H   0  0  0  0  0  0
   -1.9427   -0.0541    1.7777 H   0  0  0  0  0  0
   -3.8053   -4.7970    2.0295 H   0  0  0  0  0  0
   -4.8586   -5.8773    1.0852 H   0  0  0  0  0  0
   -3.1822   -5.5880    0.5617 H   0  0  0  0  0  0
   -0.2866    3.9398    0.6663 H   0  0  0  0  0  0
   -2.3360    5.2983    0.6132 H   0  0  0  0  0  0
   -4.5455    1.9402   -0.8226 H   0  0  0  0  0  0
   -2.5041    0.5691   -0.7870 H   0  0  0  0  0  0
  1  2  1  0  0  0
  1  5  2  0  0  0
  1 19  1  0  0  0
  2  3  1  0  0  0
  2  9  1  0  0  0
  3  4  2  0  0  0
  3 26  1  0  0  0
  4  5  1  0  0  0
  4  6  1  0  0  0
  6  7  1  0  0  0
  6  8  1  0  0  0
  6 27  1  0  0  0
  9 10  1  0  0  0
  9 14  2  0  0  0
 10 11  2  0  0  0
 10 28  1  0  0  0
 11 12  1  0  0  0
 11 29  1  0  0  0
 12 13  2  0  0  0
 12 15  1  0  0  0
 13 14  1  0  0  0
 13 30  1  0  0  0
 14 31  1  0  0  0
 15 16  2  0  0  0
 15 17  2  0  0  0
 15 18  1  0  0  0
 18 32  1  0  0  0
 18 33  1  0  0  0
 18 34  1  0  0  0
 19 20  1  0  0  0
 19 24  2  0  0  0
 20 21  2  0  0  0
 20 35  1  0  0  0
 21 22  1  0  0  0
 21 36  1  0  0  0
 22 23  2  0  0  0
 22 25  1  0  0  0
 23 24  1  0  0  0
 23 37  1  0  0  0
 24 38  1  0  0  0
M  END
>  <Activity>
6.21467

>  <set>
1

>  <Min_dist>
999.9

>  <Avg_dist>
999.9

$$$$
3-88
 Wcorina  11170919303D 1   1.00000     0.00000              
CORINA evaluation license 3.46 0067  05.08.2008
 38 40  0  0  0  0  0  0  0  0999 V2000
   -0.0313    1.3406   -0.0221 C   0  0  0  0  0  0
    0.0184   -0.0250    0.0020 N   0  0  0  0  0  0
    1.3435   -0.3762    0.0191 C   0  0  0  0  0  0
    2.0556    0.7689    0.0051 C   0  0  0  0  0  0
    1.2011    1.7985   -0.0198 N   0  0  0  0  0  0
    3.5590    0.8717    0.0163 C   0  0  0  0  0  0
    4.0356    0.8804   -1.2990 F   0  0  0  0  0  0
   -1.0766   -0.8995    0.0084 C   0  0  0  0  0  0
   -1.1994   -1.8677   -0.9791 C   0  0  0  0  0  0
   -2.2794   -2.7286   -0.9698 C   0  0  0  0  0  0
   -3.2379   -2.6269    0.0218 C   0  0  0  0  0  0
   -3.1186   -1.6633    1.0064 C   0  0  0  0  0  0
   -2.0378   -0.8033    1.0057 C   0  0  0  0  0  0
   -4.6143   -3.7269    0.0302 S   0  0  0  0  0  0
   -5.6339   -3.0072    0.7096 O   0  0  0  0  0  0
   -4.7679   -4.1065   -1.3305 O   0  0  0  0  0  0
   -4.0598   -5.1381    1.0260 C   0  0  0  0  0  0
   -1.2603    2.1621   -0.0521 C   0  0  0  0  0  0
   -1.2178    3.5009    0.3398 C   0  0  0  0  0  0
   -2.3676    4.2623    0.3098 C   0  0  0  0  0  0
   -3.5624    3.7007   -0.1083 C   0  0  0  0  0  0
   -3.6108    2.3728   -0.4979 C   0  0  0  0  0  0
   -2.4662    1.6032   -0.4780 C   0  0  0  0  0  0
   -5.0054    4.6652   -0.1434 Cl  0  0  0  0  0  0
    1.7417   -1.3799    0.0401 H   0  0  0  0  0  0
    3.8564    1.7933    0.5167 H   0  0  0  0  0  0
    3.9776    0.0178    0.5489 H   0  0  0  0  0  0
   -0.4513   -1.9474   -1.7540 H   0  0  0  0  0  0
   -2.3757   -3.4817   -1.7379 H   0  0  0  0  0  0
   -3.8692   -1.5859    1.7791 H   0  0  0  0  0  0
   -1.9427   -0.0541    1.7777 H   0  0  0  0  0  0
   -3.8053   -4.7970    2.0295 H   0  0  0  0  0  0
   -4.8586   -5.8773    1.0852 H   0  0  0  0  0  0
   -3.1822   -5.5880    0.5617 H   0  0  0  0  0  0
   -0.2866    3.9398    0.6663 H   0  0  0  0  0  0
   -2.3360    5.2983    0.6132 H   0  0  0  0  0  0
   -4.5455    1.9402   -0.8226 H   0  0  0  0  0  0
   -2.5041    0.5691   -0.7870 H   0  0  0  0  0  0
  1  2  1  0  0  0
  1  5  2  0  0  0
  1 18  1  0  0  0
  2  3  1  0  0  0
  2  8  1  0  0  0
  3  4  2  0  0  0
  3 25  1  0  0  0
  4  5  1  0  0  0
  4  6  1  0  0  0
  6  7  1  0  0  0
  6 26  1  0  0  0
  6 27  1  0  0  0
  8  9  1  0  0  0
  8 13  2  0  0  0
  9 10  2  0  0  0
  9 28  1  0  0  0
 10 11  1  0  0  0
 10 29  1  0  0  0
 11 12  2  0  0  0
 11 14  1  0  0  0
 12 13  1  0  0  0
 12 30  1  0  0  0
 13 31  1  0  0  0
 14 15  2  0  0  0
 14 16  2  0  0  0
 14 17  1  0  0  0
 17 32  1  0  0  0
 17 33  1  0  0  0
 17 34  1  0  0  0
 18 19  1  0  0  0
 18 23  2  0  0  0
 19 20  2  0  0  0
 19 35  1  0  0  0
 20 21  1  0  0  0
 20 36  1  0  0  0
 21 22  2  0  0  0
 21 24  1  0  0  0
 22 23  1  0  0  0
 22 37  1  0  0  0
 23 38  1  0  0  0
M  END
>  <Activity>
6.38722

>  <set>
1

>  <Min_dist>
999.9

>  <Avg_dist>
999.9

$$$$
3-89
 Wcorina  11170919303D 1   1.00000     0.00000              
CORINA evaluation license 3.46 0067  05.08.2008
 37 39  0  0  0  0  0  0  0  0999 V2000
   -0.0454    1.3216   -0.0226 C   0  0  0  0  0  0
    0.0347   -0.0453    0.0129 N   0  0  0  0  0  0
    1.3522   -0.3797    0.0261 C   0  0  0  0  0  0
    2.0634    0.8027   -0.0019 C   0  0  0  0  0  0
    1.1661    1.8202   -0.0312 N   0  0  0  0  0  0
    3.5227    0.9353    0.0008 C   0  0  0  0  0  0
    4.0319    2.0365   -0.0259 O   0  0  0  0  0  0
   -1.0457   -0.9374    0.0328 C   0  0  0  0  0  0
   -1.1577   -1.9163   -0.9454 C   0  0  0  0  0  0
   -2.2238   -2.7941   -0.9232 C   0  0  0  0  0  0
   -3.1791   -2.6987    0.0721 C   0  0  0  0  0  0
   -3.0704   -1.7248    1.0477 C   0  0  0  0  0  0
   -2.0035   -0.8477    1.0341 C   0  0  0  0  0  0
   -4.5380   -3.8200    0.0967 S   0  0  0  0  0  0
   -5.5656   -3.1104    0.7747 O   0  0  0  0  0  0
   -4.6921   -4.2139   -1.2599 O   0  0  0  0  0  0
   -3.9568   -5.2136    1.1021 C   0  0  0  0  0  0
   -1.2977    2.1078   -0.0528 C   0  0  0  0  0  0
   -1.2937    3.4468    0.3398 C   0  0  0  0  0  0
   -2.4647    4.1752    0.3097 C   0  0  0  0  0  0
   -3.6429    3.5799   -0.1088 C   0  0  0  0  0  0
   -3.6529    2.2514   -0.4996 C   0  0  0  0  0  0
   -2.4867    1.5150   -0.4795 C   0  0  0  0  0  0
   -5.1131    4.5024   -0.1431 Cl  0  0  0  0  0  0
    1.7632   -1.3780    0.0536 H   0  0  0  0  0  0
    4.1450    0.0531    0.0265 H   0  0  0  0  0  0
   -0.4121   -1.9911   -1.7232 H   0  0  0  0  0  0
   -2.3116   -3.5556   -1.6840 H   0  0  0  0  0  0
   -3.8182   -1.6525    1.8235 H   0  0  0  0  0  0
   -1.9167   -0.0901    1.7989 H   0  0  0  0  0  0
   -3.7030   -4.8598    2.1013 H   0  0  0  0  0  0
   -4.7437   -5.9646    1.1716 H   0  0  0  0  0  0
   -3.0745   -5.6537    0.6375 H   0  0  0  0  0  0
   -0.3755    3.9120    0.6671 H   0  0  0  0  0  0
   -2.4628    5.2116    0.6133 H   0  0  0  0  0  0
   -4.5748    1.7923   -0.8247 H   0  0  0  0  0  0
   -2.4948    0.4803   -0.7891 H   0  0  0  0  0  0
  1  2  1  0  0  0
  1  5  2  0  0  0
  1 18  1  0  0  0
  2  3  1  0  0  0
  2  8  1  0  0  0
  3  4  2  0  0  0
  3 25  1  0  0  0
  4  5  1  0  0  0
  4  6  1  0  0  0
  6  7  2  0  0  0
  6 26  1  0  0  0
  8  9  1  0  0  0
  8 13  2  0  0  0
  9 10  2  0  0  0
  9 27  1  0  0  0
 10 11  1  0  0  0
 10 28  1  0  0  0
 11 12  2  0  0  0
 11 14  1  0  0  0
 12 13  1  0  0  0
 12 29  1  0  0  0
 13 30  1  0  0  0
 14 15  2  0  0  0
 14 16  2  0  0  0
 14 17  1  0  0  0
 17 31  1  0  0  0
 17 32  1  0  0  0
 17 33  1  0  0  0
 18 19  1  0  0  0
 18 23  2  0  0  0
 19 20  2  0  0  0
 19 34  1  0  0  0
 20 21  1  0  0  0
 20 35  1  0  0  0
 21 22  2  0  0  0
 21 24  1  0  0  0
 22 23  1  0  0  0
 22 36  1  0  0  0
 23 37  1  0  0  0
M  END
>  <Activity>
5.79588

>  <set>
1

>  <Min_dist>
999.9

>  <Avg_dist>
999.9

$$$$
3-90
 Wcorina  11170919303D 1   1.00000     0.00000              
CORINA evaluation license 3.46 0067  05.08.2008
 36 38  0  0  0  0  0  0  0  0999 V2000
   -0.0427    1.3253   -0.0226 C   0  0  0  0  0  0
    0.0315   -0.0413    0.0074 N   0  0  0  0  0  0
    1.3530   -0.3758    0.0227 C   0  0  0  0  0  0
    2.0588    0.7931    0.0017 C   0  0  0  0  0  0
    1.1752    1.8122   -0.0257 N   0  0  0  0  0  0
    3.4855    0.9155    0.0078 C   0  0  0  0  0  0
    4.6174    1.0127    0.0126 N   0  0  0  0  0  0
   -1.0506   -0.9314    0.0204 C   0  0  0  0  0  0
   -1.1619   -1.9057   -0.9626 C   0  0  0  0  0  0
   -2.2296   -2.7816   -0.9470 C   0  0  0  0  0  0
   -3.1873   -2.6890    0.0462 C   0  0  0  0  0  0
   -3.0793   -1.7198    1.0265 C   0  0  0  0  0  0
   -2.0108   -0.8447    1.0197 C   0  0  0  0  0  0
   -4.5483   -3.8080    0.0622 S   0  0  0  0  0  0
   -5.5763   -3.0996    0.7409 O   0  0  0  0  0  0
   -4.6996   -4.1953   -1.2966 O   0  0  0  0  0  0
   -3.9722   -5.2072    1.0626 C   0  0  0  0  0  0
   -1.2891    2.1206   -0.0530 C   0  0  0  0  0  0
   -1.2752    3.4599    0.3390 C   0  0  0  0  0  0
   -2.4409    4.1967    0.3086 C   0  0  0  0  0  0
   -3.6234    3.6098   -0.1093 C   0  0  0  0  0  0
   -3.6434    2.2811   -0.4990 C   0  0  0  0  0  0
   -2.4826    1.5363   -0.4791 C   0  0  0  0  0  0
   -5.0867    4.5432   -0.1444 Cl  0  0  0  0  0  0
    1.7634   -1.3745    0.0471 H   0  0  0  0  0  0
   -0.4144   -1.9782   -1.7387 H   0  0  0  0  0  0
   -2.3169   -3.5394   -1.7116 H   0  0  0  0  0  0
   -3.8288   -1.6500    1.8010 H   0  0  0  0  0  0
   -1.9244   -0.0910    1.7884 H   0  0  0  0  0  0
   -3.7203   -4.8584    2.0641 H   0  0  0  0  0  0
   -4.7606   -5.9571    1.1266 H   0  0  0  0  0  0
   -3.0894   -5.6468    0.5982 H   0  0  0  0  0  0
   -0.3536    3.9184    0.6658 H   0  0  0  0  0  0
   -2.4313    5.2332    0.6117 H   0  0  0  0  0  0
   -4.5687    1.8285   -0.8237 H   0  0  0  0  0  0
   -2.4983    0.5015   -0.7882 H   0  0  0  0  0  0
  1  2  1  0  0  0
  1  5  2  0  0  0
  1 18  1  0  0  0
  2  3  1  0  0  0
  2  8  1  0  0  0
  3  4  2  0  0  0
  3 25  1  0  0  0
  4  5  1  0  0  0
  4  6  1  0  0  0
  6  7  3  0  0  0
  8  9  1  0  0  0
  8 13  2  0  0  0
  9 10  2  0  0  0
  9 26  1  0  0  0
 10 11  1  0  0  0
 10 27  1  0  0  0
 11 12  2  0  0  0
 11 14  1  0  0  0
 12 13  1  0  0  0
 12 28  1  0  0  0
 13 29  1  0  0  0
 14 15  2  0  0  0
 14 16  2  0  0  0
 14 17  1  0  0  0
 17 30  1  0  0  0
 17 31  1  0  0  0
 17 32  1  0  0  0
 18 19  1  0  0  0
 18 23  2  0  0  0
 19 20  2  0  0  0
 19 33  1  0  0  0
 20 21  1  0  0  0
 20 34  1  0  0  0
 21 22  2  0  0  0
 21 24  1  0  0  0
 22 23  1  0  0  0
 22 35  1  0  0  0
 23 36  1  0  0  0
M  END
>  <Activity>
6.63827

>  <set>
1

>  <Min_dist>
999.9

>  <Avg_dist>
999.9

$$$$
3-96
 Wcorina  11170919303D 1   1.00000     0.00000              
CORINA evaluation license 3.46 0067  05.08.2008
 45 48  0  0  0  0  0  0  0  0999 V2000
   -0.0406    1.3270   -0.0224 C   0  0  0  0  0  0
    0.0291   -0.0383    0.0061 N   0  0  0  0  0  0
    1.3556   -0.3750    0.0218 C   0  0  0  0  0  0
    2.0593    0.7890    0.0026 C   0  0  0  0  0  0
    1.1813    1.8084   -0.0242 N   0  0  0  0  0  0
    3.5377    0.9130    0.0103 C   0  0  0  0  0  0
    4.1341    2.1723   -0.0117 C   0  0  0  0  0  0
    5.5098    2.2817   -0.0044 C   0  0  0  0  0  0
    6.2965    1.1443    0.0245 C   0  0  0  0  0  0
    5.7100   -0.1083    0.0464 C   0  0  0  0  0  0
    4.3352   -0.2294    0.0452 C   0  0  0  0  0  0
   -1.0547   -0.9263    0.0175 C   0  0  0  0  0  0
   -1.1672   -1.8993   -0.9667 C   0  0  0  0  0  0
   -2.2366   -2.7732   -0.9527 C   0  0  0  0  0  0
   -3.1949   -2.6796    0.0398 C   0  0  0  0  0  0
   -3.0856   -1.7117    1.0213 C   0  0  0  0  0  0
   -2.0152   -0.8389    1.0163 C   0  0  0  0  0  0
   -4.5584   -3.7956    0.0535 S   0  0  0  0  0  0
   -5.5855   -3.0858    0.7321 O   0  0  0  0  0  0
   -4.7094   -4.1811   -1.3058 O   0  0  0  0  0  0
   -3.9861   -5.1972    1.0529 C   0  0  0  0  0  0
   -1.2835    2.1273   -0.0526 C   0  0  0  0  0  0
   -1.2641    3.4666    0.3394 C   0  0  0  0  0  0
   -2.4268    4.2081    0.3092 C   0  0  0  0  0  0
   -3.6118    3.6261   -0.1086 C   0  0  0  0  0  0
   -3.6372    2.2976   -0.4988 C   0  0  0  0  0  0
   -2.4796    1.5478   -0.4787 C   0  0  0  0  0  0
   -5.0713    4.5653   -0.1429 Cl  0  0  0  0  0  0
    1.7653   -1.3739    0.0455 H   0  0  0  0  0  0
    3.5208    3.0610   -0.0347 H   0  0  0  0  0  0
    5.9731    3.2572   -0.0218 H   0  0  0  0  0  0
    7.3727    1.2345    0.0297 H   0  0  0  0  0  0
    6.3290   -0.9930    0.0686 H   0  0  0  0  0  0
    3.8782   -1.2077    0.0668 H   0  0  0  0  0  0
   -0.4195   -1.9724   -1.7425 H   0  0  0  0  0  0
   -2.3247   -3.5302   -1.7180 H   0  0  0  0  0  0
   -3.8356   -1.6411    1.7952 H   0  0  0  0  0  0
   -1.9278   -0.0862    1.7859 H   0  0  0  0  0  0
   -3.7343   -4.8501    2.0550 H   0  0  0  0  0  0
   -4.7762   -5.9455    1.1154 H   0  0  0  0  0  0
   -3.1040   -5.6382    0.5887 H   0  0  0  0  0  0
   -0.3406    3.9214    0.6661 H   0  0  0  0  0  0
   -2.4129    5.2446    0.6123 H   0  0  0  0  0  0
   -4.5644    1.8489   -0.8233 H   0  0  0  0  0  0
   -2.4997    0.5131   -0.7874 H   0  0  0  0  0  0
  1  2  1  0  0  0
  1  5  2  0  0  0
  1 22  1  0  0  0
  2  3  1  0  0  0
  2 12  1  0  0  0
  3  4  2  0  0  0
  3 29  1  0  0  0
  4  5  1  0  0  0
  4  6  1  0  0  0
  6  7  1  0  0  0
  6 11  2  0  0  0
  7  8  2  0  0  0
  7 30  1  0  0  0
  8  9  1  0  0  0
  8 31  1  0  0  0
  9 10  2  0  0  0
  9 32  1  0  0  0
 10 11  1  0  0  0
 10 33  1  0  0  0
 11 34  1  0  0  0
 12 13  1  0  0  0
 12 17  2  0  0  0
 13 14  2  0  0  0
 13 35  1  0  0  0
 14 15  1  0  0  0
 14 36  1  0  0  0
 15 16  2  0  0  0
 15 18  1  0  0  0
 16 17  1  0  0  0
 16 37  1  0  0  0
 17 38  1  0  0  0
 18 19  2  0  0  0
 18 20  2  0  0  0
 18 21  1  0  0  0
 21 39  1  0  0  0
 21 40  1  0  0  0
 21 41  1  0  0  0
 22 23  1  0  0  0
 22 27  2  0  0  0
 23 24  2  0  0  0
 23 42  1  0  0  0
 24 25  1  0  0  0
 24 43  1  0  0  0
 25 26  2  0  0  0
 25 28  1  0  0  0
 26 27  1  0  0  0
 26 44  1  0  0  0
 27 45  1  0  0  0
M  END
>  <Activity>
6.61979

>  <set>
1

>  <Min_dist>
999.9

>  <Avg_dist>
999.9

$$$$
3-99
 Wcorina  11170919303D 1   1.00000     0.00000              
CORINA evaluation license 3.46 0067  05.08.2008
 42 44  0  0  0  0  0  0  0  0999 V2000
   -0.0313    1.3406   -0.0221 C   0  0  0  0  0  0
    0.0184   -0.0250    0.0020 N   0  0  0  0  0  0
    1.3435   -0.3762    0.0191 C   0  0  0  0  0  0
    2.0556    0.7689    0.0051 C   0  0  0  0  0  0
    1.2011    1.7985   -0.0198 N   0  0  0  0  0  0
    3.5590    0.8717    0.0163 C   0  0  0  0  0  0
    4.1259   -0.4397    0.0442 O   0  0  0  0  0  0
    5.5548   -0.4551    0.0568 C   0  0  0  0  0  0
   -1.0766   -0.8995    0.0084 C   0  0  0  0  0  0
   -1.1994   -1.8677   -0.9791 C   0  0  0  0  0  0
   -2.2794   -2.7286   -0.9698 C   0  0  0  0  0  0
   -3.2379   -2.6269    0.0218 C   0  0  0  0  0  0
   -3.1186   -1.6633    1.0064 C   0  0  0  0  0  0
   -2.0378   -0.8033    1.0057 C   0  0  0  0  0  0
   -4.6143   -3.7269    0.0302 S   0  0  0  0  0  0
   -5.6339   -3.0072    0.7096 O   0  0  0  0  0  0
   -4.7679   -4.1065   -1.3305 O   0  0  0  0  0  0
   -4.0598   -5.1381    1.0260 C   0  0  0  0  0  0
   -1.2603    2.1621   -0.0521 C   0  0  0  0  0  0
   -1.2178    3.5009    0.3398 C   0  0  0  0  0  0
   -2.3676    4.2623    0.3098 C   0  0  0  0  0  0
   -3.5624    3.7007   -0.1083 C   0  0  0  0  0  0
   -3.6108    2.3728   -0.4979 C   0  0  0  0  0  0
   -2.4662    1.6032   -0.4780 C   0  0  0  0  0  0
   -5.0054    4.6652   -0.1434 Cl  0  0  0  0  0  0
    1.7417   -1.3799    0.0401 H   0  0  0  0  0  0
    3.8942    1.3935   -0.8801 H   0  0  0  0  0  0
    3.8788    1.4247    0.8995 H   0  0  0  0  0  0
    5.9069   -1.4864    0.0780 H   0  0  0  0  0  0
    5.9314    0.0392   -0.8387 H   0  0  0  0  0  0
    5.9160    0.0704    0.9409 H   0  0  0  0  0  0
   -0.4513   -1.9474   -1.7540 H   0  0  0  0  0  0
   -2.3757   -3.4817   -1.7379 H   0  0  0  0  0  0
   -3.8692   -1.5859    1.7791 H   0  0  0  0  0  0
   -1.9427   -0.0541    1.7777 H   0  0  0  0  0  0
   -3.8053   -4.7970    2.0295 H   0  0  0  0  0  0
   -4.8586   -5.8773    1.0852 H   0  0  0  0  0  0
   -3.1822   -5.5880    0.5617 H   0  0  0  0  0  0
   -0.2866    3.9398    0.6663 H   0  0  0  0  0  0
   -2.3360    5.2983    0.6132 H   0  0  0  0  0  0
   -4.5455    1.9402   -0.8226 H   0  0  0  0  0  0
   -2.5041    0.5691   -0.7870 H   0  0  0  0  0  0
  1  2  1  0  0  0
  1  5  2  0  0  0
  1 19  1  0  0  0
  2  3  1  0  0  0
  2  9  1  0  0  0
  3  4  2  0  0  0
  3 26  1  0  0  0
  4  5  1  0  0  0
  4  6  1  0  0  0
  6  7  1  0  0  0
  6 27  1  0  0  0
  6 28  1  0  0  0
  7  8  1  0  0  0
  8 29  1  0  0  0
  8 30  1  0  0  0
  8 31  1  0  0  0
  9 10  1  0  0  0
  9 14  2  0  0  0
 10 11  2  0  0  0
 10 32  1  0  0  0
 11 12  1  0  0  0
 11 33  1  0  0  0
 12 13  2  0  0  0
 12 15  1  0  0  0
 13 14  1  0  0  0
 13 34  1  0  0  0
 14 35  1  0  0  0
 15 16  2  0  0  0
 15 17  2  0  0  0
 15 18  1  0  0  0
 18 36  1  0  0  0
 18 37  1  0  0  0
 18 38  1  0  0  0
 19 20  1  0  0  0
 19 24  2  0  0  0
 20 21  2  0  0  0
 20 39  1  0  0  0
 21 22  1  0  0  0
 21 40  1  0  0  0
 22 23  2  0  0  0
 22 25  1  0  0  0
 23 24  1  0  0  0
 23 41  1  0  0  0
 24 42  1  0  0  0
M  END
>  <Activity>
5.42946

>  <set>
1

>  <Min_dist>
999.9

>  <Avg_dist>
999.9

$$$$
3-100
 Wcorina  11170919303D 1   1.00000     0.00000              
CORINA evaluation license 3.46 0067  05.08.2008
 39 41  0  0  0  0  0  0  0  0999 V2000
   -0.0313    1.3406   -0.0221 C   0  0  0  0  0  0
    0.0184   -0.0250    0.0020 N   0  0  0  0  0  0
    1.3435   -0.3762    0.0191 C   0  0  0  0  0  0
    2.0556    0.7689    0.0051 C   0  0  0  0  0  0
    1.2011    1.7985   -0.0198 N   0  0  0  0  0  0
    3.5590    0.8717    0.0163 C   0  0  0  0  0  0
    4.1259   -0.4397    0.0442 O   0  0  0  0  0  0
   -1.0766   -0.8995    0.0084 C   0  0  0  0  0  0
   -1.1994   -1.8677   -0.9791 C   0  0  0  0  0  0
   -2.2794   -2.7286   -0.9698 C   0  0  0  0  0  0
   -3.2379   -2.6269    0.0218 C   0  0  0  0  0  0
   -3.1186   -1.6633    1.0064 C   0  0  0  0  0  0
   -2.0378   -0.8033    1.0057 C   0  0  0  0  0  0
   -4.6143   -3.7269    0.0302 S   0  0  0  0  0  0
   -5.6339   -3.0072    0.7096 O   0  0  0  0  0  0
   -4.7679   -4.1065   -1.3305 O   0  0  0  0  0  0
   -4.0598   -5.1381    1.0260 C   0  0  0  0  0  0
   -1.2603    2.1621   -0.0521 C   0  0  0  0  0  0
   -1.2178    3.5009    0.3398 C   0  0  0  0  0  0
   -2.3676    4.2623    0.3098 C   0  0  0  0  0  0
   -3.5624    3.7007   -0.1083 C   0  0  0  0  0  0
   -3.6108    2.3728   -0.4979 C   0  0  0  0  0  0
   -2.4662    1.6032   -0.4780 C   0  0  0  0  0  0
   -5.0054    4.6652   -0.1434 Cl  0  0  0  0  0  0
    1.7417   -1.3799    0.0401 H   0  0  0  0  0  0
    3.8942    1.3935   -0.8801 H   0  0  0  0  0  0
    3.8788    1.4247    0.8995 H   0  0  0  0  0  0
    5.0929   -0.4501    0.0528 H   0  0  0  0  0  0
   -0.4513   -1.9474   -1.7540 H   0  0  0  0  0  0
   -2.3757   -3.4817   -1.7379 H   0  0  0  0  0  0
   -3.8692   -1.5859    1.7791 H   0  0  0  0  0  0
   -1.9427   -0.0541    1.7777 H   0  0  0  0  0  0
   -3.8053   -4.7970    2.0295 H   0  0  0  0  0  0
   -4.8586   -5.8773    1.0852 H   0  0  0  0  0  0
   -3.1822   -5.5880    0.5617 H   0  0  0  0  0  0
   -0.2866    3.9398    0.6663 H   0  0  0  0  0  0
   -2.3360    5.2983    0.6132 H   0  0  0  0  0  0
   -4.5455    1.9402   -0.8226 H   0  0  0  0  0  0
   -2.5041    0.5691   -0.7870 H   0  0  0  0  0  0
  1  2  1  0  0  0
  1  5  2  0  0  0
  1 18  1  0  0  0
  2  3  1  0  0  0
  2  8  1  0  0  0
  3  4  2  0  0  0
  3 25  1  0  0  0
  4  5  1  0  0  0
  4  6  1  0  0  0
  6  7  1  0  0  0
  6 26  1  0  0  0
  6 27  1  0  0  0
  7 28  1  0  0  0
  8  9  1  0  0  0
  8 13  2  0  0  0
  9 10  2  0  0  0
  9 29  1  0  0  0
 10 11  1  0  0  0
 10 30  1  0  0  0
 11 12  2  0  0  0
 11 14  1  0  0  0
 12 13  1  0  0  0
 12 31  1  0  0  0
 13 32  1  0  0  0
 14 15  2  0  0  0
 14 16  2  0  0  0
 14 17  1  0  0  0
 17 33  1  0  0  0
 17 34  1  0  0  0
 17 35  1  0  0  0
 18 19  1  0  0  0
 18 23  2  0  0  0
 19 20  2  0  0  0
 19 36  1  0  0  0
 20 21  1  0  0  0
 20 37  1  0  0  0
 21 22  2  0  0  0
 21 24  1  0  0  0
 22 23  1  0  0  0
 22 38  1  0  0  0
 23 39  1  0  0  0
M  END
>  <Activity>
5.07831

>  <set>
1

>  <Min_dist>
999.9

>  <Avg_dist>
999.9

$$$$
4-25
 Wcorina  11170919303D 1   1.00000     0.00000              
CORINA evaluation license 3.46 0067  05.08.2008
 37 39  0  0  0  0  0  0  0  0999 V2000
   -0.0093    1.3723   -0.0236 C   0  0  0  0  0  0
   -0.0053    0.0058   -0.0047 N   0  0  0  0  0  0
    1.3071   -0.3896    0.0166 C   0  0  0  0  0  0
    2.0571    0.7312    0.0102 C   0  0  0  0  0  0
    1.2376    1.7887   -0.0142 N   0  0  0  0  0  0
    3.5631    0.7837    0.0277 C   0  0  0  0  0  0
    4.0450    0.7819   -1.2856 F   0  0  0  0  0  0
    3.9815    1.9505    0.6764 F   0  0  0  0  0  0
    4.0607   -0.3324    0.7087 F   0  0  0  0  0  0
   -1.1289   -0.8317   -0.0061 C   0  0  0  0  0  0
   -1.2800   -1.7913   -0.9981 C   0  0  0  0  0  0
   -2.3882   -2.6156   -0.9966 C   0  0  0  0  0  0
   -3.3470   -2.4856   -0.0086 C   0  0  0  0  0  0
   -3.1993   -1.5308    0.9807 C   0  0  0  0  0  0
   -2.0904   -0.7074    0.9877 C   0  0  0  0  0  0
   -4.7600   -3.5383   -0.0107 S   0  0  0  0  0  0
   -5.7575   -2.7872    0.6676 O   0  0  0  0  0  0
   -4.9205   -3.9067   -1.3737 O   0  0  0  0  0  0
   -4.2580   -4.9717    0.9812 C   0  0  0  0  0  0
   -1.2102    2.2345   -0.0554 C   0  0  0  0  0  0
   -2.4432    1.7222   -0.4760 C   0  0  0  0  0  0
   -3.5362    2.5704   -0.4874 C   0  0  0  0  0  0
   -3.3774    3.8851   -0.0869 C   0  0  0  0  0  0
   -2.2028    4.3405    0.3042 N   0  0  0  0  0  0
   -1.1346    3.5707    0.3385 C   0  0  0  0  0  0
    1.6714   -1.4061    0.0352 H   0  0  0  0  0  0
   -0.5319   -1.8929   -1.7704 H   0  0  0  0  0  0
   -2.5063   -3.3622   -1.7680 H   0  0  0  0  0  0
   -3.9498   -1.4316    1.7510 H   0  0  0  0  0  0
   -1.9736    0.0354    1.7630 H   0  0  0  0  0  0
   -3.9964   -4.6437    1.9872 H   0  0  0  0  0  0
   -5.0817   -5.6836    1.0338 H   0  0  0  0  0  0
   -3.3942   -5.4491    0.5186 H   0  0  0  0  0  0
   -2.5387    0.6914   -0.7839 H   0  0  0  0  0  0
   -4.5032    2.2101   -0.8061 H   0  0  0  0  0  0
   -4.2289    4.5494   -0.0948 H   0  0  0  0  0  0
   -0.1911    3.9786    0.6699 H   0  0  0  0  0  0
  1  2  1  0  0  0
  1  5  2  0  0  0
  1 20  1  0  0  0
  2  3  1  0  0  0
  2 10  1  0  0  0
  3  4  2  0  0  0
  3 26  1  0  0  0
  4  5  1  0  0  0
  4  6  1  0  0  0
  6  7  1  0  0  0
  6  8  1  0  0  0
  6  9  1  0  0  0
 10 11  1  0  0  0
 10 15  2  0  0  0
 11 12  2  0  0  0
 11 27  1  0  0  0
 12 13  1  0  0  0
 12 28  1  0  0  0
 13 14  2  0  0  0
 13 16  1  0  0  0
 14 15  1  0  0  0
 14 29  1  0  0  0
 15 30  1  0  0  0
 16 17  2  0  0  0
 16 18  2  0  0  0
 16 19  1  0  0  0
 19 31  1  0  0  0
 19 32  1  0  0  0
 19 33  1  0  0  0
 20 21  1  0  0  0
 20 25  2  0  0  0
 21 22  2  0  0  0
 21 34  1  0  0  0
 22 23  1  0  0  0
 22 35  1  0  0  0
 23 24  2  0  0  0
 23 36  1  0  0  0
 24 25  1  0  0  0
 25 37  1  0  0  0
M  END
>  <Activity>
5.77211

>  <set>
1

>  <Min_dist>
999.9

>  <Avg_dist>
999.9

$$$$
4-36
 Wcorina  11170919303D 1   1.00000     0.00000              
CORINA evaluation license 3.46 0067  05.08.2008
 40 42  0  0  0  0  0  0  0  0999 V2000
    0.0151    1.4052   -0.0079 C   0  0  0  0  0  0
   -0.0289    0.0396   -0.0338 N   0  0  0  0  0  0
    1.2686   -0.4023   -0.0165 C   0  0  0  0  0  0
    2.0574    0.6910    0.0190 C   0  0  0  0  0  0
    1.2757    1.7770    0.0236 N   0  0  0  0  0  0
    3.5641    0.6899    0.0484 C   0  0  0  0  0  0
    4.0562    0.7137   -1.2610 F   0  0  0  0  0  0
    4.0180    1.8195    0.7378 F   0  0  0  0  0  0
    4.0170   -0.4647    0.6959 F   0  0  0  0  0  0
   -1.1811   -0.7574   -0.0702 C   0  0  0  0  0  0
   -1.3485   -1.6921   -1.0831 C   0  0  0  0  0  0
   -2.4850   -2.4764   -1.1161 C   0  0  0  0  0  0
   -3.4555   -2.3311   -0.1419 C   0  0  0  0  0  0
   -3.2916   -1.4010    0.8681 C   0  0  0  0  0  0
   -2.1547   -0.6178    0.9097 C   0  0  0  0  0  0
   -4.9044   -3.3327   -0.1881 S   0  0  0  0  0  0
   -5.8866   -2.5597    0.4880 O   0  0  0  0  0  0
   -5.0541   -3.6694   -1.5605 O   0  0  0  0  0  0
   -4.4705   -4.8015    0.7840 C   0  0  0  0  0  0
   -1.1546    2.3098   -0.0197 C   0  0  0  0  0  0
   -2.1896    2.1227   -0.9434 C   0  0  0  0  0  0
   -3.2618    2.9968   -0.9129 C   0  0  0  0  0  0
   -3.2767    4.0178    0.0206 C   0  0  0  0  0  0
   -2.2867    4.1701    0.8789 N   0  0  0  0  0  0
   -1.2479    3.3605    0.8934 C   0  0  0  0  0  0
   -0.1476    3.5750    1.9005 C   0  0  0  0  0  0
    1.5970   -1.4311   -0.0286 H   0  0  0  0  0  0
   -0.5912   -1.8056   -1.8446 H   0  0  0  0  0  0
   -2.6158   -3.2037   -1.9037 H   0  0  0  0  0  0
   -4.0514   -1.2898    1.6276 H   0  0  0  0  0  0
   -2.0253    0.1056    1.7011 H   0  0  0  0  0  0
   -4.2150   -4.5021    1.8005 H   0  0  0  0  0  0
   -5.3196   -5.4846    0.8090 H   0  0  0  0  0  0
   -3.6161   -5.3005    0.3267 H   0  0  0  0  0  0
   -2.1520    1.3171   -1.6618 H   0  0  0  0  0  0
   -4.0783    2.8833   -1.6106 H   0  0  0  0  0  0
   -4.1123    4.7014    0.0467 H   0  0  0  0  0  0
    0.6031    4.2450    1.4813 H   0  0  0  0  0  0
   -0.5644    4.0170    2.8054 H   0  0  0  0  0  0
    0.3145    2.6181    2.1431 H   0  0  0  0  0  0
  1  2  1  0  0  0
  1  5  2  0  0  0
  1 20  1  0  0  0
  2  3  1  0  0  0
  2 10  1  0  0  0
  3  4  2  0  0  0
  3 27  1  0  0  0
  4  5  1  0  0  0
  4  6  1  0  0  0
  6  7  1  0  0  0
  6  8  1  0  0  0
  6  9  1  0  0  0
 10 11  1  0  0  0
 10 15  2  0  0  0
 11 12  2  0  0  0
 11 28  1  0  0  0
 12 13  1  0  0  0
 12 29  1  0  0  0
 13 14  2  0  0  0
 13 16  1  0  0  0
 14 15  1  0  0  0
 14 30  1  0  0  0
 15 31  1  0  0  0
 16 17  2  0  0  0
 16 18  2  0  0  0
 16 19  1  0  0  0
 19 32  1  0  0  0
 19 33  1  0  0  0
 19 34  1  0  0  0
 20 21  1  0  0  0
 20 25  2  0  0  0
 21 22  2  0  0  0
 21 35  1  0  0  0
 22 23  1  0  0  0
 22 36  1  0  0  0
 23 24  2  0  0  0
 23 37  1  0  0  0
 24 25  1  0  0  0
 25 26  1  0  0  0
 26 38  1  0  0  0
 26 39  1  0  0  0
 26 40  1  0  0  0
M  END
>  <Activity>
5.01773

>  <set>
1

>  <Min_dist>
999.9

>  <Avg_dist>
999.9

$$$$
4-40
 Wcorina  11170919303D 1   1.00000     0.00000              
CORINA evaluation license 3.46 0067  05.08.2008
 41 43  0  0  0  0  0  0  0  0999 V2000
   -0.0124    1.3681   -0.0233 C   0  0  0  0  0  0
   -0.0022    0.0016   -0.0039 N   0  0  0  0  0  0
    1.3130   -0.3879    0.0168 C   0  0  0  0  0  0
    2.0574    0.7359    0.0096 C   0  0  0  0  0  0
    1.2329    1.7902   -0.0148 N   0  0  0  0  0  0
    3.5632    0.7953    0.0269 C   0  0  0  0  0  0
    4.0450    0.7947   -1.2865 F   0  0  0  0  0  0
    3.9763    1.9645    0.6746 F   0  0  0  0  0  0
    4.0660   -0.3180    0.7086 F   0  0  0  0  0  0
   -1.1219   -0.8411   -0.0043 C   0  0  0  0  0  0
   -1.2691   -1.8019   -0.9958 C   0  0  0  0  0  0
   -2.3738   -2.6309   -0.9935 C   0  0  0  0  0  0
   -3.3326   -2.5048   -0.0050 C   0  0  0  0  0  0
   -3.1887   -1.5490    0.9838 C   0  0  0  0  0  0
   -2.0834   -0.7208    0.9901 C   0  0  0  0  0  0
   -4.7407   -3.5640   -0.0059 S   0  0  0  0  0  0
   -5.7413   -2.8172    0.6727 O   0  0  0  0  0  0
   -4.9004   -3.9337   -1.3686 O   0  0  0  0  0  0
   -4.2316   -4.9946    0.9864 C   0  0  0  0  0  0
   -1.2167    2.2247   -0.0548 C   0  0  0  0  0  0
   -2.4483    1.7050   -0.4759 C   0  0  0  0  0  0
   -3.5446    2.5442   -0.4880 C   0  0  0  0  0  0
   -3.3928    3.8666   -0.0855 C   0  0  0  0  0  0
   -2.2161    4.3276    0.3065 N   0  0  0  0  0  0
   -1.1457    3.5600    0.3394 C   0  0  0  0  0  0
   -4.4661    4.6957   -0.0953 O   0  0  0  0  0  0
   -4.2490    6.0430    0.3288 C   0  0  0  0  0  0
    1.6820   -1.4027    0.0357 H   0  0  0  0  0  0
   -0.5208   -1.9006   -1.7682 H   0  0  0  0  0  0
   -2.4891   -3.3782   -1.7646 H   0  0  0  0  0  0
   -3.9392   -1.4529    1.7545 H   0  0  0  0  0  0
   -1.9693    0.0226    1.7652 H   0  0  0  0  0  0
   -3.9710   -4.6650    1.9921 H   0  0  0  0  0  0
   -5.0521   -5.7103    1.0398 H   0  0  0  0  0  0
   -3.3659   -5.4683    0.5235 H   0  0  0  0  0  0
   -2.5375    0.6736   -0.7836 H   0  0  0  0  0  0
   -4.5092    2.1778   -0.8069 H   0  0  0  0  0  0
   -0.2031    3.9706    0.6701 H   0  0  0  0  0  0
   -5.1861    6.5969    0.2729 H   0  0  0  0  0  0
   -3.8857    6.0463    1.3564 H   0  0  0  0  0  0
   -3.5097    6.5133   -0.3195 H   0  0  0  0  0  0
  1  2  1  0  0  0
  1  5  2  0  0  0
  1 20  1  0  0  0
  2  3  1  0  0  0
  2 10  1  0  0  0
  3  4  2  0  0  0
  3 28  1  0  0  0
  4  5  1  0  0  0
  4  6  1  0  0  0
  6  7  1  0  0  0
  6  8  1  0  0  0
  6  9  1  0  0  0
 10 11  1  0  0  0
 10 15  2  0  0  0
 11 12  2  0  0  0
 11 29  1  0  0  0
 12 13  1  0  0  0
 12 30  1  0  0  0
 13 14  2  0  0  0
 13 16  1  0  0  0
 14 15  1  0  0  0
 14 31  1  0  0  0
 15 32  1  0  0  0
 16 17  2  0  0  0
 16 18  2  0  0  0
 16 19  1  0  0  0
 19 33  1  0  0  0
 19 34  1  0  0  0
 19 35  1  0  0  0
 20 21  1  0  0  0
 20 25  2  0  0  0
 21 22  2  0  0  0
 21 36  1  0  0  0
 22 23  1  0  0  0
 22 37  1  0  0  0
 23 24  2  0  0  0
 23 26  1  0  0  0
 24 25  1  0  0  0
 25 38  1  0  0  0
 26 27  1  0  0  0
 27 39  1  0  0  0
 27 40  1  0  0  0
 27 41  1  0  0  0
M  END
>  <Activity>
5.92082

>  <set>
1

>  <Min_dist>
999.9

>  <Avg_dist>
999.9

$$$$
4-41
 Wcorina  11170919303D 1   1.00000     0.00000              
CORINA evaluation license 3.46 0067  05.08.2008
 41 43  0  0  0  0  0  0  0  0999 V2000
   -0.0103    1.3709   -0.0239 C   0  0  0  0  0  0
   -0.0043    0.0044   -0.0045 N   0  0  0  0  0  0
    1.3086   -0.3890    0.0170 C   0  0  0  0  0  0
    2.0570    0.7329    0.0102 C   0  0  0  0  0  0
    1.2360    1.7892   -0.0147 N   0  0  0  0  0  0
    3.5629    0.7876    0.0277 C   0  0  0  0  0  0
    4.0449    0.7858   -1.2856 F   0  0  0  0  0  0
    3.9796    1.9553    0.6759 F   0  0  0  0  0  0
    4.0622   -0.3276    0.7092 F   0  0  0  0  0  0
   -1.1267   -0.8347   -0.0058 C   0  0  0  0  0  0
   -1.2763   -1.7947   -0.9976 C   0  0  0  0  0  0
   -2.3836   -2.6203   -0.9963 C   0  0  0  0  0  0
   -3.3429   -2.4911   -0.0087 C   0  0  0  0  0  0
   -3.1967   -1.5359    0.9804 C   0  0  0  0  0  0
   -2.0885   -0.7116    0.9880 C   0  0  0  0  0  0
   -4.7547   -3.5454   -0.0111 S   0  0  0  0  0  0
   -5.7533   -2.7953    0.6666 O   0  0  0  0  0  0
   -4.9143   -3.9143   -1.3740 O   0  0  0  0  0  0
   -4.2514   -4.9780    0.9814 C   0  0  0  0  0  0
   -1.2125    2.2314   -0.0562 C   0  0  0  0  0  0
   -2.4436    1.7169   -0.4767 C   0  0  0  0  0  0
   -3.5414    2.5668   -0.4884 C   0  0  0  0  0  0
   -3.3809    3.8860   -0.0861 C   0  0  0  0  0  0
   -2.2057    4.3386    0.3047 N   0  0  0  0  0  0
   -1.1383    3.5679    0.3377 C   0  0  0  0  0  0
   -4.7583    2.1131   -0.8893 O   0  0  0  0  0  0
   -5.8376    3.0496   -0.8728 C   0  0  0  0  0  0
    1.6744   -1.4050    0.0362 H   0  0  0  0  0  0
   -0.5278   -1.8956   -1.7696 H   0  0  0  0  0  0
   -2.5005   -3.3672   -1.7675 H   0  0  0  0  0  0
   -3.9477   -1.4372    1.7502 H   0  0  0  0  0  0
   -1.9724    0.0311    1.7635 H   0  0  0  0  0  0
   -3.9906   -4.6495    1.9874 H   0  0  0  0  0  0
   -5.0744   -5.6908    1.0339 H   0  0  0  0  0  0
   -3.3869   -5.4545    0.5192 H   0  0  0  0  0  0
   -2.5375    0.6859   -0.7843 H   0  0  0  0  0  0
   -4.2315    4.5516   -0.0936 H   0  0  0  0  0  0
   -0.1947    3.9757    0.6690 H   0  0  0  0  0  0
   -5.9826    3.4189    0.1424 H   0  0  0  0  0  0
   -5.6041    3.8846   -1.5333 H   0  0  0  0  0  0
   -6.7491    2.5595   -1.2148 H   0  0  0  0  0  0
  1  2  1  0  0  0
  1  5  2  0  0  0
  1 20  1  0  0  0
  2  3  1  0  0  0
  2 10  1  0  0  0
  3  4  2  0  0  0
  3 28  1  0  0  0
  4  5  1  0  0  0
  4  6  1  0  0  0
  6  7  1  0  0  0
  6  8  1  0  0  0
  6  9  1  0  0  0
 10 11  1  0  0  0
 10 15  2  0  0  0
 11 12  2  0  0  0
 11 29  1  0  0  0
 12 13  1  0  0  0
 12 30  1  0  0  0
 13 14  2  0  0  0
 13 16  1  0  0  0
 14 15  1  0  0  0
 14 31  1  0  0  0
 15 32  1  0  0  0
 16 17  2  0  0  0
 16 18  2  0  0  0
 16 19  1  0  0  0
 19 33  1  0  0  0
 19 34  1  0  0  0
 19 35  1  0  0  0
 20 21  1  0  0  0
 20 25  2  0  0  0
 21 22  2  0  0  0
 21 36  1  0  0  0
 22 23  1  0  0  0
 22 26  1  0  0  0
 23 24  2  0  0  0
 23 37  1  0  0  0
 24 25  1  0  0  0
 25 38  1  0  0  0
 26 27  1  0  0  0
 27 39  1  0  0  0
 27 40  1  0  0  0
 27 41  1  0  0  0
M  END
>  <Activity>
4.42481

>  <set>
1

>  <Min_dist>
999.9

>  <Avg_dist>
999.9

$$$$
4-42
 Wcorina  11170919303D 1   1.00000     0.00000              
CORINA evaluation license 3.46 0067  05.08.2008
 37 39  0  0  0  0  0  0  0  0999 V2000
   -0.0091    1.3725   -0.0240 C   0  0  0  0  0  0
   -0.0055    0.0061   -0.0048 N   0  0  0  0  0  0
    1.3067   -0.3897    0.0170 C   0  0  0  0  0  0
    2.0571    0.7309    0.0105 C   0  0  0  0  0  0
    1.2380    1.7886   -0.0144 N   0  0  0  0  0  0
    3.5631    0.7829    0.0291 C   0  0  0  0  0  0
    4.0460    0.7801   -1.2839 F   0  0  0  0  0  0
    3.9813    1.9500    0.6774 F   0  0  0  0  0  0
    4.0599   -0.3330    0.7112 F   0  0  0  0  0  0
   -1.1294   -0.8311   -0.0065 C   0  0  0  0  0  0
   -1.2805   -1.7907   -0.9985 C   0  0  0  0  0  0
   -2.3889   -2.6146   -0.9973 C   0  0  0  0  0  0
   -3.3480   -2.4843   -0.0096 C   0  0  0  0  0  0
   -3.2003   -1.5295    0.9797 C   0  0  0  0  0  0
   -2.0912   -0.7065    0.9871 C   0  0  0  0  0  0
   -4.7613   -3.5365   -0.0121 S   0  0  0  0  0  0
   -5.7588   -2.7851    0.6658 O   0  0  0  0  0  0
   -4.9215   -3.9049   -1.3752 O   0  0  0  0  0  0
   -4.2600   -4.9701    0.9800 C   0  0  0  0  0  0
   -1.2097    2.2351   -0.0564 C   0  0  0  0  0  0
   -2.4426    1.7231   -0.4770 C   0  0  0  0  0  0
   -3.5361    2.5721   -0.4884 C   0  0  0  0  0  0
   -3.3764    3.8874   -0.0873 C   0  0  0  0  0  0
   -2.2015    4.3418    0.3037 N   0  0  0  0  0  0
   -1.1337    3.5715    0.3373 C   0  0  0  0  0  0
   -5.2295    1.9420   -1.0465 Br  0  0  0  0  0  0
    1.6707   -1.4063    0.0360 H   0  0  0  0  0  0
   -0.5321   -1.8925   -1.7706 H   0  0  0  0  0  0
   -2.5070   -3.3612   -1.7687 H   0  0  0  0  0  0
   -3.9510   -1.4301    1.7498 H   0  0  0  0  0  0
   -1.9743    0.0363    1.7624 H   0  0  0  0  0  0
   -3.9986   -4.6421    1.9861 H   0  0  0  0  0  0
   -5.0840   -5.6817    1.0324 H   0  0  0  0  0  0
   -3.3962   -5.4478    0.5177 H   0  0  0  0  0  0
   -2.5383    0.6923   -0.7850 H   0  0  0  0  0  0
   -4.2274    4.5523   -0.0951 H   0  0  0  0  0  0
   -0.1899    3.9791    0.6681 H   0  0  0  0  0  0
  1  2  1  0  0  0
  1  5  2  0  0  0
  1 20  1  0  0  0
  2  3  1  0  0  0
  2 10  1  0  0  0
  3  4  2  0  0  0
  3 27  1  0  0  0
  4  5  1  0  0  0
  4  6  1  0  0  0
  6  7  1  0  0  0
  6  8  1  0  0  0
  6  9  1  0  0  0
 10 11  1  0  0  0
 10 15  2  0  0  0
 11 12  2  0  0  0
 11 28  1  0  0  0
 12 13  1  0  0  0
 12 29  1  0  0  0
 13 14  2  0  0  0
 13 16  1  0  0  0
 14 15  1  0  0  0
 14 30  1  0  0  0
 15 31  1  0  0  0
 16 17  2  0  0  0
 16 18  2  0  0  0
 16 19  1  0  0  0
 19 32  1  0  0  0
 19 33  1  0  0  0
 19 34  1  0  0  0
 20 21  1  0  0  0
 20 25  2  0  0  0
 21 22  2  0  0  0
 21 35  1  0  0  0
 22 23  1  0  0  0
 22 26  1  0  0  0
 23 24  2  0  0  0
 23 36  1  0  0  0
 24 25  1  0  0  0
 25 37  1  0  0  0
M  END
>  <Activity>
6.02228

>  <set>
1

>  <Min_dist>
999.9

>  <Avg_dist>
999.9

$$$$
4-43
 Wcorina  11170919303D 1   1.00000     0.00000              
CORINA evaluation license 3.46 0067  05.08.2008
 36 38  0  0  0  0  0  0  0  0999 V2000
   -0.0093    1.3723   -0.0236 C   0  0  0  0  0  0
   -0.0053    0.0058   -0.0047 N   0  0  0  0  0  0
    1.3071   -0.3896    0.0166 C   0  0  0  0  0  0
    2.0571    0.7312    0.0102 C   0  0  0  0  0  0
    1.2376    1.7887   -0.0142 N   0  0  0  0  0  0
    3.5631    0.7837    0.0277 C   0  0  0  0  0  0
    4.0450    0.7819   -1.2856 F   0  0  0  0  0  0
    3.9815    1.9505    0.6764 F   0  0  0  0  0  0
    4.0607   -0.3324    0.7087 F   0  0  0  0  0  0
   -1.1289   -0.8317   -0.0061 C   0  0  0  0  0  0
   -1.2800   -1.7913   -0.9981 C   0  0  0  0  0  0
   -2.3882   -2.6156   -0.9966 C   0  0  0  0  0  0
   -3.3470   -2.4856   -0.0086 C   0  0  0  0  0  0
   -3.1993   -1.5308    0.9807 C   0  0  0  0  0  0
   -2.0904   -0.7074    0.9877 C   0  0  0  0  0  0
   -4.7600   -3.5383   -0.0107 S   0  0  0  0  0  0
   -5.7726   -2.8521    0.7124 O   0  0  0  0  0  0
   -4.9270   -3.9830   -1.3499 O   0  0  0  0  0  0
   -4.3742   -4.8784    0.8824 N   0  0  0  0  0  0
   -1.2102    2.2345   -0.0554 C   0  0  0  0  0  0
   -2.4432    1.7222   -0.4760 C   0  0  0  0  0  0
   -3.5362    2.5704   -0.4874 C   0  0  0  0  0  0
   -3.3774    3.8851   -0.0869 C   0  0  0  0  0  0
   -2.2028    4.3405    0.3042 N   0  0  0  0  0  0
   -1.1346    3.5707    0.3385 C   0  0  0  0  0  0
    1.6714   -1.4061    0.0352 H   0  0  0  0  0  0
   -0.5319   -1.8929   -1.7704 H   0  0  0  0  0  0
   -2.5063   -3.3622   -1.7680 H   0  0  0  0  0  0
   -3.9498   -1.4316    1.7510 H   0  0  0  0  0  0
   -1.9736    0.0354    1.7630 H   0  0  0  0  0  0
   -5.0666   -5.3534    1.3680 H   0  0  0  0  0  0
   -3.4558   -5.1883    0.9199 H   0  0  0  0  0  0
   -2.5387    0.6914   -0.7839 H   0  0  0  0  0  0
   -4.5032    2.2101   -0.8061 H   0  0  0  0  0  0
   -4.2289    4.5494   -0.0948 H   0  0  0  0  0  0
   -0.1911    3.9786    0.6699 H   0  0  0  0  0  0
  1  2  1  0  0  0
  1  5  2  0  0  0
  1 20  1  0  0  0
  2  3  1  0  0  0
  2 10  1  0  0  0
  3  4  2  0  0  0
  3 26  1  0  0  0
  4  5  1  0  0  0
  4  6  1  0  0  0
  6  7  1  0  0  0
  6  8  1  0  0  0
  6  9  1  0  0  0
 10 11  1  0  0  0
 10 15  2  0  0  0
 11 12  2  0  0  0
 11 27  1  0  0  0
 12 13  1  0  0  0
 12 28  1  0  0  0
 13 14  2  0  0  0
 13 16  1  0  0  0
 14 15  1  0  0  0
 14 29  1  0  0  0
 15 30  1  0  0  0
 16 17  2  0  0  0
 16 18  2  0  0  0
 16 19  1  0  0  0
 19 31  1  0  0  0
 19 32  1  0  0  0
 20 21  1  0  0  0
 20 25  2  0  0  0
 21 22  2  0  0  0
 21 33  1  0  0  0
 22 23  1  0  0  0
 22 34  1  0  0  0
 23 24  2  0  0  0
 23 35  1  0  0  0
 24 25  1  0  0  0
 25 36  1  0  0  0
M  END
>  <Activity>
6.35655

>  <set>
1

>  <Min_dist>
999.9

>  <Avg_dist>
999.9

$$$$
4-44
 Wcorina  11170919303D 1   1.00000     0.00000              
CORINA evaluation license 3.46 0067  05.08.2008
 39 41  0  0  0  0  0  0  0  0999 V2000
    0.0151    1.4052   -0.0079 C   0  0  0  0  0  0
   -0.0289    0.0396   -0.0338 N   0  0  0  0  0  0
    1.2686   -0.4023   -0.0165 C   0  0  0  0  0  0
    2.0574    0.6910    0.0190 C   0  0  0  0  0  0
    1.2757    1.7770    0.0236 N   0  0  0  0  0  0
    3.5641    0.6899    0.0484 C   0  0  0  0  0  0
    4.0562    0.7137   -1.2610 F   0  0  0  0  0  0
    4.0180    1.8195    0.7378 F   0  0  0  0  0  0
    4.0170   -0.4647    0.6959 F   0  0  0  0  0  0
   -1.1811   -0.7574   -0.0702 C   0  0  0  0  0  0
   -1.3485   -1.6921   -1.0831 C   0  0  0  0  0  0
   -2.4850   -2.4764   -1.1161 C   0  0  0  0  0  0
   -3.4555   -2.3311   -0.1419 C   0  0  0  0  0  0
   -3.2916   -1.4010    0.8681 C   0  0  0  0  0  0
   -2.1547   -0.6178    0.9097 C   0  0  0  0  0  0
   -4.9044   -3.3327   -0.1881 S   0  0  0  0  0  0
   -5.9047   -2.6248    0.5312 O   0  0  0  0  0  0
   -5.0637   -3.7460   -1.5383 O   0  0  0  0  0  0
   -4.5816   -4.7023    0.6851 N   0  0  0  0  0  0
   -1.1546    2.3098   -0.0197 C   0  0  0  0  0  0
   -2.1896    2.1227   -0.9434 C   0  0  0  0  0  0
   -3.2618    2.9968   -0.9129 C   0  0  0  0  0  0
   -3.2767    4.0178    0.0206 C   0  0  0  0  0  0
   -2.2867    4.1701    0.8789 N   0  0  0  0  0  0
   -1.2479    3.3605    0.8934 C   0  0  0  0  0  0
   -0.1476    3.5750    1.9005 C   0  0  0  0  0  0
    1.5970   -1.4311   -0.0286 H   0  0  0  0  0  0
   -0.5912   -1.8056   -1.8446 H   0  0  0  0  0  0
   -2.6158   -3.2037   -1.9037 H   0  0  0  0  0  0
   -4.0514   -1.2898    1.6276 H   0  0  0  0  0  0
   -2.0253    0.1056    1.7011 H   0  0  0  0  0  0
   -3.7131   -4.8188    1.1011 H   0  0  0  0  0  0
   -5.2610   -5.3880    0.7805 H   0  0  0  0  0  0
   -2.1520    1.3171   -1.6618 H   0  0  0  0  0  0
   -4.0783    2.8833   -1.6106 H   0  0  0  0  0  0
   -4.1123    4.7014    0.0467 H   0  0  0  0  0  0
    0.6031    4.2450    1.4813 H   0  0  0  0  0  0
   -0.5644    4.0170    2.8054 H   0  0  0  0  0  0
    0.3145    2.6181    2.1431 H   0  0  0  0  0  0
  1  2  1  0  0  0
  1  5  2  0  0  0
  1 20  1  0  0  0
  2  3  1  0  0  0
  2 10  1  0  0  0
  3  4  2  0  0  0
  3 27  1  0  0  0
  4  5  1  0  0  0
  4  6  1  0  0  0
  6  7  1  0  0  0
  6  8  1  0  0  0
  6  9  1  0  0  0
 10 11  1  0  0  0
 10 15  2  0  0  0
 11 12  2  0  0  0
 11 28  1  0  0  0
 12 13  1  0  0  0
 12 29  1  0  0  0
 13 14  2  0  0  0
 13 16  1  0  0  0
 14 15  1  0  0  0
 14 30  1  0  0  0
 15 31  1  0  0  0
 16 17  2  0  0  0
 16 18  2  0  0  0
 16 19  1  0  0  0
 19 32  1  0  0  0
 19 33  1  0  0  0
 20 21  1  0  0  0
 20 25  2  0  0  0
 21 22  2  0  0  0
 21 34  1  0  0  0
 22 23  1  0  0  0
 22 35  1  0  0  0
 23 24  2  0  0  0
 23 36  1  0  0  0
 24 25  1  0  0  0
 25 26  1  0  0  0
 26 37  1  0  0  0
 26 38  1  0  0  0
 26 39  1  0  0  0
M  END
>  <Activity>
5.55284

>  <set>
1

>  <Min_dist>
999.9

>  <Avg_dist>
999.9

$$$$
4-49
 Wcorina  11170919303D 1   1.00000     0.00000              
CORINA evaluation license 3.46 0067  05.08.2008
 36 38  0  0  0  0  0  0  0  0999 V2000
   -0.0091    1.3725   -0.0240 C   0  0  0  0  0  0
   -0.0055    0.0061   -0.0048 N   0  0  0  0  0  0
    1.3067   -0.3897    0.0170 C   0  0  0  0  0  0
    2.0571    0.7309    0.0105 C   0  0  0  0  0  0
    1.2380    1.7886   -0.0144 N   0  0  0  0  0  0
    3.5631    0.7829    0.0291 C   0  0  0  0  0  0
    4.0460    0.7801   -1.2839 F   0  0  0  0  0  0
    3.9813    1.9500    0.6774 F   0  0  0  0  0  0
    4.0599   -0.3330    0.7112 F   0  0  0  0  0  0
   -1.1294   -0.8311   -0.0065 C   0  0  0  0  0  0
   -1.2805   -1.7907   -0.9985 C   0  0  0  0  0  0
   -2.3889   -2.6146   -0.9973 C   0  0  0  0  0  0
   -3.3480   -2.4843   -0.0096 C   0  0  0  0  0  0
   -3.2003   -1.5295    0.9797 C   0  0  0  0  0  0
   -2.0912   -0.7065    0.9871 C   0  0  0  0  0  0
   -4.7613   -3.5365   -0.0121 S   0  0  0  0  0  0
   -5.7739   -2.8500    0.7106 O   0  0  0  0  0  0
   -4.9280   -3.9813   -1.3514 O   0  0  0  0  0  0
   -4.3762   -4.8767    0.8811 N   0  0  0  0  0  0
   -1.2097    2.2351   -0.0564 C   0  0  0  0  0  0
   -2.4426    1.7231   -0.4770 C   0  0  0  0  0  0
   -3.5361    2.5721   -0.4884 C   0  0  0  0  0  0
   -3.3764    3.8874   -0.0873 C   0  0  0  0  0  0
   -2.2015    4.3418    0.3037 N   0  0  0  0  0  0
   -1.1337    3.5715    0.3373 C   0  0  0  0  0  0
   -5.2295    1.9420   -1.0465 Br  0  0  0  0  0  0
    1.6707   -1.4063    0.0360 H   0  0  0  0  0  0
   -0.5321   -1.8925   -1.7706 H   0  0  0  0  0  0
   -2.5070   -3.3612   -1.7687 H   0  0  0  0  0  0
   -3.9510   -1.4301    1.7498 H   0  0  0  0  0  0
   -1.9743    0.0363    1.7624 H   0  0  0  0  0  0
   -5.0689   -5.3515    1.3666 H   0  0  0  0  0  0
   -3.4579   -5.1870    0.9189 H   0  0  0  0  0  0
   -2.5383    0.6923   -0.7850 H   0  0  0  0  0  0
   -4.2274    4.5523   -0.0951 H   0  0  0  0  0  0
   -0.1899    3.9791    0.6681 H   0  0  0  0  0  0
  1  2  1  0  0  0
  1  5  2  0  0  0
  1 20  1  0  0  0
  2  3  1  0  0  0
  2 10  1  0  0  0
  3  4  2  0  0  0
  3 27  1  0  0  0
  4  5  1  0  0  0
  4  6  1  0  0  0
  6  7  1  0  0  0
  6  8  1  0  0  0
  6  9  1  0  0  0
 10 11  1  0  0  0
 10 15  2  0  0  0
 11 12  2  0  0  0
 11 28  1  0  0  0
 12 13  1  0  0  0
 12 29  1  0  0  0
 13 14  2  0  0  0
 13 16  1  0  0  0
 14 15  1  0  0  0
 14 30  1  0  0  0
 15 31  1  0  0  0
 16 17  2  0  0  0
 16 18  2  0  0  0
 16 19  1  0  0  0
 19 32  1  0  0  0
 19 33  1  0  0  0
 20 21  1  0  0  0
 20 25  2  0  0  0
 21 22  2  0  0  0
 21 34  1  0  0  0
 22 23  1  0  0  0
 22 26  1  0  0  0
 23 24  2  0  0  0
 23 35  1  0  0  0
 24 25  1  0  0  0
 25 36  1  0  0  0
M  END
>  <Activity>
6.46852

>  <set>
1

>  <Min_dist>
999.9

>  <Avg_dist>
999.9

$$$$
4-58
 Wcorina  11170919303D 1   1.00000     0.00000              
CORINA evaluation license 3.46 0067  05.08.2008
 37 39  0  0  0  0  0  0  0  0999 V2000
   -0.0093    1.3723   -0.0236 C   0  0  0  0  0  0
   -0.0053    0.0058   -0.0047 N   0  0  0  0  0  0
    1.3071   -0.3896    0.0166 C   0  0  0  0  0  0
    2.0571    0.7312    0.0102 C   0  0  0  0  0  0
    1.2376    1.7887   -0.0142 N   0  0  0  0  0  0
    3.5631    0.7837    0.0277 C   0  0  0  0  0  0
    3.9815    1.9505    0.6764 F   0  0  0  0  0  0
    4.0607   -0.3324    0.7087 F   0  0  0  0  0  0
   -1.1289   -0.8317   -0.0061 C   0  0  0  0  0  0
   -1.2800   -1.7913   -0.9981 C   0  0  0  0  0  0
   -2.3882   -2.6156   -0.9966 C   0  0  0  0  0  0
   -3.3470   -2.4856   -0.0086 C   0  0  0  0  0  0
   -3.1993   -1.5308    0.9807 C   0  0  0  0  0  0
   -2.0904   -0.7074    0.9877 C   0  0  0  0  0  0
   -4.7600   -3.5383   -0.0107 S   0  0  0  0  0  0
   -5.7575   -2.7872    0.6676 O   0  0  0  0  0  0
   -4.9205   -3.9067   -1.3737 O   0  0  0  0  0  0
   -4.2580   -4.9717    0.9812 C   0  0  0  0  0  0
   -1.2102    2.2345   -0.0554 C   0  0  0  0  0  0
   -2.4432    1.7222   -0.4760 C   0  0  0  0  0  0
   -3.5362    2.5704   -0.4874 C   0  0  0  0  0  0
   -3.3774    3.8851   -0.0869 C   0  0  0  0  0  0
   -2.2028    4.3405    0.3042 N   0  0  0  0  0  0
   -1.1346    3.5707    0.3385 C   0  0  0  0  0  0
    1.6714   -1.4061    0.0352 H   0  0  0  0  0  0
    3.9386    0.7823   -0.9955 H   0  0  0  0  0  0
   -0.5319   -1.8929   -1.7704 H   0  0  0  0  0  0
   -2.5063   -3.3622   -1.7680 H   0  0  0  0  0  0
   -3.9498   -1.4316    1.7510 H   0  0  0  0  0  0
   -1.9736    0.0354    1.7630 H   0  0  0  0  0  0
   -3.9964   -4.6437    1.9872 H   0  0  0  0  0  0
   -5.0817   -5.6836    1.0338 H   0  0  0  0  0  0
   -3.3942   -5.4491    0.5186 H   0  0  0  0  0  0
   -2.5387    0.6914   -0.7839 H   0  0  0  0  0  0
   -4.5032    2.2101   -0.8061 H   0  0  0  0  0  0
   -4.2289    4.5494   -0.0948 H   0  0  0  0  0  0
   -0.1911    3.9786    0.6699 H   0  0  0  0  0  0
  1  2  1  0  0  0
  1  5  2  0  0  0
  1 19  1  0  0  0
  2  3  1  0  0  0
  2  9  1  0  0  0
  3  4  2  0  0  0
  3 25  1  0  0  0
  4  5  1  0  0  0
  4  6  1  0  0  0
  6  7  1  0  0  0
  6  8  1  0  0  0
  6 26  1  0  0  0
  9 10  1  0  0  0
  9 14  2  0  0  0
 10 11  2  0  0  0
 10 27  1  0  0  0
 11 12  1  0  0  0
 11 28  1  0  0  0
 12 13  2  0  0  0
 12 15  1  0  0  0
 13 14  1  0  0  0
 13 29  1  0  0  0
 14 30  1  0  0  0
 15 16  2  0  0  0
 15 17  2  0  0  0
 15 18  1  0  0  0
 18 31  1  0  0  0
 18 32  1  0  0  0
 18 33  1  0  0  0
 19 20  1  0  0  0
 19 24  2  0  0  0
 20 21  2  0  0  0
 20 34  1  0  0  0
 21 22  1  0  0  0
 21 35  1  0  0  0
 22 23  2  0  0  0
 22 36  1  0  0  0
 23 24  1  0  0  0
 24 37  1  0  0  0
M  END
>  <Activity>
4.68403

>  <set>
1

>  <Min_dist>
999.9

>  <Avg_dist>
999.9

$$$$
4-62
 Wcorina  11170919303D 1   1.00000     0.00000              
CORINA evaluation license 3.46 0067  05.08.2008
 38 40  0  0  0  0  0  0  0  0999 V2000
   -0.0093    1.3723   -0.0236 C   0  0  0  0  0  0
   -0.0053    0.0058   -0.0047 N   0  0  0  0  0  0
    1.3071   -0.3896    0.0166 C   0  0  0  0  0  0
    2.0571    0.7312    0.0102 C   0  0  0  0  0  0
    1.2376    1.7887   -0.0142 N   0  0  0  0  0  0
    3.5631    0.7837    0.0277 C   0  0  0  0  0  0
    4.0858   -0.5460    0.0523 O   0  0  0  0  0  0
   -1.1289   -0.8317   -0.0061 C   0  0  0  0  0  0
   -1.2800   -1.7913   -0.9981 C   0  0  0  0  0  0
   -2.3882   -2.6156   -0.9966 C   0  0  0  0  0  0
   -3.3470   -2.4856   -0.0086 C   0  0  0  0  0  0
   -3.1993   -1.5308    0.9807 C   0  0  0  0  0  0
   -2.0904   -0.7074    0.9877 C   0  0  0  0  0  0
   -4.7600   -3.5383   -0.0107 S   0  0  0  0  0  0
   -5.7575   -2.7872    0.6676 O   0  0  0  0  0  0
   -4.9205   -3.9067   -1.3737 O   0  0  0  0  0  0
   -4.2580   -4.9717    0.9812 C   0  0  0  0  0  0
   -1.2102    2.2345   -0.0554 C   0  0  0  0  0  0
   -2.4432    1.7222   -0.4760 C   0  0  0  0  0  0
   -3.5362    2.5704   -0.4874 C   0  0  0  0  0  0
   -3.3774    3.8851   -0.0869 C   0  0  0  0  0  0
   -2.2028    4.3405    0.3042 N   0  0  0  0  0  0
   -1.1346    3.5707    0.3385 C   0  0  0  0  0  0
    1.6714   -1.4061    0.0352 H   0  0  0  0  0  0
    3.9191    1.2977   -0.8651 H   0  0  0  0  0  0
    3.8976    1.3221    0.9145 H   0  0  0  0  0  0
    5.0518   -0.5887    0.0646 H   0  0  0  0  0  0
   -0.5319   -1.8929   -1.7704 H   0  0  0  0  0  0
   -2.5063   -3.3622   -1.7680 H   0  0  0  0  0  0
   -3.9498   -1.4316    1.7510 H   0  0  0  0  0  0
   -1.9736    0.0354    1.7630 H   0  0  0  0  0  0
   -3.9964   -4.6437    1.9872 H   0  0  0  0  0  0
   -5.0817   -5.6836    1.0338 H   0  0  0  0  0  0
   -3.3942   -5.4491    0.5186 H   0  0  0  0  0  0
   -2.5387    0.6914   -0.7839 H   0  0  0  0  0  0
   -4.5032    2.2101   -0.8061 H   0  0  0  0  0  0
   -4.2289    4.5494   -0.0948 H   0  0  0  0  0  0
   -0.1911    3.9786    0.6699 H   0  0  0  0  0  0
  1  2  1  0  0  0
  1  5  2  0  0  0
  1 18  1  0  0  0
  2  3  1  0  0  0
  2  8  1  0  0  0
  3  4  2  0  0  0
  3 24  1  0  0  0
  4  5  1  0  0  0
  4  6  1  0  0  0
  6  7  1  0  0  0
  6 25  1  0  0  0
  6 26  1  0  0  0
  7 27  1  0  0  0
  8  9  1  0  0  0
  8 13  2  0  0  0
  9 10  2  0  0  0
  9 28  1  0  0  0
 10 11  1  0  0  0
 10 29  1  0  0  0
 11 12  2  0  0  0
 11 14  1  0  0  0
 12 13  1  0  0  0
 12 30  1  0  0  0
 13 31  1  0  0  0
 14 15  2  0  0  0
 14 16  2  0  0  0
 14 17  1  0  0  0
 17 32  1  0  0  0
 17 33  1  0  0  0
 17 34  1  0  0  0
 18 19  1  0  0  0
 18 23  2  0  0  0
 19 20  2  0  0  0
 19 35  1  0  0  0
 20 21  1  0  0  0
 20 36  1  0  0  0
 21 22  2  0  0  0
 21 37  1  0  0  0
 22 23  1  0  0  0
 23 38  1  0  0  0
M  END
>  <Activity>
4.02965

>  <set>
1

>  <Min_dist>
999.9

>  <Avg_dist>
999.9

$$$$
4-50
 Wcorina  11170919303D 1   1.00000     0.00000              
CORINA evaluation license 3.46 0067  05.08.2008
 40 42  0  0  0  0  0  0  0  0999 V2000
   -0.0165    1.3626    0.0095 C   0  0  0  0  0  0
    0.0021   -0.0041    0.0020 N   0  0  0  0  0  0
    1.3168   -0.3853   -0.0126 C   0  0  0  0  0  0
    2.0558    0.7443   -0.0136 C   0  0  0  0  0  0
    1.2261    1.7923   -0.0000 N   0  0  0  0  0  0
    3.5612    0.8124   -0.0268 C   0  0  0  0  0  0
    4.0152    0.8401   -1.3498 F   0  0  0  0  0  0
    3.9814    1.9712    0.6347 F   0  0  0  0  0  0
    4.0846   -0.3110    0.6223 F   0  0  0  0  0  0
   -1.1125   -0.8533    0.0088 C   0  0  0  0  0  0
   -1.2071   -1.8843   -0.9163 C   0  0  0  0  0  0
   -2.3068   -2.7200   -0.9068 C   0  0  0  0  0  0
   -3.3128   -2.5307    0.0228 C   0  0  0  0  0  0
   -3.2214   -1.5048    0.9454 C   0  0  0  0  0  0
   -2.1218   -0.6690    0.9443 C   0  0  0  0  0  0
   -4.7143   -3.5986    0.0313 S   0  0  0  0  0  0
   -5.7500   -2.8129    0.6052 O   0  0  0  0  0  0
   -4.8061   -4.0671   -1.3071 O   0  0  0  0  0  0
   -4.2471   -4.9496    1.1480 C   0  0  0  0  0  0
   -1.2264    2.2122    0.0201 C   0  0  0  0  0  0
   -1.0968    3.6014    0.0271 C   0  0  0  0  0  0
   -2.2387    4.3828    0.0365 C   0  0  0  0  0  0
   -3.4745    3.7506    0.0387 C   0  0  0  0  0  0
   -3.5302    2.3687    0.0315 C   0  0  0  0  0  0
   -2.4284    1.6471    0.0175 N   0  0  0  0  0  0
   -4.8701    1.6790    0.0339 C   0  0  0  0  0  0
    1.6918   -1.3981   -0.0216 H   0  0  0  0  0  0
   -0.4219   -2.0325   -1.6428 H   0  0  0  0  0  0
   -2.3811   -3.5220   -1.6264 H   0  0  0  0  0  0
   -4.0089   -1.3592    1.6700 H   0  0  0  0  0  0
   -2.0489    0.1293    1.6680 H   0  0  0  0  0  0
   -4.0370   -4.5461    2.1385 H   0  0  0  0  0  0
   -5.0659   -5.6662    1.2138 H   0  0  0  0  0  0
   -3.3579   -5.4484    0.7627 H   0  0  0  0  0  0
   -0.1192    4.0603    0.0254 H   0  0  0  0  0  0
   -2.1701    5.4606    0.0424 H   0  0  0  0  0  0
   -4.3842    4.3326    0.0464 H   0  0  0  0  0  0
   -5.1979    1.5183   -0.9931 H   0  0  0  0  0  0
   -4.7835    0.7187    0.5422 H   0  0  0  0  0  0
   -5.5981    2.3013    0.5545 H   0  0  0  0  0  0
  1  2  1  0  0  0
  1  5  2  0  0  0
  1 20  1  0  0  0
  2  3  1  0  0  0
  2 10  1  0  0  0
  3  4  2  0  0  0
  3 27  1  0  0  0
  4  5  1  0  0  0
  4  6  1  0  0  0
  6  7  1  0  0  0
  6  8  1  0  0  0
  6  9  1  0  0  0
 10 11  1  0  0  0
 10 15  2  0  0  0
 11 12  2  0  0  0
 11 28  1  0  0  0
 12 13  1  0  0  0
 12 29  1  0  0  0
 13 14  2  0  0  0
 13 16  1  0  0  0
 14 15  1  0  0  0
 14 30  1  0  0  0
 15 31  1  0  0  0
 16 17  2  0  0  0
 16 18  2  0  0  0
 16 19  1  0  0  0
 19 32  1  0  0  0
 19 33  1  0  0  0
 19 34  1  0  0  0
 20 21  1  0  0  0
 20 25  2  0  0  0
 21 22  2  0  0  0
 21 35  1  0  0  0
 22 23  1  0  0  0
 22 36  1  0  0  0
 23 24  2  0  0  0
 23 37  1  0  0  0
 24 25  1  0  0  0
 24 26  1  0  0  0
 26 38  1  0  0  0
 26 39  1  0  0  0
 26 40  1  0  0  0
M  END
>  <Activity>
5.5376

>  <set>
1

>  <Min_dist>
999.9

>  <Avg_dist>
999.9

$$$$
4-51
 Wcorina  11170919303D 1   1.00000     0.00000              
CORINA evaluation license 3.46 0067  05.08.2008
 40 42  0  0  0  0  0  0  0  0999 V2000
   -0.0165    1.3626    0.0095 C   0  0  0  0  0  0
    0.0021   -0.0041    0.0020 N   0  0  0  0  0  0
    1.3168   -0.3853   -0.0126 C   0  0  0  0  0  0
    2.0558    0.7443   -0.0136 C   0  0  0  0  0  0
    1.2261    1.7923   -0.0000 N   0  0  0  0  0  0
    3.5612    0.8124   -0.0268 C   0  0  0  0  0  0
    4.0152    0.8401   -1.3498 F   0  0  0  0  0  0
    3.9814    1.9712    0.6347 F   0  0  0  0  0  0
    4.0846   -0.3110    0.6223 F   0  0  0  0  0  0
   -1.1125   -0.8533    0.0088 C   0  0  0  0  0  0
   -1.2071   -1.8843   -0.9163 C   0  0  0  0  0  0
   -2.3068   -2.7200   -0.9068 C   0  0  0  0  0  0
   -3.3128   -2.5307    0.0228 C   0  0  0  0  0  0
   -3.2214   -1.5048    0.9454 C   0  0  0  0  0  0
   -2.1218   -0.6690    0.9443 C   0  0  0  0  0  0
   -4.7143   -3.5986    0.0313 S   0  0  0  0  0  0
   -5.7500   -2.8129    0.6052 O   0  0  0  0  0  0
   -4.8061   -4.0671   -1.3071 O   0  0  0  0  0  0
   -4.2471   -4.9496    1.1480 C   0  0  0  0  0  0
   -1.2264    2.2122    0.0201 C   0  0  0  0  0  0
   -1.0968    3.6014    0.0271 C   0  0  0  0  0  0
   -2.2387    4.3828    0.0365 C   0  0  0  0  0  0
   -3.4745    3.7506    0.0387 C   0  0  0  0  0  0
   -3.5302    2.3687    0.0315 C   0  0  0  0  0  0
   -2.4284    1.6471    0.0175 N   0  0  0  0  0  0
   -4.7439    4.5627    0.0494 C   0  0  0  0  0  0
    1.6918   -1.3981   -0.0216 H   0  0  0  0  0  0
   -0.4219   -2.0325   -1.6428 H   0  0  0  0  0  0
   -2.3811   -3.5220   -1.6264 H   0  0  0  0  0  0
   -4.0089   -1.3592    1.6700 H   0  0  0  0  0  0
   -2.0489    0.1293    1.6680 H   0  0  0  0  0  0
   -4.0370   -4.5461    2.1385 H   0  0  0  0  0  0
   -5.0659   -5.6662    1.2138 H   0  0  0  0  0  0
   -3.3579   -5.4484    0.7627 H   0  0  0  0  0  0
   -0.1192    4.0603    0.0254 H   0  0  0  0  0  0
   -2.1701    5.4606    0.0424 H   0  0  0  0  0  0
   -4.4905    1.8745    0.0333 H   0  0  0  0  0  0
   -5.0549    4.7643   -0.9756 H   0  0  0  0  0  0
   -5.5272    4.0058    0.5638 H   0  0  0  0  0  0
   -4.5680    5.5052    0.5678 H   0  0  0  0  0  0
  1  2  1  0  0  0
  1  5  2  0  0  0
  1 20  1  0  0  0
  2  3  1  0  0  0
  2 10  1  0  0  0
  3  4  2  0  0  0
  3 27  1  0  0  0
  4  5  1  0  0  0
  4  6  1  0  0  0
  6  7  1  0  0  0
  6  8  1  0  0  0
  6  9  1  0  0  0
 10 11  1  0  0  0
 10 15  2  0  0  0
 11 12  2  0  0  0
 11 28  1  0  0  0
 12 13  1  0  0  0
 12 29  1  0  0  0
 13 14  2  0  0  0
 13 16  1  0  0  0
 14 15  1  0  0  0
 14 30  1  0  0  0
 15 31  1  0  0  0
 16 17  2  0  0  0
 16 18  2  0  0  0
 16 19  1  0  0  0
 19 32  1  0  0  0
 19 33  1  0  0  0
 19 34  1  0  0  0
 20 21  1  0  0  0
 20 25  2  0  0  0
 21 22  2  0  0  0
 21 35  1  0  0  0
 22 23  1  0  0  0
 22 36  1  0  0  0
 23 24  2  0  0  0
 23 26  1  0  0  0
 24 25  1  0  0  0
 24 37  1  0  0  0
 26 38  1  0  0  0
 26 39  1  0  0  0
 26 40  1  0  0  0
M  END
>  <Activity>
5.88606

>  <set>
1

>  <Min_dist>
999.9

>  <Avg_dist>
999.9

$$$$
4-52
 Wcorina  11170919303D 1   1.00000     0.00000              
CORINA evaluation license 3.46 0067  05.08.2008
 40 42  0  0  0  0  0  0  0  0999 V2000
   -0.0165    1.3626    0.0095 C   0  0  0  0  0  0
    0.0021   -0.0041    0.0020 N   0  0  0  0  0  0
    1.3168   -0.3853   -0.0126 C   0  0  0  0  0  0
    2.0558    0.7443   -0.0136 C   0  0  0  0  0  0
    1.2261    1.7923   -0.0000 N   0  0  0  0  0  0
    3.5612    0.8124   -0.0268 C   0  0  0  0  0  0
    4.0152    0.8401   -1.3498 F   0  0  0  0  0  0
    3.9814    1.9712    0.6347 F   0  0  0  0  0  0
    4.0846   -0.3110    0.6223 F   0  0  0  0  0  0
   -1.1125   -0.8533    0.0088 C   0  0  0  0  0  0
   -1.2071   -1.8843   -0.9163 C   0  0  0  0  0  0
   -2.3068   -2.7200   -0.9068 C   0  0  0  0  0  0
   -3.3128   -2.5307    0.0228 C   0  0  0  0  0  0
   -3.2214   -1.5048    0.9454 C   0  0  0  0  0  0
   -2.1218   -0.6690    0.9443 C   0  0  0  0  0  0
   -4.7143   -3.5986    0.0313 S   0  0  0  0  0  0
   -5.7500   -2.8129    0.6052 O   0  0  0  0  0  0
   -4.8061   -4.0671   -1.3071 O   0  0  0  0  0  0
   -4.2471   -4.9496    1.1480 C   0  0  0  0  0  0
   -1.2264    2.2122    0.0201 C   0  0  0  0  0  0
   -1.0968    3.6014    0.0271 C   0  0  0  0  0  0
   -2.2387    4.3828    0.0365 C   0  0  0  0  0  0
   -3.4745    3.7506    0.0387 C   0  0  0  0  0  0
   -3.5302    2.3687    0.0315 C   0  0  0  0  0  0
   -2.4284    1.6471    0.0175 N   0  0  0  0  0  0
   -2.1429    5.8867    0.0447 C   0  0  0  0  0  0
    1.6918   -1.3981   -0.0216 H   0  0  0  0  0  0
   -0.4219   -2.0325   -1.6428 H   0  0  0  0  0  0
   -2.3811   -3.5220   -1.6264 H   0  0  0  0  0  0
   -4.0089   -1.3592    1.6700 H   0  0  0  0  0  0
   -2.0489    0.1293    1.6680 H   0  0  0  0  0  0
   -4.0370   -4.5461    2.1385 H   0  0  0  0  0  0
   -5.0659   -5.6662    1.2138 H   0  0  0  0  0  0
   -3.3579   -5.4484    0.7627 H   0  0  0  0  0  0
   -0.1192    4.0603    0.0254 H   0  0  0  0  0  0
   -4.3842    4.3326    0.0464 H   0  0  0  0  0  0
   -4.4905    1.8745    0.0333 H   0  0  0  0  0  0
   -2.1243    6.2552   -0.9810 H   0  0  0  0  0  0
   -3.0057    6.3029    0.5647 H   0  0  0  0  0  0
   -1.2294    6.1898    0.5563 H   0  0  0  0  0  0
  1  2  1  0  0  0
  1  5  2  0  0  0
  1 20  1  0  0  0
  2  3  1  0  0  0
  2 10  1  0  0  0
  3  4  2  0  0  0
  3 27  1  0  0  0
  4  5  1  0  0  0
  4  6  1  0  0  0
  6  7  1  0  0  0
  6  8  1  0  0  0
  6  9  1  0  0  0
 10 11  1  0  0  0
 10 15  2  0  0  0
 11 12  2  0  0  0
 11 28  1  0  0  0
 12 13  1  0  0  0
 12 29  1  0  0  0
 13 14  2  0  0  0
 13 16  1  0  0  0
 14 15  1  0  0  0
 14 30  1  0  0  0
 15 31  1  0  0  0
 16 17  2  0  0  0
 16 18  2  0  0  0
 16 19  1  0  0  0
 19 32  1  0  0  0
 19 33  1  0  0  0
 19 34  1  0  0  0
 20 21  1  0  0  0
 20 25  2  0  0  0
 21 22  2  0  0  0
 21 35  1  0  0  0
 22 23  1  0  0  0
 22 26  1  0  0  0
 23 24  2  0  0  0
 23 36  1  0  0  0
 24 25  1  0  0  0
 24 37  1  0  0  0
 26 38  1  0  0  0
 26 39  1  0  0  0
 26 40  1  0  0  0
M  END
>  <Activity>
6.27572

>  <set>
1

>  <Min_dist>
999.9

>  <Avg_dist>
999.9

$$$$
4-53
 Wcorina  11170919303D 1   1.00000     0.00000              
CORINA evaluation license 3.46 0067  05.08.2008
 40 42  0  0  0  0  0  0  0  0999 V2000
   -0.0143    1.3672   -0.0459 C   0  0  0  0  0  0
    0.0069    0.0006   -0.0480 N   0  0  0  0  0  0
    1.3216   -0.3781   -0.0961 C   0  0  0  0  0  0
    2.0579    0.7529   -0.1217 C   0  0  0  0  0  0
    1.2266    1.7993   -0.0906 N   0  0  0  0  0  0
    3.5622    0.8240   -0.1755 C   0  0  0  0  0  0
    3.9806    0.8468   -1.5103 F   0  0  0  0  0  0
    3.9975    1.9866    0.4695 F   0  0  0  0  0  0
    4.1052   -0.2954    0.4643 F   0  0  0  0  0  0
   -1.1053   -0.8509   -0.0077 C   0  0  0  0  0  0
   -1.2225   -1.8862   -0.9254 C   0  0  0  0  0  0
   -2.3197   -2.7240   -0.8829 C   0  0  0  0  0  0
   -3.3009   -2.5326    0.0725 C   0  0  0  0  0  0
   -3.1871   -1.5024    0.9878 C   0  0  0  0  0  0
   -2.0896   -0.6645    0.9537 C   0  0  0  0  0  0
   -4.6994   -3.6032    0.1231 S   0  0  0  0  0  0
   -5.7211   -2.8171    0.7210 O   0  0  0  0  0  0
   -4.8259   -4.0778   -1.2103 O   0  0  0  0  0  0
   -4.1997   -4.9484    1.2328 C   0  0  0  0  0  0
   -1.2254    2.2144   -0.0067 C   0  0  0  0  0  0
   -1.0987    3.5976    0.1261 C   0  0  0  0  0  0
   -2.2415    4.3768    0.1608 C   0  0  0  0  0  0
   -3.4754    3.7486    0.0616 C   0  0  0  0  0  0
   -3.5283    2.3727   -0.0681 C   0  0  0  0  0  0
   -2.4254    1.6535   -0.1036 N   0  0  0  0  0  0
    0.2635    4.2337    0.2308 C   0  0  0  0  0  0
    1.6983   -1.3902   -0.1107 H   0  0  0  0  0  0
   -0.4566   -2.0359   -1.6720 H   0  0  0  0  0  0
   -2.4115   -3.5293   -1.5967 H   0  0  0  0  0  0
   -3.9552   -1.3552    1.7326 H   0  0  0  0  0  0
   -1.9991    0.1372    1.6716 H   0  0  0  0  0  0
   -3.9640   -4.5401    2.2156 H   0  0  0  0  0  0
   -5.0148   -5.6663    1.3236 H   0  0  0  0  0  0
   -3.3200   -5.4471    0.8261 H   0  0  0  0  0  0
   -2.1751    5.4499    0.2632 H   0  0  0  0  0  0
   -4.3858    4.3290    0.0859 H   0  0  0  0  0  0
   -4.4870    1.8816   -0.1455 H   0  0  0  0  0  0
    0.6739    4.3801   -0.7683 H   0  0  0  0  0  0
    0.1769    5.1973    0.7329 H   0  0  0  0  0  0
    0.9249    3.5837    0.8036 H   0  0  0  0  0  0
  1  2  1  0  0  0
  1  5  2  0  0  0
  1 20  1  0  0  0
  2  3  1  0  0  0
  2 10  1  0  0  0
  3  4  2  0  0  0
  3 27  1  0  0  0
  4  5  1  0  0  0
  4  6  1  0  0  0
  6  7  1  0  0  0
  6  8  1  0  0  0
  6  9  1  0  0  0
 10 11  1  0  0  0
 10 15  2  0  0  0
 11 12  2  0  0  0
 11 28  1  0  0  0
 12 13  1  0  0  0
 12 29  1  0  0  0
 13 14  2  0  0  0
 13 16  1  0  0  0
 14 15  1  0  0  0
 14 30  1  0  0  0
 15 31  1  0  0  0
 16 17  2  0  0  0
 16 18  2  0  0  0
 16 19  1  0  0  0
 19 32  1  0  0  0
 19 33  1  0  0  0
 19 34  1  0  0  0
 20 21  1  0  0  0
 20 25  2  0  0  0
 21 22  2  0  0  0
 21 26  1  0  0  0
 22 23  1  0  0  0
 22 35  1  0  0  0
 23 24  2  0  0  0
 23 36  1  0  0  0
 24 25  1  0  0  0
 24 37  1  0  0  0
 26 38  1  0  0  0
 26 39  1  0  0  0
 26 40  1  0  0  0
M  END
>  <Activity>
5.23657

>  <set>
1

>  <Min_dist>
999.9

>  <Avg_dist>
999.9

$$$$
4-54
 Wcorina  11170919303D 1   1.00000     0.00000              
CORINA evaluation license 3.46 0067  05.08.2008
 39 41  0  0  0  0  0  0  0  0999 V2000
   -0.0165    1.3626    0.0095 C   0  0  0  0  0  0
    0.0021   -0.0041    0.0020 N   0  0  0  0  0  0
    1.3168   -0.3853   -0.0126 C   0  0  0  0  0  0
    2.0558    0.7443   -0.0136 C   0  0  0  0  0  0
    1.2261    1.7923   -0.0000 N   0  0  0  0  0  0
    3.5612    0.8124   -0.0268 C   0  0  0  0  0  0
    4.0152    0.8401   -1.3498 F   0  0  0  0  0  0
    3.9814    1.9712    0.6347 F   0  0  0  0  0  0
    4.0846   -0.3110    0.6223 F   0  0  0  0  0  0
   -1.1125   -0.8533    0.0088 C   0  0  0  0  0  0
   -1.2071   -1.8843   -0.9163 C   0  0  0  0  0  0
   -2.3068   -2.7200   -0.9068 C   0  0  0  0  0  0
   -3.3128   -2.5307    0.0228 C   0  0  0  0  0  0
   -3.2214   -1.5048    0.9454 C   0  0  0  0  0  0
   -2.1218   -0.6690    0.9443 C   0  0  0  0  0  0
   -4.7143   -3.5986    0.0313 S   0  0  0  0  0  0
   -5.7667   -2.8745    0.6538 O   0  0  0  0  0  0
   -4.8130   -4.1416   -1.2781 O   0  0  0  0  0  0
   -4.3593   -4.8652    1.0373 N   0  0  0  0  0  0
   -1.2264    2.2122    0.0201 C   0  0  0  0  0  0
   -1.0968    3.6014    0.0271 C   0  0  0  0  0  0
   -2.2387    4.3828    0.0365 C   0  0  0  0  0  0
   -3.4745    3.7506    0.0387 C   0  0  0  0  0  0
   -3.5302    2.3687    0.0315 C   0  0  0  0  0  0
   -2.4284    1.6471    0.0175 N   0  0  0  0  0  0
   -4.8701    1.6790    0.0339 C   0  0  0  0  0  0
    1.6918   -1.3981   -0.0216 H   0  0  0  0  0  0
   -0.4219   -2.0325   -1.6428 H   0  0  0  0  0  0
   -2.3811   -3.5220   -1.6264 H   0  0  0  0  0  0
   -4.0089   -1.3592    1.6700 H   0  0  0  0  0  0
   -2.0489    0.1293    1.6680 H   0  0  0  0  0  0
   -5.0698   -5.3124    1.5233 H   0  0  0  0  0  0
   -3.4410   -5.1600    1.1405 H   0  0  0  0  0  0
   -0.1192    4.0603    0.0254 H   0  0  0  0  0  0
   -2.1701    5.4606    0.0424 H   0  0  0  0  0  0
   -4.3842    4.3326    0.0464 H   0  0  0  0  0  0
   -5.1979    1.5183   -0.9931 H   0  0  0  0  0  0
   -4.7835    0.7187    0.5422 H   0  0  0  0  0  0
   -5.5981    2.3013    0.5545 H   0  0  0  0  0  0
  1  2  1  0  0  0
  1  5  2  0  0  0
  1 20  1  0  0  0
  2  3  1  0  0  0
  2 10  1  0  0  0
  3  4  2  0  0  0
  3 27  1  0  0  0
  4  5  1  0  0  0
  4  6  1  0  0  0
  6  7  1  0  0  0
  6  8  1  0  0  0
  6  9  1  0  0  0
 10 11  1  0  0  0
 10 15  2  0  0  0
 11 12  2  0  0  0
 11 28  1  0  0  0
 12 13  1  0  0  0
 12 29  1  0  0  0
 13 14  2  0  0  0
 13 16  1  0  0  0
 14 15  1  0  0  0
 14 30  1  0  0  0
 15 31  1  0  0  0
 16 17  2  0  0  0
 16 18  2  0  0  0
 16 19  1  0  0  0
 19 32  1  0  0  0
 19 33  1  0  0  0
 20 21  1  0  0  0
 20 25  2  0  0  0
 21 22  2  0  0  0
 21 34  1  0  0  0
 22 23  1  0  0  0
 22 35  1  0  0  0
 23 24  2  0  0  0
 23 36  1  0  0  0
 24 25  1  0  0  0
 24 26  1  0  0  0
 26 37  1  0  0  0
 26 38  1  0  0  0
 26 39  1  0  0  0
M  END
>  <Activity>
6.37675

>  <set>
1

>  <Min_dist>
999.9

>  <Avg_dist>
999.9

$$$$
4-55
 Wcorina  11170919303D 1   1.00000     0.00000              
CORINA evaluation license 3.46 0067  05.08.2008
 39 41  0  0  0  0  0  0  0  0999 V2000
   -0.0165    1.3626    0.0095 C   0  0  0  0  0  0
    0.0021   -0.0041    0.0020 N   0  0  0  0  0  0
    1.3168   -0.3853   -0.0126 C   0  0  0  0  0  0
    2.0558    0.7443   -0.0136 C   0  0  0  0  0  0
    1.2261    1.7923   -0.0000 N   0  0  0  0  0  0
    3.5612    0.8124   -0.0268 C   0  0  0  0  0  0
    4.0152    0.8401   -1.3498 F   0  0  0  0  0  0
    3.9814    1.9712    0.6347 F   0  0  0  0  0  0
    4.0846   -0.3110    0.6223 F   0  0  0  0  0  0
   -1.1125   -0.8533    0.0088 C   0  0  0  0  0  0
   -1.2071   -1.8843   -0.9163 C   0  0  0  0  0  0
   -2.3068   -2.7200   -0.9068 C   0  0  0  0  0  0
   -3.3128   -2.5307    0.0228 C   0  0  0  0  0  0
   -3.2214   -1.5048    0.9454 C   0  0  0  0  0  0
   -2.1218   -0.6690    0.9443 C   0  0  0  0  0  0
   -4.7143   -3.5986    0.0313 S   0  0  0  0  0  0
   -5.7667   -2.8745    0.6538 O   0  0  0  0  0  0
   -4.8130   -4.1416   -1.2781 O   0  0  0  0  0  0
   -4.3593   -4.8652    1.0373 N   0  0  0  0  0  0
   -1.2264    2.2122    0.0201 C   0  0  0  0  0  0
   -1.0968    3.6014    0.0271 C   0  0  0  0  0  0
   -2.2387    4.3828    0.0365 C   0  0  0  0  0  0
   -3.4745    3.7506    0.0387 C   0  0  0  0  0  0
   -3.5302    2.3687    0.0315 C   0  0  0  0  0  0
   -2.4284    1.6471    0.0175 N   0  0  0  0  0  0
   -4.7439    4.5627    0.0494 C   0  0  0  0  0  0
    1.6918   -1.3981   -0.0216 H   0  0  0  0  0  0
   -0.4219   -2.0325   -1.6428 H   0  0  0  0  0  0
   -2.3811   -3.5220   -1.6264 H   0  0  0  0  0  0
   -4.0089   -1.3592    1.6700 H   0  0  0  0  0  0
   -2.0489    0.1293    1.6680 H   0  0  0  0  0  0
   -3.5001   -4.9023    1.4858 H   0  0  0  0  0  0
   -5.0107   -5.5701    1.1780 H   0  0  0  0  0  0
   -0.1192    4.0603    0.0254 H   0  0  0  0  0  0
   -2.1701    5.4606    0.0424 H   0  0  0  0  0  0
   -4.4905    1.8745    0.0333 H   0  0  0  0  0  0
   -5.0549    4.7643   -0.9756 H   0  0  0  0  0  0
   -5.5272    4.0058    0.5638 H   0  0  0  0  0  0
   -4.5680    5.5052    0.5678 H   0  0  0  0  0  0
  1  2  1  0  0  0
  1  5  2  0  0  0
  1 20  1  0  0  0
  2  3  1  0  0  0
  2 10  1  0  0  0
  3  4  2  0  0  0
  3 27  1  0  0  0
  4  5  1  0  0  0
  4  6  1  0  0  0
  6  7  1  0  0  0
  6  8  1  0  0  0
  6  9  1  0  0  0
 10 11  1  0  0  0
 10 15  2  0  0  0
 11 12  2  0  0  0
 11 28  1  0  0  0
 12 13  1  0  0  0
 12 29  1  0  0  0
 13 14  2  0  0  0
 13 16  1  0  0  0
 14 15  1  0  0  0
 14 30  1  0  0  0
 15 31  1  0  0  0
 16 17  2  0  0  0
 16 18  2  0  0  0
 16 19  1  0  0  0
 19 32  1  0  0  0
 19 33  1  0  0  0
 20 21  1  0  0  0
 20 25  2  0  0  0
 21 22  2  0  0  0
 21 34  1  0  0  0
 22 23  1  0  0  0
 22 35  1  0  0  0
 23 24  2  0  0  0
 23 26  1  0  0  0
 24 25  1  0  0  0
 24 36  1  0  0  0
 26 37  1  0  0  0
 26 38  1  0  0  0
 26 39  1  0  0  0
M  END
>  <Activity>
6.13668

>  <set>
1

>  <Min_dist>
999.9

>  <Avg_dist>
999.9

$$$$
4-56
 Wcorina  11170919303D 1   1.00000     0.00000              
CORINA evaluation license 3.46 0067  05.08.2008
 39 41  0  0  0  0  0  0  0  0999 V2000
   -0.0165    1.3626    0.0095 C   0  0  0  0  0  0
    0.0021   -0.0041    0.0020 N   0  0  0  0  0  0
    1.3168   -0.3853   -0.0126 C   0  0  0  0  0  0
    2.0558    0.7443   -0.0136 C   0  0  0  0  0  0
    1.2261    1.7923   -0.0000 N   0  0  0  0  0  0
    3.5612    0.8124   -0.0268 C   0  0  0  0  0  0
    4.0152    0.8401   -1.3498 F   0  0  0  0  0  0
    3.9814    1.9712    0.6347 F   0  0  0  0  0  0
    4.0846   -0.3110    0.6223 F   0  0  0  0  0  0
   -1.1125   -0.8533    0.0088 C   0  0  0  0  0  0
   -1.2071   -1.8843   -0.9163 C   0  0  0  0  0  0
   -2.3068   -2.7200   -0.9068 C   0  0  0  0  0  0
   -3.3128   -2.5307    0.0228 C   0  0  0  0  0  0
   -3.2214   -1.5048    0.9454 C   0  0  0  0  0  0
   -2.1218   -0.6690    0.9443 C   0  0  0  0  0  0
   -4.7143   -3.5986    0.0313 S   0  0  0  0  0  0
   -5.7667   -2.8745    0.6538 O   0  0  0  0  0  0
   -4.8130   -4.1416   -1.2781 O   0  0  0  0  0  0
   -4.3593   -4.8652    1.0373 N   0  0  0  0  0  0
   -1.2264    2.2122    0.0201 C   0  0  0  0  0  0
   -1.0968    3.6014    0.0271 C   0  0  0  0  0  0
   -2.2387    4.3828    0.0365 C   0  0  0  0  0  0
   -3.4745    3.7506    0.0387 C   0  0  0  0  0  0
   -3.5302    2.3687    0.0315 C   0  0  0  0  0  0
   -2.4284    1.6471    0.0175 N   0  0  0  0  0  0
   -2.1429    5.8867    0.0447 C   0  0  0  0  0  0
    1.6918   -1.3981   -0.0216 H   0  0  0  0  0  0
   -0.4219   -2.0325   -1.6428 H   0  0  0  0  0  0
   -2.3811   -3.5220   -1.6264 H   0  0  0  0  0  0
   -4.0089   -1.3592    1.6700 H   0  0  0  0  0  0
   -2.0489    0.1293    1.6680 H   0  0  0  0  0  0
   -5.0698   -5.3124    1.5233 H   0  0  0  0  0  0
   -3.4410   -5.1600    1.1405 H   0  0  0  0  0  0
   -0.1192    4.0603    0.0254 H   0  0  0  0  0  0
   -4.3842    4.3326    0.0464 H   0  0  0  0  0  0
   -4.4905    1.8745    0.0333 H   0  0  0  0  0  0
   -2.1243    6.2552   -0.9810 H   0  0  0  0  0  0
   -3.0057    6.3029    0.5647 H   0  0  0  0  0  0
   -1.2294    6.1898    0.5563 H   0  0  0  0  0  0
  1  2  1  0  0  0
  1  5  2  0  0  0
  1 20  1  0  0  0
  2  3  1  0  0  0
  2 10  1  0  0  0
  3  4  2  0  0  0
  3 27  1  0  0  0
  4  5  1  0  0  0
  4  6  1  0  0  0
  6  7  1  0  0  0
  6  8  1  0  0  0
  6  9  1  0  0  0
 10 11  1  0  0  0
 10 15  2  0  0  0
 11 12  2  0  0  0
 11 28  1  0  0  0
 12 13  1  0  0  0
 12 29  1  0  0  0
 13 14  2  0  0  0
 13 16  1  0  0  0
 14 15  1  0  0  0
 14 30  1  0  0  0
 15 31  1  0  0  0
 16 17  2  0  0  0
 16 18  2  0  0  0
 16 19  1  0  0  0
 19 32  1  0  0  0
 19 33  1  0  0  0
 20 21  1  0  0  0
 20 25  2  0  0  0
 21 22  2  0  0  0
 21 34  1  0  0  0
 22 23  1  0  0  0
 22 26  1  0  0  0
 23 24  2  0  0  0
 23 35  1  0  0  0
 24 25  1  0  0  0
 24 36  1  0  0  0
 26 37  1  0  0  0
 26 38  1  0  0  0
 26 39  1  0  0  0
M  END
>  <Activity>
6.35655

>  <set>
1

>  <Min_dist>
999.9

>  <Avg_dist>
999.9

$$$$
4-57
 Wcorina  11170919303D 1   1.00000     0.00000              
CORINA evaluation license 3.46 0067  05.08.2008
 39 41  0  0  0  0  0  0  0  0999 V2000
   -0.0143    1.3672   -0.0459 C   0  0  0  0  0  0
    0.0069    0.0006   -0.0480 N   0  0  0  0  0  0
    1.3216   -0.3781   -0.0961 C   0  0  0  0  0  0
    2.0579    0.7529   -0.1217 C   0  0  0  0  0  0
    1.2266    1.7993   -0.0906 N   0  0  0  0  0  0
    3.5622    0.8240   -0.1755 C   0  0  0  0  0  0
    3.9806    0.8468   -1.5103 F   0  0  0  0  0  0
    3.9975    1.9866    0.4695 F   0  0  0  0  0  0
    4.1052   -0.2954    0.4643 F   0  0  0  0  0  0
   -1.1053   -0.8509   -0.0077 C   0  0  0  0  0  0
   -1.2225   -1.8862   -0.9254 C   0  0  0  0  0  0
   -2.3197   -2.7240   -0.8829 C   0  0  0  0  0  0
   -3.3009   -2.5326    0.0725 C   0  0  0  0  0  0
   -3.1871   -1.5024    0.9878 C   0  0  0  0  0  0
   -2.0896   -0.6645    0.9537 C   0  0  0  0  0  0
   -4.6994   -3.6032    0.1231 S   0  0  0  0  0  0
   -5.7363   -2.8785    0.7704 O   0  0  0  0  0  0
   -4.8319   -4.1522   -1.1808 O   0  0  0  0  0  0
   -4.3150   -4.8647    1.1248 N   0  0  0  0  0  0
   -1.2254    2.2144   -0.0067 C   0  0  0  0  0  0
   -1.0987    3.5976    0.1261 C   0  0  0  0  0  0
   -2.2415    4.3768    0.1608 C   0  0  0  0  0  0
   -3.4754    3.7486    0.0616 C   0  0  0  0  0  0
   -3.5283    2.3727   -0.0681 C   0  0  0  0  0  0
   -2.4254    1.6535   -0.1036 N   0  0  0  0  0  0
    0.2635    4.2337    0.2308 C   0  0  0  0  0  0
    1.6983   -1.3902   -0.1107 H   0  0  0  0  0  0
   -0.4566   -2.0359   -1.6720 H   0  0  0  0  0  0
   -2.4115   -3.5293   -1.5967 H   0  0  0  0  0  0
   -3.9552   -1.3552    1.7326 H   0  0  0  0  0  0
   -1.9991    0.1372    1.6716 H   0  0  0  0  0  0
   -5.0112   -5.3112    1.6315 H   0  0  0  0  0  0
   -3.3936   -5.1572    1.2047 H   0  0  0  0  0  0
   -2.1751    5.4499    0.2632 H   0  0  0  0  0  0
   -4.3858    4.3290    0.0859 H   0  0  0  0  0  0
   -4.4870    1.8816   -0.1455 H   0  0  0  0  0  0
    0.6739    4.3801   -0.7683 H   0  0  0  0  0  0
    0.1769    5.1973    0.7329 H   0  0  0  0  0  0
    0.9249    3.5837    0.8036 H   0  0  0  0  0  0
  1  2  1  0  0  0
  1  5  2  0  0  0
  1 20  1  0  0  0
  2  3  1  0  0  0
  2 10  1  0  0  0
  3  4  2  0  0  0
  3 27  1  0  0  0
  4  5  1  0  0  0
  4  6  1  0  0  0
  6  7  1  0  0  0
  6  8  1  0  0  0
  6  9  1  0  0  0
 10 11  1  0  0  0
 10 15  2  0  0  0
 11 12  2  0  0  0
 11 28  1  0  0  0
 12 13  1  0  0  0
 12 29  1  0  0  0
 13 14  2  0  0  0
 13 16  1  0  0  0
 14 15  1  0  0  0
 14 30  1  0  0  0
 15 31  1  0  0  0
 16 17  2  0  0  0
 16 18  2  0  0  0
 16 19  1  0  0  0
 19 32  1  0  0  0
 19 33  1  0  0  0
 20 21  1  0  0  0
 20 25  2  0  0  0
 21 22  2  0  0  0
 21 26  1  0  0  0
 22 23  1  0  0  0
 22 34  1  0  0  0
 23 24  2  0  0  0
 23 35  1  0  0  0
 24 25  1  0  0  0
 24 36  1  0  0  0
 26 37  1  0  0  0
 26 38  1  0  0  0
 26 39  1  0  0  0
M  END
>  <Activity>
5.81248

>  <set>
1

>  <Min_dist>
999.9

>  <Avg_dist>
999.9

$$$$
4-64
 Wcorina  11170919303D 1   1.00000     0.00000              
CORINA evaluation license 3.46 0067  05.08.2008
 43 46  0  0  0  0  0  0  0  0999 V2000
   -0.0165    1.3628    0.0095 C   0  0  0  0  0  0
    0.0021   -0.0041    0.0020 N   0  0  0  0  0  0
    1.3177   -0.3854   -0.0126 C   0  0  0  0  0  0
    2.0563    0.7439   -0.0136 C   0  0  0  0  0  0
    1.2264    1.7924   -0.0000 N   0  0  0  0  0  0
    3.5617    0.8120   -0.0271 C   0  0  0  0  0  0
    4.0154    0.8399   -1.3503 F   0  0  0  0  0  0
    3.9821    1.9708    0.6345 F   0  0  0  0  0  0
    4.0852   -0.3114    0.6217 F   0  0  0  0  0  0
   -1.1125   -0.8534    0.0085 C   0  0  0  0  0  0
   -1.2068   -1.8844   -0.9166 C   0  0  0  0  0  0
   -2.3066   -2.7199   -0.9078 C   0  0  0  0  0  0
   -3.3133   -2.5300    0.0210 C   0  0  0  0  0  0
   -3.2223   -1.5041    0.9436 C   0  0  0  0  0  0
   -2.1220   -0.6691    0.9437 C   0  0  0  0  0  0
   -4.7154   -3.5972    0.0284 S   0  0  0  0  0  0
   -5.7512   -2.8110    0.6012 O   0  0  0  0  0  0
   -4.8062   -4.0657   -1.3101 O   0  0  0  0  0  0
   -4.2498   -4.9484    1.1455 C   0  0  0  0  0  0
   -1.2259    2.2122    0.0201 C   0  0  0  0  0  0
   -1.0863    3.5906    0.0269 C   0  0  0  0  0  0
   -2.2465    4.3815    0.0370 C   0  0  0  0  0  0
   -3.5079    3.7285    0.0397 C   0  0  0  0  0  0
   -3.5443    2.3235    0.0322 C   0  0  0  0  0  0
   -2.4302    1.6347    0.0175 N   0  0  0  0  0  0
   -4.6800    4.5000    0.0501 C   0  0  0  0  0  0
   -4.5902    5.8592    0.0575 C   0  0  0  0  0  0
   -3.3521    6.4991    0.0544 C   0  0  0  0  0  0
   -2.1929    5.7839    0.0448 C   0  0  0  0  0  0
    1.6927   -1.3981   -0.0216 H   0  0  0  0  0  0
   -0.4211   -2.0327   -1.6427 H   0  0  0  0  0  0
   -2.3805   -3.5220   -1.6271 H   0  0  0  0  0  0
   -4.0102   -1.3583    1.6678 H   0  0  0  0  0  0
   -2.0493    0.1292    1.6674 H   0  0  0  0  0  0
   -4.0403   -4.5450    2.1362 H   0  0  0  0  0  0
   -5.0689   -5.6646    1.2106 H   0  0  0  0  0  0
   -3.3604   -5.4477    0.7610 H   0  0  0  0  0  0
   -0.1073    4.0465    0.0249 H   0  0  0  0  0  0
   -4.4944    1.8100    0.0344 H   0  0  0  0  0  0
   -5.6471    4.0192    0.0519 H   0  0  0  0  0  0
   -5.4936    6.4509    0.0656 H   0  0  0  0  0  0
   -3.3112    7.5783    0.0598 H   0  0  0  0  0  0
   -1.2399    6.2920    0.0432 H   0  0  0  0  0  0
  1  2  1  0  0  0
  1  5  2  0  0  0
  1 20  1  0  0  0
  2  3  1  0  0  0
  2 10  1  0  0  0
  3  4  2  0  0  0
  3 30  1  0  0  0
  4  5  1  0  0  0
  4  6  1  0  0  0
  6  7  1  0  0  0
  6  8  1  0  0  0
  6  9  1  0  0  0
 10 11  1  0  0  0
 10 15  2  0  0  0
 11 12  2  0  0  0
 11 31  1  0  0  0
 12 13  1  0  0  0
 12 32  1  0  0  0
 13 14  2  0  0  0
 13 16  1  0  0  0
 14 15  1  0  0  0
 14 33  1  0  0  0
 15 34  1  0  0  0
 16 17  2  0  0  0
 16 18  2  0  0  0
 16 19  1  0  0  0
 19 35  1  0  0  0
 19 36  1  0  0  0
 19 37  1  0  0  0
 20 21  1  0  0  0
 20 25  2  0  0  0
 21 22  2  0  0  0
 21 38  1  0  0  0
 22 23  1  0  0  0
 22 29  1  0  0  0
 23 24  2  0  0  0
 23 26  1  0  0  0
 24 25  1  0  0  0
 24 39  1  0  0  0
 26 27  2  0  0  0
 26 40  1  0  0  0
 27 28  1  0  0  0
 27 41  1  0  0  0
 28 29  2  0  0  0
 28 42  1  0  0  0
 29 43  1  0  0  0
M  END
>  <Activity>
5.92082

>  <set>
1

>  <Min_dist>
999.9

>  <Avg_dist>
999.9

$$$$
4-66
 Wcorina  11170919303D 1   1.00000     0.00000              
CORINA evaluation license 3.46 0067  05.08.2008
 43 46  0  0  0  0  0  0  0  0999 V2000
   -0.0337    1.3372   -0.0225 C   0  0  0  0  0  0
    0.0211   -0.0283    0.0028 N   0  0  0  0  0  0
    1.3474   -0.3746    0.0200 C   0  0  0  0  0  0
    2.0553    0.7733    0.0048 C   0  0  0  0  0  0
    1.1973    1.7996   -0.0209 N   0  0  0  0  0  0
    3.5584    0.8816    0.0151 C   0  0  0  0  0  0
    4.0343    0.8911   -1.3004 F   0  0  0  0  0  0
    3.9362    2.0663    0.6563 F   0  0  0  0  0  0
    4.1001   -0.2120    0.6991 F   0  0  0  0  0  0
   -1.0706   -0.9070    0.0099 C   0  0  0  0  0  0
   -1.1898   -1.8763   -0.9770 C   0  0  0  0  0  0
   -2.2669   -2.7408   -0.9674 C   0  0  0  0  0  0
   -3.2262   -2.6414    0.0236 C   0  0  0  0  0  0
   -3.1105   -1.6767    1.0076 C   0  0  0  0  0  0
   -2.0322   -0.8136    1.0071 C   0  0  0  0  0  0
   -4.5992   -3.7457    0.0321 S   0  0  0  0  0  0
   -5.6214   -3.0287    0.7105 O   0  0  0  0  0  0
   -4.7509   -4.1268   -1.3284 O   0  0  0  0  0  0
   -4.0408   -5.1544    1.0293 C   0  0  0  0  0  0
   -1.2654    2.1538   -0.0530 C   0  0  0  0  0  0
   -1.2313    3.4874    0.3365 C   0  0  0  0  0  0
   -2.4300    4.2188    0.2881 C   0  0  0  0  0  0
   -3.6145    3.5751   -0.1511 C   0  0  0  0  0  0
   -3.5853    2.2878   -0.5133 N   0  0  0  0  0  0
   -2.4793    1.5894   -0.4816 C   0  0  0  0  0  0
   -4.8120    4.3095   -0.1983 C   0  0  0  0  0  0
   -4.8182    5.6183    0.1754 C   0  0  0  0  0  0
   -3.6530    6.2491    0.6069 C   0  0  0  0  0  0
   -2.4738    5.5715    0.6668 C   0  0  0  0  0  0
    1.7493   -1.3768    0.0415 H   0  0  0  0  0  0
   -0.4412   -1.9540   -1.7516 H   0  0  0  0  0  0
   -2.3602   -3.4950   -1.7348 H   0  0  0  0  0  0
   -3.8617   -1.6010    1.7798 H   0  0  0  0  0  0
   -1.9396   -0.0638    1.7788 H   0  0  0  0  0  0
   -3.7879   -4.8118    2.0326 H   0  0  0  0  0  0
   -4.8373   -5.8961    1.0886 H   0  0  0  0  0  0
   -3.1615   -5.6019    0.5657 H   0  0  0  0  0  0
   -0.3116    3.9474    0.6665 H   0  0  0  0  0  0
   -2.5005    0.5538   -0.7873 H   0  0  0  0  0  0
   -5.7245    3.8368   -0.5304 H   0  0  0  0  0  0
   -5.7415    6.1773    0.1366 H   0  0  0  0  0  0
   -3.6858    7.2888    0.8973 H   0  0  0  0  0  0
   -1.5771    6.0707    1.0031 H   0  0  0  0  0  0
  1  2  1  0  0  0
  1  5  2  0  0  0
  1 20  1  0  0  0
  2  3  1  0  0  0
  2 10  1  0  0  0
  3  4  2  0  0  0
  3 30  1  0  0  0
  4  5  1  0  0  0
  4  6  1  0  0  0
  6  7  1  0  0  0
  6  8  1  0  0  0
  6  9  1  0  0  0
 10 11  1  0  0  0
 10 15  2  0  0  0
 11 12  2  0  0  0
 11 31  1  0  0  0
 12 13  1  0  0  0
 12 32  1  0  0  0
 13 14  2  0  0  0
 13 16  1  0  0  0
 14 15  1  0  0  0
 14 33  1  0  0  0
 15 34  1  0  0  0
 16 17  2  0  0  0
 16 18  2  0  0  0
 16 19  1  0  0  0
 19 35  1  0  0  0
 19 36  1  0  0  0
 19 37  1  0  0  0
 20 21  1  0  0  0
 20 25  2  0  0  0
 21 22  2  0  0  0
 21 38  1  0  0  0
 22 23  1  0  0  0
 22 29  1  0  0  0
 23 24  2  0  0  0
 23 26  1  0  0  0
 24 25  1  0  0  0
 25 39  1  0  0  0
 26 27  2  0  0  0
 26 40  1  0  0  0
 27 28  1  0  0  0
 27 41  1  0  0  0
 28 29  2  0  0  0
 28 42  1  0  0  0
 29 43  1  0  0  0
M  END
>  <Activity>
6.20066

>  <set>
1

>  <Min_dist>
999.9

>  <Avg_dist>
999.9

$$$$
4-71
 Wcorina  11170919303D 1   1.00000     0.00000              
CORINA evaluation license 3.46 0067  05.08.2008
 35 37  0  0  0  0  0  0  0  0999 V2000
   -0.0165    1.3645    0.0095 C   0  0  0  0  0  0
    0.0021   -0.0041    0.0020 N   0  0  0  0  0  0
    1.3213   -0.3852   -0.0126 C   0  0  0  0  0  0
    2.0588    0.7429   -0.0136 C   0  0  0  0  0  0
    1.2291    1.7933   -0.0000 N   0  0  0  0  0  0
    3.5642    0.8104   -0.0272 C   0  0  0  0  0  0
    4.0178    0.8381   -1.3503 F   0  0  0  0  0  0
    3.9850    1.9690    0.6345 F   0  0  0  0  0  0
    4.0872   -0.3132    0.6217 F   0  0  0  0  0  0
   -1.1120   -0.8537    0.0085 C   0  0  0  0  0  0
   -1.2059   -1.8848   -0.9167 C   0  0  0  0  0  0
   -2.3054   -2.7207   -0.9078 C   0  0  0  0  0  0
   -3.3120   -2.5316    0.0212 C   0  0  0  0  0  0
   -3.2214   -1.5056    0.9439 C   0  0  0  0  0  0
   -2.1217   -0.6699    0.9438 C   0  0  0  0  0  0
   -4.7133   -3.5997    0.0290 S   0  0  0  0  0  0
   -5.7495   -2.8142    0.6022 O   0  0  0  0  0  0
   -4.8042   -4.0682   -1.3095 O   0  0  0  0  0  0
   -4.2466   -4.9506    1.1460 C   0  0  0  0  0  0
   -1.2199    2.2107    0.0201 C   0  0  0  0  0  0
   -1.2441    3.5296    0.3129 C   0  0  0  0  0  0
   -2.4931    4.1085    0.2560 C   0  0  0  0  0  0
   -3.4877    3.2797   -0.0791 C   0  0  0  0  0  0
   -2.8494    1.6643   -0.3538 S   0  0  0  0  0  0
    1.6969   -1.3978   -0.0213 H   0  0  0  0  0  0
   -0.4202   -2.0329   -1.6427 H   0  0  0  0  0  0
   -2.3792   -3.5227   -1.6274 H   0  0  0  0  0  0
   -4.0093   -1.3601    1.6680 H   0  0  0  0  0  0
   -2.0493    0.1284    1.6675 H   0  0  0  0  0  0
   -4.0371   -4.5470    2.1366 H   0  0  0  0  0  0
   -5.0652   -5.6673    1.2113 H   0  0  0  0  0  0
   -3.3570   -5.4493    0.7612 H   0  0  0  0  0  0
   -0.3551    4.0858    0.5712 H   0  0  0  0  0  0
   -2.6569    5.1549    0.4670 H   0  0  0  0  0  0
   -4.5264    3.5611   -0.1707 H   0  0  0  0  0  0
  1  2  1  0  0  0
  1  5  2  0  0  0
  1 20  1  0  0  0
  2  3  1  0  0  0
  2 10  1  0  0  0
  3  4  2  0  0  0
  3 25  1  0  0  0
  4  5  1  0  0  0
  4  6  1  0  0  0
  6  7  1  0  0  0
  6  8  1  0  0  0
  6  9  1  0  0  0
 10 11  1  0  0  0
 10 15  2  0  0  0
 11 12  2  0  0  0
 11 26  1  0  0  0
 12 13  1  0  0  0
 12 27  1  0  0  0
 13 14  2  0  0  0
 13 16  1  0  0  0
 14 15  1  0  0  0
 14 28  1  0  0  0
 15 29  1  0  0  0
 16 17  2  0  0  0
 16 18  2  0  0  0
 16 19  1  0  0  0
 19 30  1  0  0  0
 19 31  1  0  0  0
 19 32  1  0  0  0
 20 21  2  0  0  0
 20 24  1  0  0  0
 21 22  1  0  0  0
 21 33  1  0  0  0
 22 23  2  0  0  0
 22 34  1  0  0  0
 23 24  1  0  0  0
 23 35  1  0  0  0
M  END
>  <Activity>
6.3279

>  <set>
1

>  <Min_dist>
999.9

>  <Avg_dist>
999.9

$$$$
4-72
 Wcorina  11170919303D 1   1.00000     0.00000              
CORINA evaluation license 3.46 0067  05.08.2008
 34 36  0  0  0  0  0  0  0  0999 V2000
   -0.0165    1.3645    0.0095 C   0  0  0  0  0  0
    0.0021   -0.0041    0.0020 N   0  0  0  0  0  0
    1.3213   -0.3852   -0.0126 C   0  0  0  0  0  0
    2.0588    0.7429   -0.0136 C   0  0  0  0  0  0
    1.2291    1.7933   -0.0000 N   0  0  0  0  0  0
    3.5642    0.8104   -0.0272 C   0  0  0  0  0  0
    4.0178    0.8381   -1.3503 F   0  0  0  0  0  0
    3.9850    1.9690    0.6345 F   0  0  0  0  0  0
    4.0872   -0.3132    0.6217 F   0  0  0  0  0  0
   -1.1120   -0.8537    0.0085 C   0  0  0  0  0  0
   -1.2059   -1.8848   -0.9167 C   0  0  0  0  0  0
   -2.3054   -2.7207   -0.9078 C   0  0  0  0  0  0
   -3.3120   -2.5316    0.0212 C   0  0  0  0  0  0
   -3.2214   -1.5056    0.9439 C   0  0  0  0  0  0
   -2.1217   -0.6699    0.9438 C   0  0  0  0  0  0
   -4.7133   -3.5997    0.0290 S   0  0  0  0  0  0
   -5.7662   -2.8758    0.6509 O   0  0  0  0  0  0
   -4.8112   -4.1427   -1.2805 O   0  0  0  0  0  0
   -4.3587   -4.8662    1.0352 N   0  0  0  0  0  0
   -1.2199    2.2107    0.0201 C   0  0  0  0  0  0
   -1.2441    3.5296    0.3129 C   0  0  0  0  0  0
   -2.4931    4.1085    0.2560 C   0  0  0  0  0  0
   -3.4877    3.2797   -0.0791 C   0  0  0  0  0  0
   -2.8494    1.6643   -0.3538 S   0  0  0  0  0  0
    1.6969   -1.3978   -0.0213 H   0  0  0  0  0  0
   -0.4202   -2.0329   -1.6427 H   0  0  0  0  0  0
   -2.3792   -3.5227   -1.6274 H   0  0  0  0  0  0
   -4.0093   -1.3601    1.6680 H   0  0  0  0  0  0
   -2.0493    0.1284    1.6675 H   0  0  0  0  0  0
   -5.0693   -5.3136    1.5208 H   0  0  0  0  0  0
   -3.4404   -5.1608    1.1389 H   0  0  0  0  0  0
   -0.3551    4.0858    0.5712 H   0  0  0  0  0  0
   -2.6569    5.1549    0.4670 H   0  0  0  0  0  0
   -4.5264    3.5611   -0.1707 H   0  0  0  0  0  0
  1  2  1  0  0  0
  1  5  2  0  0  0
  1 20  1  0  0  0
  2  3  1  0  0  0
  2 10  1  0  0  0
  3  4  2  0  0  0
  3 25  1  0  0  0
  4  5  1  0  0  0
  4  6  1  0  0  0
  6  7  1  0  0  0
  6  8  1  0  0  0
  6  9  1  0  0  0
 10 11  1  0  0  0
 10 15  2  0  0  0
 11 12  2  0  0  0
 11 26  1  0  0  0
 12 13  1  0  0  0
 12 27  1  0  0  0
 13 14  2  0  0  0
 13 16  1  0  0  0
 14 15  1  0  0  0
 14 28  1  0  0  0
 15 29  1  0  0  0
 16 17  2  0  0  0
 16 18  2  0  0  0
 16 19  1  0  0  0
 19 30  1  0  0  0
 19 31  1  0  0  0
 20 21  2  0  0  0
 20 24  1  0  0  0
 21 22  1  0  0  0
 21 32  1  0  0  0
 22 23  2  0  0  0
 22 33  1  0  0  0
 23 24  1  0  0  0
 23 34  1  0  0  0
M  END
>  <Activity>
7.1549

>  <set>
1

>  <Min_dist>
999.9

>  <Avg_dist>
999.9

$$$$
4-73
 Wcorina  11170919303D 1   1.00000     0.00000              
CORINA evaluation license 3.46 0067  05.08.2008
 35 37  0  0  0  0  0  0  0  0999 V2000
   -0.0165    1.3645    0.0095 C   0  0  0  0  0  0
    0.0021   -0.0041    0.0020 N   0  0  0  0  0  0
    1.3213   -0.3852   -0.0126 C   0  0  0  0  0  0
    2.0588    0.7429   -0.0136 C   0  0  0  0  0  0
    1.2291    1.7933   -0.0000 N   0  0  0  0  0  0
    3.5642    0.8104   -0.0269 C   0  0  0  0  0  0
    4.0181    0.8379   -1.3499 F   0  0  0  0  0  0
    3.9849    1.9691    0.6347 F   0  0  0  0  0  0
    4.0871   -0.3131    0.6223 F   0  0  0  0  0  0
   -1.1120   -0.8537    0.0085 C   0  0  0  0  0  0
   -1.2059   -1.8848   -0.9167 C   0  0  0  0  0  0
   -2.3054   -2.7207   -0.9078 C   0  0  0  0  0  0
   -3.3120   -2.5316    0.0212 C   0  0  0  0  0  0
   -3.2214   -1.5056    0.9439 C   0  0  0  0  0  0
   -2.1217   -0.6699    0.9438 C   0  0  0  0  0  0
   -4.7133   -3.5997    0.0290 S   0  0  0  0  0  0
   -5.7495   -2.8142    0.6022 O   0  0  0  0  0  0
   -4.8042   -4.0682   -1.3095 O   0  0  0  0  0  0
   -4.2465   -4.9506    1.1460 C   0  0  0  0  0  0
   -1.2198    2.2107    0.0201 C   0  0  0  0  0  0
   -1.2452    3.5395    0.3149 C   0  0  0  0  0  0
   -2.4974    4.1126    0.2569 C   0  0  0  0  0  0
   -3.4888    3.2802   -0.0781 C   0  0  0  0  0  0
   -2.8498    1.6655   -0.3535 S   0  0  0  0  0  0
   -2.7921    5.9438    0.6250 Br  0  0  0  0  0  0
    1.6969   -1.3978   -0.0213 H   0  0  0  0  0  0
   -0.4202   -2.0329   -1.6427 H   0  0  0  0  0  0
   -2.3791   -3.5227   -1.6274 H   0  0  0  0  0  0
   -4.0093   -1.3601    1.6680 H   0  0  0  0  0  0
   -2.0493    0.1285    1.6675 H   0  0  0  0  0  0
   -4.0370   -4.5471    2.1366 H   0  0  0  0  0  0
   -5.0652   -5.6673    1.2113 H   0  0  0  0  0  0
   -3.3569   -5.4493    0.7612 H   0  0  0  0  0  0
   -0.3578    4.0982    0.5735 H   0  0  0  0  0  0
   -4.5280    3.5595   -0.1704 H   0  0  0  0  0  0
  1  2  1  0  0  0
  1  5  2  0  0  0
  1 20  1  0  0  0
  2  3  1  0  0  0
  2 10  1  0  0  0
  3  4  2  0  0  0
  3 26  1  0  0  0
  4  5  1  0  0  0
  4  6  1  0  0  0
  6  7  1  0  0  0
  6  8  1  0  0  0
  6  9  1  0  0  0
 10 11  1  0  0  0
 10 15  2  0  0  0
 11 12  2  0  0  0
 11 27  1  0  0  0
 12 13  1  0  0  0
 12 28  1  0  0  0
 13 14  2  0  0  0
 13 16  1  0  0  0
 14 15  1  0  0  0
 14 29  1  0  0  0
 15 30  1  0  0  0
 16 17  2  0  0  0
 16 18  2  0  0  0
 16 19  1  0  0  0
 19 31  1  0  0  0
 19 32  1  0  0  0
 19 33  1  0  0  0
 20 21  2  0  0  0
 20 24  1  0  0  0
 21 22  1  0  0  0
 21 34  1  0  0  0
 22 23  2  0  0  0
 22 25  1  0  0  0
 23 24  1  0  0  0
 23 35  1  0  0  0
M  END
>  <Activity>
7.58503

>  <set>
1

>  <Min_dist>
999.9

>  <Avg_dist>
999.9

$$$$
4-75
 Wcorina  11170919303D 1   1.00000     0.00000              
CORINA evaluation license 3.46 0067  05.08.2008
 37 39  0  0  0  0  0  0  0  0999 V2000
   -0.0165    1.3628    0.0095 C   0  0  0  0  0  0
    0.0021   -0.0041    0.0020 N   0  0  0  0  0  0
    1.3212   -0.3858   -0.0126 C   0  0  0  0  0  0
    2.0581    0.7419   -0.0136 C   0  0  0  0  0  0
    1.2268    1.7921   -0.0000 N   0  0  0  0  0  0
    3.5635    0.8104   -0.0269 C   0  0  0  0  0  0
    4.0175    0.8382   -1.3499 F   0  0  0  0  0  0
    3.9835    1.9693    0.6347 F   0  0  0  0  0  0
    4.0871   -0.3129    0.6223 F   0  0  0  0  0  0
   -1.1124   -0.8537    0.0085 C   0  0  0  0  0  0
   -1.2065   -1.8847   -0.9166 C   0  0  0  0  0  0
   -2.3061   -2.7204   -0.9078 C   0  0  0  0  0  0
   -3.3129   -2.5307    0.0210 C   0  0  0  0  0  0
   -3.2221   -1.5048    0.9436 C   0  0  0  0  0  0
   -2.1219   -0.6696    0.9437 C   0  0  0  0  0  0
   -4.7147   -3.5982    0.0283 S   0  0  0  0  0  0
   -5.7507   -2.8122    0.6012 O   0  0  0  0  0  0
   -4.8055   -4.0667   -1.3101 O   0  0  0  0  0  0
   -4.2489   -4.9493    1.1455 C   0  0  0  0  0  0
   -1.2254    2.2120    0.0201 C   0  0  0  0  0  0
   -2.4565    1.7172    0.0240 N   0  0  0  0  0  0
   -3.4284    2.5610    0.0341 C   0  0  0  0  0  0
   -2.8327    4.1629    0.0400 S   0  0  0  0  0  0
   -1.1765    3.5624    0.0325 C   0  0  0  0  0  0
   -4.8886    2.1884    0.0392 C   0  0  0  0  0  0
    1.6967   -1.3984   -0.0217 H   0  0  0  0  0  0
   -0.4208   -2.0328   -1.6427 H   0  0  0  0  0  0
   -2.3799   -3.5225   -1.6271 H   0  0  0  0  0  0
   -4.0100   -1.3591    1.6678 H   0  0  0  0  0  0
   -2.0494    0.1287    1.6674 H   0  0  0  0  0  0
   -4.0395   -4.5458    2.1362 H   0  0  0  0  0  0
   -5.0679   -5.6657    1.2106 H   0  0  0  0  0  0
   -3.3594   -5.4484    0.7610 H   0  0  0  0  0  0
   -0.2811    4.1663    0.0360 H   0  0  0  0  0  0
   -5.2354    2.0922    1.0680 H   0  0  0  0  0  0
   -5.4633    2.9640   -0.4670 H   0  0  0  0  0  0
   -5.0231    1.2393   -0.4798 H   0  0  0  0  0  0
  1  2  1  0  0  0
  1  5  2  0  0  0
  1 20  1  0  0  0
  2  3  1  0  0  0
  2 10  1  0  0  0
  3  4  2  0  0  0
  3 26  1  0  0  0
  4  5  1  0  0  0
  4  6  1  0  0  0
  6  7  1  0  0  0
  6  8  1  0  0  0
  6  9  1  0  0  0
 10 11  1  0  0  0
 10 15  2  0  0  0
 11 12  2  0  0  0
 11 27  1  0  0  0
 12 13  1  0  0  0
 12 28  1  0  0  0
 13 14  2  0  0  0
 13 16  1  0  0  0
 14 15  1  0  0  0
 14 29  1  0  0  0
 15 30  1  0  0  0
 16 17  2  0  0  0
 16 18  2  0  0  0
 16 19  1  0  0  0
 19 31  1  0  0  0
 19 32  1  0  0  0
 19 33  1  0  0  0
 20 21  1  0  0  0
 20 24  2  0  0  0
 21 22  2  0  0  0
 22 23  1  0  0  0
 22 25  1  0  0  0
 23 24  1  0  0  0
 24 34  1  0  0  0
 25 35  1  0  0  0
 25 36  1  0  0  0
 25 37  1  0  0  0
M  END
>  <Activity>
6.02687

>  <set>
1

>  <Min_dist>
999.9

>  <Avg_dist>
999.9

$$$$
4-76
 Wcorina  11170919303D 1   1.00000     0.00000              
CORINA evaluation license 3.46 0067  05.08.2008
 36 38  0  0  0  0  0  0  0  0999 V2000
   -0.0165    1.3628    0.0095 C   0  0  0  0  0  0
    0.0021   -0.0041    0.0020 N   0  0  0  0  0  0
    1.3212   -0.3858   -0.0126 C   0  0  0  0  0  0
    2.0581    0.7419   -0.0136 C   0  0  0  0  0  0
    1.2268    1.7921   -0.0000 N   0  0  0  0  0  0
    3.5635    0.8104   -0.0269 C   0  0  0  0  0  0
    4.0175    0.8382   -1.3499 F   0  0  0  0  0  0
    3.9835    1.9693    0.6347 F   0  0  0  0  0  0
    4.0871   -0.3129    0.6223 F   0  0  0  0  0  0
   -1.1124   -0.8537    0.0085 C   0  0  0  0  0  0
   -1.2065   -1.8847   -0.9166 C   0  0  0  0  0  0
   -2.3061   -2.7204   -0.9078 C   0  0  0  0  0  0
   -3.3129   -2.5307    0.0210 C   0  0  0  0  0  0
   -3.2221   -1.5048    0.9436 C   0  0  0  0  0  0
   -2.1219   -0.6696    0.9437 C   0  0  0  0  0  0
   -4.7147   -3.5982    0.0283 S   0  0  0  0  0  0
   -5.7674   -2.8738    0.6499 O   0  0  0  0  0  0
   -4.8125   -4.1412   -1.2812 O   0  0  0  0  0  0
   -4.3610   -4.8649    1.0347 N   0  0  0  0  0  0
   -1.2254    2.2120    0.0201 C   0  0  0  0  0  0
   -2.4565    1.7172    0.0240 N   0  0  0  0  0  0
   -3.4284    2.5610    0.0341 C   0  0  0  0  0  0
   -2.8327    4.1629    0.0400 S   0  0  0  0  0  0
   -1.1765    3.5624    0.0325 C   0  0  0  0  0  0
   -4.8886    2.1884    0.0392 C   0  0  0  0  0  0
    1.6967   -1.3984   -0.0217 H   0  0  0  0  0  0
   -0.4208   -2.0328   -1.6427 H   0  0  0  0  0  0
   -2.3799   -3.5225   -1.6271 H   0  0  0  0  0  0
   -4.0100   -1.3591    1.6678 H   0  0  0  0  0  0
   -2.0494    0.1287    1.6674 H   0  0  0  0  0  0
   -3.5021   -4.9022    1.4839 H   0  0  0  0  0  0
   -5.0127   -5.5696    1.1749 H   0  0  0  0  0  0
   -0.2811    4.1663    0.0360 H   0  0  0  0  0  0
   -5.2354    2.0922    1.0680 H   0  0  0  0  0  0
   -5.4633    2.9640   -0.4670 H   0  0  0  0  0  0
   -5.0231    1.2393   -0.4798 H   0  0  0  0  0  0
  1  2  1  0  0  0
  1  5  2  0  0  0
  1 20  1  0  0  0
  2  3  1  0  0  0
  2 10  1  0  0  0
  3  4  2  0  0  0
  3 26  1  0  0  0
  4  5  1  0  0  0
  4  6  1  0  0  0
  6  7  1  0  0  0
  6  8  1  0  0  0
  6  9  1  0  0  0
 10 11  1  0  0  0
 10 15  2  0  0  0
 11 12  2  0  0  0
 11 27  1  0  0  0
 12 13  1  0  0  0
 12 28  1  0  0  0
 13 14  2  0  0  0
 13 16  1  0  0  0
 14 15  1  0  0  0
 14 29  1  0  0  0
 15 30  1  0  0  0
 16 17  2  0  0  0
 16 18  2  0  0  0
 16 19  1  0  0  0
 19 31  1  0  0  0
 19 32  1  0  0  0
 20 21  1  0  0  0
 20 24  2  0  0  0
 21 22  2  0  0  0
 22 23  1  0  0  0
 22 25  1  0  0  0
 23 24  1  0  0  0
 24 33  1  0  0  0
 25 34  1  0  0  0
 25 35  1  0  0  0
 25 36  1  0  0  0
M  END
>  <Activity>
6.284

>  <set>
1

>  <Min_dist>
999.9

>  <Avg_dist>
999.9

$$$$
4-78
 Wcorina  11170919303D 1   1.00000     0.00000              
CORINA evaluation license 3.46 0067  05.08.2008
 36 38  0  0  0  0  0  0  0  0999 V2000
   -0.0165    1.3643    0.0095 C   0  0  0  0  0  0
    0.0021   -0.0041    0.0020 N   0  0  0  0  0  0
    1.3181   -0.3849   -0.0126 C   0  0  0  0  0  0
    2.0570    0.7445   -0.0136 C   0  0  0  0  0  0
    1.2284    1.7933   -0.0000 N   0  0  0  0  0  0
    3.5625    0.8118   -0.0268 C   0  0  0  0  0  0
    4.0164    0.8393   -1.3499 F   0  0  0  0  0  0
    3.9833    1.9704    0.6347 F   0  0  0  0  0  0
    4.0853   -0.3118    0.6223 F   0  0  0  0  0  0
   -1.1121   -0.8535    0.0085 C   0  0  0  0  0  0
   -1.2063   -1.8846   -0.9167 C   0  0  0  0  0  0
   -2.3056   -2.7205   -0.9074 C   0  0  0  0  0  0
   -3.3122   -2.5312    0.0216 C   0  0  0  0  0  0
   -3.2213   -1.5052    0.9443 C   0  0  0  0  0  0
   -2.1217   -0.6695    0.9438 C   0  0  0  0  0  0
   -4.7137   -3.5991    0.0294 S   0  0  0  0  0  0
   -5.7664   -2.8751    0.6513 O   0  0  0  0  0  0
   -4.8117   -4.1421   -1.2801 O   0  0  0  0  0  0
   -4.3592   -4.8657    1.0356 N   0  0  0  0  0  0
   -1.2210    2.2109    0.0201 C   0  0  0  0  0  0
   -2.8826    1.6252    0.0257 S   0  0  0  0  0  0
   -3.4639    3.2890    0.0372 C   0  0  0  0  0  0
   -2.4016    4.1036    0.0358 C   0  0  0  0  0  0
   -1.2295    3.5151    0.0324 N   0  0  0  0  0  0
   -2.5437    5.6039    0.0437 C   0  0  0  0  0  0
    1.6934   -1.3976   -0.0216 H   0  0  0  0  0  0
   -0.4208   -2.0325   -1.6430 H   0  0  0  0  0  0
   -2.3794   -3.5227   -1.6268 H   0  0  0  0  0  0
   -4.0092   -1.3597    1.6685 H   0  0  0  0  0  0
   -2.0492    0.1289    1.6675 H   0  0  0  0  0  0
   -3.5002   -4.9028    1.4846 H   0  0  0  0  0  0
   -5.0107   -5.5706    1.1760 H   0  0  0  0  0  0
   -4.4987    3.5981    0.0438 H   0  0  0  0  0  0
   -2.5729    5.9607    1.0732 H   0  0  0  0  0  0
   -1.6945    6.0520   -0.4722 H   0  0  0  0  0  0
   -3.4666    5.8841   -0.4642 H   0  0  0  0  0  0
  1  2  1  0  0  0
  1  5  2  0  0  0
  1 20  1  0  0  0
  2  3  1  0  0  0
  2 10  1  0  0  0
  3  4  2  0  0  0
  3 26  1  0  0  0
  4  5  1  0  0  0
  4  6  1  0  0  0
  6  7  1  0  0  0
  6  8  1  0  0  0
  6  9  1  0  0  0
 10 11  1  0  0  0
 10 15  2  0  0  0
 11 12  2  0  0  0
 11 27  1  0  0  0
 12 13  1  0  0  0
 12 28  1  0  0  0
 13 14  2  0  0  0
 13 16  1  0  0  0
 14 15  1  0  0  0
 14 29  1  0  0  0
 15 30  1  0  0  0
 16 17  2  0  0  0
 16 18  2  0  0  0
 16 19  1  0  0  0
 19 31  1  0  0  0
 19 32  1  0  0  0
 20 21  1  0  0  0
 20 24  2  0  0  0
 21 22  1  0  0  0
 22 23  2  0  0  0
 22 33  1  0  0  0
 23 24  1  0  0  0
 23 25  1  0  0  0
 25 34  1  0  0  0
 25 35  1  0  0  0
 25 36  1  0  0  0
M  END
>  <Activity>
6.95861

>  <set>
1

>  <Min_dist>
999.9

>  <Avg_dist>
999.9

$$$$
5-1A
 Wcorina  11170919303D 1   1.00000     0.00000              
CORINA evaluation license 3.46 0067  05.08.2008
 39 41  0  0  0  0  0  0  0  0999 V2000
   -0.0161    1.3351    0.0094 C   0  0  0  0  0  0
    0.0021   -0.0041    0.0020 C   0  0  0  0  0  0
    1.4242   -0.5150   -0.0143 C   0  0  0  0  0  0
    2.2861    0.6944    0.4131 C   0  0  0  0  0  0
    1.3916    1.8846   -0.0011 C   0  0  0  0  0  0
   -1.1977   -0.8601    0.0096 C   0  0  0  0  0  0
   -1.4838   -1.6777   -1.0869 C   0  0  0  0  0  0
   -2.6083   -2.4761   -1.0727 C   0  0  0  0  0  0
   -3.4525   -2.4685    0.0237 C   0  0  0  0  0  0
   -3.1759   -1.6611    1.1130 C   0  0  0  0  0  0
   -2.0515   -0.8624    1.1158 C   0  0  0  0  0  0
   -4.8872   -3.4914    0.0326 S   0  0  0  0  0  0
   -5.7858   -2.8272    0.9103 O   0  0  0  0  0  0
   -5.2011   -3.6666   -1.3422 O   0  0  0  0  0  0
   -4.3242   -5.0544    0.7611 C   0  0  0  0  0  0
   -1.2385    2.1581    0.0198 C   0  0  0  0  0  0
   -1.5299    2.9677    1.1211 C   0  0  0  0  0  0
   -2.6751    3.7354    1.1249 C   0  0  0  0  0  0
   -3.5369    3.7049    0.0397 C   0  0  0  0  0  0
   -3.2534    2.9040   -1.0555 C   0  0  0  0  0  0
   -2.1082    2.1366   -1.0739 C   0  0  0  0  0  0
   -4.6580    4.4587    0.0496 F   0  0  0  0  0  0
    1.5410   -1.3337    0.6958 H   0  0  0  0  0  0
    1.6986   -0.8404   -1.0178 H   0  0  0  0  0  0
    2.4561    0.6908    1.4898 H   0  0  0  0  0  0
    3.2316    0.7102   -0.1291 H   0  0  0  0  0  0
    1.6570    2.2283   -1.0009 H   0  0  0  0  0  0
    1.4864    2.6982    0.7180 H   0  0  0  0  0  0
   -0.8261   -1.6841   -1.9436 H   0  0  0  0  0  0
   -2.8307   -3.1085   -1.9194 H   0  0  0  0  0  0
   -3.8397   -1.6598    1.9649 H   0  0  0  0  0  0
   -1.8340   -0.2367    1.9688 H   0  0  0  0  0  0
   -3.9486   -4.8714    1.7679 H   0  0  0  0  0  0
   -5.1576   -5.7554    0.8060 H   0  0  0  0  0  0
   -3.5280   -5.4754    0.1473 H   0  0  0  0  0  0
   -0.8595    2.9917    1.9675 H   0  0  0  0  0  0
   -2.9014    4.3614    1.9753 H   0  0  0  0  0  0
   -3.9290    2.8843   -1.8980 H   0  0  0  0  0  0
   -1.8861    1.5163   -1.9297 H   0  0  0  0  0  0
  1  2  2  0  0  0
  1  5  1  0  0  0
  1 16  1  0  0  0
  2  3  1  0  0  0
  2  6  1  0  0  0
  3  4  1  0  0  0
  3 23  1  0  0  0
  3 24  1  0  0  0
  4  5  1  0  0  0
  4 25  1  0  0  0
  4 26  1  0  0  0
  5 27  1  0  0  0
  5 28  1  0  0  0
  6  7  1  0  0  0
  6 11  2  0  0  0
  7  8  2  0  0  0
  7 29  1  0  0  0
  8  9  1  0  0  0
  8 30  1  0  0  0
  9 10  2  0  0  0
  9 12  1  0  0  0
 10 11  1  0  0  0
 10 31  1  0  0  0
 11 32  1  0  0  0
 12 13  2  0  0  0
 12 14  2  0  0  0
 12 15  1  0  0  0
 15 33  1  0  0  0
 15 34  1  0  0  0
 15 35  1  0  0  0
 16 17  1  0  0  0
 16 21  2  0  0  0
 17 18  2  0  0  0
 17 36  1  0  0  0
 18 19  1  0  0  0
 18 37  1  0  0  0
 19 20  2  0  0  0
 19 22  1  0  0  0
 20 21  1  0  0  0
 20 38  1  0  0  0
 21 39  1  0  0  0
M  END
>  <Activity>
7.58503

>  <set>
1

>  <Min_dist>
999.9

>  <Avg_dist>
999.9

$$$$
5-1B
 Wcorina  11170919303D 1   1.00000     0.00000              
CORINA evaluation license 3.46 0067  05.08.2008
 43 45  0  0  0  0  0  0  0  0999 V2000
   -0.0161    1.3354    0.0094 C   0  0  0  0  0  0
    0.0021   -0.0041    0.0020 C   0  0  0  0  0  0
    1.4242   -0.5149   -0.0143 C   0  0  0  0  0  0
    2.2861    0.6945    0.4132 C   0  0  0  0  0  0
    1.3917    1.8847   -0.0011 C   0  0  0  0  0  0
   -1.1976   -0.8601    0.0089 C   0  0  0  0  0  0
   -1.4830   -1.6777   -1.0879 C   0  0  0  0  0  0
   -2.6072   -2.4765   -1.0741 C   0  0  0  0  0  0
   -3.4516   -2.4697    0.0222 C   0  0  0  0  0  0
   -3.1755   -1.6627    1.1118 C   0  0  0  0  0  0
   -2.0521   -0.8625    1.1146 C   0  0  0  0  0  0
   -4.8859   -3.4931    0.0304 S   0  0  0  0  0  0
   -5.7849   -2.8296    0.9083 O   0  0  0  0  0  0
   -5.1995   -3.6679   -1.3445 O   0  0  0  0  0  0
   -4.3224   -5.0562    0.7584 C   0  0  0  0  0  0
   -1.2382    2.1582    0.0199 C   0  0  0  0  0  0
   -1.5290    2.9678    1.1217 C   0  0  0  0  0  0
   -2.6732    3.7356    1.1270 C   0  0  0  0  0  0
   -3.5370    3.7060    0.0397 C   0  0  0  0  0  0
   -3.2524    2.9031   -1.0575 C   0  0  0  0  0  0
   -2.1077    2.1362   -1.0744 C   0  0  0  0  0  0
   -4.6642    4.4643    0.0495 O   0  0  0  0  0  0
   -5.5085    4.3866   -1.1007 C   0  0  0  0  0  0
    1.5411   -1.3336    0.6958 H   0  0  0  0  0  0
    1.6987   -0.8402   -1.0178 H   0  0  0  0  0  0
    2.4560    0.6909    1.4898 H   0  0  0  0  0  0
    3.2316    0.7103   -0.1290 H   0  0  0  0  0  0
    1.6571    2.2284   -1.0009 H   0  0  0  0  0  0
    1.4864    2.6984    0.7179 H   0  0  0  0  0  0
   -0.8250   -1.6838   -1.9443 H   0  0  0  0  0  0
   -2.8293   -3.1086   -1.9212 H   0  0  0  0  0  0
   -3.8390   -1.6625    1.9640 H   0  0  0  0  0  0
   -1.8354   -0.2366    1.9676 H   0  0  0  0  0  0
   -3.9471   -4.8735    1.7653 H   0  0  0  0  0  0
   -5.1556   -5.7575    0.8029 H   0  0  0  0  0  0
   -3.5259   -5.4767    0.1445 H   0  0  0  0  0  0
   -0.8580    2.9912    1.9677 H   0  0  0  0  0  0
   -2.8988    4.3611    1.9780 H   0  0  0  0  0  0
   -3.9273    2.8831   -1.9005 H   0  0  0  0  0  0
   -1.8849    1.5157   -1.9298 H   0  0  0  0  0  0
   -6.3707    5.0391   -0.9633 H   0  0  0  0  0  0
   -4.9510    4.7020   -1.9826 H   0  0  0  0  0  0
   -5.8479    3.3593   -1.2335 H   0  0  0  0  0  0
  1  2  2  0  0  0
  1  5  1  0  0  0
  1 16  1  0  0  0
  2  3  1  0  0  0
  2  6  1  0  0  0
  3  4  1  0  0  0
  3 24  1  0  0  0
  3 25  1  0  0  0
  4  5  1  0  0  0
  4 26  1  0  0  0
  4 27  1  0  0  0
  5 28  1  0  0  0
  5 29  1  0  0  0
  6  7  1  0  0  0
  6 11  2  0  0  0
  7  8  2  0  0  0
  7 30  1  0  0  0
  8  9  1  0  0  0
  8 31  1  0  0  0
  9 10  2  0  0  0
  9 12  1  0  0  0
 10 11  1  0  0  0
 10 32  1  0  0  0
 11 33  1  0  0  0
 12 13  2  0  0  0
 12 14  2  0  0  0
 12 15  1  0  0  0
 15 34  1  0  0  0
 15 35  1  0  0  0
 15 36  1  0  0  0
 16 17  1  0  0  0
 16 21  2  0  0  0
 17 18  2  0  0  0
 17 37  1  0  0  0
 18 19  1  0  0  0
 18 38  1  0  0  0
 19 20  2  0  0  0
 19 22  1  0  0  0
 20 21  1  0  0  0
 20 39  1  0  0  0
 21 40  1  0  0  0
 22 23  1  0  0  0
 23 41  1  0  0  0
 23 42  1  0  0  0
 23 43  1  0  0  0
M  END
>  <Activity>
8.30103

>  <set>
1

>  <Min_dist>
999.9

>  <Avg_dist>
999.9

$$$$
5-1D
 Wcorina  11170919303D 1   1.00000     0.00000              
CORINA evaluation license 3.46 0067  05.08.2008
 42 44  0  0  0  0  0  0  0  0999 V2000
   -0.0161    1.3350    0.0094 C   0  0  0  0  0  0
    0.0021   -0.0041    0.0020 C   0  0  0  0  0  0
    1.4242   -0.5151   -0.0143 C   0  0  0  0  0  0
    2.2862    0.6943    0.4131 C   0  0  0  0  0  0
    1.3916    1.8845   -0.0011 C   0  0  0  0  0  0
   -1.1977   -0.8601    0.0093 C   0  0  0  0  0  0
   -1.4835   -1.6777   -1.0873 C   0  0  0  0  0  0
   -2.6078   -2.4764   -1.0731 C   0  0  0  0  0  0
   -3.4521   -2.4692    0.0233 C   0  0  0  0  0  0
   -3.1757   -1.6619    1.1126 C   0  0  0  0  0  0
   -2.0518   -0.8625    1.1153 C   0  0  0  0  0  0
   -4.8864   -3.4926    0.0320 S   0  0  0  0  0  0
   -5.7852   -2.8288    0.9099 O   0  0  0  0  0  0
   -5.2003   -3.6678   -1.3428 O   0  0  0  0  0  0
   -4.3229   -5.0554    0.7604 C   0  0  0  0  0  0
   -1.2387    2.1581    0.0199 C   0  0  0  0  0  0
   -1.5305    2.9677    1.1207 C   0  0  0  0  0  0
   -2.6762    3.7356    1.1232 C   0  0  0  0  0  0
   -3.5357    3.7056    0.0391 C   0  0  0  0  0  0
   -3.2535    2.9058   -1.0543 C   0  0  0  0  0  0
   -2.1086    2.1370   -1.0735 C   0  0  0  0  0  0
   -4.7855    4.5475    0.0496 C   0  0  0  0  0  0
    1.5410   -1.3337    0.6958 H   0  0  0  0  0  0
    1.6986   -0.8405   -1.0178 H   0  0  0  0  0  0
    2.4561    0.6907    1.4897 H   0  0  0  0  0  0
    3.2316    0.7101   -0.1292 H   0  0  0  0  0  0
    1.6570    2.2282   -1.0009 H   0  0  0  0  0  0
    1.4863    2.6981    0.7180 H   0  0  0  0  0  0
   -0.8259   -1.6838   -1.9439 H   0  0  0  0  0  0
   -2.8300   -3.1088   -1.9200 H   0  0  0  0  0  0
   -3.8395   -1.6609    1.9646 H   0  0  0  0  0  0
   -1.8349   -0.2362    1.9680 H   0  0  0  0  0  0
   -3.9474   -4.8725    1.7672 H   0  0  0  0  0  0
   -5.1561   -5.7567    0.8053 H   0  0  0  0  0  0
   -3.5265   -5.4762    0.1465 H   0  0  0  0  0  0
   -0.8608    2.9919    1.9676 H   0  0  0  0  0  0
   -2.9033    4.3616    1.9735 H   0  0  0  0  0  0
   -3.9291    2.8871   -1.8967 H   0  0  0  0  0  0
   -1.8872    1.5169   -1.9296 H   0  0  0  0  0  0
   -4.5685    5.5254   -0.3803 H   0  0  0  0  0  0
   -5.5600    4.0556   -0.5389 H   0  0  0  0  0  0
   -5.1321    4.6706    1.0757 H   0  0  0  0  0  0
  1  2  2  0  0  0
  1  5  1  0  0  0
  1 16  1  0  0  0
  2  3  1  0  0  0
  2  6  1  0  0  0
  3  4  1  0  0  0
  3 23  1  0  0  0
  3 24  1  0  0  0
  4  5  1  0  0  0
  4 25  1  0  0  0
  4 26  1  0  0  0
  5 27  1  0  0  0
  5 28  1  0  0  0
  6  7  1  0  0  0
  6 11  2  0  0  0
  7  8  2  0  0  0
  7 29  1  0  0  0
  8  9  1  0  0  0
  8 30  1  0  0  0
  9 10  2  0  0  0
  9 12  1  0  0  0
 10 11  1  0  0  0
 10 31  1  0  0  0
 11 32  1  0  0  0
 12 13  2  0  0  0
 12 14  2  0  0  0
 12 15  1  0  0  0
 15 33  1  0  0  0
 15 34  1  0  0  0
 15 35  1  0  0  0
 16 17  1  0  0  0
 16 21  2  0  0  0
 17 18  2  0  0  0
 17 36  1  0  0  0
 18 19  1  0  0  0
 18 37  1  0  0  0
 19 20  2  0  0  0
 19 22  1  0  0  0
 20 21  1  0  0  0
 20 38  1  0  0  0
 21 39  1  0  0  0
 22 40  1  0  0  0
 22 41  1  0  0  0
 22 42  1  0  0  0
M  END
>  <Activity>
8.52288

>  <set>
1

>  <Min_dist>
999.9

>  <Avg_dist>
999.9

$$$$
5-1F
 Wcorina  11170919303D 1   1.00000     0.00000              
CORINA evaluation license 3.46 0067  05.08.2008
 42 44  0  0  0  0  0  0  0  0999 V2000
   -0.0161    1.3350    0.0094 C   0  0  0  0  0  0
    0.0021   -0.0041    0.0020 C   0  0  0  0  0  0
    1.4242   -0.5151   -0.0143 C   0  0  0  0  0  0
    2.2862    0.6943    0.4131 C   0  0  0  0  0  0
    1.3916    1.8845   -0.0011 C   0  0  0  0  0  0
   -1.1977   -0.8601    0.0093 C   0  0  0  0  0  0
   -1.4835   -1.6777   -1.0873 C   0  0  0  0  0  0
   -2.6078   -2.4764   -1.0731 C   0  0  0  0  0  0
   -3.4521   -2.4692    0.0233 C   0  0  0  0  0  0
   -3.1757   -1.6619    1.1126 C   0  0  0  0  0  0
   -2.0518   -0.8625    1.1153 C   0  0  0  0  0  0
   -4.8864   -3.4926    0.0320 S   0  0  0  0  0  0
   -5.7852   -2.8288    0.9099 O   0  0  0  0  0  0
   -5.2003   -3.6678   -1.3428 O   0  0  0  0  0  0
   -4.3229   -5.0554    0.7604 C   0  0  0  0  0  0
   -1.2387    2.1581    0.0199 C   0  0  0  0  0  0
   -1.5305    2.9677    1.1207 C   0  0  0  0  0  0
   -2.6762    3.7356    1.1232 C   0  0  0  0  0  0
   -3.5357    3.7056    0.0391 C   0  0  0  0  0  0
   -3.2535    2.9058   -1.0543 C   0  0  0  0  0  0
   -2.1086    2.1370   -1.0735 C   0  0  0  0  0  0
   -4.7855    4.5475    0.0496 C   0  0  0  0  0  0
   -4.5070    5.8026   -0.5022 F   0  0  0  0  0  0
   -5.7795    3.9162   -0.7058 F   0  0  0  0  0  0
   -5.2304    4.7055    1.3666 F   0  0  0  0  0  0
    1.5410   -1.3337    0.6958 H   0  0  0  0  0  0
    1.6986   -0.8405   -1.0178 H   0  0  0  0  0  0
    2.4561    0.6907    1.4897 H   0  0  0  0  0  0
    3.2316    0.7101   -0.1292 H   0  0  0  0  0  0
    1.6570    2.2282   -1.0009 H   0  0  0  0  0  0
    1.4863    2.6981    0.7180 H   0  0  0  0  0  0
   -0.8259   -1.6838   -1.9439 H   0  0  0  0  0  0
   -2.8300   -3.1088   -1.9200 H   0  0  0  0  0  0
   -3.8395   -1.6609    1.9646 H   0  0  0  0  0  0
   -1.8349   -0.2362    1.9680 H   0  0  0  0  0  0
   -3.9474   -4.8725    1.7672 H   0  0  0  0  0  0
   -5.1561   -5.7567    0.8053 H   0  0  0  0  0  0
   -3.5265   -5.4762    0.1465 H   0  0  0  0  0  0
   -0.8608    2.9919    1.9676 H   0  0  0  0  0  0
   -2.9033    4.3616    1.9735 H   0  0  0  0  0  0
   -3.9291    2.8871   -1.8967 H   0  0  0  0  0  0
   -1.8872    1.5169   -1.9296 H   0  0  0  0  0  0
  1  2  2  0  0  0
  1  5  1  0  0  0
  1 16  1  0  0  0
  2  3  1  0  0  0
  2  6  1  0  0  0
  3  4  1  0  0  0
  3 26  1  0  0  0
  3 27  1  0  0  0
  4  5  1  0  0  0
  4 28  1  0  0  0
  4 29  1  0  0  0
  5 30  1  0  0  0
  5 31  1  0  0  0
  6  7  1  0  0  0
  6 11  2  0  0  0
  7  8  2  0  0  0
  7 32  1  0  0  0
  8  9  1  0  0  0
  8 33  1  0  0  0
  9 10  2  0  0  0
  9 12  1  0  0  0
 10 11  1  0  0  0
 10 34  1  0  0  0
 11 35  1  0  0  0
 12 13  2  0  0  0
 12 14  2  0  0  0
 12 15  1  0  0  0
 15 36  1  0  0  0
 15 37  1  0  0  0
 15 38  1  0  0  0
 16 17  1  0  0  0
 16 21  2  0  0  0
 17 18  2  0  0  0
 17 39  1  0  0  0
 18 19  1  0  0  0
 18 40  1  0  0  0
 19 20  2  0  0  0
 19 22  1  0  0  0
 20 21  1  0  0  0
 20 41  1  0  0  0
 21 42  1  0  0  0
 22 23  1  0  0  0
 22 24  1  0  0  0
 22 25  1  0  0  0
M  END
>  <Activity>
6.06298

>  <set>
1

>  <Min_dist>
999.9

>  <Avg_dist>
999.9

$$$$
5-1I
 Wcorina  11170919303D 1   1.00000     0.00000              
CORINA evaluation license 3.46 0067  05.08.2008
 43 45  0  0  0  0  0  0  0  0999 V2000
   -0.0161    1.3350    0.0094 C   0  0  0  0  0  0
    0.0021   -0.0041    0.0020 C   0  0  0  0  0  0
    1.4242   -0.5151   -0.0143 C   0  0  0  0  0  0
    2.2862    0.6943    0.4131 C   0  0  0  0  0  0
    1.3916    1.8845   -0.0011 C   0  0  0  0  0  0
   -1.1977   -0.8601    0.0093 C   0  0  0  0  0  0
   -1.4835   -1.6777   -1.0873 C   0  0  0  0  0  0
   -2.6078   -2.4764   -1.0731 C   0  0  0  0  0  0
   -3.4521   -2.4692    0.0233 C   0  0  0  0  0  0
   -3.1757   -1.6619    1.1126 C   0  0  0  0  0  0
   -2.0518   -0.8625    1.1153 C   0  0  0  0  0  0
   -4.8864   -3.4926    0.0320 S   0  0  0  0  0  0
   -5.7852   -2.8288    0.9099 O   0  0  0  0  0  0
   -5.2003   -3.6678   -1.3428 O   0  0  0  0  0  0
   -4.3229   -5.0554    0.7604 C   0  0  0  0  0  0
   -1.2387    2.1581    0.0199 C   0  0  0  0  0  0
   -1.5305    2.9677    1.1207 C   0  0  0  0  0  0
   -2.6762    3.7356    1.1232 C   0  0  0  0  0  0
   -3.5357    3.7056    0.0391 C   0  0  0  0  0  0
   -3.2535    2.9058   -1.0543 C   0  0  0  0  0  0
   -2.1086    2.1370   -1.0735 C   0  0  0  0  0  0
   -4.7855    4.5475    0.0496 C   0  0  0  0  0  0
   -4.5010    5.8295   -0.5140 O   0  0  0  0  0  0
    1.5410   -1.3337    0.6958 H   0  0  0  0  0  0
    1.6986   -0.8405   -1.0178 H   0  0  0  0  0  0
    2.4561    0.6907    1.4897 H   0  0  0  0  0  0
    3.2316    0.7101   -0.1292 H   0  0  0  0  0  0
    1.6570    2.2282   -1.0009 H   0  0  0  0  0  0
    1.4863    2.6981    0.7180 H   0  0  0  0  0  0
   -0.8259   -1.6838   -1.9439 H   0  0  0  0  0  0
   -2.8300   -3.1088   -1.9200 H   0  0  0  0  0  0
   -3.8395   -1.6609    1.9646 H   0  0  0  0  0  0
   -1.8349   -0.2362    1.9680 H   0  0  0  0  0  0
   -3.9474   -4.8725    1.7672 H   0  0  0  0  0  0
   -5.1561   -5.7567    0.8053 H   0  0  0  0  0  0
   -3.5265   -5.4762    0.1465 H   0  0  0  0  0  0
   -0.8608    2.9919    1.9676 H   0  0  0  0  0  0
   -2.9033    4.3616    1.9735 H   0  0  0  0  0  0
   -3.9291    2.8871   -1.8967 H   0  0  0  0  0  0
   -1.8872    1.5169   -1.9296 H   0  0  0  0  0  0
   -5.5600    4.0556   -0.5389 H   0  0  0  0  0  0
   -5.1321    4.6706    1.0757 H   0  0  0  0  0  0
   -5.2619    6.4256   -0.5395 H   0  0  0  0  0  0
  1  2  2  0  0  0
  1  5  1  0  0  0
  1 16  1  0  0  0
  2  3  1  0  0  0
  2  6  1  0  0  0
  3  4  1  0  0  0
  3 24  1  0  0  0
  3 25  1  0  0  0
  4  5  1  0  0  0
  4 26  1  0  0  0
  4 27  1  0  0  0
  5 28  1  0  0  0
  5 29  1  0  0  0
  6  7  1  0  0  0
  6 11  2  0  0  0
  7  8  2  0  0  0
  7 30  1  0  0  0
  8  9  1  0  0  0
  8 31  1  0  0  0
  9 10  2  0  0  0
  9 12  1  0  0  0
 10 11  1  0  0  0
 10 32  1  0  0  0
 11 33  1  0  0  0
 12 13  2  0  0  0
 12 14  2  0  0  0
 12 15  1  0  0  0
 15 34  1  0  0  0
 15 35  1  0  0  0
 15 36  1  0  0  0
 16 17  1  0  0  0
 16 21  2  0  0  0
 17 18  2  0  0  0
 17 37  1  0  0  0
 18 19  1  0  0  0
 18 38  1  0  0  0
 19 20  2  0  0  0
 19 22  1  0  0  0
 20 21  1  0  0  0
 20 39  1  0  0  0
 21 40  1  0  0  0
 22 23  1  0  0  0
 22 41  1  0  0  0
 22 42  1  0  0  0
 23 43  1  0  0  0
M  END
>  <Activity>
5.49485

>  <set>
1

>  <Min_dist>
999.9

>  <Avg_dist>
999.9

$$$$
5-1K
 Wcorina  11170919303D 1   1.00000     0.00000              
CORINA evaluation license 3.46 0067  05.08.2008
 43 45  0  0  0  0  0  0  0  0999 V2000
   -0.0161    1.3358    0.0094 C   0  0  0  0  0  0
    0.0021   -0.0041    0.0020 C   0  0  0  0  0  0
    1.4243   -0.5147   -0.0143 C   0  0  0  0  0  0
    2.2861    0.6947    0.4132 C   0  0  0  0  0  0
    1.3917    1.8850   -0.0011 C   0  0  0  0  0  0
   -1.1974   -0.8601    0.0089 C   0  0  0  0  0  0
   -1.4828   -1.6778   -1.0880 C   0  0  0  0  0  0
   -2.6069   -2.4766   -1.0742 C   0  0  0  0  0  0
   -3.4514   -2.4698    0.0222 C   0  0  0  0  0  0
   -3.1755   -1.6624    1.1117 C   0  0  0  0  0  0
   -2.0520   -0.8626    1.1146 C   0  0  0  0  0  0
   -4.8852   -3.4938    0.0306 S   0  0  0  0  0  0
   -5.7845   -2.8304    0.9084 O   0  0  0  0  0  0
   -5.1988   -3.6690   -1.3442 O   0  0  0  0  0  0
   -4.3212   -5.0565    0.7590 C   0  0  0  0  0  0
   -1.2377    2.1585    0.0199 C   0  0  0  0  0  0
   -1.5280    2.9682    1.1225 C   0  0  0  0  0  0
   -2.6711    3.7359    1.1288 C   0  0  0  0  0  0
   -3.5370    3.7067    0.0397 C   0  0  0  0  0  0
   -3.2516    2.9017   -1.0592 C   0  0  0  0  0  0
   -2.1072    2.1361   -1.0751 C   0  0  0  0  0  0
   -4.9985    4.6908    0.0522 S   0  0  0  0  0  0
   -5.7621    4.3078   -1.5480 C   0  0  0  0  0  0
    1.5413   -1.3334    0.6957 H   0  0  0  0  0  0
    1.6988   -0.8400   -1.0178 H   0  0  0  0  0  0
    2.4558    0.6911    1.4899 H   0  0  0  0  0  0
    3.2316    0.7105   -0.1288 H   0  0  0  0  0  0
    1.6572    2.2286   -1.0009 H   0  0  0  0  0  0
    1.4866    2.6987    0.7179 H   0  0  0  0  0  0
   -0.8248   -1.6838   -1.9444 H   0  0  0  0  0  0
   -2.8290   -3.1088   -1.9212 H   0  0  0  0  0  0
   -3.8392   -1.6621    1.9636 H   0  0  0  0  0  0
   -1.8353   -0.2366    1.9676 H   0  0  0  0  0  0
   -3.9459   -4.8735    1.7659 H   0  0  0  0  0  0
   -5.1541   -5.7581    0.8036 H   0  0  0  0  0  0
   -3.5245   -5.4768    0.1452 H   0  0  0  0  0  0
   -0.8567    2.9911    1.9681 H   0  0  0  0  0  0
   -2.8961    4.3612    1.9801 H   0  0  0  0  0  0
   -3.9260    2.8813   -1.9025 H   0  0  0  0  0  0
   -1.8839    1.5153   -1.9302 H   0  0  0  0  0  0
   -6.6900    4.8703   -1.6517 H   0  0  0  0  0  0
   -5.0789    4.5826   -2.3517 H   0  0  0  0  0  0
   -5.9763    3.2405   -1.6022 H   0  0  0  0  0  0
  1  2  2  0  0  0
  1  5  1  0  0  0
  1 16  1  0  0  0
  2  3  1  0  0  0
  2  6  1  0  0  0
  3  4  1  0  0  0
  3 24  1  0  0  0
  3 25  1  0  0  0
  4  5  1  0  0  0
  4 26  1  0  0  0
  4 27  1  0  0  0
  5 28  1  0  0  0
  5 29  1  0  0  0
  6  7  1  0  0  0
  6 11  2  0  0  0
  7  8  2  0  0  0
  7 30  1  0  0  0
  8  9  1  0  0  0
  8 31  1  0  0  0
  9 10  2  0  0  0
  9 12  1  0  0  0
 10 11  1  0  0  0
 10 32  1  0  0  0
 11 33  1  0  0  0
 12 13  2  0  0  0
 12 14  2  0  0  0
 12 15  1  0  0  0
 15 34  1  0  0  0
 15 35  1  0  0  0
 15 36  1  0  0  0
 16 17  1  0  0  0
 16 21  2  0  0  0
 17 18  2  0  0  0
 17 37  1  0  0  0
 18 19  1  0  0  0
 18 38  1  0  0  0
 19 20  2  0  0  0
 19 22  1  0  0  0
 20 21  1  0  0  0
 20 39  1  0  0  0
 21 40  1  0  0  0
 22 23  1  0  0  0
 23 41  1  0  0  0
 23 42  1  0  0  0
 23 43  1  0  0  0
M  END
>  <Activity>
6.65561

>  <set>
1

>  <Min_dist>
999.9

>  <Avg_dist>
999.9

$$$$
5-1L
 Wcorina  11170919303D 1   1.00000     0.00000              
CORINA evaluation license 3.46 0067  05.08.2008
 42 44  0  0  0  0  0  0  0  0999 V2000
   -0.0161    1.3351    0.0094 C   0  0  0  0  0  0
    0.0021   -0.0041    0.0020 C   0  0  0  0  0  0
    1.4242   -0.5150   -0.0143 C   0  0  0  0  0  0
    2.2861    0.6944    0.4131 C   0  0  0  0  0  0
    1.3916    1.8846   -0.0011 C   0  0  0  0  0  0
   -1.1977   -0.8601    0.0096 C   0  0  0  0  0  0
   -1.4838   -1.6777   -1.0869 C   0  0  0  0  0  0
   -2.6083   -2.4761   -1.0727 C   0  0  0  0  0  0
   -3.4525   -2.4685    0.0237 C   0  0  0  0  0  0
   -3.1759   -1.6611    1.1130 C   0  0  0  0  0  0
   -2.0515   -0.8624    1.1158 C   0  0  0  0  0  0
   -4.8872   -3.4914    0.0326 S   0  0  0  0  0  0
   -5.7858   -2.8272    0.9103 O   0  0  0  0  0  0
   -5.2011   -3.6666   -1.3422 O   0  0  0  0  0  0
   -4.3242   -5.0544    0.7611 C   0  0  0  0  0  0
   -1.2385    2.1581    0.0198 C   0  0  0  0  0  0
   -1.6516    2.8159   -1.1422 C   0  0  0  0  0  0
   -2.7959    3.5843   -1.1261 C   0  0  0  0  0  0
   -3.5363    3.7058    0.0396 C   0  0  0  0  0  0
   -3.1320    3.0561    1.1951 C   0  0  0  0  0  0
   -1.9925    2.2795    1.1900 C   0  0  0  0  0  0
   -4.6565    4.4610    0.0494 F   0  0  0  0  0  0
   -0.8473    2.6856   -2.4100 C   0  0  0  0  0  0
    1.5410   -1.3337    0.6958 H   0  0  0  0  0  0
    1.6986   -0.8404   -1.0178 H   0  0  0  0  0  0
    2.4561    0.6908    1.4898 H   0  0  0  0  0  0
    3.2316    0.7102   -0.1291 H   0  0  0  0  0  0
    1.6570    2.2283   -1.0009 H   0  0  0  0  0  0
    1.4864    2.6982    0.7180 H   0  0  0  0  0  0
   -0.8261   -1.6841   -1.9436 H   0  0  0  0  0  0
   -2.8307   -3.1085   -1.9194 H   0  0  0  0  0  0
   -3.8397   -1.6598    1.9649 H   0  0  0  0  0  0
   -1.8340   -0.2367    1.9688 H   0  0  0  0  0  0
   -3.9486   -4.8714    1.7679 H   0  0  0  0  0  0
   -5.1576   -5.7554    0.8060 H   0  0  0  0  0  0
   -3.5280   -5.4754    0.1473 H   0  0  0  0  0  0
   -3.1161    4.0930   -2.0234 H   0  0  0  0  0  0
   -3.7128    3.1548    2.1002 H   0  0  0  0  0  0
   -1.6810    1.7697    2.0897 H   0  0  0  0  0  0
   -1.2088    1.8322   -2.9836 H   0  0  0  0  0  0
   -0.9545    3.5938   -3.0032 H   0  0  0  0  0  0
    0.2032    2.5368   -2.1601 H   0  0  0  0  0  0
  1  2  2  0  0  0
  1  5  1  0  0  0
  1 16  1  0  0  0
  2  3  1  0  0  0
  2  6  1  0  0  0
  3  4  1  0  0  0
  3 24  1  0  0  0
  3 25  1  0  0  0
  4  5  1  0  0  0
  4 26  1  0  0  0
  4 27  1  0  0  0
  5 28  1  0  0  0
  5 29  1  0  0  0
  6  7  1  0  0  0
  6 11  2  0  0  0
  7  8  2  0  0  0
  7 30  1  0  0  0
  8  9  1  0  0  0
  8 31  1  0  0  0
  9 10  2  0  0  0
  9 12  1  0  0  0
 10 11  1  0  0  0
 10 32  1  0  0  0
 11 33  1  0  0  0
 12 13  2  0  0  0
 12 14  2  0  0  0
 12 15  1  0  0  0
 15 34  1  0  0  0
 15 35  1  0  0  0
 15 36  1  0  0  0
 16 17  1  0  0  0
 16 21  2  0  0  0
 17 18  2  0  0  0
 17 23  1  0  0  0
 18 19  1  0  0  0
 18 37  1  0  0  0
 19 20  2  0  0  0
 19 22  1  0  0  0
 20 21  1  0  0  0
 20 38  1  0  0  0
 21 39  1  0  0  0
 23 40  1  0  0  0
 23 41  1  0  0  0
 23 42  1  0  0  0
M  END
>  <Activity>
7.12494

>  <set>
1

>  <Min_dist>
999.9

>  <Avg_dist>
999.9

$$$$
5-7A
 Wcorina  11170919303D 1   1.00000     0.00000              
CORINA evaluation license 3.46 0067  05.08.2008
 45 47  0  0  0  0  0  0  0  0999 V2000
   -0.0161    1.3351    0.0094 C   0  0  0  0  0  0
    0.0021   -0.0041    0.0020 C   0  0  0  0  0  0
    1.4242   -0.5150   -0.0143 C   0  0  0  0  0  0
    2.2861    0.6944    0.4131 C   0  0  0  0  0  0
    1.3916    1.8846   -0.0011 C   0  0  0  0  0  0
    2.5247    0.6893    1.9244 C   0  0  0  0  0  0
    3.6132    0.7166   -0.3480 C   0  0  0  0  0  0
   -1.1977   -0.8601    0.0096 C   0  0  0  0  0  0
   -2.0766   -0.8468   -1.0766 C   0  0  0  0  0  0
   -3.1973   -1.6505   -1.0624 C   0  0  0  0  0  0
   -3.4525   -2.4685    0.0242 C   0  0  0  0  0  0
   -2.5869   -2.4866    1.1037 C   0  0  0  0  0  0
   -1.4587   -1.6933    1.1007 C   0  0  0  0  0  0
   -4.8872   -3.4914    0.0336 S   0  0  0  0  0  0
   -5.1738   -3.6804    1.4125 O   0  0  0  0  0  0
   -5.8030   -2.8185   -0.8195 O   0  0  0  0  0  0
   -4.3389   -5.0469   -0.7217 C   0  0  0  0  0  0
   -1.2385    2.1581    0.0198 C   0  0  0  0  0  0
   -2.1002    2.1207    1.1195 C   0  0  0  0  0  0
   -3.2423    2.8929    1.1233 C   0  0  0  0  0  0
   -3.5369    3.7049    0.0392 C   0  0  0  0  0  0
   -2.6863    3.7464   -1.0544 C   0  0  0  0  0  0
   -1.5379    2.9835   -1.0674 C   0  0  0  0  0  0
   -4.6580    4.4587    0.0484 F   0  0  0  0  0  0
    1.5410   -1.3337    0.6958 H   0  0  0  0  0  0
    1.6986   -0.8404   -1.0178 H   0  0  0  0  0  0
    1.6570    2.2283   -1.0009 H   0  0  0  0  0  0
    1.4864    2.6982    0.7180 H   0  0  0  0  0  0
    3.0426   -0.2271    2.2074 H   0  0  0  0  0  0
    3.1337    1.5505    2.1990 H   0  0  0  0  0  0
    1.5676    0.7408    2.4434 H   0  0  0  0  0  0
    3.4173    0.7871   -1.4179 H   0  0  0  0  0  0
    4.2009    1.5773   -0.0287 H   0  0  0  0  0  0
    4.1669   -0.1989   -0.1396 H   0  0  0  0  0  0
   -1.8790   -0.2084   -1.9251 H   0  0  0  0  0  0
   -3.8775   -1.6413   -1.9013 H   0  0  0  0  0  0
   -2.7929   -3.1270    1.9486 H   0  0  0  0  0  0
   -0.7813   -1.7123    1.9416 H   0  0  0  0  0  0
   -3.5307   -5.4740   -0.1280 H   0  0  0  0  0  0
   -5.1732   -5.7475   -0.7571 H   0  0  0  0  0  0
   -3.9834   -4.8539   -1.7338 H   0  0  0  0  0  0
   -1.8720    1.4879    1.9644 H   0  0  0  0  0  0
   -3.9090    2.8649    1.9725 H   0  0  0  0  0  0
   -2.9214    4.3808   -1.8962 H   0  0  0  0  0  0
   -0.8736    3.0201   -1.9182 H   0  0  0  0  0  0
  1  2  2  0  0  0
  1  5  1  0  0  0
  1 18  1  0  0  0
  2  3  1  0  0  0
  2  8  1  0  0  0
  3  4  1  0  0  0
  3 25  1  0  0  0
  3 26  1  0  0  0
  4  5  1  0  0  0
  4  6  1  0  0  0
  4  7  1  0  0  0
  5 27  1  0  0  0
  5 28  1  0  0  0
  6 29  1  0  0  0
  6 30  1  0  0  0
  6 31  1  0  0  0
  7 32  1  0  0  0
  7 33  1  0  0  0
  7 34  1  0  0  0
  8  9  1  0  0  0
  8 13  2  0  0  0
  9 10  2  0  0  0
  9 35  1  0  0  0
 10 11  1  0  0  0
 10 36  1  0  0  0
 11 12  2  0  0  0
 11 14  1  0  0  0
 12 13  1  0  0  0
 12 37  1  0  0  0
 13 38  1  0  0  0
 14 15  2  0  0  0
 14 16  2  0  0  0
 14 17  1  0  0  0
 17 39  1  0  0  0
 17 40  1  0  0  0
 17 41  1  0  0  0
 18 19  1  0  0  0
 18 23  2  0  0  0
 19 20  2  0  0  0
 19 42  1  0  0  0
 20 21  1  0  0  0
 20 43  1  0  0  0
 21 22  2  0  0  0
 21 24  1  0  0  0
 22 23  1  0  0  0
 22 44  1  0  0  0
 23 45  1  0  0  0
M  END
>  <Activity>
7.82391

>  <set>
1

>  <Min_dist>
999.9

>  <Avg_dist>
999.9

$$$$
5-7C
 Wcorina  11170919303D 1   1.00000     0.00000              
CORINA evaluation license 3.46 0067  05.08.2008
 45 47  0  0  0  0  0  0  0  0999 V2000
   -0.0161    1.3351    0.0094 C   0  0  0  0  0  0
    0.0021   -0.0041    0.0020 C   0  0  0  0  0  0
    1.4242   -0.5150   -0.0143 C   0  0  0  0  0  0
    2.2861    0.6944    0.4131 C   0  0  0  0  0  0
    1.3916    1.8846   -0.0011 C   0  0  0  0  0  0
    2.5247    0.6893    1.9244 C   0  0  0  0  0  0
    3.1894   -0.4868    2.2876 F   0  0  0  0  0  0
    3.3064    1.7947    2.2768 F   0  0  0  0  0  0
    1.2962    0.7554    2.5906 F   0  0  0  0  0  0
    3.6132    0.7166   -0.3480 C   0  0  0  0  0  0
    3.3617    0.8071   -1.7212 F   0  0  0  0  0  0
    4.3674    1.8213    0.0618 F   0  0  0  0  0  0
    4.3239   -0.4584   -0.0806 F   0  0  0  0  0  0
   -1.1977   -0.8601    0.0096 C   0  0  0  0  0  0
   -2.0766   -0.8468   -1.0766 C   0  0  0  0  0  0
   -3.1973   -1.6505   -1.0624 C   0  0  0  0  0  0
   -3.4525   -2.4685    0.0242 C   0  0  0  0  0  0
   -2.5869   -2.4866    1.1037 C   0  0  0  0  0  0
   -1.4587   -1.6933    1.1007 C   0  0  0  0  0  0
   -4.8872   -3.4914    0.0336 S   0  0  0  0  0  0
   -5.1738   -3.6804    1.4125 O   0  0  0  0  0  0
   -5.8030   -2.8185   -0.8195 O   0  0  0  0  0  0
   -4.3389   -5.0469   -0.7217 C   0  0  0  0  0  0
   -1.2385    2.1581    0.0198 C   0  0  0  0  0  0
   -2.1002    2.1207    1.1195 C   0  0  0  0  0  0
   -3.2423    2.8929    1.1233 C   0  0  0  0  0  0
   -3.5369    3.7049    0.0392 C   0  0  0  0  0  0
   -2.6863    3.7464   -1.0544 C   0  0  0  0  0  0
   -1.5379    2.9835   -1.0674 C   0  0  0  0  0  0
   -4.6580    4.4587    0.0484 F   0  0  0  0  0  0
    1.5410   -1.3337    0.6958 H   0  0  0  0  0  0
    1.6986   -0.8404   -1.0178 H   0  0  0  0  0  0
    1.6570    2.2283   -1.0009 H   0  0  0  0  0  0
    1.4864    2.6982    0.7180 H   0  0  0  0  0  0
   -1.8790   -0.2084   -1.9251 H   0  0  0  0  0  0
   -3.8775   -1.6413   -1.9013 H   0  0  0  0  0  0
   -2.7929   -3.1270    1.9486 H   0  0  0  0  0  0
   -0.7813   -1.7123    1.9416 H   0  0  0  0  0  0
   -3.5307   -5.4740   -0.1280 H   0  0  0  0  0  0
   -5.1732   -5.7475   -0.7571 H   0  0  0  0  0  0
   -3.9834   -4.8539   -1.7338 H   0  0  0  0  0  0
   -1.8720    1.4879    1.9644 H   0  0  0  0  0  0
   -3.9090    2.8649    1.9725 H   0  0  0  0  0  0
   -2.9214    4.3808   -1.8962 H   0  0  0  0  0  0
   -0.8736    3.0201   -1.9182 H   0  0  0  0  0  0
  1  2  2  0  0  0
  1  5  1  0  0  0
  1 24  1  0  0  0
  2  3  1  0  0  0
  2 14  1  0  0  0
  3  4  1  0  0  0
  3 31  1  0  0  0
  3 32  1  0  0  0
  4  5  1  0  0  0
  4  6  1  0  0  0
  4 10  1  0  0  0
  5 33  1  0  0  0
  5 34  1  0  0  0
  6  7  1  0  0  0
  6  8  1  0  0  0
  6  9  1  0  0  0
 10 11  1  0  0  0
 10 12  1  0  0  0
 10 13  1  0  0  0
 14 15  1  0  0  0
 14 19  2  0  0  0
 15 16  2  0  0  0
 15 35  1  0  0  0
 16 17  1  0  0  0
 16 36  1  0  0  0
 17 18  2  0  0  0
 17 20  1  0  0  0
 18 19  1  0  0  0
 18 37  1  0  0  0
 19 38  1  0  0  0
 20 21  2  0  0  0
 20 22  2  0  0  0
 20 23  1  0  0  0
 23 39  1  0  0  0
 23 40  1  0  0  0
 23 41  1  0  0  0
 24 25  1  0  0  0
 24 29  2  0  0  0
 25 26  2  0  0  0
 25 42  1  0  0  0
 26 27  1  0  0  0
 26 43  1  0  0  0
 27 28  2  0  0  0
 27 30  1  0  0  0
 28 29  1  0  0  0
 28 44  1  0  0  0
 29 45  1  0  0  0
M  END
>  <Activity>
7.17393

>  <set>
1

>  <Min_dist>
999.9

>  <Avg_dist>
999.9

$$$$
6-7B
 Wcorina  11170919303D 1   1.00000     0.00000              
CORINA evaluation license 3.46 0067  05.08.2008
 39 41  0  0  0  0  0  0  0  0999 V2000
   -0.0161    1.3351    0.0094 C   0  0  0  0  0  0
    0.0021   -0.0041    0.0020 C   0  0  0  0  0  0
    1.4242   -0.5150   -0.0143 C   0  0  0  0  0  0
    2.2861    0.6944    0.4131 C   0  0  0  0  0  0
    1.3916    1.8846   -0.0011 C   0  0  0  0  0  0
   -1.1977   -0.8601    0.0093 C   0  0  0  0  0  0
   -1.4835   -1.6777   -1.0873 C   0  0  0  0  0  0
   -2.6080   -2.4761   -1.0734 C   0  0  0  0  0  0
   -3.4523   -2.4688    0.0230 C   0  0  0  0  0  0
   -3.1760   -1.6615    1.1124 C   0  0  0  0  0  0
   -2.0518   -0.8624    1.1153 C   0  0  0  0  0  0
   -4.8866   -3.4922    0.0317 S   0  0  0  0  0  0
   -5.7855   -2.8283    0.9095 O   0  0  0  0  0  0
   -5.2005   -3.6674   -1.3431 O   0  0  0  0  0  0
   -4.3232   -5.0550    0.7602 C   0  0  0  0  0  0
   -1.2386    2.1581    0.0199 C   0  0  0  0  0  0
   -1.5297    2.9677    1.1213 C   0  0  0  0  0  0
   -2.6762    3.7366    1.1246 C   0  0  0  0  0  0
   -3.5381    3.7059    0.0365 C   0  0  0  0  0  0
   -3.2532    2.9049   -1.0571 C   0  0  0  0  0  0
   -2.1079    2.1365   -1.0737 C   0  0  0  0  0  0
   -4.6591    4.4598    0.0446 F   0  0  0  0  0  0
   -2.9602    4.5197    2.1882 F   0  0  0  0  0  0
    1.5410   -1.3337    0.6958 H   0  0  0  0  0  0
    1.6986   -0.8404   -1.0178 H   0  0  0  0  0  0
    2.4561    0.6908    1.4898 H   0  0  0  0  0  0
    3.2316    0.7102   -0.1291 H   0  0  0  0  0  0
    1.6570    2.2283   -1.0009 H   0  0  0  0  0  0
    1.4864    2.6982    0.7180 H   0  0  0  0  0  0
   -0.8256   -1.6841   -1.9438 H   0  0  0  0  0  0
   -2.8304   -3.1082   -1.9203 H   0  0  0  0  0  0
   -3.8396   -1.6607    1.9644 H   0  0  0  0  0  0
   -1.8348   -0.2364    1.9682 H   0  0  0  0  0  0
   -3.9477   -4.8721    1.7670 H   0  0  0  0  0  0
   -5.1565   -5.7563    0.8050 H   0  0  0  0  0  0
   -3.5268   -5.4758    0.1463 H   0  0  0  0  0  0
   -0.8596    2.9914    1.9679 H   0  0  0  0  0  0
   -3.9276    2.8849   -1.9005 H   0  0  0  0  0  0
   -1.8855    1.5158   -1.9291 H   0  0  0  0  0  0
  1  2  2  0  0  0
  1  5  1  0  0  0
  1 16  1  0  0  0
  2  3  1  0  0  0
  2  6  1  0  0  0
  3  4  1  0  0  0
  3 24  1  0  0  0
  3 25  1  0  0  0
  4  5  1  0  0  0
  4 26  1  0  0  0
  4 27  1  0  0  0
  5 28  1  0  0  0
  5 29  1  0  0  0
  6  7  1  0  0  0
  6 11  2  0  0  0
  7  8  2  0  0  0
  7 30  1  0  0  0
  8  9  1  0  0  0
  8 31  1  0  0  0
  9 10  2  0  0  0
  9 12  1  0  0  0
 10 11  1  0  0  0
 10 32  1  0  0  0
 11 33  1  0  0  0
 12 13  2  0  0  0
 12 14  2  0  0  0
 12 15  1  0  0  0
 15 34  1  0  0  0
 15 35  1  0  0  0
 15 36  1  0  0  0
 16 17  1  0  0  0
 16 21  2  0  0  0
 17 18  2  0  0  0
 17 37  1  0  0  0
 18 19  1  0  0  0
 18 23  1  0  0  0
 19 20  2  0  0  0
 19 22  1  0  0  0
 20 21  1  0  0  0
 20 38  1  0  0  0
 21 39  1  0  0  0
M  END
>  <Activity>
7.29243

>  <set>
1

>  <Min_dist>
999.9

>  <Avg_dist>
999.9

$$$$
6-7I
 Wcorina  11170919303D 1   1.00000     0.00000              
CORINA evaluation license 3.46 0067  05.08.2008
 43 45  0  0  0  0  0  0  0  0999 V2000
   -0.0161    1.3354    0.0094 C   0  0  0  0  0  0
    0.0021   -0.0041    0.0020 C   0  0  0  0  0  0
    1.4242   -0.5149   -0.0143 C   0  0  0  0  0  0
    2.2861    0.6945    0.4132 C   0  0  0  0  0  0
    1.3917    1.8847   -0.0011 C   0  0  0  0  0  0
   -1.1976   -0.8601    0.0093 C   0  0  0  0  0  0
   -1.4834   -1.6777   -1.0873 C   0  0  0  0  0  0
   -2.6079   -2.4761   -1.0734 C   0  0  0  0  0  0
   -3.4522   -2.4689    0.0230 C   0  0  0  0  0  0
   -3.1756   -1.6619    1.1126 C   0  0  0  0  0  0
   -2.0517   -0.8625    1.1153 C   0  0  0  0  0  0
   -4.8867   -3.4919    0.0315 S   0  0  0  0  0  0
   -5.7854   -2.8280    0.9094 O   0  0  0  0  0  0
   -5.2006   -3.6667   -1.3434 O   0  0  0  0  0  0
   -4.3237   -5.0550    0.7596 C   0  0  0  0  0  0
   -1.2382    2.1583    0.0199 C   0  0  0  0  0  0
   -1.5289    2.9679    1.1220 C   0  0  0  0  0  0
   -2.6744    3.7364    1.1269 C   0  0  0  0  0  0
   -3.5390    3.7055    0.0374 C   0  0  0  0  0  0
   -3.2534    2.9024   -1.0579 C   0  0  0  0  0  0
   -2.1073    2.1361   -1.0742 C   0  0  0  0  0  0
   -4.6670    4.4636    0.0458 O   0  0  0  0  0  0
   -5.5105    4.3844   -1.1049 C   0  0  0  0  0  0
   -2.9572    4.5195    2.1908 F   0  0  0  0  0  0
    1.5411   -1.3336    0.6958 H   0  0  0  0  0  0
    1.6987   -0.8402   -1.0178 H   0  0  0  0  0  0
    2.4560    0.6909    1.4898 H   0  0  0  0  0  0
    3.2316    0.7103   -0.1290 H   0  0  0  0  0  0
    1.6571    2.2284   -1.0009 H   0  0  0  0  0  0
    1.4865    2.6984    0.7179 H   0  0  0  0  0  0
   -0.8255   -1.6841   -1.9438 H   0  0  0  0  0  0
   -2.8302   -3.1083   -1.9203 H   0  0  0  0  0  0
   -3.8390   -1.6614    1.9648 H   0  0  0  0  0  0
   -1.8345   -0.2368    1.9684 H   0  0  0  0  0  0
   -3.9482   -4.8724    1.7664 H   0  0  0  0  0  0
   -5.1572   -5.7561    0.8042 H   0  0  0  0  0  0
   -3.5275   -5.4759    0.1456 H   0  0  0  0  0  0
   -0.8580    2.9914    1.9681 H   0  0  0  0  0  0
   -3.9277    2.8813   -1.9013 H   0  0  0  0  0  0
   -1.8839    1.5157   -1.9295 H   0  0  0  0  0  0
   -5.8493    3.3568   -1.2370 H   0  0  0  0  0  0
   -6.3731    5.0367   -0.9686 H   0  0  0  0  0  0
   -4.9526    4.6993   -1.9867 H   0  0  0  0  0  0
  1  2  2  0  0  0
  1  5  1  0  0  0
  1 16  1  0  0  0
  2  3  1  0  0  0
  2  6  1  0  0  0
  3  4  1  0  0  0
  3 25  1  0  0  0
  3 26  1  0  0  0
  4  5  1  0  0  0
  4 27  1  0  0  0
  4 28  1  0  0  0
  5 29  1  0  0  0
  5 30  1  0  0  0
  6  7  1  0  0  0
  6 11  2  0  0  0
  7  8  2  0  0  0
  7 31  1  0  0  0
  8  9  1  0  0  0
  8 32  1  0  0  0
  9 10  2  0  0  0
  9 12  1  0  0  0
 10 11  1  0  0  0
 10 33  1  0  0  0
 11 34  1  0  0  0
 12 13  2  0  0  0
 12 14  2  0  0  0
 12 15  1  0  0  0
 15 35  1  0  0  0
 15 36  1  0  0  0
 15 37  1  0  0  0
 16 17  1  0  0  0
 16 21  2  0  0  0
 17 18  2  0  0  0
 17 38  1  0  0  0
 18 19  1  0  0  0
 18 24  1  0  0  0
 19 20  2  0  0  0
 19 22  1  0  0  0
 20 21  1  0  0  0
 20 39  1  0  0  0
 21 40  1  0  0  0
 22 23  1  0  0  0
 23 41  1  0  0  0
 23 42  1  0  0  0
 23 43  1  0  0  0
M  END
>  <Activity>
6.92082

>  <set>
1

>  <Min_dist>
999.9

>  <Avg_dist>
999.9

$$$$
6-7L
 Wcorina  11170919303D 1   1.00000     0.00000              
CORINA evaluation license 3.46 0067  05.08.2008
 42 45  0  0  0  0  0  0  0  0999 V2000
   -0.0161    1.3354    0.0094 C   0  0  0  0  0  0
    0.0021   -0.0041    0.0020 C   0  0  0  0  0  0
    1.4242   -0.5149   -0.0143 C   0  0  0  0  0  0
    2.2861    0.6945    0.4132 C   0  0  0  0  0  0
    1.3917    1.8847   -0.0011 C   0  0  0  0  0  0
   -1.1976   -0.8601    0.0089 C   0  0  0  0  0  0
   -1.4830   -1.6777   -1.0879 C   0  0  0  0  0  0
   -2.6075   -2.4761   -1.0743 C   0  0  0  0  0  0
   -3.4522   -2.4689    0.0217 C   0  0  0  0  0  0
   -3.1762   -1.6615    1.1112 C   0  0  0  0  0  0
   -2.0521   -0.8625    1.1146 C   0  0  0  0  0  0
   -4.8864   -3.4923    0.0299 S   0  0  0  0  0  0
   -5.7856   -2.8285    0.9074 O   0  0  0  0  0  0
   -5.1998   -3.6675   -1.3450 O   0  0  0  0  0  0
   -4.3232   -5.0551    0.7586 C   0  0  0  0  0  0
   -1.2382    2.1583    0.0199 C   0  0  0  0  0  0
   -1.5288    2.9678    1.1219 C   0  0  0  0  0  0
   -2.6761    3.7378    1.1273 C   0  0  0  0  0  0
   -3.5423    3.7063    0.0341 C   0  0  0  0  0  0
   -3.2538    2.9023   -1.0589 C   0  0  0  0  0  0
   -2.1073    2.1362   -1.0740 C   0  0  0  0  0  0
   -4.5891    4.5460    0.2845 O   0  0  0  0  0  0
   -4.1497    5.3997    1.3572 C   0  0  0  0  0  0
   -3.1823    4.5973    2.0596 O   0  0  0  0  0  0
    1.5411   -1.3336    0.6958 H   0  0  0  0  0  0
    1.6987   -0.8402   -1.0178 H   0  0  0  0  0  0
    2.4560    0.6909    1.4898 H   0  0  0  0  0  0
    3.2316    0.7103   -0.1290 H   0  0  0  0  0  0
    1.6571    2.2284   -1.0009 H   0  0  0  0  0  0
    1.4865    2.6984    0.7179 H   0  0  0  0  0  0
   -0.8248   -1.6841   -1.9441 H   0  0  0  0  0  0
   -2.8295   -3.1082   -1.9214 H   0  0  0  0  0  0
   -3.8402   -1.6608    1.9630 H   0  0  0  0  0  0
   -1.8352   -0.2367    1.9677 H   0  0  0  0  0  0
   -3.9481   -4.8722    1.7655 H   0  0  0  0  0  0
   -5.1565   -5.7564    0.8031 H   0  0  0  0  0  0
   -3.5266   -5.4759    0.1450 H   0  0  0  0  0  0
   -0.8578    2.9911    1.9678 H   0  0  0  0  0  0
   -3.9268    2.8803   -1.9033 H   0  0  0  0  0  0
   -1.8835    1.5156   -1.9292 H   0  0  0  0  0  0
   -3.6838    6.3024    0.9619 H   0  0  0  0  0  0
   -4.9841    5.6532    2.0111 H   0  0  0  0  0  0
  1  2  2  0  0  0
  1  5  1  0  0  0
  1 16  1  0  0  0
  2  3  1  0  0  0
  2  6  1  0  0  0
  3  4  1  0  0  0
  3 25  1  0  0  0
  3 26  1  0  0  0
  4  5  1  0  0  0
  4 27  1  0  0  0
  4 28  1  0  0  0
  5 29  1  0  0  0
  5 30  1  0  0  0
  6  7  1  0  0  0
  6 11  2  0  0  0
  7  8  2  0  0  0
  7 31  1  0  0  0
  8  9  1  0  0  0
  8 32  1  0  0  0
  9 10  2  0  0  0
  9 12  1  0  0  0
 10 11  1  0  0  0
 10 33  1  0  0  0
 11 34  1  0  0  0
 12 13  2  0  0  0
 12 14  2  0  0  0
 12 15  1  0  0  0
 15 35  1  0  0  0
 15 36  1  0  0  0
 15 37  1  0  0  0
 16 17  1  0  0  0
 16 21  2  0  0  0
 17 18  2  0  0  0
 17 38  1  0  0  0
 18 19  1  0  0  0
 18 24  1  0  0  0
 19 20  2  0  0  0
 19 22  1  0  0  0
 20 21  1  0  0  0
 20 39  1  0  0  0
 21 40  1  0  0  0
 22 23  1  0  0  0
 23 24  1  0  0  0
 23 41  1  0  0  0
 23 42  1  0  0  0
M  END
>  <Activity>
7.67778

>  <set>
1

>  <Min_dist>
999.9

>  <Avg_dist>
999.9

$$$$
6-7P
 Wcorina  11170919303D 1   1.00000     0.00000              
CORINA evaluation license 3.46 0067  05.08.2008
 42 44  0  0  0  0  0  0  0  0999 V2000
   -0.0161    1.3350    0.0094 C   0  0  0  0  0  0
    0.0021   -0.0041    0.0020 C   0  0  0  0  0  0
    1.4242   -0.5151   -0.0143 C   0  0  0  0  0  0
    2.2862    0.6943    0.4131 C   0  0  0  0  0  0
    1.3916    1.8845   -0.0011 C   0  0  0  0  0  0
   -1.1977   -0.8601    0.0096 C   0  0  0  0  0  0
   -1.4838   -1.6777   -1.0869 C   0  0  0  0  0  0
   -2.6084   -2.4760   -1.0727 C   0  0  0  0  0  0
   -3.4526   -2.4684    0.0237 C   0  0  0  0  0  0
   -3.1757   -1.6614    1.1132 C   0  0  0  0  0  0
   -2.0515   -0.8624    1.1158 C   0  0  0  0  0  0
   -4.8876   -3.4909    0.0323 S   0  0  0  0  0  0
   -5.7860   -2.8266    0.9103 O   0  0  0  0  0  0
   -5.2016   -3.6657   -1.3425 O   0  0  0  0  0  0
   -4.3251   -5.0542    0.7605 C   0  0  0  0  0  0
   -1.2387    2.1581    0.0198 C   0  0  0  0  0  0
   -1.5303    2.9676    1.1207 C   0  0  0  0  0  0
   -2.6778    3.7365    1.1229 C   0  0  0  0  0  0
   -3.5378    3.7054    0.0362 C   0  0  0  0  0  0
   -3.2539    2.9053   -1.0558 C   0  0  0  0  0  0
   -2.1084    2.1368   -1.0735 C   0  0  0  0  0  0
   -4.7881    4.5466    0.0448 C   0  0  0  0  0  0
   -5.4905    4.3502   -1.1491 F   0  0  0  0  0  0
   -5.5934    4.1741    1.1264 F   0  0  0  0  0  0
   -4.4411    5.8965    0.1650 F   0  0  0  0  0  0
   -2.9626    4.5199    2.1861 F   0  0  0  0  0  0
    1.5410   -1.3337    0.6958 H   0  0  0  0  0  0
    1.6986   -0.8405   -1.0178 H   0  0  0  0  0  0
    2.4561    0.6907    1.4897 H   0  0  0  0  0  0
    3.2316    0.7101   -0.1292 H   0  0  0  0  0  0
    1.6569    2.2282   -1.0009 H   0  0  0  0  0  0
    1.4863    2.6981    0.7180 H   0  0  0  0  0  0
   -0.8262   -1.6841   -1.9435 H   0  0  0  0  0  0
   -2.8308   -3.1084   -1.9194 H   0  0  0  0  0  0
   -3.8393   -1.6604    1.9653 H   0  0  0  0  0  0
   -1.8341   -0.2367    1.9688 H   0  0  0  0  0  0
   -3.9495   -4.8716    1.7674 H   0  0  0  0  0  0
   -5.1588   -5.7549    0.8053 H   0  0  0  0  0  0
   -3.5290   -5.4754    0.1466 H   0  0  0  0  0  0
   -0.8606    2.9918    1.9676 H   0  0  0  0  0  0
   -3.9287    2.8854   -1.8988 H   0  0  0  0  0  0
   -1.8863    1.5166   -1.9294 H   0  0  0  0  0  0
  1  2  2  0  0  0
  1  5  1  0  0  0
  1 16  1  0  0  0
  2  3  1  0  0  0
  2  6  1  0  0  0
  3  4  1  0  0  0
  3 27  1  0  0  0
  3 28  1  0  0  0
  4  5  1  0  0  0
  4 29  1  0  0  0
  4 30  1  0  0  0
  5 31  1  0  0  0
  5 32  1  0  0  0
  6  7  1  0  0  0
  6 11  2  0  0  0
  7  8  2  0  0  0
  7 33  1  0  0  0
  8  9  1  0  0  0
  8 34  1  0  0  0
  9 10  2  0  0  0
  9 12  1  0  0  0
 10 11  1  0  0  0
 10 35  1  0  0  0
 11 36  1  0  0  0
 12 13  2  0  0  0
 12 14  2  0  0  0
 12 15  1  0  0  0
 15 37  1  0  0  0
 15 38  1  0  0  0
 15 39  1  0  0  0
 16 17  1  0  0  0
 16 21  2  0  0  0
 17 18  2  0  0  0
 17 40  1  0  0  0
 18 19  1  0  0  0
 18 26  1  0  0  0
 19 20  2  0  0  0
 19 22  1  0  0  0
 20 21  1  0  0  0
 20 41  1  0  0  0
 21 42  1  0  0  0
 22 23  1  0  0  0
 22 24  1  0  0  0
 22 25  1  0  0  0
M  END
>  <Activity>
6.11919

>  <set>
1

>  <Min_dist>
999.9

>  <Avg_dist>
999.9

$$$$
6-8A
 Wcorina  11170919303D 1   1.00000     0.00000              
CORINA evaluation license 3.46 0067  05.08.2008
 38 40  0  0  0  0  0  0  0  0999 V2000
   -0.0161    1.3351    0.0094 C   0  0  0  0  0  0
    0.0021   -0.0041    0.0020 C   0  0  0  0  0  0
    1.4242   -0.5150   -0.0143 C   0  0  0  0  0  0
    2.2861    0.6944    0.4131 C   0  0  0  0  0  0
    1.3916    1.8846   -0.0011 C   0  0  0  0  0  0
   -1.1977   -0.8601    0.0096 C   0  0  0  0  0  0
   -1.4838   -1.6777   -1.0869 C   0  0  0  0  0  0
   -2.6083   -2.4761   -1.0727 C   0  0  0  0  0  0
   -3.4525   -2.4685    0.0237 C   0  0  0  0  0  0
   -3.1759   -1.6611    1.1130 C   0  0  0  0  0  0
   -2.0515   -0.8624    1.1158 C   0  0  0  0  0  0
   -4.8872   -3.4914    0.0326 S   0  0  0  0  0  0
   -5.7979   -2.8974    0.9473 O   0  0  0  0  0  0
   -5.2072   -3.7455   -1.3284 O   0  0  0  0  0  0
   -4.4475   -4.9468    0.6890 N   0  0  0  0  0  0
   -1.2385    2.1581    0.0198 C   0  0  0  0  0  0
   -1.5299    2.9677    1.1211 C   0  0  0  0  0  0
   -2.6751    3.7354    1.1249 C   0  0  0  0  0  0
   -3.5369    3.7049    0.0397 C   0  0  0  0  0  0
   -3.2534    2.9040   -1.0555 C   0  0  0  0  0  0
   -2.1082    2.1366   -1.0739 C   0  0  0  0  0  0
   -4.6580    4.4587    0.0496 F   0  0  0  0  0  0
    1.5410   -1.3337    0.6958 H   0  0  0  0  0  0
    1.6986   -0.8404   -1.0178 H   0  0  0  0  0  0
    2.4561    0.6908    1.4898 H   0  0  0  0  0  0
    3.2316    0.7102   -0.1291 H   0  0  0  0  0  0
    1.6570    2.2283   -1.0009 H   0  0  0  0  0  0
    1.4864    2.6982    0.7180 H   0  0  0  0  0  0
   -0.8261   -1.6841   -1.9436 H   0  0  0  0  0  0
   -2.8307   -3.1085   -1.9194 H   0  0  0  0  0  0
   -3.8397   -1.6598    1.9649 H   0  0  0  0  0  0
   -1.8340   -0.2367    1.9688 H   0  0  0  0  0  0
   -5.0979   -5.4745    1.1782 H   0  0  0  0  0  0
   -3.5394   -5.2715    0.5844 H   0  0  0  0  0  0
   -0.8595    2.9917    1.9675 H   0  0  0  0  0  0
   -2.9014    4.3614    1.9753 H   0  0  0  0  0  0
   -3.9290    2.8843   -1.8980 H   0  0  0  0  0  0
   -1.8861    1.5163   -1.9297 H   0  0  0  0  0  0
  1  2  2  0  0  0
  1  5  1  0  0  0
  1 16  1  0  0  0
  2  3  1  0  0  0
  2  6  1  0  0  0
  3  4  1  0  0  0
  3 23  1  0  0  0
  3 24  1  0  0  0
  4  5  1  0  0  0
  4 25  1  0  0  0
  4 26  1  0  0  0
  5 27  1  0  0  0
  5 28  1  0  0  0
  6  7  1  0  0  0
  6 11  2  0  0  0
  7  8  2  0  0  0
  7 29  1  0  0  0
  8  9  1  0  0  0
  8 30  1  0  0  0
  9 10  2  0  0  0
  9 12  1  0  0  0
 10 11  1  0  0  0
 10 31  1  0  0  0
 11 32  1  0  0  0
 12 13  2  0  0  0
 12 14  2  0  0  0
 12 15  1  0  0  0
 15 33  1  0  0  0
 15 34  1  0  0  0
 16 17  1  0  0  0
 16 21  2  0  0  0
 17 18  2  0  0  0
 17 35  1  0  0  0
 18 19  1  0  0  0
 18 36  1  0  0  0
 19 20  2  0  0  0
 19 22  1  0  0  0
 20 21  1  0  0  0
 20 37  1  0  0  0
 21 38  1  0  0  0
M  END
>  <Activity>
8.1549

>  <set>
1

>  <Min_dist>
999.9

>  <Avg_dist>
999.9

$$$$
6-8B
 Wcorina  11170919303D 1   1.00000     0.00000              
CORINA evaluation license 3.46 0067  05.08.2008
 38 40  0  0  0  0  0  0  0  0999 V2000
   -0.0161    1.3351    0.0094 C   0  0  0  0  0  0
    0.0021   -0.0041    0.0020 C   0  0  0  0  0  0
    1.4242   -0.5150   -0.0143 C   0  0  0  0  0  0
    2.2861    0.6944    0.4131 C   0  0  0  0  0  0
    1.3916    1.8846   -0.0011 C   0  0  0  0  0  0
   -1.1977   -0.8601    0.0093 C   0  0  0  0  0  0
   -1.4835   -1.6777   -1.0873 C   0  0  0  0  0  0
   -2.6080   -2.4761   -1.0734 C   0  0  0  0  0  0
   -3.4523   -2.4688    0.0230 C   0  0  0  0  0  0
   -3.1760   -1.6615    1.1124 C   0  0  0  0  0  0
   -2.0518   -0.8624    1.1153 C   0  0  0  0  0  0
   -4.8866   -3.4922    0.0317 S   0  0  0  0  0  0
   -5.7976   -2.8985    0.9465 O   0  0  0  0  0  0
   -5.2066   -3.7462   -1.3293 O   0  0  0  0  0  0
   -4.4465   -4.9474    0.6881 N   0  0  0  0  0  0
   -1.2386    2.1581    0.0199 C   0  0  0  0  0  0
   -1.5297    2.9677    1.1213 C   0  0  0  0  0  0
   -2.6762    3.7366    1.1246 C   0  0  0  0  0  0
   -3.5381    3.7059    0.0365 C   0  0  0  0  0  0
   -3.2532    2.9049   -1.0571 C   0  0  0  0  0  0
   -2.1079    2.1365   -1.0737 C   0  0  0  0  0  0
   -4.6591    4.4598    0.0446 F   0  0  0  0  0  0
   -2.9602    4.5197    2.1882 F   0  0  0  0  0  0
    1.5410   -1.3337    0.6958 H   0  0  0  0  0  0
    1.6986   -0.8404   -1.0178 H   0  0  0  0  0  0
    2.4561    0.6908    1.4898 H   0  0  0  0  0  0
    3.2316    0.7102   -0.1291 H   0  0  0  0  0  0
    1.6570    2.2283   -1.0009 H   0  0  0  0  0  0
    1.4864    2.6982    0.7180 H   0  0  0  0  0  0
   -0.8256   -1.6841   -1.9438 H   0  0  0  0  0  0
   -2.8304   -3.1082   -1.9203 H   0  0  0  0  0  0
   -3.8396   -1.6607    1.9644 H   0  0  0  0  0  0
   -1.8348   -0.2364    1.9682 H   0  0  0  0  0  0
   -3.5325   -5.0916    0.9792 H   0  0  0  0  0  0
   -5.1027   -5.6557    0.7815 H   0  0  0  0  0  0
   -0.8596    2.9914    1.9679 H   0  0  0  0  0  0
   -3.9276    2.8849   -1.9005 H   0  0  0  0  0  0
   -1.8855    1.5158   -1.9291 H   0  0  0  0  0  0
  1  2  2  0  0  0
  1  5  1  0  0  0
  1 16  1  0  0  0
  2  3  1  0  0  0
  2  6  1  0  0  0
  3  4  1  0  0  0
  3 24  1  0  0  0
  3 25  1  0  0  0
  4  5  1  0  0  0
  4 26  1  0  0  0
  4 27  1  0  0  0
  5 28  1  0  0  0
  5 29  1  0  0  0
  6  7  1  0  0  0
  6 11  2  0  0  0
  7  8  2  0  0  0
  7 30  1  0  0  0
  8  9  1  0  0  0
  8 31  1  0  0  0
  9 10  2  0  0  0
  9 12  1  0  0  0
 10 11  1  0  0  0
 10 32  1  0  0  0
 11 33  1  0  0  0
 12 13  2  0  0  0
 12 14  2  0  0  0
 12 15  1  0  0  0
 15 34  1  0  0  0
 15 35  1  0  0  0
 16 17  1  0  0  0
 16 21  2  0  0  0
 17 18  2  0  0  0
 17 36  1  0  0  0
 18 19  1  0  0  0
 18 23  1  0  0  0
 19 20  2  0  0  0
 19 22  1  0  0  0
 20 21  1  0  0  0
 20 37  1  0  0  0
 21 38  1  0  0  0
M  END
>  <Activity>
7.74473

>  <set>
1

>  <Min_dist>
999.9

>  <Avg_dist>
999.9

$$$$
6-8I
 Wcorina  11170919303D 1   1.00000     0.00000              
CORINA evaluation license 3.46 0067  05.08.2008
 42 44  0  0  0  0  0  0  0  0999 V2000
   -0.0161    1.3354    0.0094 C   0  0  0  0  0  0
    0.0021   -0.0041    0.0020 C   0  0  0  0  0  0
    1.4242   -0.5149   -0.0143 C   0  0  0  0  0  0
    2.2861    0.6945    0.4132 C   0  0  0  0  0  0
    1.3917    1.8847   -0.0011 C   0  0  0  0  0  0
   -1.1976   -0.8601    0.0093 C   0  0  0  0  0  0
   -1.4834   -1.6777   -1.0873 C   0  0  0  0  0  0
   -2.6079   -2.4761   -1.0734 C   0  0  0  0  0  0
   -3.4522   -2.4689    0.0230 C   0  0  0  0  0  0
   -3.1756   -1.6619    1.1126 C   0  0  0  0  0  0
   -2.0517   -0.8625    1.1153 C   0  0  0  0  0  0
   -4.8867   -3.4919    0.0315 S   0  0  0  0  0  0
   -5.7976   -2.8982    0.9464 O   0  0  0  0  0  0
   -5.2068   -3.7455   -1.3296 O   0  0  0  0  0  0
   -4.4470   -4.9474    0.6875 N   0  0  0  0  0  0
   -1.2382    2.1583    0.0199 C   0  0  0  0  0  0
   -1.5289    2.9679    1.1220 C   0  0  0  0  0  0
   -2.6744    3.7364    1.1269 C   0  0  0  0  0  0
   -3.5390    3.7055    0.0374 C   0  0  0  0  0  0
   -3.2534    2.9024   -1.0579 C   0  0  0  0  0  0
   -2.1073    2.1361   -1.0742 C   0  0  0  0  0  0
   -4.6670    4.4636    0.0458 O   0  0  0  0  0  0
   -5.5105    4.3844   -1.1049 C   0  0  0  0  0  0
   -2.9572    4.5195    2.1908 F   0  0  0  0  0  0
    1.5411   -1.3336    0.6958 H   0  0  0  0  0  0
    1.6987   -0.8402   -1.0178 H   0  0  0  0  0  0
    2.4560    0.6909    1.4898 H   0  0  0  0  0  0
    3.2316    0.7103   -0.1290 H   0  0  0  0  0  0
    1.6571    2.2284   -1.0009 H   0  0  0  0  0  0
    1.4865    2.6984    0.7179 H   0  0  0  0  0  0
   -0.8255   -1.6841   -1.9438 H   0  0  0  0  0  0
   -2.8302   -3.1083   -1.9203 H   0  0  0  0  0  0
   -3.8390   -1.6614    1.9648 H   0  0  0  0  0  0
   -1.8345   -0.2368    1.9684 H   0  0  0  0  0  0
   -5.0975   -5.4754    1.1765 H   0  0  0  0  0  0
   -3.5390   -5.2721    0.5828 H   0  0  0  0  0  0
   -0.8580    2.9914    1.9681 H   0  0  0  0  0  0
   -3.9277    2.8813   -1.9013 H   0  0  0  0  0  0
   -1.8839    1.5157   -1.9295 H   0  0  0  0  0  0
   -4.9526    4.6993   -1.9867 H   0  0  0  0  0  0
   -5.8493    3.3568   -1.2370 H   0  0  0  0  0  0
   -6.3731    5.0367   -0.9686 H   0  0  0  0  0  0
  1  2  2  0  0  0
  1  5  1  0  0  0
  1 16  1  0  0  0
  2  3  1  0  0  0
  2  6  1  0  0  0
  3  4  1  0  0  0
  3 25  1  0  0  0
  3 26  1  0  0  0
  4  5  1  0  0  0
  4 27  1  0  0  0
  4 28  1  0  0  0
  5 29  1  0  0  0
  5 30  1  0  0  0
  6  7  1  0  0  0
  6 11  2  0  0  0
  7  8  2  0  0  0
  7 31  1  0  0  0
  8  9  1  0  0  0
  8 32  1  0  0  0
  9 10  2  0  0  0
  9 12  1  0  0  0
 10 11  1  0  0  0
 10 33  1  0  0  0
 11 34  1  0  0  0
 12 13  2  0  0  0
 12 14  2  0  0  0
 12 15  1  0  0  0
 15 35  1  0  0  0
 15 36  1  0  0  0
 16 17  1  0  0  0
 16 21  2  0  0  0
 17 18  2  0  0  0
 17 37  1  0  0  0
 18 19  1  0  0  0
 18 24  1  0  0  0
 19 20  2  0  0  0
 19 22  1  0  0  0
 20 21  1  0  0  0
 20 38  1  0  0  0
 21 39  1  0  0  0
 22 23  1  0  0  0
 23 40  1  0  0  0
 23 41  1  0  0  0
 23 42  1  0  0  0
M  END
>  <Activity>
7.79588

>  <set>
1

>  <Min_dist>
999.9

>  <Avg_dist>
999.9

$$$$
6-8M
 Wcorina  11170919303D 1   1.00000     0.00000              
CORINA evaluation license 3.46 0067  05.08.2008
 46 48  0  0  0  0  0  0  0  0999 V2000
   -0.0161    1.3356    0.0094 C   0  0  0  0  0  0
    0.0021   -0.0041    0.0020 C   0  0  0  0  0  0
    1.4243   -0.5148   -0.0143 C   0  0  0  0  0  0
    2.2861    0.6946    0.4132 C   0  0  0  0  0  0
    1.3917    1.8849   -0.0011 C   0  0  0  0  0  0
   -1.1975   -0.8601    0.0093 C   0  0  0  0  0  0
   -1.4833   -1.6778   -1.0874 C   0  0  0  0  0  0
   -2.6077   -2.4762   -1.0734 C   0  0  0  0  0  0
   -3.4523   -2.4686    0.0228 C   0  0  0  0  0  0
   -3.1760   -1.6613    1.1122 C   0  0  0  0  0  0
   -2.0517   -0.8625    1.1153 C   0  0  0  0  0  0
   -4.8868   -3.4917    0.0313 S   0  0  0  0  0  0
   -5.7979   -2.8977    0.9458 O   0  0  0  0  0  0
   -5.2065   -3.7457   -1.3298 O   0  0  0  0  0  0
   -4.4472   -4.9470    0.6879 N   0  0  0  0  0  0
   -1.2380    2.1584    0.0199 C   0  0  0  0  0  0
   -1.5283    2.9681    1.1224 C   0  0  0  0  0  0
   -2.6724    3.7362    1.1283 C   0  0  0  0  0  0
   -3.5381    3.7064    0.0384 C   0  0  0  0  0  0
   -3.2521    2.9024   -1.0592 C   0  0  0  0  0  0
   -2.1071    2.1360   -1.0747 C   0  0  0  0  0  0
   -4.6961    4.4852    0.0478 N   0  0  0  0  0  0
   -4.6990    5.4377   -1.0705 C   0  0  0  0  0  0
   -5.8982    3.6413    0.0236 C   0  0  0  0  0  0
   -3.0348    4.7416    2.4963 Cl  0  0  0  0  0  0
    1.5412   -1.3335    0.6957 H   0  0  0  0  0  0
    1.6987   -0.8401   -1.0178 H   0  0  0  0  0  0
    2.4559    0.6910    1.4899 H   0  0  0  0  0  0
    3.2316    0.7104   -0.1289 H   0  0  0  0  0  0
    1.6571    2.2285   -1.0009 H   0  0  0  0  0  0
    1.4865    2.6986    0.7179 H   0  0  0  0  0  0
   -0.8254   -1.6841   -1.9439 H   0  0  0  0  0  0
   -2.8299   -3.1086   -1.9202 H   0  0  0  0  0  0
   -3.8400   -1.6600    1.9640 H   0  0  0  0  0  0
   -1.8345   -0.2368    1.9684 H   0  0  0  0  0  0
   -5.0977   -5.4748    1.1769 H   0  0  0  0  0  0
   -3.5391   -5.2716    0.5835 H   0  0  0  0  0  0
   -0.8571    2.9911    1.9682 H   0  0  0  0  0  0
   -3.9262    2.8817   -1.9026 H   0  0  0  0  0  0
   -1.8835    1.5155   -1.9299 H   0  0  0  0  0  0
   -4.6525    4.8919   -2.0128 H   0  0  0  0  0  0
   -5.6123    6.0318   -1.0394 H   0  0  0  0  0  0
   -3.8342    6.0963   -0.9891 H   0  0  0  0  0  0
   -5.9053    2.9939    0.9005 H   0  0  0  0  0  0
   -6.7861    4.2735    0.0316 H   0  0  0  0  0  0
   -5.8952    3.0304   -0.8791 H   0  0  0  0  0  0
  1  2  2  0  0  0
  1  5  1  0  0  0
  1 16  1  0  0  0
  2  3  1  0  0  0
  2  6  1  0  0  0
  3  4  1  0  0  0
  3 26  1  0  0  0
  3 27  1  0  0  0
  4  5  1  0  0  0
  4 28  1  0  0  0
  4 29  1  0  0  0
  5 30  1  0  0  0
  5 31  1  0  0  0
  6  7  1  0  0  0
  6 11  2  0  0  0
  7  8  2  0  0  0
  7 32  1  0  0  0
  8  9  1  0  0  0
  8 33  1  0  0  0
  9 10  2  0  0  0
  9 12  1  0  0  0
 10 11  1  0  0  0
 10 34  1  0  0  0
 11 35  1  0  0  0
 12 13  2  0  0  0
 12 14  2  0  0  0
 12 15  1  0  0  0
 15 36  1  0  0  0
 15 37  1  0  0  0
 16 17  1  0  0  0
 16 21  2  0  0  0
 17 18  2  0  0  0
 17 38  1  0  0  0
 18 19  1  0  0  0
 18 25  1  0  0  0
 19 20  2  0  0  0
 19 22  1  0  0  0
 20 21  1  0  0  0
 20 39  1  0  0  0
 21 40  1  0  0  0
 22 23  1  0  0  0
 22 24  1  0  0  0
 23 41  1  0  0  0
 23 42  1  0  0  0
 23 43  1  0  0  0
 24 44  1  0  0  0
 24 45  1  0  0  0
 24 46  1  0  0  0
M  END
>  <Activity>
8.69897

>  <set>
1

>  <Min_dist>
999.9

>  <Avg_dist>
999.9

$$$$
6-8O
 Wcorina  11170919303D 1   1.00000     0.00000              
CORINA evaluation license 3.46 0067  05.08.2008
 41 43  0  0  0  0  0  0  0  0999 V2000
   -0.0161    1.3350    0.0094 C   0  0  0  0  0  0
    0.0021   -0.0041    0.0020 C   0  0  0  0  0  0
    1.4242   -0.5151   -0.0143 C   0  0  0  0  0  0
    2.2862    0.6943    0.4131 C   0  0  0  0  0  0
    1.3916    1.8845   -0.0011 C   0  0  0  0  0  0
   -1.1977   -0.8601    0.0093 C   0  0  0  0  0  0
   -1.4835   -1.6777   -1.0873 C   0  0  0  0  0  0
   -2.6078   -2.4764   -1.0731 C   0  0  0  0  0  0
   -3.4521   -2.4692    0.0233 C   0  0  0  0  0  0
   -3.1757   -1.6619    1.1126 C   0  0  0  0  0  0
   -2.0518   -0.8625    1.1153 C   0  0  0  0  0  0
   -4.8864   -3.4926    0.0320 S   0  0  0  0  0  0
   -5.7973   -2.8989    0.9468 O   0  0  0  0  0  0
   -5.2064   -3.7466   -1.3290 O   0  0  0  0  0  0
   -4.4462   -4.9479    0.6884 N   0  0  0  0  0  0
   -1.2387    2.1581    0.0199 C   0  0  0  0  0  0
   -1.5305    2.9677    1.1207 C   0  0  0  0  0  0
   -2.6762    3.7356    1.1232 C   0  0  0  0  0  0
   -3.5357    3.7056    0.0391 C   0  0  0  0  0  0
   -3.2535    2.9058   -1.0543 C   0  0  0  0  0  0
   -2.1086    2.1370   -1.0735 C   0  0  0  0  0  0
   -4.7855    4.5475    0.0496 C   0  0  0  0  0  0
   -4.5070    5.8026   -0.5022 F   0  0  0  0  0  0
   -5.7795    3.9162   -0.7058 F   0  0  0  0  0  0
   -5.2304    4.7055    1.3666 F   0  0  0  0  0  0
    1.5410   -1.3337    0.6958 H   0  0  0  0  0  0
    1.6986   -0.8405   -1.0178 H   0  0  0  0  0  0
    2.4561    0.6907    1.4897 H   0  0  0  0  0  0
    3.2316    0.7101   -0.1292 H   0  0  0  0  0  0
    1.6570    2.2282   -1.0009 H   0  0  0  0  0  0
    1.4863    2.6981    0.7180 H   0  0  0  0  0  0
   -0.8259   -1.6838   -1.9439 H   0  0  0  0  0  0
   -2.8300   -3.1088   -1.9200 H   0  0  0  0  0  0
   -3.8395   -1.6609    1.9646 H   0  0  0  0  0  0
   -1.8349   -0.2362    1.9680 H   0  0  0  0  0  0
   -3.5322   -5.0920    0.9794 H   0  0  0  0  0  0
   -5.1024   -5.6561    0.7818 H   0  0  0  0  0  0
   -0.8608    2.9919    1.9676 H   0  0  0  0  0  0
   -2.9033    4.3616    1.9735 H   0  0  0  0  0  0
   -3.9291    2.8871   -1.8967 H   0  0  0  0  0  0
   -1.8872    1.5169   -1.9296 H   0  0  0  0  0  0
  1  2  2  0  0  0
  1  5  1  0  0  0
  1 16  1  0  0  0
  2  3  1  0  0  0
  2  6  1  0  0  0
  3  4  1  0  0  0
  3 26  1  0  0  0
  3 27  1  0  0  0
  4  5  1  0  0  0
  4 28  1  0  0  0
  4 29  1  0  0  0
  5 30  1  0  0  0
  5 31  1  0  0  0
  6  7  1  0  0  0
  6 11  2  0  0  0
  7  8  2  0  0  0
  7 32  1  0  0  0
  8  9  1  0  0  0
  8 33  1  0  0  0
  9 10  2  0  0  0
  9 12  1  0  0  0
 10 11  1  0  0  0
 10 34  1  0  0  0
 11 35  1  0  0  0
 12 13  2  0  0  0
 12 14  2  0  0  0
 12 15  1  0  0  0
 15 36  1  0  0  0
 15 37  1  0  0  0
 16 17  1  0  0  0
 16 21  2  0  0  0
 17 18  2  0  0  0
 17 38  1  0  0  0
 18 19  1  0  0  0
 18 39  1  0  0  0
 19 20  2  0  0  0
 19 22  1  0  0  0
 20 21  1  0  0  0
 20 40  1  0  0  0
 21 41  1  0  0  0
 22 23  1  0  0  0
 22 24  1  0  0  0
 22 25  1  0  0  0
M  END
>  <Activity>
6.82391

>  <set>
1

>  <Min_dist>
999.9

>  <Avg_dist>
999.9

$$$$
7-17A
 Wcorina  11170919303D 1   1.00000     0.00000              
CORINA evaluation license 3.46 0067  05.08.2008
 37 39  0  0  0  0  0  0  0  0999 V2000
   -0.0170    1.4000    0.0097 C   0  0  0  0  0  0
    0.0021   -0.0041    0.0020 C   0  0  0  0  0  0
    1.2212   -0.6757   -0.0132 C   0  0  0  0  0  0
    2.4027    0.0386   -0.0207 C   0  0  0  0  0  0
    2.3839    1.4227   -0.0126 C   0  0  0  0  0  0
    1.1835    2.1045    0.0021 C   0  0  0  0  0  0
   -1.2690   -0.7668    0.0105 C   0  0  0  0  0  0
   -1.4795   -1.7864   -0.9166 C   0  0  0  0  0  0
   -2.6646   -2.4934   -0.9035 C   0  0  0  0  0  0
   -3.6427   -2.1919    0.0271 C   0  0  0  0  0  0
   -3.4395   -1.1812    0.9495 C   0  0  0  0  0  0
   -2.2562   -0.4710    0.9494 C   0  0  0  0  0  0
   -5.1535   -3.0985    0.0372 S   0  0  0  0  0  0
   -6.1192   -2.2620    0.6592 O   0  0  0  0  0  0
   -5.3121   -3.6287   -1.2716 O   0  0  0  0  0  0
   -4.9401   -4.3955    1.0445 N   0  0  0  0  0  0
   -1.3082    2.1278    0.0198 C   0  0  0  0  0  0
   -1.5323    3.1415    0.9504 C   0  0  0  0  0  0
   -2.7354    3.8164    0.9557 C   0  0  0  0  0  0
   -3.7204    3.4882    0.0381 C   0  0  0  0  0  0
   -3.5024    2.4812   -0.8884 C   0  0  0  0  0  0
   -2.3003    1.8046   -0.9050 C   0  0  0  0  0  0
   -4.8971    4.1519    0.0470 F   0  0  0  0  0  0
    1.2429   -1.7554   -0.0189 H   0  0  0  0  0  0
    3.3469   -0.4855   -0.0325 H   0  0  0  0  0  0
    3.3136    1.9723   -0.0182 H   0  0  0  0  0  0
    1.1760    3.1845    0.0079 H   0  0  0  0  0  0
   -0.7167   -2.0224   -1.6438 H   0  0  0  0  0  0
   -2.8288   -3.2833   -1.6215 H   0  0  0  0  0  0
   -4.2066   -0.9503    1.6737 H   0  0  0  0  0  0
   -2.0970    0.3151    1.6726 H   0  0  0  0  0  0
   -5.6954   -4.7610    1.5312 H   0  0  0  0  0  0
   -4.0599   -4.7898    1.1478 H   0  0  0  0  0  0
   -0.7653    3.3977    1.6662 H   0  0  0  0  0  0
   -2.9100    4.6016    1.6764 H   0  0  0  0  0  0
   -4.2732    2.2285   -1.6015 H   0  0  0  0  0  0
   -2.1294    1.0231   -1.6305 H   0  0  0  0  0  0
  1  2  1  0  0  0
  1  6  2  0  0  0
  1 17  1  0  0  0
  2  3  2  0  0  0
  2  7  1  0  0  0
  3  4  1  0  0  0
  3 24  1  0  0  0
  4  5  2  0  0  0
  4 25  1  0  0  0
  5  6  1  0  0  0
  5 26  1  0  0  0
  6 27  1  0  0  0
  7  8  1  0  0  0
  7 12  2  0  0  0
  8  9  2  0  0  0
  8 28  1  0  0  0
  9 10  1  0  0  0
  9 29  1  0  0  0
 10 11  2  0  0  0
 10 13  1  0  0  0
 11 12  1  0  0  0
 11 30  1  0  0  0
 12 31  1  0  0  0
 13 14  2  0  0  0
 13 15  2  0  0  0
 13 16  1  0  0  0
 16 32  1  0  0  0
 16 33  1  0  0  0
 17 18  1  0  0  0
 17 22  2  0  0  0
 18 19  2  0  0  0
 18 34  1  0  0  0
 19 20  1  0  0  0
 19 35  1  0  0  0
 20 21  2  0  0  0
 20 23  1  0  0  0
 21 22  1  0  0  0
 21 36  1  0  0  0
 22 37  1  0  0  0
M  END
>  <Activity>
7.21467

>  <set>
1

>  <Min_dist>
999.9

>  <Avg_dist>
999.9

$$$$
7-17B
 Wcorina  11170919303D 1   1.00000     0.00000              
CORINA evaluation license 3.46 0067  05.08.2008
 37 39  0  0  0  0  0  0  0  0999 V2000
   -0.0170    1.4000    0.0097 C   0  0  0  0  0  0
    0.0021   -0.0041    0.0020 C   0  0  0  0  0  0
    1.2212   -0.6757   -0.0132 C   0  0  0  0  0  0
    2.4027    0.0386   -0.0207 C   0  0  0  0  0  0
    2.3839    1.4227   -0.0126 C   0  0  0  0  0  0
    1.1835    2.1045    0.0021 C   0  0  0  0  0  0
   -1.2690   -0.7668    0.0105 C   0  0  0  0  0  0
   -1.4795   -1.7864   -0.9166 C   0  0  0  0  0  0
   -2.6646   -2.4934   -0.9035 C   0  0  0  0  0  0
   -3.6427   -2.1919    0.0271 C   0  0  0  0  0  0
   -3.4396   -1.1809    0.9492 C   0  0  0  0  0  0
   -2.2562   -0.4710    0.9494 C   0  0  0  0  0  0
   -5.1533   -3.0989    0.0376 S   0  0  0  0  0  0
   -6.1192   -2.2625    0.6595 O   0  0  0  0  0  0
   -5.3118   -3.6295   -1.2710 O   0  0  0  0  0  0
   -4.9395   -4.3956    1.0452 N   0  0  0  0  0  0
   -1.3082    2.1278    0.0198 C   0  0  0  0  0  0
   -1.5322    3.1416    0.9506 C   0  0  0  0  0  0
   -2.7363    3.8164    0.9560 C   0  0  0  0  0  0
   -3.7220    3.4870    0.0376 C   0  0  0  0  0  0
   -3.5030    2.4805   -0.8884 C   0  0  0  0  0  0
   -2.3001    1.8046   -0.9048 C   0  0  0  0  0  0
   -4.8993    4.1496    0.0464 F   0  0  0  0  0  0
   -3.0175    5.0786    2.1143 Cl  0  0  0  0  0  0
    1.2429   -1.7554   -0.0189 H   0  0  0  0  0  0
    3.3469   -0.4855   -0.0325 H   0  0  0  0  0  0
    3.3136    1.9723   -0.0178 H   0  0  0  0  0  0
    1.1760    3.1845    0.0076 H   0  0  0  0  0  0
   -0.7167   -2.0224   -1.6438 H   0  0  0  0  0  0
   -2.8288   -3.2833   -1.6215 H   0  0  0  0  0  0
   -4.2071   -0.9495    1.6730 H   0  0  0  0  0  0
   -2.0970    0.3151    1.6726 H   0  0  0  0  0  0
   -5.6946   -4.7612    1.5321 H   0  0  0  0  0  0
   -4.0591   -4.7896    1.1485 H   0  0  0  0  0  0
   -0.7650    3.3981    1.6661 H   0  0  0  0  0  0
   -4.2734    2.2274   -1.6017 H   0  0  0  0  0  0
   -2.1289    1.0230   -1.6303 H   0  0  0  0  0  0
  1  2  1  0  0  0
  1  6  2  0  0  0
  1 17  1  0  0  0
  2  3  2  0  0  0
  2  7  1  0  0  0
  3  4  1  0  0  0
  3 25  1  0  0  0
  4  5  2  0  0  0
  4 26  1  0  0  0
  5  6  1  0  0  0
  5 27  1  0  0  0
  6 28  1  0  0  0
  7  8  1  0  0  0
  7 12  2  0  0  0
  8  9  2  0  0  0
  8 29  1  0  0  0
  9 10  1  0  0  0
  9 30  1  0  0  0
 10 11  2  0  0  0
 10 13  1  0  0  0
 11 12  1  0  0  0
 11 31  1  0  0  0
 12 32  1  0  0  0
 13 14  2  0  0  0
 13 15  2  0  0  0
 13 16  1  0  0  0
 16 33  1  0  0  0
 16 34  1  0  0  0
 17 18  1  0  0  0
 17 22  2  0  0  0
 18 19  2  0  0  0
 18 35  1  0  0  0
 19 20  1  0  0  0
 19 24  1  0  0  0
 20 21  2  0  0  0
 20 23  1  0  0  0
 21 22  1  0  0  0
 21 36  1  0  0  0
 22 37  1  0  0  0
M  END
>  <Activity>
7.76955

>  <set>
1

>  <Min_dist>
999.9

>  <Avg_dist>
999.9

$$$$
7-20C
 Wcorina  11170919303D 1   1.00000     0.00000              
CORINA evaluation license 3.46 0067  05.08.2008
 41 43  0  0  0  0  0  0  0  0999 V2000
   -0.0170    1.4000    0.0097 C   0  0  0  0  0  0
    0.0021   -0.0041    0.0020 C   0  0  0  0  0  0
    1.2204   -0.6772   -0.0132 C   0  0  0  0  0  0
    2.4040    0.0364   -0.0207 C   0  0  0  0  0  0
    2.3852    1.4248   -0.0126 C   0  0  0  0  0  0
    1.1826    2.1060    0.0021 C   0  0  0  0  0  0
    3.5478    2.1131   -0.0196 F   0  0  0  0  0  0
    3.5848   -0.6200   -0.0355 F   0  0  0  0  0  0
   -1.2694   -0.7660    0.0106 C   0  0  0  0  0  0
   -1.4805   -1.7855   -0.9166 C   0  0  0  0  0  0
   -2.6662   -2.4914   -0.9038 C   0  0  0  0  0  0
   -3.6444   -2.1890    0.0264 C   0  0  0  0  0  0
   -3.4407   -1.1781    0.9485 C   0  0  0  0  0  0
   -2.2565   -0.4696    0.9494 C   0  0  0  0  0  0
   -5.1558   -3.0946    0.0366 S   0  0  0  0  0  0
   -6.0977   -2.1979    0.6093 O   0  0  0  0  0  0
   -5.2993   -3.5519   -1.3012 O   0  0  0  0  0  0
   -4.8414   -4.4876    1.1552 C   0  0  0  0  0  0
   -1.3086    2.1270    0.0198 C   0  0  0  0  0  0
   -1.5334    3.1407    0.9505 C   0  0  0  0  0  0
   -2.7368    3.8148    0.9558 C   0  0  0  0  0  0
   -3.7217    3.4859    0.0380 C   0  0  0  0  0  0
   -3.5031    2.4792   -0.8883 C   0  0  0  0  0  0
   -2.3004    1.8033   -0.9049 C   0  0  0  0  0  0
   -4.8988    4.1489    0.0469 F   0  0  0  0  0  0
   -2.9811    4.9102    1.9614 C   0  0  0  0  0  0
    1.2407   -1.7570   -0.0189 H   0  0  0  0  0  0
    1.1737    3.1859    0.0076 H   0  0  0  0  0  0
   -0.7177   -2.0222   -1.6435 H   0  0  0  0  0  0
   -2.8310   -3.2812   -1.6218 H   0  0  0  0  0  0
   -4.2082   -0.9459    1.6720 H   0  0  0  0  0  0
   -2.0965    0.3160    1.6731 H   0  0  0  0  0  0
   -4.5875   -4.1085    2.1451 H   0  0  0  0  0  0
   -5.7346   -5.1087    1.2220 H   0  0  0  0  0  0
   -4.0130   -5.0826    0.7706 H   0  0  0  0  0  0
   -0.7665    3.3974    1.6664 H   0  0  0  0  0  0
   -4.2737    2.2261   -1.6014 H   0  0  0  0  0  0
   -2.1292    1.0216   -1.6302 H   0  0  0  0  0  0
   -2.6565    5.8641    1.5457 H   0  0  0  0  0  0
   -4.0448    4.9587    2.1947 H   0  0  0  0  0  0
   -2.4188    4.7002    2.8713 H   0  0  0  0  0  0
  1  2  1  0  0  0
  1  6  2  0  0  0
  1 19  1  0  0  0
  2  3  2  0  0  0
  2  9  1  0  0  0
  3  4  1  0  0  0
  3 27  1  0  0  0
  4  5  2  0  0  0
  4  8  1  0  0  0
  5  6  1  0  0  0
  5  7  1  0  0  0
  6 28  1  0  0  0
  9 10  1  0  0  0
  9 14  2  0  0  0
 10 11  2  0  0  0
 10 29  1  0  0  0
 11 12  1  0  0  0
 11 30  1  0  0  0
 12 13  2  0  0  0
 12 15  1  0  0  0
 13 14  1  0  0  0
 13 31  1  0  0  0
 14 32  1  0  0  0
 15 16  2  0  0  0
 15 17  2  0  0  0
 15 18  1  0  0  0
 18 33  1  0  0  0
 18 34  1  0  0  0
 18 35  1  0  0  0
 19 20  1  0  0  0
 19 24  2  0  0  0
 20 21  2  0  0  0
 20 36  1  0  0  0
 21 22  1  0  0  0
 21 26  1  0  0  0
 22 23  2  0  0  0
 22 25  1  0  0  0
 23 24  1  0  0  0
 23 37  1  0  0  0
 24 38  1  0  0  0
 26 39  1  0  0  0
 26 40  1  0  0  0
 26 41  1  0  0  0
M  END
>  <Activity>
8.30103

>  <set>
1

>  <Min_dist>
999.9

>  <Avg_dist>
999.9

$$$$
7-20H
 Wcorina  11170919303D 1   1.00000     0.00000              
CORINA evaluation license 3.46 0067  05.08.2008
 46 48  0  0  0  0  0  0  0  0999 V2000
   -0.0170    1.4001    0.0097 C   0  0  0  0  0  0
    0.0021   -0.0041    0.0020 C   0  0  0  0  0  0
    1.2204   -0.6772   -0.0132 C   0  0  0  0  0  0
    2.4041    0.0364   -0.0207 C   0  0  0  0  0  0
    2.3853    1.4249   -0.0131 C   0  0  0  0  0  0
    1.1827    2.1061    0.0021 C   0  0  0  0  0  0
    3.5479    2.1131   -0.0200 F   0  0  0  0  0  0
    3.5848   -0.6200   -0.0350 F   0  0  0  0  0  0
   -1.2694   -0.7660    0.0106 C   0  0  0  0  0  0
   -1.4805   -1.7855   -0.9166 C   0  0  0  0  0  0
   -2.6662   -2.4914   -0.9038 C   0  0  0  0  0  0
   -3.6445   -2.1887    0.0262 C   0  0  0  0  0  0
   -3.4409   -1.1778    0.9482 C   0  0  0  0  0  0
   -2.2565   -0.4696    0.9494 C   0  0  0  0  0  0
   -5.1561   -3.0939    0.0359 S   0  0  0  0  0  0
   -6.0980   -2.1970    0.6083 O   0  0  0  0  0  0
   -5.2994   -3.5513   -1.3019 O   0  0  0  0  0  0
   -4.8424   -4.4869    1.1547 C   0  0  0  0  0  0
   -1.3085    2.1270    0.0198 C   0  0  0  0  0  0
   -1.5322    3.1408    0.9512 C   0  0  0  0  0  0
   -2.7384    3.8169    0.9568 C   0  0  0  0  0  0
   -3.7270    3.4846    0.0333 C   0  0  0  0  0  0
   -3.5039    2.4765   -0.8918 C   0  0  0  0  0  0
   -2.2994    1.8025   -0.9053 C   0  0  0  0  0  0
   -4.9127    4.1499    0.0396 O   0  0  0  0  0  0
   -5.8816    3.7580   -0.9350 C   0  0  0  0  0  0
   -2.9597    4.8056    1.8640 O   0  0  0  0  0  0
   -1.9023    5.0929    2.7813 C   0  0  0  0  0  0
    1.2408   -1.7569   -0.0189 H   0  0  0  0  0  0
    1.1738    3.1860    0.0076 H   0  0  0  0  0  0
   -0.7176   -2.0222   -1.6436 H   0  0  0  0  0  0
   -2.8308   -3.2814   -1.6216 H   0  0  0  0  0  0
   -4.2084   -0.9456    1.6718 H   0  0  0  0  0  0
   -2.0966    0.3162    1.6729 H   0  0  0  0  0  0
   -4.5887   -4.1078    2.1447 H   0  0  0  0  0  0
   -5.7358   -5.1078    1.2213 H   0  0  0  0  0  0
   -4.0141   -5.0822    0.7703 H   0  0  0  0  0  0
   -0.7650    3.3970    1.6668 H   0  0  0  0  0  0
   -4.2726    2.2207   -1.6060 H   0  0  0  0  0  0
   -2.1264    1.0206   -1.6298 H   0  0  0  0  0  0
   -5.4705    3.9015   -1.9342 H   0  0  0  0  0  0
   -6.1346    2.7072   -0.7937 H   0  0  0  0  0  0
   -6.7788    4.3662   -0.8204 H   0  0  0  0  0  0
   -1.0138    5.3968    2.2279 H   0  0  0  0  0  0
   -2.2086    5.8992    3.4478 H   0  0  0  0  0  0
   -1.6781    4.2020    3.3679 H   0  0  0  0  0  0
  1  2  1  0  0  0
  1  6  2  0  0  0
  1 19  1  0  0  0
  2  3  2  0  0  0
  2  9  1  0  0  0
  3  4  1  0  0  0
  3 29  1  0  0  0
  4  5  2  0  0  0
  4  8  1  0  0  0
  5  6  1  0  0  0
  5  7  1  0  0  0
  6 30  1  0  0  0
  9 10  1  0  0  0
  9 14  2  0  0  0
 10 11  2  0  0  0
 10 31  1  0  0  0
 11 12  1  0  0  0
 11 32  1  0  0  0
 12 13  2  0  0  0
 12 15  1  0  0  0
 13 14  1  0  0  0
 13 33  1  0  0  0
 14 34  1  0  0  0
 15 16  2  0  0  0
 15 17  2  0  0  0
 15 18  1  0  0  0
 18 35  1  0  0  0
 18 36  1  0  0  0
 18 37  1  0  0  0
 19 20  1  0  0  0
 19 24  2  0  0  0
 20 21  2  0  0  0
 20 38  1  0  0  0
 21 22  1  0  0  0
 21 27  1  0  0  0
 22 23  2  0  0  0
 22 25  1  0  0  0
 23 24  1  0  0  0
 23 39  1  0  0  0
 24 40  1  0  0  0
 25 26  1  0  0  0
 26 41  1  0  0  0
 26 42  1  0  0  0
 26 43  1  0  0  0
 27 28  1  0  0  0
 28 44  1  0  0  0
 28 45  1  0  0  0
 28 46  1  0  0  0
M  END
>  <Activity>
6.46852

>  <set>
1

>  <Min_dist>
999.9

>  <Avg_dist>
999.9

$$$$
7-20I
 Wcorina  11170919303D 1   1.00000     0.00000              
CORINA evaluation license 3.46 0067  05.08.2008
 44 47  0  0  0  0  0  0  0  0999 V2000
   -0.0170    1.4001    0.0097 C   0  0  0  0  0  0
    0.0021   -0.0041    0.0020 C   0  0  0  0  0  0
    1.2204   -0.6772   -0.0132 C   0  0  0  0  0  0
    2.4041    0.0364   -0.0207 C   0  0  0  0  0  0
    2.3853    1.4249   -0.0131 C   0  0  0  0  0  0
    1.1827    2.1061    0.0021 C   0  0  0  0  0  0
    3.5479    2.1131   -0.0200 F   0  0  0  0  0  0
    3.5848   -0.6200   -0.0350 F   0  0  0  0  0  0
   -1.2694   -0.7660    0.0106 C   0  0  0  0  0  0
   -1.4805   -1.7855   -0.9166 C   0  0  0  0  0  0
   -2.6662   -2.4914   -0.9038 C   0  0  0  0  0  0
   -3.6445   -2.1887    0.0262 C   0  0  0  0  0  0
   -3.4409   -1.1778    0.9482 C   0  0  0  0  0  0
   -2.2565   -0.4696    0.9494 C   0  0  0  0  0  0
   -5.1561   -3.0939    0.0359 S   0  0  0  0  0  0
   -6.0980   -2.1970    0.6083 O   0  0  0  0  0  0
   -5.2994   -3.5513   -1.3019 O   0  0  0  0  0  0
   -4.8424   -4.4869    1.1547 C   0  0  0  0  0  0
   -1.3085    2.1270    0.0198 C   0  0  0  0  0  0
   -1.5327    3.1405    0.9505 C   0  0  0  0  0  0
   -2.7399    3.8177    0.9582 C   0  0  0  0  0  0
   -3.7271    3.4878    0.0346 C   0  0  0  0  0  0
   -3.5030    2.4779   -0.8909 C   0  0  0  0  0  0
   -2.2998    1.8029   -0.9050 C   0  0  0  0  0  0
   -4.9173    4.1485    0.0231 O   0  0  0  0  0  0
   -5.2521    4.8916    1.2001 C   0  0  0  0  0  0
   -4.0222    5.7086    1.6185 C   0  0  0  0  0  0
   -2.9471    4.7996    1.8780 O   0  0  0  0  0  0
    1.2408   -1.7569   -0.0189 H   0  0  0  0  0  0
    1.1738    3.1860    0.0076 H   0  0  0  0  0  0
   -0.7176   -2.0222   -1.6436 H   0  0  0  0  0  0
   -2.8308   -3.2814   -1.6216 H   0  0  0  0  0  0
   -4.2084   -0.9456    1.6718 H   0  0  0  0  0  0
   -2.0966    0.3162    1.6729 H   0  0  0  0  0  0
   -4.5887   -4.1078    2.1447 H   0  0  0  0  0  0
   -5.7358   -5.1078    1.2213 H   0  0  0  0  0  0
   -4.0141   -5.0822    0.7703 H   0  0  0  0  0  0
   -0.7649    3.3969    1.6655 H   0  0  0  0  0  0
   -4.2715    2.2226   -1.6054 H   0  0  0  0  0  0
   -2.1278    1.0207   -1.6295 H   0  0  0  0  0  0
   -6.0841    5.5627    0.9868 H   0  0  0  0  0  0
   -5.5281    4.2062    2.0014 H   0  0  0  0  0  0
   -3.7420    6.3890    0.8143 H   0  0  0  0  0  0
   -4.2483    6.2776    2.5202 H   0  0  0  0  0  0
  1  2  1  0  0  0
  1  6  2  0  0  0
  1 19  1  0  0  0
  2  3  2  0  0  0
  2  9  1  0  0  0
  3  4  1  0  0  0
  3 29  1  0  0  0
  4  5  2  0  0  0
  4  8  1  0  0  0
  5  6  1  0  0  0
  5  7  1  0  0  0
  6 30  1  0  0  0
  9 10  1  0  0  0
  9 14  2  0  0  0
 10 11  2  0  0  0
 10 31  1  0  0  0
 11 12  1  0  0  0
 11 32  1  0  0  0
 12 13  2  0  0  0
 12 15  1  0  0  0
 13 14  1  0  0  0
 13 33  1  0  0  0
 14 34  1  0  0  0
 15 16  2  0  0  0
 15 17  2  0  0  0
 15 18  1  0  0  0
 18 35  1  0  0  0
 18 36  1  0  0  0
 18 37  1  0  0  0
 19 20  1  0  0  0
 19 24  2  0  0  0
 20 21  2  0  0  0
 20 38  1  0  0  0
 21 22  1  0  0  0
 21 28  1  0  0  0
 22 23  2  0  0  0
 22 25  1  0  0  0
 23 24  1  0  0  0
 23 39  1  0  0  0
 24 40  1  0  0  0
 25 26  1  0  0  0
 26 27  1  0  0  0
 26 41  1  0  0  0
 26 42  1  0  0  0
 27 28  1  0  0  0
 27 43  1  0  0  0
 27 44  1  0  0  0
M  END
>  <Activity>
6.46852

>  <set>
1

>  <Min_dist>
999.9

>  <Avg_dist>
999.9

$$$$
7-20J
 Wcorina  11170919303D 1   1.00000     0.00000              
CORINA evaluation license 3.46 0067  05.08.2008
 41 44  0  0  0  0  0  0  0  0999 V2000
   -0.0170    1.4001    0.0097 C   0  0  0  0  0  0
    0.0021   -0.0041    0.0020 C   0  0  0  0  0  0
    1.2204   -0.6772   -0.0132 C   0  0  0  0  0  0
    2.4041    0.0364   -0.0207 C   0  0  0  0  0  0
    2.3853    1.4249   -0.0131 C   0  0  0  0  0  0
    1.1827    2.1061    0.0021 C   0  0  0  0  0  0
    3.5479    2.1131   -0.0200 F   0  0  0  0  0  0
    3.5848   -0.6200   -0.0350 F   0  0  0  0  0  0
   -1.2694   -0.7660    0.0106 C   0  0  0  0  0  0
   -1.4805   -1.7855   -0.9166 C   0  0  0  0  0  0
   -2.6662   -2.4914   -0.9038 C   0  0  0  0  0  0
   -3.6445   -2.1887    0.0262 C   0  0  0  0  0  0
   -3.4409   -1.1778    0.9482 C   0  0  0  0  0  0
   -2.2565   -0.4696    0.9494 C   0  0  0  0  0  0
   -5.1561   -3.0939    0.0359 S   0  0  0  0  0  0
   -6.0980   -2.1970    0.6083 O   0  0  0  0  0  0
   -5.2994   -3.5513   -1.3019 O   0  0  0  0  0  0
   -4.8424   -4.4869    1.1547 C   0  0  0  0  0  0
   -1.3085    2.1270    0.0198 C   0  0  0  0  0  0
   -1.5324    3.1407    0.9510 C   0  0  0  0  0  0
   -2.7383    3.8170    0.9578 C   0  0  0  0  0  0
   -3.7284    3.4843    0.0340 C   0  0  0  0  0  0
   -3.5044    2.4756   -0.8905 C   0  0  0  0  0  0
   -2.2996    1.8026   -0.9051 C   0  0  0  0  0  0
   -4.8105    4.2890    0.2471 O   0  0  0  0  0  0
   -4.3223    5.3889    1.0375 C   0  0  0  0  0  0
   -3.2018    4.8295    1.7477 O   0  0  0  0  0  0
    1.2408   -1.7569   -0.0189 H   0  0  0  0  0  0
    1.1738    3.1860    0.0076 H   0  0  0  0  0  0
   -0.7176   -2.0222   -1.6436 H   0  0  0  0  0  0
   -2.8308   -3.2814   -1.6216 H   0  0  0  0  0  0
   -4.2084   -0.9456    1.6718 H   0  0  0  0  0  0
   -2.0966    0.3162    1.6729 H   0  0  0  0  0  0
   -4.5887   -4.1078    2.1447 H   0  0  0  0  0  0
   -5.7358   -5.1078    1.2213 H   0  0  0  0  0  0
   -4.0141   -5.0822    0.7703 H   0  0  0  0  0  0
   -0.7648    3.3970    1.6662 H   0  0  0  0  0  0
   -4.2727    2.2198   -1.6050 H   0  0  0  0  0  0
   -2.1265    1.0212   -1.6303 H   0  0  0  0  0  0
   -3.9985    6.2079    0.3953 H   0  0  0  0  0  0
   -5.0876    5.7281    1.7357 H   0  0  0  0  0  0
  1  2  1  0  0  0
  1  6  2  0  0  0
  1 19  1  0  0  0
  2  3  2  0  0  0
  2  9  1  0  0  0
  3  4  1  0  0  0
  3 28  1  0  0  0
  4  5  2  0  0  0
  4  8  1  0  0  0
  5  6  1  0  0  0
  5  7  1  0  0  0
  6 29  1  0  0  0
  9 10  1  0  0  0
  9 14  2  0  0  0
 10 11  2  0  0  0
 10 30  1  0  0  0
 11 12  1  0  0  0
 11 31  1  0  0  0
 12 13  2  0  0  0
 12 15  1  0  0  0
 13 14  1  0  0  0
 13 32  1  0  0  0
 14 33  1  0  0  0
 15 16  2  0  0  0
 15 17  2  0  0  0
 15 18  1  0  0  0
 18 34  1  0  0  0
 18 35  1  0  0  0
 18 36  1  0  0  0
 19 20  1  0  0  0
 19 24  2  0  0  0
 20 21  2  0  0  0
 20 37  1  0  0  0
 21 22  1  0  0  0
 21 27  1  0  0  0
 22 23  2  0  0  0
 22 25  1  0  0  0
 23 24  1  0  0  0
 23 38  1  0  0  0
 24 39  1  0  0  0
 25 26  1  0  0  0
 26 27  1  0  0  0
 26 40  1  0  0  0
 26 41  1  0  0  0
M  END
>  <Activity>
7.92082

>  <set>
1

>  <Min_dist>
999.9

>  <Avg_dist>
999.9

$$$$
7-20K
 Wcorina  11170919303D 1   1.00000     0.00000              
CORINA evaluation license 3.46 0067  05.08.2008
 41 43  0  0  0  0  0  0  0  0999 V2000
   -0.0170    1.3999    0.0097 C   0  0  0  0  0  0
    0.0021   -0.0041    0.0020 C   0  0  0  0  0  0
    1.2203   -0.6772   -0.0132 C   0  0  0  0  0  0
    2.4040    0.0364   -0.0207 C   0  0  0  0  0  0
    2.3852    1.4249   -0.0131 C   0  0  0  0  0  0
    1.1826    2.1060    0.0021 C   0  0  0  0  0  0
    3.5477    2.1131   -0.0200 F   0  0  0  0  0  0
    3.5848   -0.6200   -0.0350 F   0  0  0  0  0  0
   -1.2694   -0.7660    0.0106 C   0  0  0  0  0  0
   -1.4805   -1.7855   -0.9166 C   0  0  0  0  0  0
   -2.6663   -2.4913   -0.9038 C   0  0  0  0  0  0
   -3.6444   -2.1890    0.0264 C   0  0  0  0  0  0
   -3.4406   -1.1784    0.9488 C   0  0  0  0  0  0
   -2.2565   -0.4695    0.9494 C   0  0  0  0  0  0
   -5.1561   -3.0942    0.0362 S   0  0  0  0  0  0
   -6.0978   -2.1974    0.6091 O   0  0  0  0  0  0
   -5.2996   -3.5511   -1.3017 O   0  0  0  0  0  0
   -4.8421   -4.4875    1.1545 C   0  0  0  0  0  0
   -1.3087    2.1269    0.0198 C   0  0  0  0  0  0
   -1.5340    3.1406    0.9501 C   0  0  0  0  0  0
   -2.7383    3.8142    0.9544 C   0  0  0  0  0  0
   -3.7213    3.4852    0.0383 C   0  0  0  0  0  0
   -3.5036    2.4800   -0.8868 C   0  0  0  0  0  0
   -2.3009    1.8037   -0.9047 C   0  0  0  0  0  0
   -5.0345    4.2243    0.0486 C   0  0  0  0  0  0
    1.2407   -1.7570   -0.0189 H   0  0  0  0  0  0
    1.1736    3.1859    0.0076 H   0  0  0  0  0  0
   -0.7177   -2.0222   -1.6435 H   0  0  0  0  0  0
   -2.8311   -3.2811   -1.6218 H   0  0  0  0  0  0
   -4.2079   -0.9464    1.6726 H   0  0  0  0  0  0
   -2.0965    0.3160    1.6731 H   0  0  0  0  0  0
   -4.5882   -4.1088    2.1445 H   0  0  0  0  0  0
   -5.7355   -5.1084    1.2211 H   0  0  0  0  0  0
   -4.0139   -5.0827    0.7698 H   0  0  0  0  0  0
   -0.7676    3.3978    1.6662 H   0  0  0  0  0  0
   -2.9140    4.5996    1.6746 H   0  0  0  0  0  0
   -4.2749    2.2270   -1.5992 H   0  0  0  0  0  0
   -2.1304    1.0221   -1.6303 H   0  0  0  0  0  0
   -4.9681    5.0922   -0.6076 H   0  0  0  0  0  0
   -5.8265    3.5629   -0.3028 H   0  0  0  0  0  0
   -5.2588    4.5526    1.0635 H   0  0  0  0  0  0
  1  2  1  0  0  0
  1  6  2  0  0  0
  1 19  1  0  0  0
  2  3  2  0  0  0
  2  9  1  0  0  0
  3  4  1  0  0  0
  3 26  1  0  0  0
  4  5  2  0  0  0
  4  8  1  0  0  0
  5  6  1  0  0  0
  5  7  1  0  0  0
  6 27  1  0  0  0
  9 10  1  0  0  0
  9 14  2  0  0  0
 10 11  2  0  0  0
 10 28  1  0  0  0
 11 12  1  0  0  0
 11 29  1  0  0  0
 12 13  2  0  0  0
 12 15  1  0  0  0
 13 14  1  0  0  0
 13 30  1  0  0  0
 14 31  1  0  0  0
 15 16  2  0  0  0
 15 17  2  0  0  0
 15 18  1  0  0  0
 18 32  1  0  0  0
 18 33  1  0  0  0
 18 34  1  0  0  0
 19 20  1  0  0  0
 19 24  2  0  0  0
 20 21  2  0  0  0
 20 35  1  0  0  0
 21 22  1  0  0  0
 21 36  1  0  0  0
 22 23  2  0  0  0
 22 25  1  0  0  0
 23 24  1  0  0  0
 23 37  1  0  0  0
 24 38  1  0  0  0
 25 39  1  0  0  0
 25 40  1  0  0  0
 25 41  1  0  0  0
M  END
>  <Activity>
8.1549

>  <set>
1

>  <Min_dist>
999.9

>  <Avg_dist>
999.9

$$$$
7-20O
 Wcorina  11170919303D 1   1.00000     0.00000              
CORINA evaluation license 3.46 0067  05.08.2008
 46 48  0  0  0  0  0  0  0  0999 V2000
   -0.0170    1.4001    0.0097 C   0  0  0  0  0  0
    0.0021   -0.0041    0.0020 C   0  0  0  0  0  0
    1.2204   -0.6771   -0.0132 C   0  0  0  0  0  0
    2.4041    0.0364   -0.0207 C   0  0  0  0  0  0
    2.3853    1.4249   -0.0131 C   0  0  0  0  0  0
    1.1828    2.1062    0.0021 C   0  0  0  0  0  0
    3.5479    2.1130   -0.0205 F   0  0  0  0  0  0
    3.5848   -0.6200   -0.0350 F   0  0  0  0  0  0
   -1.2693   -0.7660    0.0106 C   0  0  0  0  0  0
   -1.4804   -1.7855   -0.9166 C   0  0  0  0  0  0
   -2.6659   -2.4918   -0.9035 C   0  0  0  0  0  0
   -3.6439   -2.1897    0.0271 C   0  0  0  0  0  0
   -3.4401   -1.1791    0.9495 C   0  0  0  0  0  0
   -2.2564   -0.4696    0.9495 C   0  0  0  0  0  0
   -5.1552   -3.0954    0.0373 S   0  0  0  0  0  0
   -6.0971   -2.1990    0.6105 O   0  0  0  0  0  0
   -5.2990   -3.5523   -1.3006 O   0  0  0  0  0  0
   -4.8404   -4.4888    1.1554 C   0  0  0  0  0  0
   -1.3083    2.1270    0.0198 C   0  0  0  0  0  0
   -1.5319    3.1410    0.9514 C   0  0  0  0  0  0
   -2.7346    3.8159    0.9587 C   0  0  0  0  0  0
   -3.7240    3.4857    0.0377 C   0  0  0  0  0  0
   -3.5029    2.4756   -0.8906 C   0  0  0  0  0  0
   -2.2996    1.8023   -0.9055 C   0  0  0  0  0  0
   -4.9411    4.1702    0.0466 N   0  0  0  0  0  0
   -5.1757    4.8438   -1.2376 C   0  0  0  0  0  0
   -6.0510    3.2664    0.3775 C   0  0  0  0  0  0
   -3.0144    5.0775    2.1178 Cl  0  0  0  0  0  0
    1.2408   -1.7569   -0.0189 H   0  0  0  0  0  0
    1.1740    3.1861    0.0076 H   0  0  0  0  0  0
   -0.7178   -2.0220   -1.6438 H   0  0  0  0  0  0
   -2.8307   -3.2816   -1.6215 H   0  0  0  0  0  0
   -4.2072   -0.9475    1.6735 H   0  0  0  0  0  0
   -2.0967    0.3164    1.6727 H   0  0  0  0  0  0
   -4.5864   -4.1100    2.1453 H   0  0  0  0  0  0
   -5.7336   -5.1099    1.2222 H   0  0  0  0  0  0
   -4.0122   -5.0836    0.7704 H   0  0  0  0  0  0
   -0.7641    3.3971    1.6665 H   0  0  0  0  0  0
   -4.2726    2.2206   -1.6039 H   0  0  0  0  0  0
   -2.1267    1.0209   -1.6307 H   0  0  0  0  0  0
   -5.1968    4.1037   -2.0375 H   0  0  0  0  0  0
   -6.1302    5.3691   -1.2033 H   0  0  0  0  0  0
   -4.3742    5.5584   -1.4248 H   0  0  0  0  0  0
   -5.8857    2.8343    1.3645 H   0  0  0  0  0  0
   -6.9869    3.8251    0.3775 H   0  0  0  0  0  0
   -6.1037    2.4692   -0.3639 H   0  0  0  0  0  0
  1  2  1  0  0  0
  1  6  2  0  0  0
  1 19  1  0  0  0
  2  3  2  0  0  0
  2  9  1  0  0  0
  3  4  1  0  0  0
  3 29  1  0  0  0
  4  5  2  0  0  0
  4  8  1  0  0  0
  5  6  1  0  0  0
  5  7  1  0  0  0
  6 30  1  0  0  0
  9 10  1  0  0  0
  9 14  2  0  0  0
 10 11  2  0  0  0
 10 31  1  0  0  0
 11 12  1  0  0  0
 11 32  1  0  0  0
 12 13  2  0  0  0
 12 15  1  0  0  0
 13 14  1  0  0  0
 13 33  1  0  0  0
 14 34  1  0  0  0
 15 16  2  0  0  0
 15 17  2  0  0  0
 15 18  1  0  0  0
 18 35  1  0  0  0
 18 36  1  0  0  0
 18 37  1  0  0  0
 19 20  1  0  0  0
 19 24  2  0  0  0
 20 21  2  0  0  0
 20 38  1  0  0  0
 21 22  1  0  0  0
 21 28  1  0  0  0
 22 23  2  0  0  0
 22 25  1  0  0  0
 23 24  1  0  0  0
 23 39  1  0  0  0
 24 40  1  0  0  0
 25 26  1  0  0  0
 25 27  1  0  0  0
 26 41  1  0  0  0
 26 42  1  0  0  0
 26 43  1  0  0  0
 27 44  1  0  0  0
 27 45  1  0  0  0
 27 46  1  0  0  0
M  END
>  <Activity>
8.09691

>  <set>
1

>  <Min_dist>
999.9

>  <Avg_dist>
999.9

$$$$
7-21C
 Wcorina  11170919303D 1   1.00000     0.00000              
CORINA evaluation license 3.46 0067  05.08.2008
 40 42  0  0  0  0  0  0  0  0999 V2000
   -0.0170    1.4000    0.0097 C   0  0  0  0  0  0
    0.0021   -0.0041    0.0020 C   0  0  0  0  0  0
    1.2204   -0.6772   -0.0132 C   0  0  0  0  0  0
    2.4040    0.0364   -0.0207 C   0  0  0  0  0  0
    2.3852    1.4248   -0.0126 C   0  0  0  0  0  0
    1.1826    2.1060    0.0021 C   0  0  0  0  0  0
    3.5478    2.1131   -0.0196 F   0  0  0  0  0  0
    3.5848   -0.6200   -0.0355 F   0  0  0  0  0  0
   -1.2694   -0.7660    0.0106 C   0  0  0  0  0  0
   -1.4805   -1.7855   -0.9166 C   0  0  0  0  0  0
   -2.6662   -2.4914   -0.9038 C   0  0  0  0  0  0
   -3.6444   -2.1890    0.0264 C   0  0  0  0  0  0
   -3.4407   -1.1781    0.9485 C   0  0  0  0  0  0
   -2.2565   -0.4696    0.9494 C   0  0  0  0  0  0
   -5.1558   -3.0946    0.0366 S   0  0  0  0  0  0
   -6.1211   -2.2572    0.6580 O   0  0  0  0  0  0
   -5.3144   -3.6251   -1.2721 O   0  0  0  0  0  0
   -4.9435   -4.3914    1.0443 N   0  0  0  0  0  0
   -1.3086    2.1270    0.0198 C   0  0  0  0  0  0
   -1.5334    3.1407    0.9505 C   0  0  0  0  0  0
   -2.7368    3.8148    0.9558 C   0  0  0  0  0  0
   -3.7217    3.4859    0.0380 C   0  0  0  0  0  0
   -3.5031    2.4792   -0.8883 C   0  0  0  0  0  0
   -2.3004    1.8033   -0.9049 C   0  0  0  0  0  0
   -4.8988    4.1489    0.0469 F   0  0  0  0  0  0
   -2.9811    4.9102    1.9614 C   0  0  0  0  0  0
    1.2407   -1.7570   -0.0189 H   0  0  0  0  0  0
    1.1737    3.1859    0.0076 H   0  0  0  0  0  0
   -0.7177   -2.0222   -1.6435 H   0  0  0  0  0  0
   -2.8310   -3.2812   -1.6218 H   0  0  0  0  0  0
   -4.2082   -0.9459    1.6720 H   0  0  0  0  0  0
   -2.0965    0.3160    1.6731 H   0  0  0  0  0  0
   -5.6991   -4.7562    1.5310 H   0  0  0  0  0  0
   -4.0635   -4.7861    1.1480 H   0  0  0  0  0  0
   -0.7665    3.3974    1.6664 H   0  0  0  0  0  0
   -4.2737    2.2261   -1.6014 H   0  0  0  0  0  0
   -2.1292    1.0216   -1.6302 H   0  0  0  0  0  0
   -2.6565    5.8641    1.5457 H   0  0  0  0  0  0
   -4.0448    4.9587    2.1947 H   0  0  0  0  0  0
   -2.4188    4.7002    2.8713 H   0  0  0  0  0  0
  1  2  1  0  0  0
  1  6  2  0  0  0
  1 19  1  0  0  0
  2  3  2  0  0  0
  2  9  1  0  0  0
  3  4  1  0  0  0
  3 27  1  0  0  0
  4  5  2  0  0  0
  4  8  1  0  0  0
  5  6  1  0  0  0
  5  7  1  0  0  0
  6 28  1  0  0  0
  9 10  1  0  0  0
  9 14  2  0  0  0
 10 11  2  0  0  0
 10 29  1  0  0  0
 11 12  1  0  0  0
 11 30  1  0  0  0
 12 13  2  0  0  0
 12 15  1  0  0  0
 13 14  1  0  0  0
 13 31  1  0  0  0
 14 32  1  0  0  0
 15 16  2  0  0  0
 15 17  2  0  0  0
 15 18  1  0  0  0
 18 33  1  0  0  0
 18 34  1  0  0  0
 19 20  1  0  0  0
 19 24  2  0  0  0
 20 21  2  0  0  0
 20 35  1  0  0  0
 21 22  1  0  0  0
 21 26  1  0  0  0
 22 23  2  0  0  0
 22 25  1  0  0  0
 23 24  1  0  0  0
 23 36  1  0  0  0
 24 37  1  0  0  0
 26 38  1  0  0  0
 26 39  1  0  0  0
 26 40  1  0  0  0
M  END
>  <Activity>
8.69897

>  <set>
1

>  <Min_dist>
999.9

>  <Avg_dist>
999.9

$$$$
7-21D
 Wcorina  11170919303D 1   1.00000     0.00000              
CORINA evaluation license 3.46 0067  05.08.2008
 41 43  0  0  0  0  0  0  0  0999 V2000
   -0.0170    1.4001    0.0097 C   0  0  0  0  0  0
    0.0021   -0.0041    0.0020 C   0  0  0  0  0  0
    1.2204   -0.6772   -0.0132 C   0  0  0  0  0  0
    2.4041    0.0364   -0.0207 C   0  0  0  0  0  0
    2.3853    1.4249   -0.0131 C   0  0  0  0  0  0
    1.1827    2.1061    0.0021 C   0  0  0  0  0  0
    3.5479    2.1131   -0.0205 F   0  0  0  0  0  0
    3.5848   -0.6200   -0.0350 F   0  0  0  0  0  0
   -1.2694   -0.7660    0.0106 C   0  0  0  0  0  0
   -1.4805   -1.7855   -0.9166 C   0  0  0  0  0  0
   -2.6662   -2.4914   -0.9038 C   0  0  0  0  0  0
   -3.6445   -2.1887    0.0262 C   0  0  0  0  0  0
   -3.4409   -1.1778    0.9482 C   0  0  0  0  0  0
   -2.2565   -0.4696    0.9494 C   0  0  0  0  0  0
   -5.1561   -3.0939    0.0359 S   0  0  0  0  0  0
   -6.1215   -2.2563    0.6571 O   0  0  0  0  0  0
   -5.3146   -3.6245   -1.2728 O   0  0  0  0  0  0
   -4.9445   -4.3907    1.0438 N   0  0  0  0  0  0
   -1.3085    2.1270    0.0198 C   0  0  0  0  0  0
   -1.5324    3.1409    0.9511 C   0  0  0  0  0  0
   -2.7366    3.8157    0.9575 C   0  0  0  0  0  0
   -3.7247    3.4849    0.0366 C   0  0  0  0  0  0
   -3.5036    2.4764   -0.8900 C   0  0  0  0  0  0
   -2.2997    1.8026   -0.9052 C   0  0  0  0  0  0
   -4.9097    4.1508    0.0447 O   0  0  0  0  0  0
   -5.8801    3.7599   -0.9288 C   0  0  0  0  0  0
   -2.9555    4.7978    1.8591 F   0  0  0  0  0  0
    1.2408   -1.7569   -0.0189 H   0  0  0  0  0  0
    1.1739    3.1860    0.0080 H   0  0  0  0  0  0
   -0.7176   -2.0222   -1.6436 H   0  0  0  0  0  0
   -2.8308   -3.2814   -1.6216 H   0  0  0  0  0  0
   -4.2084   -0.9456    1.6718 H   0  0  0  0  0  0
   -2.0966    0.3162    1.6729 H   0  0  0  0  0  0
   -4.0947   -4.5226    1.4926 H   0  0  0  0  0  0
   -5.6702   -5.0185    1.1854 H   0  0  0  0  0  0
   -0.7650    3.3973    1.6664 H   0  0  0  0  0  0
   -4.2733    2.2214   -1.6034 H   0  0  0  0  0  0
   -2.1270    1.0213   -1.6305 H   0  0  0  0  0  0
   -5.4702    3.9037   -1.9285 H   0  0  0  0  0  0
   -6.1335    2.7092   -0.7876 H   0  0  0  0  0  0
   -6.7768    4.3687   -0.8127 H   0  0  0  0  0  0
  1  2  1  0  0  0
  1  6  2  0  0  0
  1 19  1  0  0  0
  2  3  2  0  0  0
  2  9  1  0  0  0
  3  4  1  0  0  0
  3 28  1  0  0  0
  4  5  2  0  0  0
  4  8  1  0  0  0
  5  6  1  0  0  0
  5  7  1  0  0  0
  6 29  1  0  0  0
  9 10  1  0  0  0
  9 14  2  0  0  0
 10 11  2  0  0  0
 10 30  1  0  0  0
 11 12  1  0  0  0
 11 31  1  0  0  0
 12 13  2  0  0  0
 12 15  1  0  0  0
 13 14  1  0  0  0
 13 32  1  0  0  0
 14 33  1  0  0  0
 15 16  2  0  0  0
 15 17  2  0  0  0
 15 18  1  0  0  0
 18 34  1  0  0  0
 18 35  1  0  0  0
 19 20  1  0  0  0
 19 24  2  0  0  0
 20 21  2  0  0  0
 20 36  1  0  0  0
 21 22  1  0  0  0
 21 27  1  0  0  0
 22 23  2  0  0  0
 22 25  1  0  0  0
 23 24  1  0  0  0
 23 37  1  0  0  0
 24 38  1  0  0  0
 25 26  1  0  0  0
 26 39  1  0  0  0
 26 40  1  0  0  0
 26 41  1  0  0  0
M  END
>  <Activity>
7.88606

>  <set>
1

>  <Min_dist>
999.9

>  <Avg_dist>
999.9

$$$$
7-21G
 Wcorina  11170919303D 1   1.00000     0.00000              
CORINA evaluation license 3.46 0067  05.08.2008
 44 46  0  0  0  0  0  0  0  0999 V2000
   -0.0170    1.4001    0.0097 C   0  0  0  0  0  0
    0.0021   -0.0041    0.0020 C   0  0  0  0  0  0
    1.2204   -0.6772   -0.0132 C   0  0  0  0  0  0
    2.4041    0.0364   -0.0207 C   0  0  0  0  0  0
    2.3853    1.4249   -0.0126 C   0  0  0  0  0  0
    1.1827    2.1061    0.0021 C   0  0  0  0  0  0
    3.5479    2.1130   -0.0196 F   0  0  0  0  0  0
    3.5848   -0.6200   -0.0355 F   0  0  0  0  0  0
   -1.2694   -0.7660    0.0106 C   0  0  0  0  0  0
   -1.4805   -1.7855   -0.9166 C   0  0  0  0  0  0
   -2.6662   -2.4914   -0.9038 C   0  0  0  0  0  0
   -3.6443   -2.1890    0.0264 C   0  0  0  0  0  0
   -3.4405   -1.1784    0.9488 C   0  0  0  0  0  0
   -2.2565   -0.4696    0.9494 C   0  0  0  0  0  0
   -5.1560   -3.0942    0.0362 S   0  0  0  0  0  0
   -6.1212   -2.2568    0.6578 O   0  0  0  0  0  0
   -5.3146   -3.6244   -1.2726 O   0  0  0  0  0  0
   -4.9441   -4.3914    1.0436 N   0  0  0  0  0  0
   -1.3085    2.1270    0.0198 C   0  0  0  0  0  0
   -1.5326    3.1408    0.9510 C   0  0  0  0  0  0
   -2.7351    3.8151    0.9577 C   0  0  0  0  0  0
   -3.7227    3.4857    0.0387 C   0  0  0  0  0  0
   -3.5029    2.4772   -0.8894 C   0  0  0  0  0  0
   -2.3000    1.8027   -0.9053 C   0  0  0  0  0  0
   -4.9069    4.1519    0.0483 O   0  0  0  0  0  0
   -5.8783    3.7622   -0.9246 C   0  0  0  0  0  0
   -2.9783    4.9103    1.9639 C   0  0  0  0  0  0
    1.2408   -1.7569   -0.0189 H   0  0  0  0  0  0
    1.1738    3.1860    0.0076 H   0  0  0  0  0  0
   -0.7176   -2.0222   -1.6436 H   0  0  0  0  0  0
   -2.8310   -3.2812   -1.6218 H   0  0  0  0  0  0
   -4.2079   -0.9465    1.6726 H   0  0  0  0  0  0
   -2.0965    0.3160    1.6731 H   0  0  0  0  0  0
   -5.6998   -4.7561    1.5301 H   0  0  0  0  0  0
   -4.0642   -4.7864    1.1472 H   0  0  0  0  0  0
   -0.7650    3.3972    1.6663 H   0  0  0  0  0  0
   -4.2731    2.2232   -1.6026 H   0  0  0  0  0  0
   -2.1279    1.0212   -1.6305 H   0  0  0  0  0  0
   -6.7746    4.3713   -0.8073 H   0  0  0  0  0  0
   -5.4692    3.9064   -1.9245 H   0  0  0  0  0  0
   -6.1321    2.7115   -0.7839 H   0  0  0  0  0  0
   -2.6538    5.8643    1.5481 H   0  0  0  0  0  0
   -4.0417    4.9590    2.1981 H   0  0  0  0  0  0
   -2.4152    4.7000    2.8731 H   0  0  0  0  0  0
  1  2  1  0  0  0
  1  6  2  0  0  0
  1 19  1  0  0  0
  2  3  2  0  0  0
  2  9  1  0  0  0
  3  4  1  0  0  0
  3 28  1  0  0  0
  4  5  2  0  0  0
  4  8  1  0  0  0
  5  6  1  0  0  0
  5  7  1  0  0  0
  6 29  1  0  0  0
  9 10  1  0  0  0
  9 14  2  0  0  0
 10 11  2  0  0  0
 10 30  1  0  0  0
 11 12  1  0  0  0
 11 31  1  0  0  0
 12 13  2  0  0  0
 12 15  1  0  0  0
 13 14  1  0  0  0
 13 32  1  0  0  0
 14 33  1  0  0  0
 15 16  2  0  0  0
 15 17  2  0  0  0
 15 18  1  0  0  0
 18 34  1  0  0  0
 18 35  1  0  0  0
 19 20  1  0  0  0
 19 24  2  0  0  0
 20 21  2  0  0  0
 20 36  1  0  0  0
 21 22  1  0  0  0
 21 27  1  0  0  0
 22 23  2  0  0  0
 22 25  1  0  0  0
 23 24  1  0  0  0
 23 37  1  0  0  0
 24 38  1  0  0  0
 25 26  1  0  0  0
 26 39  1  0  0  0
 26 40  1  0  0  0
 26 41  1  0  0  0
 27 42  1  0  0  0
 27 43  1  0  0  0
 27 44  1  0  0  0
M  END
>  <Activity>
8.30103

>  <set>
1

>  <Min_dist>
999.9

>  <Avg_dist>
999.9

$$$$
7-21J
 Wcorina  11170919303D 1   1.00000     0.00000              
CORINA evaluation license 3.46 0067  05.08.2008
 40 43  0  0  0  0  0  0  0  0999 V2000
   -0.0170    1.4001    0.0097 C   0  0  0  0  0  0
    0.0021   -0.0041    0.0020 C   0  0  0  0  0  0
    1.2204   -0.6772   -0.0132 C   0  0  0  0  0  0
    2.4041    0.0364   -0.0207 C   0  0  0  0  0  0
    2.3853    1.4249   -0.0131 C   0  0  0  0  0  0
    1.1827    2.1061    0.0021 C   0  0  0  0  0  0
    3.5479    2.1131   -0.0200 F   0  0  0  0  0  0
    3.5848   -0.6200   -0.0350 F   0  0  0  0  0  0
   -1.2694   -0.7660    0.0106 C   0  0  0  0  0  0
   -1.4805   -1.7855   -0.9166 C   0  0  0  0  0  0
   -2.6662   -2.4914   -0.9038 C   0  0  0  0  0  0
   -3.6445   -2.1887    0.0262 C   0  0  0  0  0  0
   -3.4409   -1.1778    0.9482 C   0  0  0  0  0  0
   -2.2565   -0.4696    0.9494 C   0  0  0  0  0  0
   -5.1561   -3.0939    0.0359 S   0  0  0  0  0  0
   -6.1215   -2.2563    0.6571 O   0  0  0  0  0  0
   -5.3146   -3.6245   -1.2728 O   0  0  0  0  0  0
   -4.9445   -4.3907    1.0438 N   0  0  0  0  0  0
   -1.3085    2.1270    0.0198 C   0  0  0  0  0  0
   -1.5324    3.1407    0.9510 C   0  0  0  0  0  0
   -2.7383    3.8170    0.9578 C   0  0  0  0  0  0
   -3.7284    3.4843    0.0340 C   0  0  0  0  0  0
   -3.5044    2.4756   -0.8905 C   0  0  0  0  0  0
   -2.2996    1.8026   -0.9051 C   0  0  0  0  0  0
   -4.8105    4.2890    0.2471 O   0  0  0  0  0  0
   -4.3223    5.3889    1.0375 C   0  0  0  0  0  0
   -3.2018    4.8295    1.7477 O   0  0  0  0  0  0
    1.2408   -1.7569   -0.0189 H   0  0  0  0  0  0
    1.1738    3.1860    0.0076 H   0  0  0  0  0  0
   -0.7176   -2.0222   -1.6436 H   0  0  0  0  0  0
   -2.8308   -3.2814   -1.6216 H   0  0  0  0  0  0
   -4.2084   -0.9456    1.6718 H   0  0  0  0  0  0
   -2.0966    0.3162    1.6729 H   0  0  0  0  0  0
   -4.0947   -4.5226    1.4926 H   0  0  0  0  0  0
   -5.6702   -5.0185    1.1854 H   0  0  0  0  0  0
   -0.7648    3.3970    1.6662 H   0  0  0  0  0  0
   -4.2727    2.2198   -1.6050 H   0  0  0  0  0  0
   -2.1265    1.0212   -1.6303 H   0  0  0  0  0  0
   -3.9985    6.2079    0.3953 H   0  0  0  0  0  0
   -5.0876    5.7281    1.7357 H   0  0  0  0  0  0
  1  2  1  0  0  0
  1  6  2  0  0  0
  1 19  1  0  0  0
  2  3  2  0  0  0
  2  9  1  0  0  0
  3  4  1  0  0  0
  3 28  1  0  0  0
  4  5  2  0  0  0
  4  8  1  0  0  0
  5  6  1  0  0  0
  5  7  1  0  0  0
  6 29  1  0  0  0
  9 10  1  0  0  0
  9 14  2  0  0  0
 10 11  2  0  0  0
 10 30  1  0  0  0
 11 12  1  0  0  0
 11 31  1  0  0  0
 12 13  2  0  0  0
 12 15  1  0  0  0
 13 14  1  0  0  0
 13 32  1  0  0  0
 14 33  1  0  0  0
 15 16  2  0  0  0
 15 17  2  0  0  0
 15 18  1  0  0  0
 18 34  1  0  0  0
 18 35  1  0  0  0
 19 20  1  0  0  0
 19 24  2  0  0  0
 20 21  2  0  0  0
 20 36  1  0  0  0
 21 22  1  0  0  0
 21 27  1  0  0  0
 22 23  2  0  0  0
 22 25  1  0  0  0
 23 24  1  0  0  0
 23 37  1  0  0  0
 24 38  1  0  0  0
 25 26  1  0  0  0
 26 27  1  0  0  0
 26 39  1  0  0  0
 26 40  1  0  0  0
M  END
>  <Activity>
8.39794

>  <set>
1

>  <Min_dist>
999.9

>  <Avg_dist>
999.9

$$$$
7-21L
 Wcorina  11170919303D 1   1.00000     0.00000              
CORINA evaluation license 3.46 0067  05.08.2008
 40 42  0  0  0  0  0  0  0  0999 V2000
   -0.0170    1.3999    0.0097 C   0  0  0  0  0  0
    0.0021   -0.0041    0.0020 C   0  0  0  0  0  0
    1.2203   -0.6772   -0.0132 C   0  0  0  0  0  0
    2.4040    0.0364   -0.0207 C   0  0  0  0  0  0
    2.3852    1.4249   -0.0126 C   0  0  0  0  0  0
    1.1826    2.1060    0.0021 C   0  0  0  0  0  0
    3.5477    2.1131   -0.0196 F   0  0  0  0  0  0
    3.5848   -0.6200   -0.0355 F   0  0  0  0  0  0
   -1.2694   -0.7660    0.0106 C   0  0  0  0  0  0
   -1.4805   -1.7855   -0.9166 C   0  0  0  0  0  0
   -2.6661   -2.4917   -0.9035 C   0  0  0  0  0  0
   -3.6440   -2.1896    0.0271 C   0  0  0  0  0  0
   -3.4401   -1.1791    0.9495 C   0  0  0  0  0  0
   -2.2565   -0.4696    0.9494 C   0  0  0  0  0  0
   -5.1554   -3.0953    0.0373 S   0  0  0  0  0  0
   -6.1206   -2.2582    0.6593 O   0  0  0  0  0  0
   -5.3143   -3.6254   -1.2715 O   0  0  0  0  0  0
   -4.9428   -4.3924    1.0446 N   0  0  0  0  0  0
   -1.3087    2.1269    0.0198 C   0  0  0  0  0  0
   -1.5338    3.1405    0.9502 C   0  0  0  0  0  0
   -2.7393    3.8143    0.9547 C   0  0  0  0  0  0
   -3.7229    3.4840    0.0377 C   0  0  0  0  0  0
   -3.5041    2.4793   -0.8870 C   0  0  0  0  0  0
   -2.3007    1.8035   -0.9046 C   0  0  0  0  0  0
   -5.0369    4.2218    0.0479 C   0  0  0  0  0  0
   -3.0222    5.0768    2.1121 Cl  0  0  0  0  0  0
    1.2407   -1.7570   -0.0189 H   0  0  0  0  0  0
    1.1736    3.1859    0.0080 H   0  0  0  0  0  0
   -0.7179   -2.0219   -1.6438 H   0  0  0  0  0  0
   -2.8308   -3.2815   -1.6215 H   0  0  0  0  0  0
   -4.2073   -0.9474    1.6735 H   0  0  0  0  0  0
   -2.0968    0.3165    1.6726 H   0  0  0  0  0  0
   -4.0928   -4.5242    1.4928 H   0  0  0  0  0  0
   -5.6683   -5.0205    1.1863 H   0  0  0  0  0  0
   -0.7673    3.3981    1.6660 H   0  0  0  0  0  0
   -4.2750    2.2256   -1.5996 H   0  0  0  0  0  0
   -2.1297    1.0222   -1.6303 H   0  0  0  0  0  0
   -4.9714    5.0897   -0.6084 H   0  0  0  0  0  0
   -5.8282    3.5596   -0.3035 H   0  0  0  0  0  0
   -5.2616    4.5499    1.0628 H   0  0  0  0  0  0
  1  2  1  0  0  0
  1  6  2  0  0  0
  1 19  1  0  0  0
  2  3  2  0  0  0
  2  9  1  0  0  0
  3  4  1  0  0  0
  3 27  1  0  0  0
  4  5  2  0  0  0
  4  8  1  0  0  0
  5  6  1  0  0  0
  5  7  1  0  0  0
  6 28  1  0  0  0
  9 10  1  0  0  0
  9 14  2  0  0  0
 10 11  2  0  0  0
 10 29  1  0  0  0
 11 12  1  0  0  0
 11 30  1  0  0  0
 12 13  2  0  0  0
 12 15  1  0  0  0
 13 14  1  0  0  0
 13 31  1  0  0  0
 14 32  1  0  0  0
 15 16  2  0  0  0
 15 17  2  0  0  0
 15 18  1  0  0  0
 18 33  1  0  0  0
 18 34  1  0  0  0
 19 20  1  0  0  0
 19 24  2  0  0  0
 20 21  2  0  0  0
 20 35  1  0  0  0
 21 22  1  0  0  0
 21 26  1  0  0  0
 22 23  2  0  0  0
 22 25  1  0  0  0
 23 24  1  0  0  0
 23 36  1  0  0  0
 24 37  1  0  0  0
 25 38  1  0  0  0
 25 39  1  0  0  0
 25 40  1  0  0  0
M  END
>  <Activity>
8.52288

>  <set>
1

>  <Min_dist>
999.9

>  <Avg_dist>
999.9

$$$$
7-21Q
 Wcorina  11170919303D 1   1.00000     0.00000              
CORINA evaluation license 3.46 0067  05.08.2008
 39 41  0  0  0  0  0  0  0  0999 V2000
   -0.0170    1.3999    0.0097 C   0  0  0  0  0  0
    0.0021   -0.0041    0.0020 C   0  0  0  0  0  0
    1.2203   -0.6772   -0.0132 C   0  0  0  0  0  0
    2.4040    0.0364   -0.0207 C   0  0  0  0  0  0
    2.3852    1.4248   -0.0131 C   0  0  0  0  0  0
    1.1826    2.1059    0.0021 C   0  0  0  0  0  0
    3.5477    2.1131   -0.0200 F   0  0  0  0  0  0
    3.5848   -0.6200   -0.0350 F   0  0  0  0  0  0
   -1.2694   -0.7660    0.0106 C   0  0  0  0  0  0
   -1.4805   -1.7855   -0.9166 C   0  0  0  0  0  0
   -2.6663   -2.4913   -0.9038 C   0  0  0  0  0  0
   -3.6446   -2.1886    0.0262 C   0  0  0  0  0  0
   -3.4409   -1.1778    0.9482 C   0  0  0  0  0  0
   -2.2565   -0.4695    0.9494 C   0  0  0  0  0  0
   -5.1562   -3.0939    0.0359 S   0  0  0  0  0  0
   -6.1215   -2.2562    0.6571 O   0  0  0  0  0  0
   -5.3147   -3.6244   -1.2728 O   0  0  0  0  0  0
   -4.9446   -4.3906    1.0438 N   0  0  0  0  0  0
   -1.3088    2.1270    0.0198 C   0  0  0  0  0  0
   -1.5440    3.1451    0.9491 C   0  0  0  0  0  0
   -2.7663    3.7933    0.9170 C   0  0  0  0  0  0
   -3.7074    3.4169   -0.0242 C   0  0  0  0  0  0
   -3.4571    2.4524   -0.8884 N   0  0  0  0  0  0
   -2.3066    1.8108   -0.9004 C   0  0  0  0  0  0
   -5.0401    4.1195   -0.0626 C   0  0  0  0  0  0
    1.2407   -1.7570   -0.0189 H   0  0  0  0  0  0
    1.1736    3.1859    0.0076 H   0  0  0  0  0  0
   -0.7177   -2.0222   -1.6435 H   0  0  0  0  0  0
   -2.8309   -3.2814   -1.6216 H   0  0  0  0  0  0
   -4.2086   -0.9453    1.6715 H   0  0  0  0  0  0
   -2.0966    0.3162    1.6728 H   0  0  0  0  0  0
   -4.0948   -4.5225    1.4926 H   0  0  0  0  0  0
   -5.6704   -5.0184    1.1854 H   0  0  0  0  0  0
   -0.7910    3.4184    1.6735 H   0  0  0  0  0  0
   -2.9832    4.5843    1.6197 H   0  0  0  0  0  0
   -2.1368    1.0300   -1.6269 H   0  0  0  0  0  0
   -4.9787    4.9788   -0.7303 H   0  0  0  0  0  0
   -5.8034    3.4312   -0.4254 H   0  0  0  0  0  0
   -5.3020    4.4567    0.9403 H   0  0  0  0  0  0
  1  2  1  0  0  0
  1  6  2  0  0  0
  1 19  1  0  0  0
  2  3  2  0  0  0
  2  9  1  0  0  0
  3  4  1  0  0  0
  3 26  1  0  0  0
  4  5  2  0  0  0
  4  8  1  0  0  0
  5  6  1  0  0  0
  5  7  1  0  0  0
  6 27  1  0  0  0
  9 10  1  0  0  0
  9 14  2  0  0  0
 10 11  2  0  0  0
 10 28  1  0  0  0
 11 12  1  0  0  0
 11 29  1  0  0  0
 12 13  2  0  0  0
 12 15  1  0  0  0
 13 14  1  0  0  0
 13 30  1  0  0  0
 14 31  1  0  0  0
 15 16  2  0  0  0
 15 17  2  0  0  0
 15 18  1  0  0  0
 18 32  1  0  0  0
 18 33  1  0  0  0
 19 20  1  0  0  0
 19 24  2  0  0  0
 20 21  2  0  0  0
 20 34  1  0  0  0
 21 22  1  0  0  0
 21 35  1  0  0  0
 22 23  2  0  0  0
 22 25  1  0  0  0
 23 24  1  0  0  0
 24 36  1  0  0  0
 25 37  1  0  0  0
 25 38  1  0  0  0
 25 39  1  0  0  0
M  END
>  <Activity>
7.29243

>  <set>
1

>  <Min_dist>
999.9

>  <Avg_dist>
999.9

$$$$
7-21P
 Wcorina  11170919303D 1   1.00000     0.00000              
CORINA evaluation license 3.46 0067  05.08.2008
 39 41  0  0  0  0  0  0  0  0999 V2000
    0.0303    1.4138    0.3053 C   0  0  0  0  0  0
    0.0949    0.6163   -0.8489 C   0  0  0  0  0  0
    1.2672   -0.0722   -1.1466 C   0  0  0  0  0  0
    2.3612    0.0308   -0.3079 C   0  0  0  0  0  0
    2.2973    0.8191    0.8337 C   0  0  0  0  0  0
    1.1397    1.5085    1.1412 C   0  0  0  0  0  0
    3.3717    0.9124    1.6474 F   0  0  0  0  0  0
    3.4977   -0.6388   -0.5998 F   0  0  0  0  0  0
   -1.0804    0.5078   -1.7457 C   0  0  0  0  0  0
   -1.6528    1.6561   -2.2910 C   0  0  0  0  0  0
   -2.7469    1.5490   -3.1252 C   0  0  0  0  0  0
   -3.2756    0.3053   -3.4207 C   0  0  0  0  0  0
   -2.7119   -0.8376   -2.8825 C   0  0  0  0  0  0
   -1.6141   -0.7433   -2.0517 C   0  0  0  0  0  0
   -4.6730    0.1765   -4.4861 S   0  0  0  0  0  0
   -5.3044   -1.0573   -4.1725 O   0  0  0  0  0  0
   -5.3412    1.4291   -4.4249 O   0  0  0  0  0  0
   -4.0986    0.0280   -6.0322 N   0  0  0  0  0  0
   -1.2107    2.1559    0.6286 C   0  0  0  0  0  0
   -1.1400    3.5057    0.9707 C   0  0  0  0  0  0
   -2.3076    4.1853    1.2696 C   0  0  0  0  0  0
   -3.5095    3.4929    1.2169 C   0  0  0  0  0  0
   -3.5067    2.1547    0.8702 C   0  0  0  0  0  0
   -2.3811    1.5319    0.5851 N   0  0  0  0  0  0
   -4.8053    4.1934    1.5353 C   0  0  0  0  0  0
    1.3221   -0.6872   -2.0327 H   0  0  0  0  0  0
    1.0956    2.1207    2.0299 H   0  0  0  0  0  0
   -1.2411    2.6276   -2.0607 H   0  0  0  0  0  0
   -3.1914    2.4379   -3.5479 H   0  0  0  0  0  0
   -3.1291   -1.8059   -3.1164 H   0  0  0  0  0  0
   -1.1718   -1.6365   -1.6359 H   0  0  0  0  0  0
   -3.1426    0.0255   -6.1963 H   0  0  0  0  0  0
   -4.7182   -0.0564   -6.7738 H   0  0  0  0  0  0
   -0.1874    4.0136    1.0022 H   0  0  0  0  0  0
   -2.2843    5.2311    1.5382 H   0  0  0  0  0  0
   -4.4403    1.6133    0.8283 H   0  0  0  0  0  0
   -5.2222    4.6188    0.6224 H   0  0  0  0  0  0
   -5.5108    3.4779    1.9578 H   0  0  0  0  0  0
   -4.6203    4.9900    2.2558 H   0  0  0  0  0  0
  1  2  1  0  0  0
  1  6  2  0  0  0
  1 19  1  0  0  0
  2  3  2  0  0  0
  2  9  1  0  0  0
  3  4  1  0  0  0
  3 26  1  0  0  0
  4  5  2  0  0  0
  4  8  1  0  0  0
  5  6  1  0  0  0
  5  7  1  0  0  0
  6 27  1  0  0  0
  9 10  1  0  0  0
  9 14  2  0  0  0
 10 11  2  0  0  0
 10 28  1  0  0  0
 11 12  1  0  0  0
 11 29  1  0  0  0
 12 13  2  0  0  0
 12 15  1  0  0  0
 13 14  1  0  0  0
 13 30  1  0  0  0
 14 31  1  0  0  0
 15 16  2  0  0  0
 15 17  2  0  0  0
 15 18  1  0  0  0
 18 32  1  0  0  0
 18 33  1  0  0  0
 19 20  1  0  0  0
 19 24  2  0  0  0
 20 21  2  0  0  0
 20 34  1  0  0  0
 21 22  1  0  0  0
 21 35  1  0  0  0
 22 23  2  0  0  0
 22 25  1  0  0  0
 23 24  1  0  0  0
 23 36  1  0  0  0
 25 37  1  0  0  0
 25 38  1  0  0  0
 25 39  1  0  0  0
M  END
>  <Activity>
6.48149

>  <set>
1

>  <Min_dist>
999.9

>  <Avg_dist>
999.9

$$$$
8-1B
 Wcorina  11170919303D 1   1.00000     0.00000              
CORINA evaluation license 3.46 0067  05.08.2008
 37 39  0  0  0  0  0  0  0  0999 V2000
   -0.2104    0.9258   -0.6024 C   0  0  0  0  0  0
    0.6112    0.7828   -1.7055 C   0  0  0  0  0  0
    1.8683    0.2282   -1.5648 C   0  0  0  0  0  0
    2.3068   -0.1860   -0.3140 C   0  0  0  0  0  0
    1.4794   -0.0410    0.7917 C   0  0  0  0  0  0
    0.2234    0.5143    0.6445 C   0  0  0  0  0  0
    3.5810   -0.7494   -0.1681 N   0  0  0  0  0  0
    4.7313   -0.3026   -0.7532 C   0  0  0  0  0  0
    5.7404   -1.1314   -0.3499 C   0  0  0  0  0  0
    5.1900   -2.0965    0.4942 C   0  0  0  0  0  0
    3.9057   -1.8687    0.6090 N   0  0  0  0  0  0
    5.9485   -3.2116    1.1668 C   0  0  0  0  0  0
    6.4087   -2.7763    2.4142 F   0  0  0  0  0  0
    5.1029   -4.3125    1.3399 F   0  0  0  0  0  0
    7.0379   -3.5809    0.3707 F   0  0  0  0  0  0
    4.8610    0.8619   -1.6557 C   0  0  0  0  0  0
    5.5471    0.7384   -2.8670 C   0  0  0  0  0  0
    5.6635    1.8310   -3.7050 C   0  0  0  0  0  0
    5.1027    3.0436   -3.3464 C   0  0  0  0  0  0
    4.4229    3.1713   -2.1484 C   0  0  0  0  0  0
    4.2941    2.0870   -1.3045 C   0  0  0  0  0  0
    6.0953   -0.4456   -3.2173 F   0  0  0  0  0  0
   -1.8105    1.6406   -0.7848 S   0  0  0  0  0  0
   -2.1682    2.1544    0.4909 O   0  0  0  0  0  0
   -1.7615    2.4399   -1.9587 O   0  0  0  0  0  0
   -2.8658    0.4050   -1.1040 N   0  0  0  0  0  0
    0.2695    1.1048   -2.6780 H   0  0  0  0  0  0
    2.5093    0.1164   -2.4267 H   0  0  0  0  0  0
    1.8175   -0.3625    1.7657 H   0  0  0  0  0  0
   -0.4204    0.6276    1.5041 H   0  0  0  0  0  0
    6.7793   -1.0534   -0.6343 H   0  0  0  0  0  0
    6.1936    1.7381   -4.6414 H   0  0  0  0  0  0
    5.1963    3.8946   -4.0047 H   0  0  0  0  0  0
    3.9880    4.1212   -1.8748 H   0  0  0  0  0  0
    3.7590    2.1880   -0.3718 H   0  0  0  0  0  0
   -3.7913    0.4724   -0.8212 H   0  0  0  0  0  0
   -2.5586   -0.3861   -1.5737 H   0  0  0  0  0  0
  1  2  1  0  0  0
  1  6  2  0  0  0
  1 23  1  0  0  0
  2  3  2  0  0  0
  2 27  1  0  0  0
  3  4  1  0  0  0
  3 28  1  0  0  0
  4  5  2  0  0  0
  4  7  1  0  0  0
  5  6  1  0  0  0
  5 29  1  0  0  0
  6 30  1  0  0  0
  7  8  1  0  0  0
  7 11  1  0  0  0
  8  9  2  0  0  0
  8 16  1  0  0  0
  9 10  1  0  0  0
  9 31  1  0  0  0
 10 11  2  0  0  0
 10 12  1  0  0  0
 12 13  1  0  0  0
 12 14  1  0  0  0
 12 15  1  0  0  0
 16 17  1  0  0  0
 16 21  2  0  0  0
 17 18  2  0  0  0
 17 22  1  0  0  0
 18 19  1  0  0  0
 18 32  1  0  0  0
 19 20  2  0  0  0
 19 33  1  0  0  0
 20 21  1  0  0  0
 20 34  1  0  0  0
 21 35  1  0  0  0
 23 24  2  0  0  0
 23 25  2  0  0  0
 23 26  1  0  0  0
 26 36  1  0  0  0
 26 37  1  0  0  0
M  END
>  <Activity>
7.23657

>  <set>
1

>  <Min_dist>
999.9

>  <Avg_dist>
999.9

$$$$
8-1C
 Wcorina  11170919303D 1   1.00000     0.00000              
CORINA evaluation license 3.46 0067  05.08.2008
 37 39  0  0  0  0  0  0  0  0999 V2000
   -0.0510    1.3165   -0.0753 C   0  0  0  0  0  0
    0.6135    1.0814   -1.2650 C   0  0  0  0  0  0
    1.8287    0.4251   -1.2609 C   0  0  0  0  0  0
    2.3834    0.0016   -0.0604 C   0  0  0  0  0  0
    1.7138    0.2396    1.1327 C   0  0  0  0  0  0
    0.4987    0.8960    1.1219 C   0  0  0  0  0  0
    3.6156   -0.6646   -0.0529 N   0  0  0  0  0  0
    4.7315   -0.3029   -0.7522 C   0  0  0  0  0  0
    5.7059   -1.2163   -0.4628 C   0  0  0  0  0  0
    5.1693   -2.1470    0.4274 C   0  0  0  0  0  0
    3.9268   -1.8184    0.6780 N   0  0  0  0  0  0
    5.9001   -3.3298    1.0089 C   0  0  0  0  0  0
    6.5215   -2.9524    2.2041 F   0  0  0  0  0  0
    4.9900   -4.3618    1.2619 F   0  0  0  0  0  0
    6.8671   -3.7731    0.1003 F   0  0  0  0  0  0
    4.8612    0.8613   -1.6555 C   0  0  0  0  0  0
    4.0543    1.9844   -1.4708 C   0  0  0  0  0  0
    4.1809    3.0687   -2.3179 C   0  0  0  0  0  0
    5.1071    3.0407   -3.3485 C   0  0  0  0  0  0
    5.9084    1.9293   -3.5353 C   0  0  0  0  0  0
    5.7949    0.8428   -2.6920 C   0  0  0  0  0  0
    3.4005    4.1573   -2.1415 F   0  0  0  0  0  0
   -1.5980    2.1600   -0.0841 S   0  0  0  0  0  0
   -1.7522    2.7288    1.2089 O   0  0  0  0  0  0
   -1.6297    2.9274   -1.2797 O   0  0  0  0  0  0
   -2.7817    1.0116   -0.2341 N   0  0  0  0  0  0
    0.1815    1.4110   -2.1984 H   0  0  0  0  0  0
    2.3469    0.2412   -2.1904 H   0  0  0  0  0  0
    2.1425   -0.0888    2.0680 H   0  0  0  0  0  0
   -0.0226    1.0813    2.0494 H   0  0  0  0  0  0
    6.7124   -1.2178   -0.8543 H   0  0  0  0  0  0
    3.3323    2.0061   -0.6679 H   0  0  0  0  0  0
    5.2031    3.8902   -4.0086 H   0  0  0  0  0  0
    6.6279    1.9132   -4.3406 H   0  0  0  0  0  0
    6.4248   -0.0224   -2.8369 H   0  0  0  0  0  0
   -2.5423    0.0738   -0.2972 H   0  0  0  0  0  0
   -3.7144    1.2769   -0.2589 H   0  0  0  0  0  0
  1  2  1  0  0  0
  1  6  2  0  0  0
  1 23  1  0  0  0
  2  3  2  0  0  0
  2 27  1  0  0  0
  3  4  1  0  0  0
  3 28  1  0  0  0
  4  5  2  0  0  0
  4  7  1  0  0  0
  5  6  1  0  0  0
  5 29  1  0  0  0
  6 30  1  0  0  0
  7  8  1  0  0  0
  7 11  1  0  0  0
  8  9  2  0  0  0
  8 16  1  0  0  0
  9 10  1  0  0  0
  9 31  1  0  0  0
 10 11  2  0  0  0
 10 12  1  0  0  0
 12 13  1  0  0  0
 12 14  1  0  0  0
 12 15  1  0  0  0
 16 17  1  0  0  0
 16 21  2  0  0  0
 17 18  2  0  0  0
 17 32  1  0  0  0
 18 19  1  0  0  0
 18 22  1  0  0  0
 19 20  2  0  0  0
 19 33  1  0  0  0
 20 21  1  0  0  0
 20 34  1  0  0  0
 21 35  1  0  0  0
 23 24  2  0  0  0
 23 25  2  0  0  0
 23 26  1  0  0  0
 26 36  1  0  0  0
 26 37  1  0  0  0
M  END
>  <Activity>
5.11182

>  <set>
1

>  <Min_dist>
999.9

>  <Avg_dist>
999.9

$$$$
8-1D
 Wcorina  11170919303D 1   1.00000     0.00000              
CORINA evaluation license 3.46 0067  05.08.2008
 37 39  0  0  0  0  0  0  0  0999 V2000
   -0.0501    1.3182   -0.0751 C   0  0  0  0  0  0
    0.4995    0.8970    1.1219 C   0  0  0  0  0  0
    1.7140    0.2395    1.1323 C   0  0  0  0  0  0
    2.3833    0.0015   -0.0609 C   0  0  0  0  0  0
    1.8288    0.4258   -1.2612 C   0  0  0  0  0  0
    0.6139    1.0827   -1.2650 C   0  0  0  0  0  0
    3.6155   -0.6647   -0.0537 N   0  0  0  0  0  0
    4.7313   -0.3026   -0.7529 C   0  0  0  0  0  0
    5.7057   -1.2164   -0.4643 C   0  0  0  0  0  0
    5.1691   -2.1476    0.4255 C   0  0  0  0  0  0
    3.9268   -1.8187    0.6767 N   0  0  0  0  0  0
    5.8995   -3.3313    1.0055 C   0  0  0  0  0  0
    6.5217   -2.9554    2.2007 F   0  0  0  0  0  0
    4.9890   -4.3630    1.2582 F   0  0  0  0  0  0
    6.8657   -3.7744    0.0960 F   0  0  0  0  0  0
    4.8611    0.8621   -1.6555 C   0  0  0  0  0  0
    4.0542    1.9852   -1.4695 C   0  0  0  0  0  0
    4.1791    3.0686   -2.3140 C   0  0  0  0  0  0
    5.1039    3.0430   -3.3457 C   0  0  0  0  0  0
    5.9074    1.9299   -3.5350 C   0  0  0  0  0  0
    5.7947    0.8437   -2.6923 C   0  0  0  0  0  0
    5.2224    4.1067   -4.1701 F   0  0  0  0  0  0
   -1.6033    2.1503   -0.0848 S   0  0  0  0  0  0
   -2.1516    1.9613   -1.3820 O   0  0  0  0  0  0
   -2.2738    1.7623    1.1065 O   0  0  0  0  0  0
   -1.2923    3.7704    0.0600 N   0  0  0  0  0  0
   -0.0214    1.0827    2.0496 H   0  0  0  0  0  0
    2.1429   -0.0890    2.0675 H   0  0  0  0  0  0
    2.3471    0.2425   -2.1908 H   0  0  0  0  0  0
    0.1821    1.4129   -2.1982 H   0  0  0  0  0  0
    6.7123   -1.2177   -0.8557 H   0  0  0  0  0  0
    3.3329    2.0060   -0.6660 H   0  0  0  0  0  0
    3.5548    3.9382   -2.1712 H   0  0  0  0  0  0
    6.6263    1.9148   -4.3407 H   0  0  0  0  0  0
    6.4249   -0.0212   -2.8375 H   0  0  0  0  0  0
   -1.8944    4.4174   -0.3396 H   0  0  0  0  0  0
   -0.5081    4.0723    0.5445 H   0  0  0  0  0  0
  1  2  1  0  0  0
  1  6  2  0  0  0
  1 23  1  0  0  0
  2  3  2  0  0  0
  2 27  1  0  0  0
  3  4  1  0  0  0
  3 28  1  0  0  0
  4  5  2  0  0  0
  4  7  1  0  0  0
  5  6  1  0  0  0
  5 29  1  0  0  0
  6 30  1  0  0  0
  7  8  1  0  0  0
  7 11  1  0  0  0
  8  9  2  0  0  0
  8 16  1  0  0  0
  9 10  1  0  0  0
  9 31  1  0  0  0
 10 11  2  0  0  0
 10 12  1  0  0  0
 12 13  1  0  0  0
 12 14  1  0  0  0
 12 15  1  0  0  0
 16 17  1  0  0  0
 16 21  2  0  0  0
 17 18  2  0  0  0
 17 32  1  0  0  0
 18 19  1  0  0  0
 18 33  1  0  0  0
 19 20  2  0  0  0
 19 22  1  0  0  0
 20 21  1  0  0  0
 20 34  1  0  0  0
 21 35  1  0  0  0
 23 24  2  0  0  0
 23 25  2  0  0  0
 23 26  1  0  0  0
 26 36  1  0  0  0
 26 37  1  0  0  0
M  END
>  <Activity>
7.38722

>  <set>
1

>  <Min_dist>
999.9

>  <Avg_dist>
999.9

$$$$
8-1G
 Wcorina  11170919303D 1   1.00000     0.00000              
CORINA evaluation license 3.46 0067  05.08.2008
 40 42  0  0  0  0  0  0  0  0999 V2000
   -0.0255    1.3230   -0.0216 C   0  0  0  0  0  0
    0.0057   -0.0578   -0.0889 C   0  0  0  0  0  0
    1.2161   -0.7229   -0.1006 C   0  0  0  0  0  0
    2.4025   -0.0035   -0.0447 C   0  0  0  0  0  0
    2.3678    1.3831    0.0228 C   0  0  0  0  0  0
    1.1542    2.0423    0.0342 C   0  0  0  0  0  0
    3.6318   -0.6751   -0.0560 N   0  0  0  0  0  0
    4.7412   -0.3132   -0.7655 C   0  0  0  0  0  0
    5.7146   -1.2331   -0.4941 C   0  0  0  0  0  0
    5.1841   -2.1678    0.3955 C   0  0  0  0  0  0
    3.9462   -1.8353    0.6632 N   0  0  0  0  0  0
    5.9160   -3.3584    0.9595 C   0  0  0  0  0  0
    6.5532   -2.9930    2.1501 F   0  0  0  0  0  0
    5.0040   -4.3879    1.2156 F   0  0  0  0  0  0
    6.8700   -3.7995    0.0362 F   0  0  0  0  0  0
    4.8658    0.8570   -1.6618 C   0  0  0  0  0  0
    5.9501    1.7259   -1.5331 C   0  0  0  0  0  0
    6.0608    2.8151   -2.3723 C   0  0  0  0  0  0
    5.0995    3.0470   -3.3402 C   0  0  0  0  0  0
    4.0223    2.1895   -3.4729 C   0  0  0  0  0  0
    3.9028    1.0934   -2.6431 C   0  0  0  0  0  0
    6.9977    1.4751   -0.4791 C   0  0  0  0  0  0
   -1.5716    2.1681   -0.0142 S   0  0  0  0  0  0
   -1.3129    3.4822   -0.4890 O   0  0  0  0  0  0
   -2.5105    1.2925   -0.6233 O   0  0  0  0  0  0
   -2.0367    2.3255    1.5673 N   0  0  0  0  0  0
   -0.9174   -0.6168   -0.1319 H   0  0  0  0  0  0
    1.2398   -1.8014   -0.1528 H   0  0  0  0  0  0
    3.2888    1.9454    0.0667 H   0  0  0  0  0  0
    1.1265    3.1207    0.0868 H   0  0  0  0  0  0
    6.7167   -1.2362   -0.8970 H   0  0  0  0  0  0
    6.8994    3.4885   -2.2735 H   0  0  0  0  0  0
    5.1905    3.9013   -3.9946 H   0  0  0  0  0  0
    3.2751    2.3761   -4.2301 H   0  0  0  0  0  0
    3.0634    0.4223   -2.7504 H   0  0  0  0  0  0
    7.7350    0.7686   -0.8605 H   0  0  0  0  0  0
    7.4908    2.4138   -0.2264 H   0  0  0  0  0  0
    6.5251    1.0616    0.4118 H   0  0  0  0  0  0
   -1.4744    1.9745    2.2755 H   0  0  0  0  0  0
   -2.8715    2.7686    1.7856 H   0  0  0  0  0  0
  1  2  1  0  0  0
  1  6  2  0  0  0
  1 23  1  0  0  0
  2  3  2  0  0  0
  2 27  1  0  0  0
  3  4  1  0  0  0
  3 28  1  0  0  0
  4  5  2  0  0  0
  4  7  1  0  0  0
  5  6  1  0  0  0
  5 29  1  0  0  0
  6 30  1  0  0  0
  7  8  1  0  0  0
  7 11  1  0  0  0
  8  9  2  0  0  0
  8 16  1  0  0  0
  9 10  1  0  0  0
  9 31  1  0  0  0
 10 11  2  0  0  0
 10 12  1  0  0  0
 12 13  1  0  0  0
 12 14  1  0  0  0
 12 15  1  0  0  0
 16 17  1  0  0  0
 16 21  2  0  0  0
 17 18  2  0  0  0
 17 22  1  0  0  0
 18 19  1  0  0  0
 18 32  1  0  0  0
 19 20  2  0  0  0
 19 33  1  0  0  0
 20 21  1  0  0  0
 20 34  1  0  0  0
 21 35  1  0  0  0
 22 36  1  0  0  0
 22 37  1  0  0  0
 22 38  1  0  0  0
 23 24  2  0  0  0
 23 25  2  0  0  0
 23 26  1  0  0  0
 26 39  1  0  0  0
 26 40  1  0  0  0
M  END
>  <Activity>
7.16115

>  <set>
1

>  <Min_dist>
999.9

>  <Avg_dist>
999.9

$$$$
8-1I
 Wcorina  11170919303D 1   1.00000     0.00000              
CORINA evaluation license 3.46 0067  05.08.2008
 40 42  0  0  0  0  0  0  0  0999 V2000
   -0.0497    1.3191   -0.0739 C   0  0  0  0  0  0
    0.5002    0.8977    1.1229 C   0  0  0  0  0  0
    1.7146    0.2400    1.1329 C   0  0  0  0  0  0
    2.3835    0.0019   -0.0605 C   0  0  0  0  0  0
    1.8287    0.4263   -1.2606 C   0  0  0  0  0  0
    0.6140    1.0836   -1.2640 C   0  0  0  0  0  0
    3.6156   -0.6645   -0.0536 N   0  0  0  0  0  0
    4.7313   -0.3026   -0.7532 C   0  0  0  0  0  0
    5.7055   -1.2166   -0.4649 C   0  0  0  0  0  0
    5.1691   -2.1477    0.4250 C   0  0  0  0  0  0
    3.9269   -1.8186    0.6767 N   0  0  0  0  0  0
    5.8995   -3.3314    1.0049 C   0  0  0  0  0  0
    6.5220   -2.9554    2.2001 F   0  0  0  0  0  0
    4.9891   -4.3630    1.2578 F   0  0  0  0  0  0
    6.8656   -3.7745    0.0953 F   0  0  0  0  0  0
    4.8610    0.8621   -1.6558 C   0  0  0  0  0  0
    4.0545    1.9854   -1.4703 C   0  0  0  0  0  0
    4.1806    3.0688   -2.3154 C   0  0  0  0  0  0
    5.1041    3.0426   -3.3452 C   0  0  0  0  0  0
    5.9068    1.9318   -3.5344 C   0  0  0  0  0  0
    5.7944    0.8444   -2.6927 C   0  0  0  0  0  0
    5.2359    4.2290   -4.2650 C   0  0  0  0  0  0
   -1.6027    2.1514   -0.0831 S   0  0  0  0  0  0
   -2.1514    1.9626   -1.3802 O   0  0  0  0  0  0
   -2.2729    1.7635    1.1084 O   0  0  0  0  0  0
   -1.2915    3.7714    0.0617 N   0  0  0  0  0  0
   -0.0203    1.0835    2.0508 H   0  0  0  0  0  0
    2.1438   -0.0885    2.0680 H   0  0  0  0  0  0
    2.3467    0.2430   -2.1904 H   0  0  0  0  0  0
    0.1820    1.4139   -2.1971 H   0  0  0  0  0  0
    6.7120   -1.2181   -0.8566 H   0  0  0  0  0  0
    3.3327    2.0067   -0.6672 H   0  0  0  0  0  0
    3.5569    3.9389   -2.1728 H   0  0  0  0  0  0
    6.6258    1.9176   -4.3402 H   0  0  0  0  0  0
    6.4247   -0.0204   -2.8388 H   0  0  0  0  0  0
    5.9758    4.9207   -3.8622 H   0  0  0  0  0  0
    5.5540    3.8907   -5.2512 H   0  0  0  0  0  0
    4.2734    4.7338   -4.3471 H   0  0  0  0  0  0
   -0.3762    4.0851    0.1315 H   0  0  0  0  0  0
   -2.0244    4.4066    0.0767 H   0  0  0  0  0  0
  1  2  1  0  0  0
  1  6  2  0  0  0
  1 23  1  0  0  0
  2  3  2  0  0  0
  2 27  1  0  0  0
  3  4  1  0  0  0
  3 28  1  0  0  0
  4  5  2  0  0  0
  4  7  1  0  0  0
  5  6  1  0  0  0
  5 29  1  0  0  0
  6 30  1  0  0  0
  7  8  1  0  0  0
  7 11  1  0  0  0
  8  9  2  0  0  0
  8 16  1  0  0  0
  9 10  1  0  0  0
  9 31  1  0  0  0
 10 11  2  0  0  0
 10 12  1  0  0  0
 12 13  1  0  0  0
 12 14  1  0  0  0
 12 15  1  0  0  0
 16 17  1  0  0  0
 16 21  2  0  0  0
 17 18  2  0  0  0
 17 32  1  0  0  0
 18 19  1  0  0  0
 18 33  1  0  0  0
 19 20  2  0  0  0
 19 22  1  0  0  0
 20 21  1  0  0  0
 20 34  1  0  0  0
 21 35  1  0  0  0
 22 36  1  0  0  0
 22 37  1  0  0  0
 22 38  1  0  0  0
 23 24  2  0  0  0
 23 25  2  0  0  0
 23 26  1  0  0  0
 26 39  1  0  0  0
 26 40  1  0  0  0
M  END
>  <Activity>
7.39794

>  <set>
1

>  <Min_dist>
999.9

>  <Avg_dist>
999.9

$$$$
8-1J
 Wcorina  11170919303D 1   1.00000     0.00000              
CORINA evaluation license 3.46 0067  05.08.2008
 43 45  0  0  0  0  0  0  0  0999 V2000
   -0.0497    1.3191   -0.0739 C   0  0  0  0  0  0
    0.5002    0.8977    1.1229 C   0  0  0  0  0  0
    1.7146    0.2400    1.1329 C   0  0  0  0  0  0
    2.3835    0.0019   -0.0605 C   0  0  0  0  0  0
    1.8287    0.4263   -1.2606 C   0  0  0  0  0  0
    0.6140    1.0836   -1.2640 C   0  0  0  0  0  0
    3.6156   -0.6645   -0.0536 N   0  0  0  0  0  0
    4.7313   -0.3026   -0.7532 C   0  0  0  0  0  0
    5.7055   -1.2166   -0.4649 C   0  0  0  0  0  0
    5.1691   -2.1477    0.4250 C   0  0  0  0  0  0
    3.9269   -1.8186    0.6767 N   0  0  0  0  0  0
    5.8995   -3.3314    1.0049 C   0  0  0  0  0  0
    6.5220   -2.9554    2.2001 F   0  0  0  0  0  0
    4.9891   -4.3630    1.2578 F   0  0  0  0  0  0
    6.8656   -3.7745    0.0953 F   0  0  0  0  0  0
    4.8610    0.8621   -1.6558 C   0  0  0  0  0  0
    4.0545    1.9854   -1.4703 C   0  0  0  0  0  0
    4.1806    3.0688   -2.3154 C   0  0  0  0  0  0
    5.1041    3.0426   -3.3452 C   0  0  0  0  0  0
    5.9068    1.9318   -3.5344 C   0  0  0  0  0  0
    5.7944    0.8444   -2.6927 C   0  0  0  0  0  0
    5.2359    4.2290   -4.2650 C   0  0  0  0  0  0
    6.2744    5.1999   -3.6995 C   0  0  0  0  0  0
   -1.6027    2.1514   -0.0831 S   0  0  0  0  0  0
   -2.1514    1.9626   -1.3802 O   0  0  0  0  0  0
   -2.2729    1.7635    1.1084 O   0  0  0  0  0  0
   -1.2915    3.7714    0.0617 N   0  0  0  0  0  0
   -0.0203    1.0835    2.0508 H   0  0  0  0  0  0
    2.1438   -0.0885    2.0680 H   0  0  0  0  0  0
    2.3467    0.2430   -2.1904 H   0  0  0  0  0  0
    0.1820    1.4139   -2.1971 H   0  0  0  0  0  0
    6.7120   -1.2181   -0.8566 H   0  0  0  0  0  0
    3.3327    2.0067   -0.6672 H   0  0  0  0  0  0
    3.5569    3.9389   -2.1728 H   0  0  0  0  0  0
    6.6258    1.9176   -4.3402 H   0  0  0  0  0  0
    6.4247   -0.0204   -2.8388 H   0  0  0  0  0  0
    5.5540    3.8907   -5.2512 H   0  0  0  0  0  0
    4.2734    4.7338   -4.3471 H   0  0  0  0  0  0
    5.9563    5.5383   -2.7134 H   0  0  0  0  0  0
    7.2370    4.6951   -3.6174 H   0  0  0  0  0  0
    6.3697    6.0581   -4.3648 H   0  0  0  0  0  0
   -0.3762    4.0851    0.1315 H   0  0  0  0  0  0
   -2.0244    4.4066    0.0767 H   0  0  0  0  0  0
  1  2  1  0  0  0
  1  6  2  0  0  0
  1 24  1  0  0  0
  2  3  2  0  0  0
  2 28  1  0  0  0
  3  4  1  0  0  0
  3 29  1  0  0  0
  4  5  2  0  0  0
  4  7  1  0  0  0
  5  6  1  0  0  0
  5 30  1  0  0  0
  6 31  1  0  0  0
  7  8  1  0  0  0
  7 11  1  0  0  0
  8  9  2  0  0  0
  8 16  1  0  0  0
  9 10  1  0  0  0
  9 32  1  0  0  0
 10 11  2  0  0  0
 10 12  1  0  0  0
 12 13  1  0  0  0
 12 14  1  0  0  0
 12 15  1  0  0  0
 16 17  1  0  0  0
 16 21  2  0  0  0
 17 18  2  0  0  0
 17 33  1  0  0  0
 18 19  1  0  0  0
 18 34  1  0  0  0
 19 20  2  0  0  0
 19 22  1  0  0  0
 20 21  1  0  0  0
 20 35  1  0  0  0
 21 36  1  0  0  0
 22 23  1  0  0  0
 22 37  1  0  0  0
 22 38  1  0  0  0
 23 39  1  0  0  0
 23 40  1  0  0  0
 23 41  1  0  0  0
 24 25  2  0  0  0
 24 26  2  0  0  0
 24 27  1  0  0  0
 27 42  1  0  0  0
 27 43  1  0  0  0
M  END
>  <Activity>
6.0655

>  <set>
1

>  <Min_dist>
999.9

>  <Avg_dist>
999.9

$$$$
8-1L
 Wcorina  11170919303D 1   1.00000     0.00000              
CORINA evaluation license 3.46 0067  05.08.2008
 40 42  0  0  0  0  0  0  0  0999 V2000
   -0.0538    1.3113   -0.0823 C   0  0  0  0  0  0  0  0  0  0  0  0
    0.6129    1.0771   -1.2710 C   0  0  0  0  0  0  0  0  0  0  0  0
    1.8288    0.4222   -1.2651 C   0  0  0  0  0  0  0  0  0  0  0  0
    2.3822   -0.0008   -0.0636 C   0  0  0  0  0  0  0  0  0  0  0  0
    1.7104    0.2364    1.1285 C   0  0  0  0  0  0  0  0  0  0  0  0
    0.4946    0.8914    1.1158 C   0  0  0  0  0  0  0  0  0  0  0  0
    3.6147   -0.6655   -0.0542 N   0  0  0  0  0  0  0  0  0  0  0  0
    4.7331   -0.3018   -0.7532 C   0  0  0  0  0  0  0  0  0  0  0  0
    5.7144   -1.2259   -0.4556 C   0  0  0  0  0  0  0  0  0  0  0  0
    5.1694   -2.1506    0.4328 C   0  0  0  0  0  0  0  0  0  0  0  0
    3.9259   -1.8185    0.6772 N   0  0  0  0  0  0  0  0  0  0  0  0
    5.8931   -3.3346    1.0205 C   0  0  0  0  0  0  0  0  0  0  0  0
    6.5099   -2.9568    2.2180 F   0  0  0  0  0  0  0  0  0  0  0  0
    4.9782   -4.3629    1.2713 F   0  0  0  0  0  0  0  0  0  0  0  0
    6.8630   -3.7834    0.1177 F   0  0  0  0  0  0  0  0  0  0  0  0
    4.8651    0.8575   -1.6543 C   0  0  0  0  0  0  0  0  0  0  0  0
    4.0539    1.9840   -1.4666 C   0  0  0  0  0  0  0  0  0  0  0  0
    4.1727    3.0572   -2.2968 C   0  0  0  0  0  0  0  0  0  0  0  0
    5.1133    3.0334   -3.3452 C   0  0  0  0  0  0  0  0  0  0  0  0
    5.9273    1.8987   -3.5302 C   0  0  0  0  0  0  0  0  0  0  0  0
    5.8055    0.8317   -2.6924 C   0  0  0  0  0  0  0  0  0  0  0  0
    5.2330    4.0871   -4.1647 N   0  3  0  0  0  0  0  0  0  0  0  0
    4.5280    5.0672   -4.0035 O   0  0  0  0  0  0  0  0  0  0  0  0
    6.0468    4.0647   -5.0707 O   0  0  0  0  0  0  0  0  0  0  0  0
   -1.6017    2.1531   -0.0935 S   0  0  0  0  0  0  0  0  0  0  0  0
   -1.7586    2.7217    1.1992 O   0  0  0  0  0  0  0  0  0  0  0  0
   -1.6324    2.9205   -1.2891 O   0  0  0  0  0  0  0  0  0  0  0  0
   -2.7838    1.0034   -0.2454 N   0  0  0  0  0  0  0  0  0  0  0  0
    0.1820    1.4063   -2.2050 H   0  0  0  0  0  0  0  0  0  0  0  0
    2.3486    0.2389   -2.1938 H   0  0  0  0  0  0  0  0  0  0  0  0
    2.1381   -0.0913    2.0645 H   0  0  0  0  0  0  0  0  0  0  0  0
   -0.0284    1.0762    2.0425 H   0  0  0  0  0  0  0  0  0  0  0  0
    6.7228   -1.2314   -0.8421 H   0  0  0  0  0  0  0  0  0  0  0  0
    3.3331    2.0015   -0.6625 H   0  0  0  0  0  0  0  0  0  0  0  0
    3.5464    3.9250   -2.1518 H   0  0  0  0  0  0  0  0  0  0  0  0
    6.6495    1.8763   -4.3329 H   0  0  0  0  0  0  0  0  0  0  0  0
    6.4318   -0.0371   -2.8311 H   0  0  0  0  0  0  0  0  0  0  0  0
   -2.5432    0.0658   -0.3081 H   0  0  0  0  0  0  0  0  0  0  0  0
   -3.7167    1.2675   -0.2716 H   0  0  0  0  0  0  0  0  0  0  0  0
    6.0966    4.8480   -5.6355 H   0  0  0  0  0  0  0  0  0  0  0  0
  1  2  1  0  0  0  0
  1  6  2  0  0  0  0
  1 25  1  0  0  0  0
  2  3  2  0  0  0  0
  2 29  1  0  0  0  0
  3  4  1  0  0  0  0
  3 30  1  0  0  0  0
  4  5  2  0  0  0  0
  4  7  1  0  0  0  0
  5  6  1  0  0  0  0
  5 31  1  0  0  0  0
  6 32  1  0  0  0  0
  7  8  1  0  0  0  0
  7 11  1  0  0  0  0
  8  9  2  0  0  0  0
  8 16  1  0  0  0  0
  9 10  1  0  0  0  0
  9 33  1  0  0  0  0
 10 11  2  0  0  0  0
 10 12  1  0  0  0  0
 12 13  1  0  0  0  0
 12 14  1  0  0  0  0
 12 15  1  0  0  0  0
 16 17  1  0  0  0  0
 16 21  2  0  0  0  0
 17 18  2  0  0  0  0
 17 34  1  0  0  0  0
 18 19  1  0  0  0  0
 18 35  1  0  0  0  0
 19 20  2  0  0  0  0
 19 22  1  0  0  0  0
 20 21  1  0  0  0  0
 20 36  1  0  0  0  0
 21 37  1  0  0  0  0
 22 23  2  0  0  0  0
 22 24  1  0  0  0  0
 24 40  1  0  0  0  0
 25 26  2  0  0  0  0
 25 27  2  0  0  0  0
 25 28  1  0  0  0  0
 28 38  1  0  0  0  0
 28 39  1  0  0  0  0
M  CHG  1  22   1
M  END
>  <Activity>
5.58004

>  <set>
1

>  <Min_dist>
999.9

>  <Avg_dist>
999.9

$$$$
8-1N
 Wcorina  11170919303D 1   1.00000     0.00000              
CORINA evaluation license 3.46 0067  05.08.2008
 41 43  0  0  0  0  0  0  0  0999 V2000
   -0.2133    0.9150   -0.6157 C   0  0  0  0  0  0
    0.6118    0.7736   -1.7163 C   0  0  0  0  0  0
    1.8696    0.2216   -1.5719 C   0  0  0  0  0  0
    2.3055   -0.1910   -0.3197 C   0  0  0  0  0  0
    1.4747   -0.0472    0.7837 C   0  0  0  0  0  0
    0.2179    0.5050    0.6326 C   0  0  0  0  0  0
    3.5805   -0.7516   -0.1700 N   0  0  0  0  0  0
    4.7315   -0.3028   -0.7522 C   0  0  0  0  0  0
    5.7413   -1.1293   -0.3452 C   0  0  0  0  0  0
    5.1905   -2.0948    0.4980 C   0  0  0  0  0  0
    3.9053   -1.8698    0.6087 N   0  0  0  0  0  0
    5.9493   -3.2077    1.1738 C   0  0  0  0  0  0
    6.4051   -2.7704    2.4221 F   0  0  0  0  0  0
    5.1056   -4.3103    1.3454 F   0  0  0  0  0  0
    7.0419   -3.5755    0.3811 F   0  0  0  0  0  0
    4.8611    0.8607   -1.6554 C   0  0  0  0  0  0
    5.5490    0.7364   -2.8686 C   0  0  0  0  0  0
    5.6651    1.8320   -3.7079 C   0  0  0  0  0  0
    5.1041    3.0432   -3.3481 C   0  0  0  0  0  0
    4.4240    3.1700   -2.1498 C   0  0  0  0  0  0
    4.2940    2.0858   -1.3059 C   0  0  0  0  0  0
    6.1006   -0.4539   -3.2209 O   0  0  0  0  0  0
    6.7872   -0.5055   -4.4731 C   0  0  0  0  0  0
   -1.8146    1.6259   -0.8030 S   0  0  0  0  0  0
   -2.1773    2.1393    0.4714 O   0  0  0  0  0  0
   -1.7642    2.4248   -1.9771 O   0  0  0  0  0  0
   -2.8661    0.3876   -1.1248 N   0  0  0  0  0  0
    0.2722    1.0947   -2.6900 H   0  0  0  0  0  0
    2.5133    0.1107   -2.4320 H   0  0  0  0  0  0
    1.8108   -0.3675    1.7588 H   0  0  0  0  0  0
   -0.4289    0.6168    1.4903 H   0  0  0  0  0  0
    6.7809   -1.0494   -0.6267 H   0  0  0  0  0  0
    6.1949    1.7400   -4.6446 H   0  0  0  0  0  0
    5.1974    3.8950   -4.0055 H   0  0  0  0  0  0
    3.9890    4.1199   -1.8760 H   0  0  0  0  0  0
    3.7581    2.1872   -0.3738 H   0  0  0  0  0  0
    6.0957   -0.2538   -5.2772 H   0  0  0  0  0  0
    7.6110    0.2083   -4.4655 H   0  0  0  0  0  0
    7.1786   -1.5104   -4.6317 H   0  0  0  0  0  0
   -2.5400   -0.5245   -1.1761 H   0  0  0  0  0  0
   -3.8080    0.5744   -1.2619 H   0  0  0  0  0  0
  1  2  1  0  0  0
  1  6  2  0  0  0
  1 24  1  0  0  0
  2  3  2  0  0  0
  2 28  1  0  0  0
  3  4  1  0  0  0
  3 29  1  0  0  0
  4  5  2  0  0  0
  4  7  1  0  0  0
  5  6  1  0  0  0
  5 30  1  0  0  0
  6 31  1  0  0  0
  7  8  1  0  0  0
  7 11  1  0  0  0
  8  9  2  0  0  0
  8 16  1  0  0  0
  9 10  1  0  0  0
  9 32  1  0  0  0
 10 11  2  0  0  0
 10 12  1  0  0  0
 12 13  1  0  0  0
 12 14  1  0  0  0
 12 15  1  0  0  0
 16 17  1  0  0  0
 16 21  2  0  0  0
 17 18  2  0  0  0
 17 22  1  0  0  0
 18 19  1  0  0  0
 18 33  1  0  0  0
 19 20  2  0  0  0
 19 34  1  0  0  0
 20 21  1  0  0  0
 20 35  1  0  0  0
 21 36  1  0  0  0
 22 23  1  0  0  0
 23 37  1  0  0  0
 23 38  1  0  0  0
 23 39  1  0  0  0
 24 25  2  0  0  0
 24 26  2  0  0  0
 24 27  1  0  0  0
 27 40  1  0  0  0
 27 41  1  0  0  0
M  END
>  <Activity>
6.5376

>  <set>
1

>  <Min_dist>
999.9

>  <Avg_dist>
999.9

$$$$
8-1O
 Wcorina  11170919303D 1   1.00000     0.00000              
CORINA evaluation license 3.46 0067  05.08.2008
 41 43  0  0  0  0  0  0  0  0999 V2000
   -0.0516    1.3154   -0.0767 C   0  0  0  0  0  0
    0.6133    1.0805   -1.2662 C   0  0  0  0  0  0
    1.8287    0.4245   -1.2618 C   0  0  0  0  0  0
    2.3831    0.0011   -0.0611 C   0  0  0  0  0  0
    1.7131    0.2389    1.1318 C   0  0  0  0  0  0
    0.4978    0.8950    1.1206 C   0  0  0  0  0  0
    3.6154   -0.6649   -0.0532 N   0  0  0  0  0  0
    4.7315   -0.3028   -0.7522 C   0  0  0  0  0  0
    5.7059   -1.2165   -0.4628 C   0  0  0  0  0  0
    5.1690   -2.1474    0.4271 C   0  0  0  0  0  0
    3.9267   -1.8186    0.6777 N   0  0  0  0  0  0
    5.8996   -3.3304    1.0083 C   0  0  0  0  0  0
    6.5207   -2.9535    2.2039 F   0  0  0  0  0  0
    4.9894   -4.3624    1.2609 F   0  0  0  0  0  0
    6.8667   -3.7736    0.0998 F   0  0  0  0  0  0
    4.8612    0.8612   -1.6553 C   0  0  0  0  0  0
    4.0539    1.9844   -1.4692 C   0  0  0  0  0  0
    4.1778    3.0675   -2.3131 C   0  0  0  0  0  0
    5.1039    3.0418   -3.3474 C   0  0  0  0  0  0
    5.9089    1.9261   -3.5356 C   0  0  0  0  0  0
    5.7952    0.8416   -2.6921 C   0  0  0  0  0  0
    5.2225    4.1108   -4.1776 O   0  0  0  0  0  0
    6.1949    4.0176   -5.2205 C   0  0  0  0  0  0
   -1.5987    2.1586   -0.0861 S   0  0  0  0  0  0
   -1.7535    2.7274    1.2069 O   0  0  0  0  0  0
   -1.6302    2.9260   -1.2816 O   0  0  0  0  0  0
   -2.7821    1.0100   -0.2364 N   0  0  0  0  0  0
    0.1816    1.4100   -2.1998 H   0  0  0  0  0  0
    2.3472    0.2407   -2.1912 H   0  0  0  0  0  0
    2.1416   -0.0894    2.0672 H   0  0  0  0  0  0
   -0.0238    1.0802    2.0480 H   0  0  0  0  0  0
    6.7126   -1.2179   -0.8540 H   0  0  0  0  0  0
    3.3329    2.0048   -0.6655 H   0  0  0  0  0  0
    3.5534    3.9370   -2.1698 H   0  0  0  0  0  0
    6.6281    1.9098   -4.3412 H   0  0  0  0  0  0
    6.4250   -0.0238   -2.8362 H   0  0  0  0  0  0
    7.1834    3.8748   -4.7839 H   0  0  0  0  0  0
    5.9567    3.1714   -5.8649 H   0  0  0  0  0  0
    6.1865    4.9355   -5.8083 H   0  0  0  0  0  0
   -2.5425    0.0721   -0.2995 H   0  0  0  0  0  0
   -3.7149    1.2750   -0.2615 H   0  0  0  0  0  0
  1  2  1  0  0  0
  1  6  2  0  0  0
  1 24  1  0  0  0
  2  3  2  0  0  0
  2 28  1  0  0  0
  3  4  1  0  0  0
  3 29  1  0  0  0
  4  5  2  0  0  0
  4  7  1  0  0  0
  5  6  1  0  0  0
  5 30  1  0  0  0
  6 31  1  0  0  0
  7  8  1  0  0  0
  7 11  1  0  0  0
  8  9  2  0  0  0
  8 16  1  0  0  0
  9 10  1  0  0  0
  9 32  1  0  0  0
 10 11  2  0  0  0
 10 12  1  0  0  0
 12 13  1  0  0  0
 12 14  1  0  0  0
 12 15  1  0  0  0
 16 17  1  0  0  0
 16 21  2  0  0  0
 17 18  2  0  0  0
 17 33  1  0  0  0
 18 19  1  0  0  0
 18 34  1  0  0  0
 19 20  2  0  0  0
 19 22  1  0  0  0
 20 21  1  0  0  0
 20 35  1  0  0  0
 21 36  1  0  0  0
 22 23  1  0  0  0
 23 37  1  0  0  0
 23 38  1  0  0  0
 23 39  1  0  0  0
 24 25  2  0  0  0
 24 26  2  0  0  0
 24 27  1  0  0  0
 27 40  1  0  0  0
 27 41  1  0  0  0
M  END
>  <Activity>
8.09691

>  <set>
1

>  <Min_dist>
999.9

>  <Avg_dist>
999.9

$$$$
8-1Q
 Wcorina  11170919303D 1   1.00000     0.00000              
CORINA evaluation license 3.46 0067  05.08.2008
 41 43  0  0  0  0  0  0  0  0999 V2000
   -0.0522    1.3143   -0.0784 C   0  0  0  0  0  0
    0.6133    1.0795   -1.2677 C   0  0  0  0  0  0
    1.8288    0.4238   -1.2627 C   0  0  0  0  0  0
    2.3828    0.0006   -0.0617 C   0  0  0  0  0  0
    1.7123    0.2382    1.1308 C   0  0  0  0  0  0
    0.4968    0.8941    1.1192 C   0  0  0  0  0  0
    3.6153   -0.6651   -0.0533 N   0  0  0  0  0  0
    4.7316   -0.3028   -0.7520 C   0  0  0  0  0  0
    5.7062   -1.2164   -0.4621 C   0  0  0  0  0  0
    5.1691   -2.1473    0.4276 C   0  0  0  0  0  0
    3.9265   -1.8187    0.6778 N   0  0  0  0  0  0
    5.8993   -3.3305    1.0088 C   0  0  0  0  0  0
    6.5205   -2.9539    2.2044 F   0  0  0  0  0  0
    4.9889   -4.3624    1.2611 F   0  0  0  0  0  0
    6.8664   -3.7738    0.1002 F   0  0  0  0  0  0
    4.8617    0.8614   -1.6543 C   0  0  0  0  0  0
    4.0537    1.9845   -1.4677 C   0  0  0  0  0  0
    4.1769    3.0679   -2.3099 C   0  0  0  0  0  0
    5.1055    3.0434   -3.3455 C   0  0  0  0  0  0
    5.9115    1.9254   -3.5340 C   0  0  0  0  0  0
    5.7967    0.8417   -2.6908 C   0  0  0  0  0  0
    5.2605    4.4306   -4.4207 S   0  0  0  0  0  0
    6.5683    3.9144   -5.5669 C   0  0  0  0  0  0
   -1.5996    2.1570   -0.0884 S   0  0  0  0  0  0
   -1.7551    2.7258    1.2045 O   0  0  0  0  0  0
   -1.6308    2.9244   -1.2840 O   0  0  0  0  0  0
   -2.7826    1.0080   -0.2392 N   0  0  0  0  0  0
    0.1819    1.4089   -2.2013 H   0  0  0  0  0  0
    2.3477    0.2401   -2.1918 H   0  0  0  0  0  0
    2.1404   -0.0900    2.0664 H   0  0  0  0  0  0
   -0.0251    1.0792    2.0463 H   0  0  0  0  0  0
    6.7131   -1.2178   -0.8528 H   0  0  0  0  0  0
    3.3324    2.0040   -0.6641 H   0  0  0  0  0  0
    3.5519    3.9369   -2.1662 H   0  0  0  0  0  0
    6.6311    1.9086   -4.3392 H   0  0  0  0  0  0
    6.4261   -0.0241   -2.8346 H   0  0  0  0  0  0
    7.4824    3.7131   -5.0083 H   0  0  0  0  0  0
    6.2563    3.0110   -6.0910 H   0  0  0  0  0  0
    6.7519    4.7089   -6.2902 H   0  0  0  0  0  0
   -2.5427    0.0703   -0.3021 H   0  0  0  0  0  0
   -3.7154    1.2728   -0.2647 H   0  0  0  0  0  0
  1  2  1  0  0  0
  1  6  2  0  0  0
  1 24  1  0  0  0
  2  3  2  0  0  0
  2 28  1  0  0  0
  3  4  1  0  0  0
  3 29  1  0  0  0
  4  5  2  0  0  0
  4  7  1  0  0  0
  5  6  1  0  0  0
  5 30  1  0  0  0
  6 31  1  0  0  0
  7  8  1  0  0  0
  7 11  1  0  0  0
  8  9  2  0  0  0
  8 16  1  0  0  0
  9 10  1  0  0  0
  9 32  1  0  0  0
 10 11  2  0  0  0
 10 12  1  0  0  0
 12 13  1  0  0  0
 12 14  1  0  0  0
 12 15  1  0  0  0
 16 17  1  0  0  0
 16 21  2  0  0  0
 17 18  2  0  0  0
 17 33  1  0  0  0
 18 19  1  0  0  0
 18 34  1  0  0  0
 19 20  2  0  0  0
 19 22  1  0  0  0
 20 21  1  0  0  0
 20 35  1  0  0  0
 21 36  1  0  0  0
 22 23  1  0  0  0
 23 37  1  0  0  0
 23 38  1  0  0  0
 23 39  1  0  0  0
 24 25  2  0  0  0
 24 26  2  0  0  0
 24 27  1  0  0  0
 27 40  1  0  0  0
 27 41  1  0  0  0
M  END
>  <Activity>
8.04576

>  <set>
1

>  <Min_dist>
999.9

>  <Avg_dist>
999.9

$$$$
8-1R
 Wcorina  11170919303D 1   1.00000     0.00000              
CORINA evaluation license 3.46 0067  05.08.2008
 39 41  0  0  0  0  0  0  0  0999 V2000
   -0.0512    1.3161   -0.0779 C   0  0  0  0  0  0
    0.4979    0.8952    1.1194 C   0  0  0  0  0  0
    1.7127    0.2382    1.1304 C   0  0  0  0  0  0
    2.3828    0.0005   -0.0624 C   0  0  0  0  0  0
    1.8287    0.4244   -1.2631 C   0  0  0  0  0  0
    0.6135    1.0809   -1.2675 C   0  0  0  0  0  0
    3.6153   -0.6651   -0.0545 N   0  0  0  0  0  0
    4.7314   -0.3026   -0.7532 C   0  0  0  0  0  0
    5.7060   -1.2161   -0.4639 C   0  0  0  0  0  0
    5.1692   -2.1474    0.4256 C   0  0  0  0  0  0
    3.9267   -1.8190    0.6761 N   0  0  0  0  0  0
    5.8998   -3.3306    1.0064 C   0  0  0  0  0  0
    6.5209   -2.9541    2.2021 F   0  0  0  0  0  0
    4.9896   -4.3627    1.2586 F   0  0  0  0  0  0
    6.8669   -3.7734    0.0977 F   0  0  0  0  0  0
    4.8610    0.8617   -1.6558 C   0  0  0  0  0  0
    4.0534    1.9847   -1.4689 C   0  0  0  0  0  0
    4.1764    3.0682   -2.3117 C   0  0  0  0  0  0
    5.1038    3.0433   -3.3474 C   0  0  0  0  0  0
    5.9096    1.9260   -3.5360 C   0  0  0  0  0  0
    5.7951    0.8419   -2.6929 C   0  0  0  0  0  0
    5.2257    4.1419   -4.1995 N   0  0  0  0  0  0
   -1.6048    2.1474   -0.0885 S   0  0  0  0  0  0
   -2.1523    1.9581   -1.3860 O   0  0  0  0  0  0
   -2.2757    1.7592    1.1025 O   0  0  0  0  0  0
   -1.2947    3.7677    0.0564 N   0  0  0  0  0  0
   -0.0235    1.0807    2.0468 H   0  0  0  0  0  0
    2.1413   -0.0900    2.0659 H   0  0  0  0  0  0
    2.3475    0.2413   -2.1924 H   0  0  0  0  0  0
    0.1819    1.4106   -2.2010 H   0  0  0  0  0  0
    6.7129   -1.2170   -0.8545 H   0  0  0  0  0  0
    3.3326    2.0045   -0.6649 H   0  0  0  0  0  0
    3.5516    3.9373   -2.1678 H   0  0  0  0  0  0
    6.6290    1.9095   -4.3413 H   0  0  0  0  0  0
    6.4244   -0.0239   -2.8372 H   0  0  0  0  0  0
    4.6639    4.9217   -4.0690 H   0  0  0  0  0  0
    5.8724    4.1255   -4.9223 H   0  0  0  0  0  0
   -0.3798    4.0820    0.1269 H   0  0  0  0  0  0
   -2.0281    4.4024    0.0708 H   0  0  0  0  0  0
  1  2  1  0  0  0
  1  6  2  0  0  0
  1 23  1  0  0  0
  2  3  2  0  0  0
  2 27  1  0  0  0
  3  4  1  0  0  0
  3 28  1  0  0  0
  4  5  2  0  0  0
  4  7  1  0  0  0
  5  6  1  0  0  0
  5 29  1  0  0  0
  6 30  1  0  0  0
  7  8  1  0  0  0
  7 11  1  0  0  0
  8  9  2  0  0  0
  8 16  1  0  0  0
  9 10  1  0  0  0
  9 31  1  0  0  0
 10 11  2  0  0  0
 10 12  1  0  0  0
 12 13  1  0  0  0
 12 14  1  0  0  0
 12 15  1  0  0  0
 16 17  1  0  0  0
 16 21  2  0  0  0
 17 18  2  0  0  0
 17 32  1  0  0  0
 18 19  1  0  0  0
 18 33  1  0  0  0
 19 20  2  0  0  0
 19 22  1  0  0  0
 20 21  1  0  0  0
 20 34  1  0  0  0
 21 35  1  0  0  0
 22 36  1  0  0  0
 22 37  1  0  0  0
 23 24  2  0  0  0
 23 25  2  0  0  0
 23 26  1  0  0  0
 26 38  1  0  0  0
 26 39  1  0  0  0
M  END
>  <Activity>
6.46852

>  <set>
1

>  <Min_dist>
999.9

>  <Avg_dist>
999.9

$$$$
8-1T
 Wcorina  11170919303D 1   1.00000     0.00000              
CORINA evaluation license 3.46 0067  05.08.2008
 42 44  0  0  0  0  0  0  0  0999 V2000
   -0.0512    1.3161   -0.0779 C   0  0  0  0  0  0
    0.4979    0.8952    1.1194 C   0  0  0  0  0  0
    1.7127    0.2382    1.1304 C   0  0  0  0  0  0
    2.3828    0.0005   -0.0624 C   0  0  0  0  0  0
    1.8287    0.4244   -1.2631 C   0  0  0  0  0  0
    0.6135    1.0809   -1.2675 C   0  0  0  0  0  0
    3.6153   -0.6651   -0.0545 N   0  0  0  0  0  0
    4.7314   -0.3026   -0.7532 C   0  0  0  0  0  0
    5.7060   -1.2161   -0.4639 C   0  0  0  0  0  0
    5.1692   -2.1474    0.4256 C   0  0  0  0  0  0
    3.9267   -1.8190    0.6761 N   0  0  0  0  0  0
    5.8998   -3.3306    1.0064 C   0  0  0  0  0  0
    6.5209   -2.9541    2.2021 F   0  0  0  0  0  0
    4.9896   -4.3627    1.2586 F   0  0  0  0  0  0
    6.8669   -3.7734    0.0977 F   0  0  0  0  0  0
    4.8610    0.8617   -1.6558 C   0  0  0  0  0  0
    4.0534    1.9847   -1.4689 C   0  0  0  0  0  0
    4.1764    3.0682   -2.3117 C   0  0  0  0  0  0
    5.1038    3.0433   -3.3474 C   0  0  0  0  0  0
    5.9096    1.9260   -3.5360 C   0  0  0  0  0  0
    5.7951    0.8419   -2.6929 C   0  0  0  0  0  0
    5.2257    4.1419   -4.1995 N   0  0  0  0  0  0
    6.2024    4.1172   -5.2912 C   0  0  0  0  0  0
   -1.6048    2.1474   -0.0885 S   0  0  0  0  0  0
   -2.1523    1.9581   -1.3860 O   0  0  0  0  0  0
   -2.2757    1.7592    1.1025 O   0  0  0  0  0  0
   -1.2947    3.7677    0.0564 N   0  0  0  0  0  0
   -0.0235    1.0807    2.0468 H   0  0  0  0  0  0
    2.1413   -0.0900    2.0659 H   0  0  0  0  0  0
    2.3475    0.2413   -2.1924 H   0  0  0  0  0  0
    0.1819    1.4106   -2.2010 H   0  0  0  0  0  0
    6.7129   -1.2170   -0.8545 H   0  0  0  0  0  0
    3.3326    2.0045   -0.6649 H   0  0  0  0  0  0
    3.5516    3.9373   -2.1678 H   0  0  0  0  0  0
    6.6290    1.9095   -4.3413 H   0  0  0  0  0  0
    6.4244   -0.0239   -2.8372 H   0  0  0  0  0  0
    4.6639    4.9217   -4.0690 H   0  0  0  0  0  0
    7.2039    3.9905   -4.8800 H   0  0  0  0  0  0
    5.9772    3.2877   -5.9615 H   0  0  0  0  0  0
    6.1528    5.0551   -5.8444 H   0  0  0  0  0  0
   -0.3798    4.0820    0.1269 H   0  0  0  0  0  0
   -2.0281    4.4024    0.0708 H   0  0  0  0  0  0
  1  2  1  0  0  0
  1  6  2  0  0  0
  1 24  1  0  0  0
  2  3  2  0  0  0
  2 28  1  0  0  0
  3  4  1  0  0  0
  3 29  1  0  0  0
  4  5  2  0  0  0
  4  7  1  0  0  0
  5  6  1  0  0  0
  5 30  1  0  0  0
  6 31  1  0  0  0
  7  8  1  0  0  0
  7 11  1  0  0  0
  8  9  2  0  0  0
  8 16  1  0  0  0
  9 10  1  0  0  0
  9 32  1  0  0  0
 10 11  2  0  0  0
 10 12  1  0  0  0
 12 13  1  0  0  0
 12 14  1  0  0  0
 12 15  1  0  0  0
 16 17  1  0  0  0
 16 21  2  0  0  0
 17 18  2  0  0  0
 17 33  1  0  0  0
 18 19  1  0  0  0
 18 34  1  0  0  0
 19 20  2  0  0  0
 19 22  1  0  0  0
 20 21  1  0  0  0
 20 35  1  0  0  0
 21 36  1  0  0  0
 22 23  1  0  0  0
 22 37  1  0  0  0
 23 38  1  0  0  0
 23 39  1  0  0  0
 23 40  1  0  0  0
 24 25  2  0  0  0
 24 26  2  0  0  0
 24 27  1  0  0  0
 27 41  1  0  0  0
 27 42  1  0  0  0
M  END
>  <Activity>
7.79588

>  <set>
1

>  <Min_dist>
999.9

>  <Avg_dist>
999.9

$$$$
8-1U
 Wcorina  11170919303D 1   1.00000     0.00000              
CORINA evaluation license 3.46 0067  05.08.2008
 45 47  0  0  0  0  0  0  0  0999 V2000
   -0.0814    1.2518   -0.1622 C   0  0  0  0  0  0
    0.4567    0.8494    1.0465 C   0  0  0  0  0  0
    1.6803    0.2099    1.0805 C   0  0  0  0  0  0
    2.3704   -0.0289   -0.1006 C   0  0  0  0  0  0
    1.8274    0.3764   -1.3127 C   0  0  0  0  0  0
    0.6033    1.0155   -1.3401 C   0  0  0  0  0  0
    3.6119   -0.6768   -0.0694 N   0  0  0  0  0  0
    4.7347   -0.3002   -0.7497 C   0  0  0  0  0  0
    5.7171   -1.1990   -0.4409 C   0  0  0  0  0  0
    5.1782   -2.1355    0.4418 C   0  0  0  0  0  0
    3.9270   -1.8242    0.6698 N   0  0  0  0  0  0
    5.9153   -3.3067    1.0386 C   0  0  0  0  0  0
    6.5101   -2.9183    2.2438 F   0  0  0  0  0  0
    5.0156   -4.3510    1.2779 F   0  0  0  0  0  0
    6.9043   -3.7380    0.1481 F   0  0  0  0  0  0
    4.8635    0.8634   -1.6532 C   0  0  0  0  0  0
    4.0660    1.9922   -1.4577 C   0  0  0  0  0  0
    4.1882    3.0751   -2.3013 C   0  0  0  0  0  0
    5.1046    3.0439   -3.3465 C   0  0  0  0  0  0
    5.9003    1.9209   -3.5438 C   0  0  0  0  0  0
    5.7867    0.8373   -2.6999 C   0  0  0  0  0  0
    5.2257    4.1419   -4.1995 N   0  0  0  0  0  0
    4.3035    5.2731   -4.0729 C   0  0  0  0  0  0
    6.2751    4.1632   -5.2216 C   0  0  0  0  0  0
   -1.6462    2.0608   -0.2020 S   0  0  0  0  0  0
   -2.1727    1.8522   -1.5053 O   0  0  0  0  0  0
   -2.3284    1.6737    0.9829 O   0  0  0  0  0  0
   -1.3611    3.6866   -0.0676 N   0  0  0  0  0  0
   -0.0804    1.0358    1.9648 H   0  0  0  0  0  0
    2.1002   -0.1038    2.0248 H   0  0  0  0  0  0
    2.3618    0.1924   -2.2330 H   0  0  0  0  0  0
    0.1803    1.3307   -2.2825 H   0  0  0  0  0  0
    6.7306   -1.1865   -0.8139 H   0  0  0  0  0  0
    3.3537    2.0169   -0.6462 H   0  0  0  0  0  0
    3.5712    3.9486   -2.1507 H   0  0  0  0  0  0
    6.6113    1.8995   -4.3565 H   0  0  0  0  0  0
    6.4081   -0.0330   -2.8509 H   0  0  0  0  0  0
    4.7155    6.0013   -3.3743 H   0  0  0  0  0  0
    4.1671    5.7415   -5.0476 H   0  0  0  0  0  0
    3.3418    4.9181   -3.7026 H   0  0  0  0  0  0
    6.7996    3.2076   -5.2238 H   0  0  0  0  0  0
    5.8260    4.3334   -6.2000 H   0  0  0  0  0  0
    6.9806    4.9643   -5.0013 H   0  0  0  0  0  0
   -0.4517    4.0144    0.0128 H   0  0  0  0  0  0
   -2.1034    4.3109   -0.0692 H   0  0  0  0  0  0
  1  2  1  0  0  0
  1  6  2  0  0  0
  1 25  1  0  0  0
  2  3  2  0  0  0
  2 29  1  0  0  0
  3  4  1  0  0  0
  3 30  1  0  0  0
  4  5  2  0  0  0
  4  7  1  0  0  0
  5  6  1  0  0  0
  5 31  1  0  0  0
  6 32  1  0  0  0
  7  8  1  0  0  0
  7 11  1  0  0  0
  8  9  2  0  0  0
  8 16  1  0  0  0
  9 10  1  0  0  0
  9 33  1  0  0  0
 10 11  2  0  0  0
 10 12  1  0  0  0
 12 13  1  0  0  0
 12 14  1  0  0  0
 12 15  1  0  0  0
 16 17  1  0  0  0
 16 21  2  0  0  0
 17 18  2  0  0  0
 17 34  1  0  0  0
 18 19  1  0  0  0
 18 35  1  0  0  0
 19 20  2  0  0  0
 19 22  1  0  0  0
 20 21  1  0  0  0
 20 36  1  0  0  0
 21 37  1  0  0  0
 22 23  1  0  0  0
 22 24  1  0  0  0
 23 38  1  0  0  0
 23 39  1  0  0  0
 23 40  1  0  0  0
 24 41  1  0  0  0
 24 42  1  0  0  0
 24 43  1  0  0  0
 25 26  2  0  0  0
 25 27  2  0  0  0
 25 28  1  0  0  0
 28 44  1  0  0  0
 28 45  1  0  0  0
M  END
>  <Activity>
8.3279

>  <set>
1

>  <Min_dist>
999.9

>  <Avg_dist>
999.9

$$$$
8-1W
 Wcorina  11170919303D 1   1.00000     0.00000              
CORINA evaluation license 3.46 0067  05.08.2008
 40 42  0  0  0  0  0  0  0  0999 V2000
   -0.0516    1.3154   -0.0769 C   0  0  0  0  0  0  0  0  0  0  0  0
    0.6132    1.0807   -1.2665 C   0  0  0  0  0  0  0  0  0  0  0  0
    1.8286    0.4248   -1.2623 C   0  0  0  0  0  0  0  0  0  0  0  0
    2.3830    0.0010   -0.0617 C   0  0  0  0  0  0  0  0  0  0  0  0
    1.7129    0.2382    1.1313 C   0  0  0  0  0  0  0  0  0  0  0  0
    0.4978    0.8946    1.1203 C   0  0  0  0  0  0  0  0  0  0  0  0
    3.6153   -0.6648   -0.0540 N   0  0  0  0  0  0  0  0  0  0  0  0
    4.7318   -0.3019   -0.7536 C   0  0  0  0  0  0  0  0  0  0  0  0
    5.7117   -1.2248   -0.4598 C   0  0  0  0  0  0  0  0  0  0  0  0
    5.1680   -2.1516    0.4292 C   0  0  0  0  0  0  0  0  0  0  0  0
    3.9261   -1.8185    0.6766 N   0  0  0  0  0  0  0  0  0  0  0  0
    5.8924   -3.3366    1.0141 C   0  0  0  0  0  0  0  0  0  0  0  0
    6.5115   -2.9605    2.2109 F   0  0  0  0  0  0  0  0  0  0  0  0
    4.9776   -4.3648    1.2654 F   0  0  0  0  0  0  0  0  0  0  0  0
    6.8605   -3.7846    0.1089 F   0  0  0  0  0  0  0  0  0  0  0  0
    4.8632    0.8609   -1.6555 C   0  0  0  0  0  0  0  0  0  0  0  0
[truncated: 628,269 more chars]
