# Supplementary material for: Choquet integral-based fuzzy molecular characterizations: when global definitions are computed from the dependency among atom/bond contributions (LOVIs/LOEIs)
Source: J Cheminform. 2018 Oct 25;10:51. doi: 10.1186/s13321-018-0306-7 (PMC6755596; doi:10.1186/s13321-018-0306-7)
Supplement: Supplementary file 6 — Additional file 6. Chemical datasets and projects to assess the performance between fuzzy and non-fuzzy QuBiLS-MIDAS descriptors. [file 13321_2018_306_MOESM6_ESM.zip › Suppl. Info. 6/dhfr_corinaCOR3D.sdf]

7-4
 Wcorina  11170919323D 1   1.00000     0.00000              
CORINA evaluation license 3.46 0067  05.08.2008
 39 42  0  0  0  0  0  0  0  0999 V2000
   -0.0241    1.5164    0.0515 N   0  0  0  0  0  0
   -0.0213    0.2297    0.3762 C   0  0  0  0  0  0
    1.0961   -0.4571    0.5469 N   0  0  0  0  0  0
    2.2827    0.1249    0.3970 C   0  0  0  0  0  0
    2.3243    1.4885    0.0526 C   0  0  0  0  0  0
    1.1152    2.1792   -0.1188 C   0  0  0  0  0  0
    1.1090    3.5199   -0.4580 N   0  0  0  0  0  0
    3.7393    1.8209   -0.0341 C   0  0  0  0  0  0
    4.4187    0.6937    0.2479 C   0  0  0  0  0  0
    3.5543   -0.3020    0.5018 O   0  0  0  0  0  0
    5.9285    0.6280    0.2575 C   0  0  0  0  0  0
    6.4503    1.8043   -0.4569 N   0  0  0  0  0  0
    5.8668    3.0507    0.0589 C   0  0  0  0  0  0
    4.3931    3.1368   -0.3638 C   0  0  0  0  0  0
    7.9176    1.8468   -0.3997 C   0  0  0  0  0  0
    8.4872    0.8273   -1.3521 C   0  0  0  0  0  0
    9.0268   -0.3483   -0.8644 C   0  0  0  0  0  0
    9.5489   -1.2840   -1.7372 C   0  0  0  0  0  0
    9.5318   -1.0446   -3.1000 C   0  0  0  0  0  0
    8.9921    0.1314   -3.5886 C   0  0  0  0  0  0
    8.4647    1.0654   -2.7147 C   0  0  0  0  0  0
    7.7811    2.5388   -3.3274 Cl  0  0  0  0  0  0
   10.1882   -2.2198   -4.1962 Cl  0  0  0  0  0  0
   -1.2337   -0.4181    0.5430 N   0  0  0  0  0  0
    0.2667    3.9869   -0.5741 H   0  0  0  0  0  0
    1.9468    3.9933   -0.5797 H   0  0  0  0  0  0
    6.2889    0.6344    1.2862 H   0  0  0  0  0  0
    6.2588   -0.2816   -0.2440 H   0  0  0  0  0  0
    5.9342    3.0608    1.1468 H   0  0  0  0  0  0
    6.4119    3.9027   -0.3473 H   0  0  0  0  0  0
    4.3270    3.3230   -1.4357 H   0  0  0  0  0  0
    3.8994    3.9408    0.1820 H   0  0  0  0  0  0
    8.2635    2.8411   -0.6823 H   0  0  0  0  0  0
    8.2484    1.6216    0.6142 H   0  0  0  0  0  0
    9.0407   -0.5355    0.1992 H   0  0  0  0  0  0
    9.9706   -2.2021   -1.3556 H   0  0  0  0  0  0
    8.9788    0.3188   -4.6521 H   0  0  0  0  0  0
   -2.0641    0.0685    0.4225 H   0  0  0  0  0  0
   -1.2525   -1.3584    0.7803 H   0  0  0  0  0  0
  1  2  1  0  0  0
  1  6  2  0  0  0
  2  3  2  0  0  0
  2 24  1  0  0  0
  3  4  1  0  0  0
  4  5  2  0  0  0
  4 10  1  0  0  0
  5  6  1  0  0  0
  5  8  1  0  0  0
  6  7  1  0  0  0
  7 25  1  0  0  0
  7 26  1  0  0  0
  8  9  2  0  0  0
  8 14  1  0  0  0
  9 10  1  0  0  0
  9 11  1  0  0  0
 11 12  1  0  0  0
 11 27  1  0  0  0
 11 28  1  0  0  0
 12 13  1  0  0  0
 12 15  1  0  0  0
 13 14  1  0  0  0
 13 29  1  0  0  0
 13 30  1  0  0  0
 14 31  1  0  0  0
 14 32  1  0  0  0
 15 16  1  0  0  0
 15 33  1  0  0  0
 15 34  1  0  0  0
 16 17  1  0  0  0
 16 21  2  0  0  0
 17 18  2  0  0  0
 17 35  1  0  0  0
 18 19  1  0  0  0
 18 36  1  0  0  0
 19 20  2  0  0  0
 19 23  1  0  0  0
 20 21  1  0  0  0
 20 37  1  0  0  0
 21 22  1  0  0  0
 24 38  1  0  0  0
 24 39  1  0  0  0
M  END
>  <ACTIVITY>
4.29328

>  <set_rl>
1

>  <Min_dist>
999.9

>  <Avg_dist>
999.9

>  <PC_uM>
22.6

>  <TG_uM>
13.1

>  <RL_uM>
50.9

$$$$
7-5
 Wcorina  11170919323D 1   1.00000     0.00000              
CORINA evaluation license 3.46 0067  05.08.2008
 39 42  0  0  0  0  0  0  0  0999 V2000
   -0.0159    1.3228    0.0093 N   0  0  0  0  0  0
    0.0021   -0.0041    0.0020 C   0  0  0  0  0  0
    1.1274   -0.6988   -0.0121 N   0  0  0  0  0  0
    2.3070   -0.0843   -0.0199 C   0  0  0  0  0  0
    2.3325    1.3225   -0.0128 C   0  0  0  0  0  0
    1.1153    2.0202    0.0023 C   0  0  0  0  0  0
    1.0933    3.4030    0.0091 N   0  0  0  0  0  0
    3.7435    1.6823   -0.0233 C   0  0  0  0  0  0
    4.4361    0.5283   -0.0368 C   0  0  0  0  0  0
    3.5835   -0.5091   -0.0339 O   0  0  0  0  0  0
    5.9464    0.4797   -0.0543 C   0  0  0  0  0  0
    6.4503    1.8031   -0.4556 N   0  0  0  0  0  0
    5.8600    2.8742    0.3595 C   0  0  0  0  0  0
    4.3816    3.0463   -0.0181 C   0  0  0  0  0  0
    7.9176    1.8468   -0.3997 C   0  0  0  0  0  0
    8.4878    0.9160   -1.4386 C   0  0  0  0  0  0
    8.7530    1.3822   -2.7130 C   0  0  0  0  0  0
    9.2760    0.5296   -3.6667 C   0  0  0  0  0  0
    9.5344   -0.7913   -3.3466 C   0  0  0  0  0  0
    9.2689   -1.2581   -2.0706 C   0  0  0  0  0  0
    8.7507   -0.4018   -1.1155 C   0  0  0  0  0  0
    9.5926   -2.9153   -1.6672 Cl  0  0  0  0  0  0
   10.1907   -1.8628   -4.5443 Cl  0  0  0  0  0  0
   -1.2025   -0.6869    0.0100 N   0  0  0  0  0  0
    0.2456    3.8745    0.0192 H   0  0  0  0  0  0
    1.9254    3.9013    0.0038 H   0  0  0  0  0  0
    6.3166    0.2329    0.9408 H   0  0  0  0  0  0
    6.2805   -0.2719   -0.7696 H   0  0  0  0  0  0
    5.9378    2.6129    1.4148 H   0  0  0  0  0  0
    6.3932    3.8069    0.1754 H   0  0  0  0  0  0
    4.3035    3.4937   -1.0090 H   0  0  0  0  0  0
    3.8856    3.6827    0.7147 H   0  0  0  0  0  0
    8.2585    2.8633   -0.5963 H   0  0  0  0  0  0
    8.2529    1.5361    0.5898 H   0  0  0  0  0  0
    8.5510    2.4132   -2.9634 H   0  0  0  0  0  0
    9.4825    0.8944   -4.6621 H   0  0  0  0  0  0
    8.5477   -0.7641   -0.1185 H   0  0  0  0  0  0
   -2.0386   -0.1952    0.0207 H   0  0  0  0  0  0
   -1.2103   -1.6568    0.0048 H   0  0  0  0  0  0
  1  2  1  0  0  0
  1  6  2  0  0  0
  2  3  2  0  0  0
  2 24  1  0  0  0
  3  4  1  0  0  0
  4  5  2  0  0  0
  4 10  1  0  0  0
  5  6  1  0  0  0
  5  8  1  0  0  0
  6  7  1  0  0  0
  7 25  1  0  0  0
  7 26  1  0  0  0
  8  9  2  0  0  0
  8 14  1  0  0  0
  9 10  1  0  0  0
  9 11  1  0  0  0
 11 12  1  0  0  0
 11 27  1  0  0  0
 11 28  1  0  0  0
 12 13  1  0  0  0
 12 15  1  0  0  0
 13 14  1  0  0  0
 13 29  1  0  0  0
 13 30  1  0  0  0
 14 31  1  0  0  0
 14 32  1  0  0  0
 15 16  1  0  0  0
 15 33  1  0  0  0
 15 34  1  0  0  0
 16 17  1  0  0  0
 16 21  2  0  0  0
 17 18  2  0  0  0
 17 35  1  0  0  0
 18 19  1  0  0  0
 18 36  1  0  0  0
 19 20  2  0  0  0
 19 23  1  0  0  0
 20 21  1  0  0  0
 20 22  1  0  0  0
 21 37  1  0  0  0
 24 38  1  0  0  0
 24 39  1  0  0  0
M  END
>  <ACTIVITY>
4.68613

>  <set_rl>
1

>  <Min_dist>
999.9

>  <Avg_dist>
999.9

>  <PC_uM>
24.1

>  <TG_uM>
22.3

>  <RL_uM>
20.6

$$$$
1-98535
 Wcorina  11170919323D 1   1.00000     0.00000              
CORINA evaluation license 3.46 0067  05.08.2008
 49 51  0  0  0  0  0  0  0  0999 V2000
   -0.0178    1.4600    0.0101 C   0  0  0  0  0  0  0  0  0  0  0  0
    0.0021   -0.0041    0.0020 C   0  0  0  0  0  0  0  0  0  0  0  0
    1.1840   -0.6041   -0.0124 N   0  0  0  0  0  0  0  0  0  0  0  0
    2.3138    0.0967   -0.0194 C   0  0  0  0  0  0  0  0  0  0  0  0
    2.3522    1.4141   -0.0127 N   0  0  0  0  0  0  0  0  0  0  0  0
    1.2261    2.1386    0.0018 C   0  0  0  0  0  0  0  0  0  0  0  0
    1.2450    3.4737    0.0088 N   0  0  0  0  0  0  0  0  0  0  0  0
    0.1095    4.1391    0.0232 C   0  0  0  0  0  0  0  0  0  0  0  0
   -1.1119    3.4663    0.0313 C   0  0  0  0  0  0  0  0  0  0  0  0
   -1.1531    2.1508    0.0300 N   0  0  0  0  0  0  0  0  0  0  0  0
   -2.3971    4.2531    0.0478 C   0  0  0  0  0  0  0  0  0  0  0  0
   -2.8896    4.4127   -1.3227 N   0  0  0  0  0  0  0  0  0  0  0  0
   -4.0694    5.1089   -1.5608 C   0  0  0  0  0  0  0  0  0  0  0  0
   -4.5361    5.2598   -2.8638 C   0  0  0  0  0  0  0  0  0  0  0  0
   -5.7034    5.9482   -3.1027 C   0  0  0  0  0  0  0  0  0  0  0  0
   -6.4207    6.4964   -2.0354 C   0  0  0  0  0  0  0  0  0  0  0  0
   -5.9495    6.3432   -0.7282 C   0  0  0  0  0  0  0  0  0  0  0  0
   -4.7845    5.6488   -0.4953 C   0  0  0  0  0  0  0  0  0  0  0  0
   -7.6722    7.2355   -2.2880 C   0  0  0  0  0  0  0  0  0  0  0  0
   -8.0808    7.3683   -3.4256 O   0  0  0  0  0  0  0  0  0  0  0  0
   -8.3627    7.7634   -1.2580 N   0  0  0  0  0  0  0  0  0  0  0  0
   -9.6056    8.4974   -1.5090 C   0  0  0  0  0  0  0  0  0  0  0  0
  -10.7545    7.5258   -1.5929 C   0  0  0  0  0  0  0  0  0  0  0  0
  -10.5556    6.3418   -1.4571 O   0  0  0  0  0  0  0  0  0  0  0  0
  -11.9988    7.9758   -1.8186 O   0  0  0  0  0  0  0  0  0  0  0  0
   -9.8546    9.4842   -0.3666 C   0  0  0  0  0  0  0  0  0  0  0  0
   -8.7688   10.5293   -0.3599 C   0  0  0  0  0  0  0  0  0  0  0  0
   -7.8864   10.4889   -1.1843 O   0  0  0  0  0  0  0  0  0  0  0  0
   -8.7821   11.5050    0.5618 O   0  0  0  0  0  0  0  0  0  0  0  0
    3.5113   -0.5926   -0.0340 N   0  0  0  0  0  0  0  0  0  0  0  0
   -1.1671   -0.7327    0.0097 N   0  0  0  0  0  0  0  0  0  0  0  0
    0.1239    5.2190    0.0291 H   0  0  0  0  0  0  0  0  0  0  0  0
   -3.1408    3.7217    0.6415 H   0  0  0  0  0  0  0  0  0  0  0  0
   -2.2165    5.2348    0.4856 H   0  0  0  0  0  0  0  0  0  0  0  0
   -2.3926    4.0327   -2.0640 H   0  0  0  0  0  0  0  0  0  0  0  0
   -3.9812    4.8363   -3.6879 H   0  0  0  0  0  0  0  0  0  0  0  0
   -6.0647    6.0652   -4.1137 H   0  0  0  0  0  0  0  0  0  0  0  0
   -6.5013    6.7659    0.0984 H   0  0  0  0  0  0  0  0  0  0  0  0
   -4.4224    5.5260    0.5147 H   0  0  0  0  0  0  0  0  0  0  0  0
   -8.0368    7.6575   -0.3506 H   0  0  0  0  0  0  0  0  0  0  0  0
   -9.5218    9.0431   -2.4488 H   0  0  0  0  0  0  0  0  0  0  0  0
  -10.8220    9.9663   -0.5073 H   0  0  0  0  0  0  0  0  0  0  0  0
   -9.8499    8.9493    0.5831 H   0  0  0  0  0  0  0  0  0  0  0  0
    3.5125   -1.5626   -0.0389 H   0  0  0  0  0  0  0  0  0  0  0  0
    4.3507   -0.1065   -0.0393 H   0  0  0  0  0  0  0  0  0  0  0  0
   -2.0229   -0.2763    0.0206 H   0  0  0  0  0  0  0  0  0  0  0  0
   -1.1344   -1.7022    0.0041 H   0  0  0  0  0  0  0  0  0  0  0  0
  -12.7032    7.3148   -1.8642 H   0  0  0  0  0  0  0  0  0  0  0  0
   -8.0647   12.1524    0.5261 H   0  0  0  0  0  0  0  0  0  0  0  0
  1  2  1  0  0  0  0
  1  6  2  0  0  0  0
  1 10  1  0  0  0  0
  2  3  2  0  0  0  0
  2 31  1  0  0  0  0
  3  4  1  0  0  0  0
  4  5  2  0  0  0  0
  4 30  1  0  0  0  0
  5  6  1  0  0  0  0
  6  7  1  0  0  0  0
  7  8  2  0  0  0  0
  8  9  1  0  0  0  0
  8 32  1  0  0  0  0
  9 10  2  0  0  0  0
  9 11  1  0  0  0  0
 11 12  1  0  0  0  0
 11 33  1  0  0  0  0
 11 34  1  0  0  0  0
 12 13  1  0  0  0  0
 12 35  1  0  0  0  0
 13 14  1  0  0  0  0
 13 18  2  0  0  0  0
 14 15  2  0  0  0  0
 14 36  1  0  0  0  0
 15 16  1  0  0  0  0
 15 37  1  0  0  0  0
 16 17  2  0  0  0  0
 16 19  1  0  0  0  0
 17 18  1  0  0  0  0
 17 38  1  0  0  0  0
 18 39  1  0  0  0  0
 19 20  2  0  0  0  0
 19 21  1  0  0  0  0
 21 22  1  0  0  0  0
 21 40  1  0  0  0  0
 22 23  1  0  0  0  0
 22 26  1  0  0  0  0
 22 41  1  0  0  0  0
 23 24  2  0  0  0  0
 23 25  1  0  0  0  0
 25 48  1  0  0  0  0
 26 27  1  0  0  0  0
 26 42  1  0  0  0  0
 26 43  1  0  0  0  0
 27 28  2  0  0  0  0
 27 29  1  0  0  0  0
 29 49  1  0  0  0  0
 30 44  1  0  0  0  0
 30 45  1  0  0  0  0
 31 46  1  0  0  0  0
 31 47  1  0  0  0  0
M  END
>  <ACTIVITY>
7.76955

>  <set_rl>
1

>  <Min_dist>
999.9

>  <Avg_dist>
999.9

>  <PC_uM>
0.028

>  <TG_uM>
N/A

>  <RL_uM>
0.017

$$$$
1-107146
 Wcorina  11170919323D 1   1.00000     0.00000              
CORINA evaluation license 3.46 0067  05.08.2008
 55 57  0  0  0  0  0  0  0  0999 V2000
   -0.0178    1.4600    0.0101 C   0  0  0  0  0  0  0  0  0  0  0  0
    0.0021   -0.0041    0.0020 C   0  0  0  0  0  0  0  0  0  0  0  0
    1.1840   -0.6041   -0.0124 N   0  0  0  0  0  0  0  0  0  0  0  0
    2.3138    0.0967   -0.0194 C   0  0  0  0  0  0  0  0  0  0  0  0
    2.3522    1.4141   -0.0127 N   0  0  0  0  0  0  0  0  0  0  0  0
    1.2261    2.1386    0.0018 C   0  0  0  0  0  0  0  0  0  0  0  0
    1.2450    3.4737    0.0088 N   0  0  0  0  0  0  0  0  0  0  0  0
    0.1095    4.1391    0.0232 C   0  0  0  0  0  0  0  0  0  0  0  0
   -1.1119    3.4663    0.0313 C   0  0  0  0  0  0  0  0  0  0  0  0
   -1.1531    2.1508    0.0300 N   0  0  0  0  0  0  0  0  0  0  0  0
   -2.3971    4.2531    0.0478 C   0  0  0  0  0  0  0  0  0  0  0  0
   -2.8909    4.4132   -1.3265 N   0  0  0  0  0  0  0  0  0  0  0  0
   -4.1813    4.9351   -1.3352 C   0  0  0  0  0  0  0  0  0  0  0  0
   -4.4309    6.1794   -0.7649 C   0  0  0  0  0  0  0  0  0  0  0  0
   -5.7057    6.6987   -0.7717 C   0  0  0  0  0  0  0  0  0  0  0  0
   -6.7512    5.9752   -1.3523 C   0  0  0  0  0  0  0  0  0  0  0  0
   -6.4990    4.7249   -1.9250 C   0  0  0  0  0  0  0  0  0  0  0  0
   -5.2198    4.2127   -1.9203 C   0  0  0  0  0  0  0  0  0  0  0  0
   -4.9732    3.0072   -2.4781 F   0  0  0  0  0  0  0  0  0  0  0  0
   -8.1183    6.5295   -1.3603 C   0  0  0  0  0  0  0  0  0  0  0  0
   -8.3364    7.6168   -0.8616 O   0  0  0  0  0  0  0  0  0  0  0  0
   -9.1255    5.8307   -1.9205 N   0  0  0  0  0  0  0  0  0  0  0  0
  -10.4831    6.3812   -1.9284 C   0  0  0  0  0  0  0  0  0  0  0  0
  -10.6482    7.2938   -3.1163 C   0  0  0  0  0  0  0  0  0  0  0  0
   -9.7264    7.4666   -3.8780 O   0  0  0  0  0  0  0  0  0  0  0  0
  -11.8193    7.9146   -3.3281 O   0  0  0  0  0  0  0  0  0  0  0  0
  -11.4963    5.2383   -2.0186 C   0  0  0  0  0  0  0  0  0  0  0  0
  -11.4139    4.3826   -0.7530 C   0  0  0  0  0  0  0  0  0  0  0  0
  -12.4119    3.2569   -0.8418 C   0  0  0  0  0  0  0  0  0  0  0  0
  -13.1167    3.1500   -1.8174 O   0  0  0  0  0  0  0  0  0  0  0  0
  -12.5177    2.3730    0.1628 O   0  0  0  0  0  0  0  0  0  0  0  0
   -1.9795    5.2491   -2.1193 C   0  0  0  0  0  0  0  0  0  0  0  0
    3.5113   -0.5926   -0.0340 N   0  0  0  0  0  0  0  0  0  0  0  0
   -1.1671   -0.7327    0.0097 N   0  0  0  0  0  0  0  0  0  0  0  0
    0.1239    5.2190    0.0291 H   0  0  0  0  0  0  0  0  0  0  0  0
   -3.1408    3.7217    0.6415 H   0  0  0  0  0  0  0  0  0  0  0  0
   -2.2165    5.2348    0.4856 H   0  0  0  0  0  0  0  0  0  0  0  0
   -3.6233    6.7386   -0.3159 H   0  0  0  0  0  0  0  0  0  0  0  0
   -5.8980    7.6646   -0.3284 H   0  0  0  0  0  0  0  0  0  0  0  0
   -7.3048    4.1633   -2.3740 H   0  0  0  0  0  0  0  0  0  0  0  0
   -8.9515    4.9634   -2.3183 H   0  0  0  0  0  0  0  0  0  0  0  0
  -10.6520    6.9449   -1.0109 H   0  0  0  0  0  0  0  0  0  0  0  0
  -12.5010    5.6501   -2.1140 H   0  0  0  0  0  0  0  0  0  0  0  0
  -11.2721    4.6219   -2.8892 H   0  0  0  0  0  0  0  0  0  0  0  0
  -10.4092    3.9708   -0.6576 H   0  0  0  0  0  0  0  0  0  0  0  0
  -11.6381    4.9991    0.1176 H   0  0  0  0  0  0  0  0  0  0  0  0
   -0.9954    4.7818   -2.1538 H   0  0  0  0  0  0  0  0  0  0  0  0
   -2.3689    5.3513   -3.1323 H   0  0  0  0  0  0  0  0  0  0  0  0
   -1.8981    6.2343   -1.6602 H   0  0  0  0  0  0  0  0  0  0  0  0
    3.5125   -1.5626   -0.0389 H   0  0  0  0  0  0  0  0  0  0  0  0
    4.3507   -0.1065   -0.0393 H   0  0  0  0  0  0  0  0  0  0  0  0
   -2.0229   -0.2763    0.0206 H   0  0  0  0  0  0  0  0  0  0  0  0
   -1.1344   -1.7022    0.0041 H   0  0  0  0  0  0  0  0  0  0  0  0
  -11.8773    8.4900   -4.1030 H   0  0  0  0  0  0  0  0  0  0  0  0
  -13.1720    1.6683    0.0604 H   0  0  0  0  0  0  0  0  0  0  0  0
  1  2  1  0  0  0  0
  1  6  2  0  0  0  0
  1 10  1  0  0  0  0
  2  3  2  0  0  0  0
  2 34  1  0  0  0  0
  3  4  1  0  0  0  0
  4  5  2  0  0  0  0
  4 33  1  0  0  0  0
  5  6  1  0  0  0  0
  6  7  1  0  0  0  0
  7  8  2  0  0  0  0
  8  9  1  0  0  0  0
  8 35  1  0  0  0  0
  9 10  2  0  0  0  0
  9 11  1  0  0  0  0
 11 12  1  0  0  0  0
 11 36  1  0  0  0  0
 11 37  1  0  0  0  0
 12 13  1  0  0  0  0
 12 32  1  0  0  0  0
 13 14  1  0  0  0  0
 13 18  2  0  0  0  0
 14 15  2  0  0  0  0
 14 38  1  0  0  0  0
 15 16  1  0  0  0  0
 15 39  1  0  0  0  0
 16 17  2  0  0  0  0
 16 20  1  0  0  0  0
 17 18  1  0  0  0  0
 17 40  1  0  0  0  0
 18 19  1  0  0  0  0
 20 21  2  0  0  0  0
 20 22  1  0  0  0  0
 22 23  1  0  0  0  0
 22 41  1  0  0  0  0
 23 24  1  0  0  0  0
 23 27  1  0  0  0  0
 23 42  1  0  0  0  0
 24 25  2  0  0  0  0
 24 26  1  0  0  0  0
 26 54  1  0  0  0  0
 27 28  1  0  0  0  0
 27 43  1  0  0  0  0
 27 44  1  0  0  0  0
 28 29  1  0  0  0  0
 28 45  1  0  0  0  0
 28 46  1  0  0  0  0
 29 30  2  0  0  0  0
 29 31  1  0  0  0  0
 31 55  1  0  0  0  0
 32 47  1  0  0  0  0
 32 48  1  0  0  0  0
 32 49  1  0  0  0  0
 33 50  1  0  0  0  0
 33 51  1  0  0  0  0
 34 52  1  0  0  0  0
 34 53  1  0  0  0  0
M  END
>  <ACTIVITY>
9.4437

>  <set_rl>
1

>  <Min_dist>
999.9

>  <Avg_dist>
999.9

>  <PC_uM>
0.00072

>  <TG_uM>
0.0119

>  <RL_uM>
0.00036

$$$$
1-117356
 Wcorina  11170919323D 1   1.00000     0.00000              
CORINA evaluation license 3.46 0067  05.08.2008
 55 57  0  0  0  0  0  0  0  0999 V2000
   -0.0178    1.4600    0.0101 C   0  0  0  0  0  0  0  0  0  0  0  0
    0.0021   -0.0041    0.0020 C   0  0  0  0  0  0  0  0  0  0  0  0
    1.1840   -0.6041   -0.0124 N   0  0  0  0  0  0  0  0  0  0  0  0
    2.3138    0.0967   -0.0194 C   0  0  0  0  0  0  0  0  0  0  0  0
    2.3522    1.4141   -0.0127 N   0  0  0  0  0  0  0  0  0  0  0  0
    1.2261    2.1386    0.0018 C   0  0  0  0  0  0  0  0  0  0  0  0
    1.2450    3.4737    0.0088 N   0  0  0  0  0  0  0  0  0  0  0  0
    0.1095    4.1391    0.0232 C   0  0  0  0  0  0  0  0  0  0  0  0
   -1.1119    3.4663    0.0313 C   0  0  0  0  0  0  0  0  0  0  0  0
   -1.1531    2.1508    0.0300 N   0  0  0  0  0  0  0  0  0  0  0  0
   -2.3971    4.2531    0.0478 C   0  0  0  0  0  0  0  0  0  0  0  0
   -2.8896    4.4127   -1.3227 N   0  0  0  0  0  0  0  0  0  0  0  0
   -3.7486    3.4648   -1.8676 C   0  0  0  0  0  0  0  0  0  0  0  0
   -4.2157    3.6179   -3.1701 C   0  0  0  0  0  0  0  0  0  0  0  0
   -5.0660    2.6816   -3.7122 C   0  0  0  0  0  0  0  0  0  0  0  0
   -5.4606    1.5757   -2.9536 C   0  0  0  0  0  0  0  0  0  0  0  0
   -4.9898    1.4248   -1.6460 C   0  0  0  0  0  0  0  0  0  0  0  0
   -4.1353    2.3616   -1.1115 C   0  0  0  0  0  0  0  0  0  0  0  0
   -6.3724    0.5703   -3.5315 C   0  0  0  0  0  0  0  0  0  0  0  0
   -6.7815    0.7030   -4.6689 O   0  0  0  0  0  0  0  0  0  0  0  0
   -6.7520   -0.4954   -2.7989 N   0  0  0  0  0  0  0  0  0  0  0  0
   -7.6575   -1.4939   -3.3728 C   0  0  0  0  0  0  0  0  0  0  0  0
   -6.8601   -2.5013   -4.1603 C   0  0  0  0  0  0  0  0  0  0  0  0
   -5.6587   -2.3961   -4.2346 O   0  0  0  0  0  0  0  0  0  0  0  0
   -7.4845   -3.5156   -4.7793 O   0  0  0  0  0  0  0  0  0  0  0  0
   -8.4102   -2.2064   -2.2474 C   0  0  0  0  0  0  0  0  0  0  0  0
   -9.3157   -1.2060   -1.5262 C   0  0  0  0  0  0  0  0  0  0  0  0
  -10.0571   -1.9079   -0.4177 C   0  0  0  0  0  0  0  0  0  0  0  0
   -9.8795   -3.0873   -0.2244 O   0  0  0  0  0  0  0  0  0  0  0  0
  -10.9147   -1.2228    0.3548 O   0  0  0  0  0  0  0  0  0  0  0  0
   -2.4769    5.5711   -2.1191 C   0  0  0  0  0  0  0  0  0  0  0  0
    3.5113   -0.5926   -0.0340 N   0  0  0  0  0  0  0  0  0  0  0  0
   -1.1671   -0.7327    0.0097 N   0  0  0  0  0  0  0  0  0  0  0  0
    0.1239    5.2190    0.0291 H   0  0  0  0  0  0  0  0  0  0  0  0
   -3.1408    3.7217    0.6415 H   0  0  0  0  0  0  0  0  0  0  0  0
   -2.2165    5.2348    0.4856 H   0  0  0  0  0  0  0  0  0  0  0  0
   -3.9108    4.4727   -3.7556 H   0  0  0  0  0  0  0  0  0  0  0  0
   -5.4283    2.8011   -4.7226 H   0  0  0  0  0  0  0  0  0  0  0  0
   -5.2932    0.5717   -1.0573 H   0  0  0  0  0  0  0  0  0  0  0  0
   -3.7674    2.2432   -0.1030 H   0  0  0  0  0  0  0  0  0  0  0  0
   -6.4257   -0.6013   -1.8916 H   0  0  0  0  0  0  0  0  0  0  0  0
   -8.3717   -1.0004   -4.0320 H   0  0  0  0  0  0  0  0  0  0  0  0
   -9.0171   -3.0086   -2.6673 H   0  0  0  0  0  0  0  0  0  0  0  0
   -7.6945   -2.6246   -1.5396 H   0  0  0  0  0  0  0  0  0  0  0  0
   -8.7088   -0.4038   -1.1063 H   0  0  0  0  0  0  0  0  0  0  0  0
  -10.0313   -0.7878   -2.2340 H   0  0  0  0  0  0  0  0  0  0  0  0
   -1.5672    5.3289   -2.6684 H   0  0  0  0  0  0  0  0  0  0  0  0
   -3.2685    5.8288   -2.8227 H   0  0  0  0  0  0  0  0  0  0  0  0
   -2.2881    6.4174   -1.4586 H   0  0  0  0  0  0  0  0  0  0  0  0
    3.5125   -1.5626   -0.0389 H   0  0  0  0  0  0  0  0  0  0  0  0
    4.3507   -0.1065   -0.0393 H   0  0  0  0  0  0  0  0  0  0  0  0
   -2.0229   -0.2763    0.0206 H   0  0  0  0  0  0  0  0  0  0  0  0
   -1.1344   -1.7022    0.0041 H   0  0  0  0  0  0  0  0  0  0  0  0
   -6.9309   -4.1366   -5.2723 H   0  0  0  0  0  0  0  0  0  0  0  0
  -11.3669   -1.7160    1.0530 H   0  0  0  0  0  0  0  0  0  0  0  0
  1  2  1  0  0  0  0
  1  6  2  0  0  0  0
  1 10  1  0  0  0  0
  2  3  2  0  0  0  0
  2 33  1  0  0  0  0
  3  4  1  0  0  0  0
  4  5  2  0  0  0  0
  4 32  1  0  0  0  0
  5  6  1  0  0  0  0
  6  7  1  0  0  0  0
  7  8  2  0  0  0  0
  8  9  1  0  0  0  0
  8 34  1  0  0  0  0
  9 10  2  0  0  0  0
  9 11  1  0  0  0  0
 11 12  1  0  0  0  0
 11 35  1  0  0  0  0
 11 36  1  0  0  0  0
 12 13  1  0  0  0  0
 12 31  1  0  0  0  0
 13 14  1  0  0  0  0
 13 18  2  0  0  0  0
 14 15  2  0  0  0  0
 14 37  1  0  0  0  0
 15 16  1  0  0  0  0
 15 38  1  0  0  0  0
 16 17  2  0  0  0  0
 16 19  1  0  0  0  0
 17 18  1  0  0  0  0
 17 39  1  0  0  0  0
 18 40  1  0  0  0  0
 19 20  2  0  0  0  0
 19 21  1  0  0  0  0
 21 22  1  0  0  0  0
 21 41  1  0  0  0  0
 22 23  1  0  0  0  0
 22 26  1  0  0  0  0
 22 42  1  0  0  0  0
 23 24  2  0  0  0  0
 23 25  1  0  0  0  0
 25 54  1  0  0  0  0
 26 27  1  0  0  0  0
 26 43  1  0  0  0  0
 26 44  1  0  0  0  0
 27 28  1  0  0  0  0
 27 45  1  0  0  0  0
 27 46  1  0  0  0  0
 28 29  2  0  0  0  0
 28 30  1  0  0  0  0
 30 55  1  0  0  0  0
 31 47  1  0  0  0  0
 31 48  1  0  0  0  0
 31 49  1  0  0  0  0
 32 50  1  0  0  0  0
 32 51  1  0  0  0  0
 33 52  1  0  0  0  0
 33 53  1  0  0  0  0
M  END
>  <ACTIVITY>
8.20761

>  <set_rl>
1

>  <Min_dist>
999.9

>  <Avg_dist>
999.9

>  <PC_uM>
0.00088

>  <TG_uM>
N/A

>  <RL_uM>
0.0062

$$$$
1-131463
 Wcorina  11170919323D 1   1.00000     0.00000              
CORINA evaluation license 3.46 0067  05.08.2008
 39 41  0  0  0  0  0  0  0  0999 V2000
   -0.0178    1.4600    0.0101 C   0  0  0  0  0  0  0  0  0  0  0  0
    0.0021   -0.0041    0.0020 C   0  0  0  0  0  0  0  0  0  0  0  0
    1.1840   -0.6041   -0.0124 N   0  0  0  0  0  0  0  0  0  0  0  0
    2.3138    0.0967   -0.0194 C   0  0  0  0  0  0  0  0  0  0  0  0
    2.3522    1.4141   -0.0127 N   0  0  0  0  0  0  0  0  0  0  0  0
    1.2261    2.1386    0.0018 C   0  0  0  0  0  0  0  0  0  0  0  0
    1.2450    3.4737    0.0088 N   0  0  0  0  0  0  0  0  0  0  0  0
    0.1095    4.1391    0.0232 C   0  0  0  0  0  0  0  0  0  0  0  0
   -1.1119    3.4663    0.0313 C   0  0  0  0  0  0  0  0  0  0  0  0
   -1.1531    2.1508    0.0300 N   0  0  0  0  0  0  0  0  0  0  0  0
   -2.3971    4.2531    0.0478 C   0  0  0  0  0  0  0  0  0  0  0  0
   -2.8896    4.4127   -1.3227 N   0  0  0  0  0  0  0  0  0  0  0  0
   -3.7484    3.4651   -1.8675 C   0  0  0  0  0  0  0  0  0  0  0  0
   -4.2155    3.6183   -3.1702 C   0  0  0  0  0  0  0  0  0  0  0  0
   -5.0623    2.6852   -3.7107 C   0  0  0  0  0  0  0  0  0  0  0  0
   -5.4569    1.5786   -2.9520 C   0  0  0  0  0  0  0  0  0  0  0  0
   -4.9858    1.4277   -1.6438 C   0  0  0  0  0  0  0  0  0  0  0  0
   -4.1350    2.3617   -1.1112 C   0  0  0  0  0  0  0  0  0  0  0  0
   -6.3674    0.5739   -3.5295 C   0  0  0  0  0  0  0  0  0  0  0  0
   -6.7762    0.7065   -4.6661 O   0  0  0  0  0  0  0  0  0  0  0  0
   -6.7466   -0.4919   -2.7971 O   0  0  0  0  0  0  0  0  0  0  0  0
   -2.4769    5.5711   -2.1191 C   0  0  0  0  0  0  0  0  0  0  0  0
    3.5113   -0.5926   -0.0340 N   0  0  0  0  0  0  0  0  0  0  0  0
   -1.1671   -0.7327    0.0097 N   0  0  0  0  0  0  0  0  0  0  0  0
    0.1239    5.2190    0.0291 H   0  0  0  0  0  0  0  0  0  0  0  0
   -3.1408    3.7217    0.6415 H   0  0  0  0  0  0  0  0  0  0  0  0
   -2.2165    5.2348    0.4856 H   0  0  0  0  0  0  0  0  0  0  0  0
   -3.9107    4.4733   -3.7554 H   0  0  0  0  0  0  0  0  0  0  0  0
   -5.4246    2.8049   -4.7210 H   0  0  0  0  0  0  0  0  0  0  0  0
   -5.2888    0.5745   -1.0551 H   0  0  0  0  0  0  0  0  0  0  0  0
   -3.7676    2.2437   -0.1025 H   0  0  0  0  0  0  0  0  0  0  0  0
   -1.5672    5.3289   -2.6684 H   0  0  0  0  0  0  0  0  0  0  0  0
   -3.2685    5.8288   -2.8227 H   0  0  0  0  0  0  0  0  0  0  0  0
   -2.2881    6.4174   -1.4586 H   0  0  0  0  0  0  0  0  0  0  0  0
    3.5125   -1.5626   -0.0389 H   0  0  0  0  0  0  0  0  0  0  0  0
    4.3507   -0.1065   -0.0393 H   0  0  0  0  0  0  0  0  0  0  0  0
   -2.0229   -0.2763    0.0206 H   0  0  0  0  0  0  0  0  0  0  0  0
   -1.1344   -1.7022    0.0041 H   0  0  0  0  0  0  0  0  0  0  0  0
   -7.3448   -1.1239   -3.2188 H   0  0  0  0  0  0  0  0  0  0  0  0
  1  2  1  0  0  0  0
  1  6  2  0  0  0  0
  1 10  1  0  0  0  0
  2  3  2  0  0  0  0
  2 24  1  0  0  0  0
  3  4  1  0  0  0  0
  4  5  2  0  0  0  0
  4 23  1  0  0  0  0
  5  6  1  0  0  0  0
  6  7  1  0  0  0  0
  7  8  2  0  0  0  0
  8  9  1  0  0  0  0
  8 25  1  0  0  0  0
  9 10  2  0  0  0  0
  9 11  1  0  0  0  0
 11 12  1  0  0  0  0
 11 26  1  0  0  0  0
 11 27  1  0  0  0  0
 12 13  1  0  0  0  0
 12 22  1  0  0  0  0
 13 14  1  0  0  0  0
 13 18  2  0  0  0  0
 14 15  2  0  0  0  0
 14 28  1  0  0  0  0
 15 16  1  0  0  0  0
 15 29  1  0  0  0  0
 16 17  2  0  0  0  0
 16 19  1  0  0  0  0
 17 18  1  0  0  0  0
 17 30  1  0  0  0  0
 18 31  1  0  0  0  0
 19 20  2  0  0  0  0
 19 21  1  0  0  0  0
 21 39  1  0  0  0  0
 22 32  1  0  0  0  0
 22 33  1  0  0  0  0
 22 34  1  0  0  0  0
 23 35  1  0  0  0  0
 23 36  1  0  0  0  0
 24 37  1  0  0  0  0
 24 38  1  0  0  0  0
M  END
>  <ACTIVITY>
6.95861

>  <set_rl>
1

>  <Min_dist>
999.9

>  <Avg_dist>
999.9

>  <PC_uM>
0.94

>  <TG_uM>
2.27

>  <RL_uM>
0.11

$$$$
1-144698
 Wcorina  11170919323D 1   1.00000     0.00000              
CORINA evaluation license 3.46 0067  05.08.2008
 58 60  0  0  0  0  0  0  0  0999 V2000
   -0.0178    1.4600    0.0101 C   0  0  0  0  0  0  0  0  0  0  0  0
    0.0021   -0.0041    0.0020 C   0  0  0  0  0  0  0  0  0  0  0  0
    1.1840   -0.6041   -0.0124 N   0  0  0  0  0  0  0  0  0  0  0  0
    2.3138    0.0967   -0.0194 C   0  0  0  0  0  0  0  0  0  0  0  0
    2.3522    1.4141   -0.0127 N   0  0  0  0  0  0  0  0  0  0  0  0
    1.2261    2.1386    0.0018 C   0  0  0  0  0  0  0  0  0  0  0  0
    1.2450    3.4737    0.0088 N   0  0  0  0  0  0  0  0  0  0  0  0
    0.1095    4.1391    0.0232 C   0  0  0  0  0  0  0  0  0  0  0  0
   -1.1119    3.4663    0.0313 C   0  0  0  0  0  0  0  0  0  0  0  0
   -1.1531    2.1508    0.0300 N   0  0  0  0  0  0  0  0  0  0  0  0
   -2.3971    4.2531    0.0478 C   0  0  0  0  0  0  0  0  0  0  0  0
   -2.8909    4.4132   -1.3265 N   0  0  0  0  0  0  0  0  0  0  0  0
   -4.1799    4.9345   -1.3352 C   0  0  0  0  0  0  0  0  0  0  0  0
   -4.4295    6.1798   -0.7645 C   0  0  0  0  0  0  0  0  0  0  0  0
   -5.7039    6.6984   -0.7715 C   0  0  0  0  0  0  0  0  0  0  0  0
   -6.7488    5.9736   -1.3526 C   0  0  0  0  0  0  0  0  0  0  0  0
   -6.4950    4.7238   -1.9247 C   0  0  0  0  0  0  0  0  0  0  0  0
   -5.2170    4.2130   -1.9195 C   0  0  0  0  0  0  0  0  0  0  0  0
   -4.9412    2.8685   -2.5420 C   0  0  0  0  0  0  0  0  0  0  0  0
   -6.1293    2.3417   -3.0596 F   0  0  0  0  0  0  0  0  0  0  0  0
   -4.0076    3.0150   -3.5736 F   0  0  0  0  0  0  0  0  0  0  0  0
   -4.4305    2.0008   -1.5707 F   0  0  0  0  0  0  0  0  0  0  0  0
   -8.1164    6.5265   -1.3614 C   0  0  0  0  0  0  0  0  0  0  0  0
   -9.0242    5.8951   -1.8671 O   0  0  0  0  0  0  0  0  0  0  0  0
   -8.3597    7.7315   -0.8090 N   0  0  0  0  0  0  0  0  0  0  0  0
   -9.7179    8.2806   -0.8178 C   0  0  0  0  0  0  0  0  0  0  0  0
  -10.4839    7.7450    0.3644 C   0  0  0  0  0  0  0  0  0  0  0  0
   -9.9501    6.9828    1.1351 O   0  0  0  0  0  0  0  0  0  0  0  0
  -11.7592    8.1147    0.5610 O   0  0  0  0  0  0  0  0  0  0  0  0
   -9.6515    9.8068   -0.7334 C   0  0  0  0  0  0  0  0  0  0  0  0
   -8.9836   10.3588   -1.9944 C   0  0  0  0  0  0  0  0  0  0  0  0
   -8.9183   11.8621   -1.9113 C   0  0  0  0  0  0  0  0  0  0  0  0
   -9.3605   12.4334   -0.9429 O   0  0  0  0  0  0  0  0  0  0  0  0
   -8.3688   12.5663   -2.9132 O   0  0  0  0  0  0  0  0  0  0  0  0
   -1.9795    5.2491   -2.1193 C   0  0  0  0  0  0  0  0  0  0  0  0
    3.5113   -0.5926   -0.0340 N   0  0  0  0  0  0  0  0  0  0  0  0
   -1.1671   -0.7327    0.0097 N   0  0  0  0  0  0  0  0  0  0  0  0
    0.1239    5.2190    0.0291 H   0  0  0  0  0  0  0  0  0  0  0  0
   -3.1408    3.7217    0.6415 H   0  0  0  0  0  0  0  0  0  0  0  0
   -2.2165    5.2348    0.4856 H   0  0  0  0  0  0  0  0  0  0  0  0
   -3.6220    6.7390   -0.3155 H   0  0  0  0  0  0  0  0  0  0  0  0
   -5.8970    7.6642   -0.3284 H   0  0  0  0  0  0  0  0  0  0  0  0
   -7.3000    4.1615   -2.3743 H   0  0  0  0  0  0  0  0  0  0  0  0
   -7.6355    8.2352   -0.4056 H   0  0  0  0  0  0  0  0  0  0  0  0
  -10.2216    7.9892   -1.7394 H   0  0  0  0  0  0  0  0  0  0  0  0
  -10.6607   10.2104   -0.6504 H   0  0  0  0  0  0  0  0  0  0  0  0
   -9.0709   10.0974    0.1421 H   0  0  0  0  0  0  0  0  0  0  0  0
   -7.9745    9.9552   -2.0774 H   0  0  0  0  0  0  0  0  0  0  0  0
   -9.5643   10.0682   -2.8700 H   0  0  0  0  0  0  0  0  0  0  0  0
   -0.9954    4.7818   -2.1538 H   0  0  0  0  0  0  0  0  0  0  0  0
   -2.3689    5.3513   -3.1323 H   0  0  0  0  0  0  0  0  0  0  0  0
   -1.8981    6.2343   -1.6602 H   0  0  0  0  0  0  0  0  0  0  0  0
    3.5125   -1.5626   -0.0389 H   0  0  0  0  0  0  0  0  0  0  0  0
    4.3507   -0.1065   -0.0393 H   0  0  0  0  0  0  0  0  0  0  0  0
   -2.0229   -0.2763    0.0206 H   0  0  0  0  0  0  0  0  0  0  0  0
   -1.1344   -1.7022    0.0041 H   0  0  0  0  0  0  0  0  0  0  0  0
  -12.2094    7.7450    1.3329 H   0  0  0  0  0  0  0  0  0  0  0  0
   -8.3495   13.5281   -2.8147 H   0  0  0  0  0  0  0  0  0  0  0  0
  1  2  1  0  0  0  0
  1  6  2  0  0  0  0
  1 10  1  0  0  0  0
  2  3  2  0  0  0  0
  2 37  1  0  0  0  0
  3  4  1  0  0  0  0
  4  5  2  0  0  0  0
  4 36  1  0  0  0  0
  5  6  1  0  0  0  0
  6  7  1  0  0  0  0
  7  8  2  0  0  0  0
  8  9  1  0  0  0  0
  8 38  1  0  0  0  0
  9 10  2  0  0  0  0
  9 11  1  0  0  0  0
 11 12  1  0  0  0  0
 11 39  1  0  0  0  0
 11 40  1  0  0  0  0
 12 13  1  0  0  0  0
 12 35  1  0  0  0  0
 13 14  1  0  0  0  0
 13 18  2  0  0  0  0
 14 15  2  0  0  0  0
 14 41  1  0  0  0  0
 15 16  1  0  0  0  0
 15 42  1  0  0  0  0
 16 17  2  0  0  0  0
 16 23  1  0  0  0  0
 17 18  1  0  0  0  0
 17 43  1  0  0  0  0
 18 19  1  0  0  0  0
 19 20  1  0  0  0  0
 19 21  1  0  0  0  0
 19 22  1  0  0  0  0
 23 24  2  0  0  0  0
 23 25  1  0  0  0  0
 25 26  1  0  0  0  0
 25 44  1  0  0  0  0
 26 27  1  0  0  0  0
 26 30  1  0  0  0  0
 26 45  1  0  0  0  0
 27 28  2  0  0  0  0
 27 29  1  0  0  0  0
 29 57  1  0  0  0  0
 30 31  1  0  0  0  0
 30 46  1  0  0  0  0
 30 47  1  0  0  0  0
 31 32  1  0  0  0  0
 31 48  1  0  0  0  0
 31 49  1  0  0  0  0
 32 33  2  0  0  0  0
 32 34  1  0  0  0  0
 34 58  1  0  0  0  0
 35 50  1  0  0  0  0
 35 51  1  0  0  0  0
 35 52  1  0  0  0  0
 36 53  1  0  0  0  0
 36 54  1  0  0  0  0
 37 55  1  0  0  0  0
 37 56  1  0  0  0  0
M  END
>  <ACTIVITY>
8.80967

>  <set_rl>
1

>  <Min_dist>
999.9

>  <Avg_dist>
999.9

>  <PC_uM>
0.00031

>  <TG_uM>
0.0067

>  <RL_uM>
0.00155

$$$$
1-233903
 Wcorina  11170919323D 1   1.00000     0.00000              
CORINA evaluation license 3.46 0067  05.08.2008
 37 39  0  0  0  0  0  0  0  0999 V2000
   -0.0178    1.4600    0.0101 C   0  0  0  0  0  0
    0.0021   -0.0041    0.0020 C   0  0  0  0  0  0
    1.1840   -0.6041   -0.0124 N   0  0  0  0  0  0
    2.3138    0.0967   -0.0194 C   0  0  0  0  0  0
    2.3522    1.4141   -0.0127 N   0  0  0  0  0  0
    1.2261    2.1386    0.0018 C   0  0  0  0  0  0
    1.2450    3.4737    0.0088 N   0  0  0  0  0  0
    0.1095    4.1391    0.0232 C   0  0  0  0  0  0
   -1.1119    3.4663    0.0313 C   0  0  0  0  0  0
   -1.1531    2.1508    0.0300 N   0  0  0  0  0  0
   -2.3971    4.2531    0.0478 C   0  0  0  0  0  0
   -2.8896    4.4127   -1.3227 N   0  0  0  0  0  0
   -4.0694    5.1089   -1.5608 C   0  0  0  0  0  0
   -4.5361    5.2598   -2.8638 C   0  0  0  0  0  0
   -5.7034    5.9482   -3.1027 C   0  0  0  0  0  0
   -6.4207    6.4964   -2.0354 C   0  0  0  0  0  0
   -5.9495    6.3432   -0.7282 C   0  0  0  0  0  0
   -4.7845    5.6488   -0.4953 C   0  0  0  0  0  0
   -7.6722    7.2355   -2.2880 C   0  0  0  0  0  0
   -8.0808    7.3683   -3.4256 O   0  0  0  0  0  0
   -8.3627    7.7634   -1.2580 N   0  0  0  0  0  0
    3.5113   -0.5926   -0.0340 N   0  0  0  0  0  0
   -1.1671   -0.7327    0.0097 N   0  0  0  0  0  0
    0.1239    5.2190    0.0291 H   0  0  0  0  0  0
   -3.1408    3.7217    0.6415 H   0  0  0  0  0  0
   -2.2165    5.2348    0.4856 H   0  0  0  0  0  0
   -2.3926    4.0327   -2.0640 H   0  0  0  0  0  0
   -3.9812    4.8363   -3.6879 H   0  0  0  0  0  0
   -6.0647    6.0652   -4.1137 H   0  0  0  0  0  0
   -6.5013    6.7659    0.0984 H   0  0  0  0  0  0
   -4.4224    5.5260    0.5147 H   0  0  0  0  0  0
   -8.0368    7.6575   -0.3506 H   0  0  0  0  0  0
   -9.1856    8.2494   -1.4242 H   0  0  0  0  0  0
    3.5125   -1.5626   -0.0389 H   0  0  0  0  0  0
    4.3507   -0.1065   -0.0393 H   0  0  0  0  0  0
   -2.0229   -0.2763    0.0206 H   0  0  0  0  0  0
   -1.1344   -1.7022    0.0041 H   0  0  0  0  0  0
  1  2  1  0  0  0
  1  6  2  0  0  0
  1 10  1  0  0  0
  2  3  2  0  0  0
  2 23  1  0  0  0
  3  4  1  0  0  0
  4  5  2  0  0  0
  4 22  1  0  0  0
  5  6  1  0  0  0
  6  7  1  0  0  0
  7  8  2  0  0  0
  8  9  1  0  0  0
  8 24  1  0  0  0
  9 10  2  0  0  0
  9 11  1  0  0  0
 11 12  1  0  0  0
 11 25  1  0  0  0
 11 26  1  0  0  0
 12 13  1  0  0  0
 12 27  1  0  0  0
 13 14  1  0  0  0
 13 18  2  0  0  0
 14 15  2  0  0  0
 14 28  1  0  0  0
 15 16  1  0  0  0
 15 29  1  0  0  0
 16 17  2  0  0  0
 16 19  1  0  0  0
 17 18  1  0  0  0
 17 30  1  0  0  0
 18 31  1  0  0  0
 19 20  2  0  0  0
 19 21  1  0  0  0
 21 32  1  0  0  0
 21 33  1  0  0  0
 22 34  1  0  0  0
 22 35  1  0  0  0
 23 36  1  0  0  0
 23 37  1  0  0  0
M  END
>  <ACTIVITY>
3.65758

>  <set_rl>
1

>  <Min_dist>
999.9

>  <Avg_dist>
999.9

>  <PC_uM>
153000

>  <TG_uM>
N/A

>  <RL_uM>
220

$$$$
1-233904
 Wcorina  11170919323D 1   1.00000     0.00000              
CORINA evaluation license 3.46 0067  05.08.2008
 36 38  0  0  0  0  0  0  0  0999 V2000
   -0.0178    1.4600    0.0101 C   0  0  0  0  0  0
    0.0021   -0.0041    0.0020 C   0  0  0  0  0  0
    1.1840   -0.6041   -0.0124 N   0  0  0  0  0  0
    2.3138    0.0967   -0.0194 C   0  0  0  0  0  0
    2.3522    1.4141   -0.0127 N   0  0  0  0  0  0
    1.2261    2.1386    0.0018 C   0  0  0  0  0  0
    1.2450    3.4737    0.0088 N   0  0  0  0  0  0
    0.1095    4.1391    0.0232 C   0  0  0  0  0  0
   -1.1119    3.4663    0.0313 C   0  0  0  0  0  0
   -1.1531    2.1508    0.0300 N   0  0  0  0  0  0
   -2.3971    4.2531    0.0478 C   0  0  0  0  0  0
   -2.8896    4.4127   -1.3227 N   0  0  0  0  0  0
   -3.7525    3.4605   -1.8701 C   0  0  0  0  0  0
   -4.2204    3.6104   -3.1694 C   0  0  0  0  0  0
   -5.0731    2.6668   -3.7077 C   0  0  0  0  0  0
   -5.4612    1.5737   -2.9548 C   0  0  0  0  0  0
   -4.9973    1.4215   -1.6610 C   0  0  0  0  0  0
   -4.1401    2.3586   -1.1183 C   0  0  0  0  0  0
   -2.4769    5.5711   -2.1191 C   0  0  0  0  0  0
    3.5113   -0.5926   -0.0340 N   0  0  0  0  0  0
   -1.1671   -0.7327    0.0097 N   0  0  0  0  0  0
    0.1239    5.2190    0.0291 H   0  0  0  0  0  0
   -3.1408    3.7217    0.6415 H   0  0  0  0  0  0
   -2.2165    5.2348    0.4856 H   0  0  0  0  0  0
   -3.9180    4.4640   -3.7579 H   0  0  0  0  0  0
   -5.4376    2.7828   -4.7177 H   0  0  0  0  0  0
   -6.1284    0.8375   -3.3780 H   0  0  0  0  0  0
   -5.3023    0.5667   -1.0756 H   0  0  0  0  0  0
   -3.7747    2.2368   -0.1094 H   0  0  0  0  0  0
   -1.5672    5.3289   -2.6684 H   0  0  0  0  0  0
   -3.2685    5.8288   -2.8227 H   0  0  0  0  0  0
   -2.2881    6.4174   -1.4586 H   0  0  0  0  0  0
    3.5125   -1.5626   -0.0389 H   0  0  0  0  0  0
    4.3507   -0.1065   -0.0393 H   0  0  0  0  0  0
   -2.0229   -0.2763    0.0206 H   0  0  0  0  0  0
   -1.1344   -1.7022    0.0041 H   0  0  0  0  0  0
  1  2  1  0  0  0
  1  6  2  0  0  0
  1 10  1  0  0  0
  2  3  2  0  0  0
  2 21  1  0  0  0
  3  4  1  0  0  0
  4  5  2  0  0  0
  4 20  1  0  0  0
  5  6  1  0  0  0
  6  7  1  0  0  0
  7  8  2  0  0  0
  8  9  1  0  0  0
  8 22  1  0  0  0
  9 10  2  0  0  0
  9 11  1  0  0  0
 11 12  1  0  0  0
 11 23  1  0  0  0
 11 24  1  0  0  0
 12 13  1  0  0  0
 12 19  1  0  0  0
 13 14  1  0  0  0
 13 18  2  0  0  0
 14 15  2  0  0  0
 14 25  1  0  0  0
 15 16  1  0  0  0
 15 26  1  0  0  0
 16 17  2  0  0  0
 16 27  1  0  0  0
 17 18  1  0  0  0
 17 28  1  0  0  0
 18 29  1  0  0  0
 19 30  1  0  0  0
 19 31  1  0  0  0
 19 32  1  0  0  0
 20 33  1  0  0  0
 20 34  1  0  0  0
 21 35  1  0  0  0
 21 36  1  0  0  0
M  END
>  <ACTIVITY>
6.08092

>  <set_rl>
1

>  <Min_dist>
999.9

>  <Avg_dist>
999.9

>  <PC_uM>
10

>  <TG_uM>
16.9

>  <RL_uM>
0.83

$$$$
9-12C
 Wcorina  11170919323D 1   1.00000     0.00000              
CORINA evaluation license 3.46 0067  05.08.2008
 38 41  0  0  0  0  0  0  0  0999 V2000
   -0.0160    1.3254    0.0093 N   0  0  0  0  0  0
    0.0021   -0.0041    0.0020 C   0  0  0  0  0  0
    1.1110   -0.7161   -0.0124 N   0  0  0  0  0  0
    2.3124   -0.1248   -0.0207 C   0  0  0  0  0  0
    2.3723    1.2909   -0.0136 C   0  0  0  0  0  0
    1.1076    2.0287    0.0024 C   0  0  0  0  0  0
    1.0862    3.4062    0.0095 N   0  0  0  0  0  0
    3.5496    1.9077   -0.0211 N   0  0  0  0  0  0
    4.6555    1.1944   -0.0351 C   0  0  0  0  0  0
    4.6023   -0.1990   -0.0420 C   0  0  0  0  0  0
    3.4467   -0.8291   -0.0348 N   0  0  0  0  0  0
    5.9922    1.8902   -0.0441 C   0  0  0  0  0  0
    6.5445    2.1608    1.6625 S   0  0  0  0  0  0
    8.0957    2.9701    1.4535 C   0  0  0  0  0  0
    8.5785    3.2339    0.1881 C   0  0  0  0  0  0
    9.8019    3.8723    0.0128 C   0  0  0  0  0  0
   10.5560    4.2535    1.0811 C   0  0  0  0  0  0
   10.1007    4.0037    2.3868 C   0  0  0  0  0  0
    8.8535    3.3599    2.5793 C   0  0  0  0  0  0
    8.3971    3.1168    3.8838 C   0  0  0  0  0  0
    9.1541    3.5069    4.9465 C   0  0  0  0  0  0
   10.3781    4.1456    4.7586 C   0  0  0  0  0  0
   10.8580    4.3861    3.5077 C   0  0  0  0  0  0
   -1.2060   -0.6748    0.0104 N   0  0  0  0  0  0
    0.2388    3.8780    0.0198 H   0  0  0  0  0  0
    1.9186    3.9042    0.0043 H   0  0  0  0  0  0
    5.5202   -0.7680   -0.0535 H   0  0  0  0  0  0
    6.7205    1.2711   -0.5678 H   0  0  0  0  0  0
    5.8988    2.8500   -0.5522 H   0  0  0  0  0  0
    8.0003    2.9412   -0.6759 H   0  0  0  0  0  0
   10.1600    4.0685   -0.9870 H   0  0  0  0  0  0
   11.5036    4.7474    0.9247 H   0  0  0  0  0  0
    7.4501    2.6230    4.0442 H   0  0  0  0  0  0
    8.8003    3.3189    5.9494 H   0  0  0  0  0  0
   10.9593    4.4454    5.6181 H   0  0  0  0  0  0
   11.8088    4.8813    3.3770 H   0  0  0  0  0  0
   -2.0377   -0.1758    0.0214 H   0  0  0  0  0  0
   -1.2224   -1.6446    0.0054 H   0  0  0  0  0  0
  1  2  1  0  0  0
  1  6  2  0  0  0
  2  3  2  0  0  0
  2 24  1  0  0  0
  3  4  1  0  0  0
  4  5  2  0  0  0
  4 11  1  0  0  0
  5  6  1  0  0  0
  5  8  1  0  0  0
  6  7  1  0  0  0
  7 25  1  0  0  0
  7 26  1  0  0  0
  8  9  2  0  0  0
  9 10  1  0  0  0
  9 12  1  0  0  0
 10 11  2  0  0  0
 10 27  1  0  0  0
 12 13  1  0  0  0
 12 28  1  0  0  0
 12 29  1  0  0  0
 13 14  1  0  0  0
 14 15  1  0  0  0
 14 19  2  0  0  0
 15 16  2  0  0  0
 15 30  1  0  0  0
 16 17  1  0  0  0
 16 31  1  0  0  0
 17 18  2  0  0  0
 17 32  1  0  0  0
 18 19  1  0  0  0
 18 23  1  0  0  0
 19 20  1  0  0  0
 20 21  2  0  0  0
 20 33  1  0  0  0
 21 22  1  0  0  0
 21 34  1  0  0  0
 22 23  2  0  0  0
 22 35  1  0  0  0
 23 36  1  0  0  0
 24 37  1  0  0  0
 24 38  1  0  0  0
M  END
>  <ACTIVITY>
5.08619

>  <set_rl>
1

>  <Min_dist>
999.9

>  <Avg_dist>
999.9

>  <PC_uM>
4.2

>  <TG_uM>
7

>  <RL_uM>
8.2

$$$$
9-12D
 Wcorina  11170919323D 1   1.00000     0.00000              
CORINA evaluation license 3.46 0067  05.08.2008
 35 37  0  0  0  0  0  0  0  0999 V2000
   -0.0160    1.3254    0.0093 N   0  0  0  0  0  0
    0.0021   -0.0041    0.0020 C   0  0  0  0  0  0
    1.1110   -0.7161   -0.0124 N   0  0  0  0  0  0
    2.3124   -0.1248   -0.0207 C   0  0  0  0  0  0
    2.3723    1.2909   -0.0136 C   0  0  0  0  0  0
    1.1076    2.0287    0.0024 C   0  0  0  0  0  0
    1.0862    3.4062    0.0095 N   0  0  0  0  0  0
    3.5496    1.9077   -0.0211 N   0  0  0  0  0  0
    4.6555    1.1944   -0.0351 C   0  0  0  0  0  0
    4.6023   -0.1990   -0.0420 C   0  0  0  0  0  0
    3.4467   -0.8291   -0.0348 N   0  0  0  0  0  0
    5.9922    1.8902   -0.0441 C   0  0  0  0  0  0
    6.5445    2.1608    1.6625 S   0  0  0  0  0  0
    8.0957    2.9701    1.4535 C   0  0  0  0  0  0
    8.5775    3.2335    0.1766 C   0  0  0  0  0  0
    9.7933    3.8678    0.0166 C   0  0  0  0  0  0
   10.5319    4.2406    1.1252 C   0  0  0  0  0  0
   10.0559    3.9798    2.3970 C   0  0  0  0  0  0
    8.8375    3.3516    2.5647 C   0  0  0  0  0  0
   10.8645    4.3875    3.6015 C   0  0  0  0  0  0
   -1.2060   -0.6748    0.0104 N   0  0  0  0  0  0
    0.2388    3.8780    0.0198 H   0  0  0  0  0  0
    1.9186    3.9042    0.0043 H   0  0  0  0  0  0
    5.5202   -0.7680   -0.0535 H   0  0  0  0  0  0
    6.7205    1.2711   -0.5678 H   0  0  0  0  0  0
    5.8988    2.8500   -0.5522 H   0  0  0  0  0  0
    8.0017    2.9420   -0.6894 H   0  0  0  0  0  0
   10.1683    4.0728   -0.9752 H   0  0  0  0  0  0
   11.4828    4.7363    0.9970 H   0  0  0  0  0  0
    8.4641    3.1525    3.5584 H   0  0  0  0  0  0
   10.5855    5.3976    3.9015 H   0  0  0  0  0  0
   10.6676    3.6974    4.4219 H   0  0  0  0  0  0
   11.9254    4.3625    3.3524 H   0  0  0  0  0  0
   -2.0377   -0.1758    0.0214 H   0  0  0  0  0  0
   -1.2224   -1.6446    0.0054 H   0  0  0  0  0  0
  1  2  1  0  0  0
  1  6  2  0  0  0
  2  3  2  0  0  0
  2 21  1  0  0  0
  3  4  1  0  0  0
  4  5  2  0  0  0
  4 11  1  0  0  0
  5  6  1  0  0  0
  5  8  1  0  0  0
  6  7  1  0  0  0
  7 22  1  0  0  0
  7 23  1  0  0  0
  8  9  2  0  0  0
  9 10  1  0  0  0
  9 12  1  0  0  0
 10 11  2  0  0  0
 10 24  1  0  0  0
 12 13  1  0  0  0
 12 25  1  0  0  0
 12 26  1  0  0  0
 13 14  1  0  0  0
 14 15  1  0  0  0
 14 19  2  0  0  0
 15 16  2  0  0  0
 15 27  1  0  0  0
 16 17  1  0  0  0
 16 28  1  0  0  0
 17 18  2  0  0  0
 17 29  1  0  0  0
 18 19  1  0  0  0
 18 20  1  0  0  0
 19 30  1  0  0  0
 20 31  1  0  0  0
 20 32  1  0  0  0
 20 33  1  0  0  0
 21 34  1  0  0  0
 21 35  1  0  0  0
M  END
>  <ACTIVITY>
5.0716

>  <set_rl>
1

>  <Min_dist>
999.9

>  <Avg_dist>
999.9

>  <PC_uM>
21.2

>  <TG_uM>
1.8

>  <RL_uM>
8.48

$$$$
9-12E
 Wcorina  11170919323D 1   1.00000     0.00000              
CORINA evaluation license 3.46 0067  05.08.2008
 35 37  0  0  0  0  0  0  0  0999 V2000
   -0.0160    1.3254    0.0093 N   0  0  0  0  0  0
    0.0021   -0.0041    0.0020 C   0  0  0  0  0  0
    1.1110   -0.7161   -0.0124 N   0  0  0  0  0  0
    2.3124   -0.1248   -0.0207 C   0  0  0  0  0  0
    2.3723    1.2909   -0.0136 C   0  0  0  0  0  0
    1.1076    2.0287    0.0024 C   0  0  0  0  0  0
    1.0862    3.4062    0.0095 N   0  0  0  0  0  0
    3.5496    1.9077   -0.0211 N   0  0  0  0  0  0
    4.6555    1.1944   -0.0351 C   0  0  0  0  0  0
    4.6023   -0.1990   -0.0420 C   0  0  0  0  0  0
    3.4467   -0.8291   -0.0348 N   0  0  0  0  0  0
    5.9922    1.8902   -0.0441 C   0  0  0  0  0  0
    6.5445    2.1608    1.6625 S   0  0  0  0  0  0
    8.0957    2.9701    1.4535 C   0  0  0  0  0  0
    8.8402    3.3466    2.5649 C   0  0  0  0  0  0
   10.0553    3.9807    2.3972 C   0  0  0  0  0  0
   10.5314    4.2416    1.1252 C   0  0  0  0  0  0
    9.7929    3.8688    0.0168 C   0  0  0  0  0  0
    8.5801    3.2284    0.1767 C   0  0  0  0  0  0
   11.8578    4.9343    0.9464 C   0  0  0  0  0  0
   -1.2060   -0.6748    0.0104 N   0  0  0  0  0  0
    0.2388    3.8780    0.0198 H   0  0  0  0  0  0
    1.9186    3.9042    0.0043 H   0  0  0  0  0  0
    5.5202   -0.7680   -0.0535 H   0  0  0  0  0  0
    6.7205    1.2711   -0.5678 H   0  0  0  0  0  0
    5.8988    2.8500   -0.5522 H   0  0  0  0  0  0
    8.4688    3.1438    3.5585 H   0  0  0  0  0  0
   10.6345    4.2736    3.2604 H   0  0  0  0  0  0
   10.1676    4.0744   -0.9750 H   0  0  0  0  0  0
    8.0062    2.9332   -0.6893 H   0  0  0  0  0  0
   12.6523    4.1899    0.8940 H   0  0  0  0  0  0
   11.8429    5.5153    0.0243 H   0  0  0  0  0  0
   12.0375    5.5987    1.7916 H   0  0  0  0  0  0
   -2.0377   -0.1758    0.0214 H   0  0  0  0  0  0
   -1.2224   -1.6446    0.0054 H   0  0  0  0  0  0
  1  2  1  0  0  0
  1  6  2  0  0  0
  2  3  2  0  0  0
  2 21  1  0  0  0
  3  4  1  0  0  0
  4  5  2  0  0  0
  4 11  1  0  0  0
  5  6  1  0  0  0
  5  8  1  0  0  0
  6  7  1  0  0  0
  7 22  1  0  0  0
  7 23  1  0  0  0
  8  9  2  0  0  0
  9 10  1  0  0  0
  9 12  1  0  0  0
 10 11  2  0  0  0
 10 24  1  0  0  0
 12 13  1  0  0  0
 12 25  1  0  0  0
 12 26  1  0  0  0
 13 14  1  0  0  0
 14 15  1  0  0  0
 14 19  2  0  0  0
 15 16  2  0  0  0
 15 27  1  0  0  0
 16 17  1  0  0  0
 16 28  1  0  0  0
 17 18  2  0  0  0
 17 20  1  0  0  0
 18 19  1  0  0  0
 18 29  1  0  0  0
 19 30  1  0  0  0
 20 31  1  0  0  0
 20 32  1  0  0  0
 20 33  1  0  0  0
 21 34  1  0  0  0
 21 35  1  0  0  0
M  END
>  <ACTIVITY>
4.58503

>  <set_rl>
1

>  <Min_dist>
999.9

>  <Avg_dist>
999.9

>  <PC_uM>
30

>  <TG_uM>
15

>  <RL_uM>
26

$$$$
9-12G
 Wcorina  11170919323D 1   1.00000     0.00000              
CORINA evaluation license 3.46 0067  05.08.2008
 36 38  0  0  0  0  0  0  0  0999 V2000
   -0.0160    1.3254    0.0093 N   0  0  0  0  0  0
    0.0021   -0.0041    0.0020 C   0  0  0  0  0  0
    1.1110   -0.7161   -0.0124 N   0  0  0  0  0  0
    2.3124   -0.1248   -0.0207 C   0  0  0  0  0  0
    2.3723    1.2909   -0.0136 C   0  0  0  0  0  0
    1.1076    2.0287    0.0024 C   0  0  0  0  0  0
    1.0862    3.4062    0.0095 N   0  0  0  0  0  0
    3.5496    1.9077   -0.0211 N   0  0  0  0  0  0
    4.6555    1.1944   -0.0351 C   0  0  0  0  0  0
    4.6023   -0.1990   -0.0420 C   0  0  0  0  0  0
    3.4467   -0.8291   -0.0348 N   0  0  0  0  0  0
    5.9922    1.8902   -0.0441 C   0  0  0  0  0  0
    6.5445    2.1608    1.6625 S   0  0  0  0  0  0
    8.0957    2.9701    1.4535 C   0  0  0  0  0  0
    8.8390    3.3459    2.5652 C   0  0  0  0  0  0
   10.0547    3.9797    2.4002 C   0  0  0  0  0  0
   10.5337    4.2411    1.1249 C   0  0  0  0  0  0
    9.7923    3.8663    0.0141 C   0  0  0  0  0  0
    8.5788    3.2276    0.1767 C   0  0  0  0  0  0
   11.7310    4.8658    0.9636 O   0  0  0  0  0  0
   12.1632    5.1034   -0.3776 C   0  0  0  0  0  0
   -1.2060   -0.6748    0.0104 N   0  0  0  0  0  0
    0.2388    3.8780    0.0198 H   0  0  0  0  0  0
    1.9186    3.9042    0.0043 H   0  0  0  0  0  0
    5.5202   -0.7680   -0.0535 H   0  0  0  0  0  0
    6.7205    1.2711   -0.5678 H   0  0  0  0  0  0
    5.8988    2.8500   -0.5522 H   0  0  0  0  0  0
    8.4661    3.1429    3.5582 H   0  0  0  0  0  0
   10.6326    4.2723    3.2644 H   0  0  0  0  0  0
   10.1661    4.0706   -0.9783 H   0  0  0  0  0  0
    8.0037    2.9322   -0.6883 H   0  0  0  0  0  0
   12.2555    4.1531   -0.9034 H   0  0  0  0  0  0
   11.4338    5.7319   -0.8884 H   0  0  0  0  0  0
   13.1301    5.6065   -0.3640 H   0  0  0  0  0  0
   -2.0377   -0.1758    0.0214 H   0  0  0  0  0  0
   -1.2224   -1.6446    0.0054 H   0  0  0  0  0  0
  1  2  1  0  0  0
  1  6  2  0  0  0
  2  3  2  0  0  0
  2 22  1  0  0  0
  3  4  1  0  0  0
  4  5  2  0  0  0
  4 11  1  0  0  0
  5  6  1  0  0  0
  5  8  1  0  0  0
  6  7  1  0  0  0
  7 23  1  0  0  0
  7 24  1  0  0  0
  8  9  2  0  0  0
  9 10  1  0  0  0
  9 12  1  0  0  0
 10 11  2  0  0  0
 10 25  1  0  0  0
 12 13  1  0  0  0
 12 26  1  0  0  0
 12 27  1  0  0  0
 13 14  1  0  0  0
 14 15  1  0  0  0
 14 19  2  0  0  0
 15 16  2  0  0  0
 15 28  1  0  0  0
 16 17  1  0  0  0
 16 29  1  0  0  0
 17 18  2  0  0  0
 17 20  1  0  0  0
 18 19  1  0  0  0
 18 30  1  0  0  0
 19 31  1  0  0  0
 20 21  1  0  0  0
 21 32  1  0  0  0
 21 33  1  0  0  0
 21 34  1  0  0  0
 22 35  1  0  0  0
 22 36  1  0  0  0
M  END
>  <ACTIVITY>
4.9914

>  <set_rl>
1

>  <Min_dist>
999.9

>  <Avg_dist>
999.9

>  <PC_uM>
17.2

>  <TG_uM>
14

>  <RL_uM>
10.2

$$$$
9-12J
 Wcorina  11170919323D 1   1.00000     0.00000              
CORINA evaluation license 3.46 0067  05.08.2008
 32 34  0  0  0  0  0  0  0  0999 V2000
   -0.0160    1.3254    0.0093 N   0  0  0  0  0  0
    0.0021   -0.0041    0.0020 C   0  0  0  0  0  0
    1.1110   -0.7161   -0.0124 N   0  0  0  0  0  0
    2.3124   -0.1248   -0.0207 C   0  0  0  0  0  0
    2.3723    1.2909   -0.0136 C   0  0  0  0  0  0
    1.1076    2.0287    0.0024 C   0  0  0  0  0  0
    1.0862    3.4062    0.0095 N   0  0  0  0  0  0
    3.5496    1.9077   -0.0211 N   0  0  0  0  0  0
    4.6555    1.1944   -0.0351 C   0  0  0  0  0  0
    4.6023   -0.1990   -0.0420 C   0  0  0  0  0  0
    3.4467   -0.8291   -0.0348 N   0  0  0  0  0  0
    5.9922    1.8902   -0.0441 C   0  0  0  0  0  0
    6.5445    2.1608    1.6625 S   0  0  0  0  0  0
    8.0957    2.9701    1.4535 C   0  0  0  0  0  0
    8.8399    3.3464    2.5649 C   0  0  0  0  0  0
   10.0554    3.9801    2.3979 C   0  0  0  0  0  0
   10.5325    4.2405    1.1251 C   0  0  0  0  0  0
    9.7933    3.8673    0.0162 C   0  0  0  0  0  0
    8.5798    3.2281    0.1768 C   0  0  0  0  0  0
   12.0610    5.0373    0.9192 Cl  0  0  0  0  0  0
   -1.2060   -0.6748    0.0104 N   0  0  0  0  0  0
    0.2388    3.8780    0.0198 H   0  0  0  0  0  0
    1.9186    3.9042    0.0043 H   0  0  0  0  0  0
    5.5202   -0.7680   -0.0535 H   0  0  0  0  0  0
    6.7205    1.2711   -0.5678 H   0  0  0  0  0  0
    5.8988    2.8500   -0.5522 H   0  0  0  0  0  0
    8.4680    3.1438    3.5584 H   0  0  0  0  0  0
   10.6341    4.2732    3.2614 H   0  0  0  0  0  0
   10.1679    4.0724   -0.9758 H   0  0  0  0  0  0
    8.0057    2.9328   -0.6890 H   0  0  0  0  0  0
   -2.0377   -0.1758    0.0214 H   0  0  0  0  0  0
   -1.2224   -1.6446    0.0054 H   0  0  0  0  0  0
  1  2  1  0  0  0
  1  6  2  0  0  0
  2  3  2  0  0  0
  2 21  1  0  0  0
  3  4  1  0  0  0
  4  5  2  0  0  0
  4 11  1  0  0  0
  5  6  1  0  0  0
  5  8  1  0  0  0
  6  7  1  0  0  0
  7 22  1  0  0  0
  7 23  1  0  0  0
  8  9  2  0  0  0
  9 10  1  0  0  0
  9 12  1  0  0  0
 10 11  2  0  0  0
 10 24  1  0  0  0
 12 13  1  0  0  0
 12 25  1  0  0  0
 12 26  1  0  0  0
 13 14  1  0  0  0
 14 15  1  0  0  0
 14 19  2  0  0  0
 15 16  2  0  0  0
 15 27  1  0  0  0
 16 17  1  0  0  0
 16 28  1  0  0  0
 17 18  2  0  0  0
 17 20  1  0  0  0
 18 19  1  0  0  0
 18 29  1  0  0  0
 19 30  1  0  0  0
 21 31  1  0  0  0
 21 32  1  0  0  0
M  END
>  <ACTIVITY>
4.84466

>  <set_rl>
1

>  <Min_dist>
999.9

>  <Avg_dist>
999.9

>  <PC_uM>
42.1

>  <TG_uM>
16.8

>  <RL_uM>
14.3

$$$$
9-12K
 Wcorina  11170919323D 1   1.00000     0.00000              
CORINA evaluation license 3.46 0067  05.08.2008
 33 35  0  0  0  0  0  0  0  0999 V2000
   -0.0160    1.3254    0.0093 N   0  0  0  0  0  0
    0.0021   -0.0041    0.0020 C   0  0  0  0  0  0
    1.1110   -0.7161   -0.0124 N   0  0  0  0  0  0
    2.3124   -0.1248   -0.0207 C   0  0  0  0  0  0
    2.3723    1.2909   -0.0136 C   0  0  0  0  0  0
    1.1076    2.0287    0.0024 C   0  0  0  0  0  0
    1.0862    3.4062    0.0095 N   0  0  0  0  0  0
    3.5496    1.9077   -0.0211 N   0  0  0  0  0  0
    4.6555    1.1944   -0.0351 C   0  0  0  0  0  0
    4.6023   -0.1990   -0.0420 C   0  0  0  0  0  0
    3.4467   -0.8291   -0.0348 N   0  0  0  0  0  0
    5.9922    1.8902   -0.0441 C   0  0  0  0  0  0
    6.3569    2.2294   -1.4218 N   0  0  0  0  0  0
    7.5629    2.8847   -1.6842 C   0  0  0  0  0  0
    7.9100    3.2069   -2.9899 C   0  0  0  0  0  0
    9.1026    3.8545   -3.2463 C   0  0  0  0  0  0
    9.9514    4.1825   -2.2038 C   0  0  0  0  0  0
    9.6084    3.8623   -0.9020 C   0  0  0  0  0  0
    8.4142    3.2202   -0.6392 C   0  0  0  0  0  0
   11.4496    4.9965   -2.5298 Cl  0  0  0  0  0  0
   -1.2060   -0.6748    0.0104 N   0  0  0  0  0  0
    0.2388    3.8780    0.0198 H   0  0  0  0  0  0
    1.9186    3.9042    0.0043 H   0  0  0  0  0  0
    5.5202   -0.7680   -0.0535 H   0  0  0  0  0  0
    5.9314    2.8017    0.5506 H   0  0  0  0  0  0
    6.7485    1.2296    0.3799 H   0  0  0  0  0  0
    5.7613    1.9990   -2.1519 H   0  0  0  0  0  0
    7.2481    2.9508   -3.8040 H   0  0  0  0  0  0
    9.3731    4.1049   -4.2615 H   0  0  0  0  0  0
   10.2730    4.1188   -0.0903 H   0  0  0  0  0  0
    8.1445    2.9752    0.3775 H   0  0  0  0  0  0
   -2.0377   -0.1758    0.0214 H   0  0  0  0  0  0
   -1.2224   -1.6446    0.0054 H   0  0  0  0  0  0
  1  2  1  0  0  0
  1  6  2  0  0  0
  2  3  2  0  0  0
  2 21  1  0  0  0
  3  4  1  0  0  0
  4  5  2  0  0  0
  4 11  1  0  0  0
  5  6  1  0  0  0
  5  8  1  0  0  0
  6  7  1  0  0  0
  7 22  1  0  0  0
  7 23  1  0  0  0
  8  9  2  0  0  0
  9 10  1  0  0  0
  9 12  1  0  0  0
 10 11  2  0  0  0
 10 24  1  0  0  0
 12 13  1  0  0  0
 12 25  1  0  0  0
 12 26  1  0  0  0
 13 14  1  0  0  0
 13 27  1  0  0  0
 14 15  1  0  0  0
 14 19  2  0  0  0
 15 16  2  0  0  0
 15 28  1  0  0  0
 16 17  1  0  0  0
 16 29  1  0  0  0
 17 18  2  0  0  0
 17 20  1  0  0  0
 18 19  1  0  0  0
 18 30  1  0  0  0
 19 31  1  0  0  0
 21 32  1  0  0  0
 21 33  1  0  0  0
M  END
>  <ACTIVITY>
6.52288

>  <set_rl>
1

>  <Min_dist>
999.9

>  <Avg_dist>
999.9

>  <PC_uM>
1.5

>  <TG_uM>
0.59

>  <RL_uM>
0.3

$$$$
9-12N
 Wcorina  11170919323D 1   1.00000     0.00000              
CORINA evaluation license 3.46 0067  05.08.2008
 41 43  0  0  0  0  0  0  0  0999 V2000
   -0.0160    1.3254    0.0093 N   0  0  0  0  0  0
    0.0021   -0.0041    0.0020 C   0  0  0  0  0  0
    1.1110   -0.7161   -0.0124 N   0  0  0  0  0  0
    2.3124   -0.1248   -0.0207 C   0  0  0  0  0  0
    2.3723    1.2909   -0.0136 C   0  0  0  0  0  0
    1.1076    2.0287    0.0024 C   0  0  0  0  0  0
    1.0862    3.4062    0.0095 N   0  0  0  0  0  0
    3.5496    1.9077   -0.0211 N   0  0  0  0  0  0
    4.6555    1.1944   -0.0351 C   0  0  0  0  0  0
    4.6023   -0.1990   -0.0420 C   0  0  0  0  0  0
    3.4467   -0.8291   -0.0348 N   0  0  0  0  0  0
    5.9922    1.8902   -0.0441 C   0  0  0  0  0  0
    6.3569    2.2294   -1.4218 N   0  0  0  0  0  0
    7.5647    2.8857   -1.6846 C   0  0  0  0  0  0
    8.4174    3.2156   -0.6416 C   0  0  0  0  0  0
    9.6135    3.8654   -0.9050 C   0  0  0  0  0  0
    9.9571    4.1856   -2.2101 C   0  0  0  0  0  0
    9.1084    3.8581   -3.2514 C   0  0  0  0  0  0
    7.9154    3.2036   -2.9946 C   0  0  0  0  0  0
    7.0837    2.8762   -4.0208 O   0  0  0  0  0  0
    7.5072    3.2328   -5.3382 C   0  0  0  0  0  0
   10.4501    4.1893    0.1168 O   0  0  0  0  0  0
   11.6655    4.8577   -0.2269 C   0  0  0  0  0  0
   -1.2060   -0.6748    0.0104 N   0  0  0  0  0  0
    0.2388    3.8780    0.0198 H   0  0  0  0  0  0
    1.9186    3.9042    0.0043 H   0  0  0  0  0  0
    5.5202   -0.7680   -0.0535 H   0  0  0  0  0  0
    5.9314    2.8017    0.5506 H   0  0  0  0  0  0
    6.7485    1.2296    0.3799 H   0  0  0  0  0  0
    5.7613    1.9990   -2.1519 H   0  0  0  0  0  0
    8.1497    2.9670    0.3748 H   0  0  0  0  0  0
   10.8891    4.6921   -2.4133 H   0  0  0  0  0  0
    9.3783    4.1090   -4.2666 H   0  0  0  0  0  0
    7.6354    4.3136   -5.3986 H   0  0  0  0  0  0
    8.4544    2.7416   -5.5608 H   0  0  0  0  0  0
    6.7548    2.9154   -6.0602 H   0  0  0  0  0  0
   12.2507    4.2266   -0.8957 H   0  0  0  0  0  0
   11.4340    5.7990   -0.7255 H   0  0  0  0  0  0
   12.2388    5.0575    0.6783 H   0  0  0  0  0  0
   -2.0377   -0.1758    0.0214 H   0  0  0  0  0  0
   -1.2224   -1.6446    0.0054 H   0  0  0  0  0  0
  1  2  1  0  0  0
  1  6  2  0  0  0
  2  3  2  0  0  0
  2 24  1  0  0  0
  3  4  1  0  0  0
  4  5  2  0  0  0
  4 11  1  0  0  0
  5  6  1  0  0  0
  5  8  1  0  0  0
  6  7  1  0  0  0
  7 25  1  0  0  0
  7 26  1  0  0  0
  8  9  2  0  0  0
  9 10  1  0  0  0
  9 12  1  0  0  0
 10 11  2  0  0  0
 10 27  1  0  0  0
 12 13  1  0  0  0
 12 28  1  0  0  0
 12 29  1  0  0  0
 13 14  1  0  0  0
 13 30  1  0  0  0
 14 15  1  0  0  0
 14 19  2  0  0  0
 15 16  2  0  0  0
 15 31  1  0  0  0
 16 17  1  0  0  0
 16 22  1  0  0  0
 17 18  2  0  0  0
 17 32  1  0  0  0
 18 19  1  0  0  0
 18 33  1  0  0  0
 19 20  1  0  0  0
 20 21  1  0  0  0
 21 34  1  0  0  0
 21 35  1  0  0  0
 21 36  1  0  0  0
 22 23  1  0  0  0
 23 37  1  0  0  0
 23 38  1  0  0  0
 23 39  1  0  0  0
 24 40  1  0  0  0
 24 41  1  0  0  0
M  END
>  <ACTIVITY>
4.64016

>  <set_rl>
1

>  <Min_dist>
999.9

>  <Avg_dist>
999.9

>  <PC_uM>
6.2

>  <TG_uM>
6.9

>  <RL_uM>
22.9

$$$$
9-12P
 Wcorina  11170919323D 1   1.00000     0.00000              
CORINA evaluation license 3.46 0067  05.08.2008
 41 43  0  0  0  0  0  0  0  0999 V2000
   -0.0160    1.3254    0.0093 N   0  0  0  0  0  0
    0.0021   -0.0041    0.0020 C   0  0  0  0  0  0
    1.1110   -0.7161   -0.0124 N   0  0  0  0  0  0
    2.3124   -0.1248   -0.0207 C   0  0  0  0  0  0
    2.3723    1.2909   -0.0136 C   0  0  0  0  0  0
    1.1076    2.0287    0.0024 C   0  0  0  0  0  0
    1.0862    3.4062    0.0095 N   0  0  0  0  0  0
    3.5496    1.9077   -0.0211 N   0  0  0  0  0  0
    4.6555    1.1944   -0.0351 C   0  0  0  0  0  0
    4.6023   -0.1990   -0.0420 C   0  0  0  0  0  0
    3.4467   -0.8291   -0.0348 N   0  0  0  0  0  0
    5.9922    1.8902   -0.0441 C   0  0  0  0  0  0
    6.3569    2.2294   -1.4218 N   0  0  0  0  0  0
    7.5622    2.8843   -1.6840 C   0  0  0  0  0  0
    7.9083    3.2060   -2.9897 C   0  0  0  0  0  0
    9.1047    3.8565   -3.2491 C   0  0  0  0  0  0
    9.9559    4.1861   -2.2048 C   0  0  0  0  0  0
    9.6112    3.8648   -0.9003 C   0  0  0  0  0  0
    8.4125    3.2193   -0.6386 C   0  0  0  0  0  0
   10.4463    4.1874    0.1220 O   0  0  0  0  0  0
   11.6620    4.8564   -0.2197 C   0  0  0  0  0  0
    9.4438    4.1710   -4.5269 O   0  0  0  0  0  0
   10.6910    4.8410   -4.7210 C   0  0  0  0  0  0
   -1.2060   -0.6748    0.0104 N   0  0  0  0  0  0
    0.2388    3.8780    0.0198 H   0  0  0  0  0  0
    1.9186    3.9042    0.0043 H   0  0  0  0  0  0
    5.5202   -0.7680   -0.0535 H   0  0  0  0  0  0
    5.9314    2.8017    0.5506 H   0  0  0  0  0  0
    6.7485    1.2296    0.3799 H   0  0  0  0  0  0
    5.7613    1.9990   -2.1519 H   0  0  0  0  0  0
    7.2458    2.9491   -3.8030 H   0  0  0  0  0  0
   10.8878    4.6929   -2.4075 H   0  0  0  0  0  0
    8.1422    2.9732    0.3776 H   0  0  0  0  0  0
   12.2344    5.0551    0.6863 H   0  0  0  0  0  0
   12.2478    4.2261   -0.8887 H   0  0  0  0  0  0
   11.4308    5.7982   -0.7174 H   0  0  0  0  0  0
   10.6838    5.7865   -4.1787 H   0  0  0  0  0  0
   11.5017    4.2147   -4.3485 H   0  0  0  0  0  0
   10.8389    5.0327   -5.7837 H   0  0  0  0  0  0
   -2.0377   -0.1758    0.0214 H   0  0  0  0  0  0
   -1.2224   -1.6446    0.0054 H   0  0  0  0  0  0
  1  2  1  0  0  0
  1  6  2  0  0  0
  2  3  2  0  0  0
  2 24  1  0  0  0
  3  4  1  0  0  0
  4  5  2  0  0  0
  4 11  1  0  0  0
  5  6  1  0  0  0
  5  8  1  0  0  0
  6  7  1  0  0  0
  7 25  1  0  0  0
  7 26  1  0  0  0
  8  9  2  0  0  0
  9 10  1  0  0  0
  9 12  1  0  0  0
 10 11  2  0  0  0
 10 27  1  0  0  0
 12 13  1  0  0  0
 12 28  1  0  0  0
 12 29  1  0  0  0
 13 14  1  0  0  0
 13 30  1  0  0  0
 14 15  1  0  0  0
 14 19  2  0  0  0
 15 16  2  0  0  0
 15 31  1  0  0  0
 16 17  1  0  0  0
 16 22  1  0  0  0
 17 18  2  0  0  0
 17 32  1  0  0  0
 18 19  1  0  0  0
 18 20  1  0  0  0
 19 33  1  0  0  0
 20 21  1  0  0  0
 21 34  1  0  0  0
 21 35  1  0  0  0
 21 36  1  0  0  0
 22 23  1  0  0  0
 23 37  1  0  0  0
 23 38  1  0  0  0
 23 39  1  0  0  0
 24 40  1  0  0  0
 24 41  1  0  0  0
M  END
>  <ACTIVITY>
6.05552

>  <set_rl>
1

>  <Min_dist>
999.9

>  <Avg_dist>
999.9

>  <PC_uM>
0.96

>  <TG_uM>
0.11

>  <RL_uM>
0.88

$$$$
9-12R
 Wcorina  11170919323D 1   1.00000     0.00000              
CORINA evaluation license 3.46 0067  05.08.2008
 40 42  0  0  0  0  0  0  0  0999 V2000
   -0.0160    1.3254    0.0093 N   0  0  0  0  0  0
    0.0021   -0.0041    0.0020 C   0  0  0  0  0  0
    1.1110   -0.7161   -0.0124 N   0  0  0  0  0  0
    2.3124   -0.1248   -0.0207 C   0  0  0  0  0  0
    2.3723    1.2909   -0.0136 C   0  0  0  0  0  0
    1.1076    2.0287    0.0024 C   0  0  0  0  0  0
    1.0862    3.4062    0.0095 N   0  0  0  0  0  0
    3.5496    1.9077   -0.0211 N   0  0  0  0  0  0
    4.6555    1.1944   -0.0351 C   0  0  0  0  0  0
    4.6023   -0.1990   -0.0420 C   0  0  0  0  0  0
    3.4467   -0.8291   -0.0348 N   0  0  0  0  0  0
    5.9922    1.8902   -0.0441 C   0  0  0  0  0  0
    6.3569    2.2294   -1.4218 N   0  0  0  0  0  0
    7.5649    2.8857   -1.6846 C   0  0  0  0  0  0
    8.4181    3.2160   -0.6418 C   0  0  0  0  0  0
    9.6104    3.8643   -0.9039 C   0  0  0  0  0  0
    9.9557    4.1849   -2.2038 C   0  0  0  0  0  0
    9.1101    3.8588   -3.2482 C   0  0  0  0  0  0
    7.9162    3.2041   -2.9946 C   0  0  0  0  0  0
    7.0862    2.8777   -4.0215 O   0  0  0  0  0  0
    7.5114    3.2352   -5.3381 C   0  0  0  0  0  0
   10.5361    4.2229    0.2299 C   0  0  0  0  0  0
   11.4282    3.1689    0.4547 F   0  0  0  0  0  0
   11.2528    5.3780   -0.1007 F   0  0  0  0  0  0
    9.7867    4.4546    1.3883 F   0  0  0  0  0  0
   -1.2060   -0.6748    0.0104 N   0  0  0  0  0  0
    0.2388    3.8780    0.0198 H   0  0  0  0  0  0
    1.9186    3.9042    0.0043 H   0  0  0  0  0  0
    5.5202   -0.7680   -0.0535 H   0  0  0  0  0  0
    5.9314    2.8017    0.5506 H   0  0  0  0  0  0
    6.7485    1.2296    0.3799 H   0  0  0  0  0  0
    5.7613    1.9990   -2.1519 H   0  0  0  0  0  0
    8.1507    2.9670    0.3745 H   0  0  0  0  0  0
   10.8881    4.6917   -2.4039 H   0  0  0  0  0  0
    9.3828    4.1107   -4.2624 H   0  0  0  0  0  0
    6.7598    2.9184   -6.0612 H   0  0  0  0  0  0
    7.6398    4.3160   -5.3975 H   0  0  0  0  0  0
    8.4588    2.7440   -5.5598 H   0  0  0  0  0  0
   -2.0377   -0.1758    0.0214 H   0  0  0  0  0  0
   -1.2224   -1.6446    0.0054 H   0  0  0  0  0  0
  1  2  1  0  0  0
  1  6  2  0  0  0
  2  3  2  0  0  0
  2 26  1  0  0  0
  3  4  1  0  0  0
  4  5  2  0  0  0
  4 11  1  0  0  0
  5  6  1  0  0  0
  5  8  1  0  0  0
  6  7  1  0  0  0
  7 27  1  0  0  0
  7 28  1  0  0  0
  8  9  2  0  0  0
  9 10  1  0  0  0
  9 12  1  0  0  0
 10 11  2  0  0  0
 10 29  1  0  0  0
 12 13  1  0  0  0
 12 30  1  0  0  0
 12 31  1  0  0  0
 13 14  1  0  0  0
 13 32  1  0  0  0
 14 15  1  0  0  0
 14 19  2  0  0  0
 15 16  2  0  0  0
 15 33  1  0  0  0
 16 17  1  0  0  0
 16 22  1  0  0  0
 17 18  2  0  0  0
 17 34  1  0  0  0
 18 19  1  0  0  0
 18 35  1  0  0  0
 19 20  1  0  0  0
 20 21  1  0  0  0
 21 36  1  0  0  0
 21 37  1  0  0  0
 21 38  1  0  0  0
 22 23  1  0  0  0
 22 24  1  0  0  0
 22 25  1  0  0  0
 26 39  1  0  0  0
 26 40  1  0  0  0
M  END
>  <ACTIVITY>
4.67778

>  <set_rl>
1

>  <Min_dist>
999.9

>  <Avg_dist>
999.9

>  <PC_uM>
21

>  <TG_uM>
10.6

>  <RL_uM>
21

$$$$
9-12F
 Wcorina  11170919323D 1   1.00000     0.00000              
CORINA evaluation license 3.46 0067  05.08.2008
 36 38  0  0  0  0  0  0  0  0999 V2000
   -0.0160    1.3254    0.0093 N   0  0  0  0  0  0
    0.0021   -0.0041    0.0020 C   0  0  0  0  0  0
    1.1110   -0.7161   -0.0124 N   0  0  0  0  0  0
    2.3124   -0.1248   -0.0207 C   0  0  0  0  0  0
    2.3723    1.2909   -0.0136 C   0  0  0  0  0  0
    1.1076    2.0287    0.0024 C   0  0  0  0  0  0
    1.0862    3.4062    0.0095 N   0  0  0  0  0  0
    3.5496    1.9077   -0.0211 N   0  0  0  0  0  0
    4.6555    1.1944   -0.0351 C   0  0  0  0  0  0
    4.6023   -0.1990   -0.0420 C   0  0  0  0  0  0
    3.4467   -0.8291   -0.0348 N   0  0  0  0  0  0
    5.9922    1.8902   -0.0441 C   0  0  0  0  0  0
    6.5445    2.1608    1.6625 S   0  0  0  0  0  0
    8.0957    2.9701    1.4535 C   0  0  0  0  0  0
    8.5771    3.2333    0.1760 C   0  0  0  0  0  0
    9.7926    3.8680    0.0127 C   0  0  0  0  0  0
   10.5337    4.2428    1.1177 C   0  0  0  0  0  0
   10.0585    3.9828    2.3955 C   0  0  0  0  0  0
    8.8364    3.3512    2.5644 C   0  0  0  0  0  0
   10.7888    4.3517    3.4805 O   0  0  0  0  0  0
   12.0363    5.0028    3.2320 C   0  0  0  0  0  0
   -1.2060   -0.6748    0.0104 N   0  0  0  0  0  0
    0.2388    3.8780    0.0198 H   0  0  0  0  0  0
    1.9186    3.9042    0.0043 H   0  0  0  0  0  0
    5.5202   -0.7680   -0.0535 H   0  0  0  0  0  0
    6.7205    1.2711   -0.5678 H   0  0  0  0  0  0
    5.8988    2.8500   -0.5522 H   0  0  0  0  0  0
    8.0004    2.9409   -0.6891 H   0  0  0  0  0  0
   10.1650    4.0717   -0.9804 H   0  0  0  0  0  0
   11.4843    4.7385    0.9865 H   0  0  0  0  0  0
    8.4630    3.1520    3.5580 H   0  0  0  0  0  0
   12.6827    4.3416    2.6549 H   0  0  0  0  0  0
   11.8616    5.9208    2.6708 H   0  0  0  0  0  0
   12.5162    5.2428    4.1808 H   0  0  0  0  0  0
   -2.0377   -0.1758    0.0214 H   0  0  0  0  0  0
   -1.2224   -1.6446    0.0054 H   0  0  0  0  0  0
  1  2  1  0  0  0
  1  6  2  0  0  0
  2  3  2  0  0  0
  2 22  1  0  0  0
  3  4  1  0  0  0
  4  5  2  0  0  0
  4 11  1  0  0  0
  5  6  1  0  0  0
  5  8  1  0  0  0
  6  7  1  0  0  0
  7 23  1  0  0  0
  7 24  1  0  0  0
  8  9  2  0  0  0
  9 10  1  0  0  0
  9 12  1  0  0  0
 10 11  2  0  0  0
 10 25  1  0  0  0
 12 13  1  0  0  0
 12 26  1  0  0  0
 12 27  1  0  0  0
 13 14  1  0  0  0
 14 15  1  0  0  0
 14 19  2  0  0  0
 15 16  2  0  0  0
 15 28  1  0  0  0
 16 17  1  0  0  0
 16 29  1  0  0  0
 17 18  2  0  0  0
 17 30  1  0  0  0
 18 19  1  0  0  0
 18 20  1  0  0  0
 19 31  1  0  0  0
 20 21  1  0  0  0
 21 32  1  0  0  0
 21 33  1  0  0  0
 21 34  1  0  0  0
 22 35  1  0  0  0
 22 36  1  0  0  0
M  END
>  <ACTIVITY>
5.11351

>  <set_rl>
1

>  <Min_dist>
999.9

>  <Avg_dist>
999.9

>  <PC_uM>
9.9

>  <TG_uM>
1.6

>  <RL_uM>
7.7

$$$$
1-235791
 Wcorina  11170919323D 1   1.00000     0.00000              
CORINA evaluation license 3.46 0067  05.08.2008
 38 40  0  0  0  0  0  0  0  0999 V2000
   -0.0178    1.4600    0.0101 C   0  0  0  0  0  0
    0.0021   -0.0041    0.0020 C   0  0  0  0  0  0
    1.1840   -0.6041   -0.0124 N   0  0  0  0  0  0
    2.3138    0.0967   -0.0194 C   0  0  0  0  0  0
    2.3522    1.4141   -0.0127 N   0  0  0  0  0  0
    1.2261    2.1386    0.0018 C   0  0  0  0  0  0
    1.2450    3.4737    0.0088 N   0  0  0  0  0  0
    0.1095    4.1391    0.0232 C   0  0  0  0  0  0
   -1.1119    3.4663    0.0313 C   0  0  0  0  0  0
   -1.1531    2.1508    0.0300 N   0  0  0  0  0  0
   -2.3971    4.2531    0.0478 C   0  0  0  0  0  0
   -2.8896    4.4127   -1.3227 N   0  0  0  0  0  0
   -4.0680    5.1081   -1.5606 C   0  0  0  0  0  0
   -4.5345    5.2587   -2.8646 C   0  0  0  0  0  0
   -5.6929    5.9413   -3.1029 C   0  0  0  0  0  0
   -6.4126    6.4905   -2.0336 C   0  0  0  0  0  0
   -5.9398    6.3367   -0.7236 C   0  0  0  0  0  0
   -4.7832    5.6481   -0.4939 C   0  0  0  0  0  0
   -7.6578    7.2253   -2.2849 C   0  0  0  0  0  0
   -8.0654    7.3579   -3.4197 O   0  0  0  0  0  0
   -8.4302    7.8152   -1.1331 C   0  0  0  0  0  0
    3.5113   -0.5926   -0.0340 N   0  0  0  0  0  0
   -1.1671   -0.7327    0.0097 N   0  0  0  0  0  0
    0.1239    5.2190    0.0291 H   0  0  0  0  0  0
   -3.1408    3.7217    0.6415 H   0  0  0  0  0  0
   -2.2165    5.2348    0.4856 H   0  0  0  0  0  0
   -2.3926    4.0327   -2.0640 H   0  0  0  0  0  0
   -3.9790    4.8353   -3.6883 H   0  0  0  0  0  0
   -6.0537    6.0579   -4.1142 H   0  0  0  0  0  0
   -6.4912    6.7588    0.1034 H   0  0  0  0  0  0
   -4.4204    5.5252    0.5159 H   0  0  0  0  0  0
   -8.0828    8.8311   -0.9451 H   0  0  0  0  0  0
   -9.4918    7.8340   -1.3793 H   0  0  0  0  0  0
   -8.2746    7.2072   -0.2420 H   0  0  0  0  0  0
    3.5125   -1.5626   -0.0389 H   0  0  0  0  0  0
    4.3507   -0.1065   -0.0393 H   0  0  0  0  0  0
   -2.0229   -0.2763    0.0206 H   0  0  0  0  0  0
   -1.1344   -1.7022    0.0041 H   0  0  0  0  0  0
  1  2  1  0  0  0
  1  6  2  0  0  0
  1 10  1  0  0  0
  2  3  2  0  0  0
  2 23  1  0  0  0
  3  4  1  0  0  0
  4  5  2  0  0  0
  4 22  1  0  0  0
  5  6  1  0  0  0
  6  7  1  0  0  0
  7  8  2  0  0  0
  8  9  1  0  0  0
  8 24  1  0  0  0
  9 10  2  0  0  0
  9 11  1  0  0  0
 11 12  1  0  0  0
 11 25  1  0  0  0
 11 26  1  0  0  0
 12 13  1  0  0  0
 12 27  1  0  0  0
 13 14  1  0  0  0
 13 18  2  0  0  0
 14 15  2  0  0  0
 14 28  1  0  0  0
 15 16  1  0  0  0
 15 29  1  0  0  0
 16 17  2  0  0  0
 16 19  1  0  0  0
 17 18  1  0  0  0
 17 30  1  0  0  0
 18 31  1  0  0  0
 19 20  2  0  0  0
 19 21  1  0  0  0
 21 32  1  0  0  0
 21 33  1  0  0  0
 21 34  1  0  0  0
 22 35  1  0  0  0
 22 36  1  0  0  0
 23 37  1  0  0  0
 23 38  1  0  0  0
M  END
>  <ACTIVITY>
7.12494

>  <set_rl>
1

>  <Min_dist>
999.9

>  <Avg_dist>
999.9

>  <PC_uM>
0.72

>  <TG_uM>
N/A

>  <RL_uM>
0.075

$$$$
9-12I
 Wcorina  11170919323D 1   1.00000     0.00000              
CORINA evaluation license 3.46 0067  05.08.2008
 32 34  0  0  0  0  0  0  0  0999 V2000
   -0.0160    1.3254    0.0093 N   0  0  0  0  0  0
    0.0021   -0.0041    0.0020 C   0  0  0  0  0  0
    1.1110   -0.7161   -0.0124 N   0  0  0  0  0  0
    2.3124   -0.1248   -0.0207 C   0  0  0  0  0  0
    2.3723    1.2909   -0.0136 C   0  0  0  0  0  0
    1.1076    2.0287    0.0024 C   0  0  0  0  0  0
    1.0862    3.4062    0.0095 N   0  0  0  0  0  0
    3.5496    1.9077   -0.0211 N   0  0  0  0  0  0
    4.6555    1.1944   -0.0351 C   0  0  0  0  0  0
    4.6023   -0.1990   -0.0420 C   0  0  0  0  0  0
    3.4467   -0.8291   -0.0348 N   0  0  0  0  0  0
    5.9922    1.8902   -0.0441 C   0  0  0  0  0  0
    6.5445    2.1608    1.6625 S   0  0  0  0  0  0
    8.0957    2.9701    1.4535 C   0  0  0  0  0  0
    8.8403    3.3466    2.5652 C   0  0  0  0  0  0
   10.0553    3.9807    2.3984 C   0  0  0  0  0  0
   10.5323    4.2421    1.1267 C   0  0  0  0  0  0
    9.7941    3.8689    0.0171 C   0  0  0  0  0  0
    8.5798    3.2282    0.1771 C   0  0  0  0  0  0
   10.3971    4.1992   -1.5769 Cl  0  0  0  0  0  0
   -1.2060   -0.6748    0.0104 N   0  0  0  0  0  0
    0.2388    3.8780    0.0198 H   0  0  0  0  0  0
    1.9186    3.9042    0.0043 H   0  0  0  0  0  0
    5.5202   -0.7680   -0.0535 H   0  0  0  0  0  0
    6.7205    1.2711   -0.5678 H   0  0  0  0  0  0
    5.8988    2.8500   -0.5522 H   0  0  0  0  0  0
    8.4685    3.1437    3.5587 H   0  0  0  0  0  0
   10.6340    4.2733    3.2620 H   0  0  0  0  0  0
   11.4828    4.7388    0.9994 H   0  0  0  0  0  0
    8.0061    2.9327   -0.6889 H   0  0  0  0  0  0
   -2.0377   -0.1758    0.0214 H   0  0  0  0  0  0
   -1.2224   -1.6446    0.0054 H   0  0  0  0  0  0
  1  2  1  0  0  0
  1  6  2  0  0  0
  2  3  2  0  0  0
  2 21  1  0  0  0
  3  4  1  0  0  0
  4  5  2  0  0  0
  4 11  1  0  0  0
  5  6  1  0  0  0
  5  8  1  0  0  0
  6  7  1  0  0  0
  7 22  1  0  0  0
  7 23  1  0  0  0
  8  9  2  0  0  0
  9 10  1  0  0  0
  9 12  1  0  0  0
 10 11  2  0  0  0
 10 24  1  0  0  0
 12 13  1  0  0  0
 12 25  1  0  0  0
 12 26  1  0  0  0
 13 14  1  0  0  0
 14 15  1  0  0  0
 14 19  2  0  0  0
 15 16  2  0  0  0
 15 27  1  0  0  0
 16 17  1  0  0  0
 16 28  1  0  0  0
 17 18  2  0  0  0
 17 29  1  0  0  0
 18 19  1  0  0  0
 18 20  1  0  0  0
 19 30  1  0  0  0
 21 31  1  0  0  0
 21 32  1  0  0  0
M  END
>  <ACTIVITY>
4.57512

>  <set_rl>
1

>  <Min_dist>
999.9

>  <Avg_dist>
999.9

>  <PC_uM>
42.2

>  <TG_uM>
5.7

>  <RL_uM>
26.6

$$$$
9-12M
 Wcorina  11170919323D 1   1.00000     0.00000              
CORINA evaluation license 3.46 0067  05.08.2008
 40 42  0  0  0  0  0  0  0  0999 V2000
   -0.0160    1.3254    0.0093 N   0  0  0  0  0  0
    0.0021   -0.0041    0.0020 C   0  0  0  0  0  0
    1.1110   -0.7161   -0.0124 N   0  0  0  0  0  0
    2.3124   -0.1248   -0.0207 C   0  0  0  0  0  0
    2.3723    1.2909   -0.0136 C   0  0  0  0  0  0
    1.1076    2.0287    0.0024 C   0  0  0  0  0  0
    1.0862    3.4062    0.0095 N   0  0  0  0  0  0
    3.5496    1.9077   -0.0211 N   0  0  0  0  0  0
    4.6555    1.1944   -0.0351 C   0  0  0  0  0  0
    4.6023   -0.1990   -0.0420 C   0  0  0  0  0  0
    3.4467   -0.8291   -0.0348 N   0  0  0  0  0  0
    5.9922    1.8902   -0.0441 C   0  0  0  0  0  0
    6.3579    2.2303   -1.4256 N   0  0  0  0  0  0
    7.5971    2.8793   -1.4711 C   0  0  0  0  0  0
    8.7392    2.2389   -0.9942 C   0  0  0  0  0  0
    9.9626    2.8856   -1.0421 C   0  0  0  0  0  0
   10.0493    4.1645   -1.5621 C   0  0  0  0  0  0
    8.9171    4.8006   -2.0349 C   0  0  0  0  0  0
    7.6927    4.1593   -1.9962 C   0  0  0  0  0  0
    6.4613    4.8537   -2.5184 C   0  0  0  0  0  0
    8.6523    0.9817   -0.4824 O   0  0  0  0  0  0
    9.8639    0.3875   -0.0122 C   0  0  0  0  0  0
   -1.2060   -0.6748    0.0104 N   0  0  0  0  0  0
    0.2388    3.8780    0.0198 H   0  0  0  0  0  0
    1.9186    3.9042    0.0043 H   0  0  0  0  0  0
    5.5202   -0.7680   -0.0535 H   0  0  0  0  0  0
    5.9314    2.8017    0.5506 H   0  0  0  0  0  0
    6.7485    1.2296    0.3799 H   0  0  0  0  0  0
    6.3580    1.4093   -2.0122 H   0  0  0  0  0  0
   10.8492    2.3915   -0.6732 H   0  0  0  0  0  0
   11.0044    4.6674   -1.5983 H   0  0  0  0  0  0
    8.9895    5.7994   -2.4393 H   0  0  0  0  0  0
    5.9920    5.4166   -1.7116 H   0  0  0  0  0  0
    6.7416    5.5351   -3.3217 H   0  0  0  0  0  0
    5.7599    4.1116   -2.8996 H   0  0  0  0  0  0
   10.5782    0.3209   -0.8328 H   0  0  0  0  0  0
   10.2832    1.0002    0.7858 H   0  0  0  0  0  0
    9.6543   -0.6119    0.3690 H   0  0  0  0  0  0
   -2.0377   -0.1758    0.0214 H   0  0  0  0  0  0
   -1.2224   -1.6446    0.0054 H   0  0  0  0  0  0
  1  2  1  0  0  0
  1  6  2  0  0  0
  2  3  2  0  0  0
  2 23  1  0  0  0
  3  4  1  0  0  0
  4  5  2  0  0  0
  4 11  1  0  0  0
  5  6  1  0  0  0
  5  8  1  0  0  0
  6  7  1  0  0  0
  7 24  1  0  0  0
  7 25  1  0  0  0
  8  9  2  0  0  0
  9 10  1  0  0  0
  9 12  1  0  0  0
 10 11  2  0  0  0
 10 26  1  0  0  0
 12 13  1  0  0  0
 12 27  1  0  0  0
 12 28  1  0  0  0
 13 14  1  0  0  0
 13 29  1  0  0  0
 14 15  1  0  0  0
 14 19  2  0  0  0
 15 16  2  0  0  0
 15 21  1  0  0  0
 16 17  1  0  0  0
 16 30  1  0  0  0
 17 18  2  0  0  0
 17 31  1  0  0  0
 18 19  1  0  0  0
 18 32  1  0  0  0
 19 20  1  0  0  0
 20 33  1  0  0  0
 20 34  1  0  0  0
 20 35  1  0  0  0
 21 22  1  0  0  0
 22 36  1  0  0  0
 22 37  1  0  0  0
 22 38  1  0  0  0
 23 39  1  0  0  0
 23 40  1  0  0  0
M  END
>  <ACTIVITY>
5.24413

>  <set_rl>
1

>  <Min_dist>
999.9

>  <Avg_dist>
999.9

>  <PC_uM>
15.8

>  <TG_uM>
1.85

>  <RL_uM>
5.7

$$$$
9-12Q
 Wcorina  11170919323D 1   1.00000     0.00000              
CORINA evaluation license 3.46 0067  05.08.2008
 45 47  0  0  0  0  0  0  0  0999 V2000
   -0.0160    1.3254    0.0093 N   0  0  0  0  0  0
    0.0021   -0.0041    0.0020 C   0  0  0  0  0  0
    1.1110   -0.7161   -0.0124 N   0  0  0  0  0  0
    2.3124   -0.1248   -0.0207 C   0  0  0  0  0  0
    2.3723    1.2909   -0.0136 C   0  0  0  0  0  0
    1.1076    2.0287    0.0024 C   0  0  0  0  0  0
    1.0862    3.4062    0.0095 N   0  0  0  0  0  0
    3.5496    1.9077   -0.0211 N   0  0  0  0  0  0
    4.6555    1.1944   -0.0351 C   0  0  0  0  0  0
    4.6023   -0.1990   -0.0420 C   0  0  0  0  0  0
    3.4467   -0.8291   -0.0348 N   0  0  0  0  0  0
    5.9922    1.8902   -0.0441 C   0  0  0  0  0  0
    6.3569    2.2294   -1.4218 N   0  0  0  0  0  0
    7.5644    2.8855   -1.6845 C   0  0  0  0  0  0
    7.9096    3.2067   -2.9902 C   0  0  0  0  0  0
    9.1058    3.8568   -3.2513 C   0  0  0  0  0  0
    9.9594    4.1869   -2.2055 C   0  0  0  0  0  0
    9.6131    3.8650   -0.8988 C   0  0  0  0  0  0
    8.4140    3.2200   -0.6388 C   0  0  0  0  0  0
   10.4478    4.1877    0.1252 O   0  0  0  0  0  0
   10.0283    3.8266    1.4426 C   0  0  0  0  0  0
   11.1350    4.8252   -2.4613 O   0  0  0  0  0  0
   11.1108    6.2540   -2.4613 C   0  0  0  0  0  0
    9.4441    4.1710   -4.5304 O   0  0  0  0  0  0
    8.5196    3.8012   -5.5554 C   0  0  0  0  0  0
   -1.2060   -0.6748    0.0104 N   0  0  0  0  0  0
    0.2388    3.8780    0.0198 H   0  0  0  0  0  0
    1.9186    3.9042    0.0043 H   0  0  0  0  0  0
    5.5202   -0.7680   -0.0535 H   0  0  0  0  0  0
    5.9314    2.8017    0.5506 H   0  0  0  0  0  0
    6.7485    1.2296    0.3799 H   0  0  0  0  0  0
    5.7613    1.9990   -2.1519 H   0  0  0  0  0  0
    7.2463    2.9498   -3.8029 H   0  0  0  0  0  0
    8.1425    2.9741    0.3772 H   0  0  0  0  0  0
    9.0822    4.3178    1.6700 H   0  0  0  0  0  0
    9.8993    2.7458    1.4994 H   0  0  0  0  0  0
   10.7833    4.1408    2.1633 H   0  0  0  0  0  0
   10.4149    6.6056   -3.2231 H   0  0  0  0  0  0
   10.7899    6.6120   -1.4831 H   0  0  0  0  0  0
   12.1091    6.6343   -2.6779 H   0  0  0  0  0  0
    7.5631    4.2923   -5.3764 H   0  0  0  0  0  0
    8.9102    4.1092   -6.5253 H   0  0  0  0  0  0
    8.3804    2.7202   -5.5464 H   0  0  0  0  0  0
   -2.0377   -0.1758    0.0214 H   0  0  0  0  0  0
   -1.2224   -1.6446    0.0054 H   0  0  0  0  0  0
  1  2  1  0  0  0
  1  6  2  0  0  0
  2  3  2  0  0  0
  2 26  1  0  0  0
  3  4  1  0  0  0
  4  5  2  0  0  0
  4 11  1  0  0  0
  5  6  1  0  0  0
  5  8  1  0  0  0
  6  7  1  0  0  0
  7 27  1  0  0  0
  7 28  1  0  0  0
  8  9  2  0  0  0
  9 10  1  0  0  0
  9 12  1  0  0  0
 10 11  2  0  0  0
 10 29  1  0  0  0
 12 13  1  0  0  0
 12 30  1  0  0  0
 12 31  1  0  0  0
 13 14  1  0  0  0
 13 32  1  0  0  0
 14 15  1  0  0  0
 14 19  2  0  0  0
 15 16  2  0  0  0
 15 33  1  0  0  0
 16 17  1  0  0  0
 16 24  1  0  0  0
 17 18  2  0  0  0
 17 22  1  0  0  0
 18 19  1  0  0  0
 18 20  1  0  0  0
 19 34  1  0  0  0
 20 21  1  0  0  0
 21 35  1  0  0  0
 21 36  1  0  0  0
 21 37  1  0  0  0
 22 23  1  0  0  0
 23 38  1  0  0  0
 23 39  1  0  0  0
 23 40  1  0  0  0
 24 25  1  0  0  0
 25 41  1  0  0  0
 25 42  1  0  0  0
 25 43  1  0  0  0
 26 44  1  0  0  0
 26 45  1  0  0  0
M  END
>  <ACTIVITY>
5.72125

>  <set_rl>
1

>  <Min_dist>
999.9

>  <Avg_dist>
999.9

>  <PC_uM>
7

>  <TG_uM>
1

>  <RL_uM>
1.9

$$$$
11-GR92754
 Wcorina  11170919323D 1   1.00000     0.00000              
CORINA evaluation license 3.46 0067  05.08.2008
 42 43  0  0  0  0  0  0  0  0999 V2000
   -0.0528    1.5792    0.7970 N   0  0  0  0  0  0
   -0.1073    0.2837    1.0914 C   0  0  0  0  0  0
    0.9404   -0.5149    1.0551 N   0  0  0  0  0  0
    2.1496   -0.0540    0.7106 C   0  0  0  0  0  0
    2.2851    1.3179    0.3832 C   0  0  0  0  0  0
    1.0862    2.1565    0.4412 C   0  0  0  0  0  0
    1.1399    3.4989    0.1362 N   0  0  0  0  0  0
    3.4721    1.8061    0.0377 N   0  0  0  0  0  0
    4.5169    1.0066    0.0026 C   0  0  0  0  0  0
    4.3891   -0.3443    0.3239 C   0  0  0  0  0  0
    3.2227   -0.8474    0.6685 N   0  0  0  0  0  0
    5.6009   -1.2388    0.2760 C   0  0  0  0  0  0
    5.6602   -1.9452   -1.0799 C   0  0  0  0  0  0
    6.9676   -2.7325   -1.1881 C   0  0  0  0  0  0
    4.4751   -2.9045   -1.2074 C   0  0  0  0  0  0
    5.8643    1.5563   -0.3891 C   0  0  0  0  0  0
    6.0015    1.5325   -1.9128 C   0  0  0  0  0  0
    4.9990    2.5094   -2.5304 C   0  0  0  0  0  0
    7.4222    1.9446   -2.3034 C   0  0  0  0  0  0
   -1.3273   -0.2537    1.4553 N   0  0  0  0  0  0
    0.3352    4.0388    0.1799 H   0  0  0  0  0  0
    1.9824    3.9042   -0.1222 H   0  0  0  0  0  0
    6.5008   -0.6392    0.4129 H   0  0  0  0  0  0
    5.5354   -1.9823    1.0704 H   0  0  0  0  0  0
    5.6152   -1.2041   -1.8779 H   0  0  0  0  0  0
    7.0125   -3.4736   -0.3901 H   0  0  0  0  0  0
    7.0098   -3.2357   -2.1541 H   0  0  0  0  0  0
    7.8119   -2.0491   -1.0972 H   0  0  0  0  0  0
    4.4620   -3.5813   -0.3532 H   0  0  0  0  0  0
    3.5468   -2.3337   -1.2330 H   0  0  0  0  0  0
    4.5722   -3.4817   -2.1269 H   0  0  0  0  0  0
    5.9560    2.5821   -0.0321 H   0  0  0  0  0  0
    6.6494    0.9451    0.0560 H   0  0  0  0  0  0
    5.8013    0.5258   -2.2799 H   0  0  0  0  0  0
    3.9847    2.1619   -2.3338 H   0  0  0  0  0  0
    5.1363    3.4973   -2.0908 H   0  0  0  0  0  0
    5.1617    2.5648   -3.6068 H   0  0  0  0  0  0
    8.1364    1.2487   -1.8633 H   0  0  0  0  0  0
    7.5199    1.9277   -3.3889 H   0  0  0  0  0  0
    7.6224    2.9513   -1.9363 H   0  0  0  0  0  0
   -2.1150    0.3112    1.4907 H   0  0  0  0  0  0
   -1.3959   -1.1959    1.6753 H   0  0  0  0  0  0
  1  2  1  0  0  0
  1  6  2  0  0  0
  2  3  2  0  0  0
  2 20  1  0  0  0
  3  4  1  0  0  0
  4  5  2  0  0  0
  4 11  1  0  0  0
  5  6  1  0  0  0
  5  8  1  0  0  0
  6  7  1  0  0  0
  7 21  1  0  0  0
  7 22  1  0  0  0
  8  9  2  0  0  0
  9 10  1  0  0  0
  9 16  1  0  0  0
 10 11  2  0  0  0
 10 12  1  0  0  0
 12 13  1  0  0  0
 12 23  1  0  0  0
 12 24  1  0  0  0
 13 14  1  0  0  0
 13 15  1  0  0  0
 13 25  1  0  0  0
 14 26  1  0  0  0
 14 27  1  0  0  0
 14 28  1  0  0  0
 15 29  1  0  0  0
 15 30  1  0  0  0
 15 31  1  0  0  0
 16 17  1  0  0  0
 16 32  1  0  0  0
 16 33  1  0  0  0
 17 18  1  0  0  0
 17 19  1  0  0  0
 17 34  1  0  0  0
 18 35  1  0  0  0
 18 36  1  0  0  0
 18 37  1  0  0  0
 19 38  1  0  0  0
 19 39  1  0  0  0
 19 40  1  0  0  0
 20 41  1  0  0  0
 20 42  1  0  0  0
M  END
>  <ACTIVITY>
6.49485

>  <set_rl>
1

>  <Min_dist>
999.9

>  <Avg_dist>
999.9

>  <PC_uM>
0.082

>  <TG_uM>
0.028

>  <RL_uM>
0.32

$$$$
12-4C
 Wcorina  11170919323D 1   1.00000     0.00000              
CORINA evaluation license 3.46 0067  05.08.2008
 44 48  0  0  0  0  0  0  0  0999 V2000
   -0.0160    1.3254    0.0093 N   0  0  0  0  0  0
    0.0021   -0.0041    0.0020 C   0  0  0  0  0  0
    1.1110   -0.7161   -0.0124 N   0  0  0  0  0  0
    2.3124   -0.1248   -0.0207 C   0  0  0  0  0  0
    2.3723    1.2909   -0.0136 C   0  0  0  0  0  0
    1.1076    2.0287    0.0024 C   0  0  0  0  0  0
    1.0862    3.4062    0.0095 N   0  0  0  0  0  0
    3.5496    1.9077   -0.0211 N   0  0  0  0  0  0
    4.6555    1.1944   -0.0351 C   0  0  0  0  0  0
    4.6023   -0.1990   -0.0420 C   0  0  0  0  0  0
    3.4467   -0.8291   -0.0348 N   0  0  0  0  0  0
    5.9922    1.8902   -0.0441 C   0  0  0  0  0  0
    6.3569    2.2294   -1.4218 N   0  0  0  0  0  0
    5.9766    3.4585   -1.9643 C   0  0  0  0  0  0
    5.9698    3.6448   -3.3388 C   0  0  0  0  0  0
    5.5968    4.8729   -3.8583 C   0  0  0  0  0  0
    5.2288    5.9039   -3.0153 C   0  0  0  0  0  0
    5.2316    5.7169   -1.6453 C   0  0  0  0  0  0
    5.6045    4.4963   -1.1182 C   0  0  0  0  0  0
    6.3524    2.5373   -4.2789 C   0  0  0  0  0  0
    7.1091    1.4453   -3.5777 C   0  0  0  0  0  0
    7.0907    1.3267   -2.1942 C   0  0  0  0  0  0
    7.7983    0.3064   -1.5699 C   0  0  0  0  0  0
    8.5302   -0.5886   -2.3251 C   0  0  0  0  0  0
    8.5576   -0.4672   -3.7022 C   0  0  0  0  0  0
    7.8423    0.5421   -4.3286 C   0  0  0  0  0  0
   -1.2060   -0.6748    0.0104 N   0  0  0  0  0  0
    0.2388    3.8780    0.0198 H   0  0  0  0  0  0
    1.9186    3.9042    0.0043 H   0  0  0  0  0  0
    5.5202   -0.7680   -0.0535 H   0  0  0  0  0  0
    5.9314    2.8017    0.5506 H   0  0  0  0  0  0
    6.7485    1.2296    0.3799 H   0  0  0  0  0  0
    5.5938    5.0257   -4.9274 H   0  0  0  0  0  0
    4.9385    6.8590   -3.4277 H   0  0  0  0  0  0
    4.9418    6.5239   -0.9886 H   0  0  0  0  0  0
    5.6071    4.3482   -0.0485 H   0  0  0  0  0  0
    5.4481    2.1166   -4.7186 H   0  0  0  0  0  0
    6.9752    2.9463   -5.0745 H   0  0  0  0  0  0
    7.7760    0.2136   -0.4942 H   0  0  0  0  0  0
    9.0805   -1.3817   -1.8409 H   0  0  0  0  0  0
    9.1316   -1.1658   -4.2929 H   0  0  0  0  0  0
    7.8664    0.6323   -5.4046 H   0  0  0  0  0  0
   -2.0377   -0.1758    0.0214 H   0  0  0  0  0  0
   -1.2224   -1.6446    0.0054 H   0  0  0  0  0  0
  1  2  1  0  0  0
  1  6  2  0  0  0
  2  3  2  0  0  0
  2 27  1  0  0  0
  3  4  1  0  0  0
  4  5  2  0  0  0
  4 11  1  0  0  0
  5  6  1  0  0  0
  5  8  1  0  0  0
  6  7  1  0  0  0
  7 28  1  0  0  0
  7 29  1  0  0  0
  8  9  2  0  0  0
  9 10  1  0  0  0
  9 12  1  0  0  0
 10 11  2  0  0  0
 10 30  1  0  0  0
 12 13  1  0  0  0
 12 31  1  0  0  0
 12 32  1  0  0  0
 13 14  1  0  0  0
 13 22  1  0  0  0
 14 15  1  0  0  0
 14 19  2  0  0  0
 15 16  2  0  0  0
 15 20  1  0  0  0
 16 17  1  0  0  0
 16 33  1  0  0  0
 17 18  2  0  0  0
 17 34  1  0  0  0
 18 19  1  0  0  0
 18 35  1  0  0  0
 19 36  1  0  0  0
 20 21  1  0  0  0
 20 37  1  0  0  0
 20 38  1  0  0  0
 21 22  1  0  0  0
 21 26  2  0  0  0
 22 23  2  0  0  0
 23 24  1  0  0  0
 23 39  1  0  0  0
 24 25  2  0  0  0
 24 40  1  0  0  0
 25 26  1  0  0  0
 25 41  1  0  0  0
 26 42  1  0  0  0
 27 43  1  0  0  0
 27 44  1  0  0  0
M  END
>  <ACTIVITY>
7.56864

>  <set_rl>
1

>  <Min_dist>
999.9

>  <Avg_dist>
999.9

>  <PC_uM>
0.042

>  <TG_uM>
0.029

>  <RL_uM>
0.027

$$$$
12-4A
 Wcorina  11170919323D 1   1.00000     0.00000              
CORINA evaluation license 3.46 0067  05.08.2008
 45 49  0  0  0  0  0  0  0  0999 V2000
   -0.0158    1.3140    0.0093 C   0  0  0  0  0  0
    0.0021   -0.0041    0.0020 N   0  0  0  0  0  0
    1.1578   -0.6797   -0.0126 C   0  0  0  0  0  0
    2.3718    0.0516   -0.0202 C   0  0  0  0  0  0
    2.2895    1.5132   -0.0116 C   0  0  0  0  0  0
    1.0828    2.0623    0.0028 N   0  0  0  0  0  0
    3.4265    2.2910   -0.0183 N   0  0  0  0  0  0
    3.5356   -0.5902   -0.0343 N   0  0  0  0  0  0
    3.5506   -1.9061   -0.0411 C   0  0  0  0  0  0
    2.3590   -2.6305   -0.0341 C   0  0  0  0  0  0
    1.1961   -2.0144   -0.0197 N   0  0  0  0  0  0
    4.8683   -2.6373   -0.0570 C   0  0  0  0  0  0
    5.3421   -2.7624   -1.4419 N   0  0  0  0  0  0
    6.4329   -3.6200   -1.5195 C   0  0  0  0  0  0
    6.3281   -4.8312   -2.3597 C   0  0  0  0  0  0
    7.3438   -5.6586   -2.4610 C   0  0  0  0  0  0
    8.5943   -5.3778   -1.7347 C   0  0  0  0  0  0
    8.6867   -4.3032   -0.9839 C   0  0  0  0  0  0
    7.5426   -3.3767   -0.8640 C   0  0  0  0  0  0
    7.6688   -2.2009    0.0038 C   0  0  0  0  0  0
    7.1921   -1.0284   -0.2608 C   0  0  0  0  0  0
    6.4469   -0.6804   -1.4762 C   0  0  0  0  0  0
    6.6831    0.6337   -2.1077 C   0  0  0  0  0  0
    6.0226    0.9768   -3.1908 C   0  0  0  0  0  0
    5.0430    0.0455   -3.7767 C   0  0  0  0  0  0
    4.8362   -1.1249   -3.2169 C   0  0  0  0  0  0
    5.5814   -1.5131   -2.0011 C   0  0  0  0  0  0
   -1.2417    1.9516    0.0184 N   0  0  0  0  0  0
    4.3010    1.8716   -0.0289 H   0  0  0  0  0  0
    3.3525    3.2582   -0.0124 H   0  0  0  0  0  0
    2.3909   -3.7101   -0.0405 H   0  0  0  0  0  0
    5.5999   -2.0804    0.5284 H   0  0  0  0  0  0
    4.7381   -3.6301    0.3735 H   0  0  0  0  0  0
    5.4119   -5.0375   -2.8929 H   0  0  0  0  0  0
    7.2619   -6.5431   -3.0754 H   0  0  0  0  0  0
    9.4329   -6.0530   -1.8192 H   0  0  0  0  0  0
    9.6035   -4.0967   -0.4516 H   0  0  0  0  0  0
    8.2005   -2.3240    0.9357 H   0  0  0  0  0  0
    7.3541   -0.2471    0.4670 H   0  0  0  0  0  0
    7.4015    1.3157   -1.6773 H   0  0  0  0  0  0
    6.1972    1.9387   -3.6498 H   0  0  0  0  0  0
    4.4955    0.3247   -4.6648 H   0  0  0  0  0  0
    4.1180   -1.8069   -3.6476 H   0  0  0  0  0  0
   -2.0596    1.4302    0.0194 H   0  0  0  0  0  0
   -1.2843    2.9207    0.0239 H   0  0  0  0  0  0
  1  2  1  0  0  0
  1  6  2  0  0  0
  1 28  1  0  0  0
  2  3  2  0  0  0
  3  4  1  0  0  0
  3 11  1  0  0  0
  4  5  2  0  0  0
  4  8  1  0  0  0
  5  6  1  0  0  0
  5  7  1  0  0  0
  7 29  1  0  0  0
  7 30  1  0  0  0
  8  9  2  0  0  0
  9 10  1  0  0  0
  9 12  1  0  0  0
 10 11  2  0  0  0
 10 31  1  0  0  0
 12 13  1  0  0  0
 12 32  1  0  0  0
 12 33  1  0  0  0
 13 14  1  0  0  0
 13 27  1  0  0  0
 14 15  1  0  0  0
 14 19  2  0  0  0
 15 16  2  0  0  0
 15 34  1  0  0  0
 16 17  1  0  0  0
 16 35  1  0  0  0
 17 18  2  0  0  0
 17 36  1  0  0  0
 18 19  1  0  0  0
 18 37  1  0  0  0
 19 20  1  0  0  0
 20 21  2  0  0  0
 20 38  1  0  0  0
 21 22  1  0  0  0
 21 39  1  0  0  0
 22 23  1  0  0  0
 22 27  2  0  0  0
 23 24  2  0  0  0
 23 40  1  0  0  0
 24 25  1  0  0  0
 24 41  1  0  0  0
 25 26  2  0  0  0
 25 42  1  0  0  0
 26 27  1  0  0  0
 26 43  1  0  0  0
 28 44  1  0  0  0
 28 45  1  0  0  0
M  END
>  <ACTIVITY>
5.35655

>  <set_rl>
1

>  <Min_dist>
999.9

>  <Avg_dist>
999.9

>  <PC_uM>
0.21

>  <TG_uM>
0.043

>  <RL_uM>
4.4

$$$$
1-232965
 Wcorina  11170919323D 1   1.00000     0.00000              
CORINA evaluation license 3.46 0067  05.08.2008
 32 34  0  0  0  0  0  0  0  0999 V2000
   -0.0160    1.3254    0.0093 N   0  0  0  0  0  0
    0.0021   -0.0041    0.0020 C   0  0  0  0  0  0
    1.1110   -0.7161   -0.0124 N   0  0  0  0  0  0
    2.3124   -0.1248   -0.0207 C   0  0  0  0  0  0
    2.3723    1.2909   -0.0136 C   0  0  0  0  0  0
    1.1076    2.0287    0.0024 C   0  0  0  0  0  0
    1.0862    3.4062    0.0095 N   0  0  0  0  0  0
    3.5496    1.9077   -0.0211 N   0  0  0  0  0  0
    4.6555    1.1944   -0.0351 C   0  0  0  0  0  0
    4.6023   -0.1990   -0.0420 C   0  0  0  0  0  0
    3.4467   -0.8291   -0.0348 N   0  0  0  0  0  0
    5.9922    1.8902   -0.0441 C   0  0  0  0  0  0
    6.5445    2.1608    1.6625 S   0  0  0  0  0  0
    8.0957    2.9701    1.4535 C   0  0  0  0  0  0
    8.8402    3.3466    2.5649 C   0  0  0  0  0  0
   10.0553    3.9807    2.3972 C   0  0  0  0  0  0
   10.5314    4.2416    1.1252 C   0  0  0  0  0  0
    9.7929    3.8688    0.0168 C   0  0  0  0  0  0
    8.5801    3.2284    0.1767 C   0  0  0  0  0  0
   -1.2060   -0.6748    0.0104 N   0  0  0  0  0  0
    0.2388    3.8780    0.0198 H   0  0  0  0  0  0
    1.9186    3.9042    0.0043 H   0  0  0  0  0  0
    5.5202   -0.7680   -0.0535 H   0  0  0  0  0  0
    6.7205    1.2711   -0.5678 H   0  0  0  0  0  0
    5.8988    2.8500   -0.5522 H   0  0  0  0  0  0
    8.4688    3.1438    3.5585 H   0  0  0  0  0  0
   10.6345    4.2736    3.2604 H   0  0  0  0  0  0
   11.4819    4.7380    0.9971 H   0  0  0  0  0  0
   10.1676    4.0744   -0.9750 H   0  0  0  0  0  0
    8.0062    2.9332   -0.6893 H   0  0  0  0  0  0
   -2.0377   -0.1758    0.0214 H   0  0  0  0  0  0
   -1.2224   -1.6446    0.0054 H   0  0  0  0  0  0
  1  2  1  0  0  0
  1  6  2  0  0  0
  2  3  2  0  0  0
  2 20  1  0  0  0
  3  4  1  0  0  0
  4  5  2  0  0  0
  4 11  1  0  0  0
  5  6  1  0  0  0
  5  8  1  0  0  0
  6  7  1  0  0  0
  7 21  1  0  0  0
  7 22  1  0  0  0
  8  9  2  0  0  0
  9 10  1  0  0  0
  9 12  1  0  0  0
 10 11  2  0  0  0
 10 23  1  0  0  0
 12 13  1  0  0  0
 12 24  1  0  0  0
 12 25  1  0  0  0
 13 14  1  0  0  0
 14 15  1  0  0  0
 14 19  2  0  0  0
 15 16  2  0  0  0
 15 26  1  0  0  0
 16 17  1  0  0  0
 16 27  1  0  0  0
 17 18  2  0  0  0
 17 28  1  0  0  0
 18 19  1  0  0  0
 18 29  1  0  0  0
 19 30  1  0  0  0
 20 31  1  0  0  0
 20 32  1  0  0  0
M  END
>  <ACTIVITY>
3.60906

>  <set_rl>
1

>  <Min_dist>
999.9

>  <Avg_dist>
999.9

>  <PC_uM>
9.5

>  <TG_uM>
0.77

>  <RL_uM>
246

$$$$
1-235777
 Wcorina  11170919323D 1   1.00000     0.00000              
CORINA evaluation license 3.46 0067  05.08.2008
 39 42  0  0  0  0  0  0  0  0999 V2000
   -0.0160    1.3254    0.0093 N   0  0  0  0  0  0
    0.0021   -0.0041    0.0020 C   0  0  0  0  0  0
    1.1110   -0.7161   -0.0124 N   0  0  0  0  0  0
    2.3124   -0.1248   -0.0207 C   0  0  0  0  0  0
    2.3723    1.2909   -0.0136 C   0  0  0  0  0  0
    1.1076    2.0287    0.0024 C   0  0  0  0  0  0
    1.0862    3.4062    0.0095 N   0  0  0  0  0  0
    3.5496    1.9077   -0.0211 N   0  0  0  0  0  0
    4.6555    1.1944   -0.0351 C   0  0  0  0  0  0
    4.6023   -0.1990   -0.0420 C   0  0  0  0  0  0
    3.4467   -0.8291   -0.0348 N   0  0  0  0  0  0
    5.9922    1.8902   -0.0441 C   0  0  0  0  0  0
    6.3569    2.2294   -1.4218 N   0  0  0  0  0  0
    7.5593    2.8827   -1.6834 C   0  0  0  0  0  0
    8.4107    3.2131   -0.6503 C   0  0  0  0  0  0
    9.6137    3.8657   -0.9011 C   0  0  0  0  0  0
    9.9834    4.1961   -2.1693 C   0  0  0  0  0  0
    9.1443    3.8774   -3.2505 C   0  0  0  0  0  0
    7.9197    3.2073   -3.0088 C   0  0  0  0  0  0
    7.0856    2.8839   -4.0904 C   0  0  0  0  0  0
    7.4654    3.2120   -5.3561 C   0  0  0  0  0  0
    8.6727    3.8653   -5.5956 C   0  0  0  0  0  0
    9.5004    4.2058   -4.5701 C   0  0  0  0  0  0
   -1.2060   -0.6748    0.0104 N   0  0  0  0  0  0
    0.2388    3.8780    0.0198 H   0  0  0  0  0  0
    1.9186    3.9042    0.0043 H   0  0  0  0  0  0
    5.5202   -0.7680   -0.0535 H   0  0  0  0  0  0
    5.9314    2.8017    0.5506 H   0  0  0  0  0  0
    6.7485    1.2296    0.3799 H   0  0  0  0  0  0
    5.7613    1.9990   -2.1519 H   0  0  0  0  0  0
    8.1405    2.9628    0.3649 H   0  0  0  0  0  0
   10.2648    4.1146   -0.0762 H   0  0  0  0  0  0
   10.9208    4.7032   -2.3441 H   0  0  0  0  0  0
    6.1474    2.3771   -3.9195 H   0  0  0  0  0  0
    6.8217    2.9620   -6.1865 H   0  0  0  0  0  0
    8.9511    4.1142   -6.6090 H   0  0  0  0  0  0
   10.4326    4.7130   -4.7706 H   0  0  0  0  0  0
   -2.0377   -0.1758    0.0214 H   0  0  0  0  0  0
   -1.2224   -1.6446    0.0054 H   0  0  0  0  0  0
  1  2  1  0  0  0
  1  6  2  0  0  0
  2  3  2  0  0  0
  2 24  1  0  0  0
  3  4  1  0  0  0
  4  5  2  0  0  0
  4 11  1  0  0  0
  5  6  1  0  0  0
  5  8  1  0  0  0
  6  7  1  0  0  0
  7 25  1  0  0  0
  7 26  1  0  0  0
  8  9  2  0  0  0
  9 10  1  0  0  0
  9 12  1  0  0  0
 10 11  2  0  0  0
 10 27  1  0  0  0
 12 13  1  0  0  0
 12 28  1  0  0  0
 12 29  1  0  0  0
 13 14  1  0  0  0
 13 30  1  0  0  0
 14 15  1  0  0  0
 14 19  2  0  0  0
 15 16  2  0  0  0
 15 31  1  0  0  0
 16 17  1  0  0  0
 16 32  1  0  0  0
 17 18  2  0  0  0
 17 33  1  0  0  0
 18 19  1  0  0  0
 18 23  1  0  0  0
 19 20  1  0  0  0
 20 21  2  0  0  0
 20 34  1  0  0  0
 21 22  1  0  0  0
 21 35  1  0  0  0
 22 23  2  0  0  0
 22 36  1  0  0  0
 23 37  1  0  0  0
 24 38  1  0  0  0
 24 39  1  0  0  0
M  END
>  <ACTIVITY>
5.89963

>  <set_rl>
1

>  <Min_dist>
999.9

>  <Avg_dist>
999.9

>  <PC_uM>
0.13

>  <TG_uM>
0.076

>  <RL_uM>
1.26

$$$$
12-4D
 Wcorina  11170919323D 1   1.00000     0.00000              
CORINA evaluation license 3.46 0067  05.08.2008
 42 46  0  0  0  0  0  0  0  0999 V2000
   -0.0160    1.3254    0.0093 N   0  0  0  0  0  0
    0.0021   -0.0041    0.0020 C   0  0  0  0  0  0
    1.1110   -0.7161   -0.0124 N   0  0  0  0  0  0
    2.3124   -0.1248   -0.0207 C   0  0  0  0  0  0
    2.3723    1.2909   -0.0136 C   0  0  0  0  0  0
    1.1076    2.0287    0.0024 C   0  0  0  0  0  0
    1.0862    3.4062    0.0095 N   0  0  0  0  0  0
    3.5496    1.9077   -0.0211 N   0  0  0  0  0  0
    4.6555    1.1944   -0.0351 C   0  0  0  0  0  0
    4.6023   -0.1990   -0.0420 C   0  0  0  0  0  0
    3.4467   -0.8291   -0.0348 N   0  0  0  0  0  0
    5.9922    1.8902   -0.0441 C   0  0  0  0  0  0
    6.3569    2.2294   -1.4218 N   0  0  0  0  0  0
    5.9859    3.4594   -1.9899 C   0  0  0  0  0  0
    6.0879    3.6299   -3.3694 C   0  0  0  0  0  0
    5.7290    4.8421   -3.9355 C   0  0  0  0  0  0
    5.2709    5.8724   -3.1332 C   0  0  0  0  0  0
    5.1680    5.6994   -1.7664 C   0  0  0  0  0  0
    5.5253    4.4916   -1.1917 C   0  0  0  0  0  0
    6.5312    2.6170   -4.1578 O   0  0  0  0  0  0
    7.1634    1.5551   -3.5949 C   0  0  0  0  0  0
    7.0947    1.3381   -2.2185 C   0  0  0  0  0  0
    7.7425    0.2567   -1.6480 C   0  0  0  0  0  0
    8.4685   -0.6105   -2.4464 C   0  0  0  0  0  0
    8.5455   -0.3959   -3.8091 C   0  0  0  0  0  0
    7.8877    0.6803   -4.3877 C   0  0  0  0  0  0
   -1.2060   -0.6748    0.0104 N   0  0  0  0  0  0
    0.2388    3.8780    0.0198 H   0  0  0  0  0  0
    1.9186    3.9042    0.0043 H   0  0  0  0  0  0
    5.5202   -0.7680   -0.0535 H   0  0  0  0  0  0
    5.9314    2.8017    0.5506 H   0  0  0  0  0  0
    6.7485    1.2296    0.3799 H   0  0  0  0  0  0
    5.8070    4.9833   -5.0034 H   0  0  0  0  0  0
    4.9927    6.8166   -3.5777 H   0  0  0  0  0  0
    4.8085    6.5069   -1.1457 H   0  0  0  0  0  0
    5.4453    4.3556   -0.1233 H   0  0  0  0  0  0
    7.6821    0.0898   -0.5827 H   0  0  0  0  0  0
    8.9753   -1.4552   -2.0037 H   0  0  0  0  0  0
    9.1138   -1.0739   -4.4286 H   0  0  0  0  0  0
    7.9510    0.8438   -5.4534 H   0  0  0  0  0  0
   -2.0377   -0.1758    0.0214 H   0  0  0  0  0  0
   -1.2224   -1.6446    0.0054 H   0  0  0  0  0  0
  1  2  1  0  0  0
  1  6  2  0  0  0
  2  3  2  0  0  0
  2 27  1  0  0  0
  3  4  1  0  0  0
  4  5  2  0  0  0
  4 11  1  0  0  0
  5  6  1  0  0  0
  5  8  1  0  0  0
  6  7  1  0  0  0
  7 28  1  0  0  0
  7 29  1  0  0  0
  8  9  2  0  0  0
  9 10  1  0  0  0
  9 12  1  0  0  0
 10 11  2  0  0  0
 10 30  1  0  0  0
 12 13  1  0  0  0
 12 31  1  0  0  0
 12 32  1  0  0  0
 13 14  1  0  0  0
 13 22  1  0  0  0
 14 15  1  0  0  0
 14 19  2  0  0  0
 15 16  2  0  0  0
 15 20  1  0  0  0
 16 17  1  0  0  0
 16 33  1  0  0  0
 17 18  2  0  0  0
 17 34  1  0  0  0
 18 19  1  0  0  0
 18 35  1  0  0  0
 19 36  1  0  0  0
 20 21  1  0  0  0
 21 22  1  0  0  0
 21 26  2  0  0  0
 22 23  2  0  0  0
 23 24  1  0  0  0
 23 37  1  0  0  0
 24 25  2  0  0  0
 24 38  1  0  0  0
 25 26  1  0  0  0
 25 39  1  0  0  0
 26 40  1  0  0  0
 27 41  1  0  0  0
 27 42  1  0  0  0
M  END
>  <ACTIVITY>
4.88606

>  <set_rl>
1

>  <Min_dist>
999.9

>  <Avg_dist>
999.9

>  <PC_uM>
3.4

>  <TG_uM>
2.2

>  <RL_uM>
13

$$$$
12-4B
 Wcorina  11170919323D 1   1.00000     0.00000              
CORINA evaluation license 3.46 0067  05.08.2008
 47 51  0  0  0  0  0  0  0  0999 V2000
   11.2593    1.7691    2.8991 N   0  0  0  0  0  0
   11.0463    2.9113    3.5455 C   0  0  0  0  0  0
    9.9533    3.6339    3.4040 N   0  0  0  0  0  0
    8.9710    3.2479    2.5798 C   0  0  0  0  0  0
    9.1274    2.0396    1.8564 C   0  0  0  0  0  0
   10.3629    1.2791    2.0544 C   0  0  0  0  0  0
   10.5863    0.0956    1.3855 N   0  0  0  0  0  0
    8.1702    1.6290    1.0308 N   0  0  0  0  0  0
    7.0795    2.3522    0.8915 C   0  0  0  0  0  0
    6.9205    3.5421    1.6010 C   0  0  0  0  0  0
    7.8563    3.9662    2.4236 N   0  0  0  0  0  0
    5.9922    1.8902   -0.0441 C   0  0  0  0  0  0
    6.2989    2.3338   -1.4062 N   0  0  0  0  0  0
    5.7357    3.5230   -1.8584 C   0  0  0  0  0  0
    6.5827    4.5658   -2.1302 C   0  0  0  0  0  0
    6.0684    5.7799   -2.5548 C   0  0  0  0  0  0
    4.7018    5.9230   -2.7174 C   0  0  0  0  0  0
    3.8508    4.8643   -2.4586 C   0  0  0  0  0  0
    4.3640    3.6546   -2.0256 C   0  0  0  0  0  0
    8.0644    4.3833   -1.9936 C   0  0  0  0  0  0
    8.6323    3.4698   -3.0518 C   0  0  0  0  0  0
    8.1680    2.0378   -2.9543 C   0  0  0  0  0  0
    7.1428    1.5500   -2.1831 C   0  0  0  0  0  0
    6.8859    0.1736   -2.1607 C   0  0  0  0  0  0
    7.6285   -0.6965   -2.9260 C   0  0  0  0  0  0
    8.6398   -0.1990   -3.7275 C   0  0  0  0  0  0
    8.8978    1.1419   -3.7409 C   0  0  0  0  0  0
   12.0226    3.3645    4.4121 N   0  0  0  0  0  0
   11.4110   -0.3944    1.5290 H   0  0  0  0  0  0
    9.9188   -0.2476    0.7710 H   0  0  0  0  0  0
    6.0186    4.1225    1.4741 H   0  0  0  0  0  0
    5.9314    0.8021   -0.0213 H   0  0  0  0  0  0
    5.0383    2.3140    0.2700 H   0  0  0  0  0  0
    6.7297    6.6094   -2.7573 H   0  0  0  0  0  0
    4.2970    6.8680   -3.0482 H   0  0  0  0  0  0
    2.7858    4.9817   -2.5942 H   0  0  0  0  0  0
    3.7059    2.8233   -1.8206 H   0  0  0  0  0  0
    8.5485    5.3568   -2.0710 H   0  0  0  0  0  0
    8.2789    3.9618   -1.0115 H   0  0  0  0  0  0
    8.3516    3.8584   -4.0308 H   0  0  0  0  0  0
    9.7195    3.4867   -2.9760 H   0  0  0  0  0  0
    6.0945   -0.2105   -1.5342 H   0  0  0  0  0  0
    7.4234   -1.7565   -2.9011 H   0  0  0  0  0  0
    9.2194   -0.8688   -4.3455 H   0  0  0  0  0  0
    9.6926    1.5166   -4.3688 H   0  0  0  0  0  0
   12.8371    2.8524    4.5357 H   0  0  0  0  0  0
   11.8934    4.1947    4.8968 H   0  0  0  0  0  0
  1  2  1  0  0  0
  1  6  2  0  0  0
  2  3  2  0  0  0
  2 28  1  0  0  0
  3  4  1  0  0  0
  4  5  2  0  0  0
  4 11  1  0  0  0
  5  6  1  0  0  0
  5  8  1  0  0  0
  6  7  1  0  0  0
  7 29  1  0  0  0
  7 30  1  0  0  0
  8  9  2  0  0  0
  9 10  1  0  0  0
  9 12  1  0  0  0
 10 11  2  0  0  0
 10 31  1  0  0  0
 12 13  1  0  0  0
 12 32  1  0  0  0
 12 33  1  0  0  0
 13 14  1  0  0  0
 13 23  1  0  0  0
 14 15  1  0  0  0
 14 19  2  0  0  0
 15 16  2  0  0  0
 15 20  1  0  0  0
 16 17  1  0  0  0
 16 34  1  0  0  0
 17 18  2  0  0  0
 17 35  1  0  0  0
 18 19  1  0  0  0
 18 36  1  0  0  0
 19 37  1  0  0  0
 20 21  1  0  0  0
 20 38  1  0  0  0
 20 39  1  0  0  0
 21 22  1  0  0  0
 21 40  1  0  0  0
 21 41  1  0  0  0
 22 23  1  0  0  0
 22 27  2  0  0  0
 23 24  2  0  0  0
 24 25  1  0  0  0
 24 42  1  0  0  0
 25 26  2  0  0  0
 25 43  1  0  0  0
 26 27  1  0  0  0
 26 44  1  0  0  0
 27 45  1  0  0  0
 28 46  1  0  0  0
 28 47  1  0  0  0
M  END
>  <ACTIVITY>
5.29243

>  <set_rl>
1

>  <Min_dist>
999.9

>  <Avg_dist>
999.9

>  <PC_uM>
1.4

>  <TG_uM>
0.91

>  <RL_uM>
5.1

$$$$
1-122870
 Wcorina  11170919323D 1   1.00000     0.00000              
CORINA evaluation license 3.46 0067  05.08.2008
 57 59  0  0  0  0  0  0  0  0999 V2000
    0.0759    1.3312   -0.2307 N   0  0  0  0  0  0  0  0  0  0  0  0
    0.0942    0.0011   -0.2472 C   0  0  0  0  0  0  0  0  0  0  0  0
    1.1486   -0.7030    0.1171 N   0  0  0  0  0  0  0  0  0  0  0  0
    2.2676   -0.0872    0.5272 C   0  0  0  0  0  0  0  0  0  0  0  0
    2.2938    1.3280    0.5610 C   0  0  0  0  0  0  0  0  0  0  0  0
    1.1310    2.0316    0.1580 C   0  0  0  0  0  0  0  0  0  0  0  0
    1.0991    3.4096    0.1700 N   0  0  0  0  0  0  0  0  0  0  0  0
    3.4510    1.9895    0.9856 C   0  0  0  0  0  0  0  0  0  0  0  0
    4.5415    1.2616    1.3624 C   0  0  0  0  0  0  0  0  0  0  0  0
    4.5180   -0.1297    1.3300 C   0  0  0  0  0  0  0  0  0  0  0  0
    3.4056   -0.8040    0.9216 C   0  0  0  0  0  0  0  0  0  0  0  0
    5.7886    1.9735    1.8194 C   0  0  0  0  0  0  0  0  0  0  0  0
    5.6278    2.3939    3.2136 N   0  0  0  0  0  0  0  0  0  0  0  0
    6.6552    3.0745    3.8574 C   0  0  0  0  0  0  0  0  0  0  0  0
    6.5009    3.4733    5.1823 C   0  0  0  0  0  0  0  0  0  0  0  0
    7.5158    4.1472    5.8222 C   0  0  0  0  0  0  0  0  0  0  0  0
    8.7028    4.4311    5.1405 C   0  0  0  0  0  0  0  0  0  0  0  0
    8.8547    4.0293    3.8102 C   0  0  0  0  0  0  0  0  0  0  0  0
    7.8383    3.3508    3.1776 C   0  0  0  0  0  0  0  0  0  0  0  0
    9.7926    5.1537    5.8234 C   0  0  0  0  0  0  0  0  0  0  0  0
    9.6590    5.5030    6.9805 O   0  0  0  0  0  0  0  0  0  0  0  0
   10.9364    5.4268    5.1649 N   0  0  0  0  0  0  0  0  0  0  0  0
   12.0187    6.1444    5.8431 C   0  0  0  0  0  0  0  0  0  0  0  0
   12.8657    5.1644    6.6133 C   0  0  0  0  0  0  0  0  0  0  0  0
   12.5933    3.9874    6.5975 O   0  0  0  0  0  0  0  0  0  0  0  0
   13.9228    5.5992    7.3171 O   0  0  0  0  0  0  0  0  0  0  0  0
   12.8845    6.8610    4.8049 C   0  0  0  0  0  0  0  0  0  0  0  0
   12.0558    7.9424    4.1087 C   0  0  0  0  0  0  0  0  0  0  0  0
   12.9086    8.6482    3.0861 C   0  0  0  0  0  0  0  0  0  0  0  0
   14.0609    8.3200    2.9301 O   0  0  0  0  0  0  0  0  0  0  0  0
   12.3880    9.6416    2.3485 O   0  0  0  0  0  0  0  0  0  0  0  0
    3.4928    3.4953    1.0260 C   0  0  0  0  0  0  0  0  0  0  0  0
   -1.0402   -0.6719   -0.6633 N   0  0  0  0  0  0  0  0  0  0  0  0
    1.4813    3.8971    0.9164 H   0  0  0  0  0  0  0  0  0  0  0  0
    0.6945    3.8918   -0.5680 H   0  0  0  0  0  0  0  0  0  0  0  0
    5.3941   -0.6835    1.6332 H   0  0  0  0  0  0  0  0  0  0  0  0
    3.4016   -1.8838    0.9016 H   0  0  0  0  0  0  0  0  0  0  0  0
    6.6417    1.2997    1.7392 H   0  0  0  0  0  0  0  0  0  0  0  0
    5.9572    2.8494    1.1930 H   0  0  0  0  0  0  0  0  0  0  0  0
    4.8046    2.1973    3.6876 H   0  0  0  0  0  0  0  0  0  0  0  0
    5.5835    3.2540    5.7083 H   0  0  0  0  0  0  0  0  0  0  0  0
    7.3954    4.4566    6.8499 H   0  0  0  0  0  0  0  0  0  0  0  0
    9.7704    4.2476    3.2808 H   0  0  0  0  0  0  0  0  0  0  0  0
    7.9569    3.0360    2.1513 H   0  0  0  0  0  0  0  0  0  0  0  0
   11.0430    5.1482    4.2419 H   0  0  0  0  0  0  0  0  0  0  0  0
   11.5945    6.8766    6.5302 H   0  0  0  0  0  0  0  0  0  0  0  0
   13.7396    7.3210    5.3001 H   0  0  0  0  0  0  0  0  0  0  0  0
   13.2365    6.1410    4.0661 H   0  0  0  0  0  0  0  0  0  0  0  0
   11.2007    7.4824    3.6135 H   0  0  0  0  0  0  0  0  0  0  0  0
   11.7038    8.6624    4.8475 H   0  0  0  0  0  0  0  0  0  0  0  0
    3.0355    3.8468    1.9509 H   0  0  0  0  0  0  0  0  0  0  0  0
    4.5288    3.8313    0.9824 H   0  0  0  0  0  0  0  0  0  0  0  0
    2.9444    3.8970    0.1740 H   0  0  0  0  0  0  0  0  0  0  0  0
   -1.8271   -0.1741   -0.9353 H   0  0  0  0  0  0  0  0  0  0  0  0
   -1.0490   -1.6416   -0.6832 H   0  0  0  0  0  0  0  0  0  0  0  0
   14.4360    4.9334    7.7950 H   0  0  0  0  0  0  0  0  0  0  0  0
   12.9736   10.0643    1.7055 H   0  0  0  0  0  0  0  0  0  0  0  0
  1  2  1  0  0  0  0
  1  6  2  0  0  0  0
  2  3  2  0  0  0  0
  2 33  1  0  0  0  0
  3  4  1  0  0  0  0
  4  5  2  0  0  0  0
  4 11  1  0  0  0  0
  5  6  1  0  0  0  0
  5  8  1  0  0  0  0
  6  7  1  0  0  0  0
  7 34  1  0  0  0  0
  7 35  1  0  0  0  0
  8  9  2  0  0  0  0
  8 32  1  0  0  0  0
  9 10  1  0  0  0  0
  9 12  1  0  0  0  0
 10 11  2  0  0  0  0
 10 36  1  0  0  0  0
 11 37  1  0  0  0  0
 12 13  1  0  0  0  0
 12 38  1  0  0  0  0
 12 39  1  0  0  0  0
 13 14  1  0  0  0  0
 13 40  1  0  0  0  0
 14 15  1  0  0  0  0
 14 19  2  0  0  0  0
 15 16  2  0  0  0  0
 15 41  1  0  0  0  0
 16 17  1  0  0  0  0
 16 42  1  0  0  0  0
 17 18  2  0  0  0  0
 17 20  1  0  0  0  0
 18 19  1  0  0  0  0
 18 43  1  0  0  0  0
 19 44  1  0  0  0  0
 20 21  2  0  0  0  0
 20 22  1  0  0  0  0
 22 23  1  0  0  0  0
 22 45  1  0  0  0  0
 23 24  1  0  0  0  0
 23 27  1  0  0  0  0
 23 46  1  0  0  0  0
 24 25  2  0  0  0  0
 24 26  1  0  0  0  0
 26 56  1  0  0  0  0
 27 28  1  0  0  0  0
 27 47  1  0  0  0  0
 27 48  1  0  0  0  0
 28 29  1  0  0  0  0
 28 49  1  0  0  0  0
 28 50  1  0  0  0  0
 29 30  2  0  0  0  0
 29 31  1  0  0  0  0
 31 57  1  0  0  0  0
 32 51  1  0  0  0  0
 32 52  1  0  0  0  0
 32 53  1  0  0  0  0
 33 54  1  0  0  0  0
 33 55  1  0  0  0  0
M  END
>  <ACTIVITY>
9.80688

>  <set_rl>
1

>  <Min_dist>
999.9

>  <Avg_dist>
999.9

>  <PC_uM>
0.00042

>  <TG_uM>
0.00133

>  <RL_uM>
0.000156

$$$$
14-28
 Wcorina  11170919323D 1   1.00000     0.00000              
CORINA evaluation license 3.46 0067  05.08.2008
 43 45  0  0  0  0  0  0  0  0999 V2000
    0.0128    1.3253    0.2526 N   0  0  0  0  0  0
    0.0312   -0.0048    0.2481 C   0  0  0  0  0  0
    1.1226   -0.7027   -0.0016 N   0  0  0  0  0  0
    2.2809   -0.0800   -0.2668 C   0  0  0  0  0  0
    2.3079    1.3357   -0.2732 C   0  0  0  0  0  0
    1.1051    2.0321    0.0024 C   0  0  0  0  0  0
    1.0724    3.4101    0.0106 N   0  0  0  0  0  0
    3.5067    2.0046   -0.5482 C   0  0  0  0  0  0
    4.6360    1.2817   -0.8070 C   0  0  0  0  0  0
    4.6103   -0.1093   -0.8008 C   0  0  0  0  0  0
    3.4587   -0.7899   -0.5357 C   0  0  0  0  0  0
    5.9271    2.0002   -1.1036 C   0  0  0  0  0  0
    6.5382    2.4445    0.1515 N   0  0  0  0  0  0
    7.7527    3.1397    0.1308 C   0  0  0  0  0  0
    8.3788    3.4087   -1.0772 C   0  0  0  0  0  0
    9.5816    4.0980   -1.0945 C   0  0  0  0  0  0
   10.1587    4.5179    0.0948 C   0  0  0  0  0  0
    9.5365    4.2505    1.3004 C   0  0  0  0  0  0
    8.3320    3.5678    1.3231 C   0  0  0  0  0  0
    7.7173    3.3105    2.5098 O   0  0  0  0  0  0
    8.3683    3.7790    3.6925 C   0  0  0  0  0  0
   10.1963    4.3621   -2.2783 O   0  0  0  0  0  0
   11.4327    5.0763   -2.2221 C   0  0  0  0  0  0
    3.5569    3.7399   -0.5607 Cl  0  0  0  0  0  0
   -1.1429   -0.6846    0.5170 N   0  0  0  0  0  0
    0.5859    3.8796    0.7061 H   0  0  0  0  0  0
    1.5358    3.9104   -0.6793 H   0  0  0  0  0  0
    5.5167   -0.6586   -1.0085 H   0  0  0  0  0  0
    3.4542   -1.8699   -0.5346 H   0  0  0  0  0  0
    6.6086    1.3244   -1.6203 H   0  0  0  0  0  0
    5.7247    2.8651   -1.7354 H   0  0  0  0  0  0
    6.1011    2.2569    0.9969 H   0  0  0  0  0  0
    7.9300    3.0812   -2.0034 H   0  0  0  0  0  0
   11.0959    5.0544    0.0793 H   0  0  0  0  0  0
    9.9883    4.5783    2.2249 H   0  0  0  0  0  0
    7.7744    3.5083    4.5655 H   0  0  0  0  0  0
    9.3553    3.3228    3.7689 H   0  0  0  0  0  0
    8.4716    4.8630    3.6452 H   0  0  0  0  0  0
   11.2708    6.0468   -1.7532 H   0  0  0  0  0  0
   12.1552    4.5065   -1.6377 H   0  0  0  0  0  0
   11.8154    5.2203   -3.2325 H   0  0  0  0  0  0
   -1.9570   -0.1915    0.7036 H   0  0  0  0  0  0
   -1.1521   -1.6546    0.5190 H   0  0  0  0  0  0
  1  2  1  0  0  0
  1  6  2  0  0  0
  2  3  2  0  0  0
  2 25  1  0  0  0
  3  4  1  0  0  0
  4  5  2  0  0  0
  4 11  1  0  0  0
  5  6  1  0  0  0
  5  8  1  0  0  0
  6  7  1  0  0  0
  7 26  1  0  0  0
  7 27  1  0  0  0
  8  9  2  0  0  0
  8 24  1  0  0  0
  9 10  1  0  0  0
  9 12  1  0  0  0
 10 11  2  0  0  0
 10 28  1  0  0  0
 11 29  1  0  0  0
 12 13  1  0  0  0
 12 30  1  0  0  0
 12 31  1  0  0  0
 13 14  1  0  0  0
 13 32  1  0  0  0
 14 15  1  0  0  0
 14 19  2  0  0  0
 15 16  2  0  0  0
 15 33  1  0  0  0
 16 17  1  0  0  0
 16 22  1  0  0  0
 17 18  2  0  0  0
 17 34  1  0  0  0
 18 19  1  0  0  0
 18 35  1  0  0  0
 19 20  1  0  0  0
 20 21  1  0  0  0
 21 36  1  0  0  0
 21 37  1  0  0  0
 21 38  1  0  0  0
 22 23  1  0  0  0
 23 39  1  0  0  0
 23 40  1  0  0  0
 23 41  1  0  0  0
 25 42  1  0  0  0
 25 43  1  0  0  0
M  END
>  <ACTIVITY>
7.35655

>  <set_rl>
1

>  <Min_dist>
999.9

>  <Avg_dist>
999.9

>  <PC_uM>
0.051

>  <TG_uM>
0.03

>  <RL_uM>
0.044

$$$$
14-29
 Wcorina  11170919323D 1   1.00000     0.00000              
CORINA evaluation license 3.46 0067  05.08.2008
 47 49  0  0  0  0  0  0  0  0999 V2000
    0.0128    1.3253    0.2526 N   0  0  0  0  0  0
    0.0312   -0.0048    0.2481 C   0  0  0  0  0  0
    1.1226   -0.7027   -0.0016 N   0  0  0  0  0  0
    2.2809   -0.0800   -0.2668 C   0  0  0  0  0  0
    2.3079    1.3357   -0.2732 C   0  0  0  0  0  0
    1.1051    2.0321    0.0024 C   0  0  0  0  0  0
    1.0724    3.4101    0.0106 N   0  0  0  0  0  0
    3.5067    2.0046   -0.5482 C   0  0  0  0  0  0
    4.6360    1.2817   -0.8070 C   0  0  0  0  0  0
    4.6103   -0.1093   -0.8008 C   0  0  0  0  0  0
    3.4587   -0.7899   -0.5357 C   0  0  0  0  0  0
    5.9271    2.0002   -1.1036 C   0  0  0  0  0  0
    6.5382    2.4445    0.1515 N   0  0  0  0  0  0
    7.7523    3.1395    0.1309 C   0  0  0  0  0  0
    8.3311    3.5604    1.3205 C   0  0  0  0  0  0
    9.5340    4.2490    1.3008 C   0  0  0  0  0  0
   10.1605    4.5180    0.0899 C   0  0  0  0  0  0
    9.5806    4.0964   -1.1005 C   0  0  0  0  0  0
    8.3805    3.4029   -1.0789 C   0  0  0  0  0  0
   10.1930    4.3591   -2.2859 O   0  0  0  0  0  0
    9.5403    3.8962   -3.4699 C   0  0  0  0  0  0
   11.3421    5.1949    0.0698 O   0  0  0  0  0  0
   12.5376    4.4154    0.1427 C   0  0  0  0  0  0
   10.1006    4.6617    2.4661 O   0  0  0  0  0  0
    9.4014    4.3512    3.6731 C   0  0  0  0  0  0
    3.5569    3.7399   -0.5607 Cl  0  0  0  0  0  0
   -1.1429   -0.6846    0.5170 N   0  0  0  0  0  0
    0.5859    3.8796    0.7061 H   0  0  0  0  0  0
    1.5358    3.9104   -0.6793 H   0  0  0  0  0  0
    5.5167   -0.6586   -1.0085 H   0  0  0  0  0  0
    3.4542   -1.8699   -0.5346 H   0  0  0  0  0  0
    6.6086    1.3244   -1.6203 H   0  0  0  0  0  0
    5.7247    2.8651   -1.7354 H   0  0  0  0  0  0
    6.1011    2.2569    0.9969 H   0  0  0  0  0  0
    7.8439    3.3516    2.2614 H   0  0  0  0  0  0
    7.9320    3.0710   -2.0036 H   0  0  0  0  0  0
   10.1329    4.1710   -4.3425 H   0  0  0  0  0  0
    9.4370    2.8120   -3.4276 H   0  0  0  0  0  0
    8.5532    4.3527   -3.5427 H   0  0  0  0  0  0
   12.5430    3.8444    1.0712 H   0  0  0  0  0  0
   12.5776    3.7312   -0.7048 H   0  0  0  0  0  0
   13.4042    5.0761    0.1175 H   0  0  0  0  0  0
    9.9604    4.7360    4.5261 H   0  0  0  0  0  0
    8.4133    4.8108    3.6490 H   0  0  0  0  0  0
    9.2972    3.2701    3.7648 H   0  0  0  0  0  0
   -1.9570   -0.1915    0.7036 H   0  0  0  0  0  0
   -1.1521   -1.6546    0.5190 H   0  0  0  0  0  0
  1  2  1  0  0  0
  1  6  2  0  0  0
  2  3  2  0  0  0
  2 27  1  0  0  0
  3  4  1  0  0  0
  4  5  2  0  0  0
  4 11  1  0  0  0
  5  6  1  0  0  0
  5  8  1  0  0  0
  6  7  1  0  0  0
  7 28  1  0  0  0
  7 29  1  0  0  0
  8  9  2  0  0  0
  8 26  1  0  0  0
  9 10  1  0  0  0
  9 12  1  0  0  0
 10 11  2  0  0  0
 10 30  1  0  0  0
 11 31  1  0  0  0
 12 13  1  0  0  0
 12 32  1  0  0  0
 12 33  1  0  0  0
 13 14  1  0  0  0
 13 34  1  0  0  0
 14 15  1  0  0  0
 14 19  2  0  0  0
 15 16  2  0  0  0
 15 35  1  0  0  0
 16 17  1  0  0  0
 16 24  1  0  0  0
 17 18  2  0  0  0
 17 22  1  0  0  0
 18 19  1  0  0  0
 18 20  1  0  0  0
 19 36  1  0  0  0
 20 21  1  0  0  0
 21 37  1  0  0  0
 21 38  1  0  0  0
 21 39  1  0  0  0
 22 23  1  0  0  0
 23 40  1  0  0  0
 23 41  1  0  0  0
 23 42  1  0  0  0
 24 25  1  0  0  0
 25 43  1  0  0  0
 25 44  1  0  0  0
 25 45  1  0  0  0
 27 46  1  0  0  0
 27 47  1  0  0  0
M  END
>  <ACTIVITY>
8.22915

>  <set_rl>
1

>  <Min_dist>
999.9

>  <Avg_dist>
999.9

>  <PC_uM>
0.033

>  <TG_uM>
0.0052

>  <RL_uM>
0.0059

$$$$
9-16B
 Wcorina  11170919323D 1   1.00000     0.00000              
CORINA evaluation license 3.46 0067  05.08.2008
 35 37  0  0  0  0  0  0  0  0999 V2000
   -0.0160    1.3261    0.0093 N   0  0  0  0  0  0
    0.0021   -0.0041    0.0020 C   0  0  0  0  0  0
    1.1210   -0.7028   -0.0124 N   0  0  0  0  0  0
    2.3097   -0.0811   -0.0204 C   0  0  0  0  0  0
    2.3388    1.3344   -0.0131 C   0  0  0  0  0  0
    1.1049    2.0321    0.0024 C   0  0  0  0  0  0
    1.0723    3.4101    0.0097 N   0  0  0  0  0  0
    3.5682    2.0019   -0.0212 C   0  0  0  0  0  0
    4.7253    1.2796   -0.0361 C   0  0  0  0  0  0
    4.6990   -0.1119   -0.0433 C   0  0  0  0  0  0
    3.5174   -0.7921   -0.0353 C   0  0  0  0  0  0
    6.0500    1.9981   -0.0454 C   0  0  0  0  0  0
    6.4927    2.2240    1.3328 N   0  0  0  0  0  0
    7.7028    2.8777    1.5796 C   0  0  0  0  0  0
    8.1238    3.0925    2.8857 C   0  0  0  0  0  0
    9.3202    3.7389    3.1268 C   0  0  0  0  0  0
   10.0994    4.1724    2.0686 C   0  0  0  0  0  0
    9.6823    3.9601    0.7663 C   0  0  0  0  0  0
    8.4897    3.3088    0.5194 C   0  0  0  0  0  0
   11.6027    4.9845    2.3753 Cl  0  0  0  0  0  0
   -1.2029   -0.6830    0.0103 N   0  0  0  0  0  0
    0.2210    3.8750    0.0200 H   0  0  0  0  0  0
    1.9005    3.9149    0.0045 H   0  0  0  0  0  0
    3.6009    3.0814   -0.0161 H   0  0  0  0  0  0
    5.6287   -0.6613   -0.0551 H   0  0  0  0  0  0
    3.5121   -1.8720   -0.0410 H   0  0  0  0  0  0
    6.7886    1.3916   -0.5695 H   0  0  0  0  0  0
    5.9401    2.9562   -0.5533 H   0  0  0  0  0  0
    5.9458    1.9197    2.0739 H   0  0  0  0  0  0
    7.5159    2.7547    3.7120 H   0  0  0  0  0  0
    9.6478    3.9065    4.1422 H   0  0  0  0  0  0
   10.2920    4.3001   -0.0577 H   0  0  0  0  0  0
    8.1671    3.1388   -0.4972 H   0  0  0  0  0  0
   -2.0377   -0.1892    0.0213 H   0  0  0  0  0  0
   -1.2131   -1.6529    0.0052 H   0  0  0  0  0  0
  1  2  1  0  0  0
  1  6  2  0  0  0
  2  3  2  0  0  0
  2 21  1  0  0  0
  3  4  1  0  0  0
  4  5  2  0  0  0
  4 11  1  0  0  0
  5  6  1  0  0  0
  5  8  1  0  0  0
  6  7  1  0  0  0
  7 22  1  0  0  0
  7 23  1  0  0  0
  8  9  2  0  0  0
  8 24  1  0  0  0
  9 10  1  0  0  0
  9 12  1  0  0  0
 10 11  2  0  0  0
 10 25  1  0  0  0
 11 26  1  0  0  0
 12 13  1  0  0  0
 12 27  1  0  0  0
 12 28  1  0  0  0
 13 14  1  0  0  0
 13 29  1  0  0  0
 14 15  1  0  0  0
 14 19  2  0  0  0
 15 16  2  0  0  0
 15 30  1  0  0  0
 16 17  1  0  0  0
 16 31  1  0  0  0
 17 18  2  0  0  0
 17 20  1  0  0  0
 18 19  1  0  0  0
 18 32  1  0  0  0
 19 33  1  0  0  0
 21 34  1  0  0  0
 21 35  1  0  0  0
M  END
>  <ACTIVITY>
7.13668

>  <set_rl>
1

>  <Min_dist>
999.9

>  <Avg_dist>
999.9

>  <PC_uM>
0.6

>  <TG_uM>
0.075

>  <RL_uM>
0.073

$$$$
16-11
 Wcorina  11170919323D 1   1.00000     0.00000              
CORINA evaluation license 3.46 0067  05.08.2008
 47 49  0  0  0  0  0  0  0  0999 V2000
   -0.2291    2.6983   -0.2962 N   0  0  0  0  0  0
   -0.4568    1.3976   -0.1354 C   0  0  0  0  0  0
    0.5130    0.5171    0.0210 N   0  0  0  0  0  0
    1.7950    0.9121    0.0234 C   0  0  0  0  0  0
    2.0848    2.2878   -0.1445 C   0  0  0  0  0  0
    1.0018    3.1878   -0.3083 C   0  0  0  0  0  0
    1.2240    4.5377   -0.4762 N   0  0  0  0  0  0
    3.4151    2.7204   -0.1449 C   0  0  0  0  0  0
    4.4181    1.8100    0.0168 C   0  0  0  0  0  0
    4.1355    0.4573    0.1821 C   0  0  0  0  0  0
    2.8498    0.0039    0.1875 C   0  0  0  0  0  0
    5.8515    2.2753    0.0160 C   0  0  0  0  0  0
    6.2585    2.6057    1.3840 N   0  0  0  0  0  0
    7.5566    3.0638    1.6366 C   0  0  0  0  0  0
    8.4585    3.2050    0.5905 C   0  0  0  0  0  0
    9.7442    3.6586    0.8398 C   0  0  0  0  0  0
   10.1308    3.9727    2.1373 C   0  0  0  0  0  0
    9.2280    3.8318    3.1840 C   0  0  0  0  0  0
    7.9402    3.3824    2.9325 C   0  0  0  0  0  0
    6.7090    3.1967    4.3557 Br  0  0  0  0  0  0
    9.6056    4.1385    4.4541 O   0  0  0  0  0  0
   10.2637    3.1131    5.2007 C   0  0  0  0  0  0
   11.3942    4.4180    2.3828 O   0  0  0  0  0  0
   11.6049    5.8306    2.3354 C   0  0  0  0  0  0
   10.6277    3.7959   -0.1851 O   0  0  0  0  0  0
   10.1627    3.4544   -1.4925 C   0  0  0  0  0  0
   -1.7653    0.9496   -0.1316 N   0  0  0  0  0  0
    0.4739    5.1425   -0.5875 H   0  0  0  0  0  0
    2.1305    4.8829   -0.4831 H   0  0  0  0  0  0
    3.6464    3.7675   -0.2727 H   0  0  0  0  0  0
    4.9472   -0.2440    0.3083 H   0  0  0  0  0  0
    2.6453   -1.0486    0.3168 H   0  0  0  0  0  0
    6.4908    1.4821   -0.3717 H   0  0  0  0  0  0
    5.9463    3.1592   -0.6148 H   0  0  0  0  0  0
    5.6282    2.5070    2.1147 H   0  0  0  0  0  0
    8.1582    2.9610   -0.4178 H   0  0  0  0  0  0
   10.5672    3.5076    6.1704 H   0  0  0  0  0  0
    9.5817    2.2754    5.3467 H   0  0  0  0  0  0
   11.1440    2.7741    4.6547 H   0  0  0  0  0  0
   11.2844    6.2134    1.3664 H   0  0  0  0  0  0
   11.0269    6.3108    3.1250 H   0  0  0  0  0  0
   12.6639    6.0450    2.4785 H   0  0  0  0  0  0
   10.9640    3.6091   -2.2150 H   0  0  0  0  0  0
    9.8568    2.4083   -1.5076 H   0  0  0  0  0  0
    9.3126    4.0853   -1.7521 H   0  0  0  0  0  0
   -2.4940    1.5797   -0.2447 H   0  0  0  0  0  0
   -1.9543    0.0052   -0.0159 H   0  0  0  0  0  0
  1  2  1  0  0  0
  1  6  2  0  0  0
  2  3  2  0  0  0
  2 27  1  0  0  0
  3  4  1  0  0  0
  4  5  2  0  0  0
  4 11  1  0  0  0
  5  6  1  0  0  0
  5  8  1  0  0  0
  6  7  1  0  0  0
  7 28  1  0  0  0
  7 29  1  0  0  0
  8  9  2  0  0  0
  8 30  1  0  0  0
  9 10  1  0  0  0
  9 12  1  0  0  0
 10 11  2  0  0  0
 10 31  1  0  0  0
 11 32  1  0  0  0
 12 13  1  0  0  0
 12 33  1  0  0  0
 12 34  1  0  0  0
 13 14  1  0  0  0
 13 35  1  0  0  0
 14 15  1  0  0  0
 14 19  2  0  0  0
 15 16  2  0  0  0
 15 36  1  0  0  0
 16 17  1  0  0  0
 16 25  1  0  0  0
 17 18  2  0  0  0
 17 23  1  0  0  0
 18 19  1  0  0  0
 18 21  1  0  0  0
 19 20  1  0  0  0
 21 22  1  0  0  0
 22 37  1  0  0  0
 22 38  1  0  0  0
 22 39  1  0  0  0
 23 24  1  0  0  0
 24 40  1  0  0  0
 24 41  1  0  0  0
 24 42  1  0  0  0
 25 26  1  0  0  0
 26 43  1  0  0  0
 26 44  1  0  0  0
 26 45  1  0  0  0
 27 46  1  0  0  0
 27 47  1  0  0  0
M  END
>  <ACTIVITY>
6.48149

>  <set_rl>
1

>  <Min_dist>
999.9

>  <Avg_dist>
999.9

>  <PC_uM>
0.55

>  <TG_uM>
0.039

>  <RL_uM>
0.33

$$$$
13-14
 Wcorina  11170919323D 1   1.00000     0.00000              
CORINA evaluation license 3.46 0067  05.08.2008
 47 49  0  0  0  0  0  0  0  0999 V2000
    0.0123    1.3256    0.2510 N   0  0  0  0  0  0
    0.0307   -0.0048    0.2465 C   0  0  0  0  0  0
    1.1216   -0.7026   -0.0019 N   0  0  0  0  0  0
    2.2817   -0.0801   -0.2658 C   0  0  0  0  0  0
    2.3084    1.3355   -0.2716 C   0  0  0  0  0  0
    1.1050    2.0320    0.0024 C   0  0  0  0  0  0
    1.0723    3.4107    0.0101 N   0  0  0  0  0  0
    3.5065    2.0064   -0.5431 C   0  0  0  0  0  0
    4.6486    1.2740   -0.8022 C   0  0  0  0  0  0
    4.6142   -0.1225   -0.7946 C   0  0  0  0  0  0
    3.4575   -0.7938   -0.5330 C   0  0  0  0  0  0
    5.8509    1.9369   -1.0751 N   0  0  0  0  0  0
    7.0660    1.1663   -1.3507 C   0  0  0  0  0  0
    8.2114    2.1105   -1.6108 C   0  0  0  0  0  0
    9.0005    2.5425   -0.5613 C   0  0  0  0  0  0
   10.0551    3.4116   -0.7963 C   0  0  0  0  0  0
   10.3186    3.8480   -2.0892 C   0  0  0  0  0  0
    9.5231    3.4109   -3.1417 C   0  0  0  0  0  0
    8.4736    2.5377   -2.8990 C   0  0  0  0  0  0
    9.7766    3.8353   -4.4087 O   0  0  0  0  0  0
    8.9185    3.3454   -5.4409 C   0  0  0  0  0  0
   11.3524    4.7013   -2.3240 O   0  0  0  0  0  0
   12.6239    4.1163   -2.6119 C   0  0  0  0  0  0
   10.8303    3.8368    0.2371 O   0  0  0  0  0  0
   10.5011    3.3480    1.5389 C   0  0  0  0  0  0
    3.5564    3.7416   -0.5547 Cl  0  0  0  0  0  0
   -1.1446   -0.6848    0.5143 N   0  0  0  0  0  0
    0.5856    3.8804    0.7054 H   0  0  0  0  0  0
    1.5359    3.9107   -0.6798 H   0  0  0  0  0  0
    5.5172   -0.6783   -0.9998 H   0  0  0  0  0  0
    3.4472   -1.8737   -0.5310 H   0  0  0  0  0  0
    5.8795    2.9064   -1.0818 H   0  0  0  0  0  0
    7.3008    0.5383   -0.4913 H   0  0  0  0  0  0
    6.9069    0.5380   -2.2271 H   0  0  0  0  0  0
    8.7951    2.2029    0.4432 H   0  0  0  0  0  0
    7.8578    2.1941   -3.7170 H   0  0  0  0  0  0
    8.9798    2.2578   -5.4786 H   0  0  0  0  0  0
    7.8913    3.6443   -5.2319 H   0  0  0  0  0  0
    9.2297    3.7603   -6.3996 H   0  0  0  0  0  0
   12.9389    3.4992   -1.7705 H   0  0  0  0  0  0
   12.5454    3.4983   -3.5064 H   0  0  0  0  0  0
   13.3575    4.9051   -2.7786 H   0  0  0  0  0  0
   10.5726    2.2604    1.5474 H   0  0  0  0  0  0
   11.1955    3.7634    2.2693 H   0  0  0  0  0  0
    9.4843    3.6473    1.7931 H   0  0  0  0  0  0
   -1.9588   -0.1915    0.7001 H   0  0  0  0  0  0
   -1.1540   -1.6548    0.5163 H   0  0  0  0  0  0
  1  2  1  0  0  0
  1  6  2  0  0  0
  2  3  2  0  0  0
  2 27  1  0  0  0
  3  4  1  0  0  0
  4  5  2  0  0  0
  4 11  1  0  0  0
  5  6  1  0  0  0
  5  8  1  0  0  0
  6  7  1  0  0  0
  7 28  1  0  0  0
  7 29  1  0  0  0
  8  9  2  0  0  0
  8 26  1  0  0  0
  9 10  1  0  0  0
  9 12  1  0  0  0
 10 11  2  0  0  0
 10 30  1  0  0  0
 11 31  1  0  0  0
 12 13  1  0  0  0
 12 32  1  0  0  0
 13 14  1  0  0  0
 13 33  1  0  0  0
 13 34  1  0  0  0
 14 15  1  0  0  0
 14 19  2  0  0  0
 15 16  2  0  0  0
 15 35  1  0  0  0
 16 17  1  0  0  0
 16 24  1  0  0  0
 17 18  2  0  0  0
 17 22  1  0  0  0
 18 19  1  0  0  0
 18 20  1  0  0  0
 19 36  1  0  0  0
 20 21  1  0  0  0
 21 37  1  0  0  0
 21 38  1  0  0  0
 21 39  1  0  0  0
 22 23  1  0  0  0
 23 40  1  0  0  0
 23 41  1  0  0  0
 23 42  1  0  0  0
 24 25  1  0  0  0
 25 43  1  0  0  0
 25 44  1  0  0  0
 25 45  1  0  0  0
 27 46  1  0  0  0
 27 47  1  0  0  0
M  END
>  <ACTIVITY>
8.22185

>  <set_rl>
1

>  <Min_dist>
999.9

>  <Avg_dist>
999.9

>  <PC_uM>
0.033

>  <TG_uM>
0.007

>  <RL_uM>
0.006

$$$$
15-3
 Wcorina  11170919323D 1   1.00000     0.00000              
CORINA evaluation license 3.46 0067  05.08.2008
 43 45  0  0  0  0  0  0  0  0999 V2000
   -0.0160    1.3262    0.0093 N   0  0  0  0  0  0
    0.0021   -0.0041    0.0020 C   0  0  0  0  0  0
    1.1203   -0.7026   -0.0124 N   0  0  0  0  0  0
    2.3104   -0.0810   -0.0204 C   0  0  0  0  0  0
    2.3389    1.3343   -0.0131 C   0  0  0  0  0  0
    1.1049    2.0319    0.0024 C   0  0  0  0  0  0
    1.0723    3.4106    0.0097 N   0  0  0  0  0  0
    3.5671    2.0040   -0.0208 C   0  0  0  0  0  0
    4.7369    1.2721   -0.0354 C   0  0  0  0  0  0
    4.7015   -0.1253   -0.0425 C   0  0  0  0  0  0
    3.5159   -0.7959   -0.0353 C   0  0  0  0  0  0
    5.9689    1.9343   -0.0436 N   0  0  0  0  0  0
    7.2147    1.1636   -0.0591 C   0  0  0  0  0  0
    8.3893    2.1076   -0.0653 C   0  0  0  0  0  0
    9.0469    2.3843   -1.2484 C   0  0  0  0  0  0
   10.1275    3.2534   -1.2542 C   0  0  0  0  0  0
   10.5483    3.8449   -0.0721 C   0  0  0  0  0  0
    9.8909    3.5683    1.1106 C   0  0  0  0  0  0
    8.8067    2.7030    1.1156 C   0  0  0  0  0  0
    8.1559    2.4351    2.2791 O   0  0  0  0  0  0
    8.6397    3.0833    3.4572 C   0  0  0  0  0  0
   10.7750    3.5254   -2.4186 O   0  0  0  0  0  0
   11.8796    4.4295   -2.3508 C   0  0  0  0  0  0
   -1.2038   -0.6834    0.0103 N   0  0  0  0  0  0
    0.2210    3.8756    0.0200 H   0  0  0  0  0  0
    1.9006    3.9154    0.0045 H   0  0  0  0  0  0
    3.5995    3.0835   -0.0156 H   0  0  0  0  0  0
    5.6274   -0.6812   -0.0543 H   0  0  0  0  0  0
    3.5048   -1.8758   -0.0413 H   0  0  0  0  0  0
    5.9984    2.9038   -0.0390 H   0  0  0  0  0  0
    7.2617    0.5310    0.8273 H   0  0  0  0  0  0
    7.2450    0.5400   -0.9525 H   0  0  0  0  0  0
    8.7196    1.9235   -2.1687 H   0  0  0  0  0  0
   11.3901    4.5215   -0.0766 H   0  0  0  0  0  0
   10.2187    4.0286    2.0310 H   0  0  0  0  0  0
    9.6773    2.7972    3.6293 H   0  0  0  0  0  0
    8.5773    4.1639    3.3289 H   0  0  0  0  0  0
    8.0335    2.7833    4.3119 H   0  0  0  0  0  0
   11.5376    5.3934   -1.9738 H   0  0  0  0  0  0
   12.6388    4.0260   -1.6809 H   0  0  0  0  0  0
   12.3049    4.5588   -3.3461 H   0  0  0  0  0  0
   -2.0386   -0.1896    0.0213 H   0  0  0  0  0  0
   -1.2140   -1.6533    0.0052 H   0  0  0  0  0  0
  1  2  1  0  0  0
  1  6  2  0  0  0
  2  3  2  0  0  0
  2 24  1  0  0  0
  3  4  1  0  0  0
  4  5  2  0  0  0
  4 11  1  0  0  0
  5  6  1  0  0  0
  5  8  1  0  0  0
  6  7  1  0  0  0
  7 25  1  0  0  0
  7 26  1  0  0  0
  8  9  2  0  0  0
  8 27  1  0  0  0
  9 10  1  0  0  0
  9 12  1  0  0  0
 10 11  2  0  0  0
 10 28  1  0  0  0
 11 29  1  0  0  0
 12 13  1  0  0  0
 12 30  1  0  0  0
 13 14  1  0  0  0
 13 31  1  0  0  0
 13 32  1  0  0  0
 14 15  1  0  0  0
 14 19  2  0  0  0
 15 16  2  0  0  0
 15 33  1  0  0  0
 16 17  1  0  0  0
 16 22  1  0  0  0
 17 18  2  0  0  0
 17 34  1  0  0  0
 18 19  1  0  0  0
 18 35  1  0  0  0
 19 20  1  0  0  0
 20 21  1  0  0  0
 21 36  1  0  0  0
 21 37  1  0  0  0
 21 38  1  0  0  0
 22 23  1  0  0  0
 23 39  1  0  0  0
 23 40  1  0  0  0
 23 41  1  0  0  0
 24 42  1  0  0  0
 24 43  1  0  0  0
M  END
>  <ACTIVITY>
5.95861

>  <set_rl>
1

>  <Min_dist>
999.9

>  <Avg_dist>
999.9

>  <PC_uM>
4.6

>  <TG_uM>
0.16

>  <RL_uM>
1.1

$$$$
15-11
 Wcorina  11170919323D 1   1.00000     0.00000              
CORINA evaluation license 3.46 0067  05.08.2008
 46 48  0  0  0  0  0  0  0  0999 V2000
   -0.0160    1.3262    0.0093 N   0  0  0  0  0  0
    0.0021   -0.0041    0.0020 C   0  0  0  0  0  0
    1.1203   -0.7026   -0.0124 N   0  0  0  0  0  0
    2.3104   -0.0810   -0.0204 C   0  0  0  0  0  0
    2.3389    1.3343   -0.0131 C   0  0  0  0  0  0
    1.1049    2.0319    0.0024 C   0  0  0  0  0  0
    1.0723    3.4106    0.0097 N   0  0  0  0  0  0
    3.5671    2.0040   -0.0208 C   0  0  0  0  0  0
    4.7369    1.2721   -0.0354 C   0  0  0  0  0  0
    4.7015   -0.1253   -0.0425 C   0  0  0  0  0  0
    3.5159   -0.7959   -0.0353 C   0  0  0  0  0  0
    5.9689    1.9343   -0.0436 N   0  0  0  0  0  0
    7.2147    1.1636   -0.0591 C   0  0  0  0  0  0
    7.6286    0.9065   -1.4851 C   0  0  0  0  0  0
    7.3656   -0.3168   -2.0709 C   0  0  0  0  0  0
    7.7461   -0.5532   -3.3833 C   0  0  0  0  0  0
    8.3907    0.4385   -4.1080 C   0  0  0  0  0  0
    8.6535    1.6614   -3.5224 C   0  0  0  0  0  0
    8.2683    1.8998   -2.2113 C   0  0  0  0  0  0
    8.5220    3.1057   -1.6366 O   0  0  0  0  0  0
    9.1841    4.0822   -2.4429 C   0  0  0  0  0  0
    7.4877   -1.7574   -3.9597 O   0  0  0  0  0  0
    7.9074   -1.9316   -5.3145 C   0  0  0  0  0  0
    6.0135    3.3986   -0.0366 C   0  0  0  0  0  0
   -1.2038   -0.6834    0.0103 N   0  0  0  0  0  0
    0.2210    3.8756    0.0200 H   0  0  0  0  0  0
    1.9006    3.9154    0.0045 H   0  0  0  0  0  0
    3.5995    3.0835   -0.0156 H   0  0  0  0  0  0
    5.6274   -0.6812   -0.0543 H   0  0  0  0  0  0
    3.5048   -1.8758   -0.0413 H   0  0  0  0  0  0
    7.9967    1.7267    0.4503 H   0  0  0  0  0  0
    7.0602    0.2130    0.4515 H   0  0  0  0  0  0
    6.8641   -1.0891   -1.5065 H   0  0  0  0  0  0
    8.6873    0.2543   -5.1300 H   0  0  0  0  0  0
    9.1557    2.4334   -4.0865 H   0  0  0  0  0  0
    8.5778    4.2987   -3.3225 H   0  0  0  0  0  0
    9.3251    4.9956   -1.8650 H   0  0  0  0  0  0
   10.1545    3.6972   -2.7564 H   0  0  0  0  0  0
    7.6411   -2.9335   -5.6514 H   0  0  0  0  0  0
    7.4136   -1.1928   -5.9457 H   0  0  0  0  0  0
    8.9876   -1.8015   -5.3798 H   0  0  0  0  0  0
    6.0341    3.7566    0.9927 H   0  0  0  0  0  0
    6.9092    3.7373   -0.5571 H   0  0  0  0  0  0
    5.1302    3.7914   -0.5402 H   0  0  0  0  0  0
   -2.0386   -0.1896    0.0213 H   0  0  0  0  0  0
   -1.2140   -1.6533    0.0052 H   0  0  0  0  0  0
  1  2  1  0  0  0
  1  6  2  0  0  0
  2  3  2  0  0  0
  2 25  1  0  0  0
  3  4  1  0  0  0
  4  5  2  0  0  0
  4 11  1  0  0  0
  5  6  1  0  0  0
  5  8  1  0  0  0
  6  7  1  0  0  0
  7 26  1  0  0  0
  7 27  1  0  0  0
  8  9  2  0  0  0
  8 28  1  0  0  0
  9 10  1  0  0  0
  9 12  1  0  0  0
 10 11  2  0  0  0
 10 29  1  0  0  0
 11 30  1  0  0  0
 12 13  1  0  0  0
 12 24  1  0  0  0
 13 14  1  0  0  0
 13 31  1  0  0  0
 13 32  1  0  0  0
 14 15  1  0  0  0
 14 19  2  0  0  0
 15 16  2  0  0  0
 15 33  1  0  0  0
 16 17  1  0  0  0
 16 22  1  0  0  0
 17 18  2  0  0  0
 17 34  1  0  0  0
 18 19  1  0  0  0
 18 35  1  0  0  0
 19 20  1  0  0  0
 20 21  1  0  0  0
 21 36  1  0  0  0
 21 37  1  0  0  0
 21 38  1  0  0  0
 22 23  1  0  0  0
 23 39  1  0  0  0
 23 40  1  0  0  0
 23 41  1  0  0  0
 24 42  1  0  0  0
 24 43  1  0  0  0
 24 44  1  0  0  0
 25 45  1  0  0  0
 25 46  1  0  0  0
M  END
>  <ACTIVITY>
7.58503

>  <set_rl>
1

>  <Min_dist>
999.9

>  <Avg_dist>
999.9

>  <PC_uM>
0.087

>  <TG_uM>
0.03

>  <RL_uM>
0.026

$$$$
15-5
 Wcorina  11170919323D 1   1.00000     0.00000              
CORINA evaluation license 3.46 0067  05.08.2008
 43 45  0  0  0  0  0  0  0  0999 V2000
   -0.0160    1.3262    0.0093 N   0  0  0  0  0  0
    0.0021   -0.0041    0.0020 C   0  0  0  0  0  0
    1.1203   -0.7026   -0.0124 N   0  0  0  0  0  0
    2.3104   -0.0810   -0.0204 C   0  0  0  0  0  0
    2.3389    1.3343   -0.0131 C   0  0  0  0  0  0
    1.1049    2.0319    0.0024 C   0  0  0  0  0  0
    1.0723    3.4106    0.0097 N   0  0  0  0  0  0
    3.5671    2.0040   -0.0208 C   0  0  0  0  0  0
    4.7369    1.2721   -0.0354 C   0  0  0  0  0  0
    4.7015   -0.1253   -0.0425 C   0  0  0  0  0  0
    3.5159   -0.7959   -0.0353 C   0  0  0  0  0  0
    5.9689    1.9343   -0.0436 N   0  0  0  0  0  0
    7.2147    1.1636   -0.0591 C   0  0  0  0  0  0
    8.3893    2.1076   -0.0653 C   0  0  0  0  0  0
    9.0467    2.3840   -1.2491 C   0  0  0  0  0  0
   10.1236    3.2494   -1.2581 C   0  0  0  0  0  0
   10.5479    3.8434   -0.0777 C   0  0  0  0  0  0
    9.8903    3.5678    1.1109 C   0  0  0  0  0  0
    8.8064    2.7031    1.1165 C   0  0  0  0  0  0
    8.1561    2.4352    2.2794 O   0  0  0  0  0  0
    8.6399    3.0835    3.4574 C   0  0  0  0  0  0
   11.6076    4.6942   -0.0872 O   0  0  0  0  0  0
   12.2377    4.9317   -1.3476 C   0  0  0  0  0  0
   -1.2038   -0.6834    0.0103 N   0  0  0  0  0  0
    0.2210    3.8756    0.0200 H   0  0  0  0  0  0
    1.9006    3.9154    0.0045 H   0  0  0  0  0  0
    3.5995    3.0835   -0.0156 H   0  0  0  0  0  0
    5.6274   -0.6812   -0.0543 H   0  0  0  0  0  0
    3.5048   -1.8758   -0.0413 H   0  0  0  0  0  0
    5.9984    2.9038   -0.0390 H   0  0  0  0  0  0
    7.2617    0.5310    0.8273 H   0  0  0  0  0  0
    7.2450    0.5400   -0.9525 H   0  0  0  0  0  0
    8.7182    1.9225   -2.1686 H   0  0  0  0  0  0
   10.6359    3.4635   -2.1845 H   0  0  0  0  0  0
   10.2192    4.0288    2.0306 H   0  0  0  0  0  0
    8.0337    2.7834    4.3122 H   0  0  0  0  0  0
    9.6775    2.7974    3.6295 H   0  0  0  0  0  0
    8.5774    4.1641    3.3291 H   0  0  0  0  0  0
   12.6141    3.9906   -1.7486 H   0  0  0  0  0  0
   11.5132    5.3584   -2.0412 H   0  0  0  0  0  0
   13.0663    5.6271   -1.2142 H   0  0  0  0  0  0
   -2.0386   -0.1896    0.0213 H   0  0  0  0  0  0
   -1.2140   -1.6533    0.0052 H   0  0  0  0  0  0
  1  2  1  0  0  0
  1  6  2  0  0  0
  2  3  2  0  0  0
  2 24  1  0  0  0
  3  4  1  0  0  0
  4  5  2  0  0  0
  4 11  1  0  0  0
  5  6  1  0  0  0
  5  8  1  0  0  0
  6  7  1  0  0  0
  7 25  1  0  0  0
  7 26  1  0  0  0
  8  9  2  0  0  0
  8 27  1  0  0  0
  9 10  1  0  0  0
  9 12  1  0  0  0
 10 11  2  0  0  0
 10 28  1  0  0  0
 11 29  1  0  0  0
 12 13  1  0  0  0
 12 30  1  0  0  0
 13 14  1  0  0  0
 13 31  1  0  0  0
 13 32  1  0  0  0
 14 15  1  0  0  0
 14 19  2  0  0  0
 15 16  2  0  0  0
 15 33  1  0  0  0
 16 17  1  0  0  0
 16 34  1  0  0  0
 17 18  2  0  0  0
 17 22  1  0  0  0
 18 19  1  0  0  0
 18 35  1  0  0  0
 19 20  1  0  0  0
 20 21  1  0  0  0
 21 36  1  0  0  0
 21 37  1  0  0  0
 21 38  1  0  0  0
 22 23  1  0  0  0
 23 39  1  0  0  0
 23 40  1  0  0  0
 23 41  1  0  0  0
 24 42  1  0  0  0
 24 43  1  0  0  0
M  END
>  <ACTIVITY>
5.92082

>  <set_rl>
1

>  <Min_dist>
999.9

>  <Avg_dist>
999.9

>  <PC_uM>
4.4

>  <TG_uM>
0.17

>  <RL_uM>
1.2

$$$$
15-6
 Wcorina  11170919323D 1   1.00000     0.00000              
CORINA evaluation license 3.46 0067  05.08.2008
 47 49  0  0  0  0  0  0  0  0999 V2000
   -0.0160    1.3262    0.0093 N   0  0  0  0  0  0
    0.0021   -0.0041    0.0020 C   0  0  0  0  0  0
    1.1203   -0.7026   -0.0124 N   0  0  0  0  0  0
    2.3104   -0.0810   -0.0204 C   0  0  0  0  0  0
    2.3389    1.3343   -0.0131 C   0  0  0  0  0  0
    1.1049    2.0319    0.0024 C   0  0  0  0  0  0
    1.0723    3.4106    0.0097 N   0  0  0  0  0  0
    3.5671    2.0040   -0.0208 C   0  0  0  0  0  0
    4.7369    1.2721   -0.0354 C   0  0  0  0  0  0
    4.7015   -0.1253   -0.0425 C   0  0  0  0  0  0
    3.5159   -0.7959   -0.0353 C   0  0  0  0  0  0
    5.9689    1.9343   -0.0436 N   0  0  0  0  0  0
    7.2147    1.1636   -0.0591 C   0  0  0  0  0  0
    8.3893    2.1076   -0.0653 C   0  0  0  0  0  0
    8.9378    2.5334    1.1300 C   0  0  0  0  0  0
   10.0184    3.4024    1.1285 C   0  0  0  0  0  0
   10.5503    3.8449   -0.0768 C   0  0  0  0  0  0
    9.9962    3.4141   -1.2763 C   0  0  0  0  0  0
    8.9190    2.5410   -1.2663 C   0  0  0  0  0  0
   10.5128    3.8446   -2.4584 O   0  0  0  0  0  0
    9.8931    3.3609   -3.6518 C   0  0  0  0  0  0
   11.6105    4.6981   -0.0824 O   0  0  0  0  0  0
   12.9141    4.1129   -0.0970 C   0  0  0  0  0  0
   10.5567    3.8214    2.3050 O   0  0  0  0  0  0
    9.9588    3.3264    3.5049 C   0  0  0  0  0  0
   -1.2038   -0.6834    0.0103 N   0  0  0  0  0  0
    0.2210    3.8756    0.0200 H   0  0  0  0  0  0
    1.9006    3.9154    0.0045 H   0  0  0  0  0  0
    3.5995    3.0835   -0.0156 H   0  0  0  0  0  0
    5.6274   -0.6812   -0.0543 H   0  0  0  0  0  0
    3.5048   -1.8758   -0.0413 H   0  0  0  0  0  0
    5.9984    2.9038   -0.0390 H   0  0  0  0  0  0
    7.2617    0.5310    0.8273 H   0  0  0  0  0  0
    7.2450    0.5400   -0.9525 H   0  0  0  0  0  0
    8.5239    2.1890    2.0662 H   0  0  0  0  0  0
    8.4906    2.2023   -2.1981 H   0  0  0  0  0  0
   10.4007    3.7803   -4.5204 H   0  0  0  0  0  0
    9.9609    2.2734   -3.6813 H   0  0  0  0  0  0
    8.8450    3.6601   -3.6639 H   0  0  0  0  0  0
   13.6664    4.9017   -0.1002 H   0  0  0  0  0  0
   13.0432    3.4912    0.7889 H   0  0  0  0  0  0
   13.0270    3.4996   -0.9910 H   0  0  0  0  0  0
   10.4825    3.7373    4.3680 H   0  0  0  0  0  0
    8.9113    3.6257    3.5390 H   0  0  0  0  0  0
   10.0267    2.2387    3.5227 H   0  0  0  0  0  0
   -2.0386   -0.1896    0.0213 H   0  0  0  0  0  0
   -1.2140   -1.6533    0.0052 H   0  0  0  0  0  0
  1  2  1  0  0  0
  1  6  2  0  0  0
  2  3  2  0  0  0
  2 26  1  0  0  0
  3  4  1  0  0  0
  4  5  2  0  0  0
  4 11  1  0  0  0
  5  6  1  0  0  0
  5  8  1  0  0  0
  6  7  1  0  0  0
  7 27  1  0  0  0
  7 28  1  0  0  0
  8  9  2  0  0  0
  8 29  1  0  0  0
  9 10  1  0  0  0
  9 12  1  0  0  0
 10 11  2  0  0  0
 10 30  1  0  0  0
 11 31  1  0  0  0
 12 13  1  0  0  0
 12 32  1  0  0  0
 13 14  1  0  0  0
 13 33  1  0  0  0
 13 34  1  0  0  0
 14 15  1  0  0  0
 14 19  2  0  0  0
 15 16  2  0  0  0
 15 35  1  0  0  0
 16 17  1  0  0  0
 16 24  1  0  0  0
 17 18  2  0  0  0
 17 22  1  0  0  0
 18 19  1  0  0  0
 18 20  1  0  0  0
 19 36  1  0  0  0
 20 21  1  0  0  0
 21 37  1  0  0  0
 21 38  1  0  0  0
 21 39  1  0  0  0
 22 23  1  0  0  0
 23 40  1  0  0  0
 23 41  1  0  0  0
 23 42  1  0  0  0
 24 25  1  0  0  0
 25 43  1  0  0  0
 25 44  1  0  0  0
 25 45  1  0  0  0
 26 46  1  0  0  0
 26 47  1  0  0  0
M  END
>  <ACTIVITY>
6.04576

>  <set_rl>
1

>  <Min_dist>
999.9

>  <Avg_dist>
999.9

>  <PC_uM>
6.8

>  <TG_uM>
0.084

>  <RL_uM>
0.9

$$$$
15-7
 Wcorina  11170919323D 1   1.00000     0.00000              
CORINA evaluation license 3.46 0067  05.08.2008
 47 49  0  0  0  0  0  0  0  0999 V2000
   -0.0160    1.3262    0.0093 N   0  0  0  0  0  0
    0.0021   -0.0041    0.0020 C   0  0  0  0  0  0
    1.1203   -0.7026   -0.0124 N   0  0  0  0  0  0
    2.3104   -0.0810   -0.0204 C   0  0  0  0  0  0
    2.3389    1.3343   -0.0131 C   0  0  0  0  0  0
    1.1049    2.0319    0.0024 C   0  0  0  0  0  0
    1.0723    3.4106    0.0097 N   0  0  0  0  0  0
    3.5671    2.0040   -0.0208 C   0  0  0  0  0  0
    4.7369    1.2721   -0.0354 C   0  0  0  0  0  0
    4.7015   -0.1253   -0.0425 C   0  0  0  0  0  0
    3.5159   -0.7959   -0.0353 C   0  0  0  0  0  0
    5.9689    1.9343   -0.0436 N   0  0  0  0  0  0
    7.2147    1.1636   -0.0591 C   0  0  0  0  0  0
    8.3893    2.1076   -0.0653 C   0  0  0  0  0  0
    9.0467    2.3839   -1.2498 C   0  0  0  0  0  0
   10.1245    3.2489   -1.2608 C   0  0  0  0  0  0
   10.5512    3.8432   -0.0826 C   0  0  0  0  0  0
    9.8932    3.5682    1.1100 C   0  0  0  0  0  0
    8.8058    2.7023    1.1158 C   0  0  0  0  0  0
    8.1548    2.4347    2.2794 O   0  0  0  0  0  0
    8.6306    1.3290    3.0496 C   0  0  0  0  0  0
   10.3088    4.1494    2.2683 O   0  0  0  0  0  0
    9.7198    5.4051    2.6119 C   0  0  0  0  0  0
   11.6124    4.6936   -0.0943 O   0  0  0  0  0  0
   12.2408    4.9295   -1.3559 C   0  0  0  0  0  0
   -1.2038   -0.6834    0.0103 N   0  0  0  0  0  0
    0.2210    3.8756    0.0200 H   0  0  0  0  0  0
    1.9006    3.9154    0.0045 H   0  0  0  0  0  0
    3.5995    3.0835   -0.0156 H   0  0  0  0  0  0
    5.6274   -0.6812   -0.0543 H   0  0  0  0  0  0
    3.5048   -1.8758   -0.0413 H   0  0  0  0  0  0
    5.9984    2.9038   -0.0390 H   0  0  0  0  0  0
    7.2617    0.5310    0.8273 H   0  0  0  0  0  0
    7.2450    0.5400   -0.9525 H   0  0  0  0  0  0
    8.7173    1.9222   -2.1688 H   0  0  0  0  0  0
   10.6354    3.4622   -2.1881 H   0  0  0  0  0  0
    8.5596    0.4165    2.4577 H   0  0  0  0  0  0
    9.6702    1.5012    3.3286 H   0  0  0  0  0  0
    8.0251    1.2260    3.9501 H   0  0  0  0  0  0
    8.6414    5.2845    2.7152 H   0  0  0  0  0  0
   10.1381    5.7568    3.5550 H   0  0  0  0  0  0
    9.9305    6.1320    1.8274 H   0  0  0  0  0  0
   12.6157    3.9878   -1.7569 H   0  0  0  0  0  0
   11.5157    5.3564   -2.0488 H   0  0  0  0  0  0
   13.0703    5.6243   -1.2244 H   0  0  0  0  0  0
   -2.0386   -0.1896    0.0213 H   0  0  0  0  0  0
   -1.2140   -1.6533    0.0052 H   0  0  0  0  0  0
  1  2  1  0  0  0
  1  6  2  0  0  0
  2  3  2  0  0  0
  2 26  1  0  0  0
  3  4  1  0  0  0
  4  5  2  0  0  0
  4 11  1  0  0  0
  5  6  1  0  0  0
  5  8  1  0  0  0
  6  7  1  0  0  0
  7 27  1  0  0  0
  7 28  1  0  0  0
  8  9  2  0  0  0
  8 29  1  0  0  0
  9 10  1  0  0  0
  9 12  1  0  0  0
 10 11  2  0  0  0
 10 30  1  0  0  0
 11 31  1  0  0  0
 12 13  1  0  0  0
 12 32  1  0  0  0
 13 14  1  0  0  0
 13 33  1  0  0  0
 13 34  1  0  0  0
 14 15  1  0  0  0
 14 19  2  0  0  0
 15 16  2  0  0  0
 15 35  1  0  0  0
 16 17  1  0  0  0
 16 36  1  0  0  0
 17 18  2  0  0  0
 17 24  1  0  0  0
 18 19  1  0  0  0
 18 22  1  0  0  0
 19 20  1  0  0  0
 20 21  1  0  0  0
 21 37  1  0  0  0
 21 38  1  0  0  0
 21 39  1  0  0  0
 22 23  1  0  0  0
 23 40  1  0  0  0
 23 41  1  0  0  0
 23 42  1  0  0  0
 24 25  1  0  0  0
 25 43  1  0  0  0
 25 44  1  0  0  0
 25 45  1  0  0  0
 26 46  1  0  0  0
 26 47  1  0  0  0
M  END
>  <ACTIVITY>
5.88606

>  <set_rl>
1

>  <Min_dist>
999.9

>  <Avg_dist>
999.9

>  <PC_uM>
4.9

>  <TG_uM>
0.19

>  <RL_uM>
1.3

$$$$
15-10
 Wcorina  11170919323D 1   1.00000     0.00000              
CORINA evaluation license 3.46 0067  05.08.2008
 41 44  0  0  0  0  0  0  0  0999 V2000
   -0.0160    1.3262    0.0093 N   0  0  0  0  0  0
    0.0021   -0.0041    0.0020 C   0  0  0  0  0  0
    1.1203   -0.7026   -0.0124 N   0  0  0  0  0  0
    2.3104   -0.0810   -0.0204 C   0  0  0  0  0  0
    2.3389    1.3343   -0.0131 C   0  0  0  0  0  0
    1.1049    2.0319    0.0024 C   0  0  0  0  0  0
    1.0723    3.4106    0.0097 N   0  0  0  0  0  0
    3.5671    2.0040   -0.0208 C   0  0  0  0  0  0
    4.7369    1.2721   -0.0354 C   0  0  0  0  0  0
    4.7015   -0.1253   -0.0425 C   0  0  0  0  0  0
    3.5159   -0.7959   -0.0353 C   0  0  0  0  0  0
    5.9689    1.9343   -0.0436 N   0  0  0  0  0  0
    7.2147    1.1636   -0.0591 C   0  0  0  0  0  0
    8.3893    2.1076   -0.0653 C   0  0  0  0  0  0
    8.8190    2.7086    1.1303 C   0  0  0  0  0  0
    9.9258    3.5932    1.1045 C   0  0  0  0  0  0
   10.5722    3.8528   -0.1162 C   0  0  0  0  0  0
   10.1280    3.2530   -1.2541 C   0  0  0  0  0  0
    9.0432    2.3783   -1.2278 C   0  0  0  0  0  0
   10.3556    4.1942    2.3000 C   0  0  0  0  0  0
    9.7050    3.9197    3.4634 C   0  0  0  0  0  0
    8.6167    3.0493    3.4889 C   0  0  0  0  0  0
    8.1722    2.4498    2.3509 C   0  0  0  0  0  0
   -1.2038   -0.6834    0.0103 N   0  0  0  0  0  0
    0.2210    3.8756    0.0200 H   0  0  0  0  0  0
    1.9006    3.9154    0.0045 H   0  0  0  0  0  0
    3.5995    3.0835   -0.0156 H   0  0  0  0  0  0
    5.6274   -0.6812   -0.0543 H   0  0  0  0  0  0
    3.5048   -1.8758   -0.0413 H   0  0  0  0  0  0
    5.9984    2.9038   -0.0390 H   0  0  0  0  0  0
    7.2617    0.5310    0.8273 H   0  0  0  0  0  0
    7.2450    0.5400   -0.9525 H   0  0  0  0  0  0
   11.4168    4.5250   -0.1510 H   0  0  0  0  0  0
   10.6262    3.4545   -2.1909 H   0  0  0  0  0  0
    8.7135    1.9120   -2.1445 H   0  0  0  0  0  0
   11.1979    4.8702    2.2955 H   0  0  0  0  0  0
   10.0372    4.3829    4.3807 H   0  0  0  0  0  0
    8.1185    2.8479    4.4257 H   0  0  0  0  0  0
    7.3272    1.7781    2.3857 H   0  0  0  0  0  0
   -2.0386   -0.1896    0.0213 H   0  0  0  0  0  0
   -1.2140   -1.6533    0.0052 H   0  0  0  0  0  0
  1  2  1  0  0  0
  1  6  2  0  0  0
  2  3  2  0  0  0
  2 24  1  0  0  0
  3  4  1  0  0  0
  4  5  2  0  0  0
  4 11  1  0  0  0
  5  6  1  0  0  0
  5  8  1  0  0  0
  6  7  1  0  0  0
  7 25  1  0  0  0
  7 26  1  0  0  0
  8  9  2  0  0  0
  8 27  1  0  0  0
  9 10  1  0  0  0
  9 12  1  0  0  0
 10 11  2  0  0  0
 10 28  1  0  0  0
 11 29  1  0  0  0
 12 13  1  0  0  0
 12 30  1  0  0  0
 13 14  1  0  0  0
 13 31  1  0  0  0
 13 32  1  0  0  0
 14 15  1  0  0  0
 14 19  2  0  0  0
 15 16  2  0  0  0
 15 23  1  0  0  0
 16 17  1  0  0  0
 16 20  1  0  0  0
 17 18  2  0  0  0
 17 33  1  0  0  0
 18 19  1  0  0  0
 18 34  1  0  0  0
 19 35  1  0  0  0
 20 21  2  0  0  0
 20 36  1  0  0  0
 21 22  1  0  0  0
 21 37  1  0  0  0
 22 23  2  0  0  0
 22 38  1  0  0  0
 23 39  1  0  0  0
 24 40  1  0  0  0
 24 41  1  0  0  0
M  END
>  <ACTIVITY>
6.72125

>  <set_rl>
1

>  <Min_dist>
999.9

>  <Avg_dist>
999.9

>  <PC_uM>
0.72

>  <TG_uM>
0.099

>  <RL_uM>
0.19

$$$$
15-14
 Wcorina  11170919323D 1   1.00000     0.00000              
CORINA evaluation license 3.46 0067  05.08.2008
 50 52  0  0  0  0  0  0  0  0999 V2000
   -0.0160    1.3262    0.0093 N   0  0  0  0  0  0
    0.0021   -0.0041    0.0020 C   0  0  0  0  0  0
    1.1203   -0.7026   -0.0124 N   0  0  0  0  0  0
    2.3104   -0.0810   -0.0204 C   0  0  0  0  0  0
    2.3389    1.3343   -0.0131 C   0  0  0  0  0  0
    1.1049    2.0319    0.0024 C   0  0  0  0  0  0
    1.0723    3.4106    0.0097 N   0  0  0  0  0  0
    3.5671    2.0040   -0.0208 C   0  0  0  0  0  0
    4.7369    1.2721   -0.0354 C   0  0  0  0  0  0
    4.7015   -0.1253   -0.0425 C   0  0  0  0  0  0
    3.5159   -0.7959   -0.0353 C   0  0  0  0  0  0
    5.9689    1.9343   -0.0436 N   0  0  0  0  0  0
    7.2147    1.1636   -0.0591 C   0  0  0  0  0  0
    7.6286    0.9065   -1.4851 C   0  0  0  0  0  0
    7.3650   -0.3180   -2.0704 C   0  0  0  0  0  0
    7.7425   -0.5588   -3.3779 C   0  0  0  0  0  0
    8.3882    0.4278   -4.1081 C   0  0  0  0  0  0
    8.6549    1.6599   -3.5236 C   0  0  0  0  0  0
    8.2681    1.9002   -2.2103 C   0  0  0  0  0  0
    8.5216    3.1064   -1.6356 O   0  0  0  0  0  0
    9.7702    3.2518   -0.9561 C   0  0  0  0  0  0
    9.2883    2.6306   -4.2368 O   0  0  0  0  0  0
    8.4648    3.5295   -4.9824 C   0  0  0  0  0  0
    8.7600    0.1896   -5.3944 O   0  0  0  0  0  0
    8.4541   -1.0994   -5.9300 C   0  0  0  0  0  0
    6.0135    3.3986   -0.0366 C   0  0  0  0  0  0
   -1.2038   -0.6834    0.0103 N   0  0  0  0  0  0
    0.2210    3.8756    0.0200 H   0  0  0  0  0  0
    1.9006    3.9154    0.0045 H   0  0  0  0  0  0
    3.5995    3.0835   -0.0156 H   0  0  0  0  0  0
    5.6274   -0.6812   -0.0543 H   0  0  0  0  0  0
    3.5048   -1.8758   -0.0413 H   0  0  0  0  0  0
    7.9967    1.7267    0.4503 H   0  0  0  0  0  0
    7.0602    0.2130    0.4515 H   0  0  0  0  0  0
    6.8630   -1.0886   -1.5042 H   0  0  0  0  0  0
    7.5348   -1.5167   -3.8315 H   0  0  0  0  0  0
    9.8451    4.2585   -0.5450 H   0  0  0  0  0  0
    9.8307    2.5236   -0.1473 H   0  0  0  0  0  0
   10.5874    3.0842   -1.6578 H   0  0  0  0  0  0
    7.8787    2.9672   -5.7094 H   0  0  0  0  0  0
    7.7937    4.0556   -4.3035 H   0  0  0  0  0  0
    9.0939    4.2514   -5.5033 H   0  0  0  0  0  0
    8.8038   -1.1569   -6.9608 H   0  0  0  0  0  0
    8.9491   -1.8670   -5.3351 H   0  0  0  0  0  0
    7.3760   -1.2577   -5.9028 H   0  0  0  0  0  0
    6.0341    3.7566    0.9927 H   0  0  0  0  0  0
    6.9092    3.7373   -0.5571 H   0  0  0  0  0  0
    5.1302    3.7914   -0.5402 H   0  0  0  0  0  0
   -2.0386   -0.1896    0.0213 H   0  0  0  0  0  0
   -1.2140   -1.6533    0.0052 H   0  0  0  0  0  0
  1  2  1  0  0  0
  1  6  2  0  0  0
  2  3  2  0  0  0
  2 27  1  0  0  0
  3  4  1  0  0  0
  4  5  2  0  0  0
  4 11  1  0  0  0
  5  6  1  0  0  0
  5  8  1  0  0  0
  6  7  1  0  0  0
  7 28  1  0  0  0
  7 29  1  0  0  0
  8  9  2  0  0  0
  8 30  1  0  0  0
  9 10  1  0  0  0
  9 12  1  0  0  0
 10 11  2  0  0  0
 10 31  1  0  0  0
 11 32  1  0  0  0
 12 13  1  0  0  0
 12 26  1  0  0  0
 13 14  1  0  0  0
 13 33  1  0  0  0
 13 34  1  0  0  0
 14 15  1  0  0  0
 14 19  2  0  0  0
 15 16  2  0  0  0
 15 35  1  0  0  0
 16 17  1  0  0  0
 16 36  1  0  0  0
 17 18  2  0  0  0
 17 24  1  0  0  0
 18 19  1  0  0  0
 18 22  1  0  0  0
 19 20  1  0  0  0
 20 21  1  0  0  0
 21 37  1  0  0  0
 21 38  1  0  0  0
 21 39  1  0  0  0
 22 23  1  0  0  0
 23 40  1  0  0  0
 23 41  1  0  0  0
 23 42  1  0  0  0
 24 25  1  0  0  0
 25 43  1  0  0  0
 25 44  1  0  0  0
 25 45  1  0  0  0
 26 46  1  0  0  0
 26 47  1  0  0  0
 26 48  1  0  0  0
 27 49  1  0  0  0
 27 50  1  0  0  0
M  END
>  <ACTIVITY>
7.72125

>  <set_rl>
1

>  <Min_dist>
999.9

>  <Avg_dist>
999.9

>  <PC_uM>
0.052

>  <TG_uM>
0.017

>  <RL_uM>
0.019

$$$$
10-4A
 Wcorina  11170919323D 1   1.00000     0.00000              
CORINA evaluation license 3.46 0067  05.08.2008
 44 46  0  0  0  0  0  0  0  0999 V2000
   -0.0160    1.3261    0.0093 N   0  0  0  0  0  0
    0.0021   -0.0041    0.0020 C   0  0  0  0  0  0
    1.1210   -0.7028   -0.0124 N   0  0  0  0  0  0
    2.3097   -0.0811   -0.0204 C   0  0  0  0  0  0
    2.3388    1.3344   -0.0131 C   0  0  0  0  0  0
    1.1049    2.0321    0.0024 C   0  0  0  0  0  0
    1.0723    3.4101    0.0097 N   0  0  0  0  0  0
    3.5682    2.0019   -0.0212 C   0  0  0  0  0  0
    4.7253    1.2796   -0.0361 C   0  0  0  0  0  0
    4.6990   -0.1119   -0.0433 C   0  0  0  0  0  0
    3.5174   -0.7921   -0.0353 C   0  0  0  0  0  0
    6.0500    1.9981   -0.0454 C   0  0  0  0  0  0
    6.4888    2.2220    1.3205 O   0  0  0  0  0  0
    7.6648    2.8580    1.4889 C   0  0  0  0  0  0
    8.3060    3.2157    0.5207 O   0  0  0  0  0  0
    8.1732    3.1197    2.8474 C   0  0  0  0  0  0
    9.3962    3.7810    3.0267 C   0  0  0  0  0  0
    9.8670    4.0237    4.3079 C   0  0  0  0  0  0
    9.1344    3.6157    5.4049 C   0  0  0  0  0  0
    7.9216    2.9597    5.2345 C   0  0  0  0  0  0
    7.4359    2.7150    3.9634 C   0  0  0  0  0  0
    7.2075    2.5618    6.3213 O   0  0  0  0  0  0
    7.7646    2.8512    7.6050 C   0  0  0  0  0  0
   10.1174    4.1822    1.9493 O   0  0  0  0  0  0
   11.3538    4.8501    2.2084 C   0  0  0  0  0  0
   -1.2029   -0.6830    0.0103 N   0  0  0  0  0  0
    0.2210    3.8750    0.0200 H   0  0  0  0  0  0
    1.9005    3.9149    0.0045 H   0  0  0  0  0  0
    3.6009    3.0814   -0.0161 H   0  0  0  0  0  0
    5.6287   -0.6613   -0.0551 H   0  0  0  0  0  0
    3.5121   -1.8720   -0.0410 H   0  0  0  0  0  0
    6.7886    1.3916   -0.5695 H   0  0  0  0  0  0
    5.9401    2.9562   -0.5533 H   0  0  0  0  0  0
   10.8091    4.5327    4.4483 H   0  0  0  0  0  0
    9.5063    3.8071    6.4006 H   0  0  0  0  0  0
    6.4908    2.2089    3.8332 H   0  0  0  0  0  0
    8.7353    2.3642    7.6980 H   0  0  0  0  0  0
    7.8868    3.9289    7.7135 H   0  0  0  0  0  0
    7.0964    2.4813    8.3828 H   0  0  0  0  0  0
   11.8280    5.1161    1.2637 H   0  0  0  0  0  0
   11.1641    5.7542    2.7869 H   0  0  0  0  0  0
   12.0124    4.1895    2.7722 H   0  0  0  0  0  0
   -2.0377   -0.1892    0.0213 H   0  0  0  0  0  0
   -1.2131   -1.6529    0.0052 H   0  0  0  0  0  0
  1  2  1  0  0  0
  1  6  2  0  0  0
  2  3  2  0  0  0
  2 26  1  0  0  0
  3  4  1  0  0  0
  4  5  2  0  0  0
  4 11  1  0  0  0
  5  6  1  0  0  0
  5  8  1  0  0  0
  6  7  1  0  0  0
  7 27  1  0  0  0
  7 28  1  0  0  0
  8  9  2  0  0  0
  8 29  1  0  0  0
  9 10  1  0  0  0
  9 12  1  0  0  0
 10 11  2  0  0  0
 10 30  1  0  0  0
 11 31  1  0  0  0
 12 13  1  0  0  0
 12 32  1  0  0  0
 12 33  1  0  0  0
 13 14  1  0  0  0
 14 15  2  0  0  0
 14 16  1  0  0  0
 16 17  1  0  0  0
 16 21  2  0  0  0
 17 18  2  0  0  0
 17 24  1  0  0  0
 18 19  1  0  0  0
 18 34  1  0  0  0
 19 20  2  0  0  0
 19 35  1  0  0  0
 20 21  1  0  0  0
 20 22  1  0  0  0
 21 36  1  0  0  0
 22 23  1  0  0  0
 23 37  1  0  0  0
 23 38  1  0  0  0
 23 39  1  0  0  0
 24 25  1  0  0  0
 25 40  1  0  0  0
 25 41  1  0  0  0
 25 42  1  0  0  0
 26 43  1  0  0  0
 26 44  1  0  0  0
M  END
>  <ACTIVITY>
6.37675

>  <set_rl>
1

>  <Min_dist>
999.9

>  <Avg_dist>
999.9

>  <PC_uM>
2.4

>  <TG_uM>
0.22

>  <RL_uM>
0.42

$$$$
10-6A
 Wcorina  11170919323D 1   1.00000     0.00000              
CORINA evaluation license 3.46 0067  05.08.2008
 44 46  0  0  0  0  0  0  0  0999 V2000
   -0.0160    1.3261    0.0093 N   0  0  0  0  0  0
    0.0021   -0.0041    0.0020 C   0  0  0  0  0  0
    1.1210   -0.7028   -0.0124 N   0  0  0  0  0  0
    2.3097   -0.0811   -0.0204 C   0  0  0  0  0  0
    2.3388    1.3344   -0.0131 C   0  0  0  0  0  0
    1.1049    2.0321    0.0024 C   0  0  0  0  0  0
    1.0723    3.4101    0.0097 N   0  0  0  0  0  0
    3.5682    2.0019   -0.0212 C   0  0  0  0  0  0
    4.7253    1.2796   -0.0361 C   0  0  0  0  0  0
    4.6990   -0.1119   -0.0433 C   0  0  0  0  0  0
    3.5174   -0.7921   -0.0353 C   0  0  0  0  0  0
    6.0500    1.9981   -0.0454 C   0  0  0  0  0  0
    6.4888    2.2220    1.3205 O   0  0  0  0  0  0
    7.6644    2.8578    1.4888 C   0  0  0  0  0  0
    8.3054    3.2154    0.5210 O   0  0  0  0  0  0
    8.1741    3.1201    2.8506 C   0  0  0  0  0  0
    9.3918    3.7787    3.0273 C   0  0  0  0  0  0
    9.8657    4.0225    4.3057 C   0  0  0  0  0  0
    9.1319    3.6131    5.4096 C   0  0  0  0  0  0
    7.9209    2.9581    5.2387 C   0  0  0  0  0  0
    7.4364    2.7152    3.9641 C   0  0  0  0  0  0
    7.2063    2.5588    6.3236 O   0  0  0  0  0  0
    7.7622    2.8465    7.6082 C   0  0  0  0  0  0
   11.0517    4.6633    4.4789 O   0  0  0  0  0  0
   11.4804    4.8819    5.8244 C   0  0  0  0  0  0
   -1.2029   -0.6830    0.0103 N   0  0  0  0  0  0
    0.2210    3.8750    0.0200 H   0  0  0  0  0  0
    1.9005    3.9149    0.0045 H   0  0  0  0  0  0
    3.6009    3.0814   -0.0161 H   0  0  0  0  0  0
    5.6287   -0.6613   -0.0551 H   0  0  0  0  0  0
    3.5121   -1.8720   -0.0410 H   0  0  0  0  0  0
    6.7886    1.3916   -0.5695 H   0  0  0  0  0  0
    5.9401    2.9562   -0.5533 H   0  0  0  0  0  0
    9.9639    4.0974    2.1685 H   0  0  0  0  0  0
    9.5046    3.8045    6.4050 H   0  0  0  0  0  0
    6.4913    2.2096    3.8320 H   0  0  0  0  0  0
    8.7329    2.3594    7.7014 H   0  0  0  0  0  0
    7.8843    3.9240    7.7183 H   0  0  0  0  0  0
    7.0935    2.4754    8.3849 H   0  0  0  0  0  0
   10.7408    5.4881    6.3475 H   0  0  0  0  0  0
   11.5888    3.9232    6.3316 H   0  0  0  0  0  0
   12.4388    5.4012    5.8206 H   0  0  0  0  0  0
   -2.0377   -0.1892    0.0213 H   0  0  0  0  0  0
   -1.2131   -1.6529    0.0052 H   0  0  0  0  0  0
  1  2  1  0  0  0
  1  6  2  0  0  0
  2  3  2  0  0  0
  2 26  1  0  0  0
  3  4  1  0  0  0
  4  5  2  0  0  0
  4 11  1  0  0  0
  5  6  1  0  0  0
  5  8  1  0  0  0
  6  7  1  0  0  0
  7 27  1  0  0  0
  7 28  1  0  0  0
  8  9  2  0  0  0
  8 29  1  0  0  0
  9 10  1  0  0  0
  9 12  1  0  0  0
 10 11  2  0  0  0
 10 30  1  0  0  0
 11 31  1  0  0  0
 12 13  1  0  0  0
 12 32  1  0  0  0
 12 33  1  0  0  0
 13 14  1  0  0  0
 14 15  2  0  0  0
 14 16  1  0  0  0
 16 17  1  0  0  0
 16 21  2  0  0  0
 17 18  2  0  0  0
 17 34  1  0  0  0
 18 19  1  0  0  0
 18 24  1  0  0  0
 19 20  2  0  0  0
 19 35  1  0  0  0
 20 21  1  0  0  0
 20 22  1  0  0  0
 21 36  1  0  0  0
 22 23  1  0  0  0
 23 37  1  0  0  0
 23 38  1  0  0  0
 23 39  1  0  0  0
 24 25  1  0  0  0
 25 40  1  0  0  0
 25 41  1  0  0  0
 25 42  1  0  0  0
 26 43  1  0  0  0
 26 44  1  0  0  0
M  END
>  <ACTIVITY>
6.45593

>  <set_rl>
1

>  <Min_dist>
999.9

>  <Avg_dist>
999.9

>  <PC_uM>
0.46

>  <TG_uM>
0.15

>  <RL_uM>
0.35

$$$$
13-10
 Wcorina  11170919323D 1   1.00000     0.00000              
CORINA evaluation license 3.46 0067  05.08.2008
 50 52  0  0  0  0  0  0  0  0999 V2000
    0.0128    1.3253    0.2526 N   0  0  0  0  0  0
    0.0312   -0.0048    0.2481 C   0  0  0  0  0  0
    1.1226   -0.7027   -0.0016 N   0  0  0  0  0  0
    2.2809   -0.0800   -0.2668 C   0  0  0  0  0  0
    2.3079    1.3357   -0.2732 C   0  0  0  0  0  0
    1.1051    2.0321    0.0024 C   0  0  0  0  0  0
    1.0724    3.4101    0.0106 N   0  0  0  0  0  0
    3.5067    2.0046   -0.5482 C   0  0  0  0  0  0
    4.6360    1.2817   -0.8070 C   0  0  0  0  0  0
    4.6103   -0.1093   -0.8008 C   0  0  0  0  0  0
    3.4587   -0.7899   -0.5357 C   0  0  0  0  0  0
    5.9271    2.0002   -1.1036 C   0  0  0  0  0  0
    6.5382    2.4445    0.1515 N   0  0  0  0  0  0
    7.4317    1.6079    0.8292 C   0  0  0  0  0  0
    8.0106    2.0294    2.0185 C   0  0  0  0  0  0
    8.8959    1.2010    2.6905 C   0  0  0  0  0  0
    9.2039   -0.0515    2.1734 C   0  0  0  0  0  0
    8.6241   -0.4727    0.9828 C   0  0  0  0  0  0
    7.7345    0.3545    0.3148 C   0  0  0  0  0  0
    8.9249   -1.6982    0.4759 O   0  0  0  0  0  0
    8.2922   -2.0658   -0.7515 C   0  0  0  0  0  0
   10.0740   -0.8657    2.8328 O   0  0  0  0  0  0
    9.5196   -1.7610    3.7988 C   0  0  0  0  0  0
    9.4632    1.6141    3.8554 O   0  0  0  0  0  0
    9.1016    2.9133    4.3281 C   0  0  0  0  0  0
    6.2137    3.7649    0.6970 C   0  0  0  0  0  0
    3.5569    3.7399   -0.5607 Cl  0  0  0  0  0  0
   -1.1429   -0.6846    0.5170 N   0  0  0  0  0  0
    0.5859    3.8796    0.7061 H   0  0  0  0  0  0
    1.5358    3.9104   -0.6793 H   0  0  0  0  0  0
    5.5167   -0.6586   -1.0085 H   0  0  0  0  0  0
    3.4542   -1.8699   -0.5346 H   0  0  0  0  0  0
    6.6086    1.3244   -1.6203 H   0  0  0  0  0  0
    5.7247    2.8651   -1.7354 H   0  0  0  0  0  0
    7.7714    3.0030    2.4202 H   0  0  0  0  0  0
    7.2801    0.0254   -0.6080 H   0  0  0  0  0  0
    7.2104   -2.0615   -0.6182 H   0  0  0  0  0  0
    8.5653   -1.3523   -1.5289 H   0  0  0  0  0  0
    8.6183   -3.0640   -1.0437 H   0  0  0  0  0  0
    9.0093   -1.1888    4.5736 H   0  0  0  0  0  0
    8.8079   -2.4269    3.3107 H   0  0  0  0  0  0
   10.3186   -2.3501    4.2489 H   0  0  0  0  0  0
    9.3802    3.6608    3.5854 H   0  0  0  0  0  0
    8.0254    2.9520    4.4966 H   0  0  0  0  0  0
    9.6233    3.1180    5.2630 H   0  0  0  0  0  0
    5.3510    3.6829    1.3582 H   0  0  0  0  0  0
    7.0669    4.1457    1.2585 H   0  0  0  0  0  0
    5.9819    4.4485   -0.1197 H   0  0  0  0  0  0
   -1.9570   -0.1915    0.7036 H   0  0  0  0  0  0
   -1.1521   -1.6546    0.5190 H   0  0  0  0  0  0
  1  2  1  0  0  0
  1  6  2  0  0  0
  2  3  2  0  0  0
  2 28  1  0  0  0
  3  4  1  0  0  0
  4  5  2  0  0  0
  4 11  1  0  0  0
  5  6  1  0  0  0
  5  8  1  0  0  0
  6  7  1  0  0  0
  7 29  1  0  0  0
  7 30  1  0  0  0
  8  9  2  0  0  0
  8 27  1  0  0  0
  9 10  1  0  0  0
  9 12  1  0  0  0
 10 11  2  0  0  0
 10 31  1  0  0  0
 11 32  1  0  0  0
 12 13  1  0  0  0
 12 33  1  0  0  0
 12 34  1  0  0  0
 13 14  1  0  0  0
 13 26  1  0  0  0
 14 15  1  0  0  0
 14 19  2  0  0  0
 15 16  2  0  0  0
 15 35  1  0  0  0
 16 17  1  0  0  0
 16 24  1  0  0  0
 17 18  2  0  0  0
 17 22  1  0  0  0
 18 19  1  0  0  0
 18 20  1  0  0  0
 19 36  1  0  0  0
 20 21  1  0  0  0
 21 37  1  0  0  0
 21 38  1  0  0  0
 21 39  1  0  0  0
 22 23  1  0  0  0
 23 40  1  0  0  0
 23 41  1  0  0  0
 23 42  1  0  0  0
 24 25  1  0  0  0
 25 43  1  0  0  0
 25 44  1  0  0  0
 25 45  1  0  0  0
 26 46  1  0  0  0
 26 47  1  0  0  0
 26 48  1  0  0  0
 28 49  1  0  0  0
 28 50  1  0  0  0
M  END
>  <ACTIVITY>
7.92082

>  <set_rl>
1

>  <Min_dist>
999.9

>  <Avg_dist>
999.9

>  <PC_uM>
0.012

>  <TG_uM>
0.0064

>  <RL_uM>
0.012

$$$$
10-11A
 Wcorina  11170919323D 1   1.00000     0.00000              
CORINA evaluation license 3.46 0067  05.08.2008
 35 37  0  0  0  0  0  0  0  0999 V2000
   -0.0160    1.3261    0.0093 N   0  0  0  0  0  0
    0.0021   -0.0041    0.0020 C   0  0  0  0  0  0
    1.1210   -0.7028   -0.0124 N   0  0  0  0  0  0
    2.3097   -0.0811   -0.0204 C   0  0  0  0  0  0
    2.3388    1.3344   -0.0131 C   0  0  0  0  0  0
    1.1049    2.0321    0.0024 C   0  0  0  0  0  0
    1.0723    3.4101    0.0097 N   0  0  0  0  0  0
    3.5682    2.0019   -0.0212 C   0  0  0  0  0  0
    4.7253    1.2796   -0.0361 C   0  0  0  0  0  0
    4.6990   -0.1119   -0.0433 C   0  0  0  0  0  0
    3.5174   -0.7921   -0.0353 C   0  0  0  0  0  0
    6.0500    1.9981   -0.0454 C   0  0  0  0  0  0
    6.4927    2.2240    1.3328 N   0  0  0  0  0  0
    7.7023    2.8774    1.5795 C   0  0  0  0  0  0
    8.1235    3.0923    2.8857 C   0  0  0  0  0  0
    9.3202    3.7383    3.1261 C   0  0  0  0  0  0
   10.0989    4.1709    2.0684 C   0  0  0  0  0  0
    9.6826    3.9586    0.7669 C   0  0  0  0  0  0
    8.4894    3.3086    0.5193 C   0  0  0  0  0  0
   -1.2029   -0.6830    0.0103 N   0  0  0  0  0  0
    0.2210    3.8750    0.0200 H   0  0  0  0  0  0
    1.9005    3.9149    0.0045 H   0  0  0  0  0  0
    3.6009    3.0814   -0.0161 H   0  0  0  0  0  0
    5.6287   -0.6613   -0.0551 H   0  0  0  0  0  0
    3.5121   -1.8720   -0.0410 H   0  0  0  0  0  0
    6.7886    1.3916   -0.5695 H   0  0  0  0  0  0
    5.9401    2.9562   -0.5533 H   0  0  0  0  0  0
    5.9458    1.9197    2.0739 H   0  0  0  0  0  0
    7.5156    2.7550    3.7122 H   0  0  0  0  0  0
    9.6482    3.9061    4.1413 H   0  0  0  0  0  0
   11.0342    4.6761    2.2592 H   0  0  0  0  0  0
   10.2931    4.2977   -0.0569 H   0  0  0  0  0  0
    8.1670    3.1391   -0.4974 H   0  0  0  0  0  0
   -2.0377   -0.1892    0.0213 H   0  0  0  0  0  0
   -1.2131   -1.6529    0.0052 H   0  0  0  0  0  0
  1  2  1  0  0  0
  1  6  2  0  0  0
  2  3  2  0  0  0
  2 20  1  0  0  0
  3  4  1  0  0  0
  4  5  2  0  0  0
  4 11  1  0  0  0
  5  6  1  0  0  0
  5  8  1  0  0  0
  6  7  1  0  0  0
  7 21  1  0  0  0
  7 22  1  0  0  0
  8  9  2  0  0  0
  8 23  1  0  0  0
  9 10  1  0  0  0
  9 12  1  0  0  0
 10 11  2  0  0  0
 10 24  1  0  0  0
 11 25  1  0  0  0
 12 13  1  0  0  0
 12 26  1  0  0  0
 12 27  1  0  0  0
 13 14  1  0  0  0
 13 28  1  0  0  0
 14 15  1  0  0  0
 14 19  2  0  0  0
 15 16  2  0  0  0
 15 29  1  0  0  0
 16 17  1  0  0  0
 16 30  1  0  0  0
 17 18  2  0  0  0
 17 31  1  0  0  0
 18 19  1  0  0  0
 18 32  1  0  0  0
 19 33  1  0  0  0
 20 34  1  0  0  0
 20 35  1  0  0  0
M  END
>  <ACTIVITY>
6.35655

>  <set_rl>
1

>  <Min_dist>
999.9

>  <Avg_dist>
999.9

>  <PC_uM>
0.98

>  <TG_uM>
0.1

>  <RL_uM>
0.44

$$$$
13-17
 Wcorina  11170919323D 1   1.00000     0.00000              
CORINA evaluation license 3.46 0067  05.08.2008
 50 52  0  0  0  0  0  0  0  0999 V2000
    0.0123    1.3256    0.2510 N   0  0  0  0  0  0
    0.0307   -0.0048    0.2465 C   0  0  0  0  0  0
    1.1216   -0.7026   -0.0019 N   0  0  0  0  0  0
    2.2817   -0.0801   -0.2658 C   0  0  0  0  0  0
    2.3084    1.3355   -0.2716 C   0  0  0  0  0  0
    1.1050    2.0320    0.0024 C   0  0  0  0  0  0
    1.0723    3.4107    0.0101 N   0  0  0  0  0  0
    3.5065    2.0064   -0.5431 C   0  0  0  0  0  0
    4.6486    1.2740   -0.8022 C   0  0  0  0  0  0
    4.6142   -0.1225   -0.7946 C   0  0  0  0  0  0
    3.4575   -0.7938   -0.5330 C   0  0  0  0  0  0
    5.8509    1.9369   -1.0751 N   0  0  0  0  0  0
    6.8826    1.5824   -0.0913 C   0  0  0  0  0  0
    8.0741    2.4888   -0.2641 C   0  0  0  0  0  0
    8.1424    3.6786    0.4361 C   0  0  0  0  0  0
    9.2368    4.5156    0.2795 C   0  0  0  0  0  0
   10.2661    4.1565   -0.5825 C   0  0  0  0  0  0
   10.1939    2.9591   -1.2843 C   0  0  0  0  0  0
    9.0985    2.1253   -1.1182 C   0  0  0  0  0  0
   11.1984    2.6035   -2.1294 O   0  0  0  0  0  0
   11.0572    1.3592   -2.8176 C   0  0  0  0  0  0
   11.3417    4.9755   -0.7393 O   0  0  0  0  0  0
   12.4475    4.7701    0.1423 C   0  0  0  0  0  0
    9.3026    5.6865    0.9681 O   0  0  0  0  0  0
    8.2087    5.9913    1.8356 C   0  0  0  0  0  0
    6.3085    1.6556   -2.4424 C   0  0  0  0  0  0
    3.5564    3.7416   -0.5547 Cl  0  0  0  0  0  0
   -1.1446   -0.6848    0.5143 N   0  0  0  0  0  0
    0.5856    3.8804    0.7054 H   0  0  0  0  0  0
    1.5359    3.9107   -0.6798 H   0  0  0  0  0  0
    5.5172   -0.6783   -0.9998 H   0  0  0  0  0  0
    3.4472   -1.8737   -0.5310 H   0  0  0  0  0  0
    6.4804    1.6990    0.9151 H   0  0  0  0  0  0
    7.1886    0.5472   -0.2426 H   0  0  0  0  0  0
    7.3421    3.9569    1.1057 H   0  0  0  0  0  0
    9.0436    1.1926   -1.6598 H   0  0  0  0  0  0
   11.9249    1.1971   -3.4571 H   0  0  0  0  0  0
   10.9841    0.5489   -2.0922 H   0  0  0  0  0  0
   10.1548    1.3823   -3.4286 H   0  0  0  0  0  0
   12.1212    4.9093    1.1729 H   0  0  0  0  0  0
   12.8297    3.7571    0.0158 H   0  0  0  0  0  0
   13.2350    5.4871   -0.0895 H   0  0  0  0  0  0
    7.2881    6.0446    1.2545 H   0  0  0  0  0  0
    8.1165    5.2116    2.5917 H   0  0  0  0  0  0
    8.3872    6.9501    2.3224 H   0  0  0  0  0  0
    5.5547    1.9918   -3.1542 H   0  0  0  0  0  0
    7.2443    2.1828   -2.6280 H   0  0  0  0  0  0
    6.4662    0.5834   -2.5594 H   0  0  0  0  0  0
   -1.9588   -0.1915    0.7001 H   0  0  0  0  0  0
   -1.1540   -1.6548    0.5163 H   0  0  0  0  0  0
  1  2  1  0  0  0
  1  6  2  0  0  0
  2  3  2  0  0  0
  2 28  1  0  0  0
  3  4  1  0  0  0
  4  5  2  0  0  0
  4 11  1  0  0  0
  5  6  1  0  0  0
  5  8  1  0  0  0
  6  7  1  0  0  0
  7 29  1  0  0  0
  7 30  1  0  0  0
  8  9  2  0  0  0
  8 27  1  0  0  0
  9 10  1  0  0  0
  9 12  1  0  0  0
 10 11  2  0  0  0
 10 31  1  0  0  0
 11 32  1  0  0  0
 12 13  1  0  0  0
 12 26  1  0  0  0
 13 14  1  0  0  0
 13 33  1  0  0  0
 13 34  1  0  0  0
 14 15  1  0  0  0
 14 19  2  0  0  0
 15 16  2  0  0  0
 15 35  1  0  0  0
 16 17  1  0  0  0
 16 24  1  0  0  0
 17 18  2  0  0  0
 17 22  1  0  0  0
 18 19  1  0  0  0
 18 20  1  0  0  0
 19 36  1  0  0  0
 20 21  1  0  0  0
 21 37  1  0  0  0
 21 38  1  0  0  0
 21 39  1  0  0  0
 22 23  1  0  0  0
 23 40  1  0  0  0
 23 41  1  0  0  0
 23 42  1  0  0  0
 24 25  1  0  0  0
 25 43  1  0  0  0
 25 44  1  0  0  0
 25 45  1  0  0  0
 26 46  1  0  0  0
 26 47  1  0  0  0
 26 48  1  0  0  0
 28 49  1  0  0  0
 28 50  1  0  0  0
M  END
>  <ACTIVITY>
7.42022

>  <set_rl>
1

>  <Min_dist>
999.9

>  <Avg_dist>
999.9

>  <PC_uM>
0.17

>  <TG_uM>
0.016

>  <RL_uM>
0.038

$$$$
15-4
 Wcorina  11170919323D 1   1.00000     0.00000              
CORINA evaluation license 3.46 0067  05.08.2008
 43 45  0  0  0  0  0  0  0  0999 V2000
   -0.0160    1.3262    0.0093 N   0  0  0  0  0  0
    0.0021   -0.0041    0.0020 C   0  0  0  0  0  0
    1.1203   -0.7026   -0.0124 N   0  0  0  0  0  0
    2.3104   -0.0810   -0.0204 C   0  0  0  0  0  0
    2.3389    1.3343   -0.0131 C   0  0  0  0  0  0
    1.1049    2.0319    0.0024 C   0  0  0  0  0  0
    1.0723    3.4106    0.0097 N   0  0  0  0  0  0
    3.5671    2.0040   -0.0208 C   0  0  0  0  0  0
    4.7369    1.2721   -0.0354 C   0  0  0  0  0  0
    4.7015   -0.1253   -0.0425 C   0  0  0  0  0  0
    3.5159   -0.7959   -0.0353 C   0  0  0  0  0  0
    5.9689    1.9343   -0.0436 N   0  0  0  0  0  0
    7.2147    1.1636   -0.0591 C   0  0  0  0  0  0
    8.3893    2.1076   -0.0653 C   0  0  0  0  0  0
    8.9382    2.5337    1.1291 C   0  0  0  0  0  0
   10.0196    3.4033    1.1260 C   0  0  0  0  0  0
   10.5496    3.8443   -0.0768 C   0  0  0  0  0  0
    9.9974    3.4150   -1.2738 C   0  0  0  0  0  0
    8.9193    2.5413   -1.2654 C   0  0  0  0  0  0
   10.5145    3.8459   -2.4544 O   0  0  0  0  0  0
   11.6270    4.7403   -2.3875 C   0  0  0  0  0  0
   10.5583    3.8227    2.3010 O   0  0  0  0  0  0
   11.6698    4.7174    2.2223 C   0  0  0  0  0  0
   -1.2038   -0.6834    0.0103 N   0  0  0  0  0  0
    0.2210    3.8756    0.0200 H   0  0  0  0  0  0
    1.9006    3.9154    0.0045 H   0  0  0  0  0  0
    3.5995    3.0835   -0.0156 H   0  0  0  0  0  0
    5.6274   -0.6812   -0.0543 H   0  0  0  0  0  0
    3.5048   -1.8758   -0.0413 H   0  0  0  0  0  0
    5.9984    2.9038   -0.0390 H   0  0  0  0  0  0
    7.2617    0.5310    0.8273 H   0  0  0  0  0  0
    7.2450    0.5400   -0.9525 H   0  0  0  0  0  0
    8.5249    2.1899    2.0658 H   0  0  0  0  0  0
   11.3909    4.5214   -0.0812 H   0  0  0  0  0  0
    8.4914    2.2034   -2.1977 H   0  0  0  0  0  0
   11.9410    5.0056   -3.3970 H   0  0  0  0  0  0
   11.3363    5.6420   -1.8486 H   0  0  0  0  0  0
   12.4522    4.2554   -1.8660 H   0  0  0  0  0  0
   12.4851    4.2373    1.6811 H   0  0  0  0  0  0
   11.3697    5.6244    1.6975 H   0  0  0  0  0  0
   12.0024    4.9730    3.2284 H   0  0  0  0  0  0
   -2.0386   -0.1896    0.0213 H   0  0  0  0  0  0
   -1.2140   -1.6533    0.0052 H   0  0  0  0  0  0
  1  2  1  0  0  0
  1  6  2  0  0  0
  2  3  2  0  0  0
  2 24  1  0  0  0
  3  4  1  0  0  0
  4  5  2  0  0  0
  4 11  1  0  0  0
  5  6  1  0  0  0
  5  8  1  0  0  0
  6  7  1  0  0  0
  7 25  1  0  0  0
  7 26  1  0  0  0
  8  9  2  0  0  0
  8 27  1  0  0  0
  9 10  1  0  0  0
  9 12  1  0  0  0
 10 11  2  0  0  0
 10 28  1  0  0  0
 11 29  1  0  0  0
 12 13  1  0  0  0
 12 30  1  0  0  0
 13 14  1  0  0  0
 13 31  1  0  0  0
 13 32  1  0  0  0
 14 15  1  0  0  0
 14 19  2  0  0  0
 15 16  2  0  0  0
 15 33  1  0  0  0
 16 17  1  0  0  0
 16 22  1  0  0  0
 17 18  2  0  0  0
 17 34  1  0  0  0
 18 19  1  0  0  0
 18 20  1  0  0  0
 19 35  1  0  0  0
 20 21  1  0  0  0
 21 36  1  0  0  0
 21 37  1  0  0  0
 21 38  1  0  0  0
 22 23  1  0  0  0
 23 39  1  0  0  0
 23 40  1  0  0  0
 23 41  1  0  0  0
 24 42  1  0  0  0
 24 43  1  0  0  0
M  END
>  <ACTIVITY>
6.07572

>  <set_rl>
1

>  <Min_dist>
999.9

>  <Avg_dist>
999.9

>  <PC_uM>
2.2

>  <TG_uM>
0.12

>  <RL_uM>
0.84

$$$$
15-13
 Wcorina  11170919323D 1   1.00000     0.00000              
CORINA evaluation license 3.46 0067  05.08.2008
 46 48  0  0  0  0  0  0  0  0999 V2000
   -0.0160    1.3262    0.0093 N   0  0  0  0  0  0
    0.0021   -0.0041    0.0020 C   0  0  0  0  0  0
    1.1203   -0.7026   -0.0124 N   0  0  0  0  0  0
    2.3104   -0.0810   -0.0204 C   0  0  0  0  0  0
    2.3389    1.3343   -0.0131 C   0  0  0  0  0  0
    1.1049    2.0319    0.0024 C   0  0  0  0  0  0
    1.0723    3.4106    0.0097 N   0  0  0  0  0  0
    3.5671    2.0040   -0.0208 C   0  0  0  0  0  0
    4.7369    1.2721   -0.0354 C   0  0  0  0  0  0
    4.7015   -0.1253   -0.0425 C   0  0  0  0  0  0
    3.5159   -0.7959   -0.0353 C   0  0  0  0  0  0
    5.9689    1.9343   -0.0436 N   0  0  0  0  0  0
    7.2147    1.1636   -0.0591 C   0  0  0  0  0  0
    7.6286    0.9065   -1.4851 C   0  0  0  0  0  0
    7.3653   -0.3174   -2.0705 C   0  0  0  0  0  0
    7.7430   -0.5560   -3.3778 C   0  0  0  0  0  0
    8.3882    0.4335   -4.1065 C   0  0  0  0  0  0
    8.6535    1.6619   -3.5217 C   0  0  0  0  0  0
    8.2686    1.9007   -2.2112 C   0  0  0  0  0  0
    8.5223    3.1059   -1.6368 O   0  0  0  0  0  0
    9.1843    4.0824   -2.4432 C   0  0  0  0  0  0
    8.7600    0.1980   -5.3923 O   0  0  0  0  0  0
    8.4552   -1.0903   -5.9302 C   0  0  0  0  0  0
    6.0135    3.3986   -0.0366 C   0  0  0  0  0  0
   -1.2038   -0.6834    0.0103 N   0  0  0  0  0  0
    0.2210    3.8756    0.0200 H   0  0  0  0  0  0
    1.9006    3.9154    0.0045 H   0  0  0  0  0  0
    3.5995    3.0835   -0.0156 H   0  0  0  0  0  0
    5.6274   -0.6812   -0.0543 H   0  0  0  0  0  0
    3.5048   -1.8758   -0.0413 H   0  0  0  0  0  0
    7.9967    1.7267    0.4503 H   0  0  0  0  0  0
    7.0602    0.2130    0.4515 H   0  0  0  0  0  0
    6.8637   -1.0887   -1.5049 H   0  0  0  0  0  0
    7.5365   -1.5134   -3.8329 H   0  0  0  0  0  0
    9.1557    2.4329   -4.0870 H   0  0  0  0  0  0
   10.1547    3.6973   -2.7567 H   0  0  0  0  0  0
    8.5780    4.2989   -3.3227 H   0  0  0  0  0  0
    9.3254    4.9957   -1.8652 H   0  0  0  0  0  0
    8.8049   -1.1457   -6.9611 H   0  0  0  0  0  0
    8.9509   -1.8584   -5.3366 H   0  0  0  0  0  0
    7.3772   -1.2496   -5.9031 H   0  0  0  0  0  0
    6.0341    3.7566    0.9927 H   0  0  0  0  0  0
    6.9092    3.7373   -0.5571 H   0  0  0  0  0  0
    5.1302    3.7914   -0.5402 H   0  0  0  0  0  0
   -2.0386   -0.1896    0.0213 H   0  0  0  0  0  0
   -1.2140   -1.6533    0.0052 H   0  0  0  0  0  0
  1  2  1  0  0  0
  1  6  2  0  0  0
  2  3  2  0  0  0
  2 25  1  0  0  0
  3  4  1  0  0  0
  4  5  2  0  0  0
  4 11  1  0  0  0
  5  6  1  0  0  0
  5  8  1  0  0  0
  6  7  1  0  0  0
  7 26  1  0  0  0
  7 27  1  0  0  0
  8  9  2  0  0  0
  8 28  1  0  0  0
  9 10  1  0  0  0
  9 12  1  0  0  0
 10 11  2  0  0  0
 10 29  1  0  0  0
 11 30  1  0  0  0
 12 13  1  0  0  0
 12 24  1  0  0  0
 13 14  1  0  0  0
 13 31  1  0  0  0
 13 32  1  0  0  0
 14 15  1  0  0  0
 14 19  2  0  0  0
 15 16  2  0  0  0
 15 33  1  0  0  0
 16 17  1  0  0  0
 16 34  1  0  0  0
 17 18  2  0  0  0
 17 22  1  0  0  0
 18 19  1  0  0  0
 18 35  1  0  0  0
 19 20  1  0  0  0
 20 21  1  0  0  0
 21 36  1  0  0  0
 21 37  1  0  0  0
 21 38  1  0  0  0
 22 23  1  0  0  0
 23 39  1  0  0  0
 23 40  1  0  0  0
 23 41  1  0  0  0
 24 42  1  0  0  0
 24 43  1  0  0  0
 24 44  1  0  0  0
 25 45  1  0  0  0
 25 46  1  0  0  0
M  END
>  <ACTIVITY>
7.36653

>  <set_rl>
1

>  <Min_dist>
999.9

>  <Avg_dist>
999.9

>  <PC_uM>
0.1

>  <TG_uM>
0.039

>  <RL_uM>
0.043

$$$$
15-15
 Wcorina  11170919323D 1   1.00000     0.00000              
CORINA evaluation license 3.46 0067  05.08.2008
 44 47  0  0  0  0  0  0  0  0999 V2000
   -0.0300    1.7959    0.0930 N   0  0  0  0  0  0
   -0.1214    0.4768   -0.0543 C   0  0  0  0  0  0
    0.9356   -0.3050   -0.1550 N   0  0  0  0  0  0
    2.1727    0.2149   -0.1113 C   0  0  0  0  0  0
    2.3175    1.6144    0.0444 C   0  0  0  0  0  0
    1.1450    2.4047    0.1474 C   0  0  0  0  0  0
    1.2259    3.7730    0.2999 N   0  0  0  0  0  0
    3.5966    2.1789    0.0930 C   0  0  0  0  0  0
    4.7022    1.3598   -0.0119 C   0  0  0  0  0  0
    4.5520   -0.0214   -0.1656 C   0  0  0  0  0  0
    3.3153   -0.5902   -0.2152 C   0  0  0  0  0  0
    5.9844    1.9167    0.0353 N   0  0  0  0  0  0
    7.1626    1.0530   -0.0755 C   0  0  0  0  0  0
    7.4806    0.8215   -1.5302 C   0  0  0  0  0  0
    8.6287    0.0979   -1.8958 C   0  0  0  0  0  0
    8.9108   -0.1099   -3.2690 C   0  0  0  0  0  0
    8.0374    0.4117   -4.2386 C   0  0  0  0  0  0
    6.9353    1.1077   -3.8473 C   0  0  0  0  0  0
    6.6546    1.3071   -2.4967 C   0  0  0  0  0  0
   10.0588   -0.8334   -3.6347 C   0  0  0  0  0  0
   10.8822   -1.3234   -2.6683 C   0  0  0  0  0  0
   10.6045   -1.1194   -1.3178 C   0  0  0  0  0  0
    9.5027   -0.4230   -0.9264 C   0  0  0  0  0  0
    6.1492    3.3635    0.1957 C   0  0  0  0  0  0
   -1.3790   -0.0991   -0.1036 N   0  0  0  0  0  0
    0.4158    4.3020    0.3689 H   0  0  0  0  0  0
    2.0929    4.2063    0.3383 H   0  0  0  0  0  0
    3.7176    3.2456    0.2112 H   0  0  0  0  0  0
    5.4290   -0.6465   -0.2464 H   0  0  0  0  0  0
    3.2154   -1.6589   -0.3346 H   0  0  0  0  0  0
    8.0121    1.5332    0.4102 H   0  0  0  0  0  0
    6.9596    0.0977    0.4086 H   0  0  0  0  0  0
    8.2399    0.2614   -5.2887 H   0  0  0  0  0  0
    6.2659    1.5079   -4.5944 H   0  0  0  0  0  0
    5.7709    1.8592   -2.2129 H   0  0  0  0  0  0
   10.2863   -0.9999   -4.6773 H   0  0  0  0  0  0
   11.7638   -1.8790   -2.9520 H   0  0  0  0  0  0
   11.2740   -1.5196   -0.5707 H   0  0  0  0  0  0
    9.3006   -0.2722    0.1238 H   0  0  0  0  0  0
    6.1065    3.6189    1.2544 H   0  0  0  0  0  0
    7.1133    3.6668   -0.2126 H   0  0  0  0  0  0
    5.3506    3.8812   -0.3355 H   0  0  0  0  0  0
   -2.1703    0.4572   -0.0311 H   0  0  0  0  0  0
   -1.4690   -1.0590   -0.2105 H   0  0  0  0  0  0
  1  2  1  0  0  0
  1  6  2  0  0  0
  2  3  2  0  0  0
  2 25  1  0  0  0
  3  4  1  0  0  0
  4  5  2  0  0  0
  4 11  1  0  0  0
  5  6  1  0  0  0
  5  8  1  0  0  0
  6  7  1  0  0  0
  7 26  1  0  0  0
  7 27  1  0  0  0
  8  9  2  0  0  0
  8 28  1  0  0  0
  9 10  1  0  0  0
  9 12  1  0  0  0
 10 11  2  0  0  0
 10 29  1  0  0  0
 11 30  1  0  0  0
 12 13  1  0  0  0
 12 24  1  0  0  0
 13 14  1  0  0  0
 13 31  1  0  0  0
 13 32  1  0  0  0
 14 15  1  0  0  0
 14 19  2  0  0  0
 15 16  2  0  0  0
 15 23  1  0  0  0
 16 17  1  0  0  0
 16 20  1  0  0  0
 17 18  2  0  0  0
 17 33  1  0  0  0
 18 19  1  0  0  0
 18 34  1  0  0  0
 19 35  1  0  0  0
 20 21  2  0  0  0
 20 36  1  0  0  0
 21 22  1  0  0  0
 21 37  1  0  0  0
 22 23  2  0  0  0
 22 38  1  0  0  0
 23 39  1  0  0  0
 24 40  1  0  0  0
 24 41  1  0  0  0
 24 42  1  0  0  0
 25 43  1  0  0  0
 25 44  1  0  0  0
M  END
>  <ACTIVITY>
7.76955

>  <set_rl>
1

>  <Min_dist>
999.9

>  <Avg_dist>
999.9

>  <PC_uM>
0.017

>  <TG_uM>
0.021

>  <RL_uM>
0.017

$$$$
10-5A
 Wcorina  11170919323D 1   1.00000     0.00000              
CORINA evaluation license 3.46 0067  05.08.2008
 48 50  0  0  0  0  0  0  0  0999 V2000
    0.6774   -0.1894   -0.3660 N   0  0  0  0  0  0
    0.8598   -1.4993   -0.2233 C   0  0  0  0  0  0
    2.0532   -2.0421   -0.0767 N   0  0  0  0  0  0
    3.1523   -1.2731   -0.0661 C   0  0  0  0  0  0
    3.0060    0.1273   -0.2149 C   0  0  0  0  0  0
    1.6989    0.6540   -0.3688 C   0  0  0  0  0  0
    1.4961    2.0092   -0.5180 N   0  0  0  0  0  0
    4.1396    0.9469   -0.2065 C   0  0  0  0  0  0
    5.3738    0.3858   -0.0549 C   0  0  0  0  0  0
    5.5199   -0.9905    0.0915 C   0  0  0  0  0  0
    4.4351   -1.8163    0.0880 C   0  0  0  0  0  0
    6.5955    1.2681   -0.0463 C   0  0  0  0  0  0
    6.8818    1.6852    1.3147 O   0  0  0  0  0  0
    7.9513    2.4847    1.4975 C   0  0  0  0  0  0
    8.6262    2.8241    0.5454 O   0  0  0  0  0  0
    8.3019    2.9469    2.8500 C   0  0  0  0  0  0
    9.4148    3.7793    3.0434 C   0  0  0  0  0  0
    9.7376    4.2099    4.3223 C   0  0  0  0  0  0
    8.9591    3.8160    5.4050 C   0  0  0  0  0  0
    7.8565    2.9910    5.2117 C   0  0  0  0  0  0
    7.5235    2.5625    3.9472 C   0  0  0  0  0  0
    9.2771    4.2382    6.6560 O   0  0  0  0  0  0
    8.4356    3.7965    7.7232 C   0  0  0  0  0  0
   10.8161    5.0171    4.5170 O   0  0  0  0  0  0
   12.0515    4.3804    4.8492 C   0  0  0  0  0  0
   10.1726    4.1613    1.9839 O   0  0  0  0  0  0
    9.8750    5.4298    1.3972 C   0  0  0  0  0  0
   -0.2483   -2.3270   -0.2283 N   0  0  0  0  0  0
    0.5965    2.3563   -0.6228 H   0  0  0  0  0  0
    2.2531    2.6157   -0.5182 H   0  0  0  0  0  0
    4.0385    2.0162   -0.3197 H   0  0  0  0  0  0
    6.5077   -1.4108    0.2100 H   0  0  0  0  0  0
    4.5634   -2.8825    0.2026 H   0  0  0  0  0  0
    7.4463    0.7144   -0.4433 H   0  0  0  0  0  0
    6.4133    2.1469   -0.6649 H   0  0  0  0  0  0
    7.2563    2.6889    6.0572 H   0  0  0  0  0  0
    6.6635    1.9255    3.8022 H   0  0  0  0  0  0
    8.4488    2.7076    7.7694 H   0  0  0  0  0  0
    8.8000    4.2046    8.6659 H   0  0  0  0  0  0
    7.4162    4.1404    7.5482 H   0  0  0  0  0  0
   11.9594    3.8929    5.8198 H   0  0  0  0  0  0
   12.2923    3.6362    4.0902 H   0  0  0  0  0  0
   12.8450    5.1265    4.8912 H   0  0  0  0  0  0
   10.4906    5.5729    0.5091 H   0  0  0  0  0  0
    8.8218    5.4630    1.1183 H   0  0  0  0  0  0
   10.0854    6.2212    2.1165 H   0  0  0  0  0  0
   -1.1354   -1.9491   -0.3345 H   0  0  0  0  0  0
   -0.1384   -3.2852   -0.1258 H   0  0  0  0  0  0
  1  2  1  0  0  0
  1  6  2  0  0  0
  2  3  2  0  0  0
  2 28  1  0  0  0
  3  4  1  0  0  0
  4  5  2  0  0  0
  4 11  1  0  0  0
  5  6  1  0  0  0
  5  8  1  0  0  0
  6  7  1  0  0  0
  7 29  1  0  0  0
  7 30  1  0  0  0
  8  9  2  0  0  0
  8 31  1  0  0  0
  9 10  1  0  0  0
  9 12  1  0  0  0
 10 11  2  0  0  0
 10 32  1  0  0  0
 11 33  1  0  0  0
 12 13  1  0  0  0
 12 34  1  0  0  0
 12 35  1  0  0  0
 13 14  1  0  0  0
 14 15  2  0  0  0
 14 16  1  0  0  0
 16 17  1  0  0  0
 16 21  2  0  0  0
 17 18  2  0  0  0
 17 26  1  0  0  0
 18 19  1  0  0  0
 18 24  1  0  0  0
 19 20  2  0  0  0
 19 22  1  0  0  0
 20 21  1  0  0  0
 20 36  1  0  0  0
 21 37  1  0  0  0
 22 23  1  0  0  0
 23 38  1  0  0  0
 23 39  1  0  0  0
 23 40  1  0  0  0
 24 25  1  0  0  0
 25 41  1  0  0  0
 25 42  1  0  0  0
 25 43  1  0  0  0
 26 27  1  0  0  0
 27 44  1  0  0  0
 27 45  1  0  0  0
 27 46  1  0  0  0
 28 47  1  0  0  0
 28 48  1  0  0  0
M  END
>  <ACTIVITY>
6.30103

>  <set_rl>
1

>  <Min_dist>
999.9

>  <Avg_dist>
999.9

>  <PC_uM>
1.4

>  <TG_uM>
0.14

>  <RL_uM>
0.5

$$$$
6-7
 Wcorina  11170919323D 1   1.00000     0.00000              
CORINA evaluation license 3.46 0067  05.08.2008
 24 25  0  0  0  0  0  0  0  0999 V2000
   -0.0139    1.3256    0.0677 N   0  0  0  0  0  0
    0.0042   -0.0044    0.0611 C   0  0  0  0  0  0
    1.1214   -0.7024   -0.0099 N   0  0  0  0  0  0
    2.3082   -0.0796   -0.0796 C   0  0  0  0  0  0
    2.3354    1.3360   -0.0754 C   0  0  0  0  0  0
    1.1058    2.0320    0.0024 C   0  0  0  0  0  0
    1.0733    3.4101    0.0106 N   0  0  0  0  0  0
    3.5666    2.0071   -0.1472 C   0  0  0  0  0  0
    4.7331    1.2721   -0.2208 C   0  0  0  0  0  0
    4.6965   -0.1171   -0.2243 C   0  0  0  0  0  0
    3.5123   -0.7910   -0.1554 C   0  0  0  0  0  0
    3.6096    3.3636   -0.1446 O   0  0  0  0  0  0
    4.9005    3.9719   -0.2202 C   0  0  0  0  0  0
   -1.1984   -0.6838    0.1320 N   0  0  0  0  0  0
    0.3042    3.8750    0.3757 H   0  0  0  0  0  0
    1.8194    3.9150   -0.3489 H   0  0  0  0  0  0
    5.6835    1.7819   -0.2766 H   0  0  0  0  0  0
    5.6209   -0.6725   -0.2829 H   0  0  0  0  0  0
    3.5033   -1.8709   -0.1597 H   0  0  0  0  0  0
    5.5006    3.6582    0.6340 H   0  0  0  0  0  0
    5.3933    3.6649   -1.1427 H   0  0  0  0  0  0
    4.7923    5.0564   -0.2096 H   0  0  0  0  0  0
   -2.0318   -0.1904    0.1852 H   0  0  0  0  0  0
   -1.2083   -1.6538    0.1286 H   0  0  0  0  0  0
  1  2  1  0  0  0
  1  6  2  0  0  0
  2  3  2  0  0  0
  2 14  1  0  0  0
  3  4  1  0  0  0
  4  5  2  0  0  0
  4 11  1  0  0  0
  5  6  1  0  0  0
  5  8  1  0  0  0
  6  7  1  0  0  0
  7 15  1  0  0  0
  7 16  1  0  0  0
  8  9  2  0  0  0
  8 12  1  0  0  0
  9 10  1  0  0  0
  9 17  1  0  0  0
 10 11  2  0  0  0
 10 18  1  0  0  0
 11 19  1  0  0  0
 12 13  1  0  0  0
 13 20  1  0  0  0
 13 21  1  0  0  0
 13 22  1  0  0  0
 14 23  1  0  0  0
 14 24  1  0  0  0
M  END
>  <ACTIVITY>
5.92082

>  <set_rl>
1

>  <Min_dist>
999.9

>  <Avg_dist>
999.9

>  <PC_uM>
4.5

>  <TG_uM>
0.48

>  <RL_uM>
1.2

$$$$
6-14
 Wcorina  11170919323D 1   1.00000     0.00000              
CORINA evaluation license 3.46 0067  05.08.2008
 23 24  0  0  0  0  0  0  0  0999 V2000
   -0.0160    1.3261    0.0093 N   0  0  0  0  0  0
    0.0021   -0.0041    0.0020 C   0  0  0  0  0  0
    1.1210   -0.7028   -0.0124 N   0  0  0  0  0  0
    2.3097   -0.0811   -0.0204 C   0  0  0  0  0  0
    2.3388    1.3344   -0.0131 C   0  0  0  0  0  0
    1.1049    2.0321    0.0024 C   0  0  0  0  0  0
    1.0723    3.4101    0.0097 N   0  0  0  0  0  0
    3.5682    2.0019   -0.0212 C   0  0  0  0  0  0
    4.7253    1.2796   -0.0361 C   0  0  0  0  0  0
    4.6990   -0.1119   -0.0433 C   0  0  0  0  0  0
    3.5174   -0.7921   -0.0353 C   0  0  0  0  0  0
    6.0500    1.9981   -0.0454 C   0  0  0  0  0  0
   -1.2029   -0.6830    0.0103 N   0  0  0  0  0  0
    0.2210    3.8750    0.0200 H   0  0  0  0  0  0
    1.9005    3.9149    0.0045 H   0  0  0  0  0  0
    3.6009    3.0814   -0.0161 H   0  0  0  0  0  0
    5.6287   -0.6613   -0.0551 H   0  0  0  0  0  0
    3.5121   -1.8720   -0.0410 H   0  0  0  0  0  0
    6.3794    2.1661    0.9800 H   0  0  0  0  0  0
    6.7886    1.3916   -0.5695 H   0  0  0  0  0  0
    5.9401    2.9562   -0.5533 H   0  0  0  0  0  0
   -2.0377   -0.1892    0.0213 H   0  0  0  0  0  0
   -1.2131   -1.6529    0.0052 H   0  0  0  0  0  0
  1  2  1  0  0  0
  1  6  2  0  0  0
  2  3  2  0  0  0
  2 13  1  0  0  0
  3  4  1  0  0  0
  4  5  2  0  0  0
  4 11  1  0  0  0
  5  6  1  0  0  0
  5  8  1  0  0  0
  6  7  1  0  0  0
  7 14  1  0  0  0
  7 15  1  0  0  0
  8  9  2  0  0  0
  8 16  1  0  0  0
  9 10  1  0  0  0
  9 12  1  0  0  0
 10 11  2  0  0  0
 10 17  1  0  0  0
 11 18  1  0  0  0
 12 19  1  0  0  0
 12 20  1  0  0  0
 12 21  1  0  0  0
 13 22  1  0  0  0
 13 23  1  0  0  0
M  END
>  <ACTIVITY>
4.25964

>  <set_rl>
1

>  <Min_dist>
999.9

>  <Avg_dist>
999.9

>  <PC_uM>
20

>  <TG_uM>
N/A

>  <RL_uM>
55

$$$$
6-15
 Wcorina  11170919323D 1   1.00000     0.00000              
CORINA evaluation license 3.46 0067  05.08.2008
 23 24  0  0  0  0  0  0  0  0999 V2000
   -0.0160    1.3261    0.0093 N   0  0  0  0  0  0
    0.0021   -0.0041    0.0020 C   0  0  0  0  0  0
    1.1210   -0.7028   -0.0124 N   0  0  0  0  0  0
    2.3097   -0.0811   -0.0204 C   0  0  0  0  0  0
    2.3388    1.3344   -0.0131 C   0  0  0  0  0  0
    1.1049    2.0321    0.0024 C   0  0  0  0  0  0
    1.0723    3.4101    0.0097 N   0  0  0  0  0  0
    3.5682    2.0019   -0.0212 C   0  0  0  0  0  0
    4.7253    1.2796   -0.0361 C   0  0  0  0  0  0
    4.6990   -0.1119   -0.0433 C   0  0  0  0  0  0
    3.5174   -0.7921   -0.0353 C   0  0  0  0  0  0
    6.0500    1.9981   -0.0454 C   0  0  0  0  0  0
    6.4727    2.2138    1.2707 F   0  0  0  0  0  0
    6.9980    1.2197   -0.7180 F   0  0  0  0  0  0
    5.9090    3.2278   -0.6973 F   0  0  0  0  0  0
   -1.2029   -0.6830    0.0103 N   0  0  0  0  0  0
    0.2210    3.8750    0.0200 H   0  0  0  0  0  0
    1.9005    3.9149    0.0045 H   0  0  0  0  0  0
    3.6009    3.0814   -0.0161 H   0  0  0  0  0  0
    5.6287   -0.6613   -0.0551 H   0  0  0  0  0  0
    3.5121   -1.8720   -0.0410 H   0  0  0  0  0  0
   -2.0377   -0.1892    0.0213 H   0  0  0  0  0  0
   -1.2131   -1.6529    0.0052 H   0  0  0  0  0  0
  1  2  1  0  0  0
  1  6  2  0  0  0
  2  3  2  0  0  0
  2 16  1  0  0  0
  3  4  1  0  0  0
  4  5  2  0  0  0
  4 11  1  0  0  0
  5  6  1  0  0  0
  5  8  1  0  0  0
  6  7  1  0  0  0
  7 17  1  0  0  0
  7 18  1  0  0  0
  8  9  2  0  0  0
  8 19  1  0  0  0
  9 10  1  0  0  0
  9 12  1  0  0  0
 10 11  2  0  0  0
 10 20  1  0  0  0
 11 21  1  0  0  0
 12 13  1  0  0  0
 12 14  1  0  0  0
 12 15  1  0  0  0
 16 22  1  0  0  0
 16 23  1  0  0  0
M  END
>  <ACTIVITY>
5.38722

>  <set_rl>
1

>  <Min_dist>
999.9

>  <Avg_dist>
999.9

>  <PC_uM>
2.7

>  <TG_uM>
3.1

>  <RL_uM>
4.1

$$$$
6-16
 Wcorina  11170919323D 1   1.00000     0.00000              
CORINA evaluation license 3.46 0067  05.08.2008
 20 21  0  0  0  0  0  0  0  0999 V2000
   -0.0160    1.3262    0.0093 N   0  0  0  0  0  0
    0.0021   -0.0041    0.0020 C   0  0  0  0  0  0
    1.1208   -0.7026   -0.0120 N   0  0  0  0  0  0
    2.3099   -0.0807   -0.0200 C   0  0  0  0  0  0
    2.3388    1.3346   -0.0131 C   0  0  0  0  0  0
    1.1048    2.0321    0.0024 C   0  0  0  0  0  0
    1.0720    3.4104    0.0097 N   0  0  0  0  0  0
    3.5679    2.0029   -0.0208 C   0  0  0  0  0  0
    4.7268    1.2799   -0.0348 C   0  0  0  0  0  0
    4.6994   -0.1136   -0.0420 C   0  0  0  0  0  0
    3.5172   -0.7923   -0.0344 C   0  0  0  0  0  0
    5.9145    1.9236   -0.0422 F   0  0  0  0  0  0
   -1.2032   -0.6832    0.0099 N   0  0  0  0  0  0
    0.2207    3.8753    0.0200 H   0  0  0  0  0  0
    1.9003    3.9153    0.0045 H   0  0  0  0  0  0
    3.6003    3.0824   -0.0160 H   0  0  0  0  0  0
    5.6286   -0.6638   -0.0535 H   0  0  0  0  0  0
    3.5110   -1.8723   -0.0394 H   0  0  0  0  0  0
   -2.0381   -0.1895    0.0205 H   0  0  0  0  0  0
   -1.2134   -1.6532    0.0048 H   0  0  0  0  0  0
  1  2  1  0  0  0
  1  6  2  0  0  0
  2  3  2  0  0  0
  2 13  1  0  0  0
  3  4  1  0  0  0
  4  5  2  0  0  0
  4 11  1  0  0  0
  5  6  1  0  0  0
  5  8  1  0  0  0
  6  7  1  0  0  0
  7 14  1  0  0  0
  7 15  1  0  0  0
  8  9  2  0  0  0
  8 16  1  0  0  0
  9 10  1  0  0  0
  9 12  1  0  0  0
 10 11  2  0  0  0
 10 17  1  0  0  0
 11 18  1  0  0  0
 13 19  1  0  0  0
 13 20  1  0  0  0
M  END
>  <ACTIVITY>
3.34486

>  <set_rl>
1

>  <Min_dist>
999.9

>  <Avg_dist>
999.9

>  <PC_uM>
119

>  <TG_uM>
104

>  <RL_uM>
452

$$$$
6-21
 Wcorina  11170919323D 1   1.00000     0.00000              
CORINA evaluation license 3.46 0067  05.08.2008
 23 24  0  0  0  0  0  0  0  0999 V2000
   -0.0160    1.3261    0.0093 N   0  0  0  0  0  0
    0.0021   -0.0041    0.0020 C   0  0  0  0  0  0
    1.1210   -0.7028   -0.0124 N   0  0  0  0  0  0
    2.3097   -0.0811   -0.0204 C   0  0  0  0  0  0
    2.3388    1.3344   -0.0131 C   0  0  0  0  0  0
    1.1049    2.0321    0.0024 C   0  0  0  0  0  0
    1.0723    3.4101    0.0097 N   0  0  0  0  0  0
    3.5682    2.0019   -0.0212 C   0  0  0  0  0  0
    4.7253    1.2796   -0.0361 C   0  0  0  0  0  0
    4.6990   -0.1119   -0.0433 C   0  0  0  0  0  0
    3.5174   -0.7921   -0.0353 C   0  0  0  0  0  0
    5.9963   -0.8785   -0.0598 C   0  0  0  0  0  0
   -1.2029   -0.6830    0.0103 N   0  0  0  0  0  0
    0.2210    3.8750    0.0200 H   0  0  0  0  0  0
    1.9005    3.9149    0.0045 H   0  0  0  0  0  0
    3.6009    3.0814   -0.0161 H   0  0  0  0  0  0
    5.6747    1.7945   -0.0428 H   0  0  0  0  0  0
    3.5121   -1.8720   -0.0410 H   0  0  0  0  0  0
    6.3189   -1.0689    0.9638 H   0  0  0  0  0  0
    5.8514   -1.8268   -0.5774 H   0  0  0  0  0  0
    6.7570   -0.2944   -0.5778 H   0  0  0  0  0  0
   -2.0377   -0.1892    0.0213 H   0  0  0  0  0  0
   -1.2131   -1.6529    0.0052 H   0  0  0  0  0  0
  1  2  1  0  0  0
  1  6  2  0  0  0
  2  3  2  0  0  0
  2 13  1  0  0  0
  3  4  1  0  0  0
  4  5  2  0  0  0
  4 11  1  0  0  0
  5  6  1  0  0  0
  5  8  1  0  0  0
  6  7  1  0  0  0
  7 14  1  0  0  0
  7 15  1  0  0  0
  8  9  2  0  0  0
  8 16  1  0  0  0
  9 10  1  0  0  0
  9 17  1  0  0  0
 10 11  2  0  0  0
 10 12  1  0  0  0
 11 18  1  0  0  0
 12 19  1  0  0  0
 12 20  1  0  0  0
 12 21  1  0  0  0
 13 22  1  0  0  0
 13 23  1  0  0  0
M  END
>  <ACTIVITY>
4.37675

>  <set_rl>
1

>  <Min_dist>
999.9

>  <Avg_dist>
999.9

>  <PC_uM>
65

>  <TG_uM>
81

>  <RL_uM>
42

$$$$
6-22
 Wcorina  11170919323D 1   1.00000     0.00000              
CORINA evaluation license 3.46 0067  05.08.2008
 23 24  0  0  0  0  0  0  0  0999 V2000
   -0.0160    1.3261    0.0093 N   0  0  0  0  0  0
    0.0021   -0.0041    0.0020 C   0  0  0  0  0  0
    1.1210   -0.7028   -0.0124 N   0  0  0  0  0  0
    2.3097   -0.0811   -0.0204 C   0  0  0  0  0  0
    2.3388    1.3344   -0.0131 C   0  0  0  0  0  0
    1.1049    2.0321    0.0024 C   0  0  0  0  0  0
    1.0723    3.4101    0.0097 N   0  0  0  0  0  0
    3.5682    2.0019   -0.0212 C   0  0  0  0  0  0
    4.7253    1.2796   -0.0361 C   0  0  0  0  0  0
    4.6990   -0.1119   -0.0433 C   0  0  0  0  0  0
    3.5174   -0.7921   -0.0353 C   0  0  0  0  0  0
    5.9963   -0.8785   -0.0598 C   0  0  0  0  0  0
    7.0688    0.0198   -0.0652 F   0  0  0  0  0  0
    6.0731   -1.6897    1.0775 F   0  0  0  0  0  0
    6.0514   -1.6774   -1.2069 F   0  0  0  0  0  0
   -1.2029   -0.6830    0.0103 N   0  0  0  0  0  0
    0.2210    3.8750    0.0200 H   0  0  0  0  0  0
    1.9005    3.9149    0.0045 H   0  0  0  0  0  0
    3.6009    3.0814   -0.0161 H   0  0  0  0  0  0
    5.6747    1.7945   -0.0428 H   0  0  0  0  0  0
    3.5121   -1.8720   -0.0410 H   0  0  0  0  0  0
   -2.0377   -0.1892    0.0213 H   0  0  0  0  0  0
   -1.2131   -1.6529    0.0052 H   0  0  0  0  0  0
  1  2  1  0  0  0
  1  6  2  0  0  0
  2  3  2  0  0  0
  2 16  1  0  0  0
  3  4  1  0  0  0
  4  5  2  0  0  0
  4 11  1  0  0  0
  5  6  1  0  0  0
  5  8  1  0  0  0
  6  7  1  0  0  0
  7 17  1  0  0  0
  7 18  1  0  0  0
  8  9  2  0  0  0
  8 19  1  0  0  0
  9 10  1  0  0  0
  9 20  1  0  0  0
 10 11  2  0  0  0
 10 12  1  0  0  0
 11 21  1  0  0  0
 12 13  1  0  0  0
 12 14  1  0  0  0
 12 15  1  0  0  0
 16 22  1  0  0  0
 16 23  1  0  0  0
M  END
>  <ACTIVITY>
4.20066

>  <set_rl>
1

>  <Min_dist>
999.9

>  <Avg_dist>
999.9

>  <PC_uM>
31

>  <TG_uM>
N/A

>  <RL_uM>
63

$$$$
6-23
 Wcorina  11170919323D 1   1.00000     0.00000              
CORINA evaluation license 3.46 0067  05.08.2008
 20 21  0  0  0  0  0  0  0  0999 V2000
   -0.0160    1.3260    0.0093 N   0  0  0  0  0  0
    0.0021   -0.0041    0.0020 C   0  0  0  0  0  0
    1.1211   -0.7026   -0.0124 N   0  0  0  0  0  0
    2.3099   -0.0805   -0.0204 C   0  0  0  0  0  0
    2.3386    1.3355   -0.0131 C   0  0  0  0  0  0
    1.1050    2.0323    0.0024 C   0  0  0  0  0  0
    1.0720    3.4104    0.0101 N   0  0  0  0  0  0
    3.5677    2.0044   -0.0208 C   0  0  0  0  0  0
    4.7254    1.2843   -0.0352 C   0  0  0  0  0  0
    4.7004   -0.1098   -0.0429 C   0  0  0  0  0  0
    3.5167   -0.7912   -0.0347 C   0  0  0  0  0  0
    5.8638   -0.7965   -0.0581 F   0  0  0  0  0  0
   -1.2028   -0.6831    0.0103 N   0  0  0  0  0  0
    0.2206    3.8751    0.0207 H   0  0  0  0  0  0
    1.9001    3.9155    0.0049 H   0  0  0  0  0  0
    3.5991    3.0840   -0.0156 H   0  0  0  0  0  0
    5.6741    1.8004   -0.0411 H   0  0  0  0  0  0
    3.5113   -1.8712   -0.0402 H   0  0  0  0  0  0
   -2.0377   -0.1894    0.0213 H   0  0  0  0  0  0
   -1.2129   -1.6531    0.0052 H   0  0  0  0  0  0
  1  2  1  0  0  0
  1  6  2  0  0  0
  2  3  2  0  0  0
  2 13  1  0  0  0
  3  4  1  0  0  0
  4  5  2  0  0  0
  4 11  1  0  0  0
  5  6  1  0  0  0
  5  8  1  0  0  0
  6  7  1  0  0  0
  7 14  1  0  0  0
  7 15  1  0  0  0
  8  9  2  0  0  0
  8 16  1  0  0  0
  9 10  1  0  0  0
  9 17  1  0  0  0
 10 11  2  0  0  0
 10 12  1  0  0  0
 11 18  1  0  0  0
 13 19  1  0  0  0
 13 20  1  0  0  0
M  END
>  <ACTIVITY>
3.72354

>  <set_rl>
1

>  <Min_dist>
999.9

>  <Avg_dist>
999.9

>  <PC_uM>
41

>  <TG_uM>
N/A

>  <RL_uM>
189

$$$$
6-1
 Wcorina  11170919323D 1   1.00000     0.00000              
CORINA evaluation license 3.46 0067  05.08.2008
 23 24  0  0  0  0  0  0  0  0999 V2000
    0.0591    1.3304   -0.2322 N   0  0  0  0  0  0
    0.0778    0.0003   -0.2486 C   0  0  0  0  0  0
    1.1330   -0.7033    0.1145 N   0  0  0  0  0  0
    2.2522   -0.0871    0.5233 C   0  0  0  0  0  0
    2.2779    1.3281    0.5569 C   0  0  0  0  0  0
    1.1144    2.0313    0.1553 C   0  0  0  0  0  0
    1.0820    3.4092    0.1671 N   0  0  0  0  0  0
    3.4354    1.9900    0.9800 C   0  0  0  0  0  0
    4.5266    1.2626    1.3555 C   0  0  0  0  0  0
    4.5036   -0.1287    1.3233 C   0  0  0  0  0  0
    3.3910   -0.8034    0.9163 C   0  0  0  0  0  0
    3.4767    3.4959    1.0202 C   0  0  0  0  0  0
   -1.0568   -0.6731   -0.6632 N   0  0  0  0  0  0
    1.4655    3.8970    0.9128 H   0  0  0  0  0  0
    0.6757    3.8912   -0.5702 H   0  0  0  0  0  0
    5.4206    1.7732    1.6820 H   0  0  0  0  0  0
    5.3803   -0.6822    1.6255 H   0  0  0  0  0  0
    3.3873   -1.8832    0.8964 H   0  0  0  0  0  0
    3.0186    3.8474    1.9447 H   0  0  0  0  0  0
    4.5126    3.8323    0.9773 H   0  0  0  0  0  0
    2.9287    3.8973    0.1678 H   0  0  0  0  0  0
   -1.8442   -0.1756   -0.9343 H   0  0  0  0  0  0
   -1.0652   -1.6429   -0.6830 H   0  0  0  0  0  0
  1  2  1  0  0  0
  1  6  2  0  0  0
  2  3  2  0  0  0
  2 13  1  0  0  0
  3  4  1  0  0  0
  4  5  2  0  0  0
  4 11  1  0  0  0
  5  6  1  0  0  0
  5  8  1  0  0  0
  6  7  1  0  0  0
  7 14  1  0  0  0
  7 15  1  0  0  0
  8  9  2  0  0  0
  8 12  1  0  0  0
  9 10  1  0  0  0
  9 16  1  0  0  0
 10 11  2  0  0  0
 10 17  1  0  0  0
 11 18  1  0  0  0
 12 19  1  0  0  0
 12 20  1  0  0  0
 12 21  1  0  0  0
 13 22  1  0  0  0
 13 23  1  0  0  0
M  END
>  <ACTIVITY>
5.13077

>  <set_rl>
1

>  <Min_dist>
999.9

>  <Avg_dist>
999.9

>  <PC_uM>
1.5

>  <TG_uM>
4.98

>  <RL_uM>
7.4

$$$$
6-26
 Wcorina  11170919323D 1   1.00000     0.00000              
CORINA evaluation license 3.46 0067  05.08.2008
 20 21  0  0  0  0  0  0  0  0999 V2000
    0.0127    1.3253    0.2521 N   0  0  0  0  0  0
    0.0311   -0.0048    0.2477 C   0  0  0  0  0  0
    1.1224   -0.7027   -0.0015 N   0  0  0  0  0  0
    2.2811   -0.0800   -0.2664 C   0  0  0  0  0  0
    2.3080    1.3357   -0.2728 C   0  0  0  0  0  0
    1.1050    2.0321    0.0024 C   0  0  0  0  0  0
    1.0723    3.4103    0.0106 N   0  0  0  0  0  0
    3.5068    2.0050   -0.5464 C   0  0  0  0  0  0
    4.6373    1.2818   -0.8041 C   0  0  0  0  0  0
    4.6111   -0.1101   -0.7983 C   0  0  0  0  0  0
    3.4588   -0.7901   -0.5349 C   0  0  0  0  0  0
    6.1251    2.1094   -1.1436 Cl  0  0  0  0  0  0
    3.5567    3.7402   -0.5587 Cl  0  0  0  0  0  0
   -1.1432   -0.6847    0.5162 N   0  0  0  0  0  0
    0.5859    3.8798    0.7061 H   0  0  0  0  0  0
    1.5358    3.9105   -0.6793 H   0  0  0  0  0  0
    5.5173   -0.6599   -1.0056 H   0  0  0  0  0  0
    3.4539   -1.8701   -0.5336 H   0  0  0  0  0  0
   -1.9574   -0.1915    0.7025 H   0  0  0  0  0  0
   -1.1525   -1.6546    0.5181 H   0  0  0  0  0  0
  1  2  1  0  0  0
  1  6  2  0  0  0
  2  3  2  0  0  0
  2 14  1  0  0  0
  3  4  1  0  0  0
  4  5  2  0  0  0
  4 11  1  0  0  0
  5  6  1  0  0  0
  5  8  1  0  0  0
  6  7  1  0  0  0
  7 15  1  0  0  0
  7 16  1  0  0  0
  8  9  2  0  0  0
  8 13  1  0  0  0
  9 10  1  0  0  0
  9 12  1  0  0  0
 10 11  2  0  0  0
 10 17  1  0  0  0
 11 18  1  0  0  0
 14 19  1  0  0  0
 14 20  1  0  0  0
M  END
>  <ACTIVITY>
5.45593

>  <set_rl>
1

>  <Min_dist>
999.9

>  <Avg_dist>
999.9

>  <PC_uM>
9.7

>  <TG_uM>
N/A

>  <RL_uM>
3.5

$$$$
10-18A
 Wcorina  11170919323D 1   1.00000     0.00000              
CORINA evaluation license 3.46 0067  05.08.2008
 24 25  0  0  0  0  0  0  0  0999 V2000
   -0.0160    1.3261    0.0093 N   0  0  0  0  0  0
    0.0021   -0.0041    0.0020 C   0  0  0  0  0  0
    1.1210   -0.7028   -0.0124 N   0  0  0  0  0  0
    2.3097   -0.0811   -0.0204 C   0  0  0  0  0  0
    2.3388    1.3344   -0.0131 C   0  0  0  0  0  0
    1.1049    2.0321    0.0024 C   0  0  0  0  0  0
    1.0723    3.4101    0.0097 N   0  0  0  0  0  0
    3.5682    2.0019   -0.0212 C   0  0  0  0  0  0
    4.7253    1.2796   -0.0361 C   0  0  0  0  0  0
    4.6990   -0.1119   -0.0433 C   0  0  0  0  0  0
    3.5174   -0.7921   -0.0353 C   0  0  0  0  0  0
    6.0500    1.9981   -0.0454 C   0  0  0  0  0  0
    6.4818    2.2184    1.2989 O   0  0  0  0  0  0
   -1.2029   -0.6830    0.0103 N   0  0  0  0  0  0
    0.2210    3.8750    0.0200 H   0  0  0  0  0  0
    1.9005    3.9149    0.0045 H   0  0  0  0  0  0
    3.6009    3.0814   -0.0161 H   0  0  0  0  0  0
    5.6287   -0.6613   -0.0551 H   0  0  0  0  0  0
    3.5121   -1.8720   -0.0410 H   0  0  0  0  0  0
    6.7886    1.3916   -0.5695 H   0  0  0  0  0  0
    5.9401    2.9562   -0.5533 H   0  0  0  0  0  0
    7.3299    2.6776    1.3693 H   0  0  0  0  0  0
   -2.0377   -0.1892    0.0213 H   0  0  0  0  0  0
   -1.2131   -1.6529    0.0052 H   0  0  0  0  0  0
  1  2  1  0  0  0
  1  6  2  0  0  0
  2  3  2  0  0  0
  2 14  1  0  0  0
  3  4  1  0  0  0
  4  5  2  0  0  0
  4 11  1  0  0  0
  5  6  1  0  0  0
  5  8  1  0  0  0
  6  7  1  0  0  0
  7 15  1  0  0  0
  7 16  1  0  0  0
  8  9  2  0  0  0
  8 17  1  0  0  0
  9 10  1  0  0  0
  9 12  1  0  0  0
 10 11  2  0  0  0
 10 18  1  0  0  0
 11 19  1  0  0  0
 12 13  1  0  0  0
 12 20  1  0  0  0
 12 21  1  0  0  0
 13 22  1  0  0  0
 14 23  1  0  0  0
 14 24  1  0  0  0
M  END
>  <ACTIVITY>
4.39469

>  <set_rl>
1

>  <Min_dist>
999.9

>  <Avg_dist>
999.9

>  <PC_uM>
51.7

>  <TG_uM>
44.9

>  <RL_uM>
40.3

$$$$
19-1
 Wcorina  11170919323D 1   1.00000     0.00000              
CORINA evaluation license 3.46 0067  05.08.2008
 51 53  0  0  0  0  0  0  0  0999 V2000
   -0.0169    1.3968    0.0097 C   0  0  0  0  0  0
    0.0021   -0.0041    0.0020 C   0  0  0  0  0  0
    1.1691   -0.6368   -0.0079 N   0  0  0  0  0  0
    2.3032    0.0479   -0.0100 C   0  0  0  0  0  0
    2.3130    1.3705   -0.0047 N   0  0  0  0  0  0
    1.1801    2.0692    0.0019 C   0  0  0  0  0  0
    1.2662    3.5714   -0.0069 C   0  0  0  0  0  0
   -0.0610    4.1857    0.4357 C   0  0  0  0  0  0
   -1.1879    3.5580   -0.3929 C   0  0  0  0  0  0
   -1.3464    2.0989    0.0329 C   0  0  0  0  0  0
   -2.4945    4.3125   -0.1391 C   0  0  0  0  0  0
   -3.5406    3.7876   -1.0202 N   0  0  0  0  0  0
   -4.8317    4.3243   -0.9701 C   0  0  0  0  0  0
   -5.8228    3.8266   -1.8052 C   0  0  0  0  0  0
   -7.1023    4.3578   -1.7561 C   0  0  0  0  0  0
   -7.3927    5.3887   -0.8707 C   0  0  0  0  0  0
   -6.4001    5.8864   -0.0351 C   0  0  0  0  0  0
   -5.1226    5.3503   -0.0813 C   0  0  0  0  0  0
   -6.6834    6.8953    0.8317 O   0  0  0  0  0  0
   -5.6152    7.3576    1.6606 C   0  0  0  0  0  0
   -8.6494    5.9114   -0.8222 O   0  0  0  0  0  0
   -9.5687    5.3068    0.0895 C   0  0  0  0  0  0
   -8.0729    3.8704   -2.5745 O   0  0  0  0  0  0
   -7.7036    2.8110   -3.4595 C   0  0  0  0  0  0
    3.5059   -0.6368   -0.0175 N   0  0  0  0  0  0
   -1.1834   -0.7208    0.0051 N   0  0  0  0  0  0
    2.0557    3.8911    0.6733 H   0  0  0  0  0  0
    1.5029    3.9129   -1.0146 H   0  0  0  0  0  0
   -0.2255    3.9793    1.4933 H   0  0  0  0  0  0
   -0.0399    5.2626    0.2688 H   0  0  0  0  0  0
   -0.9339    3.6050   -1.4518 H   0  0  0  0  0  0
   -2.0311    1.5965   -0.6503 H   0  0  0  0  0  0
   -1.7565    2.0605    1.0421 H   0  0  0  0  0  0
   -2.7946    4.1800    0.9004 H   0  0  0  0  0  0
   -2.3468    5.3732   -0.3422 H   0  0  0  0  0  0
   -3.3381    3.0680   -1.6383 H   0  0  0  0  0  0
   -5.5969    3.0256   -2.4935 H   0  0  0  0  0  0
   -4.3523    5.7338    0.5714 H   0  0  0  0  0  0
   -5.9753    8.1613    2.3028 H   0  0  0  0  0  0
   -5.2516    6.5354    2.2770 H   0  0  0  0  0  0
   -4.8038    7.7286    1.0344 H   0  0  0  0  0  0
   -9.6984    4.2558   -0.1687 H   0  0  0  0  0  0
   -9.1792    5.3862    1.1044 H   0  0  0  0  0  0
  -10.5299    5.8173    0.0283 H   0  0  0  0  0  0
   -8.5682    2.5165   -4.0544 H   0  0  0  0  0  0
   -6.9065    3.1510   -4.1207 H   0  0  0  0  0  0
   -7.3545    1.9573   -2.8786 H   0  0  0  0  0  0
    3.5117   -1.6068   -0.0211 H   0  0  0  0  0  0
    4.3430   -0.1467   -0.0191 H   0  0  0  0  0  0
   -2.0330   -0.2529    0.0127 H   0  0  0  0  0  0
   -1.1638   -1.6906   -0.0002 H   0  0  0  0  0  0
  1  2  1  0  0  0
  1  6  2  0  0  0
  1 10  1  0  0  0
  2  3  2  0  0  0
  2 26  1  0  0  0
  3  4  1  0  0  0
  4  5  2  0  0  0
  4 25  1  0  0  0
  5  6  1  0  0  0
  6  7  1  0  0  0
  7  8  1  0  0  0
  7 27  1  0  0  0
  7 28  1  0  0  0
  8  9  1  0  0  0
  8 29  1  0  0  0
  8 30  1  0  0  0
  9 10  1  0  0  0
  9 11  1  0  0  0
  9 31  1  0  0  0
 10 32  1  0  0  0
 10 33  1  0  0  0
 11 12  1  0  0  0
 11 34  1  0  0  0
 11 35  1  0  0  0
 12 13  1  0  0  0
 12 36  1  0  0  0
 13 14  1  0  0  0
 13 18  2  0  0  0
 14 15  2  0  0  0
 14 37  1  0  0  0
 15 16  1  0  0  0
 15 23  1  0  0  0
 16 17  2  0  0  0
 16 21  1  0  0  0
 17 18  1  0  0  0
 17 19  1  0  0  0
 18 38  1  0  0  0
 19 20  1  0  0  0
 20 39  1  0  0  0
 20 40  1  0  0  0
 20 41  1  0  0  0
 21 22  1  0  0  0
 22 42  1  0  0  0
 22 43  1  0  0  0
 22 44  1  0  0  0
 23 24  1  0  0  0
 24 45  1  0  0  0
 24 46  1  0  0  0
 24 47  1  0  0  0
 25 48  1  0  0  0
 25 49  1  0  0  0
 26 50  1  0  0  0
 26 51  1  0  0  0
M  END
>  <ACTIVITY>
6.5376

>  <set_rl>
1

>  <Min_dist>
999.9

>  <Avg_dist>
999.9

>  <PC_uM>
4.6

>  <TG_uM>
0.054

>  <RL_uM>
0.29

$$$$
19-2
 Wcorina  11170919323D 1   1.00000     0.00000              
CORINA evaluation license 3.46 0067  05.08.2008
 54 56  0  0  0  0  0  0  0  0999 V2000
   -0.0169    1.3968    0.0097 C   0  0  0  0  0  0
    0.0021   -0.0041    0.0020 C   0  0  0  0  0  0
    1.1691   -0.6368   -0.0079 N   0  0  0  0  0  0
    2.3032    0.0479   -0.0100 C   0  0  0  0  0  0
    2.3130    1.3705   -0.0047 N   0  0  0  0  0  0
    1.1801    2.0692    0.0019 C   0  0  0  0  0  0
    1.2662    3.5714   -0.0069 C   0  0  0  0  0  0
   -0.0610    4.1857    0.4357 C   0  0  0  0  0  0
   -1.1879    3.5580   -0.3929 C   0  0  0  0  0  0
   -1.3464    2.0989    0.0329 C   0  0  0  0  0  0
   -2.4945    4.3125   -0.1391 C   0  0  0  0  0  0
   -3.5406    3.7876   -1.0202 N   0  0  0  0  0  0
   -4.3449    2.7247   -0.5951 C   0  0  0  0  0  0
   -5.3362    2.2275   -1.4303 C   0  0  0  0  0  0
   -6.1335    1.1744   -1.0098 C   0  0  0  0  0  0
   -5.9404    0.6164    0.2481 C   0  0  0  0  0  0
   -4.9480    1.1145    1.0836 C   0  0  0  0  0  0
   -4.1477    2.1640    0.6595 C   0  0  0  0  0  0
   -4.7582    0.5690    2.3148 O   0  0  0  0  0  0
   -3.7203    1.1309    3.1204 C   0  0  0  0  0  0
   -6.7236   -0.4180    0.6621 O   0  0  0  0  0  0
   -6.2653   -1.7384    0.3645 C   0  0  0  0  0  0
   -7.1048    0.6879   -1.8279 O   0  0  0  0  0  0
   -7.2476    1.3096   -3.1066 C   0  0  0  0  0  0
   -3.7445    4.3757   -2.3464 C   0  0  0  0  0  0
    3.5059   -0.6368   -0.0175 N   0  0  0  0  0  0
   -1.1834   -0.7208    0.0051 N   0  0  0  0  0  0
    2.0557    3.8911    0.6733 H   0  0  0  0  0  0
    1.5029    3.9129   -1.0146 H   0  0  0  0  0  0
   -0.2255    3.9793    1.4933 H   0  0  0  0  0  0
   -0.0399    5.2626    0.2688 H   0  0  0  0  0  0
   -0.9339    3.6050   -1.4518 H   0  0  0  0  0  0
   -2.0311    1.5965   -0.6503 H   0  0  0  0  0  0
   -1.7565    2.0605    1.0421 H   0  0  0  0  0  0
   -2.7946    4.1800    0.9004 H   0  0  0  0  0  0
   -2.3468    5.3732   -0.3422 H   0  0  0  0  0  0
   -5.4864    2.6616   -2.4078 H   0  0  0  0  0  0
   -3.3732    2.5481    1.3068 H   0  0  0  0  0  0
   -3.9281    2.1863    3.2966 H   0  0  0  0  0  0
   -3.6758    0.6052    4.0742 H   0  0  0  0  0  0
   -2.7652    1.0297    2.6049 H   0  0  0  0  0  0
   -5.2946   -1.9003    0.8331 H   0  0  0  0  0  0
   -6.9800   -2.4663    0.7485 H   0  0  0  0  0  0
   -6.1717   -1.8557   -0.7151 H   0  0  0  0  0  0
   -8.0553    0.8272   -3.6570 H   0  0  0  0  0  0
   -7.4794    2.3663   -2.9729 H   0  0  0  0  0  0
   -6.3169    1.2097   -3.6651 H   0  0  0  0  0  0
   -3.1237    3.8538   -3.0746 H   0  0  0  0  0  0
   -4.7931    4.2809   -2.6285 H   0  0  0  0  0  0
   -3.4685    5.4299   -2.3227 H   0  0  0  0  0  0
    3.5117   -1.6068   -0.0211 H   0  0  0  0  0  0
    4.3430   -0.1467   -0.0191 H   0  0  0  0  0  0
   -2.0330   -0.2529    0.0127 H   0  0  0  0  0  0
   -1.1638   -1.6906   -0.0002 H   0  0  0  0  0  0
  1  2  1  0  0  0
  1  6  2  0  0  0
  1 10  1  0  0  0
  2  3  2  0  0  0
  2 27  1  0  0  0
  3  4  1  0  0  0
  4  5  2  0  0  0
  4 26  1  0  0  0
  5  6  1  0  0  0
  6  7  1  0  0  0
  7  8  1  0  0  0
  7 28  1  0  0  0
  7 29  1  0  0  0
  8  9  1  0  0  0
  8 30  1  0  0  0
  8 31  1  0  0  0
  9 10  1  0  0  0
  9 11  1  0  0  0
  9 32  1  0  0  0
 10 33  1  0  0  0
 10 34  1  0  0  0
 11 12  1  0  0  0
 11 35  1  0  0  0
 11 36  1  0  0  0
 12 13  1  0  0  0
 12 25  1  0  0  0
 13 14  1  0  0  0
 13 18  2  0  0  0
 14 15  2  0  0  0
 14 37  1  0  0  0
 15 16  1  0  0  0
 15 23  1  0  0  0
 16 17  2  0  0  0
 16 21  1  0  0  0
 17 18  1  0  0  0
 17 19  1  0  0  0
 18 38  1  0  0  0
 19 20  1  0  0  0
 20 39  1  0  0  0
 20 40  1  0  0  0
 20 41  1  0  0  0
 21 22  1  0  0  0
 22 42  1  0  0  0
 22 43  1  0  0  0
 22 44  1  0  0  0
 23 24  1  0  0  0
 24 45  1  0  0  0
 24 46  1  0  0  0
 24 47  1  0  0  0
 25 48  1  0  0  0
 25 49  1  0  0  0
 25 50  1  0  0  0
 26 51  1  0  0  0
 26 52  1  0  0  0
 27 53  1  0  0  0
 27 54  1  0  0  0
M  END
>  <ACTIVITY>
7.42022

>  <set_rl>
1

>  <Min_dist>
999.9

>  <Avg_dist>
999.9

>  <PC_uM>
0.095

>  <TG_uM>
0.007

>  <RL_uM>
0.038

$$$$
19-5
 Wcorina  11170919323D 1   1.00000     0.00000              
CORINA evaluation license 3.46 0067  05.08.2008
 50 52  0  0  0  0  0  0  0  0999 V2000
   -0.0169    1.3968    0.0097 C   0  0  0  0  0  0
    0.0021   -0.0041    0.0020 C   0  0  0  0  0  0
    1.1691   -0.6368   -0.0079 N   0  0  0  0  0  0
    2.3032    0.0479   -0.0100 C   0  0  0  0  0  0
    2.3130    1.3705   -0.0047 N   0  0  0  0  0  0
    1.1801    2.0692    0.0019 C   0  0  0  0  0  0
    1.2662    3.5714   -0.0069 C   0  0  0  0  0  0
   -0.0610    4.1857    0.4357 C   0  0  0  0  0  0
   -1.1879    3.5580   -0.3929 C   0  0  0  0  0  0
   -1.3464    2.0989    0.0329 C   0  0  0  0  0  0
   -2.4945    4.3125   -0.1391 C   0  0  0  0  0  0
   -3.5435    3.7862   -1.0226 N   0  0  0  0  0  0
   -4.7993    4.2904   -0.6658 C   0  0  0  0  0  0
   -5.0308    5.6578   -0.6879 C   0  0  0  0  0  0
   -6.2760    6.1544   -0.3344 C   0  0  0  0  0  0
   -7.2893    5.2850    0.0413 C   0  0  0  0  0  0
   -7.0607    3.9215    0.0645 C   0  0  0  0  0  0
   -5.8208    3.4197   -0.2935 C   0  0  0  0  0  0
   -5.5986    2.0771   -0.2763 O   0  0  0  0  0  0
   -6.6913    1.2437    0.1157 C   0  0  0  0  0  0
   -6.5040    7.4947   -0.3557 O   0  0  0  0  0  0
   -7.8098    7.9367    0.0203 C   0  0  0  0  0  0
   -3.2404    4.0760   -2.4304 C   0  0  0  0  0  0
    3.5059   -0.6368   -0.0175 N   0  0  0  0  0  0
   -1.1834   -0.7208    0.0051 N   0  0  0  0  0  0
    2.0557    3.8911    0.6733 H   0  0  0  0  0  0
    1.5029    3.9129   -1.0146 H   0  0  0  0  0  0
   -0.2255    3.9793    1.4933 H   0  0  0  0  0  0
   -0.0399    5.2626    0.2688 H   0  0  0  0  0  0
   -0.9339    3.6050   -1.4518 H   0  0  0  0  0  0
   -2.0311    1.5965   -0.6503 H   0  0  0  0  0  0
   -1.7565    2.0605    1.0421 H   0  0  0  0  0  0
   -2.7946    4.1800    0.9004 H   0  0  0  0  0  0
   -2.3468    5.3732   -0.3422 H   0  0  0  0  0  0
   -4.2417    6.3350   -0.9798 H   0  0  0  0  0  0
   -8.2586    5.6737    0.3167 H   0  0  0  0  0  0
   -7.8515    3.2469    0.3578 H   0  0  0  0  0  0
   -6.3805    0.1994    0.0863 H   0  0  0  0  0  0
   -7.0005    1.5024    1.1284 H   0  0  0  0  0  0
   -7.5263    1.3936   -0.5687 H   0  0  0  0  0  0
   -8.0205    7.6200    1.0418 H   0  0  0  0  0  0
   -7.8567    9.0241   -0.0399 H   0  0  0  0  0  0
   -8.5484    7.5033   -0.6540 H   0  0  0  0  0  0
   -2.2912    3.6130   -2.7005 H   0  0  0  0  0  0
   -4.0328    3.6754   -3.0626 H   0  0  0  0  0  0
   -3.1721    5.1545   -2.5729 H   0  0  0  0  0  0
    3.5117   -1.6068   -0.0211 H   0  0  0  0  0  0
    4.3430   -0.1467   -0.0191 H   0  0  0  0  0  0
   -2.0330   -0.2529    0.0127 H   0  0  0  0  0  0
   -1.1638   -1.6906   -0.0002 H   0  0  0  0  0  0
  1  2  1  0  0  0
  1  6  2  0  0  0
  1 10  1  0  0  0
  2  3  2  0  0  0
  2 25  1  0  0  0
  3  4  1  0  0  0
  4  5  2  0  0  0
  4 24  1  0  0  0
  5  6  1  0  0  0
  6  7  1  0  0  0
  7  8  1  0  0  0
  7 26  1  0  0  0
  7 27  1  0  0  0
  8  9  1  0  0  0
  8 28  1  0  0  0
  8 29  1  0  0  0
  9 10  1  0  0  0
  9 11  1  0  0  0
  9 30  1  0  0  0
 10 31  1  0  0  0
 10 32  1  0  0  0
 11 12  1  0  0  0
 11 33  1  0  0  0
 11 34  1  0  0  0
 12 13  1  0  0  0
 12 23  1  0  0  0
 13 14  1  0  0  0
 13 18  2  0  0  0
 14 15  2  0  0  0
 14 35  1  0  0  0
 15 16  1  0  0  0
 15 21  1  0  0  0
 16 17  2  0  0  0
 16 36  1  0  0  0
 17 18  1  0  0  0
 17 37  1  0  0  0
 18 19  1  0  0  0
 19 20  1  0  0  0
 20 38  1  0  0  0
 20 39  1  0  0  0
 20 40  1  0  0  0
 21 22  1  0  0  0
 22 41  1  0  0  0
 22 42  1  0  0  0
 22 43  1  0  0  0
 23 44  1  0  0  0
 23 45  1  0  0  0
 23 46  1  0  0  0
 24 47  1  0  0  0
 24 48  1  0  0  0
 25 49  1  0  0  0
 25 50  1  0  0  0
M  END
>  <ACTIVITY>
6.58503

>  <set_rl>
1

>  <Min_dist>
999.9

>  <Avg_dist>
999.9

>  <PC_uM>
0.3

>  <TG_uM>
0.015

>  <RL_uM>
0.26

$$$$
19-6
 Wcorina  11170919323D 1   1.00000     0.00000              
CORINA evaluation license 3.46 0067  05.08.2008
 53 55  0  0  0  0  0  0  0  0999 V2000
   -0.0169    1.3968    0.0097 C   0  0  0  0  0  0
    0.0021   -0.0041    0.0020 C   0  0  0  0  0  0
    1.1691   -0.6368   -0.0079 N   0  0  0  0  0  0
    2.3032    0.0479   -0.0100 C   0  0  0  0  0  0
    2.3130    1.3705   -0.0047 N   0  0  0  0  0  0
    1.1801    2.0692    0.0019 C   0  0  0  0  0  0
    1.2662    3.5714   -0.0069 C   0  0  0  0  0  0
   -0.0610    4.1857    0.4357 C   0  0  0  0  0  0
   -1.1879    3.5580   -0.3929 C   0  0  0  0  0  0
   -1.3464    2.0989    0.0329 C   0  0  0  0  0  0
   -2.4945    4.3125   -0.1391 C   0  0  0  0  0  0
   -3.5435    3.7862   -1.0226 N   0  0  0  0  0  0
   -4.7993    4.2904   -0.6658 C   0  0  0  0  0  0
   -5.0308    5.6578   -0.6879 C   0  0  0  0  0  0
   -6.2760    6.1544   -0.3344 C   0  0  0  0  0  0
   -7.2893    5.2850    0.0413 C   0  0  0  0  0  0
   -7.0607    3.9215    0.0645 C   0  0  0  0  0  0
   -5.8208    3.4197   -0.2935 C   0  0  0  0  0  0
   -5.5986    2.0771   -0.2763 O   0  0  0  0  0  0
   -6.6913    1.2437    0.1157 C   0  0  0  0  0  0
   -6.5040    7.4947   -0.3557 O   0  0  0  0  0  0
   -7.8098    7.9367    0.0203 C   0  0  0  0  0  0
   -3.2404    4.0760   -2.4304 C   0  0  0  0  0  0
   -4.2103    3.3069   -3.3297 C   0  0  0  0  0  0
    3.5059   -0.6368   -0.0175 N   0  0  0  0  0  0
   -1.1834   -0.7208    0.0051 N   0  0  0  0  0  0
    2.0557    3.8911    0.6733 H   0  0  0  0  0  0
    1.5029    3.9129   -1.0146 H   0  0  0  0  0  0
   -0.2255    3.9793    1.4933 H   0  0  0  0  0  0
   -0.0399    5.2626    0.2688 H   0  0  0  0  0  0
   -0.9339    3.6050   -1.4518 H   0  0  0  0  0  0
   -2.0311    1.5965   -0.6503 H   0  0  0  0  0  0
   -1.7565    2.0605    1.0421 H   0  0  0  0  0  0
   -2.7946    4.1800    0.9004 H   0  0  0  0  0  0
   -2.3468    5.3732   -0.3422 H   0  0  0  0  0  0
   -4.2417    6.3350   -0.9798 H   0  0  0  0  0  0
   -8.2586    5.6737    0.3167 H   0  0  0  0  0  0
   -7.8515    3.2469    0.3578 H   0  0  0  0  0  0
   -6.3805    0.1994    0.0863 H   0  0  0  0  0  0
   -7.0005    1.5024    1.1284 H   0  0  0  0  0  0
   -7.5263    1.3936   -0.5687 H   0  0  0  0  0  0
   -8.5484    7.5033   -0.6540 H   0  0  0  0  0  0
   -8.0205    7.6200    1.0418 H   0  0  0  0  0  0
   -7.8567    9.0241   -0.0399 H   0  0  0  0  0  0
   -3.3466    5.1454   -2.6123 H   0  0  0  0  0  0
   -2.2182    3.7694   -2.6526 H   0  0  0  0  0  0
   -3.9854    3.5219   -4.3744 H   0  0  0  0  0  0
   -4.1040    2.2374   -3.1478 H   0  0  0  0  0  0
   -5.2324    3.6134   -3.1076 H   0  0  0  0  0  0
    3.5117   -1.6068   -0.0211 H   0  0  0  0  0  0
    4.3430   -0.1467   -0.0191 H   0  0  0  0  0  0
   -2.0330   -0.2529    0.0127 H   0  0  0  0  0  0
   -1.1638   -1.6906   -0.0002 H   0  0  0  0  0  0
  1  2  1  0  0  0
  1  6  2  0  0  0
  1 10  1  0  0  0
  2  3  2  0  0  0
  2 26  1  0  0  0
  3  4  1  0  0  0
  4  5  2  0  0  0
  4 25  1  0  0  0
  5  6  1  0  0  0
  6  7  1  0  0  0
  7  8  1  0  0  0
  7 27  1  0  0  0
  7 28  1  0  0  0
  8  9  1  0  0  0
  8 29  1  0  0  0
  8 30  1  0  0  0
  9 10  1  0  0  0
  9 11  1  0  0  0
  9 31  1  0  0  0
 10 32  1  0  0  0
 10 33  1  0  0  0
 11 12  1  0  0  0
 11 34  1  0  0  0
 11 35  1  0  0  0
 12 13  1  0  0  0
 12 23  1  0  0  0
 13 14  1  0  0  0
 13 18  2  0  0  0
 14 15  2  0  0  0
 14 36  1  0  0  0
 15 16  1  0  0  0
 15 21  1  0  0  0
 16 17  2  0  0  0
 16 37  1  0  0  0
 17 18  1  0  0  0
 17 38  1  0  0  0
 18 19  1  0  0  0
 19 20  1  0  0  0
 20 39  1  0  0  0
 20 40  1  0  0  0
 20 41  1  0  0  0
 21 22  1  0  0  0
 22 42  1  0  0  0
 22 43  1  0  0  0
 22 44  1  0  0  0
 23 24  1  0  0  0
 23 45  1  0  0  0
 23 46  1  0  0  0
 24 47  1  0  0  0
 24 48  1  0  0  0
 24 49  1  0  0  0
 25 50  1  0  0  0
 25 51  1  0  0  0
 26 52  1  0  0  0
 26 53  1  0  0  0
M  END
>  <ACTIVITY>
7.14874

>  <set_rl>
1

>  <Min_dist>
999.9

>  <Avg_dist>
999.9

>  <PC_uM>
0.114

>  <TG_uM>
0.017

>  <RL_uM>
0.071

$$$$
19-9
 Wcorina  11170919323D 1   1.00000     0.00000              
CORINA evaluation license 3.46 0067  05.08.2008
 39 41  0  0  0  0  0  0  0  0999 V2000
   -0.0169    1.3968    0.0097 C   0  0  0  0  0  0
    0.0021   -0.0041    0.0020 C   0  0  0  0  0  0
    1.1691   -0.6368   -0.0079 N   0  0  0  0  0  0
    2.3032    0.0479   -0.0100 C   0  0  0  0  0  0
    2.3130    1.3705   -0.0047 N   0  0  0  0  0  0
    1.1801    2.0692    0.0019 C   0  0  0  0  0  0
    1.2662    3.5714   -0.0069 C   0  0  0  0  0  0
   -0.0610    4.1857    0.4357 C   0  0  0  0  0  0
   -1.1879    3.5580   -0.3929 C   0  0  0  0  0  0
   -1.3464    2.0989    0.0329 C   0  0  0  0  0  0
   -2.4945    4.3125   -0.1391 C   0  0  0  0  0  0
   -3.5406    3.7876   -1.0202 N   0  0  0  0  0  0
   -4.8302    4.3236   -0.9701 C   0  0  0  0  0  0
   -5.8231    3.8267   -1.8051 C   0  0  0  0  0  0
   -7.0968    4.3579   -1.7541 C   0  0  0  0  0  0
   -7.3851    5.3848   -0.8725 C   0  0  0  0  0  0
   -6.3977    5.8824   -0.0389 C   0  0  0  0  0  0
   -5.1227    5.3499   -0.0817 C   0  0  0  0  0  0
   -6.7631    7.1708    1.0658 Cl  0  0  0  0  0  0
   -8.9871    6.0507   -0.8120 Cl  0  0  0  0  0  0
    3.5059   -0.6368   -0.0175 N   0  0  0  0  0  0
   -1.1834   -0.7208    0.0051 N   0  0  0  0  0  0
    2.0557    3.8911    0.6733 H   0  0  0  0  0  0
    1.5029    3.9129   -1.0146 H   0  0  0  0  0  0
   -0.2255    3.9793    1.4933 H   0  0  0  0  0  0
   -0.0399    5.2626    0.2688 H   0  0  0  0  0  0
   -0.9339    3.6050   -1.4518 H   0  0  0  0  0  0
   -2.0311    1.5965   -0.6503 H   0  0  0  0  0  0
   -1.7565    2.0605    1.0421 H   0  0  0  0  0  0
   -2.7946    4.1800    0.9004 H   0  0  0  0  0  0
   -2.3468    5.3732   -0.3422 H   0  0  0  0  0  0
   -3.3381    3.0680   -1.6383 H   0  0  0  0  0  0
   -5.5989    3.0257   -2.4940 H   0  0  0  0  0  0
   -7.8687    3.9716   -2.4032 H   0  0  0  0  0  0
   -4.3538    5.7350    0.5716 H   0  0  0  0  0  0
    3.5117   -1.6068   -0.0211 H   0  0  0  0  0  0
    4.3430   -0.1467   -0.0191 H   0  0  0  0  0  0
   -2.0330   -0.2529    0.0127 H   0  0  0  0  0  0
   -1.1638   -1.6906   -0.0002 H   0  0  0  0  0  0
  1  2  1  0  0  0
  1  6  2  0  0  0
  1 10  1  0  0  0
  2  3  2  0  0  0
  2 22  1  0  0  0
  3  4  1  0  0  0
  4  5  2  0  0  0
  4 21  1  0  0  0
  5  6  1  0  0  0
  6  7  1  0  0  0
  7  8  1  0  0  0
  7 23  1  0  0  0
  7 24  1  0  0  0
  8  9  1  0  0  0
  8 25  1  0  0  0
  8 26  1  0  0  0
  9 10  1  0  0  0
  9 11  1  0  0  0
  9 27  1  0  0  0
 10 28  1  0  0  0
 10 29  1  0  0  0
 11 12  1  0  0  0
 11 30  1  0  0  0
 11 31  1  0  0  0
 12 13  1  0  0  0
 12 32  1  0  0  0
 13 14  1  0  0  0
 13 18  2  0  0  0
 14 15  2  0  0  0
 14 33  1  0  0  0
 15 16  1  0  0  0
 15 34  1  0  0  0
 16 17  2  0  0  0
 16 20  1  0  0  0
 17 18  1  0  0  0
 17 19  1  0  0  0
 18 35  1  0  0  0
 21 36  1  0  0  0
 21 37  1  0  0  0
 22 38  1  0  0  0
 22 39  1  0  0  0
M  END
>  <ACTIVITY>
6.82391

>  <set_rl>
1

>  <Min_dist>
999.9

>  <Avg_dist>
999.9

>  <PC_uM>
6.8

>  <TG_uM>
0.11

>  <RL_uM>
0.15

$$$$
19-12
 Wcorina  11170919323D 1   1.00000     0.00000              
CORINA evaluation license 3.46 0067  05.08.2008
 39 41  0  0  0  0  0  0  0  0999 V2000
   -0.0169    1.3968    0.0097 C   0  0  0  0  0  0
    0.0021   -0.0041    0.0020 C   0  0  0  0  0  0
    1.1691   -0.6368   -0.0079 N   0  0  0  0  0  0
    2.3032    0.0479   -0.0100 C   0  0  0  0  0  0
    2.3130    1.3705   -0.0047 N   0  0  0  0  0  0
    1.1801    2.0692    0.0019 C   0  0  0  0  0  0
    1.2662    3.5714   -0.0069 C   0  0  0  0  0  0
   -0.0610    4.1857    0.4357 C   0  0  0  0  0  0
   -1.1879    3.5580   -0.3929 C   0  0  0  0  0  0
   -1.3464    2.0989    0.0329 C   0  0  0  0  0  0
   -2.4945    4.3125   -0.1391 C   0  0  0  0  0  0
   -3.5435    3.7862   -1.0226 N   0  0  0  0  0  0
   -4.7541    4.4549   -0.8167 C   0  0  0  0  0  0
   -5.3552    5.1449   -1.8624 C   0  0  0  0  0  0
   -6.5522    5.8043   -1.6552 C   0  0  0  0  0  0
   -7.1513    5.7783   -0.4092 C   0  0  0  0  0  0
   -6.5558    5.0931    0.6338 C   0  0  0  0  0  0
   -5.3620    4.4261    0.4326 C   0  0  0  0  0  0
   -4.6192    3.5597    1.7407 Cl  0  0  0  0  0  0
   -4.6035    5.1792   -3.4268 Cl  0  0  0  0  0  0
    3.5059   -0.6368   -0.0175 N   0  0  0  0  0  0
   -1.1834   -0.7208    0.0051 N   0  0  0  0  0  0
    2.0557    3.8911    0.6733 H   0  0  0  0  0  0
    1.5029    3.9129   -1.0146 H   0  0  0  0  0  0
   -0.2255    3.9793    1.4933 H   0  0  0  0  0  0
   -0.0399    5.2626    0.2688 H   0  0  0  0  0  0
   -0.9339    3.6050   -1.4518 H   0  0  0  0  0  0
   -2.0311    1.5965   -0.6503 H   0  0  0  0  0  0
   -1.7565    2.0605    1.0421 H   0  0  0  0  0  0
   -2.7946    4.1800    0.9004 H   0  0  0  0  0  0
   -2.3468    5.3732   -0.3422 H   0  0  0  0  0  0
   -3.2614    3.8386   -1.9899 H   0  0  0  0  0  0
   -7.0200    6.3409   -2.4675 H   0  0  0  0  0  0
   -8.0864    6.2948   -0.2502 H   0  0  0  0  0  0
   -7.0264    5.0752    1.6058 H   0  0  0  0  0  0
    3.5117   -1.6068   -0.0211 H   0  0  0  0  0  0
    4.3430   -0.1467   -0.0191 H   0  0  0  0  0  0
   -2.0330   -0.2529    0.0127 H   0  0  0  0  0  0
   -1.1638   -1.6906   -0.0002 H   0  0  0  0  0  0
  1  2  1  0  0  0
  1  6  2  0  0  0
  1 10  1  0  0  0
  2  3  2  0  0  0
  2 22  1  0  0  0
  3  4  1  0  0  0
  4  5  2  0  0  0
  4 21  1  0  0  0
  5  6  1  0  0  0
  6  7  1  0  0  0
  7  8  1  0  0  0
  7 23  1  0  0  0
  7 24  1  0  0  0
  8  9  1  0  0  0
  8 25  1  0  0  0
  8 26  1  0  0  0
  9 10  1  0  0  0
  9 11  1  0  0  0
  9 27  1  0  0  0
 10 28  1  0  0  0
 10 29  1  0  0  0
 11 12  1  0  0  0
 11 30  1  0  0  0
 11 31  1  0  0  0
 12 13  1  0  0  0
 12 32  1  0  0  0
 13 14  1  0  0  0
 13 18  2  0  0  0
 14 15  2  0  0  0
 14 20  1  0  0  0
 15 16  1  0  0  0
 15 33  1  0  0  0
 16 17  2  0  0  0
 16 34  1  0  0  0
 17 18  1  0  0  0
 17 35  1  0  0  0
 18 19  1  0  0  0
 21 36  1  0  0  0
 21 37  1  0  0  0
 22 38  1  0  0  0
 22 39  1  0  0  0
M  END
>  <ACTIVITY>
6.96257

>  <set_rl>
1

>  <Min_dist>
999.9

>  <Avg_dist>
999.9

>  <PC_uM>
0.502

>  <TG_uM>
0.0099

>  <RL_uM>
0.109

$$$$
19-13
 Wcorina  11170919323D 1   1.00000     0.00000              
CORINA evaluation license 3.46 0067  05.08.2008
 39 41  0  0  0  0  0  0  0  0999 V2000
   -0.0169    1.3968    0.0097 C   0  0  0  0  0  0
    0.0021   -0.0041    0.0020 C   0  0  0  0  0  0
    1.1691   -0.6368   -0.0079 N   0  0  0  0  0  0
    2.3032    0.0479   -0.0100 C   0  0  0  0  0  0
    2.3130    1.3705   -0.0047 N   0  0  0  0  0  0
    1.1801    2.0692    0.0019 C   0  0  0  0  0  0
    1.2662    3.5714   -0.0069 C   0  0  0  0  0  0
   -0.0610    4.1857    0.4357 C   0  0  0  0  0  0
   -1.1879    3.5580   -0.3929 C   0  0  0  0  0  0
   -1.3464    2.0989    0.0329 C   0  0  0  0  0  0
   -2.4945    4.3125   -0.1391 C   0  0  0  0  0  0
   -3.5406    3.7876   -1.0202 N   0  0  0  0  0  0
   -4.8302    4.3236   -0.9701 C   0  0  0  0  0  0
   -5.8230    3.8269   -1.8049 C   0  0  0  0  0  0
   -7.0966    4.3586   -1.7533 C   0  0  0  0  0  0
   -7.3840    5.3852   -0.8711 C   0  0  0  0  0  0
   -6.3967    5.8823   -0.0386 C   0  0  0  0  0  0
   -5.1230    5.3502   -0.0815 C   0  0  0  0  0  0
   -8.9860    6.0511   -0.8090 Cl  0  0  0  0  0  0
    3.5059   -0.6368   -0.0175 N   0  0  0  0  0  0
   -1.1834   -0.7208    0.0051 N   0  0  0  0  0  0
    2.0557    3.8911    0.6733 H   0  0  0  0  0  0
    1.5029    3.9129   -1.0146 H   0  0  0  0  0  0
   -0.2255    3.9793    1.4933 H   0  0  0  0  0  0
   -0.0399    5.2626    0.2688 H   0  0  0  0  0  0
   -0.9339    3.6050   -1.4518 H   0  0  0  0  0  0
   -2.0311    1.5965   -0.6503 H   0  0  0  0  0  0
   -1.7565    2.0605    1.0421 H   0  0  0  0  0  0
   -2.7946    4.1800    0.9004 H   0  0  0  0  0  0
   -2.3468    5.3732   -0.3422 H   0  0  0  0  0  0
   -3.3381    3.0680   -1.6383 H   0  0  0  0  0  0
   -5.5991    3.0259   -2.4939 H   0  0  0  0  0  0
   -7.8689    3.9730   -2.4025 H   0  0  0  0  0  0
   -6.6236    6.6840    0.6485 H   0  0  0  0  0  0
   -4.3541    5.7350    0.5721 H   0  0  0  0  0  0
    3.5117   -1.6068   -0.0211 H   0  0  0  0  0  0
    4.3430   -0.1467   -0.0191 H   0  0  0  0  0  0
   -2.0330   -0.2529    0.0127 H   0  0  0  0  0  0
   -1.1638   -1.6906   -0.0002 H   0  0  0  0  0  0
  1  2  1  0  0  0
  1  6  2  0  0  0
  1 10  1  0  0  0
  2  3  2  0  0  0
  2 21  1  0  0  0
  3  4  1  0  0  0
  4  5  2  0  0  0
  4 20  1  0  0  0
  5  6  1  0  0  0
  6  7  1  0  0  0
  7  8  1  0  0  0
  7 22  1  0  0  0
  7 23  1  0  0  0
  8  9  1  0  0  0
  8 24  1  0  0  0
  8 25  1  0  0  0
  9 10  1  0  0  0
  9 11  1  0  0  0
  9 26  1  0  0  0
 10 27  1  0  0  0
 10 28  1  0  0  0
 11 12  1  0  0  0
 11 29  1  0  0  0
 11 30  1  0  0  0
 12 13  1  0  0  0
 12 31  1  0  0  0
 13 14  1  0  0  0
 13 18  2  0  0  0
 14 15  2  0  0  0
 14 32  1  0  0  0
 15 16  1  0  0  0
 15 33  1  0  0  0
 16 17  2  0  0  0
 16 19  1  0  0  0
 17 18  1  0  0  0
 17 34  1  0  0  0
 18 35  1  0  0  0
 20 36  1  0  0  0
 20 37  1  0  0  0
 21 38  1  0  0  0
 21 39  1  0  0  0
M  END
>  <ACTIVITY>
6.89279

>  <set_rl>
1

>  <Min_dist>
999.9

>  <Avg_dist>
999.9

>  <PC_uM>
0.94

>  <TG_uM>
0.078

>  <RL_uM>
0.128

$$$$
19-14
 Wcorina  11170919323D 1   1.00000     0.00000              
CORINA evaluation license 3.46 0067  05.08.2008
 42 44  0  0  0  0  0  0  0  0999 V2000
   -0.0169    1.3968    0.0097 C   0  0  0  0  0  0
    0.0021   -0.0041    0.0020 C   0  0  0  0  0  0
    1.1691   -0.6368   -0.0079 N   0  0  0  0  0  0
    2.3032    0.0479   -0.0100 C   0  0  0  0  0  0
    2.3130    1.3705   -0.0047 N   0  0  0  0  0  0
    1.1801    2.0692    0.0019 C   0  0  0  0  0  0
    1.2662    3.5714   -0.0069 C   0  0  0  0  0  0
   -0.0610    4.1857    0.4357 C   0  0  0  0  0  0
   -1.1879    3.5580   -0.3929 C   0  0  0  0  0  0
   -1.3464    2.0989    0.0329 C   0  0  0  0  0  0
   -2.4945    4.3125   -0.1391 C   0  0  0  0  0  0
   -3.5406    3.7876   -1.0202 N   0  0  0  0  0  0
   -4.3440    2.7260   -0.5956 C   0  0  0  0  0  0
   -5.3362    2.2273   -1.4299 C   0  0  0  0  0  0
   -6.1288    1.1780   -1.0077 C   0  0  0  0  0  0
   -5.9351    0.6235    0.2453 C   0  0  0  0  0  0
   -4.9476    1.1186    1.0788 C   0  0  0  0  0  0
   -4.1480    2.1637    0.6593 C   0  0  0  0  0  0
   -6.9331   -0.6953    0.7728 Cl  0  0  0  0  0  0
   -3.7445    4.3757   -2.3464 C   0  0  0  0  0  0
    3.5059   -0.6368   -0.0175 N   0  0  0  0  0  0
   -1.1834   -0.7208    0.0051 N   0  0  0  0  0  0
    2.0557    3.8911    0.6733 H   0  0  0  0  0  0
    1.5029    3.9129   -1.0146 H   0  0  0  0  0  0
   -0.2255    3.9793    1.4933 H   0  0  0  0  0  0
   -0.0399    5.2626    0.2688 H   0  0  0  0  0  0
   -0.9339    3.6050   -1.4518 H   0  0  0  0  0  0
   -2.0311    1.5965   -0.6503 H   0  0  0  0  0  0
   -1.7565    2.0605    1.0421 H   0  0  0  0  0  0
   -2.7946    4.1800    0.9004 H   0  0  0  0  0  0
   -2.3468    5.3732   -0.3422 H   0  0  0  0  0  0
   -5.4880    2.6599   -2.4077 H   0  0  0  0  0  0
   -6.9006    0.7901   -1.6558 H   0  0  0  0  0  0
   -4.7991    0.6845    2.0565 H   0  0  0  0  0  0
   -3.3741    2.5463    1.3081 H   0  0  0  0  0  0
   -3.1237    3.8538   -3.0746 H   0  0  0  0  0  0
   -4.7931    4.2809   -2.6285 H   0  0  0  0  0  0
   -3.4685    5.4299   -2.3227 H   0  0  0  0  0  0
    3.5117   -1.6068   -0.0211 H   0  0  0  0  0  0
    4.3430   -0.1467   -0.0191 H   0  0  0  0  0  0
   -2.0330   -0.2529    0.0127 H   0  0  0  0  0  0
   -1.1638   -1.6906   -0.0002 H   0  0  0  0  0  0
  1  2  1  0  0  0
  1  6  2  0  0  0
  1 10  1  0  0  0
  2  3  2  0  0  0
  2 22  1  0  0  0
  3  4  1  0  0  0
  4  5  2  0  0  0
  4 21  1  0  0  0
  5  6  1  0  0  0
  6  7  1  0  0  0
  7  8  1  0  0  0
  7 23  1  0  0  0
  7 24  1  0  0  0
  8  9  1  0  0  0
  8 25  1  0  0  0
  8 26  1  0  0  0
  9 10  1  0  0  0
  9 11  1  0  0  0
  9 27  1  0  0  0
 10 28  1  0  0  0
 10 29  1  0  0  0
 11 12  1  0  0  0
 11 30  1  0  0  0
 11 31  1  0  0  0
 12 13  1  0  0  0
 12 20  1  0  0  0
 13 14  1  0  0  0
 13 18  2  0  0  0
 14 15  2  0  0  0
 14 32  1  0  0  0
 15 16  1  0  0  0
 15 33  1  0  0  0
 16 17  2  0  0  0
 16 19  1  0  0  0
 17 18  1  0  0  0
 17 34  1  0  0  0
 18 35  1  0  0  0
 20 36  1  0  0  0
 20 37  1  0  0  0
 20 38  1  0  0  0
 21 39  1  0  0  0
 21 40  1  0  0  0
 22 41  1  0  0  0
 22 42  1  0  0  0
M  END
>  <ACTIVITY>
7.17393

>  <set_rl>
1

>  <Min_dist>
999.9

>  <Avg_dist>
999.9

>  <PC_uM>
0.171

>  <TG_uM>
0.022

>  <RL_uM>
0.067

$$$$
19-15
 Wcorina  11170919323D 1   1.00000     0.00000              
CORINA evaluation license 3.46 0067  05.08.2008
 39 41  0  0  0  0  0  0  0  0999 V2000
   -0.0169    1.3968    0.0097 C   0  0  0  0  0  0
    0.0021   -0.0041    0.0020 C   0  0  0  0  0  0
    1.1691   -0.6368   -0.0079 N   0  0  0  0  0  0
    2.3032    0.0479   -0.0100 C   0  0  0  0  0  0
    2.3130    1.3705   -0.0047 N   0  0  0  0  0  0
    1.1801    2.0692    0.0019 C   0  0  0  0  0  0
    1.2662    3.5714   -0.0069 C   0  0  0  0  0  0
   -0.0610    4.1857    0.4357 C   0  0  0  0  0  0
   -1.1879    3.5580   -0.3929 C   0  0  0  0  0  0
   -1.3464    2.0989    0.0329 C   0  0  0  0  0  0
   -2.4945    4.3125   -0.1391 C   0  0  0  0  0  0
   -3.5406    3.7876   -1.0202 N   0  0  0  0  0  0
   -4.8295    4.3234   -0.9702 C   0  0  0  0  0  0
   -5.8228    3.8266   -1.8051 C   0  0  0  0  0  0
   -7.0963    4.3579   -1.7532 C   0  0  0  0  0  0
   -7.3842    5.3835   -0.8713 C   0  0  0  0  0  0
   -6.3978    5.8808   -0.0383 C   0  0  0  0  0  0
   -5.1225    5.3497   -0.0817 C   0  0  0  0  0  0
   -6.7966    7.2833    1.1658 Br  0  0  0  0  0  0
    3.5059   -0.6368   -0.0175 N   0  0  0  0  0  0
   -1.1834   -0.7208    0.0051 N   0  0  0  0  0  0
    2.0557    3.8911    0.6733 H   0  0  0  0  0  0
    1.5029    3.9129   -1.0146 H   0  0  0  0  0  0
   -0.2255    3.9793    1.4933 H   0  0  0  0  0  0
   -0.0399    5.2626    0.2688 H   0  0  0  0  0  0
   -0.9339    3.6050   -1.4518 H   0  0  0  0  0  0
   -2.0311    1.5965   -0.6503 H   0  0  0  0  0  0
   -1.7565    2.0605    1.0421 H   0  0  0  0  0  0
   -2.7946    4.1800    0.9004 H   0  0  0  0  0  0
   -2.3468    5.3732   -0.3422 H   0  0  0  0  0  0
   -3.3381    3.0680   -1.6383 H   0  0  0  0  0  0
   -5.5989    3.0259   -2.4944 H   0  0  0  0  0  0
   -7.8685    3.9722   -2.4024 H   0  0  0  0  0  0
   -8.3810    5.7974   -0.8330 H   0  0  0  0  0  0
   -4.3538    5.7350    0.5718 H   0  0  0  0  0  0
    3.5117   -1.6068   -0.0211 H   0  0  0  0  0  0
    4.3430   -0.1467   -0.0191 H   0  0  0  0  0  0
   -2.0330   -0.2529    0.0127 H   0  0  0  0  0  0
   -1.1638   -1.6906   -0.0002 H   0  0  0  0  0  0
  1  2  1  0  0  0
  1  6  2  0  0  0
  1 10  1  0  0  0
  2  3  2  0  0  0
  2 21  1  0  0  0
  3  4  1  0  0  0
  4  5  2  0  0  0
  4 20  1  0  0  0
  5  6  1  0  0  0
  6  7  1  0  0  0
  7  8  1  0  0  0
  7 22  1  0  0  0
  7 23  1  0  0  0
  8  9  1  0  0  0
  8 24  1  0  0  0
  8 25  1  0  0  0
  9 10  1  0  0  0
  9 11  1  0  0  0
  9 26  1  0  0  0
 10 27  1  0  0  0
 10 28  1  0  0  0
 11 12  1  0  0  0
 11 29  1  0  0  0
 11 30  1  0  0  0
 12 13  1  0  0  0
 12 31  1  0  0  0
 13 14  1  0  0  0
 13 18  2  0  0  0
 14 15  2  0  0  0
 14 32  1  0  0  0
 15 16  1  0  0  0
 15 33  1  0  0  0
 16 17  2  0  0  0
 16 34  1  0  0  0
 17 18  1  0  0  0
 17 19  1  0  0  0
 18 35  1  0  0  0
 20 36  1  0  0  0
 20 37  1  0  0  0
 21 38  1  0  0  0
 21 39  1  0  0  0
M  END
>  <ACTIVITY>
6.64397

>  <set_rl>
1

>  <Min_dist>
999.9

>  <Avg_dist>
999.9

>  <PC_uM>
0.33

>  <TG_uM>
0.03

>  <RL_uM>
0.227

$$$$
19-19
 Wcorina  11170919323D 1   1.00000     0.00000              
CORINA evaluation license 3.46 0067  05.08.2008
 45 48  0  0  0  0  0  0  0  0999 V2000
   -0.0169    1.3968    0.0097 C   0  0  0  0  0  0
    0.0021   -0.0041    0.0020 C   0  0  0  0  0  0
    1.1691   -0.6368   -0.0079 N   0  0  0  0  0  0
    2.3032    0.0479   -0.0100 C   0  0  0  0  0  0
    2.3130    1.3705   -0.0047 N   0  0  0  0  0  0
    1.1801    2.0692    0.0019 C   0  0  0  0  0  0
    1.2662    3.5714   -0.0069 C   0  0  0  0  0  0
   -0.0610    4.1857    0.4357 C   0  0  0  0  0  0
   -1.1879    3.5580   -0.3929 C   0  0  0  0  0  0
   -1.3464    2.0989    0.0329 C   0  0  0  0  0  0
   -2.4945    4.3125   -0.1391 C   0  0  0  0  0  0
   -3.5406    3.7876   -1.0202 N   0  0  0  0  0  0
   -4.8263    4.3220   -0.9703 C   0  0  0  0  0  0
   -5.1210    5.3450   -0.0940 C   0  0  0  0  0  0
   -6.4019    5.8855   -0.0365 C   0  0  0  0  0  0
   -7.3979    5.4210   -0.8407 C   0  0  0  0  0  0
   -7.1393    4.3795   -1.7477 C   0  0  0  0  0  0
   -5.8375    3.8251   -1.8203 C   0  0  0  0  0  0
   -5.5792    2.7891   -2.7313 C   0  0  0  0  0  0
   -6.5787    2.3346   -3.5365 C   0  0  0  0  0  0
   -7.8578    2.8836   -3.4706 C   0  0  0  0  0  0
   -8.1478    3.8805   -2.5904 C   0  0  0  0  0  0
    3.5059   -0.6368   -0.0175 N   0  0  0  0  0  0
   -1.1834   -0.7208    0.0051 N   0  0  0  0  0  0
    2.0557    3.8911    0.6733 H   0  0  0  0  0  0
    1.5029    3.9129   -1.0146 H   0  0  0  0  0  0
   -0.2255    3.9793    1.4933 H   0  0  0  0  0  0
   -0.0399    5.2626    0.2688 H   0  0  0  0  0  0
   -0.9339    3.6050   -1.4518 H   0  0  0  0  0  0
   -2.0311    1.5965   -0.6503 H   0  0  0  0  0  0
   -1.7565    2.0605    1.0421 H   0  0  0  0  0  0
   -2.7946    4.1800    0.9004 H   0  0  0  0  0  0
   -2.3468    5.3732   -0.3422 H   0  0  0  0  0  0
   -3.3381    3.0680   -1.6383 H   0  0  0  0  0  0
   -4.3490    5.7309    0.5552 H   0  0  0  0  0  0
   -6.6097    6.6863    0.6577 H   0  0  0  0  0  0
   -8.3860    5.8527   -0.7811 H   0  0  0  0  0  0
   -4.5923    2.3547   -2.7936 H   0  0  0  0  0  0
   -6.3772    1.5374   -4.2366 H   0  0  0  0  0  0
   -8.6332    2.5055   -4.1205 H   0  0  0  0  0  0
   -9.1439    4.2957   -2.5495 H   0  0  0  0  0  0
    3.5117   -1.6068   -0.0211 H   0  0  0  0  0  0
    4.3430   -0.1467   -0.0191 H   0  0  0  0  0  0
   -2.0330   -0.2529    0.0127 H   0  0  0  0  0  0
   -1.1638   -1.6906   -0.0002 H   0  0  0  0  0  0
  1  2  1  0  0  0
  1  6  2  0  0  0
  1 10  1  0  0  0
  2  3  2  0  0  0
  2 24  1  0  0  0
  3  4  1  0  0  0
  4  5  2  0  0  0
  4 23  1  0  0  0
  5  6  1  0  0  0
  6  7  1  0  0  0
  7  8  1  0  0  0
  7 25  1  0  0  0
  7 26  1  0  0  0
  8  9  1  0  0  0
  8 27  1  0  0  0
  8 28  1  0  0  0
  9 10  1  0  0  0
  9 11  1  0  0  0
  9 29  1  0  0  0
 10 30  1  0  0  0
 10 31  1  0  0  0
 11 12  1  0  0  0
 11 32  1  0  0  0
 11 33  1  0  0  0
 12 13  1  0  0  0
 12 34  1  0  0  0
 13 14  1  0  0  0
 13 18  2  0  0  0
 14 15  2  0  0  0
 14 35  1  0  0  0
 15 16  1  0  0  0
 15 36  1  0  0  0
 16 17  2  0  0  0
 16 37  1  0  0  0
 17 18  1  0  0  0
 17 22  1  0  0  0
 18 19  1  0  0  0
 19 20  2  0  0  0
 19 38  1  0  0  0
 20 21  1  0  0  0
 20 39  1  0  0  0
 21 22  2  0  0  0
 21 40  1  0  0  0
 22 41  1  0  0  0
 23 42  1  0  0  0
 23 43  1  0  0  0
 24 44  1  0  0  0
 24 45  1  0  0  0
M  END
>  <ACTIVITY>
6.85699

>  <set_rl>
1

>  <Min_dist>
999.9

>  <Avg_dist>
999.9

>  <PC_uM>
0.517

>  <TG_uM>
0.036

>  <RL_uM>
0.139

$$$$
20-5A
 Wcorina  11170919323D 1   1.00000     0.00000              
CORINA evaluation license 3.46 0067  05.08.2008
 37 39  0  0  0  0  0  0  0  0999 V2000
   -0.0169    1.3968    0.0097 C   0  0  0  0  0  0
    0.0021   -0.0041    0.0020 C   0  0  0  0  0  0
    1.1691   -0.6368   -0.0079 N   0  0  0  0  0  0
    2.3032    0.0479   -0.0100 C   0  0  0  0  0  0
    2.3130    1.3705   -0.0047 N   0  0  0  0  0  0
    1.1801    2.0692    0.0019 C   0  0  0  0  0  0
    1.2662    3.5714   -0.0069 C   0  0  0  0  0  0
   -0.0610    4.1857    0.4357 C   0  0  0  0  0  0
   -1.1879    3.5580   -0.3929 C   0  0  0  0  0  0
   -1.3464    2.0989    0.0329 C   0  0  0  0  0  0
   -2.4945    4.3125   -0.1391 C   0  0  0  0  0  0
   -3.5706    3.7726   -1.0454 C   0  0  0  0  0  0
   -4.3653    2.7224   -0.6254 C   0  0  0  0  0  0
   -5.3524    2.2270   -1.4568 C   0  0  0  0  0  0
   -5.5451    2.7822   -2.7080 C   0  0  0  0  0  0
   -4.7510    3.8330   -3.1277 C   0  0  0  0  0  0
   -3.7667    4.3312   -2.2946 C   0  0  0  0  0  0
    3.5059   -0.6368   -0.0175 N   0  0  0  0  0  0
   -1.1834   -0.7208    0.0051 N   0  0  0  0  0  0
    2.0557    3.8911    0.6733 H   0  0  0  0  0  0
    1.5029    3.9129   -1.0146 H   0  0  0  0  0  0
   -0.2255    3.9793    1.4933 H   0  0  0  0  0  0
   -0.0399    5.2626    0.2688 H   0  0  0  0  0  0
   -0.9339    3.6050   -1.4518 H   0  0  0  0  0  0
   -2.0311    1.5965   -0.6503 H   0  0  0  0  0  0
   -1.7565    2.0605    1.0421 H   0  0  0  0  0  0
   -2.7946    4.1800    0.9004 H   0  0  0  0  0  0
   -2.3468    5.3732   -0.3422 H   0  0  0  0  0  0
   -4.2148    2.2886    0.3521 H   0  0  0  0  0  0
   -5.9728    1.4061   -1.1289 H   0  0  0  0  0  0
   -6.3158    2.3948   -3.3578 H   0  0  0  0  0  0
   -4.9013    4.2665   -4.1054 H   0  0  0  0  0  0
   -3.1488    5.1545   -2.6210 H   0  0  0  0  0  0
    3.5117   -1.6068   -0.0211 H   0  0  0  0  0  0
    4.3430   -0.1467   -0.0191 H   0  0  0  0  0  0
   -2.0330   -0.2529    0.0127 H   0  0  0  0  0  0
   -1.1638   -1.6906   -0.0002 H   0  0  0  0  0  0
  1  2  1  0  0  0
  1  6  2  0  0  0
  1 10  1  0  0  0
  2  3  2  0  0  0
  2 19  1  0  0  0
  3  4  1  0  0  0
  4  5  2  0  0  0
  4 18  1  0  0  0
  5  6  1  0  0  0
  6  7  1  0  0  0
  7  8  1  0  0  0
  7 20  1  0  0  0
  7 21  1  0  0  0
  8  9  1  0  0  0
  8 22  1  0  0  0
  8 23  1  0  0  0
  9 10  1  0  0  0
  9 11  1  0  0  0
  9 24  1  0  0  0
 10 25  1  0  0  0
 10 26  1  0  0  0
 11 12  1  0  0  0
 11 27  1  0  0  0
 11 28  1  0  0  0
 12 13  1  0  0  0
 12 17  2  0  0  0
 13 14  2  0  0  0
 13 29  1  0  0  0
 14 15  1  0  0  0
 14 30  1  0  0  0
 15 16  2  0  0  0
 15 31  1  0  0  0
 16 17  1  0  0  0
 16 32  1  0  0  0
 17 33  1  0  0  0
 18 34  1  0  0  0
 18 35  1  0  0  0
 19 36  1  0  0  0
 19 37  1  0  0  0
M  END
>  <ACTIVITY>
6.74473

>  <set_rl>
1

>  <Min_dist>
999.9

>  <Avg_dist>
999.9

>  <PC_uM>
0.29

>  <TG_uM>
0.032

>  <RL_uM>
0.18

$$$$
20-5C
 Wcorina  11170919323D 1   1.00000     0.00000              
CORINA evaluation license 3.46 0067  05.08.2008
 40 42  0  0  0  0  0  0  0  0999 V2000
   -0.0169    1.3968    0.0097 C   0  0  0  0  0  0
    0.0021   -0.0041    0.0020 C   0  0  0  0  0  0
    1.1691   -0.6368   -0.0079 N   0  0  0  0  0  0
    2.3032    0.0479   -0.0100 C   0  0  0  0  0  0
    2.3130    1.3705   -0.0047 N   0  0  0  0  0  0
    1.1801    2.0692    0.0019 C   0  0  0  0  0  0
    1.2662    3.5714   -0.0069 C   0  0  0  0  0  0
   -0.0610    4.1857    0.4357 C   0  0  0  0  0  0
   -1.1879    3.5580   -0.3929 C   0  0  0  0  0  0
   -1.3464    2.0989    0.0329 C   0  0  0  0  0  0
   -2.4945    4.3125   -0.1391 C   0  0  0  0  0  0
   -3.5706    3.7726   -1.0454 C   0  0  0  0  0  0
   -4.3654    2.7222   -0.6254 C   0  0  0  0  0  0
   -5.3524    2.2270   -1.4566 C   0  0  0  0  0  0
   -5.5451    2.7822   -2.7080 C   0  0  0  0  0  0
   -4.7511    3.8328   -3.1276 C   0  0  0  0  0  0
   -3.7667    4.3311   -2.2944 C   0  0  0  0  0  0
   -6.2181    1.0814   -0.9991 C   0  0  0  0  0  0
    3.5059   -0.6368   -0.0175 N   0  0  0  0  0  0
   -1.1834   -0.7208    0.0051 N   0  0  0  0  0  0
    2.0557    3.8911    0.6733 H   0  0  0  0  0  0
    1.5029    3.9129   -1.0146 H   0  0  0  0  0  0
   -0.2255    3.9793    1.4933 H   0  0  0  0  0  0
   -0.0399    5.2626    0.2688 H   0  0  0  0  0  0
   -0.9339    3.6050   -1.4518 H   0  0  0  0  0  0
   -2.0311    1.5965   -0.6503 H   0  0  0  0  0  0
   -1.7565    2.0605    1.0421 H   0  0  0  0  0  0
   -2.7946    4.1800    0.9004 H   0  0  0  0  0  0
   -2.3468    5.3732   -0.3422 H   0  0  0  0  0  0
   -4.2149    2.2885    0.3522 H   0  0  0  0  0  0
   -6.3158    2.3948   -3.3579 H   0  0  0  0  0  0
   -4.9014    4.2664   -4.1053 H   0  0  0  0  0  0
   -3.1488    5.1545   -2.6208 H   0  0  0  0  0  0
   -7.0984    1.4724   -0.4890 H   0  0  0  0  0  0
   -6.5296    0.4940   -1.8628 H   0  0  0  0  0  0
   -5.6524    0.4493   -0.3147 H   0  0  0  0  0  0
    3.5117   -1.6068   -0.0211 H   0  0  0  0  0  0
    4.3430   -0.1467   -0.0191 H   0  0  0  0  0  0
   -2.0330   -0.2529    0.0127 H   0  0  0  0  0  0
   -1.1638   -1.6906   -0.0002 H   0  0  0  0  0  0
  1  2  1  0  0  0
  1  6  2  0  0  0
  1 10  1  0  0  0
  2  3  2  0  0  0
  2 20  1  0  0  0
  3  4  1  0  0  0
  4  5  2  0  0  0
  4 19  1  0  0  0
  5  6  1  0  0  0
  6  7  1  0  0  0
  7  8  1  0  0  0
  7 21  1  0  0  0
  7 22  1  0  0  0
  8  9  1  0  0  0
  8 23  1  0  0  0
  8 24  1  0  0  0
  9 10  1  0  0  0
  9 11  1  0  0  0
  9 25  1  0  0  0
 10 26  1  0  0  0
 10 27  1  0  0  0
 11 12  1  0  0  0
 11 28  1  0  0  0
 11 29  1  0  0  0
 12 13  1  0  0  0
 12 17  2  0  0  0
 13 14  2  0  0  0
 13 30  1  0  0  0
 14 15  1  0  0  0
 14 18  1  0  0  0
 15 16  2  0  0  0
 15 31  1  0  0  0
 16 17  1  0  0  0
 16 32  1  0  0  0
 17 33  1  0  0  0
 18 34  1  0  0  0
 18 35  1  0  0  0
 18 36  1  0  0  0
 19 37  1  0  0  0
 19 38  1  0  0  0
 20 39  1  0  0  0
 20 40  1  0  0  0
M  END
>  <ACTIVITY>
6.95861

>  <set_rl>
1

>  <Min_dist>
999.9

>  <Avg_dist>
999.9

>  <PC_uM>
0.34

>  <TG_uM>
0.036

>  <RL_uM>
0.11

$$$$
20-5E
 Wcorina  11170919323D 1   1.00000     0.00000              
CORINA evaluation license 3.46 0067  05.08.2008
 41 43  0  0  0  0  0  0  0  0999 V2000
   -0.0169    1.3968    0.0097 C   0  0  0  0  0  0
    0.0021   -0.0041    0.0020 C   0  0  0  0  0  0
    1.1691   -0.6368   -0.0079 N   0  0  0  0  0  0
    2.3032    0.0479   -0.0100 C   0  0  0  0  0  0
    2.3130    1.3705   -0.0047 N   0  0  0  0  0  0
    1.1801    2.0692    0.0019 C   0  0  0  0  0  0
    1.2662    3.5714   -0.0069 C   0  0  0  0  0  0
   -0.0610    4.1857    0.4357 C   0  0  0  0  0  0
   -1.1879    3.5580   -0.3929 C   0  0  0  0  0  0
   -1.3464    2.0989    0.0329 C   0  0  0  0  0  0
   -2.4945    4.3125   -0.1391 C   0  0  0  0  0  0
   -3.5706    3.7726   -1.0454 C   0  0  0  0  0  0
   -4.3646    2.7229   -0.6250 C   0  0  0  0  0  0
   -5.3549    2.2263   -1.4598 C   0  0  0  0  0  0
   -5.5455    2.7855   -2.7152 C   0  0  0  0  0  0
   -4.7492    3.8347   -3.1308 C   0  0  0  0  0  0
   -3.7663    4.3316   -2.2945 C   0  0  0  0  0  0
   -6.1369    1.1936   -1.0487 O   0  0  0  0  0  0
   -7.1365    0.7339   -1.9606 C   0  0  0  0  0  0
    3.5059   -0.6368   -0.0175 N   0  0  0  0  0  0
   -1.1834   -0.7208    0.0051 N   0  0  0  0  0  0
    2.0557    3.8911    0.6733 H   0  0  0  0  0  0
    1.5029    3.9129   -1.0146 H   0  0  0  0  0  0
   -0.2255    3.9793    1.4933 H   0  0  0  0  0  0
   -0.0399    5.2626    0.2688 H   0  0  0  0  0  0
   -0.9339    3.6050   -1.4518 H   0  0  0  0  0  0
   -2.0311    1.5965   -0.6503 H   0  0  0  0  0  0
   -1.7565    2.0605    1.0421 H   0  0  0  0  0  0
   -2.7946    4.1800    0.9004 H   0  0  0  0  0  0
   -2.3468    5.3732   -0.3422 H   0  0  0  0  0  0
   -4.2140    2.2891    0.3525 H   0  0  0  0  0  0
   -6.3157    2.4004   -3.3671 H   0  0  0  0  0  0
   -4.8969    4.2700   -4.1081 H   0  0  0  0  0  0
   -3.1477    5.1552   -2.6194 H   0  0  0  0  0  0
   -7.8235    1.5491   -2.1878 H   0  0  0  0  0  0
   -6.6605    0.3930   -2.8799 H   0  0  0  0  0  0
   -7.6881   -0.0910   -1.5095 H   0  0  0  0  0  0
    3.5117   -1.6068   -0.0211 H   0  0  0  0  0  0
    4.3430   -0.1467   -0.0191 H   0  0  0  0  0  0
   -2.0330   -0.2529    0.0127 H   0  0  0  0  0  0
   -1.1638   -1.6906   -0.0002 H   0  0  0  0  0  0
  1  2  1  0  0  0
  1  6  2  0  0  0
  1 10  1  0  0  0
  2  3  2  0  0  0
  2 21  1  0  0  0
  3  4  1  0  0  0
  4  5  2  0  0  0
  4 20  1  0  0  0
  5  6  1  0  0  0
  6  7  1  0  0  0
  7  8  1  0  0  0
  7 22  1  0  0  0
  7 23  1  0  0  0
  8  9  1  0  0  0
  8 24  1  0  0  0
  8 25  1  0  0  0
  9 10  1  0  0  0
  9 11  1  0  0  0
  9 26  1  0  0  0
 10 27  1  0  0  0
 10 28  1  0  0  0
 11 12  1  0  0  0
 11 29  1  0  0  0
 11 30  1  0  0  0
 12 13  1  0  0  0
 12 17  2  0  0  0
 13 14  2  0  0  0
 13 31  1  0  0  0
 14 15  1  0  0  0
 14 18  1  0  0  0
 15 16  2  0  0  0
 15 32  1  0  0  0
 16 17  1  0  0  0
 16 33  1  0  0  0
 17 34  1  0  0  0
 18 19  1  0  0  0
 19 35  1  0  0  0
 19 36  1  0  0  0
 19 37  1  0  0  0
 20 38  1  0  0  0
 20 39  1  0  0  0
 21 40  1  0  0  0
 21 41  1  0  0  0
M  END
>  <ACTIVITY>
6.95861

>  <set_rl>
1

>  <Min_dist>
999.9

>  <Avg_dist>
999.9

>  <PC_uM>
0.27

>  <TG_uM>
0.021

>  <RL_uM>
0.11

$$$$
20-5F
 Wcorina  11170919323D 1   1.00000     0.00000              
CORINA evaluation license 3.46 0067  05.08.2008
 41 43  0  0  0  0  0  0  0  0999 V2000
   -0.0169    1.3968    0.0097 C   0  0  0  0  0  0
    0.0021   -0.0041    0.0020 C   0  0  0  0  0  0
    1.1691   -0.6368   -0.0079 N   0  0  0  0  0  0
    2.3032    0.0479   -0.0100 C   0  0  0  0  0  0
    2.3130    1.3705   -0.0047 N   0  0  0  0  0  0
    1.1801    2.0692    0.0019 C   0  0  0  0  0  0
    1.2662    3.5714   -0.0069 C   0  0  0  0  0  0
   -0.0610    4.1857    0.4357 C   0  0  0  0  0  0
   -1.1879    3.5580   -0.3929 C   0  0  0  0  0  0
   -1.3464    2.0989    0.0329 C   0  0  0  0  0  0
   -2.4945    4.3125   -0.1391 C   0  0  0  0  0  0
   -3.5706    3.7726   -1.0454 C   0  0  0  0  0  0
   -4.3648    2.7221   -0.6241 C   0  0  0  0  0  0
   -5.3520    2.2253   -1.4531 C   0  0  0  0  0  0
   -5.5461    2.7814   -2.7092 C   0  0  0  0  0  0
   -4.7478    3.8353   -3.1296 C   0  0  0  0  0  0
   -3.7658    4.3322   -2.2946 C   0  0  0  0  0  0
   -6.5162    2.2941   -3.5267 O   0  0  0  0  0  0
   -6.6592    2.9153   -4.8057 C   0  0  0  0  0  0
    3.5059   -0.6368   -0.0175 N   0  0  0  0  0  0
   -1.1834   -0.7208    0.0051 N   0  0  0  0  0  0
    2.0557    3.8911    0.6733 H   0  0  0  0  0  0
    1.5029    3.9129   -1.0146 H   0  0  0  0  0  0
   -0.2255    3.9793    1.4933 H   0  0  0  0  0  0
   -0.0399    5.2626    0.2688 H   0  0  0  0  0  0
   -0.9339    3.6050   -1.4518 H   0  0  0  0  0  0
   -2.0311    1.5965   -0.6503 H   0  0  0  0  0  0
   -1.7565    2.0605    1.0421 H   0  0  0  0  0  0
   -2.7946    4.1800    0.9004 H   0  0  0  0  0  0
   -2.3468    5.3732   -0.3422 H   0  0  0  0  0  0
   -4.2131    2.2894    0.3537 H   0  0  0  0  0  0
   -5.9719    1.4046   -1.1237 H   0  0  0  0  0  0
   -4.8970    4.2698   -4.1070 H   0  0  0  0  0  0
   -3.1473    5.1557   -2.6195 H   0  0  0  0  0  0
   -5.7284    2.8157   -5.3641 H   0  0  0  0  0  0
   -7.4665    2.4321   -5.3560 H   0  0  0  0  0  0
   -6.8918    3.9718   -4.6725 H   0  0  0  0  0  0
    3.5117   -1.6068   -0.0211 H   0  0  0  0  0  0
    4.3430   -0.1467   -0.0191 H   0  0  0  0  0  0
   -2.0330   -0.2529    0.0127 H   0  0  0  0  0  0
   -1.1638   -1.6906   -0.0002 H   0  0  0  0  0  0
  1  2  1  0  0  0
  1  6  2  0  0  0
  1 10  1  0  0  0
  2  3  2  0  0  0
  2 21  1  0  0  0
  3  4  1  0  0  0
  4  5  2  0  0  0
  4 20  1  0  0  0
  5  6  1  0  0  0
  6  7  1  0  0  0
  7  8  1  0  0  0
  7 22  1  0  0  0
  7 23  1  0  0  0
  8  9  1  0  0  0
  8 24  1  0  0  0
  8 25  1  0  0  0
  9 10  1  0  0  0
  9 11  1  0  0  0
  9 26  1  0  0  0
 10 27  1  0  0  0
 10 28  1  0  0  0
 11 12  1  0  0  0
 11 29  1  0  0  0
 11 30  1  0  0  0
 12 13  1  0  0  0
 12 17  2  0  0  0
 13 14  2  0  0  0
 13 31  1  0  0  0
 14 15  1  0  0  0
 14 32  1  0  0  0
 15 16  2  0  0  0
 15 18  1  0  0  0
 16 17  1  0  0  0
 16 33  1  0  0  0
 17 34  1  0  0  0
 18 19  1  0  0  0
 19 35  1  0  0  0
 19 36  1  0  0  0
 19 37  1  0  0  0
 20 38  1  0  0  0
 20 39  1  0  0  0
 21 40  1  0  0  0
 21 41  1  0  0  0
M  END
>  <ACTIVITY>
7.11351

>  <set_rl>
1

>  <Min_dist>
999.9

>  <Avg_dist>
999.9

>  <PC_uM>
0.44

>  <TG_uM>
0.05

>  <RL_uM>
0.077

$$$$
20-5G
 Wcorina  11170919323D 1   1.00000     0.00000              
CORINA evaluation license 3.46 0067  05.08.2008
 40 42  0  0  0  0  0  0  0  0999 V2000
   -0.0169    1.3968    0.0097 C   0  0  0  0  0  0
    0.0021   -0.0041    0.0020 C   0  0  0  0  0  0
    1.1691   -0.6368   -0.0079 N   0  0  0  0  0  0
    2.3032    0.0479   -0.0100 C   0  0  0  0  0  0
    2.3130    1.3705   -0.0047 N   0  0  0  0  0  0
    1.1801    2.0692    0.0019 C   0  0  0  0  0  0
    1.2662    3.5714   -0.0069 C   0  0  0  0  0  0
   -0.0610    4.1857    0.4357 C   0  0  0  0  0  0
   -1.1879    3.5580   -0.3929 C   0  0  0  0  0  0
   -1.3464    2.0989    0.0329 C   0  0  0  0  0  0
   -2.4945    4.3125   -0.1391 C   0  0  0  0  0  0
   -3.5706    3.7726   -1.0454 C   0  0  0  0  0  0
   -4.3654    2.7222   -0.6254 C   0  0  0  0  0  0
   -5.3524    2.2270   -1.4566 C   0  0  0  0  0  0
   -5.5451    2.7822   -2.7080 C   0  0  0  0  0  0
   -4.7511    3.8328   -3.1276 C   0  0  0  0  0  0
   -3.7667    4.3311   -2.2944 C   0  0  0  0  0  0
   -6.2181    1.0814   -0.9991 C   0  0  0  0  0  0
   -7.3479    1.5833   -0.3443 F   0  0  0  0  0  0
   -6.6180    0.3274   -2.1076 F   0  0  0  0  0  0
   -5.4920    0.2701   -0.1206 F   0  0  0  0  0  0
    3.5059   -0.6368   -0.0175 N   0  0  0  0  0  0
   -1.1834   -0.7208    0.0051 N   0  0  0  0  0  0
    2.0557    3.8911    0.6733 H   0  0  0  0  0  0
    1.5029    3.9129   -1.0146 H   0  0  0  0  0  0
   -0.2255    3.9793    1.4933 H   0  0  0  0  0  0
   -0.0399    5.2626    0.2688 H   0  0  0  0  0  0
   -0.9339    3.6050   -1.4518 H   0  0  0  0  0  0
   -2.0311    1.5965   -0.6503 H   0  0  0  0  0  0
   -1.7565    2.0605    1.0421 H   0  0  0  0  0  0
   -2.7946    4.1800    0.9004 H   0  0  0  0  0  0
   -2.3468    5.3732   -0.3422 H   0  0  0  0  0  0
   -4.2149    2.2885    0.3522 H   0  0  0  0  0  0
   -6.3158    2.3948   -3.3579 H   0  0  0  0  0  0
   -4.9014    4.2664   -4.1053 H   0  0  0  0  0  0
   -3.1488    5.1545   -2.6208 H   0  0  0  0  0  0
    3.5117   -1.6068   -0.0211 H   0  0  0  0  0  0
    4.3430   -0.1467   -0.0191 H   0  0  0  0  0  0
   -2.0330   -0.2529    0.0127 H   0  0  0  0  0  0
   -1.1638   -1.6906   -0.0002 H   0  0  0  0  0  0
  1  2  1  0  0  0
  1  6  2  0  0  0
  1 10  1  0  0  0
  2  3  2  0  0  0
  2 23  1  0  0  0
  3  4  1  0  0  0
  4  5  2  0  0  0
  4 22  1  0  0  0
  5  6  1  0  0  0
  6  7  1  0  0  0
  7  8  1  0  0  0
  7 24  1  0  0  0
  7 25  1  0  0  0
  8  9  1  0  0  0
  8 26  1  0  0  0
  8 27  1  0  0  0
  9 10  1  0  0  0
  9 11  1  0  0  0
  9 28  1  0  0  0
 10 29  1  0  0  0
 10 30  1  0  0  0
 11 12  1  0  0  0
 11 31  1  0  0  0
 11 32  1  0  0  0
 12 13  1  0  0  0
 12 17  2  0  0  0
 13 14  2  0  0  0
 13 33  1  0  0  0
 14 15  1  0  0  0
 14 18  1  0  0  0
 15 16  2  0  0  0
 15 34  1  0  0  0
 16 17  1  0  0  0
 16 35  1  0  0  0
 17 36  1  0  0  0
 18 19  1  0  0  0
 18 20  1  0  0  0
 18 21  1  0  0  0
 22 37  1  0  0  0
 22 38  1  0  0  0
 23 39  1  0  0  0
 23 40  1  0  0  0
M  END
>  <ACTIVITY>
6.72125

>  <set_rl>
1

>  <Min_dist>
999.9

>  <Avg_dist>
999.9

>  <PC_uM>
0.4

>  <TG_uM>
0.14

>  <RL_uM>
0.19

$$$$
20-5I
 Wcorina  11170919323D 1   1.00000     0.00000              
CORINA evaluation license 3.46 0067  05.08.2008
 41 43  0  0  0  0  0  0  0  0999 V2000
   -0.0169    1.3968    0.0097 C   0  0  0  0  0  0
    0.0021   -0.0041    0.0020 C   0  0  0  0  0  0
    1.1691   -0.6368   -0.0079 N   0  0  0  0  0  0
    2.3032    0.0479   -0.0100 C   0  0  0  0  0  0
    2.3130    1.3705   -0.0047 N   0  0  0  0  0  0
    1.1801    2.0692    0.0019 C   0  0  0  0  0  0
    1.2662    3.5714   -0.0069 C   0  0  0  0  0  0
   -0.0610    4.1857    0.4357 C   0  0  0  0  0  0
   -1.1879    3.5580   -0.3929 C   0  0  0  0  0  0
   -1.3464    2.0989    0.0329 C   0  0  0  0  0  0
   -2.4945    4.3125   -0.1391 C   0  0  0  0  0  0
   -3.5706    3.7726   -1.0454 C   0  0  0  0  0  0
   -4.3648    2.7221   -0.6241 C   0  0  0  0  0  0
   -5.3520    2.2253   -1.4531 C   0  0  0  0  0  0
   -5.5461    2.7814   -2.7092 C   0  0  0  0  0  0
   -4.7478    3.8353   -3.1296 C   0  0  0  0  0  0
   -3.7658    4.3322   -2.2946 C   0  0  0  0  0  0
   -6.5162    2.2941   -3.5267 O   0  0  0  0  0  0
   -6.6592    2.9153   -4.8057 C   0  0  0  0  0  0
   -5.4645    2.7874   -5.5224 F   0  0  0  0  0  0
   -7.6954    2.2951   -5.5120 F   0  0  0  0  0  0
   -6.9577    4.2713   -4.6348 F   0  0  0  0  0  0
    3.5059   -0.6368   -0.0175 N   0  0  0  0  0  0
   -1.1834   -0.7208    0.0051 N   0  0  0  0  0  0
    2.0557    3.8911    0.6733 H   0  0  0  0  0  0
    1.5029    3.9129   -1.0146 H   0  0  0  0  0  0
   -0.2255    3.9793    1.4933 H   0  0  0  0  0  0
   -0.0399    5.2626    0.2688 H   0  0  0  0  0  0
   -0.9339    3.6050   -1.4518 H   0  0  0  0  0  0
   -2.0311    1.5965   -0.6503 H   0  0  0  0  0  0
   -1.7565    2.0605    1.0421 H   0  0  0  0  0  0
   -2.7946    4.1800    0.9004 H   0  0  0  0  0  0
   -2.3468    5.3732   -0.3422 H   0  0  0  0  0  0
   -4.2131    2.2894    0.3537 H   0  0  0  0  0  0
   -5.9719    1.4046   -1.1237 H   0  0  0  0  0  0
   -4.8970    4.2698   -4.1070 H   0  0  0  0  0  0
   -3.1473    5.1557   -2.6195 H   0  0  0  0  0  0
    3.5117   -1.6068   -0.0211 H   0  0  0  0  0  0
    4.3430   -0.1467   -0.0191 H   0  0  0  0  0  0
   -2.0330   -0.2529    0.0127 H   0  0  0  0  0  0
   -1.1638   -1.6906   -0.0002 H   0  0  0  0  0  0
  1  2  1  0  0  0
  1  6  2  0  0  0
  1 10  1  0  0  0
  2  3  2  0  0  0
  2 24  1  0  0  0
  3  4  1  0  0  0
  4  5  2  0  0  0
  4 23  1  0  0  0
  5  6  1  0  0  0
  6  7  1  0  0  0
  7  8  1  0  0  0
  7 25  1  0  0  0
  7 26  1  0  0  0
  8  9  1  0  0  0
  8 27  1  0  0  0
  8 28  1  0  0  0
  9 10  1  0  0  0
  9 11  1  0  0  0
  9 29  1  0  0  0
 10 30  1  0  0  0
 10 31  1  0  0  0
 11 12  1  0  0  0
 11 32  1  0  0  0
 11 33  1  0  0  0
 12 13  1  0  0  0
 12 17  2  0  0  0
 13 14  2  0  0  0
 13 34  1  0  0  0
 14 15  1  0  0  0
 14 35  1  0  0  0
 15 16  2  0  0  0
 15 18  1  0  0  0
 16 17  1  0  0  0
 16 36  1  0  0  0
 17 37  1  0  0  0
 18 19  1  0  0  0
 19 20  1  0  0  0
 19 21  1  0  0  0
 19 22  1  0  0  0
 23 38  1  0  0  0
 23 39  1  0  0  0
 24 40  1  0  0  0
 24 41  1  0  0  0
M  END
>  <ACTIVITY>
6.76955

>  <set_rl>
1

>  <Min_dist>
999.9

>  <Avg_dist>
999.9

>  <PC_uM>
0.58

>  <TG_uM>
0.073

>  <RL_uM>
0.17

$$$$
20-5J
 Wcorina  11170919323D 1   1.00000     0.00000              
CORINA evaluation license 3.46 0067  05.08.2008
 45 47  0  0  0  0  0  0  0  0999 V2000
   -0.0169    1.3968    0.0097 C   0  0  0  0  0  0
    0.0021   -0.0041    0.0020 C   0  0  0  0  0  0
    1.1691   -0.6368   -0.0079 N   0  0  0  0  0  0
    2.3032    0.0479   -0.0100 C   0  0  0  0  0  0
    2.3130    1.3705   -0.0047 N   0  0  0  0  0  0
    1.1801    2.0692    0.0019 C   0  0  0  0  0  0
    1.2662    3.5714   -0.0069 C   0  0  0  0  0  0
   -0.0610    4.1857    0.4357 C   0  0  0  0  0  0
   -1.1879    3.5580   -0.3929 C   0  0  0  0  0  0
   -1.3464    2.0989    0.0329 C   0  0  0  0  0  0
   -2.4945    4.3125   -0.1391 C   0  0  0  0  0  0
   -3.5706    3.7726   -1.0454 C   0  0  0  0  0  0
   -4.2985    2.6537   -0.6678 C   0  0  0  0  0  0
   -5.2891    2.1571   -1.5016 C   0  0  0  0  0  0
   -5.5513    2.7770   -2.7081 C   0  0  0  0  0  0
   -4.8239    3.8957   -3.0854 C   0  0  0  0  0  0
   -3.8360    4.3950   -2.2494 C   0  0  0  0  0  0
   -5.0820    4.5058   -4.2730 O   0  0  0  0  0  0
   -6.1158    3.9406   -5.0816 C   0  0  0  0  0  0
   -4.0405    2.0436    0.5198 O   0  0  0  0  0  0
   -4.8284    0.8966    0.8445 C   0  0  0  0  0  0
    3.5059   -0.6368   -0.0175 N   0  0  0  0  0  0
   -1.1834   -0.7208    0.0051 N   0  0  0  0  0  0
    2.0557    3.8911    0.6733 H   0  0  0  0  0  0
    1.5029    3.9129   -1.0146 H   0  0  0  0  0  0
   -0.2255    3.9793    1.4933 H   0  0  0  0  0  0
   -0.0399    5.2626    0.2688 H   0  0  0  0  0  0
   -0.9339    3.6050   -1.4518 H   0  0  0  0  0  0
   -2.0311    1.5965   -0.6503 H   0  0  0  0  0  0
   -1.7565    2.0605    1.0421 H   0  0  0  0  0  0
   -2.7946    4.1800    0.9004 H   0  0  0  0  0  0
   -2.3468    5.3732   -0.3422 H   0  0  0  0  0  0
   -5.8554    1.2856   -1.2080 H   0  0  0  0  0  0
   -6.3226    2.3900   -3.3577 H   0  0  0  0  0  0
   -3.2723    5.2688   -2.5413 H   0  0  0  0  0  0
   -6.2187    4.5215   -5.9981 H   0  0  0  0  0  0
   -5.8600    2.9108   -5.3308 H   0  0  0  0  0  0
   -7.0572    3.9584   -4.5325 H   0  0  0  0  0  0
   -5.8809    1.1775    0.8822 H   0  0  0  0  0  0
   -4.6841    0.1294    0.0837 H   0  0  0  0  0  0
   -4.5211    0.5078    1.8154 H   0  0  0  0  0  0
    3.5117   -1.6068   -0.0211 H   0  0  0  0  0  0
    4.3430   -0.1467   -0.0191 H   0  0  0  0  0  0
   -2.0330   -0.2529    0.0127 H   0  0  0  0  0  0
   -1.1638   -1.6906   -0.0002 H   0  0  0  0  0  0
  1  2  1  0  0  0
  1  6  2  0  0  0
  1 10  1  0  0  0
  2  3  2  0  0  0
  2 23  1  0  0  0
  3  4  1  0  0  0
  4  5  2  0  0  0
  4 22  1  0  0  0
  5  6  1  0  0  0
  6  7  1  0  0  0
  7  8  1  0  0  0
  7 24  1  0  0  0
  7 25  1  0  0  0
  8  9  1  0  0  0
  8 26  1  0  0  0
  8 27  1  0  0  0
  9 10  1  0  0  0
  9 11  1  0  0  0
  9 28  1  0  0  0
 10 29  1  0  0  0
 10 30  1  0  0  0
 11 12  1  0  0  0
 11 31  1  0  0  0
 11 32  1  0  0  0
 12 13  1  0  0  0
 12 17  2  0  0  0
 13 14  2  0  0  0
 13 20  1  0  0  0
 14 15  1  0  0  0
 14 33  1  0  0  0
 15 16  2  0  0  0
 15 34  1  0  0  0
 16 17  1  0  0  0
 16 18  1  0  0  0
 17 35  1  0  0  0
 18 19  1  0  0  0
 19 36  1  0  0  0
 19 37  1  0  0  0
 19 38  1  0  0  0
 20 21  1  0  0  0
 21 39  1  0  0  0
 21 40  1  0  0  0
 21 41  1  0  0  0
 22 42  1  0  0  0
 22 43  1  0  0  0
 23 44  1  0  0  0
 23 45  1  0  0  0
M  END
>  <ACTIVITY>
7.46852

>  <set_rl>
1

>  <Min_dist>
999.9

>  <Avg_dist>
999.9

>  <PC_uM>
0.057

>  <TG_uM>
0.021

>  <RL_uM>
0.034

$$$$
20-5K
 Wcorina  11170919323D 1   1.00000     0.00000              
CORINA evaluation license 3.46 0067  05.08.2008
 45 47  0  0  0  0  0  0  0  0999 V2000
   -0.0169    1.3968    0.0097 C   0  0  0  0  0  0
    0.0021   -0.0041    0.0020 C   0  0  0  0  0  0
    1.1691   -0.6368   -0.0079 N   0  0  0  0  0  0
    2.3032    0.0479   -0.0100 C   0  0  0  0  0  0
    2.3130    1.3705   -0.0047 N   0  0  0  0  0  0
    1.1801    2.0692    0.0019 C   0  0  0  0  0  0
    1.2662    3.5714   -0.0069 C   0  0  0  0  0  0
   -0.0610    4.1857    0.4357 C   0  0  0  0  0  0
   -1.1879    3.5580   -0.3929 C   0  0  0  0  0  0
   -1.3464    2.0989    0.0329 C   0  0  0  0  0  0
   -2.4945    4.3125   -0.1391 C   0  0  0  0  0  0
   -3.5706    3.7726   -1.0454 C   0  0  0  0  0  0
   -4.3647    2.7219   -0.6237 C   0  0  0  0  0  0
   -5.3543    2.2244   -1.4556 C   0  0  0  0  0  0
   -5.5468    2.7843   -2.7154 C   0  0  0  0  0  0
   -4.7478    3.8366   -3.1316 C   0  0  0  0  0  0
   -3.7654    4.3322   -2.2940 C   0  0  0  0  0  0
   -6.5167    2.2991   -3.5359 O   0  0  0  0  0  0
   -6.6570    2.9225   -4.8140 C   0  0  0  0  0  0
   -6.1359    1.1910   -1.0426 O   0  0  0  0  0  0
   -5.8813    0.6661    0.2619 C   0  0  0  0  0  0
    3.5059   -0.6368   -0.0175 N   0  0  0  0  0  0
   -1.1834   -0.7208    0.0051 N   0  0  0  0  0  0
    2.0557    3.8911    0.6733 H   0  0  0  0  0  0
    1.5029    3.9129   -1.0146 H   0  0  0  0  0  0
   -0.2255    3.9793    1.4933 H   0  0  0  0  0  0
   -0.0399    5.2626    0.2688 H   0  0  0  0  0  0
   -0.9339    3.6050   -1.4518 H   0  0  0  0  0  0
   -2.0311    1.5965   -0.6503 H   0  0  0  0  0  0
   -1.7565    2.0605    1.0421 H   0  0  0  0  0  0
   -2.7946    4.1800    0.9004 H   0  0  0  0  0  0
   -2.3468    5.3732   -0.3422 H   0  0  0  0  0  0
   -4.2132    2.2891    0.3541 H   0  0  0  0  0  0
   -4.8950    4.2728   -4.1086 H   0  0  0  0  0  0
   -3.1460    5.1555   -2.6180 H   0  0  0  0  0  0
   -5.7253    2.8229   -5.3710 H   0  0  0  0  0  0
   -7.4638    2.4411   -5.3665 H   0  0  0  0  0  0
   -6.8887    3.9791   -4.6795 H   0  0  0  0  0  0
   -4.8570    0.2967    0.3114 H   0  0  0  0  0  0
   -6.0200    1.4528    1.0035 H   0  0  0  0  0  0
   -6.5727   -0.1515    0.4659 H   0  0  0  0  0  0
    3.5117   -1.6068   -0.0211 H   0  0  0  0  0  0
    4.3430   -0.1467   -0.0191 H   0  0  0  0  0  0
   -2.0330   -0.2529    0.0127 H   0  0  0  0  0  0
   -1.1638   -1.6906   -0.0002 H   0  0  0  0  0  0
  1  2  1  0  0  0
  1  6  2  0  0  0
  1 10  1  0  0  0
  2  3  2  0  0  0
  2 23  1  0  0  0
  3  4  1  0  0  0
  4  5  2  0  0  0
  4 22  1  0  0  0
  5  6  1  0  0  0
  6  7  1  0  0  0
  7  8  1  0  0  0
  7 24  1  0  0  0
  7 25  1  0  0  0
  8  9  1  0  0  0
  8 26  1  0  0  0
  8 27  1  0  0  0
  9 10  1  0  0  0
  9 11  1  0  0  0
  9 28  1  0  0  0
 10 29  1  0  0  0
 10 30  1  0  0  0
 11 12  1  0  0  0
 11 31  1  0  0  0
 11 32  1  0  0  0
 12 13  1  0  0  0
 12 17  2  0  0  0
 13 14  2  0  0  0
 13 33  1  0  0  0
 14 15  1  0  0  0
 14 20  1  0  0  0
 15 16  2  0  0  0
 15 18  1  0  0  0
 16 17  1  0  0  0
 16 34  1  0  0  0
 17 35  1  0  0  0
 18 19  1  0  0  0
 19 36  1  0  0  0
 19 37  1  0  0  0
 19 38  1  0  0  0
 20 21  1  0  0  0
 21 39  1  0  0  0
 21 40  1  0  0  0
 21 41  1  0  0  0
 22 42  1  0  0  0
 22 43  1  0  0  0
 23 44  1  0  0  0
 23 45  1  0  0  0
M  END
>  <ACTIVITY>
7.20066

>  <set_rl>
1

>  <Min_dist>
999.9

>  <Avg_dist>
999.9

>  <PC_uM>
0.1

>  <TG_uM>
0.023

>  <RL_uM>
0.063

$$$$
19-8
 Wcorina  11170919323D 1   1.00000     0.00000              
CORINA evaluation license 3.46 0067  05.08.2008
 56 58  0  0  0  0  0  0  0  0999 V2000
   -0.0169    1.3968    0.0097 C   0  0  0  0  0  0
    0.0021   -0.0041    0.0020 C   0  0  0  0  0  0
    1.1691   -0.6368   -0.0079 N   0  0  0  0  0  0
    2.3032    0.0479   -0.0100 C   0  0  0  0  0  0
    2.3130    1.3705   -0.0047 N   0  0  0  0  0  0
    1.1801    2.0692    0.0019 C   0  0  0  0  0  0
    1.2662    3.5714   -0.0069 C   0  0  0  0  0  0
   -0.0610    4.1857    0.4357 C   0  0  0  0  0  0
   -1.1879    3.5580   -0.3929 C   0  0  0  0  0  0
   -1.3464    2.0989    0.0329 C   0  0  0  0  0  0
   -2.4945    4.3125   -0.1391 C   0  0  0  0  0  0
   -3.5435    3.7862   -1.0226 N   0  0  0  0  0  0
   -4.7993    4.2904   -0.6658 C   0  0  0  0  0  0
   -5.0308    5.6578   -0.6879 C   0  0  0  0  0  0
   -6.2760    6.1544   -0.3344 C   0  0  0  0  0  0
   -7.2893    5.2850    0.0413 C   0  0  0  0  0  0
   -7.0607    3.9215    0.0645 C   0  0  0  0  0  0
   -5.8208    3.4197   -0.2935 C   0  0  0  0  0  0
   -5.5986    2.0771   -0.2763 O   0  0  0  0  0  0
   -6.6913    1.2437    0.1157 C   0  0  0  0  0  0
   -6.2550   -0.2222    0.0745 C   0  0  0  0  0  0
   -6.5040    7.4947   -0.3557 O   0  0  0  0  0  0
   -7.8098    7.9367    0.0203 C   0  0  0  0  0  0
   -7.8757    9.4630   -0.0642 C   0  0  0  0  0  0
   -3.2404    4.0760   -2.4304 C   0  0  0  0  0  0
    3.5059   -0.6368   -0.0175 N   0  0  0  0  0  0
   -1.1834   -0.7208    0.0051 N   0  0  0  0  0  0
    2.0557    3.8911    0.6733 H   0  0  0  0  0  0
    1.5029    3.9129   -1.0146 H   0  0  0  0  0  0
   -0.2255    3.9793    1.4933 H   0  0  0  0  0  0
   -0.0399    5.2626    0.2688 H   0  0  0  0  0  0
   -0.9339    3.6050   -1.4518 H   0  0  0  0  0  0
   -2.0311    1.5965   -0.6503 H   0  0  0  0  0  0
   -1.7565    2.0605    1.0421 H   0  0  0  0  0  0
   -2.7946    4.1800    0.9004 H   0  0  0  0  0  0
   -2.3468    5.3732   -0.3422 H   0  0  0  0  0  0
   -4.2417    6.3350   -0.9798 H   0  0  0  0  0  0
   -8.2586    5.6737    0.3167 H   0  0  0  0  0  0
   -7.8515    3.2469    0.3578 H   0  0  0  0  0  0
   -7.0005    1.5024    1.1284 H   0  0  0  0  0  0
   -7.5263    1.3936   -0.5687 H   0  0  0  0  0  0
   -7.0884   -0.8579    0.3735 H   0  0  0  0  0  0
   -5.9458   -0.4809   -0.9382 H   0  0  0  0  0  0
   -5.4200   -0.3721    0.7589 H   0  0  0  0  0  0
   -8.5484    7.5033   -0.6540 H   0  0  0  0  0  0
   -8.0205    7.6200    1.0418 H   0  0  0  0  0  0
   -8.8717    9.8001    0.2226 H   0  0  0  0  0  0
   -7.1371    9.8964    0.6102 H   0  0  0  0  0  0
   -7.6651    9.7797   -1.0857 H   0  0  0  0  0  0
   -2.2912    3.6130   -2.7005 H   0  0  0  0  0  0
   -4.0328    3.6754   -3.0626 H   0  0  0  0  0  0
   -3.1721    5.1545   -2.5729 H   0  0  0  0  0  0
    3.5117   -1.6068   -0.0211 H   0  0  0  0  0  0
    4.3430   -0.1467   -0.0191 H   0  0  0  0  0  0
   -2.0330   -0.2529    0.0127 H   0  0  0  0  0  0
   -1.1638   -1.6906   -0.0002 H   0  0  0  0  0  0
  1  2  1  0  0  0
  1  6  2  0  0  0
  1 10  1  0  0  0
  2  3  2  0  0  0
  2 27  1  0  0  0
  3  4  1  0  0  0
  4  5  2  0  0  0
  4 26  1  0  0  0
  5  6  1  0  0  0
  6  7  1  0  0  0
  7  8  1  0  0  0
  7 28  1  0  0  0
  7 29  1  0  0  0
  8  9  1  0  0  0
  8 30  1  0  0  0
  8 31  1  0  0  0
  9 10  1  0  0  0
  9 11  1  0  0  0
  9 32  1  0  0  0
 10 33  1  0  0  0
 10 34  1  0  0  0
 11 12  1  0  0  0
 11 35  1  0  0  0
 11 36  1  0  0  0
 12 13  1  0  0  0
 12 25  1  0  0  0
 13 14  1  0  0  0
 13 18  2  0  0  0
 14 15  2  0  0  0
 14 37  1  0  0  0
 15 16  1  0  0  0
 15 22  1  0  0  0
 16 17  2  0  0  0
 16 38  1  0  0  0
 17 18  1  0  0  0
 17 39  1  0  0  0
 18 19  1  0  0  0
 19 20  1  0  0  0
 20 21  1  0  0  0
 20 40  1  0  0  0
 20 41  1  0  0  0
 21 42  1  0  0  0
 21 43  1  0  0  0
 21 44  1  0  0  0
 22 23  1  0  0  0
 23 24  1  0  0  0
 23 45  1  0  0  0
 23 46  1  0  0  0
 24 47  1  0  0  0
 24 48  1  0  0  0
 24 49  1  0  0  0
 25 50  1  0  0  0
 25 51  1  0  0  0
 25 52  1  0  0  0
 26 53  1  0  0  0
 26 54  1  0  0  0
 27 55  1  0  0  0
 27 56  1  0  0  0
M  END
>  <ACTIVITY>
6.93554

>  <set_rl>
1

>  <Min_dist>
999.9

>  <Avg_dist>
999.9

>  <PC_uM>
0.319

>  <TG_uM>
0.017

>  <RL_uM>
0.116

$$$$
19-11
 Wcorina  11170919323D 1   1.00000     0.00000              
CORINA evaluation license 3.46 0067  05.08.2008
 39 41  0  0  0  0  0  0  0  0999 V2000
   -0.0169    1.3968    0.0097 C   0  0  0  0  0  0
    0.0021   -0.0041    0.0020 C   0  0  0  0  0  0
    1.1691   -0.6368   -0.0079 N   0  0  0  0  0  0
    2.3032    0.0479   -0.0100 C   0  0  0  0  0  0
    2.3130    1.3705   -0.0047 N   0  0  0  0  0  0
    1.1801    2.0692    0.0019 C   0  0  0  0  0  0
    1.2662    3.5714   -0.0069 C   0  0  0  0  0  0
   -0.0610    4.1857    0.4357 C   0  0  0  0  0  0
   -1.1879    3.5580   -0.3929 C   0  0  0  0  0  0
   -1.3464    2.0989    0.0329 C   0  0  0  0  0  0
   -2.4945    4.3125   -0.1391 C   0  0  0  0  0  0
   -3.5406    3.7876   -1.0202 N   0  0  0  0  0  0
   -4.8302    4.3236   -0.9701 C   0  0  0  0  0  0
   -5.1217    5.3539   -0.0858 C   0  0  0  0  0  0
   -6.3982    5.8821   -0.0392 C   0  0  0  0  0  0
   -7.3853    5.3850   -0.8723 C   0  0  0  0  0  0
   -7.0982    4.3594   -1.7538 C   0  0  0  0  0  0
   -5.8224    3.8306   -1.8094 C   0  0  0  0  0  0
   -5.4614    2.5473   -2.9214 Cl  0  0  0  0  0  0
   -6.7638    7.1701    1.0660 Cl  0  0  0  0  0  0
    3.5059   -0.6368   -0.0175 N   0  0  0  0  0  0
   -1.1834   -0.7208    0.0051 N   0  0  0  0  0  0
    2.0557    3.8911    0.6733 H   0  0  0  0  0  0
    1.5029    3.9129   -1.0146 H   0  0  0  0  0  0
   -0.2255    3.9793    1.4933 H   0  0  0  0  0  0
   -0.0399    5.2626    0.2688 H   0  0  0  0  0  0
   -0.9339    3.6050   -1.4518 H   0  0  0  0  0  0
   -2.0311    1.5965   -0.6503 H   0  0  0  0  0  0
   -1.7565    2.0605    1.0421 H   0  0  0  0  0  0
   -2.7946    4.1800    0.9004 H   0  0  0  0  0  0
   -2.3468    5.3732   -0.3422 H   0  0  0  0  0  0
   -3.3381    3.0680   -1.6383 H   0  0  0  0  0  0
   -4.3520    5.7417    0.5650 H   0  0  0  0  0  0
   -8.3821    5.7990   -0.8335 H   0  0  0  0  0  0
   -7.8708    3.9734   -2.4024 H   0  0  0  0  0  0
    3.5117   -1.6068   -0.0211 H   0  0  0  0  0  0
    4.3430   -0.1467   -0.0191 H   0  0  0  0  0  0
   -2.0330   -0.2529    0.0127 H   0  0  0  0  0  0
   -1.1638   -1.6906   -0.0002 H   0  0  0  0  0  0
  1  2  1  0  0  0
  1  6  2  0  0  0
  1 10  1  0  0  0
  2  3  2  0  0  0
  2 22  1  0  0  0
  3  4  1  0  0  0
  4  5  2  0  0  0
  4 21  1  0  0  0
  5  6  1  0  0  0
  6  7  1  0  0  0
  7  8  1  0  0  0
  7 23  1  0  0  0
  7 24  1  0  0  0
  8  9  1  0  0  0
  8 25  1  0  0  0
  8 26  1  0  0  0
  9 10  1  0  0  0
  9 11  1  0  0  0
  9 27  1  0  0  0
 10 28  1  0  0  0
 10 29  1  0  0  0
 11 12  1  0  0  0
 11 30  1  0  0  0
 11 31  1  0  0  0
 12 13  1  0  0  0
 12 32  1  0  0  0
 13 14  1  0  0  0
 13 18  2  0  0  0
 14 15  2  0  0  0
 14 33  1  0  0  0
 15 16  1  0  0  0
 15 20  1  0  0  0
 16 17  2  0  0  0
 16 34  1  0  0  0
 17 18  1  0  0  0
 17 35  1  0  0  0
 18 19  1  0  0  0
 21 36  1  0  0  0
 21 37  1  0  0  0
 22 38  1  0  0  0
 22 39  1  0  0  0
M  END
>  <ACTIVITY>
6.61979

>  <set_rl>
1

>  <Min_dist>
999.9

>  <Avg_dist>
999.9

>  <PC_uM>
0.41

>  <TG_uM>
0.097

>  <RL_uM>
0.24

$$$$
19-20
 Wcorina  11170919323D 1   1.00000     0.00000              
CORINA evaluation license 3.46 0067  05.08.2008
 48 51  0  0  0  0  0  0  0  0999 V2000
   -0.0169    1.3968    0.0097 C   0  0  0  0  0  0
    0.0021   -0.0041    0.0020 C   0  0  0  0  0  0
    1.1691   -0.6368   -0.0079 N   0  0  0  0  0  0
    2.3032    0.0479   -0.0100 C   0  0  0  0  0  0
    2.3130    1.3705   -0.0047 N   0  0  0  0  0  0
    1.1801    2.0692    0.0019 C   0  0  0  0  0  0
    1.2662    3.5714   -0.0069 C   0  0  0  0  0  0
   -0.0610    4.1857    0.4357 C   0  0  0  0  0  0
   -1.1879    3.5580   -0.3929 C   0  0  0  0  0  0
   -1.3464    2.0989    0.0329 C   0  0  0  0  0  0
   -2.4945    4.3125   -0.1391 C   0  0  0  0  0  0
   -3.5435    3.7862   -1.0226 N   0  0  0  0  0  0
   -4.7936    4.2882   -0.6675 C   0  0  0  0  0  0
   -5.0292    5.6466   -0.6876 C   0  0  0  0  0  0
   -6.2742    6.1579   -0.3347 C   0  0  0  0  0  0
   -7.2921    5.3345    0.0399 C   0  0  0  0  0  0
   -7.0935    3.9439    0.0738 C   0  0  0  0  0  0
   -5.8323    3.4105   -0.2893 C   0  0  0  0  0  0
   -5.6374    2.0208   -0.2611 C   0  0  0  0  0  0
   -6.6621    1.2038    0.1084 C   0  0  0  0  0  0
   -7.9050    1.7269    0.4595 C   0  0  0  0  0  0
   -8.1262    3.0699    0.4560 C   0  0  0  0  0  0
   -3.2404    4.0760   -2.4304 C   0  0  0  0  0  0
    3.5059   -0.6368   -0.0175 N   0  0  0  0  0  0
   -1.1834   -0.7208    0.0051 N   0  0  0  0  0  0
    2.0557    3.8911    0.6733 H   0  0  0  0  0  0
    1.5029    3.9129   -1.0146 H   0  0  0  0  0  0
   -0.2255    3.9793    1.4933 H   0  0  0  0  0  0
   -0.0399    5.2626    0.2688 H   0  0  0  0  0  0
   -0.9339    3.6050   -1.4518 H   0  0  0  0  0  0
   -2.0311    1.5965   -0.6503 H   0  0  0  0  0  0
   -1.7565    2.0605    1.0421 H   0  0  0  0  0  0
   -2.7946    4.1800    0.9004 H   0  0  0  0  0  0
   -2.3468    5.3732   -0.3422 H   0  0  0  0  0  0
   -4.2384    6.3213   -0.9803 H   0  0  0  0  0  0
   -6.4359    7.2255   -0.3578 H   0  0  0  0  0  0
   -8.2513    5.7501    0.3111 H   0  0  0  0  0  0
   -4.6795    1.6016   -0.5314 H   0  0  0  0  0  0
   -6.5094    0.1349    0.1292 H   0  0  0  0  0  0
   -8.7016    1.0573    0.7486 H   0  0  0  0  0  0
   -9.0943    3.4613    0.7316 H   0  0  0  0  0  0
   -2.2912    3.6130   -2.7005 H   0  0  0  0  0  0
   -4.0328    3.6754   -3.0626 H   0  0  0  0  0  0
   -3.1721    5.1545   -2.5729 H   0  0  0  0  0  0
    3.5117   -1.6068   -0.0211 H   0  0  0  0  0  0
    4.3430   -0.1467   -0.0191 H   0  0  0  0  0  0
   -2.0330   -0.2529    0.0127 H   0  0  0  0  0  0
   -1.1638   -1.6906   -0.0002 H   0  0  0  0  0  0
  1  2  1  0  0  0
  1  6  2  0  0  0
  1 10  1  0  0  0
  2  3  2  0  0  0
  2 25  1  0  0  0
  3  4  1  0  0  0
  4  5  2  0  0  0
  4 24  1  0  0  0
  5  6  1  0  0  0
  6  7  1  0  0  0
  7  8  1  0  0  0
  7 26  1  0  0  0
  7 27  1  0  0  0
  8  9  1  0  0  0
  8 28  1  0  0  0
  8 29  1  0  0  0
  9 10  1  0  0  0
  9 11  1  0  0  0
  9 30  1  0  0  0
 10 31  1  0  0  0
 10 32  1  0  0  0
 11 12  1  0  0  0
 11 33  1  0  0  0
 11 34  1  0  0  0
 12 13  1  0  0  0
 12 23  1  0  0  0
 13 14  1  0  0  0
 13 18  2  0  0  0
 14 15  2  0  0  0
 14 35  1  0  0  0
 15 16  1  0  0  0
 15 36  1  0  0  0
 16 17  2  0  0  0
 16 37  1  0  0  0
 17 18  1  0  0  0
 17 22  1  0  0  0
 18 19  1  0  0  0
 19 20  2  0  0  0
 19 38  1  0  0  0
 20 21  1  0  0  0
 20 39  1  0  0  0
 21 22  2  0  0  0
 21 40  1  0  0  0
 22 41  1  0  0  0
 23 42  1  0  0  0
 23 43  1  0  0  0
 23 44  1  0  0  0
 24 45  1  0  0  0
 24 46  1  0  0  0
 25 47  1  0  0  0
 25 48  1  0  0  0
M  END
>  <ACTIVITY>
7.3279

>  <set_rl>
1

>  <Min_dist>
999.9

>  <Avg_dist>
999.9

>  <PC_uM>
0.1

>  <TG_uM>
0.023

>  <RL_uM>
0.047

$$$$
20-5D
 Wcorina  11170919323D 1   1.00000     0.00000              
CORINA evaluation license 3.46 0067  05.08.2008
 41 43  0  0  0  0  0  0  0  0999 V2000
   -0.0169    1.3968    0.0097 C   0  0  0  0  0  0
    0.0021   -0.0041    0.0020 C   0  0  0  0  0  0
    1.1691   -0.6368   -0.0079 N   0  0  0  0  0  0
    2.3032    0.0479   -0.0100 C   0  0  0  0  0  0
    2.3130    1.3705   -0.0047 N   0  0  0  0  0  0
    1.1801    2.0692    0.0019 C   0  0  0  0  0  0
    1.2662    3.5714   -0.0069 C   0  0  0  0  0  0
   -0.0610    4.1857    0.4357 C   0  0  0  0  0  0
   -1.1879    3.5580   -0.3929 C   0  0  0  0  0  0
   -1.3464    2.0989    0.0329 C   0  0  0  0  0  0
   -2.4945    4.3125   -0.1391 C   0  0  0  0  0  0
   -3.5706    3.7726   -1.0454 C   0  0  0  0  0  0
   -4.2991    2.6535   -0.6683 C   0  0  0  0  0  0
   -5.2889    2.1589   -1.5048 C   0  0  0  0  0  0
   -5.5471    2.7814   -2.7110 C   0  0  0  0  0  0
   -4.8196    3.8959   -3.0846 C   0  0  0  0  0  0
   -3.8364    4.3946   -2.2497 C   0  0  0  0  0  0
   -4.0429    2.0427    0.5184 O   0  0  0  0  0  0
   -4.8318    0.8958    0.8414 C   0  0  0  0  0  0
    3.5059   -0.6368   -0.0175 N   0  0  0  0  0  0
   -1.1834   -0.7208    0.0051 N   0  0  0  0  0  0
    2.0557    3.8911    0.6733 H   0  0  0  0  0  0
    1.5029    3.9129   -1.0146 H   0  0  0  0  0  0
   -0.2255    3.9793    1.4933 H   0  0  0  0  0  0
   -0.0399    5.2626    0.2688 H   0  0  0  0  0  0
   -0.9339    3.6050   -1.4518 H   0  0  0  0  0  0
   -2.0311    1.5965   -0.6503 H   0  0  0  0  0  0
   -1.7565    2.0605    1.0421 H   0  0  0  0  0  0
   -2.7946    4.1800    0.9004 H   0  0  0  0  0  0
   -2.3468    5.3732   -0.3422 H   0  0  0  0  0  0
   -5.8570    1.2878   -1.2136 H   0  0  0  0  0  0
   -6.3177    2.3967   -3.3626 H   0  0  0  0  0  0
   -5.0224    4.3807   -4.0282 H   0  0  0  0  0  0
   -3.2727    5.2683   -2.5416 H   0  0  0  0  0  0
   -5.8842    1.1774    0.8780 H   0  0  0  0  0  0
   -4.6871    0.1292    0.0802 H   0  0  0  0  0  0
   -4.5260    0.5062    1.8123 H   0  0  0  0  0  0
    3.5117   -1.6068   -0.0211 H   0  0  0  0  0  0
    4.3430   -0.1467   -0.0191 H   0  0  0  0  0  0
   -2.0330   -0.2529    0.0127 H   0  0  0  0  0  0
   -1.1638   -1.6906   -0.0002 H   0  0  0  0  0  0
  1  2  1  0  0  0
  1  6  2  0  0  0
  1 10  1  0  0  0
  2  3  2  0  0  0
  2 21  1  0  0  0
  3  4  1  0  0  0
  4  5  2  0  0  0
  4 20  1  0  0  0
  5  6  1  0  0  0
  6  7  1  0  0  0
  7  8  1  0  0  0
  7 22  1  0  0  0
  7 23  1  0  0  0
  8  9  1  0  0  0
  8 24  1  0  0  0
  8 25  1  0  0  0
  9 10  1  0  0  0
  9 11  1  0  0  0
  9 26  1  0  0  0
 10 27  1  0  0  0
 10 28  1  0  0  0
 11 12  1  0  0  0
 11 29  1  0  0  0
 11 30  1  0  0  0
 12 13  1  0  0  0
 12 17  2  0  0  0
 13 14  2  0  0  0
 13 18  1  0  0  0
 14 15  1  0  0  0
 14 31  1  0  0  0
 15 16  2  0  0  0
 15 32  1  0  0  0
 16 17  1  0  0  0
 16 33  1  0  0  0
 17 34  1  0  0  0
 18 19  1  0  0  0
 19 35  1  0  0  0
 19 36  1  0  0  0
 19 37  1  0  0  0
 20 38  1  0  0  0
 20 39  1  0  0  0
 21 40  1  0  0  0
 21 41  1  0  0  0
M  END
>  <ACTIVITY>
6.92082

>  <set_rl>
1

>  <Min_dist>
999.9

>  <Avg_dist>
999.9

>  <PC_uM>
0.45

>  <TG_uM>
0.014

>  <RL_uM>
0.12

$$$$
20-5M
 Wcorina  11170919323D 1   1.00000     0.00000              
CORINA evaluation license 3.46 0067  05.08.2008
 37 39  0  0  0  0  0  0  0  0999 V2000
   -0.0169    1.3968    0.0097 C   0  0  0  0  0  0
    0.0021   -0.0041    0.0020 C   0  0  0  0  0  0
    1.1691   -0.6368   -0.0079 N   0  0  0  0  0  0
    2.3032    0.0479   -0.0100 C   0  0  0  0  0  0
    2.3130    1.3705   -0.0047 N   0  0  0  0  0  0
    1.1801    2.0692    0.0019 C   0  0  0  0  0  0
    1.2662    3.5714   -0.0069 C   0  0  0  0  0  0
   -0.0610    4.1857    0.4357 C   0  0  0  0  0  0
   -1.1879    3.5580   -0.3929 C   0  0  0  0  0  0
   -1.3464    2.0989    0.0329 C   0  0  0  0  0  0
   -2.4945    4.3125   -0.1391 C   0  0  0  0  0  0
   -3.5706    3.7726   -1.0454 C   0  0  0  0  0  0
   -4.3652    2.7223   -0.6250 C   0  0  0  0  0  0
   -5.3532    2.2267   -1.4562 C   0  0  0  0  0  0
   -5.5459    2.7832   -2.7097 C   0  0  0  0  0  0
   -4.7501    3.8339   -3.1287 C   0  0  0  0  0  0
   -3.7664    4.3315   -2.2944 C   0  0  0  0  0  0
   -6.7853    2.1620   -3.7545 Cl  0  0  0  0  0  0
   -6.3508    0.9075   -0.9290 Cl  0  0  0  0  0  0
    3.5059   -0.6368   -0.0175 N   0  0  0  0  0  0
   -1.1834   -0.7208    0.0051 N   0  0  0  0  0  0
    2.0557    3.8911    0.6733 H   0  0  0  0  0  0
    1.5029    3.9129   -1.0146 H   0  0  0  0  0  0
   -0.2255    3.9793    1.4933 H   0  0  0  0  0  0
   -0.0399    5.2626    0.2688 H   0  0  0  0  0  0
   -0.9339    3.6050   -1.4518 H   0  0  0  0  0  0
   -2.0311    1.5965   -0.6503 H   0  0  0  0  0  0
   -1.7565    2.0605    1.0421 H   0  0  0  0  0  0
   -2.7946    4.1800    0.9004 H   0  0  0  0  0  0
   -2.3468    5.3732   -0.3422 H   0  0  0  0  0  0
   -4.2141    2.2885    0.3525 H   0  0  0  0  0  0
   -4.8999    4.2683   -4.1060 H   0  0  0  0  0  0
   -3.1479    5.1546   -2.6202 H   0  0  0  0  0  0
    3.5117   -1.6068   -0.0211 H   0  0  0  0  0  0
    4.3430   -0.1467   -0.0191 H   0  0  0  0  0  0
   -2.0330   -0.2529    0.0127 H   0  0  0  0  0  0
   -1.1638   -1.6906   -0.0002 H   0  0  0  0  0  0
  1  2  1  0  0  0
  1  6  2  0  0  0
  1 10  1  0  0  0
  2  3  2  0  0  0
  2 21  1  0  0  0
  3  4  1  0  0  0
  4  5  2  0  0  0
  4 20  1  0  0  0
  5  6  1  0  0  0
  6  7  1  0  0  0
  7  8  1  0  0  0
  7 22  1  0  0  0
  7 23  1  0  0  0
  8  9  1  0  0  0
  8 24  1  0  0  0
  8 25  1  0  0  0
  9 10  1  0  0  0
  9 11  1  0  0  0
  9 26  1  0  0  0
 10 27  1  0  0  0
 10 28  1  0  0  0
 11 12  1  0  0  0
 11 29  1  0  0  0
 11 30  1  0  0  0
 12 13  1  0  0  0
 12 17  2  0  0  0
 13 14  2  0  0  0
 13 31  1  0  0  0
 14 15  1  0  0  0
 14 19  1  0  0  0
 15 16  2  0  0  0
 15 18  1  0  0  0
 16 17  1  0  0  0
 16 32  1  0  0  0
 17 33  1  0  0  0
 20 34  1  0  0  0
 20 35  1  0  0  0
 21 36  1  0  0  0
 21 37  1  0  0  0
M  END
>  <ACTIVITY>
5.13668

>  <set_rl>
1

>  <Min_dist>
999.9

>  <Avg_dist>
999.9

>  <PC_uM>
15

>  <TG_uM>
2.6

>  <RL_uM>
7.3

$$$$
19-7
 Wcorina  11170919323D 1   1.00000     0.00000              
CORINA evaluation license 3.46 0067  05.08.2008
 53 55  0  0  0  0  0  0  0  0999 V2000
   -0.0169    1.3968    0.0097 C   0  0  0  0  0  0
    0.0021   -0.0041    0.0020 C   0  0  0  0  0  0
    1.1691   -0.6368   -0.0079 N   0  0  0  0  0  0
    2.3032    0.0479   -0.0100 C   0  0  0  0  0  0
    2.3130    1.3705   -0.0047 N   0  0  0  0  0  0
    1.1801    2.0692    0.0019 C   0  0  0  0  0  0
    1.2662    3.5714   -0.0069 C   0  0  0  0  0  0
   -0.0610    4.1857    0.4357 C   0  0  0  0  0  0
   -1.1879    3.5580   -0.3929 C   0  0  0  0  0  0
   -1.3464    2.0989    0.0329 C   0  0  0  0  0  0
   -2.4945    4.3125   -0.1391 C   0  0  0  0  0  0
   -3.5406    3.7876   -1.0202 N   0  0  0  0  0  0
   -4.8321    4.3244   -0.9701 C   0  0  0  0  0  0
   -5.1230    5.3534   -0.0867 C   0  0  0  0  0  0
   -6.4032    5.8835   -0.0397 C   0  0  0  0  0  0
   -7.3924    5.3852   -0.8747 C   0  0  0  0  0  0
   -7.1048    4.3592   -1.7557 C   0  0  0  0  0  0
   -5.8263    3.8302   -1.8113 C   0  0  0  0  0  0
   -5.5427    2.8244   -2.6832 O   0  0  0  0  0  0
   -6.6105    2.3670   -3.5155 C   0  0  0  0  0  0
   -6.1050    1.2426   -4.4216 C   0  0  0  0  0  0
   -6.6895    6.8923    0.8260 O   0  0  0  0  0  0
   -8.0287    7.3908    0.8213 C   0  0  0  0  0  0
   -8.1587    8.5134    1.8527 C   0  0  0  0  0  0
    3.5059   -0.6368   -0.0175 N   0  0  0  0  0  0
   -1.1834   -0.7208    0.0051 N   0  0  0  0  0  0
    2.0557    3.8911    0.6733 H   0  0  0  0  0  0
    1.5029    3.9129   -1.0146 H   0  0  0  0  0  0
   -0.2255    3.9793    1.4933 H   0  0  0  0  0  0
   -0.0399    5.2626    0.2688 H   0  0  0  0  0  0
   -0.9339    3.6050   -1.4518 H   0  0  0  0  0  0
   -2.0311    1.5965   -0.6503 H   0  0  0  0  0  0
   -1.7565    2.0605    1.0421 H   0  0  0  0  0  0
   -2.7946    4.1800    0.9004 H   0  0  0  0  0  0
   -2.3468    5.3732   -0.3422 H   0  0  0  0  0  0
   -3.3381    3.0680   -1.6383 H   0  0  0  0  0  0
   -4.3532    5.7411    0.5641 H   0  0  0  0  0  0
   -8.3891    5.7993   -0.8363 H   0  0  0  0  0  0
   -7.8770    3.9729   -2.4045 H   0  0  0  0  0  0
   -7.4229    1.9938   -2.8919 H   0  0  0  0  0  0
   -6.9726    3.1925   -4.1283 H   0  0  0  0  0  0
   -6.9195    0.8937   -5.0565 H   0  0  0  0  0  0
   -5.2926    1.6159   -5.0451 H   0  0  0  0  0  0
   -5.7429    0.4172   -3.8088 H   0  0  0  0  0  0
   -8.2690    7.7776   -0.1690 H   0  0  0  0  0  0
   -8.7174    6.5844    1.0733 H   0  0  0  0  0  0
   -7.4700    9.3198    1.6007 H   0  0  0  0  0  0
   -9.1802    8.8936    1.8491 H   0  0  0  0  0  0
   -7.9184    8.1265    2.8430 H   0  0  0  0  0  0
    3.5117   -1.6068   -0.0211 H   0  0  0  0  0  0
    4.3430   -0.1467   -0.0191 H   0  0  0  0  0  0
   -2.0330   -0.2529    0.0127 H   0  0  0  0  0  0
   -1.1638   -1.6906   -0.0002 H   0  0  0  0  0  0
  1  2  1  0  0  0
  1  6  2  0  0  0
  1 10  1  0  0  0
  2  3  2  0  0  0
  2 26  1  0  0  0
  3  4  1  0  0  0
  4  5  2  0  0  0
  4 25  1  0  0  0
  5  6  1  0  0  0
  6  7  1  0  0  0
  7  8  1  0  0  0
  7 27  1  0  0  0
  7 28  1  0  0  0
  8  9  1  0  0  0
  8 29  1  0  0  0
  8 30  1  0  0  0
  9 10  1  0  0  0
  9 11  1  0  0  0
  9 31  1  0  0  0
 10 32  1  0  0  0
 10 33  1  0  0  0
 11 12  1  0  0  0
 11 34  1  0  0  0
 11 35  1  0  0  0
 12 13  1  0  0  0
 12 36  1  0  0  0
 13 14  1  0  0  0
 13 18  2  0  0  0
 14 15  2  0  0  0
 14 37  1  0  0  0
 15 16  1  0  0  0
 15 22  1  0  0  0
 16 17  2  0  0  0
 16 38  1  0  0  0
 17 18  1  0  0  0
 17 39  1  0  0  0
 18 19  1  0  0  0
 19 20  1  0  0  0
 20 21  1  0  0  0
 20 40  1  0  0  0
 20 41  1  0  0  0
 21 42  1  0  0  0
 21 43  1  0  0  0
 21 44  1  0  0  0
 22 23  1  0  0  0
 23 24  1  0  0  0
 23 45  1  0  0  0
 23 46  1  0  0  0
 24 47  1  0  0  0
 24 48  1  0  0  0
 24 49  1  0  0  0
 25 50  1  0  0  0
 25 51  1  0  0  0
 26 52  1  0  0  0
 26 53  1  0  0  0
M  END
>  <ACTIVITY>
5.83268

>  <set_rl>
1

>  <Min_dist>
999.9

>  <Avg_dist>
999.9

>  <PC_uM>
1.57

>  <TG_uM>
0.14

>  <RL_uM>
1.47

$$$$
20-9A
 Wcorina  11170919323D 1   1.00000     0.00000              
CORINA evaluation license 3.46 0067  05.08.2008
 30 31  0  0  0  0  0  0  0  0999 V2000
   -0.0169    1.3968    0.0097 C   0  0  0  0  0  0
    0.0021   -0.0041    0.0020 C   0  0  0  0  0  0
    1.1691   -0.6368   -0.0079 N   0  0  0  0  0  0
    2.3032    0.0479   -0.0100 C   0  0  0  0  0  0
    2.3130    1.3705   -0.0047 N   0  0  0  0  0  0
    1.1801    2.0692    0.0019 C   0  0  0  0  0  0
    1.2662    3.5714   -0.0069 C   0  0  0  0  0  0
   -0.0610    4.1857    0.4357 C   0  0  0  0  0  0
   -1.1879    3.5580   -0.3929 C   0  0  0  0  0  0
   -1.3464    2.0989    0.0329 C   0  0  0  0  0  0
   -2.4945    4.3125   -0.1391 C   0  0  0  0  0  0
   -3.5870    3.7643   -1.0593 C   0  0  0  0  0  0
    3.5059   -0.6368   -0.0175 N   0  0  0  0  0  0
   -1.1834   -0.7208    0.0051 N   0  0  0  0  0  0
    2.0557    3.8911    0.6733 H   0  0  0  0  0  0
    1.5029    3.9129   -1.0146 H   0  0  0  0  0  0
   -0.2255    3.9793    1.4933 H   0  0  0  0  0  0
   -0.0399    5.2626    0.2688 H   0  0  0  0  0  0
   -0.9339    3.6050   -1.4518 H   0  0  0  0  0  0
   -2.0311    1.5965   -0.6503 H   0  0  0  0  0  0
   -1.7565    2.0605    1.0421 H   0  0  0  0  0  0
   -2.7946    4.1800    0.9004 H   0  0  0  0  0  0
   -2.3468    5.3732   -0.3422 H   0  0  0  0  0  0
   -4.5179    4.3019   -0.8784 H   0  0  0  0  0  0
   -3.2869    3.8969   -2.0987 H   0  0  0  0  0  0
   -3.7347    2.7036   -0.8562 H   0  0  0  0  0  0
    3.5117   -1.6068   -0.0211 H   0  0  0  0  0  0
    4.3430   -0.1467   -0.0191 H   0  0  0  0  0  0
   -2.0330   -0.2529    0.0127 H   0  0  0  0  0  0
   -1.1638   -1.6906   -0.0002 H   0  0  0  0  0  0
  1  2  1  0  0  0
  1  6  2  0  0  0
  1 10  1  0  0  0
  2  3  2  0  0  0
  2 14  1  0  0  0
  3  4  1  0  0  0
  4  5  2  0  0  0
  4 13  1  0  0  0
  5  6  1  0  0  0
  6  7  1  0  0  0
  7  8  1  0  0  0
  7 15  1  0  0  0
  7 16  1  0  0  0
  8  9  1  0  0  0
  8 17  1  0  0  0
  8 18  1  0  0  0
  9 10  1  0  0  0
  9 11  1  0  0  0
  9 19  1  0  0  0
 10 20  1  0  0  0
 10 21  1  0  0  0
 11 12  1  0  0  0
 11 22  1  0  0  0
 11 23  1  0  0  0
 12 24  1  0  0  0
 12 25  1  0  0  0
 12 26  1  0  0  0
 13 27  1  0  0  0
 13 28  1  0  0  0
 14 29  1  0  0  0
 14 30  1  0  0  0
M  END
>  <ACTIVITY>
5.52288

>  <set_rl>
1

>  <Min_dist>
999.9

>  <Avg_dist>
999.9

>  <PC_uM>
6.9

>  <TG_uM>
1.1

>  <RL_uM>
3

$$$$
20-9B
 Wcorina  11170919323D 1   1.00000     0.00000              
CORINA evaluation license 3.46 0067  05.08.2008
 36 37  0  0  0  0  0  0  0  0999 V2000
   -0.0169    1.3968    0.0097 C   0  0  0  0  0  0
    0.0021   -0.0041    0.0020 C   0  0  0  0  0  0
    1.1691   -0.6368   -0.0079 N   0  0  0  0  0  0
    2.3032    0.0479   -0.0100 C   0  0  0  0  0  0
    2.3130    1.3705   -0.0047 N   0  0  0  0  0  0
    1.1801    2.0692    0.0019 C   0  0  0  0  0  0
    1.2662    3.5714   -0.0069 C   0  0  0  0  0  0
   -0.0610    4.1857    0.4357 C   0  0  0  0  0  0
   -1.1879    3.5580   -0.3929 C   0  0  0  0  0  0
   -1.3464    2.0989    0.0329 C   0  0  0  0  0  0
   -2.4945    4.3125   -0.1391 C   0  0  0  0  0  0
   -2.3235    5.7785   -0.5425 C   0  0  0  0  0  0
   -3.6162    3.6831   -0.9677 C   0  0  0  0  0  0
   -2.8504    4.2306    1.3467 C   0  0  0  0  0  0
    3.5059   -0.6368   -0.0175 N   0  0  0  0  0  0
   -1.1834   -0.7208    0.0051 N   0  0  0  0  0  0
    2.0557    3.8911    0.6733 H   0  0  0  0  0  0
    1.5029    3.9129   -1.0146 H   0  0  0  0  0  0
   -0.2255    3.9793    1.4933 H   0  0  0  0  0  0
   -0.0399    5.2626    0.2688 H   0  0  0  0  0  0
   -0.9339    3.6050   -1.4518 H   0  0  0  0  0  0
   -2.0311    1.5965   -0.6503 H   0  0  0  0  0  0
   -1.7565    2.0605    1.0421 H   0  0  0  0  0  0
   -2.0699    5.8368   -1.6010 H   0  0  0  0  0  0
   -3.2543    6.3160   -0.3617 H   0  0  0  0  0  0
   -1.5244    6.2269    0.0478 H   0  0  0  0  0  0
   -3.7380    2.6387   -0.6803 H   0  0  0  0  0  0
   -4.5470    4.2207   -0.7869 H   0  0  0  0  0  0
   -3.3626    3.7414   -2.0262 H   0  0  0  0  0  0
   -2.0513    4.6790    1.9370 H   0  0  0  0  0  0
   -3.7812    4.7682    1.5275 H   0  0  0  0  0  0
   -2.9722    3.1863    1.6341 H   0  0  0  0  0  0
    3.5117   -1.6068   -0.0211 H   0  0  0  0  0  0
    4.3430   -0.1467   -0.0191 H   0  0  0  0  0  0
   -2.0330   -0.2529    0.0127 H   0  0  0  0  0  0
   -1.1638   -1.6906   -0.0002 H   0  0  0  0  0  0
  1  2  1  0  0  0
  1  6  2  0  0  0
  1 10  1  0  0  0
  2  3  2  0  0  0
  2 16  1  0  0  0
  3  4  1  0  0  0
  4  5  2  0  0  0
  4 15  1  0  0  0
  5  6  1  0  0  0
  6  7  1  0  0  0
  7  8  1  0  0  0
  7 17  1  0  0  0
  7 18  1  0  0  0
  8  9  1  0  0  0
  8 19  1  0  0  0
  8 20  1  0  0  0
  9 10  1  0  0  0
  9 11  1  0  0  0
  9 21  1  0  0  0
 10 22  1  0  0  0
 10 23  1  0  0  0
 11 12  1  0  0  0
 11 13  1  0  0  0
 11 14  1  0  0  0
 12 24  1  0  0  0
 12 25  1  0  0  0
 12 26  1  0  0  0
 13 27  1  0  0  0
 13 28  1  0  0  0
 13 29  1  0  0  0
 14 30  1  0  0  0
 14 31  1  0  0  0
 14 32  1  0  0  0
 15 33  1  0  0  0
 15 34  1  0  0  0
 16 35  1  0  0  0
 16 36  1  0  0  0
M  END
>  <ACTIVITY>
7.18709

>  <set_rl>
1

>  <Min_dist>
999.9

>  <Avg_dist>
999.9

>  <PC_uM>
0.18

>  <TG_uM>
0.018

>  <RL_uM>
0.065

$$$$
14-8
 Wcorina  11170919323D 1   1.00000     0.00000              
CORINA evaluation license 3.46 0067  05.08.2008
 37 39  0  0  0  0  0  0  0  0999 V2000
   -0.0160    1.3254    0.0093 N   0  0  0  0  0  0
    0.0021   -0.0041    0.0020 C   0  0  0  0  0  0
    1.1123   -0.7135   -0.0124 N   0  0  0  0  0  0
    2.3111   -0.1167   -0.0206 C   0  0  0  0  0  0
    2.3724    1.2970   -0.0136 C   0  0  0  0  0  0
    1.1058    2.0310    0.0024 C   0  0  0  0  0  0
    1.0809    3.4095    0.0096 N   0  0  0  0  0  0
    3.5480    1.9180   -0.0206 N   0  0  0  0  0  0
    4.6727    1.2415   -0.0340 C   0  0  0  0  0  0
    4.6877   -0.1515   -0.0420 C   0  0  0  0  0  0
    3.5112   -0.8476   -0.0355 C   0  0  0  0  0  0
    5.9804    1.9904   -0.0414 C   0  0  0  0  0  0
    6.3324    2.3449   -1.4186 N   0  0  0  0  0  0
    5.9022    3.5596   -1.9591 C   0  0  0  0  0  0
    6.2351    3.8969   -3.2647 C   0  0  0  0  0  0
    5.8086    5.0981   -3.7964 C   0  0  0  0  0  0
    5.0502    5.9652   -3.0297 C   0  0  0  0  0  0
    4.7174    5.6318   -1.7285 C   0  0  0  0  0  0
    5.1360    4.4292   -1.1937 C   0  0  0  0  0  0
    4.5157    7.4742   -3.7012 Cl  0  0  0  0  0  0
    7.1354    1.4259   -2.2290 C   0  0  0  0  0  0
   -1.2065   -0.6769    0.0104 N   0  0  0  0  0  0
    0.2322    3.8792    0.0199 H   0  0  0  0  0  0
    1.9120    3.9096    0.0043 H   0  0  0  0  0  0
    5.6287   -0.6814   -0.0534 H   0  0  0  0  0  0
    3.5043   -1.9276   -0.0411 H   0  0  0  0  0  0
    5.8826    2.8983    0.5538 H   0  0  0  0  0  0
    6.7623    1.3604    0.3828 H   0  0  0  0  0  0
    6.8273    3.2207   -3.8634 H   0  0  0  0  0  0
    6.0675    5.3610   -4.8114 H   0  0  0  0  0  0
    4.1259    6.3107   -1.1321 H   0  0  0  0  0  0
    4.8716    4.1673   -0.1799 H   0  0  0  0  0  0
    6.4760    0.7443   -2.7663 H   0  0  0  0  0  0
    7.7291    1.9958   -2.9438 H   0  0  0  0  0  0
    7.7986    0.8539   -1.5801 H   0  0  0  0  0  0
   -2.0388   -0.1788    0.0214 H   0  0  0  0  0  0
   -1.2218   -1.6467    0.0054 H   0  0  0  0  0  0
  1  2  1  0  0  0
  1  6  2  0  0  0
  2  3  2  0  0  0
  2 22  1  0  0  0
  3  4  1  0  0  0
  4  5  2  0  0  0
  4 11  1  0  0  0
  5  6  1  0  0  0
  5  8  1  0  0  0
  6  7  1  0  0  0
  7 23  1  0  0  0
  7 24  1  0  0  0
  8  9  2  0  0  0
  9 10  1  0  0  0
  9 12  1  0  0  0
 10 11  2  0  0  0
 10 25  1  0  0  0
 11 26  1  0  0  0
 12 13  1  0  0  0
 12 27  1  0  0  0
 12 28  1  0  0  0
 13 14  1  0  0  0
 13 21  1  0  0  0
 14 15  1  0  0  0
 14 19  2  0  0  0
 15 16  2  0  0  0
 15 29  1  0  0  0
 16 17  1  0  0  0
 16 30  1  0  0  0
 17 18  2  0  0  0
 17 20  1  0  0  0
 18 19  1  0  0  0
 18 31  1  0  0  0
 19 32  1  0  0  0
 21 33  1  0  0  0
 21 34  1  0  0  0
 21 35  1  0  0  0
 22 36  1  0  0  0
 22 37  1  0  0  0
M  END
>  <ACTIVITY>
7.65758

>  <set_rl>
1

>  <Min_dist>
999.9

>  <Avg_dist>
999.9

>  <PC_uM>
0.062

>  <TG_uM>
0.015

>  <RL_uM>
0.022

$$$$
14-9
 Wcorina  11170919323D 1   1.00000     0.00000              
CORINA evaluation license 3.46 0067  05.08.2008
 37 39  0  0  0  0  0  0  0  0999 V2000
   -0.0160    1.3254    0.0093 N   0  0  0  0  0  0
    0.0021   -0.0041    0.0020 C   0  0  0  0  0  0
    1.1123   -0.7135   -0.0124 N   0  0  0  0  0  0
    2.3111   -0.1167   -0.0206 C   0  0  0  0  0  0
    2.3724    1.2970   -0.0136 C   0  0  0  0  0  0
    1.1058    2.0310    0.0024 C   0  0  0  0  0  0
    1.0809    3.4095    0.0096 N   0  0  0  0  0  0
    3.5480    1.9180   -0.0206 N   0  0  0  0  0  0
    4.6727    1.2415   -0.0340 C   0  0  0  0  0  0
    4.6877   -0.1515   -0.0420 C   0  0  0  0  0  0
    3.5112   -0.8476   -0.0355 C   0  0  0  0  0  0
    5.9804    1.9904   -0.0414 C   0  0  0  0  0  0
    6.3324    2.3449   -1.4186 N   0  0  0  0  0  0
    5.9024    3.5590   -1.9589 C   0  0  0  0  0  0
    6.2354    3.8965   -3.2649 C   0  0  0  0  0  0
    5.8090    5.0975   -3.7966 C   0  0  0  0  0  0
    5.0514    5.9647   -3.0309 C   0  0  0  0  0  0
    4.7181    5.6323   -1.7295 C   0  0  0  0  0  0
    5.1363    4.4285   -1.1938 C   0  0  0  0  0  0
    3.7678    6.7246   -0.7716 Cl  0  0  0  0  0  0
    7.1354    1.4259   -2.2290 C   0  0  0  0  0  0
   -1.2065   -0.6769    0.0104 N   0  0  0  0  0  0
    0.2322    3.8792    0.0199 H   0  0  0  0  0  0
    1.9120    3.9096    0.0043 H   0  0  0  0  0  0
    5.6287   -0.6814   -0.0534 H   0  0  0  0  0  0
    3.5043   -1.9276   -0.0411 H   0  0  0  0  0  0
    5.8826    2.8983    0.5538 H   0  0  0  0  0  0
    6.7623    1.3604    0.3828 H   0  0  0  0  0  0
    6.8276    3.2203   -3.8636 H   0  0  0  0  0  0
    6.0678    5.3600   -4.8118 H   0  0  0  0  0  0
    4.7196    6.9035   -3.4491 H   0  0  0  0  0  0
    4.8718    4.1669   -0.1799 H   0  0  0  0  0  0
    6.4760    0.7443   -2.7663 H   0  0  0  0  0  0
    7.7291    1.9958   -2.9438 H   0  0  0  0  0  0
    7.7986    0.8539   -1.5801 H   0  0  0  0  0  0
   -2.0388   -0.1788    0.0214 H   0  0  0  0  0  0
   -1.2218   -1.6467    0.0054 H   0  0  0  0  0  0
  1  2  1  0  0  0
  1  6  2  0  0  0
  2  3  2  0  0  0
  2 22  1  0  0  0
  3  4  1  0  0  0
  4  5  2  0  0  0
  4 11  1  0  0  0
  5  6  1  0  0  0
  5  8  1  0  0  0
  6  7  1  0  0  0
  7 23  1  0  0  0
  7 24  1  0  0  0
  8  9  2  0  0  0
  9 10  1  0  0  0
  9 12  1  0  0  0
 10 11  2  0  0  0
 10 25  1  0  0  0
 11 26  1  0  0  0
 12 13  1  0  0  0
 12 27  1  0  0  0
 12 28  1  0  0  0
 13 14  1  0  0  0
 13 21  1  0  0  0
 14 15  1  0  0  0
 14 19  2  0  0  0
 15 16  2  0  0  0
 15 29  1  0  0  0
 16 17  1  0  0  0
 16 30  1  0  0  0
 17 18  2  0  0  0
 17 31  1  0  0  0
 18 19  1  0  0  0
 18 20  1  0  0  0
 19 32  1  0  0  0
 21 33  1  0  0  0
 21 34  1  0  0  0
 21 35  1  0  0  0
 22 36  1  0  0  0
 22 37  1  0  0  0
M  END
>  <ACTIVITY>
7.17393

>  <set_rl>
1

>  <Min_dist>
999.9

>  <Avg_dist>
999.9

>  <PC_uM>
2.1

>  <TG_uM>
0.02

>  <RL_uM>
0.067

$$$$
21-4
 Wcorina  11170919323D 1   1.00000     0.00000              
CORINA evaluation license 3.46 0067  05.08.2008
 34 36  0  0  0  0  0  0  0  0999 V2000
   -0.0160    1.3254    0.0093 N   0  0  0  0  0  0
    0.0021   -0.0041    0.0020 C   0  0  0  0  0  0
    1.1123   -0.7135   -0.0124 N   0  0  0  0  0  0
    2.3111   -0.1167   -0.0206 C   0  0  0  0  0  0
    2.3724    1.2970   -0.0136 C   0  0  0  0  0  0
    1.1058    2.0310    0.0024 C   0  0  0  0  0  0
    1.0809    3.4095    0.0096 N   0  0  0  0  0  0
    3.5480    1.9180   -0.0206 N   0  0  0  0  0  0
    4.6727    1.2415   -0.0340 C   0  0  0  0  0  0
    4.6877   -0.1515   -0.0420 C   0  0  0  0  0  0
    3.5112   -0.8476   -0.0355 C   0  0  0  0  0  0
    5.9804    1.9904   -0.0414 C   0  0  0  0  0  0
    6.3324    2.3449   -1.4186 N   0  0  0  0  0  0
    7.5108    3.0479   -1.6793 C   0  0  0  0  0  0
    7.8461    3.3848   -2.9846 C   0  0  0  0  0  0
    9.0117    4.0804   -3.2389 C   0  0  0  0  0  0
    9.8448    4.4415   -2.1959 C   0  0  0  0  0  0
    9.5141    4.1078   -0.8953 C   0  0  0  0  0  0
    8.3473    3.4168   -0.6335 C   0  0  0  0  0  0
   -1.2065   -0.6769    0.0104 N   0  0  0  0  0  0
    0.2322    3.8792    0.0199 H   0  0  0  0  0  0
    1.9120    3.9096    0.0043 H   0  0  0  0  0  0
    5.6287   -0.6814   -0.0534 H   0  0  0  0  0  0
    3.5043   -1.9276   -0.0411 H   0  0  0  0  0  0
    5.8826    2.8983    0.5538 H   0  0  0  0  0  0
    6.7623    1.3604    0.3828 H   0  0  0  0  0  0
    5.7471    2.0913   -2.1493 H   0  0  0  0  0  0
    7.1961    3.1028   -3.7997 H   0  0  0  0  0  0
    9.2731    4.3424   -4.2535 H   0  0  0  0  0  0
   10.7559    4.9852   -2.3975 H   0  0  0  0  0  0
   10.1669    4.3913   -0.0830 H   0  0  0  0  0  0
    8.0873    3.1603    0.3829 H   0  0  0  0  0  0
   -2.0388   -0.1788    0.0214 H   0  0  0  0  0  0
   -1.2218   -1.6467    0.0054 H   0  0  0  0  0  0
  1  2  1  0  0  0
  1  6  2  0  0  0
  2  3  2  0  0  0
  2 20  1  0  0  0
  3  4  1  0  0  0
  4  5  2  0  0  0
  4 11  1  0  0  0
  5  6  1  0  0  0
  5  8  1  0  0  0
  6  7  1  0  0  0
  7 21  1  0  0  0
  7 22  1  0  0  0
  8  9  2  0  0  0
  9 10  1  0  0  0
  9 12  1  0  0  0
 10 11  2  0  0  0
 10 23  1  0  0  0
 11 24  1  0  0  0
 12 13  1  0  0  0
 12 25  1  0  0  0
 12 26  1  0  0  0
 13 14  1  0  0  0
 13 27  1  0  0  0
 14 15  1  0  0  0
 14 19  2  0  0  0
 15 16  2  0  0  0
 15 28  1  0  0  0
 16 17  1  0  0  0
 16 29  1  0  0  0
 17 18  2  0  0  0
 17 30  1  0  0  0
 18 19  1  0  0  0
 18 31  1  0  0  0
 19 32  1  0  0  0
 20 33  1  0  0  0
 20 34  1  0  0  0
M  END
>  <ACTIVITY>
6.58503

>  <set_rl>
1

>  <Min_dist>
999.9

>  <Avg_dist>
999.9

>  <PC_uM>
1.7

>  <TG_uM>
0.085

>  <RL_uM>
0.26

$$$$
21-7
 Wcorina  11170919323D 1   1.00000     0.00000              
CORINA evaluation license 3.46 0067  05.08.2008
 41 43  0  0  0  0  0  0  0  0999 V2000
   -0.0160    1.3254    0.0093 N   0  0  0  0  0  0
    0.0021   -0.0041    0.0020 C   0  0  0  0  0  0
    1.1123   -0.7135   -0.0124 N   0  0  0  0  0  0
    2.3111   -0.1167   -0.0206 C   0  0  0  0  0  0
    2.3724    1.2970   -0.0136 C   0  0  0  0  0  0
    1.1058    2.0310    0.0024 C   0  0  0  0  0  0
    1.0809    3.4095    0.0096 N   0  0  0  0  0  0
    3.5480    1.9180   -0.0206 N   0  0  0  0  0  0
    4.6727    1.2415   -0.0340 C   0  0  0  0  0  0
    4.6877   -0.1515   -0.0420 C   0  0  0  0  0  0
    3.5112   -0.8476   -0.0355 C   0  0  0  0  0  0
    5.9804    1.9904   -0.0414 C   0  0  0  0  0  0
    6.3334    2.3458   -1.4223 N   0  0  0  0  0  0
    7.4169    3.2314   -1.4511 C   0  0  0  0  0  0
    8.6359    2.8569   -0.9050 C   0  0  0  0  0  0
    9.7044    3.7333   -0.9346 C   0  0  0  0  0  0
    9.5617    4.9835   -1.5074 C   0  0  0  0  0  0
    8.3496    5.3637   -2.0536 C   0  0  0  0  0  0
    7.2756    4.4892   -2.0332 C   0  0  0  0  0  0
    6.0844    4.8597   -2.5751 O   0  0  0  0  0  0
    6.0130    6.1640   -3.1545 C   0  0  0  0  0  0
    6.6141    1.1445   -2.2198 C   0  0  0  0  0  0
   -1.2065   -0.6769    0.0104 N   0  0  0  0  0  0
    0.2322    3.8792    0.0199 H   0  0  0  0  0  0
    1.9120    3.9096    0.0043 H   0  0  0  0  0  0
    5.6287   -0.6814   -0.0534 H   0  0  0  0  0  0
    3.5043   -1.9276   -0.0411 H   0  0  0  0  0  0
    5.8826    2.8983    0.5538 H   0  0  0  0  0  0
    6.7623    1.3604    0.3828 H   0  0  0  0  0  0
    8.7500    1.8810   -0.4566 H   0  0  0  0  0  0
   10.6529    3.4408   -0.5089 H   0  0  0  0  0  0
   10.3992    5.6652   -1.5280 H   0  0  0  0  0  0
    8.2415    6.3410   -2.5003 H   0  0  0  0  0  0
    5.0108    6.3319   -3.5491 H   0  0  0  0  0  0
    6.2339    6.9124   -2.3934 H   0  0  0  0  0  0
    6.7397    6.2427   -3.9631 H   0  0  0  0  0  0
    5.7309    0.5060   -2.2381 H   0  0  0  0  0  0
    6.8726    1.4363   -3.2377 H   0  0  0  0  0  0
    7.4471    0.5998   -1.7753 H   0  0  0  0  0  0
   -2.0388   -0.1788    0.0214 H   0  0  0  0  0  0
   -1.2218   -1.6467    0.0054 H   0  0  0  0  0  0
  1  2  1  0  0  0
  1  6  2  0  0  0
  2  3  2  0  0  0
  2 23  1  0  0  0
  3  4  1  0  0  0
  4  5  2  0  0  0
  4 11  1  0  0  0
  5  6  1  0  0  0
  5  8  1  0  0  0
  6  7  1  0  0  0
  7 24  1  0  0  0
  7 25  1  0  0  0
  8  9  2  0  0  0
  9 10  1  0  0  0
  9 12  1  0  0  0
 10 11  2  0  0  0
 10 26  1  0  0  0
 11 27  1  0  0  0
 12 13  1  0  0  0
 12 28  1  0  0  0
 12 29  1  0  0  0
 13 14  1  0  0  0
 13 22  1  0  0  0
 14 15  1  0  0  0
 14 19  2  0  0  0
 15 16  2  0  0  0
 15 30  1  0  0  0
 16 17  1  0  0  0
 16 31  1  0  0  0
 17 18  2  0  0  0
 17 32  1  0  0  0
 18 19  1  0  0  0
 18 33  1  0  0  0
 19 20  1  0  0  0
 20 21  1  0  0  0
 21 34  1  0  0  0
 21 35  1  0  0  0
 21 36  1  0  0  0
 22 37  1  0  0  0
 22 38  1  0  0  0
 22 39  1  0  0  0
 23 40  1  0  0  0
 23 41  1  0  0  0
M  END
>  <ACTIVITY>
6.92082

>  <set_rl>
1

>  <Min_dist>
999.9

>  <Avg_dist>
999.9

>  <PC_uM>
0.51

>  <TG_uM>
0.026

>  <RL_uM>
0.12

$$$$
21-8
 Wcorina  11170919323D 1   1.00000     0.00000              
CORINA evaluation license 3.46 0067  05.08.2008
 38 40  0  0  0  0  0  0  0  0999 V2000
   -0.0160    1.3254    0.0093 N   0  0  0  0  0  0
    0.0021   -0.0041    0.0020 C   0  0  0  0  0  0
    1.1123   -0.7135   -0.0124 N   0  0  0  0  0  0
    2.3111   -0.1167   -0.0206 C   0  0  0  0  0  0
    2.3724    1.2970   -0.0136 C   0  0  0  0  0  0
    1.1058    2.0310    0.0024 C   0  0  0  0  0  0
    1.0809    3.4095    0.0096 N   0  0  0  0  0  0
    3.5480    1.9180   -0.0206 N   0  0  0  0  0  0
    4.6727    1.2415   -0.0340 C   0  0  0  0  0  0
    4.6877   -0.1515   -0.0420 C   0  0  0  0  0  0
    3.5112   -0.8476   -0.0355 C   0  0  0  0  0  0
    5.9804    1.9904   -0.0414 C   0  0  0  0  0  0
    6.3324    2.3449   -1.4186 N   0  0  0  0  0  0
    7.5107    3.0479   -1.6793 C   0  0  0  0  0  0
    8.3500    3.4116   -0.6331 C   0  0  0  0  0  0
    9.5154    4.1064   -0.8913 C   0  0  0  0  0  0
    9.8499    4.4421   -2.1897 C   0  0  0  0  0  0
    9.0157    4.0815   -3.2384 C   0  0  0  0  0  0
    7.8480    3.3792   -2.9843 C   0  0  0  0  0  0
    9.3458    4.4127   -4.5144 O   0  0  0  0  0  0
   10.5661    5.1321   -4.7030 C   0  0  0  0  0  0
   -1.2065   -0.6769    0.0104 N   0  0  0  0  0  0
    0.2322    3.8792    0.0199 H   0  0  0  0  0  0
    1.9120    3.9096    0.0043 H   0  0  0  0  0  0
    5.6287   -0.6814   -0.0534 H   0  0  0  0  0  0
    3.5043   -1.9276   -0.0411 H   0  0  0  0  0  0
    5.8826    2.8983    0.5538 H   0  0  0  0  0  0
    6.7623    1.3604    0.3828 H   0  0  0  0  0  0
    5.7471    2.0913   -2.1493 H   0  0  0  0  0  0
    8.0906    3.1512    0.3824 H   0  0  0  0  0  0
   10.1665    4.3883   -0.0770 H   0  0  0  0  0  0
   10.7615    4.9860   -2.3883 H   0  0  0  0  0  0
    7.1997    3.0942   -3.7996 H   0  0  0  0  0  0
   10.5197    6.0751   -4.1583 H   0  0  0  0  0  0
   11.3998    4.5375   -4.3297 H   0  0  0  0  0  0
   10.7094    5.3324   -5.7648 H   0  0  0  0  0  0
   -2.0388   -0.1788    0.0214 H   0  0  0  0  0  0
   -1.2218   -1.6467    0.0054 H   0  0  0  0  0  0
  1  2  1  0  0  0
  1  6  2  0  0  0
  2  3  2  0  0  0
  2 22  1  0  0  0
  3  4  1  0  0  0
  4  5  2  0  0  0
  4 11  1  0  0  0
  5  6  1  0  0  0
  5  8  1  0  0  0
  6  7  1  0  0  0
  7 23  1  0  0  0
  7 24  1  0  0  0
  8  9  2  0  0  0
  9 10  1  0  0  0
  9 12  1  0  0  0
 10 11  2  0  0  0
 10 25  1  0  0  0
 11 26  1  0  0  0
 12 13  1  0  0  0
 12 27  1  0  0  0
 12 28  1  0  0  0
 13 14  1  0  0  0
 13 29  1  0  0  0
 14 15  1  0  0  0
 14 19  2  0  0  0
 15 16  2  0  0  0
 15 30  1  0  0  0
 16 17  1  0  0  0
 16 31  1  0  0  0
 17 18  2  0  0  0
 17 32  1  0  0  0
 18 19  1  0  0  0
 18 20  1  0  0  0
 19 33  1  0  0  0
 20 21  1  0  0  0
 21 34  1  0  0  0
 21 35  1  0  0  0
 21 36  1  0  0  0
 22 37  1  0  0  0
 22 38  1  0  0  0
M  END
>  <ACTIVITY>
6.69897

>  <set_rl>
1

>  <Min_dist>
999.9

>  <Avg_dist>
999.9

>  <PC_uM>
1.7

>  <TG_uM>
0.1

>  <RL_uM>
0.2

$$$$
21-10
 Wcorina  11170919323D 1   1.00000     0.00000              
CORINA evaluation license 3.46 0067  05.08.2008
 38 40  0  0  0  0  0  0  0  0999 V2000
   -0.0160    1.3254    0.0093 N   0  0  0  0  0  0
    0.0021   -0.0041    0.0020 C   0  0  0  0  0  0
    1.1123   -0.7135   -0.0124 N   0  0  0  0  0  0
    2.3111   -0.1167   -0.0206 C   0  0  0  0  0  0
    2.3724    1.2970   -0.0136 C   0  0  0  0  0  0
    1.1058    2.0310    0.0024 C   0  0  0  0  0  0
    1.0809    3.4095    0.0096 N   0  0  0  0  0  0
    3.5480    1.9180   -0.0206 N   0  0  0  0  0  0
    4.6727    1.2415   -0.0340 C   0  0  0  0  0  0
    4.6877   -0.1515   -0.0420 C   0  0  0  0  0  0
    3.5112   -0.8476   -0.0355 C   0  0  0  0  0  0
    5.9804    1.9904   -0.0414 C   0  0  0  0  0  0
    6.3324    2.3449   -1.4186 N   0  0  0  0  0  0
    7.5130    3.0493   -1.6798 C   0  0  0  0  0  0
    7.8470    3.3854   -2.9851 C   0  0  0  0  0  0
    9.0124    4.0806   -3.2420 C   0  0  0  0  0  0
    9.8493    4.4425   -2.1969 C   0  0  0  0  0  0
    9.5167    4.1067   -0.8929 C   0  0  0  0  0  0
    8.3484    3.4174   -0.6335 C   0  0  0  0  0  0
   10.9970    5.1266   -2.4508 O   0  0  0  0  0  0
   11.8115    5.4671   -1.3271 C   0  0  0  0  0  0
   -1.2065   -0.6769    0.0104 N   0  0  0  0  0  0
    0.2322    3.8792    0.0199 H   0  0  0  0  0  0
    1.9120    3.9096    0.0043 H   0  0  0  0  0  0
    5.6287   -0.6814   -0.0534 H   0  0  0  0  0  0
    3.5043   -1.9276   -0.0411 H   0  0  0  0  0  0
    5.8826    2.8983    0.5538 H   0  0  0  0  0  0
    6.7623    1.3604    0.3828 H   0  0  0  0  0  0
    5.7471    2.0913   -2.1493 H   0  0  0  0  0  0
    7.1958    3.1031   -3.7991 H   0  0  0  0  0  0
    9.2724    4.3421   -4.2571 H   0  0  0  0  0  0
   10.1691    4.3886   -0.0797 H   0  0  0  0  0  0
    8.0870    3.1605    0.3824 H   0  0  0  0  0  0
   11.2417    6.0950   -0.6423 H   0  0  0  0  0  0
   12.1208    4.5568   -0.8135 H   0  0  0  0  0  0
   12.6934    6.0091   -1.6686 H   0  0  0  0  0  0
   -2.0388   -0.1788    0.0214 H   0  0  0  0  0  0
   -1.2218   -1.6467    0.0054 H   0  0  0  0  0  0
  1  2  1  0  0  0
  1  6  2  0  0  0
  2  3  2  0  0  0
  2 22  1  0  0  0
  3  4  1  0  0  0
  4  5  2  0  0  0
  4 11  1  0  0  0
  5  6  1  0  0  0
  5  8  1  0  0  0
  6  7  1  0  0  0
  7 23  1  0  0  0
  7 24  1  0  0  0
  8  9  2  0  0  0
  9 10  1  0  0  0
  9 12  1  0  0  0
 10 11  2  0  0  0
 10 25  1  0  0  0
 11 26  1  0  0  0
 12 13  1  0  0  0
 12 27  1  0  0  0
 12 28  1  0  0  0
 13 14  1  0  0  0
 13 29  1  0  0  0
 14 15  1  0  0  0
 14 19  2  0  0  0
 15 16  2  0  0  0
 15 30  1  0  0  0
 16 17  1  0  0  0
 16 31  1  0  0  0
 17 18  2  0  0  0
 17 20  1  0  0  0
 18 19  1  0  0  0
 18 32  1  0  0  0
 19 33  1  0  0  0
 20 21  1  0  0  0
 21 34  1  0  0  0
 21 35  1  0  0  0
 21 36  1  0  0  0
 22 37  1  0  0  0
 22 38  1  0  0  0
M  END
>  <ACTIVITY>
7.13668

>  <set_rl>
1

>  <Min_dist>
999.9

>  <Avg_dist>
999.9

>  <PC_uM>
0.85

>  <TG_uM>
0.054

>  <RL_uM>
0.073

$$$$
21-11
 Wcorina  11170919323D 1   1.00000     0.00000              
CORINA evaluation license 3.46 0067  05.08.2008
 41 43  0  0  0  0  0  0  0  0999 V2000
   -0.0160    1.3254    0.0093 N   0  0  0  0  0  0
    0.0021   -0.0041    0.0020 C   0  0  0  0  0  0
    1.1123   -0.7135   -0.0124 N   0  0  0  0  0  0
    2.3111   -0.1167   -0.0206 C   0  0  0  0  0  0
    2.3724    1.2970   -0.0136 C   0  0  0  0  0  0
    1.1058    2.0310    0.0024 C   0  0  0  0  0  0
    1.0809    3.4095    0.0096 N   0  0  0  0  0  0
    3.5480    1.9180   -0.0206 N   0  0  0  0  0  0
    4.6727    1.2415   -0.0340 C   0  0  0  0  0  0
    4.6877   -0.1515   -0.0420 C   0  0  0  0  0  0
    3.5112   -0.8476   -0.0355 C   0  0  0  0  0  0
    5.9804    1.9904   -0.0414 C   0  0  0  0  0  0
    6.3324    2.3449   -1.4186 N   0  0  0  0  0  0
    5.9016    3.5612   -1.9599 C   0  0  0  0  0  0
    6.2350    3.8976   -3.2652 C   0  0  0  0  0  0
    5.8094    5.0983   -3.7987 C   0  0  0  0  0  0
    5.0495    5.9683   -3.0308 C   0  0  0  0  0  0
    4.7164    5.6333   -1.7268 C   0  0  0  0  0  0
    5.1356    4.4301   -1.1939 C   0  0  0  0  0  0
    4.6312    7.1507   -3.5568 O   0  0  0  0  0  0
    3.8523    7.9981   -2.7098 C   0  0  0  0  0  0
    7.1354    1.4259   -2.2290 C   0  0  0  0  0  0
   -1.2065   -0.6769    0.0104 N   0  0  0  0  0  0
    0.2322    3.8792    0.0199 H   0  0  0  0  0  0
    1.9120    3.9096    0.0043 H   0  0  0  0  0  0
    5.6287   -0.6814   -0.0534 H   0  0  0  0  0  0
    3.5043   -1.9276   -0.0411 H   0  0  0  0  0  0
    5.8826    2.8983    0.5538 H   0  0  0  0  0  0
    6.7623    1.3604    0.3828 H   0  0  0  0  0  0
    6.8272    3.2207   -3.8631 H   0  0  0  0  0  0
    6.0686    5.3601   -4.8139 H   0  0  0  0  0  0
    4.1251    6.3115   -1.1294 H   0  0  0  0  0  0
    4.8718    4.1671   -0.1802 H   0  0  0  0  0  0
    2.9452    7.4748   -2.4074 H   0  0  0  0  0  0
    4.4327    8.2601   -1.8252 H   0  0  0  0  0  0
    3.5849    8.9058   -3.2509 H   0  0  0  0  0  0
    6.4760    0.7443   -2.7663 H   0  0  0  0  0  0
    7.7291    1.9958   -2.9438 H   0  0  0  0  0  0
    7.7986    0.8539   -1.5801 H   0  0  0  0  0  0
   -2.0388   -0.1788    0.0214 H   0  0  0  0  0  0
   -1.2218   -1.6467    0.0054 H   0  0  0  0  0  0
  1  2  1  0  0  0
  1  6  2  0  0  0
  2  3  2  0  0  0
  2 23  1  0  0  0
  3  4  1  0  0  0
  4  5  2  0  0  0
  4 11  1  0  0  0
  5  6  1  0  0  0
  5  8  1  0  0  0
  6  7  1  0  0  0
  7 24  1  0  0  0
  7 25  1  0  0  0
  8  9  2  0  0  0
  9 10  1  0  0  0
  9 12  1  0  0  0
 10 11  2  0  0  0
 10 26  1  0  0  0
 11 27  1  0  0  0
 12 13  1  0  0  0
 12 28  1  0  0  0
 12 29  1  0  0  0
 13 14  1  0  0  0
 13 22  1  0  0  0
 14 15  1  0  0  0
 14 19  2  0  0  0
 15 16  2  0  0  0
 15 30  1  0  0  0
 16 17  1  0  0  0
 16 31  1  0  0  0
 17 18  2  0  0  0
 17 20  1  0  0  0
 18 19  1  0  0  0
 18 32  1  0  0  0
 19 33  1  0  0  0
 20 21  1  0  0  0
 21 34  1  0  0  0
 21 35  1  0  0  0
 21 36  1  0  0  0
 22 37  1  0  0  0
 22 38  1  0  0  0
 22 39  1  0  0  0
 23 40  1  0  0  0
 23 41  1  0  0  0
M  END
>  <ACTIVITY>
7.74473

>  <set_rl>
1

>  <Min_dist>
999.9

>  <Avg_dist>
999.9

>  <PC_uM>
0.25

>  <TG_uM>
0.016

>  <RL_uM>
0.018

$$$$
21-12
 Wcorina  11170919323D 1   1.00000     0.00000              
CORINA evaluation license 3.46 0067  05.08.2008
 34 36  0  0  0  0  0  0  0  0999 V2000
   -0.0160    1.3254    0.0093 N   0  0  0  0  0  0
    0.0021   -0.0041    0.0020 C   0  0  0  0  0  0
    1.1123   -0.7135   -0.0124 N   0  0  0  0  0  0
    2.3111   -0.1167   -0.0206 C   0  0  0  0  0  0
    2.3724    1.2970   -0.0136 C   0  0  0  0  0  0
    1.1058    2.0310    0.0024 C   0  0  0  0  0  0
    1.0809    3.4095    0.0096 N   0  0  0  0  0  0
    3.5480    1.9180   -0.0206 N   0  0  0  0  0  0
    4.6727    1.2415   -0.0340 C   0  0  0  0  0  0
    4.6877   -0.1515   -0.0420 C   0  0  0  0  0  0
    3.5112   -0.8476   -0.0355 C   0  0  0  0  0  0
    5.9804    1.9904   -0.0414 C   0  0  0  0  0  0
    6.3324    2.3449   -1.4186 N   0  0  0  0  0  0
    7.5115    3.0483   -1.6795 C   0  0  0  0  0  0
    8.3507    3.4122   -0.6344 C   0  0  0  0  0  0
    9.5152    4.1074   -0.8956 C   0  0  0  0  0  0
    9.8463    4.4419   -2.1960 C   0  0  0  0  0  0
    9.0136    4.0816   -3.2394 C   0  0  0  0  0  0
    7.8498    3.3805   -2.9860 C   0  0  0  0  0  0
    6.8085    2.9216   -4.2970 Cl  0  0  0  0  0  0
   -1.2065   -0.6769    0.0104 N   0  0  0  0  0  0
    0.2322    3.8792    0.0199 H   0  0  0  0  0  0
    1.9120    3.9096    0.0043 H   0  0  0  0  0  0
    5.6287   -0.6814   -0.0534 H   0  0  0  0  0  0
    3.5043   -1.9276   -0.0411 H   0  0  0  0  0  0
    5.8826    2.8983    0.5538 H   0  0  0  0  0  0
    6.7623    1.3604    0.3828 H   0  0  0  0  0  0
    5.7471    2.0913   -2.1493 H   0  0  0  0  0  0
    8.0927    3.1520    0.3816 H   0  0  0  0  0  0
   10.1680    4.3904   -0.0831 H   0  0  0  0  0  0
   10.7572    4.9862   -2.3969 H   0  0  0  0  0  0
    9.2749    4.3448   -4.2537 H   0  0  0  0  0  0
   -2.0388   -0.1788    0.0214 H   0  0  0  0  0  0
   -1.2218   -1.6467    0.0054 H   0  0  0  0  0  0
  1  2  1  0  0  0
  1  6  2  0  0  0
  2  3  2  0  0  0
  2 21  1  0  0  0
  3  4  1  0  0  0
  4  5  2  0  0  0
  4 11  1  0  0  0
  5  6  1  0  0  0
  5  8  1  0  0  0
  6  7  1  0  0  0
  7 22  1  0  0  0
  7 23  1  0  0  0
  8  9  2  0  0  0
  9 10  1  0  0  0
  9 12  1  0  0  0
 10 11  2  0  0  0
 10 24  1  0  0  0
 11 25  1  0  0  0
 12 13  1  0  0  0
 12 26  1  0  0  0
 12 27  1  0  0  0
 13 14  1  0  0  0
 13 28  1  0  0  0
 14 15  1  0  0  0
 14 19  2  0  0  0
 15 16  2  0  0  0
 15 29  1  0  0  0
 16 17  1  0  0  0
 16 30  1  0  0  0
 17 18  2  0  0  0
 17 31  1  0  0  0
 18 19  1  0  0  0
 18 32  1  0  0  0
 19 20  1  0  0  0
 21 33  1  0  0  0
 21 34  1  0  0  0
M  END
>  <ACTIVITY>
6.85387

>  <set_rl>
1

>  <Min_dist>
999.9

>  <Avg_dist>
999.9

>  <PC_uM>
0.53

>  <TG_uM>
0.11

>  <RL_uM>
0.14

$$$$
21-13
 Wcorina  11170919323D 1   1.00000     0.00000              
CORINA evaluation license 3.46 0067  05.08.2008
 37 39  0  0  0  0  0  0  0  0999 V2000
   -0.0160    1.3254    0.0093 N   0  0  0  0  0  0
    0.0021   -0.0041    0.0020 C   0  0  0  0  0  0
    1.1123   -0.7135   -0.0124 N   0  0  0  0  0  0
    2.3111   -0.1167   -0.0206 C   0  0  0  0  0  0
    2.3724    1.2970   -0.0136 C   0  0  0  0  0  0
    1.1058    2.0310    0.0024 C   0  0  0  0  0  0
    1.0809    3.4095    0.0096 N   0  0  0  0  0  0
    3.5480    1.9180   -0.0206 N   0  0  0  0  0  0
    4.6727    1.2415   -0.0340 C   0  0  0  0  0  0
    4.6877   -0.1515   -0.0420 C   0  0  0  0  0  0
    3.5112   -0.8476   -0.0355 C   0  0  0  0  0  0
    5.9804    1.9904   -0.0414 C   0  0  0  0  0  0
    6.3334    2.3458   -1.4223 N   0  0  0  0  0  0
    7.4152    3.2301   -1.4510 C   0  0  0  0  0  0
    8.6355    2.8549   -0.9043 C   0  0  0  0  0  0
    9.7028    3.7311   -0.9342 C   0  0  0  0  0  0
    9.5577    4.9813   -1.5072 C   0  0  0  0  0  0
    8.3445    5.3589   -2.0527 C   0  0  0  0  0  0
    7.2740    4.4849   -2.0318 C   0  0  0  0  0  0
    5.7532    4.9564   -2.7236 Cl  0  0  0  0  0  0
    6.6141    1.1445   -2.2198 C   0  0  0  0  0  0
   -1.2065   -0.6769    0.0104 N   0  0  0  0  0  0
    0.2322    3.8792    0.0199 H   0  0  0  0  0  0
    1.9120    3.9096    0.0043 H   0  0  0  0  0  0
    5.6287   -0.6814   -0.0534 H   0  0  0  0  0  0
    3.5043   -1.9276   -0.0411 H   0  0  0  0  0  0
    5.8826    2.8983    0.5538 H   0  0  0  0  0  0
    6.7623    1.3604    0.3828 H   0  0  0  0  0  0
    8.7497    1.8790   -0.4559 H   0  0  0  0  0  0
   10.6518    3.4396   -0.5091 H   0  0  0  0  0  0
   10.3939    5.6645   -1.5284 H   0  0  0  0  0  0
    8.2345    6.3361   -2.4991 H   0  0  0  0  0  0
    5.7309    0.5060   -2.2381 H   0  0  0  0  0  0
    6.8726    1.4363   -3.2377 H   0  0  0  0  0  0
    7.4471    0.5998   -1.7753 H   0  0  0  0  0  0
   -2.0388   -0.1788    0.0214 H   0  0  0  0  0  0
   -1.2218   -1.6467    0.0054 H   0  0  0  0  0  0
  1  2  1  0  0  0
  1  6  2  0  0  0
  2  3  2  0  0  0
  2 22  1  0  0  0
  3  4  1  0  0  0
  4  5  2  0  0  0
  4 11  1  0  0  0
  5  6  1  0  0  0
  5  8  1  0  0  0
  6  7  1  0  0  0
  7 23  1  0  0  0
  7 24  1  0  0  0
  8  9  2  0  0  0
  9 10  1  0  0  0
  9 12  1  0  0  0
 10 11  2  0  0  0
 10 25  1  0  0  0
 11 26  1  0  0  0
 12 13  1  0  0  0
 12 27  1  0  0  0
 12 28  1  0  0  0
 13 14  1  0  0  0
 13 21  1  0  0  0
 14 15  1  0  0  0
 14 19  2  0  0  0
 15 16  2  0  0  0
 15 29  1  0  0  0
 16 17  1  0  0  0
 16 30  1  0  0  0
 17 18  2  0  0  0
 17 31  1  0  0  0
 18 19  1  0  0  0
 18 32  1  0  0  0
 19 20  1  0  0  0
 21 33  1  0  0  0
 21 34  1  0  0  0
 21 35  1  0  0  0
 22 36  1  0  0  0
 22 37  1  0  0  0
M  END
>  <ACTIVITY>
6.92082

>  <set_rl>
1

>  <Min_dist>
999.9

>  <Avg_dist>
999.9

>  <PC_uM>
0.21

>  <TG_uM>
0.015

>  <RL_uM>
0.12

$$$$
21-14
 Wcorina  11170919323D 1   1.00000     0.00000              
CORINA evaluation license 3.46 0067  05.08.2008
 34 36  0  0  0  0  0  0  0  0999 V2000
   -0.0160    1.3254    0.0093 N   0  0  0  0  0  0
    0.0021   -0.0041    0.0020 C   0  0  0  0  0  0
    1.1123   -0.7135   -0.0124 N   0  0  0  0  0  0
    2.3111   -0.1167   -0.0206 C   0  0  0  0  0  0
    2.3724    1.2970   -0.0136 C   0  0  0  0  0  0
    1.1058    2.0310    0.0024 C   0  0  0  0  0  0
    1.0809    3.4095    0.0096 N   0  0  0  0  0  0
    3.5480    1.9180   -0.0206 N   0  0  0  0  0  0
    4.6727    1.2415   -0.0340 C   0  0  0  0  0  0
    4.6877   -0.1515   -0.0420 C   0  0  0  0  0  0
    3.5112   -0.8476   -0.0355 C   0  0  0  0  0  0
    5.9804    1.9904   -0.0414 C   0  0  0  0  0  0
    6.3324    2.3449   -1.4186 N   0  0  0  0  0  0
    7.5108    3.0479   -1.6793 C   0  0  0  0  0  0
    7.8460    3.3848   -2.9850 C   0  0  0  0  0  0
    9.0116    4.0799   -3.2400 C   0  0  0  0  0  0
    9.8459    4.4406   -2.1978 C   0  0  0  0  0  0
    9.5158    4.1065   -0.8961 C   0  0  0  0  0  0
    8.3469    3.4166   -0.6337 C   0  0  0  0  0  0
   10.5667    4.5605    0.4090 Cl  0  0  0  0  0  0
   -1.2065   -0.6769    0.0104 N   0  0  0  0  0  0
    0.2322    3.8792    0.0199 H   0  0  0  0  0  0
    1.9120    3.9096    0.0043 H   0  0  0  0  0  0
    5.6287   -0.6814   -0.0534 H   0  0  0  0  0  0
    3.5043   -1.9276   -0.0411 H   0  0  0  0  0  0
    5.8826    2.8983    0.5538 H   0  0  0  0  0  0
    6.7623    1.3604    0.3828 H   0  0  0  0  0  0
    5.7471    2.0913   -2.1493 H   0  0  0  0  0  0
    7.1955    3.1030   -3.7998 H   0  0  0  0  0  0
    9.2722    4.3418   -4.2549 H   0  0  0  0  0  0
   10.7571    4.9839   -2.4002 H   0  0  0  0  0  0
    8.0868    3.1604    0.3827 H   0  0  0  0  0  0
   -2.0388   -0.1788    0.0214 H   0  0  0  0  0  0
   -1.2218   -1.6467    0.0054 H   0  0  0  0  0  0
  1  2  1  0  0  0
  1  6  2  0  0  0
  2  3  2  0  0  0
  2 21  1  0  0  0
  3  4  1  0  0  0
  4  5  2  0  0  0
  4 11  1  0  0  0
  5  6  1  0  0  0
  5  8  1  0  0  0
  6  7  1  0  0  0
  7 22  1  0  0  0
  7 23  1  0  0  0
  8  9  2  0  0  0
  9 10  1  0  0  0
  9 12  1  0  0  0
 10 11  2  0  0  0
 10 24  1  0  0  0
 11 25  1  0  0  0
 12 13  1  0  0  0
 12 26  1  0  0  0
 12 27  1  0  0  0
 13 14  1  0  0  0
 13 28  1  0  0  0
 14 15  1  0  0  0
 14 19  2  0  0  0
 15 16  2  0  0  0
 15 29  1  0  0  0
 16 17  1  0  0  0
 16 30  1  0  0  0
 17 18  2  0  0  0
 17 31  1  0  0  0
 18 19  1  0  0  0
 18 20  1  0  0  0
 19 32  1  0  0  0
 21 33  1  0  0  0
 21 34  1  0  0  0
M  END
>  <ACTIVITY>
6.85387

>  <set_rl>
1

>  <Min_dist>
999.9

>  <Avg_dist>
999.9

>  <PC_uM>
2

>  <TG_uM>
0.13

>  <RL_uM>
0.14

$$$$
21-16
 Wcorina  11170919323D 1   1.00000     0.00000              
CORINA evaluation license 3.46 0067  05.08.2008
 45 47  0  0  0  0  0  0  0  0999 V2000
   -0.0160    1.3254    0.0093 N   0  0  0  0  0  0
    0.0021   -0.0041    0.0020 C   0  0  0  0  0  0
    1.1123   -0.7135   -0.0124 N   0  0  0  0  0  0
    2.3111   -0.1167   -0.0206 C   0  0  0  0  0  0
    2.3724    1.2970   -0.0136 C   0  0  0  0  0  0
    1.1058    2.0310    0.0024 C   0  0  0  0  0  0
    1.0809    3.4095    0.0096 N   0  0  0  0  0  0
    3.5480    1.9180   -0.0206 N   0  0  0  0  0  0
    4.6727    1.2415   -0.0340 C   0  0  0  0  0  0
    4.6877   -0.1515   -0.0420 C   0  0  0  0  0  0
    3.5112   -0.8476   -0.0355 C   0  0  0  0  0  0
    5.9804    1.9904   -0.0414 C   0  0  0  0  0  0
    6.3334    2.3458   -1.4223 N   0  0  0  0  0  0
    7.4189    3.2331   -1.4511 C   0  0  0  0  0  0
    8.6370    2.8575   -0.9049 C   0  0  0  0  0  0
    9.7069    3.7324   -0.9329 C   0  0  0  0  0  0
    9.5648    4.9869   -1.5068 C   0  0  0  0  0  0
    8.3487    5.3667   -2.0547 C   0  0  0  0  0  0
    7.2765    4.4903   -2.0334 C   0  0  0  0  0  0
    6.0846    4.8589   -2.5751 O   0  0  0  0  0  0
    6.0112    6.1629   -3.1550 C   0  0  0  0  0  0
   10.6190    5.8457   -1.5320 O   0  0  0  0  0  0
   11.8415    5.3895   -0.9494 C   0  0  0  0  0  0
    6.6141    1.1445   -2.2198 C   0  0  0  0  0  0
   -1.2065   -0.6769    0.0104 N   0  0  0  0  0  0
    0.2322    3.8792    0.0199 H   0  0  0  0  0  0
    1.9120    3.9096    0.0043 H   0  0  0  0  0  0
    5.6287   -0.6814   -0.0534 H   0  0  0  0  0  0
    3.5043   -1.9276   -0.0411 H   0  0  0  0  0  0
    5.8826    2.8983    0.5538 H   0  0  0  0  0  0
    6.7623    1.3604    0.3828 H   0  0  0  0  0  0
    8.7497    1.8812   -0.4572 H   0  0  0  0  0  0
   10.6548    3.4386   -0.5068 H   0  0  0  0  0  0
    8.2389    6.3440   -2.5011 H   0  0  0  0  0  0
    5.0087    6.3292   -3.5494 H   0  0  0  0  0  0
    6.2312    6.9118   -2.3942 H   0  0  0  0  0  0
    6.7376    6.2423   -3.9638 H   0  0  0  0  0  0
   12.1805    4.4942   -1.4706 H   0  0  0  0  0  0
   12.5984    6.1690   -1.0361 H   0  0  0  0  0  0
   11.6780    5.1572    0.1030 H   0  0  0  0  0  0
    5.7309    0.5060   -2.2381 H   0  0  0  0  0  0
    6.8726    1.4363   -3.2377 H   0  0  0  0  0  0
    7.4471    0.5998   -1.7753 H   0  0  0  0  0  0
   -2.0388   -0.1788    0.0214 H   0  0  0  0  0  0
   -1.2218   -1.6467    0.0054 H   0  0  0  0  0  0
  1  2  1  0  0  0
  1  6  2  0  0  0
  2  3  2  0  0  0
  2 25  1  0  0  0
  3  4  1  0  0  0
  4  5  2  0  0  0
  4 11  1  0  0  0
  5  6  1  0  0  0
  5  8  1  0  0  0
  6  7  1  0  0  0
  7 26  1  0  0  0
  7 27  1  0  0  0
  8  9  2  0  0  0
  9 10  1  0  0  0
  9 12  1  0  0  0
 10 11  2  0  0  0
 10 28  1  0  0  0
 11 29  1  0  0  0
 12 13  1  0  0  0
 12 30  1  0  0  0
 12 31  1  0  0  0
 13 14  1  0  0  0
 13 24  1  0  0  0
 14 15  1  0  0  0
 14 19  2  0  0  0
 15 16  2  0  0  0
 15 32  1  0  0  0
 16 17  1  0  0  0
 16 33  1  0  0  0
 17 18  2  0  0  0
 17 22  1  0  0  0
 18 19  1  0  0  0
 18 34  1  0  0  0
 19 20  1  0  0  0
 20 21  1  0  0  0
 21 35  1  0  0  0
 21 36  1  0  0  0
 21 37  1  0  0  0
 22 23  1  0  0  0
 23 38  1  0  0  0
 23 39  1  0  0  0
 23 40  1  0  0  0
 24 41  1  0  0  0
 24 42  1  0  0  0
 24 43  1  0  0  0
 25 44  1  0  0  0
 25 45  1  0  0  0
M  END
>  <ACTIVITY>
7.79588

>  <set_rl>
1

>  <Min_dist>
999.9

>  <Avg_dist>
999.9

>  <PC_uM>
0.16

>  <TG_uM>
0.014

>  <RL_uM>
0.016

$$$$
21-18
 Wcorina  11170919323D 1   1.00000     0.00000              
CORINA evaluation license 3.46 0067  05.08.2008
 45 47  0  0  0  0  0  0  0  0999 V2000
   -0.0160    1.3254    0.0093 N   0  0  0  0  0  0
    0.0021   -0.0041    0.0020 C   0  0  0  0  0  0
    1.1123   -0.7135   -0.0124 N   0  0  0  0  0  0
    2.3111   -0.1167   -0.0206 C   0  0  0  0  0  0
    2.3724    1.2970   -0.0136 C   0  0  0  0  0  0
    1.1058    2.0310    0.0024 C   0  0  0  0  0  0
    1.0809    3.4095    0.0096 N   0  0  0  0  0  0
    3.5480    1.9180   -0.0206 N   0  0  0  0  0  0
    4.6727    1.2415   -0.0340 C   0  0  0  0  0  0
    4.6877   -0.1515   -0.0420 C   0  0  0  0  0  0
    3.5112   -0.8476   -0.0355 C   0  0  0  0  0  0
    5.9804    1.9904   -0.0414 C   0  0  0  0  0  0
    6.3334    2.3458   -1.4223 N   0  0  0  0  0  0
    7.4167    3.2313   -1.4511 C   0  0  0  0  0  0
    8.6353    2.8563   -0.9049 C   0  0  0  0  0  0
    9.7069    3.7355   -0.9353 C   0  0  0  0  0  0
    9.5607    4.9890   -1.5107 C   0  0  0  0  0  0
    8.3467    5.3653   -2.0554 C   0  0  0  0  0  0
    7.2749    4.4888   -2.0333 C   0  0  0  0  0  0
    6.0822    4.8578   -2.5751 O   0  0  0  0  0  0
    6.0088    6.1617   -3.1551 C   0  0  0  0  0  0
   10.9019    3.3688   -0.4002 O   0  0  0  0  0  0
   11.9627    4.3240   -0.4661 C   0  0  0  0  0  0
    6.6141    1.1445   -2.2198 C   0  0  0  0  0  0
   -1.2065   -0.6769    0.0104 N   0  0  0  0  0  0
    0.2322    3.8792    0.0199 H   0  0  0  0  0  0
    1.9120    3.9096    0.0043 H   0  0  0  0  0  0
    5.6287   -0.6814   -0.0534 H   0  0  0  0  0  0
    3.5043   -1.9276   -0.0411 H   0  0  0  0  0  0
    5.8826    2.8983    0.5538 H   0  0  0  0  0  0
    6.7623    1.3604    0.3828 H   0  0  0  0  0  0
    8.7492    1.8805   -0.4562 H   0  0  0  0  0  0
   10.3965    5.6726   -1.5331 H   0  0  0  0  0  0
    8.2356    6.3421   -2.5024 H   0  0  0  0  0  0
    6.2292    6.9106   -2.3944 H   0  0  0  0  0  0
    6.7350    6.2409   -3.9641 H   0  0  0  0  0  0
    5.0063    6.3281   -3.5492 H   0  0  0  0  0  0
   12.1703    4.5651   -1.5086 H   0  0  0  0  0  0
   11.6696    5.2296    0.0649 H   0  0  0  0  0  0
   12.8574    3.9058   -0.0048 H   0  0  0  0  0  0
    5.7309    0.5060   -2.2381 H   0  0  0  0  0  0
    6.8726    1.4363   -3.2377 H   0  0  0  0  0  0
    7.4471    0.5998   -1.7753 H   0  0  0  0  0  0
   -2.0388   -0.1788    0.0214 H   0  0  0  0  0  0
   -1.2218   -1.6467    0.0054 H   0  0  0  0  0  0
  1  2  1  0  0  0
  1  6  2  0  0  0
  2  3  2  0  0  0
  2 25  1  0  0  0
  3  4  1  0  0  0
  4  5  2  0  0  0
  4 11  1  0  0  0
  5  6  1  0  0  0
  5  8  1  0  0  0
  6  7  1  0  0  0
  7 26  1  0  0  0
  7 27  1  0  0  0
  8  9  2  0  0  0
  9 10  1  0  0  0
  9 12  1  0  0  0
 10 11  2  0  0  0
 10 28  1  0  0  0
 11 29  1  0  0  0
 12 13  1  0  0  0
 12 30  1  0  0  0
 12 31  1  0  0  0
 13 14  1  0  0  0
 13 24  1  0  0  0
 14 15  1  0  0  0
 14 19  2  0  0  0
 15 16  2  0  0  0
 15 32  1  0  0  0
 16 17  1  0  0  0
 16 22  1  0  0  0
 17 18  2  0  0  0
 17 33  1  0  0  0
 18 19  1  0  0  0
 18 34  1  0  0  0
 19 20  1  0  0  0
 20 21  1  0  0  0
 21 35  1  0  0  0
 21 36  1  0  0  0
 21 37  1  0  0  0
 22 23  1  0  0  0
 23 38  1  0  0  0
 23 39  1  0  0  0
 23 40  1  0  0  0
 24 41  1  0  0  0
 24 42  1  0  0  0
 24 43  1  0  0  0
 25 44  1  0  0  0
 25 45  1  0  0  0
M  END
>  <ACTIVITY>
7.30103

>  <set_rl>
1

>  <Min_dist>
999.9

>  <Avg_dist>
999.9

>  <PC_uM>
0.21

>  <TG_uM>
0.025

>  <RL_uM>
0.05

$$$$
21-19
 Wcorina  11170919323D 1   1.00000     0.00000              
CORINA evaluation license 3.46 0067  05.08.2008
 42 44  0  0  0  0  0  0  0  0999 V2000
   -0.0160    1.3254    0.0093 N   0  0  0  0  0  0
    0.0021   -0.0041    0.0020 C   0  0  0  0  0  0
    1.1123   -0.7135   -0.0124 N   0  0  0  0  0  0
    2.3111   -0.1167   -0.0206 C   0  0  0  0  0  0
    2.3724    1.2970   -0.0136 C   0  0  0  0  0  0
    1.1058    2.0310    0.0024 C   0  0  0  0  0  0
    1.0809    3.4095    0.0096 N   0  0  0  0  0  0
    3.5480    1.9180   -0.0206 N   0  0  0  0  0  0
    4.6727    1.2415   -0.0340 C   0  0  0  0  0  0
    4.6877   -0.1515   -0.0420 C   0  0  0  0  0  0
    3.5112   -0.8476   -0.0355 C   0  0  0  0  0  0
    5.9804    1.9904   -0.0414 C   0  0  0  0  0  0
    6.3324    2.3449   -1.4186 N   0  0  0  0  0  0
    7.5129    3.0492   -1.6798 C   0  0  0  0  0  0
    8.3508    3.4122   -0.6337 C   0  0  0  0  0  0
    9.5170    4.1083   -0.8900 C   0  0  0  0  0  0
    9.8524    4.4454   -2.1912 C   0  0  0  0  0  0
    9.0150    4.0832   -3.2417 C   0  0  0  0  0  0
    7.8493    3.3801   -2.9854 C   0  0  0  0  0  0
    9.3431    4.4146   -4.5191 O   0  0  0  0  0  0
    8.4368    4.0104   -5.5474 C   0  0  0  0  0  0
   11.0008    5.1313   -2.4419 O   0  0  0  0  0  0
   11.8126    5.4710   -1.3160 C   0  0  0  0  0  0
   -1.2065   -0.6769    0.0104 N   0  0  0  0  0  0
    0.2322    3.8792    0.0199 H   0  0  0  0  0  0
    1.9120    3.9096    0.0043 H   0  0  0  0  0  0
    5.6287   -0.6814   -0.0534 H   0  0  0  0  0  0
    3.5043   -1.9276   -0.0411 H   0  0  0  0  0  0
    5.8826    2.8983    0.5538 H   0  0  0  0  0  0
    6.7623    1.3604    0.3828 H   0  0  0  0  0  0
    5.7471    2.0913   -2.1493 H   0  0  0  0  0  0
    8.0909    3.1506    0.3814 H   0  0  0  0  0  0
   10.1672    4.3901   -0.0751 H   0  0  0  0  0  0
    7.2002    3.0942   -3.7999 H   0  0  0  0  0  0
    8.8168    4.3368   -6.5155 H   0  0  0  0  0  0
    8.3418    2.9246   -5.5417 H   0  0  0  0  0  0
    7.4607    4.4616   -5.3693 H   0  0  0  0  0  0
   11.2407    6.0976   -0.6316 H   0  0  0  0  0  0
   12.1214    4.5603   -0.8028 H   0  0  0  0  0  0
   12.6948    6.0141   -1.6548 H   0  0  0  0  0  0
   -2.0388   -0.1788    0.0214 H   0  0  0  0  0  0
   -1.2218   -1.6467    0.0054 H   0  0  0  0  0  0
  1  2  1  0  0  0
  1  6  2  0  0  0
  2  3  2  0  0  0
  2 24  1  0  0  0
  3  4  1  0  0  0
  4  5  2  0  0  0
  4 11  1  0  0  0
  5  6  1  0  0  0
  5  8  1  0  0  0
  6  7  1  0  0  0
  7 25  1  0  0  0
  7 26  1  0  0  0
  8  9  2  0  0  0
  9 10  1  0  0  0
  9 12  1  0  0  0
 10 11  2  0  0  0
 10 27  1  0  0  0
 11 28  1  0  0  0
 12 13  1  0  0  0
 12 29  1  0  0  0
 12 30  1  0  0  0
 13 14  1  0  0  0
 13 31  1  0  0  0
 14 15  1  0  0  0
 14 19  2  0  0  0
 15 16  2  0  0  0
 15 32  1  0  0  0
 16 17  1  0  0  0
 16 33  1  0  0  0
 17 18  2  0  0  0
 17 22  1  0  0  0
 18 19  1  0  0  0
 18 20  1  0  0  0
 19 34  1  0  0  0
 20 21  1  0  0  0
 21 35  1  0  0  0
 21 36  1  0  0  0
 21 37  1  0  0  0
 22 23  1  0  0  0
 23 38  1  0  0  0
 23 39  1  0  0  0
 23 40  1  0  0  0
 24 41  1  0  0  0
 24 42  1  0  0  0
M  END
>  <ACTIVITY>
7.22185

>  <set_rl>
1

>  <Min_dist>
999.9

>  <Avg_dist>
999.9

>  <PC_uM>
0.9

>  <TG_uM>
0.09

>  <RL_uM>
0.06

$$$$
21-21
 Wcorina  11170919323D 1   1.00000     0.00000              
CORINA evaluation license 3.46 0067  05.08.2008
 34 36  0  0  0  0  0  0  0  0999 V2000
   -0.0160    1.3254    0.0093 N   0  0  0  0  0  0
    0.0021   -0.0041    0.0020 C   0  0  0  0  0  0
    1.1123   -0.7135   -0.0124 N   0  0  0  0  0  0
    2.3111   -0.1167   -0.0206 C   0  0  0  0  0  0
    2.3724    1.2970   -0.0136 C   0  0  0  0  0  0
    1.1058    2.0310    0.0024 C   0  0  0  0  0  0
    1.0809    3.4095    0.0096 N   0  0  0  0  0  0
    3.5480    1.9180   -0.0206 N   0  0  0  0  0  0
    4.6727    1.2415   -0.0340 C   0  0  0  0  0  0
    4.6877   -0.1515   -0.0420 C   0  0  0  0  0  0
    3.5112   -0.8476   -0.0355 C   0  0  0  0  0  0
    5.9804    1.9904   -0.0414 C   0  0  0  0  0  0
    6.3324    2.3449   -1.4186 N   0  0  0  0  0  0
    7.5120    3.0487   -1.6796 C   0  0  0  0  0  0
    8.3510    3.4123   -0.6345 C   0  0  0  0  0  0
    9.5156    4.1076   -0.8950 C   0  0  0  0  0  0
    9.8474    4.4421   -2.1962 C   0  0  0  0  0  0
    9.0138    4.0818   -3.2401 C   0  0  0  0  0  0
    7.8501    3.3806   -2.9861 C   0  0  0  0  0  0
    6.8084    2.9214   -4.2968 Cl  0  0  0  0  0  0
   11.3122    5.3160   -2.5194 Cl  0  0  0  0  0  0
   -1.2065   -0.6769    0.0104 N   0  0  0  0  0  0
    0.2322    3.8792    0.0199 H   0  0  0  0  0  0
    1.9120    3.9096    0.0043 H   0  0  0  0  0  0
    5.6287   -0.6814   -0.0534 H   0  0  0  0  0  0
    3.5043   -1.9276   -0.0411 H   0  0  0  0  0  0
    5.8826    2.8983    0.5538 H   0  0  0  0  0  0
    6.7623    1.3604    0.3828 H   0  0  0  0  0  0
    5.7471    2.0913   -2.1493 H   0  0  0  0  0  0
    8.0927    3.1520    0.3814 H   0  0  0  0  0  0
   10.1680    4.3908   -0.0822 H   0  0  0  0  0  0
    9.2748    4.3448   -4.2546 H   0  0  0  0  0  0
   -2.0388   -0.1788    0.0214 H   0  0  0  0  0  0
   -1.2218   -1.6467    0.0054 H   0  0  0  0  0  0
  1  2  1  0  0  0
  1  6  2  0  0  0
  2  3  2  0  0  0
  2 22  1  0  0  0
  3  4  1  0  0  0
  4  5  2  0  0  0
  4 11  1  0  0  0
  5  6  1  0  0  0
  5  8  1  0  0  0
  6  7  1  0  0  0
  7 23  1  0  0  0
  7 24  1  0  0  0
  8  9  2  0  0  0
  9 10  1  0  0  0
  9 12  1  0  0  0
 10 11  2  0  0  0
 10 25  1  0  0  0
 11 26  1  0  0  0
 12 13  1  0  0  0
 12 27  1  0  0  0
 12 28  1  0  0  0
 13 14  1  0  0  0
 13 29  1  0  0  0
 14 15  1  0  0  0
 14 19  2  0  0  0
 15 16  2  0  0  0
 15 30  1  0  0  0
 16 17  1  0  0  0
 16 31  1  0  0  0
 17 18  2  0  0  0
 17 21  1  0  0  0
 18 19  1  0  0  0
 18 32  1  0  0  0
 19 20  1  0  0  0
 22 33  1  0  0  0
 22 34  1  0  0  0
M  END
>  <ACTIVITY>
7.05552

>  <set_rl>
1

>  <Min_dist>
999.9

>  <Avg_dist>
999.9

>  <PC_uM>
0.73

>  <TG_uM>
0.05

>  <RL_uM>
0.088

$$$$
21-23
 Wcorina  11170919323D 1   1.00000     0.00000              
CORINA evaluation license 3.46 0067  05.08.2008
 34 36  0  0  0  0  0  0  0  0999 V2000
   -0.0160    1.3254    0.0093 N   0  0  0  0  0  0
    0.0021   -0.0041    0.0020 C   0  0  0  0  0  0
    1.1123   -0.7135   -0.0124 N   0  0  0  0  0  0
    2.3111   -0.1167   -0.0206 C   0  0  0  0  0  0
    2.3724    1.2970   -0.0136 C   0  0  0  0  0  0
    1.1058    2.0310    0.0024 C   0  0  0  0  0  0
    1.0809    3.4095    0.0096 N   0  0  0  0  0  0
    3.5480    1.9180   -0.0206 N   0  0  0  0  0  0
    4.6727    1.2415   -0.0340 C   0  0  0  0  0  0
    4.6877   -0.1515   -0.0420 C   0  0  0  0  0  0
    3.5112   -0.8476   -0.0355 C   0  0  0  0  0  0
    5.9804    1.9904   -0.0414 C   0  0  0  0  0  0
    6.3324    2.3449   -1.4186 N   0  0  0  0  0  0
    7.5114    3.0483   -1.6795 C   0  0  0  0  0  0
    8.3504    3.4120   -0.6345 C   0  0  0  0  0  0
    9.5161    4.1073   -0.8960 C   0  0  0  0  0  0
    9.8471    4.4414   -2.1978 C   0  0  0  0  0  0
    9.0138    4.0807   -3.2404 C   0  0  0  0  0  0
    7.8497    3.3803   -2.9861 C   0  0  0  0  0  0
    6.8075    2.9221   -4.2967 Cl  0  0  0  0  0  0
   10.5657    4.5626    0.4096 Cl  0  0  0  0  0  0
   -1.2065   -0.6769    0.0104 N   0  0  0  0  0  0
    0.2322    3.8792    0.0199 H   0  0  0  0  0  0
    1.9120    3.9096    0.0043 H   0  0  0  0  0  0
    5.6287   -0.6814   -0.0534 H   0  0  0  0  0  0
    3.5043   -1.9276   -0.0411 H   0  0  0  0  0  0
    5.8826    2.8983    0.5538 H   0  0  0  0  0  0
    6.7623    1.3604    0.3828 H   0  0  0  0  0  0
    5.7471    2.0913   -2.1493 H   0  0  0  0  0  0
    8.0923    3.1523    0.3816 H   0  0  0  0  0  0
   10.7581    4.9853   -2.3995 H   0  0  0  0  0  0
    9.2747    4.3431   -4.2550 H   0  0  0  0  0  0
   -2.0388   -0.1788    0.0214 H   0  0  0  0  0  0
   -1.2218   -1.6467    0.0054 H   0  0  0  0  0  0
  1  2  1  0  0  0
  1  6  2  0  0  0
  2  3  2  0  0  0
  2 22  1  0  0  0
  3  4  1  0  0  0
  4  5  2  0  0  0
  4 11  1  0  0  0
  5  6  1  0  0  0
  5  8  1  0  0  0
  6  7  1  0  0  0
  7 23  1  0  0  0
  7 24  1  0  0  0
  8  9  2  0  0  0
  9 10  1  0  0  0
  9 12  1  0  0  0
 10 11  2  0  0  0
 10 25  1  0  0  0
 11 26  1  0  0  0
 12 13  1  0  0  0
 12 27  1  0  0  0
 12 28  1  0  0  0
 13 14  1  0  0  0
 13 29  1  0  0  0
 14 15  1  0  0  0
 14 19  2  0  0  0
 15 16  2  0  0  0
 15 30  1  0  0  0
 16 17  1  0  0  0
 16 21  1  0  0  0
 17 18  2  0  0  0
 17 31  1  0  0  0
 18 19  1  0  0  0
 18 32  1  0  0  0
 19 20  1  0  0  0
 22 33  1  0  0  0
 22 34  1  0  0  0
M  END
>  <ACTIVITY>
6.69897

>  <set_rl>
1

>  <Min_dist>
999.9

>  <Avg_dist>
999.9

>  <PC_uM>
1.6

>  <TG_uM>
0.091

>  <RL_uM>
0.2

$$$$
21-27
 Wcorina  11170919323D 1   1.00000     0.00000              
CORINA evaluation license 3.46 0067  05.08.2008
 34 36  0  0  0  0  0  0  0  0999 V2000
   -0.0160    1.3254    0.0093 N   0  0  0  0  0  0
    0.0021   -0.0041    0.0020 C   0  0  0  0  0  0
    1.1123   -0.7135   -0.0124 N   0  0  0  0  0  0
    2.3111   -0.1167   -0.0206 C   0  0  0  0  0  0
    2.3724    1.2970   -0.0136 C   0  0  0  0  0  0
    1.1058    2.0310    0.0024 C   0  0  0  0  0  0
    1.0809    3.4095    0.0096 N   0  0  0  0  0  0
    3.5480    1.9180   -0.0206 N   0  0  0  0  0  0
    4.6727    1.2415   -0.0340 C   0  0  0  0  0  0
    4.6877   -0.1515   -0.0420 C   0  0  0  0  0  0
    3.5112   -0.8476   -0.0355 C   0  0  0  0  0  0
    5.9804    1.9904   -0.0414 C   0  0  0  0  0  0
    6.3324    2.3449   -1.4186 N   0  0  0  0  0  0
    7.5114    3.0483   -1.6795 C   0  0  0  0  0  0
    7.8462    3.3850   -2.9850 C   0  0  0  0  0  0
    9.0118    4.0801   -3.2407 C   0  0  0  0  0  0
    9.8468    4.4412   -2.1980 C   0  0  0  0  0  0
    9.5160    4.1071   -0.8954 C   0  0  0  0  0  0
    8.3473    3.4168   -0.6337 C   0  0  0  0  0  0
   10.5659    4.5618    0.4101 Cl  0  0  0  0  0  0
   11.3118    5.3139   -2.5233 Cl  0  0  0  0  0  0
   -1.2065   -0.6769    0.0104 N   0  0  0  0  0  0
    0.2322    3.8792    0.0199 H   0  0  0  0  0  0
    1.9120    3.9096    0.0043 H   0  0  0  0  0  0
    5.6287   -0.6814   -0.0534 H   0  0  0  0  0  0
    3.5043   -1.9276   -0.0411 H   0  0  0  0  0  0
    5.8826    2.8983    0.5538 H   0  0  0  0  0  0
    6.7623    1.3604    0.3828 H   0  0  0  0  0  0
    5.7471    2.0913   -2.1493 H   0  0  0  0  0  0
    7.1956    3.1030   -3.7996 H   0  0  0  0  0  0
    9.2722    4.3419   -4.2556 H   0  0  0  0  0  0
    8.0870    3.1601    0.3826 H   0  0  0  0  0  0
   -2.0388   -0.1788    0.0214 H   0  0  0  0  0  0
   -1.2218   -1.6467    0.0054 H   0  0  0  0  0  0
  1  2  1  0  0  0
  1  6  2  0  0  0
  2  3  2  0  0  0
  2 22  1  0  0  0
  3  4  1  0  0  0
  4  5  2  0  0  0
  4 11  1  0  0  0
  5  6  1  0  0  0
  5  8  1  0  0  0
  6  7  1  0  0  0
  7 23  1  0  0  0
  7 24  1  0  0  0
  8  9  2  0  0  0
  9 10  1  0  0  0
  9 12  1  0  0  0
 10 11  2  0  0  0
 10 25  1  0  0  0
 11 26  1  0  0  0
 12 13  1  0  0  0
 12 27  1  0  0  0
 12 28  1  0  0  0
 13 14  1  0  0  0
 13 29  1  0  0  0
 14 15  1  0  0  0
 14 19  2  0  0  0
 15 16  2  0  0  0
 15 30  1  0  0  0
 16 17  1  0  0  0
 16 31  1  0  0  0
 17 18  2  0  0  0
 17 21  1  0  0  0
 18 19  1  0  0  0
 18 20  1  0  0  0
 19 32  1  0  0  0
 22 33  1  0  0  0
 22 34  1  0  0  0
M  END
>  <ACTIVITY>
7.26761

>  <set_rl>
1

>  <Min_dist>
999.9

>  <Avg_dist>
999.9

>  <PC_uM>
0.41

>  <TG_uM>
0.057

>  <RL_uM>
0.054

$$$$
21-38
 Wcorina  11170919323D 1   1.00000     0.00000              
CORINA evaluation license 3.46 0067  05.08.2008
 43 46  0  0  0  0  0  0  0  0999 V2000
   -0.0160    1.3254    0.0093 N   0  0  0  0  0  0
    0.0021   -0.0041    0.0020 C   0  0  0  0  0  0
    1.1123   -0.7135   -0.0124 N   0  0  0  0  0  0
    2.3111   -0.1167   -0.0206 C   0  0  0  0  0  0
    2.3724    1.2970   -0.0136 C   0  0  0  0  0  0
    1.1058    2.0310    0.0024 C   0  0  0  0  0  0
    1.0809    3.4095    0.0096 N   0  0  0  0  0  0
    3.5480    1.9180   -0.0206 N   0  0  0  0  0  0
    4.6727    1.2415   -0.0340 C   0  0  0  0  0  0
    4.6877   -0.1515   -0.0420 C   0  0  0  0  0  0
    3.5112   -0.8476   -0.0355 C   0  0  0  0  0  0
    5.9804    1.9904   -0.0414 C   0  0  0  0  0  0
    6.3334    2.3458   -1.4223 N   0  0  0  0  0  0
    7.4119    3.2273   -1.4509 C   0  0  0  0  0  0
    8.6255    2.8597   -0.9095 C   0  0  0  0  0  0
    9.7086    3.7328   -0.9330 C   0  0  0  0  0  0
    9.6016    4.9712   -1.4890 C   0  0  0  0  0  0
    8.3823    5.3849   -2.0516 C   0  0  0  0  0  0
    7.2738    4.5027   -2.0395 C   0  0  0  0  0  0
    6.0583    4.9149   -2.6076 C   0  0  0  0  0  0
    5.9613    6.1523   -3.1673 C   0  0  0  0  0  0
    7.0527    7.0185   -3.1856 C   0  0  0  0  0  0
    8.2429    6.6573   -2.6328 C   0  0  0  0  0  0
    6.6141    1.1445   -2.2198 C   0  0  0  0  0  0
   -1.2065   -0.6769    0.0104 N   0  0  0  0  0  0
    0.2322    3.8792    0.0199 H   0  0  0  0  0  0
    1.9120    3.9096    0.0043 H   0  0  0  0  0  0
    5.6287   -0.6814   -0.0534 H   0  0  0  0  0  0
    3.5043   -1.9276   -0.0411 H   0  0  0  0  0  0
    5.8826    2.8983    0.5538 H   0  0  0  0  0  0
    6.7623    1.3604    0.3828 H   0  0  0  0  0  0
    8.7365    1.8831   -0.4618 H   0  0  0  0  0  0
   10.6497    3.4232   -0.5029 H   0  0  0  0  0  0
   10.4533    5.6353   -1.4971 H   0  0  0  0  0  0
    5.2044    4.2537   -2.6012 H   0  0  0  0  0  0
    5.0248    6.4670   -3.6038 H   0  0  0  0  0  0
    6.9498    7.9947   -3.6360 H   0  0  0  0  0  0
    9.0800    7.3394   -2.6531 H   0  0  0  0  0  0
    5.7309    0.5060   -2.2381 H   0  0  0  0  0  0
    6.8726    1.4363   -3.2377 H   0  0  0  0  0  0
    7.4471    0.5998   -1.7753 H   0  0  0  0  0  0
   -2.0388   -0.1788    0.0214 H   0  0  0  0  0  0
   -1.2218   -1.6467    0.0054 H   0  0  0  0  0  0
  1  2  1  0  0  0
  1  6  2  0  0  0
  2  3  2  0  0  0
  2 25  1  0  0  0
  3  4  1  0  0  0
  4  5  2  0  0  0
  4 11  1  0  0  0
  5  6  1  0  0  0
  5  8  1  0  0  0
  6  7  1  0  0  0
  7 26  1  0  0  0
  7 27  1  0  0  0
  8  9  2  0  0  0
  9 10  1  0  0  0
  9 12  1  0  0  0
 10 11  2  0  0  0
 10 28  1  0  0  0
 11 29  1  0  0  0
 12 13  1  0  0  0
 12 30  1  0  0  0
 12 31  1  0  0  0
 13 14  1  0  0  0
 13 24  1  0  0  0
 14 15  1  0  0  0
 14 19  2  0  0  0
 15 16  2  0  0  0
 15 32  1  0  0  0
 16 17  1  0  0  0
 16 33  1  0  0  0
 17 18  2  0  0  0
 17 34  1  0  0  0
 18 19  1  0  0  0
 18 23  1  0  0  0
 19 20  1  0  0  0
 20 21  2  0  0  0
 20 35  1  0  0  0
 21 22  1  0  0  0
 21 36  1  0  0  0
 22 23  2  0  0  0
 22 37  1  0  0  0
 23 38  1  0  0  0
 24 39  1  0  0  0
 24 40  1  0  0  0
 24 41  1  0  0  0
 25 42  1  0  0  0
 25 43  1  0  0  0
M  END
>  <ACTIVITY>
8.13668

>  <set_rl>
1

>  <Min_dist>
999.9

>  <Avg_dist>
999.9

>  <PC_uM>
0.04

>  <TG_uM>
0.018

>  <RL_uM>
0.0073

$$$$
21-40
 Wcorina  11170919323D 1   1.00000     0.00000              
CORINA evaluation license 3.46 0067  05.08.2008
 39 41  0  0  0  0  0  0  0  0999 V2000
    0.0109    1.2681    0.0397 N   0  0  0  0  0  0
    0.0324   -0.0612    0.0173 C   0  0  0  0  0  0
    1.1444   -0.7674   -0.0125 N   0  0  0  0  0  0
    2.3415   -0.1674   -0.0220 C   0  0  0  0  0  0
    2.3992    1.2463    0.0005 C   0  0  0  0  0  0
    1.1308    1.9767    0.0332 C   0  0  0  0  0  0
    1.1023    3.3549    0.0561 N   0  0  0  0  0  0
    3.5730    1.8705   -0.0073 N   0  0  0  0  0  0
    4.6994    1.1973   -0.0358 C   0  0  0  0  0  0
    4.7180   -0.1955   -0.0596 C   0  0  0  0  0  0
    3.5434   -0.8948   -0.0531 C   0  0  0  0  0  0
    6.0051    1.9497   -0.0435 C   0  0  0  0  0  0
    6.3469    2.3205   -1.4189 N   0  0  0  0  0  0
    7.5151    3.0257   -1.6781 C   0  0  0  0  0  0
    7.8382    3.3773   -2.9869 C   0  0  0  0  0  0
    8.9855    4.0709   -3.2462 C   0  0  0  0  0  0
    9.8382    4.4289   -2.1937 C   0  0  0  0  0  0
    9.5094    4.0733   -0.8790 C   0  0  0  0  0  0
    8.3575    3.3843   -0.6281 C   0  0  0  0  0  0
   11.0725    5.1740   -2.4676 C   0  0  0  0  0  0
   11.4071    5.3933   -3.6128 O   0  0  0  0  0  0
   11.9243    5.6666   -1.3262 C   0  0  0  0  0  0
   -1.1744   -0.7373    0.0261 N   0  0  0  0  0  0
    0.2525    3.8222    0.0773 H   0  0  0  0  0  0
    1.9320    3.8574    0.0509 H   0  0  0  0  0  0
    5.6603   -0.7228   -0.0832 H   0  0  0  0  0  0
    3.5393   -1.9747   -0.0708 H   0  0  0  0  0  0
    5.9089    2.8506    0.5625 H   0  0  0  0  0  0
    6.7914    1.3171    0.3684 H   0  0  0  0  0  0
    5.7574    2.0736   -2.1486 H   0  0  0  0  0  0
    7.1805    3.1006   -3.7976 H   0  0  0  0  0  0
    9.2354    4.3428   -4.2611 H   0  0  0  0  0  0
   10.1641    4.3469   -0.0648 H   0  0  0  0  0  0
    8.1010    3.1135    0.3855 H   0  0  0  0  0  0
   11.4208    5.4605   -0.3817 H   0  0  0  0  0  0
   12.8867    5.1551   -1.3439 H   0  0  0  0  0  0
   12.0817    6.7404   -1.4273 H   0  0  0  0  0  0
   -2.0079   -0.2416    0.0482 H   0  0  0  0  0  0
   -1.1871   -1.7071    0.0103 H   0  0  0  0  0  0
  1  2  1  0  0  0
  1  6  2  0  0  0
  2  3  2  0  0  0
  2 23  1  0  0  0
  3  4  1  0  0  0
  4  5  2  0  0  0
  4 11  1  0  0  0
  5  6  1  0  0  0
  5  8  1  0  0  0
  6  7  1  0  0  0
  7 24  1  0  0  0
  7 25  1  0  0  0
  8  9  2  0  0  0
  9 10  1  0  0  0
  9 12  1  0  0  0
 10 11  2  0  0  0
 10 26  1  0  0  0
 11 27  1  0  0  0
 12 13  1  0  0  0
 12 28  1  0  0  0
 12 29  1  0  0  0
 13 14  1  0  0  0
 13 30  1  0  0  0
 14 15  1  0  0  0
 14 19  2  0  0  0
 15 16  2  0  0  0
 15 31  1  0  0  0
 16 17  1  0  0  0
 16 32  1  0  0  0
 17 18  2  0  0  0
 17 20  1  0  0  0
 18 19  1  0  0  0
 18 33  1  0  0  0
 19 34  1  0  0  0
 20 21  2  0  0  0
 20 22  1  0  0  0
 22 35  1  0  0  0
 22 36  1  0  0  0
 22 37  1  0  0  0
 23 38  1  0  0  0
 23 39  1  0  0  0
M  END
>  <ACTIVITY>
8.60206

>  <set_rl>
1

>  <Min_dist>
999.9

>  <Avg_dist>
999.9

>  <PC_uM>
0.41

>  <TG_uM>
0.027

>  <RL_uM>
0.0025

$$$$
21-42
 Wcorina  11170919323D 1   1.00000     0.00000              
CORINA evaluation license 3.46 0067  05.08.2008
 41 43  0  0  0  0  0  0  0  0999 V2000
   -0.0160    1.3254    0.0093 N   0  0  0  0  0  0
    0.0021   -0.0041    0.0020 C   0  0  0  0  0  0
    1.1123   -0.7135   -0.0124 N   0  0  0  0  0  0
    2.3111   -0.1167   -0.0206 C   0  0  0  0  0  0
    2.3724    1.2970   -0.0136 C   0  0  0  0  0  0
    1.1058    2.0310    0.0024 C   0  0  0  0  0  0
    1.0809    3.4095    0.0096 N   0  0  0  0  0  0
    3.5480    1.9180   -0.0206 N   0  0  0  0  0  0
    4.6727    1.2415   -0.0340 C   0  0  0  0  0  0
    4.6877   -0.1515   -0.0420 C   0  0  0  0  0  0
    3.5112   -0.8476   -0.0355 C   0  0  0  0  0  0
    5.9804    1.9904   -0.0414 C   0  0  0  0  0  0
    6.3324    2.3449   -1.4186 N   0  0  0  0  0  0
    5.9046    3.5526   -1.9560 C   0  0  0  0  0  0
    6.2405    3.8877   -3.2661 C   0  0  0  0  0  0
    5.8222    5.0735   -3.7982 C   0  0  0  0  0  0
    5.0537    5.9537   -3.0249 C   0  0  0  0  0  0
    4.7178    5.6125   -1.7080 C   0  0  0  0  0  0
    5.1362    4.4225   -1.1854 C   0  0  0  0  0  0
    4.6023    7.2295   -3.5924 C   0  0  0  0  0  0
    4.8944    7.5234   -4.7325 O   0  0  0  0  0  0
    3.7758    8.1746   -2.7588 C   0  0  0  0  0  0
    7.0752    1.4949   -2.1682 C   0  0  0  0  0  0
    7.7187    0.7585   -2.8177 C   0  0  0  0  0  0
   -1.2065   -0.6769    0.0104 N   0  0  0  0  0  0
    0.2322    3.8792    0.0199 H   0  0  0  0  0  0
    1.9120    3.9096    0.0043 H   0  0  0  0  0  0
    5.6287   -0.6814   -0.0534 H   0  0  0  0  0  0
    3.5043   -1.9276   -0.0411 H   0  0  0  0  0  0
    5.8826    2.8983    0.5538 H   0  0  0  0  0  0
    6.7623    1.3604    0.3828 H   0  0  0  0  0  0
    6.8329    3.2087   -3.8614 H   0  0  0  0  0  0
    6.0836    5.3328   -4.8135 H   0  0  0  0  0  0
    4.1259    6.2882   -1.1085 H   0  0  0  0  0  0
    4.8746    4.1570   -0.1717 H   0  0  0  0  0  0
    4.3398    8.4655   -1.8726 H   0  0  0  0  0  0
    3.5369    9.0620   -3.3450 H   0  0  0  0  0  0
    2.8529    7.6799   -2.4560 H   0  0  0  0  0  0
    8.2942    0.0999   -3.3986 H   0  0  0  0  0  0
   -2.0388   -0.1788    0.0214 H   0  0  0  0  0  0
   -1.2218   -1.6467    0.0054 H   0  0  0  0  0  0
  1  2  1  0  0  0
  1  6  2  0  0  0
  2  3  2  0  0  0
  2 25  1  0  0  0
  3  4  1  0  0  0
  4  5  2  0  0  0
  4 11  1  0  0  0
  5  6  1  0  0  0
  5  8  1  0  0  0
  6  7  1  0  0  0
  7 26  1  0  0  0
  7 27  1  0  0  0
  8  9  2  0  0  0
  9 10  1  0  0  0
  9 12  1  0  0  0
 10 11  2  0  0  0
 10 28  1  0  0  0
 11 29  1  0  0  0
 12 13  1  0  0  0
 12 30  1  0  0  0
 12 31  1  0  0  0
 13 14  1  0  0  0
 13 23  1  0  0  0
 14 15  1  0  0  0
 14 19  2  0  0  0
 15 16  2  0  0  0
 15 32  1  0  0  0
 16 17  1  0  0  0
 16 33  1  0  0  0
 17 18  2  0  0  0
 17 20  1  0  0  0
 18 19  1  0  0  0
 18 34  1  0  0  0
 19 35  1  0  0  0
 20 21  2  0  0  0
 20 22  1  0  0  0
 22 36  1  0  0  0
 22 37  1  0  0  0
 22 38  1  0  0  0
 23 24  3  0  0  0
 24 39  1  0  0  0
 25 40  1  0  0  0
 25 41  1  0  0  0
M  END
>  <ACTIVITY>
7.82391

>  <set_rl>
1

>  <Min_dist>
999.9

>  <Avg_dist>
999.9

>  <PC_uM>
0.22

>  <TG_uM>
0.02

>  <RL_uM>
0.015

$$$$
21-43
 Wcorina  11170919323D 1   1.00000     0.00000              
CORINA evaluation license 3.46 0067  05.08.2008
 42 44  0  0  0  0  0  0  0  0999 V2000
   -1.1255    1.6477   -1.3128 N   0  0  0  0  0  0
   -1.2204    0.3242   -1.3970 C   0  0  0  0  0  0
   -0.1942   -0.4872   -1.2401 N   0  0  0  0  0  0
    1.0292   -0.0085   -0.9809 C   0  0  0  0  0  0
    1.2090    1.3912   -0.8765 C   0  0  0  0  0  0
    0.0319    2.2420   -1.0606 C   0  0  0  0  0  0
    0.1243    3.6150   -0.9748 N   0  0  0  0  0  0
    2.4116    1.8963   -0.6191 N   0  0  0  0  0  0
    3.4545    1.1162   -0.4564 C   0  0  0  0  0  0
    3.3513   -0.2703   -0.5457 C   0  0  0  0  0  0
    2.1414   -0.8499   -0.8083 C   0  0  0  0  0  0
    4.7973    1.7357   -0.1661 C   0  0  0  0  0  0
    5.4435    2.1131   -1.4256 N   0  0  0  0  0  0
    5.2356    3.3776   -1.9611 C   0  0  0  0  0  0
    5.8510    3.7345   -3.1589 C   0  0  0  0  0  0
    5.6490    4.9764   -3.6891 C   0  0  0  0  0  0
    4.8213    5.8925   -3.0267 C   0  0  0  0  0  0
    4.2043    5.5295   -1.8223 C   0  0  0  0  0  0
    4.4076    4.2836   -1.3018 C   0  0  0  0  0  0
    4.6016    7.2286   -3.5925 C   0  0  0  0  0  0
    4.6696    7.3981   -4.7918 O   0  0  0  0  0  0
    4.2916    8.3901   -2.6837 C   0  0  0  0  0  0
    2.9906    8.8413   -2.9309 F   0  0  0  0  0  0
    4.3976    7.9802   -1.3503 F   0  0  0  0  0  0
    5.1988    9.4271   -2.9263 F   0  0  0  0  0  0
    6.3089    1.1567   -2.1202 C   0  0  0  0  0  0
   -2.4601   -0.2293   -1.6625 N   0  0  0  0  0  0
   -0.6661    4.1631   -1.0999 H   0  0  0  0  0  0
    0.9799    4.0328   -0.7894 H   0  0  0  0  0  0
    4.2270   -0.8871   -0.4075 H   0  0  0  0  0  0
    2.0432   -1.9230   -0.8806 H   0  0  0  0  0  0
    4.6621    2.6226    0.4529 H   0  0  0  0  0  0
    5.4230    1.0161    0.3619 H   0  0  0  0  0  0
    6.4891    3.0278   -3.6686 H   0  0  0  0  0  0
    6.1268    5.2523   -4.6175 H   0  0  0  0  0  0
    3.5659    6.2327   -1.3082 H   0  0  0  0  0  0
    3.9289    4.0013   -0.3758 H   0  0  0  0  0  0
    5.7126    0.5650   -2.8148 H   0  0  0  0  0  0
    7.0788    1.6970   -2.6712 H   0  0  0  0  0  0
    6.7793    0.4966   -1.3915 H   0  0  0  0  0  0
   -3.2323    0.3455   -1.7821 H   0  0  0  0  0  0
   -2.5571   -1.1921   -1.7292 H   0  0  0  0  0  0
  1  2  1  0  0  0
  1  6  2  0  0  0
  2  3  2  0  0  0
  2 27  1  0  0  0
  3  4  1  0  0  0
  4  5  2  0  0  0
  4 11  1  0  0  0
  5  6  1  0  0  0
  5  8  1  0  0  0
  6  7  1  0  0  0
  7 28  1  0  0  0
  7 29  1  0  0  0
  8  9  2  0  0  0
  9 10  1  0  0  0
  9 12  1  0  0  0
 10 11  2  0  0  0
 10 30  1  0  0  0
 11 31  1  0  0  0
 12 13  1  0  0  0
 12 32  1  0  0  0
 12 33  1  0  0  0
 13 14  1  0  0  0
 13 26  1  0  0  0
 14 15  1  0  0  0
 14 19  2  0  0  0
 15 16  2  0  0  0
 15 34  1  0  0  0
 16 17  1  0  0  0
 16 35  1  0  0  0
 17 18  2  0  0  0
 17 20  1  0  0  0
 18 19  1  0  0  0
 18 36  1  0  0  0
 19 37  1  0  0  0
 20 21  2  0  0  0
 20 22  1  0  0  0
 22 23  1  0  0  0
 22 24  1  0  0  0
 22 25  1  0  0  0
 26 38  1  0  0  0
 26 39  1  0  0  0
 26 40  1  0  0  0
 27 41  1  0  0  0
 27 42  1  0  0  0
M  END
>  <ACTIVITY>
7.49485

>  <set_rl>
1

>  <Min_dist>
999.9

>  <Avg_dist>
999.9

>  <PC_uM>
0.25

>  <TG_uM>
0.046

>  <RL_uM>
0.032

$$$$
22-6
 Wcorina  11170919323D 1   1.00000     0.00000              
CORINA evaluation license 3.46 0067  05.08.2008
 38 40  0  0  0  0  0  0  0  0999 V2000
    6.3252    3.3547   -6.1835 N   0  0  0  0  0  0
    6.7709    2.1619   -6.5678 C   0  0  0  0  0  0
    7.0289    1.1904   -5.7135 N   0  0  0  0  0  0
    6.8470    1.3768   -4.3990 C   0  0  0  0  0  0
    6.3752    2.6279   -3.9420 C   0  0  0  0  0  0
    6.1142    3.6354   -4.9073 C   0  0  0  0  0  0
    5.6519    4.8780   -4.5242 N   0  0  0  0  0  0
    6.1853    2.8393   -2.6397 N   0  0  0  0  0  0
    6.4307    1.8947   -1.7532 C   0  0  0  0  0  0
    6.9004    0.6318   -2.1410 C   0  0  0  0  0  0
    7.1121    0.3615   -3.4606 C   0  0  0  0  0  0
    6.1632    2.2269   -0.0436 S   0  0  0  0  0  0
    5.7692    3.9442   -0.0304 C   0  0  0  0  0  0
    4.4469    4.3544   -0.1441 C   0  0  0  0  0  0
    4.1364    5.7008   -0.1339 C   0  0  0  0  0  0
    5.1432    6.6447   -0.0103 C   0  0  0  0  0  0
    6.4689    6.2373    0.1038 C   0  0  0  0  0  0
    6.7800    4.8877    0.0994 C   0  0  0  0  0  0
    7.4575    7.1632    0.2242 O   0  0  0  0  0  0
    8.7951    6.6732    0.3371 C   0  0  0  0  0  0
    4.8356    7.9702   -0.0009 O   0  0  0  0  0  0
    3.4546    8.3166   -0.1225 C   0  0  0  0  0  0
    6.9715    1.9305   -7.9179 N   0  0  0  0  0  0
    5.4777    5.5581   -5.1936 H   0  0  0  0  0  0
    5.5013    5.0713   -3.5857 H   0  0  0  0  0  0
    7.0945   -0.1254   -1.3958 H   0  0  0  0  0  0
    7.4732   -0.6058   -3.7774 H   0  0  0  0  0  0
    3.6607    3.6202   -0.2409 H   0  0  0  0  0  0
    3.1078    6.0178   -0.2228 H   0  0  0  0  0  0
    7.8078    4.5695    0.1922 H   0  0  0  0  0  0
    9.0451    6.0916   -0.5503 H   0  0  0  0  0  0
    9.4836    7.5135    0.4265 H   0  0  0  0  0  0
    8.8770    6.0407    1.2210 H   0  0  0  0  0  0
    3.0652    7.9323   -1.0653 H   0  0  0  0  0  0
    2.8963    7.8805    0.7059 H   0  0  0  0  0  0
    3.3488    9.4013   -0.1009 H   0  0  0  0  0  0
    6.7875    2.6315   -8.5626 H   0  0  0  0  0  0
    7.2960    1.0675   -8.2191 H   0  0  0  0  0  0
  1  2  1  0  0  0
  1  6  2  0  0  0
  2  3  2  0  0  0
  2 23  1  0  0  0
  3  4  1  0  0  0
  4  5  2  0  0  0
  4 11  1  0  0  0
  5  6  1  0  0  0
  5  8  1  0  0  0
  6  7  1  0  0  0
  7 24  1  0  0  0
  7 25  1  0  0  0
  8  9  2  0  0  0
  9 10  1  0  0  0
  9 12  1  0  0  0
 10 11  2  0  0  0
 10 26  1  0  0  0
 11 27  1  0  0  0
 12 13  1  0  0  0
 13 14  1  0  0  0
 13 18  2  0  0  0
 14 15  2  0  0  0
 14 28  1  0  0  0
 15 16  1  0  0  0
 15 29  1  0  0  0
 16 17  2  0  0  0
 16 21  1  0  0  0
 17 18  1  0  0  0
 17 19  1  0  0  0
 18 30  1  0  0  0
 19 20  1  0  0  0
 20 31  1  0  0  0
 20 32  1  0  0  0
 20 33  1  0  0  0
 21 22  1  0  0  0
 22 34  1  0  0  0
 22 35  1  0  0  0
 22 36  1  0  0  0
 23 37  1  0  0  0
 23 38  1  0  0  0
M  END
>  <ACTIVITY>
7.74473

>  <set_rl>
1

>  <Min_dist>
999.9

>  <Avg_dist>
999.9

>  <PC_uM>
0.086

>  <TG_uM>
0.019

>  <RL_uM>
0.018

$$$$
22-7
 Wcorina  11170919323D 1   1.00000     0.00000              
CORINA evaluation license 3.46 0067  05.08.2008
 36 38  0  0  0  0  0  0  0  0999 V2000
   -0.0160    1.3254    0.0093 N   0  0  0  0  0  0
    0.0021   -0.0041    0.0020 C   0  0  0  0  0  0
    1.1123   -0.7135   -0.0124 N   0  0  0  0  0  0
    2.3111   -0.1167   -0.0206 C   0  0  0  0  0  0
    2.3724    1.2970   -0.0136 C   0  0  0  0  0  0
    1.1058    2.0310    0.0024 C   0  0  0  0  0  0
    1.0809    3.4095    0.0096 N   0  0  0  0  0  0
    3.5480    1.9180   -0.0206 N   0  0  0  0  0  0
    4.6727    1.2415   -0.0340 C   0  0  0  0  0  0
    4.6877   -0.1515   -0.0420 C   0  0  0  0  0  0
    3.5112   -0.8476   -0.0355 C   0  0  0  0  0  0
    6.2017    2.1171   -0.0426 S   0  0  0  0  0  0
    7.1662    1.2349   -0.6002 O   0  0  0  0  0  0
    5.9242    3.4039   -0.5778 O   0  0  0  0  0  0
    6.6690    2.3673    1.6378 C   0  0  0  0  0  0
    7.8088    1.7655    2.1355 C   0  0  0  0  0  0
    8.1759    1.9614    3.4538 C   0  0  0  0  0  0
    7.4041    2.7603    4.2775 C   0  0  0  0  0  0
    6.2638    3.3642    3.7848 C   0  0  0  0  0  0
    5.8960    3.1733    2.4606 C   0  0  0  0  0  0
    4.7775    3.7709    1.9719 O   0  0  0  0  0  0
    4.0302    4.5870    2.8761 C   0  0  0  0  0  0
   -1.2065   -0.6769    0.0104 N   0  0  0  0  0  0
    0.2322    3.8792    0.0199 H   0  0  0  0  0  0
    1.9120    3.9096    0.0043 H   0  0  0  0  0  0
    5.6287   -0.6814   -0.0534 H   0  0  0  0  0  0
    3.5043   -1.9276   -0.0411 H   0  0  0  0  0  0
    8.4132    1.1412    1.4941 H   0  0  0  0  0  0
    9.0668    1.4896    3.8411 H   0  0  0  0  0  0
    7.6931    2.9118    5.3070 H   0  0  0  0  0  0
    5.6612    3.9877    4.4286 H   0  0  0  0  0  0
    3.6949    3.9824    3.7188 H   0  0  0  0  0  0
    4.6609    5.3984    3.2393 H   0  0  0  0  0  0
    3.1648    5.0026    2.3599 H   0  0  0  0  0  0
   -2.0388   -0.1788    0.0214 H   0  0  0  0  0  0
   -1.2218   -1.6467    0.0054 H   0  0  0  0  0  0
  1  2  1  0  0  0
  1  6  2  0  0  0
  2  3  2  0  0  0
  2 23  1  0  0  0
  3  4  1  0  0  0
  4  5  2  0  0  0
  4 11  1  0  0  0
  5  6  1  0  0  0
  5  8  1  0  0  0
  6  7  1  0  0  0
  7 24  1  0  0  0
  7 25  1  0  0  0
  8  9  2  0  0  0
  9 10  1  0  0  0
  9 12  1  0  0  0
 10 11  2  0  0  0
 10 26  1  0  0  0
 11 27  1  0  0  0
 12 13  2  0  0  0
 12 14  2  0  0  0
 12 15  1  0  0  0
 15 16  1  0  0  0
 15 20  2  0  0  0
 16 17  2  0  0  0
 16 28  1  0  0  0
 17 18  1  0  0  0
 17 29  1  0  0  0
 18 19  2  0  0  0
 18 30  1  0  0  0
 19 20  1  0  0  0
 19 31  1  0  0  0
 20 21  1  0  0  0
 21 22  1  0  0  0
 22 32  1  0  0  0
 22 33  1  0  0  0
 22 34  1  0  0  0
 23 35  1  0  0  0
 23 36  1  0  0  0
M  END
>  <ACTIVITY>
5.85387

>  <set_rl>
1

>  <Min_dist>
999.9

>  <Avg_dist>
999.9

>  <PC_uM>
3.2

>  <TG_uM>
0.21

>  <RL_uM>
1.4

$$$$
22-11
 Wcorina  11170919323D 1   1.00000     0.00000              
CORINA evaluation license 3.46 0067  05.08.2008
 35 37  0  0  0  0  0  0  0  0999 V2000
    0.1124    1.2381   -1.2069 N   0  0  0  0  0  0
    0.1055   -0.0748   -0.9938 C   0  0  0  0  0  0
    1.1864   -0.7432   -0.6403 N   0  0  0  0  0  0
    2.3553   -0.1074   -0.4802 C   0  0  0  0  0  0
    2.4126    1.2880   -0.6954 C   0  0  0  0  0  0
    1.2177    1.9541   -1.0742 C   0  0  0  0  0  0
    1.2086    3.3156   -1.2989 N   0  0  0  0  0  0
    3.5625    1.9446   -0.5425 N   0  0  0  0  0  0
    4.6650    1.3145   -0.1899 C   0  0  0  0  0  0
    4.6758   -0.0686    0.0386 C   0  0  0  0  0  0
    3.5271   -0.7898   -0.1034 C   0  0  0  0  0  0
    5.8429    2.0370   -0.0419 N   0  0  0  0  0  0
    5.8246    3.4335   -0.1400 C   0  0  0  0  0  0
    4.7104    4.1457    0.2800 C   0  0  0  0  0  0
    4.6948    5.5242    0.1821 C   0  0  0  0  0  0
    5.7874    6.1966   -0.3336 C   0  0  0  0  0  0
    6.9013    5.4935   -0.7542 C   0  0  0  0  0  0
    6.9273    4.1122   -0.6542 C   0  0  0  0  0  0
    8.0246    3.4198   -1.0618 O   0  0  0  0  0  0
    9.1176    4.1818   -1.5784 C   0  0  0  0  0  0
   -1.0831   -0.7672   -1.1487 N   0  0  0  0  0  0
    0.3855    3.7591   -1.5573 H   0  0  0  0  0  0
    2.0253    3.8292   -1.1983 H   0  0  0  0  0  0
    5.5923   -0.5621    0.3264 H   0  0  0  0  0  0
    3.5169   -1.8559    0.0689 H   0  0  0  0  0  0
    6.6778    1.5737    0.1293 H   0  0  0  0  0  0
    3.8555    3.6231    0.6829 H   0  0  0  0  0  0
    3.8269    6.0776    0.5090 H   0  0  0  0  0  0
    5.7706    7.2738   -0.4086 H   0  0  0  0  0  0
    7.7530    6.0218   -1.1566 H   0  0  0  0  0  0
    8.7870    4.7464   -2.4502 H   0  0  0  0  0  0
    9.4739    4.8710   -0.8128 H   0  0  0  0  0  0
    9.9256    3.5091   -1.8661 H   0  0  0  0  0  0
   -1.8895   -0.2945   -1.4078 H   0  0  0  0  0  0
   -1.1096   -1.7251   -0.9981 H   0  0  0  0  0  0
  1  2  1  0  0  0
  1  6  2  0  0  0
  2  3  2  0  0  0
  2 21  1  0  0  0
  3  4  1  0  0  0
  4  5  2  0  0  0
  4 11  1  0  0  0
  5  6  1  0  0  0
  5  8  1  0  0  0
  6  7  1  0  0  0
  7 22  1  0  0  0
  7 23  1  0  0  0
  8  9  2  0  0  0
  9 10  1  0  0  0
  9 12  1  0  0  0
 10 11  2  0  0  0
 10 24  1  0  0  0
 11 25  1  0  0  0
 12 13  1  0  0  0
 12 26  1  0  0  0
 13 14  1  0  0  0
 13 18  2  0  0  0
 14 15  2  0  0  0
 14 27  1  0  0  0
 15 16  1  0  0  0
 15 28  1  0  0  0
 16 17  2  0  0  0
 16 29  1  0  0  0
 17 18  1  0  0  0
 17 30  1  0  0  0
 18 19  1  0  0  0
 19 20  1  0  0  0
 20 31  1  0  0  0
 20 32  1  0  0  0
 20 33  1  0  0  0
 21 34  1  0  0  0
 21 35  1  0  0  0
M  END
>  <ACTIVITY>
6.58503

>  <set_rl>
1

>  <Min_dist>
999.9

>  <Avg_dist>
999.9

>  <PC_uM>
8.7

>  <TG_uM>
0.46

>  <RL_uM>
0.26

$$$$
22-15
 Wcorina  11170919323D 1   1.00000     0.00000              
CORINA evaluation license 3.46 0067  05.08.2008
 39 41  0  0  0  0  0  0  0  0999 V2000
    2.4315   -2.6021    1.2528 N   0  0  0  0  0  0
    1.2703   -1.9849    1.0531 C   0  0  0  0  0  0
    1.1913   -0.7212    0.6831 N   0  0  0  0  0  0
    2.3042    0.0006    0.4919 C   0  0  0  0  0  0
    3.5620   -0.6114    0.6922 C   0  0  0  0  0  0
    3.5851   -1.9740    1.0896 C   0  0  0  0  0  0
    4.7816   -2.6280    1.3011 N   0  0  0  0  0  0
    4.6842    0.0840    0.5085 N   0  0  0  0  0  0
    4.6493    1.3484    0.1386 C   0  0  0  0  0  0
    3.4346    2.0142   -0.0767 C   0  0  0  0  0  0
    2.2558    1.3506    0.0968 C   0  0  0  0  0  0
    5.8430    2.0371   -0.0415 N   0  0  0  0  0  0
    7.0635    1.3579    0.0497 C   0  0  0  0  0  0
    7.1547    0.0352   -0.3638 C   0  0  0  0  0  0
    8.3591   -0.6365   -0.2748 C   0  0  0  0  0  0
    9.4780    0.0078    0.2276 C   0  0  0  0  0  0
    9.3898    1.3329    0.6432 C   0  0  0  0  0  0
    8.1843    2.0082    0.5483 C   0  0  0  0  0  0
   10.4876    1.9659    1.1368 O   0  0  0  0  0  0
   10.3239    3.3257    1.5444 C   0  0  0  0  0  0
   10.6631   -0.6553    0.3150 O   0  0  0  0  0  0
   10.6809   -2.0133   -0.1292 C   0  0  0  0  0  0
    0.0981   -2.6971    1.2404 N   0  0  0  0  0  0
    4.7840   -3.5591    1.5728 H   0  0  0  0  0  0
    5.6204   -2.1565    1.1782 H   0  0  0  0  0  0
    3.4322    3.0509   -0.3792 H   0  0  0  0  0  0
    1.3107    1.8476   -0.0646 H   0  0  0  0  0  0
    5.8303    2.9884   -0.2305 H   0  0  0  0  0  0
    6.2834   -0.4690   -0.7550 H   0  0  0  0  0  0
    8.4281   -1.6651   -0.5968 H   0  0  0  0  0  0
    8.1150    3.0380    0.8662 H   0  0  0  0  0  0
    9.9991    3.9236    0.6929 H   0  0  0  0  0  0
    9.5744    3.3807    2.3339 H   0  0  0  0  0  0
   11.2732    3.7100    1.9173 H   0  0  0  0  0  0
    9.9742   -2.5977    0.4601 H   0  0  0  0  0  0
   10.3988   -2.0552   -1.1812 H   0  0  0  0  0  0
   11.6834   -2.4230   -0.0053 H   0  0  0  0  0  0
    0.1341   -3.6276    1.5121 H   0  0  0  0  0  0
   -0.7593   -2.2657    1.1000 H   0  0  0  0  0  0
  1  2  1  0  0  0
  1  6  2  0  0  0
  2  3  2  0  0  0
  2 23  1  0  0  0
  3  4  1  0  0  0
  4  5  2  0  0  0
  4 11  1  0  0  0
  5  6  1  0  0  0
  5  8  1  0  0  0
  6  7  1  0  0  0
  7 24  1  0  0  0
  7 25  1  0  0  0
  8  9  2  0  0  0
  9 10  1  0  0  0
  9 12  1  0  0  0
 10 11  2  0  0  0
 10 26  1  0  0  0
 11 27  1  0  0  0
 12 13  1  0  0  0
 12 28  1  0  0  0
 13 14  1  0  0  0
 13 18  2  0  0  0
 14 15  2  0  0  0
 14 29  1  0  0  0
 15 16  1  0  0  0
 15 30  1  0  0  0
 16 17  2  0  0  0
 16 21  1  0  0  0
 17 18  1  0  0  0
 17 19  1  0  0  0
 18 31  1  0  0  0
 19 20  1  0  0  0
 20 32  1  0  0  0
 20 33  1  0  0  0
 20 34  1  0  0  0
 21 22  1  0  0  0
 22 35  1  0  0  0
 22 36  1  0  0  0
 22 37  1  0  0  0
 23 38  1  0  0  0
 23 39  1  0  0  0
M  END
>  <ACTIVITY>
5.95861

>  <set_rl>
1

>  <Min_dist>
999.9

>  <Avg_dist>
999.9

>  <PC_uM>
40.4

>  <TG_uM>
0.68

>  <RL_uM>
1.1

$$$$
22-10
 Wcorina  11170919323D 1   1.00000     0.00000              
CORINA evaluation license 3.46 0067  05.08.2008
 31 33  0  0  0  0  0  0  0  0999 V2000
   -0.0155    1.3214   -0.0109 N   0  0  0  0  0  0
    0.0034   -0.0084   -0.0367 C   0  0  0  0  0  0
    1.1246   -0.7030   -0.0588 N   0  0  0  0  0  0
    2.3101   -0.0780   -0.0560 C   0  0  0  0  0  0
    2.3413    1.3345   -0.0291 C   0  0  0  0  0  0
    1.1033    2.0286   -0.0060 C   0  0  0  0  0  0
    1.0671    3.4078    0.0203 N   0  0  0  0  0  0
    3.5071    1.9806   -0.0253 N   0  0  0  0  0  0
    4.6497    1.3244   -0.0464 C   0  0  0  0  0  0
    4.6882   -0.0765   -0.0736 C   0  0  0  0  0  0
    3.5249   -0.7884   -0.0787 C   0  0  0  0  0  0
    5.8431    2.0373   -0.0419 N   0  0  0  0  0  0
    5.8248    3.4312   -0.1398 C   0  0  0  0  0  0
    6.7755    4.1889    0.5325 C   0  0  0  0  0  0
    6.7548    5.5661    0.4332 C   0  0  0  0  0  0
    5.7891    6.1912   -0.3343 C   0  0  0  0  0  0
    4.8409    5.4400   -1.0045 C   0  0  0  0  0  0
    4.8593    4.0621   -0.9142 C   0  0  0  0  0  0
   -1.2012   -0.6904   -0.0400 N   0  0  0  0  0  0
    0.2146    3.8704    0.0356 H   0  0  0  0  0  0
    1.8941    3.9147    0.0237 H   0  0  0  0  0  0
    5.6375   -0.5913   -0.0909 H   0  0  0  0  0  0
    3.5356   -1.8682   -0.0992 H   0  0  0  0  0  0
    6.6886    1.5671    0.0290 H   0  0  0  0  0  0
    7.5297    3.7014    1.1324 H   0  0  0  0  0  0
    7.4934    6.1558    0.9559 H   0  0  0  0  0  0
    5.7751    7.2684   -0.4102 H   0  0  0  0  0  0
    4.0876    5.9314   -1.6025 H   0  0  0  0  0  0
    4.1215    3.4758   -1.4417 H   0  0  0  0  0  0
   -2.0371   -0.1985   -0.0237 H   0  0  0  0  0  0
   -1.2094   -1.6602   -0.0586 H   0  0  0  0  0  0
  1  2  1  0  0  0
  1  6  2  0  0  0
  2  3  2  0  0  0
  2 19  1  0  0  0
  3  4  1  0  0  0
  4  5  2  0  0  0
  4 11  1  0  0  0
  5  6  1  0  0  0
  5  8  1  0  0  0
  6  7  1  0  0  0
  7 20  1  0  0  0
  7 21  1  0  0  0
  8  9  2  0  0  0
  9 10  1  0  0  0
  9 12  1  0  0  0
 10 11  2  0  0  0
 10 22  1  0  0  0
 11 23  1  0  0  0
 12 13  1  0  0  0
 12 24  1  0  0  0
 13 14  1  0  0  0
 13 18  2  0  0  0
 14 15  2  0  0  0
 14 25  1  0  0  0
 15 16  1  0  0  0
 15 26  1  0  0  0
 16 17  2  0  0  0
 16 27  1  0  0  0
 17 18  1  0  0  0
 17 28  1  0  0  0
 18 29  1  0  0  0
 19 30  1  0  0  0
 19 31  1  0  0  0
M  END
>  <ACTIVITY>
6.36653

>  <set_rl>
1

>  <Min_dist>
999.9

>  <Avg_dist>
999.9

>  <PC_uM>
8.3

>  <TG_uM>
0.3

>  <RL_uM>
0.43

$$$$
22-18
 Wcorina  11170919323D 1   1.00000     0.00000              
CORINA evaluation license 3.46 0067  05.08.2008
 34 36  0  0  0  0  0  0  0  0999 V2000
    0.1934    0.3667   -0.3990 N   0  0  0  0  0  0
    0.4096   -0.9212   -0.1458 C   0  0  0  0  0  0
    1.6142   -1.4088    0.0797 N   0  0  0  0  0  0
    2.6862   -0.6047    0.0609 C   0  0  0  0  0  0
    2.5071    0.7718   -0.2037 C   0  0  0  0  0  0
    1.1876    1.2395   -0.4389 C   0  0  0  0  0  0
    0.9473    2.5724   -0.7032 N   0  0  0  0  0  0
    3.5564    1.5933   -0.2277 N   0  0  0  0  0  0
    4.7764    1.1465   -0.0072 C   0  0  0  0  0  0
    5.0223   -0.2072    0.2611 C   0  0  0  0  0  0
    3.9852   -1.0920    0.2977 C   0  0  0  0  0  0
    5.8431    2.0373   -0.0419 N   0  0  0  0  0  0
    6.4858    2.3110   -1.2524 C   0  0  0  0  0  0
    7.6221    3.1099   -1.2722 C   0  0  0  0  0  0
    8.2549    3.3781   -2.4700 C   0  0  0  0  0  0
    7.7587    2.8523   -3.6489 C   0  0  0  0  0  0
    6.6275    2.0570   -3.6328 C   0  0  0  0  0  0
    5.9930    1.7802   -2.4378 C   0  0  0  0  0  0
    6.2936    2.6890    1.1903 C   0  0  0  0  0  0
   -0.6727   -1.7838   -0.1174 N   0  0  0  0  0  0
    0.0411    2.8795   -0.8626 H   0  0  0  0  0  0
    1.6845    3.2022   -0.7297 H   0  0  0  0  0  0
    6.0314   -0.5489    0.4381 H   0  0  0  0  0  0
    4.1560   -2.1385    0.5032 H   0  0  0  0  0  0
    8.0099    3.5211   -0.3519 H   0  0  0  0  0  0
    9.1381    3.9994   -2.4861 H   0  0  0  0  0  0
    8.2555    3.0635   -4.5842 H   0  0  0  0  0  0
    6.2422    1.6485   -4.5553 H   0  0  0  0  0  0
    5.1124    1.1551   -2.4254 H   0  0  0  0  0  0
    7.0581    2.0756    1.6672 H   0  0  0  0  0  0
    6.7095    3.6681    0.9524 H   0  0  0  0  0  0
    5.4484    2.8083    1.8682 H   0  0  0  0  0  0
   -1.5671   -1.4453   -0.2803 H   0  0  0  0  0  0
   -0.5368   -2.7266    0.0653 H   0  0  0  0  0  0
  1  2  1  0  0  0
  1  6  2  0  0  0
  2  3  2  0  0  0
  2 20  1  0  0  0
  3  4  1  0  0  0
  4  5  2  0  0  0
  4 11  1  0  0  0
  5  6  1  0  0  0
  5  8  1  0  0  0
  6  7  1  0  0  0
  7 21  1  0  0  0
  7 22  1  0  0  0
  8  9  2  0  0  0
  9 10  1  0  0  0
  9 12  1  0  0  0
 10 11  2  0  0  0
 10 23  1  0  0  0
 11 24  1  0  0  0
 12 13  1  0  0  0
 12 19  1  0  0  0
 13 14  1  0  0  0
 13 18  2  0  0  0
 14 15  2  0  0  0
 14 25  1  0  0  0
 15 16  1  0  0  0
 15 26  1  0  0  0
 16 17  2  0  0  0
 16 27  1  0  0  0
 17 18  1  0  0  0
 17 28  1  0  0  0
 18 29  1  0  0  0
 19 30  1  0  0  0
 19 31  1  0  0  0
 19 32  1  0  0  0
 20 33  1  0  0  0
 20 34  1  0  0  0
M  END
>  <ACTIVITY>
8.88606

>  <set_rl>
1

>  <Min_dist>
999.9

>  <Avg_dist>
999.9

>  <PC_uM>
0.0995

>  <TG_uM>
0.0022

>  <RL_uM>
0.0013

$$$$
22-13
 Wcorina  11170919323D 1   1.00000     0.00000              
CORINA evaluation license 3.46 0067  05.08.2008
 31 33  0  0  0  0  0  0  0  0999 V2000
   -0.0155    1.3214   -0.0110 N   0  0  0  0  0  0
    0.0034   -0.0084   -0.0367 C   0  0  0  0  0  0
    1.1246   -0.7030   -0.0588 N   0  0  0  0  0  0
    2.3101   -0.0780   -0.0560 C   0  0  0  0  0  0
    2.3413    1.3345   -0.0291 C   0  0  0  0  0  0
    1.1033    2.0286   -0.0061 C   0  0  0  0  0  0
    1.0671    3.4078    0.0203 N   0  0  0  0  0  0
    3.5071    1.9806   -0.0253 N   0  0  0  0  0  0
    4.6497    1.3244   -0.0464 C   0  0  0  0  0  0
    4.6882   -0.0766   -0.0741 C   0  0  0  0  0  0
    3.5249   -0.7884   -0.0787 C   0  0  0  0  0  0
    5.8431    2.0372   -0.0415 N   0  0  0  0  0  0
    5.8248    3.4318   -0.1389 C   0  0  0  0  0  0
    6.7754    4.1889    0.5339 C   0  0  0  0  0  0
    6.7552    5.5662    0.4354 C   0  0  0  0  0  0
    5.7891    6.1923   -0.3325 C   0  0  0  0  0  0
    4.8408    5.4405   -1.0039 C   0  0  0  0  0  0
    4.8594    4.0626   -0.9133 C   0  0  0  0  0  0
    5.7664    7.9239   -0.4535 Cl  0  0  0  0  0  0
   -1.2012   -0.6904   -0.0400 N   0  0  0  0  0  0
    0.2146    3.8704    0.0355 H   0  0  0  0  0  0
    1.8941    3.9147    0.0236 H   0  0  0  0  0  0
    5.6375   -0.5913   -0.0917 H   0  0  0  0  0  0
    3.5356   -1.8682   -0.0992 H   0  0  0  0  0  0
    6.6886    1.5671    0.0295 H   0  0  0  0  0  0
    7.5294    3.7008    1.1336 H   0  0  0  0  0  0
    7.4939    6.1554    0.9586 H   0  0  0  0  0  0
    4.0877    5.9317   -1.6022 H   0  0  0  0  0  0
    4.1218    3.4762   -1.4410 H   0  0  0  0  0  0
   -2.0371   -0.1985   -0.0237 H   0  0  0  0  0  0
   -1.2094   -1.6602   -0.0586 H   0  0  0  0  0  0
  1  2  1  0  0  0
  1  6  2  0  0  0
  2  3  2  0  0  0
  2 20  1  0  0  0
  3  4  1  0  0  0
  4  5  2  0  0  0
  4 11  1  0  0  0
  5  6  1  0  0  0
  5  8  1  0  0  0
  6  7  1  0  0  0
  7 21  1  0  0  0
  7 22  1  0  0  0
  8  9  2  0  0  0
  9 10  1  0  0  0
  9 12  1  0  0  0
 10 11  2  0  0  0
 10 23  1  0  0  0
 11 24  1  0  0  0
 12 13  1  0  0  0
 12 25  1  0  0  0
 13 14  1  0  0  0
 13 18  2  0  0  0
 14 15  2  0  0  0
 14 26  1  0  0  0
 15 16  1  0  0  0
 15 27  1  0  0  0
 16 17  2  0  0  0
 16 19  1  0  0  0
 17 18  1  0  0  0
 17 28  1  0  0  0
 18 29  1  0  0  0
 20 30  1  0  0  0
 20 31  1  0  0  0
M  END
>  <ACTIVITY>
6.08619

>  <set_rl>
1

>  <Min_dist>
999.9

>  <Avg_dist>
999.9

>  <PC_uM>
14.6

>  <TG_uM>
0.83

>  <RL_uM>
0.82

$$$$
14-5
 Wcorina  11170919323D 1   1.00000     0.00000              
CORINA evaluation license 3.46 0067  05.08.2008
 42 44  0  0  0  0  0  0  0  0999 V2000
   -0.0160    1.3254    0.0093 N   0  0  0  0  0  0
    0.0021   -0.0041    0.0020 C   0  0  0  0  0  0
    1.1123   -0.7135   -0.0124 N   0  0  0  0  0  0
    2.3111   -0.1167   -0.0206 C   0  0  0  0  0  0
    2.3724    1.2970   -0.0136 C   0  0  0  0  0  0
    1.1058    2.0310    0.0024 C   0  0  0  0  0  0
    1.0809    3.4095    0.0096 N   0  0  0  0  0  0
    3.5480    1.9180   -0.0206 N   0  0  0  0  0  0
    4.6727    1.2415   -0.0340 C   0  0  0  0  0  0
    4.6877   -0.1515   -0.0420 C   0  0  0  0  0  0
    3.5112   -0.8476   -0.0355 C   0  0  0  0  0  0
    5.9804    1.9904   -0.0414 C   0  0  0  0  0  0
    6.3324    2.3449   -1.4186 N   0  0  0  0  0  0
    7.5131    3.0493   -1.6799 C   0  0  0  0  0  0
    8.3510    3.4125   -0.6359 C   0  0  0  0  0  0
    9.5202    4.1099   -0.8979 C   0  0  0  0  0  0
    9.8518    4.4446   -2.2025 C   0  0  0  0  0  0
    9.0179    4.0840   -3.2448 C   0  0  0  0  0  0
    7.8519    3.3820   -2.9894 C   0  0  0  0  0  0
    7.0348    3.0222   -4.0165 O   0  0  0  0  0  0
    7.4448    3.3964   -5.3333 C   0  0  0  0  0  0
   10.3423    4.4665    0.1248 O   0  0  0  0  0  0
   11.5302    5.1834   -0.2174 C   0  0  0  0  0  0
   -1.2065   -0.6769    0.0104 N   0  0  0  0  0  0
    0.2322    3.8792    0.0199 H   0  0  0  0  0  0
    1.9120    3.9096    0.0043 H   0  0  0  0  0  0
    5.6287   -0.6814   -0.0534 H   0  0  0  0  0  0
    3.5043   -1.9276   -0.0411 H   0  0  0  0  0  0
    5.8826    2.8983    0.5538 H   0  0  0  0  0  0
    6.7623    1.3604    0.3828 H   0  0  0  0  0  0
    5.7471    2.0913   -2.1493 H   0  0  0  0  0  0
    8.0927    3.1526    0.3801 H   0  0  0  0  0  0
   10.7629    4.9882   -2.4045 H   0  0  0  0  0  0
    9.2784    4.3462   -4.2595 H   0  0  0  0  0  0
    7.5296    4.4814   -5.3929 H   0  0  0  0  0  0
    8.4111    2.9437   -5.5554 H   0  0  0  0  0  0
    6.7063    3.0495   -6.0561 H   0  0  0  0  0  0
   12.1408    4.5767   -0.8861 H   0  0  0  0  0  0
   11.2615    6.1149   -0.7156 H   0  0  0  0  0  0
   12.0943    5.4054    0.6885 H   0  0  0  0  0  0
   -2.0388   -0.1788    0.0214 H   0  0  0  0  0  0
   -1.2218   -1.6467    0.0054 H   0  0  0  0  0  0
  1  2  1  0  0  0
  1  6  2  0  0  0
  2  3  2  0  0  0
  2 24  1  0  0  0
  3  4  1  0  0  0
  4  5  2  0  0  0
  4 11  1  0  0  0
  5  6  1  0  0  0
  5  8  1  0  0  0
  6  7  1  0  0  0
  7 25  1  0  0  0
  7 26  1  0  0  0
  8  9  2  0  0  0
  9 10  1  0  0  0
  9 12  1  0  0  0
 10 11  2  0  0  0
 10 27  1  0  0  0
 11 28  1  0  0  0
 12 13  1  0  0  0
 12 29  1  0  0  0
 12 30  1  0  0  0
 13 14  1  0  0  0
 13 31  1  0  0  0
 14 15  1  0  0  0
 14 19  2  0  0  0
 15 16  2  0  0  0
 15 32  1  0  0  0
 16 17  1  0  0  0
 16 22  1  0  0  0
 17 18  2  0  0  0
 17 33  1  0  0  0
 18 19  1  0  0  0
 18 34  1  0  0  0
 19 20  1  0  0  0
 20 21  1  0  0  0
 21 35  1  0  0  0
 21 36  1  0  0  0
 21 37  1  0  0  0
 22 23  1  0  0  0
 23 38  1  0  0  0
 23 39  1  0  0  0
 23 40  1  0  0  0
 24 41  1  0  0  0
 24 42  1  0  0  0
M  END
>  <ACTIVITY>
6.36653

>  <set_rl>
1

>  <Min_dist>
999.9

>  <Avg_dist>
999.9

>  <PC_uM>
1.4

>  <TG_uM>
0.1

>  <RL_uM>
0.43

$$$$
14-10
 Wcorina  11170919323D 1   1.00000     0.00000              
CORINA evaluation license 3.46 0067  05.08.2008
 37 39  0  0  0  0  0  0  0  0999 V2000
   -0.0160    1.3254    0.0093 N   0  0  0  0  0  0
    0.0021   -0.0041    0.0020 C   0  0  0  0  0  0
    1.1123   -0.7135   -0.0124 N   0  0  0  0  0  0
    2.3111   -0.1167   -0.0206 C   0  0  0  0  0  0
    2.3724    1.2970   -0.0136 C   0  0  0  0  0  0
    1.1058    2.0310    0.0024 C   0  0  0  0  0  0
    1.0809    3.4095    0.0096 N   0  0  0  0  0  0
    3.5480    1.9180   -0.0206 N   0  0  0  0  0  0
    4.6727    1.2415   -0.0340 C   0  0  0  0  0  0
    4.6877   -0.1515   -0.0420 C   0  0  0  0  0  0
    3.5112   -0.8476   -0.0355 C   0  0  0  0  0  0
    5.9804    1.9904   -0.0414 C   0  0  0  0  0  0
    6.3324    2.3449   -1.4186 N   0  0  0  0  0  0
    5.9022    3.5595   -1.9591 C   0  0  0  0  0  0
    6.2353    3.8968   -3.2650 C   0  0  0  0  0  0
    5.8091    5.0977   -3.7973 C   0  0  0  0  0  0
    5.0511    5.9657   -3.0312 C   0  0  0  0  0  0
    4.7173    5.6326   -1.7292 C   0  0  0  0  0  0
    5.1362    4.4289   -1.1938 C   0  0  0  0  0  0
    3.7661    6.7240   -0.7712 Cl  0  0  0  0  0  0
    4.5181    7.4749   -3.7034 Cl  0  0  0  0  0  0
    7.1354    1.4259   -2.2290 C   0  0  0  0  0  0
   -1.2065   -0.6769    0.0104 N   0  0  0  0  0  0
    0.2322    3.8792    0.0199 H   0  0  0  0  0  0
    1.9120    3.9096    0.0043 H   0  0  0  0  0  0
    5.6287   -0.6814   -0.0534 H   0  0  0  0  0  0
    3.5043   -1.9276   -0.0411 H   0  0  0  0  0  0
    5.8826    2.8983    0.5538 H   0  0  0  0  0  0
    6.7623    1.3604    0.3828 H   0  0  0  0  0  0
    6.8275    3.2204   -3.8634 H   0  0  0  0  0  0
    6.0681    5.3599   -4.8124 H   0  0  0  0  0  0
    4.8721    4.1671   -0.1799 H   0  0  0  0  0  0
    6.4760    0.7443   -2.7663 H   0  0  0  0  0  0
    7.7291    1.9958   -2.9438 H   0  0  0  0  0  0
    7.7986    0.8539   -1.5801 H   0  0  0  0  0  0
   -2.0388   -0.1788    0.0214 H   0  0  0  0  0  0
   -1.2218   -1.6467    0.0054 H   0  0  0  0  0  0
  1  2  1  0  0  0
  1  6  2  0  0  0
  2  3  2  0  0  0
  2 23  1  0  0  0
  3  4  1  0  0  0
  4  5  2  0  0  0
  4 11  1  0  0  0
  5  6  1  0  0  0
  5  8  1  0  0  0
  6  7  1  0  0  0
  7 24  1  0  0  0
  7 25  1  0  0  0
  8  9  2  0  0  0
  9 10  1  0  0  0
  9 12  1  0  0  0
 10 11  2  0  0  0
 10 26  1  0  0  0
 11 27  1  0  0  0
 12 13  1  0  0  0
 12 28  1  0  0  0
 12 29  1  0  0  0
 13 14  1  0  0  0
 13 22  1  0  0  0
 14 15  1  0  0  0
 14 19  2  0  0  0
 15 16  2  0  0  0
 15 30  1  0  0  0
 16 17  1  0  0  0
 16 31  1  0  0  0
 17 18  2  0  0  0
 17 21  1  0  0  0
 18 19  1  0  0  0
 18 20  1  0  0  0
 19 32  1  0  0  0
 22 33  1  0  0  0
 22 34  1  0  0  0
 22 35  1  0  0  0
 23 36  1  0  0  0
 23 37  1  0  0  0
M  END
>  <ACTIVITY>
7.49485

>  <set_rl>
1

>  <Min_dist>
999.9

>  <Avg_dist>
999.9

>  <PC_uM>
0.022

>  <TG_uM>
0.098

>  <RL_uM>
0.032

$$$$
21-5
 Wcorina  11170919323D 1   1.00000     0.00000              
CORINA evaluation license 3.46 0067  05.08.2008
 37 39  0  0  0  0  0  0  0  0999 V2000
   -0.0160    1.3254    0.0093 N   0  0  0  0  0  0
    0.0021   -0.0041    0.0020 C   0  0  0  0  0  0
    1.1123   -0.7135   -0.0124 N   0  0  0  0  0  0
    2.3111   -0.1167   -0.0206 C   0  0  0  0  0  0
    2.3724    1.2970   -0.0136 C   0  0  0  0  0  0
    1.1058    2.0310    0.0024 C   0  0  0  0  0  0
    1.0809    3.4095    0.0096 N   0  0  0  0  0  0
    3.5480    1.9180   -0.0206 N   0  0  0  0  0  0
    4.6727    1.2415   -0.0340 C   0  0  0  0  0  0
    4.6877   -0.1515   -0.0420 C   0  0  0  0  0  0
    3.5112   -0.8476   -0.0355 C   0  0  0  0  0  0
    5.9804    1.9904   -0.0414 C   0  0  0  0  0  0
    6.3324    2.3449   -1.4186 N   0  0  0  0  0  0
    5.9024    3.5590   -1.9589 C   0  0  0  0  0  0
    6.2352    3.8966   -3.2646 C   0  0  0  0  0  0
    5.8080    5.0977   -3.7959 C   0  0  0  0  0  0
    5.0497    5.9637   -3.0296 C   0  0  0  0  0  0
    4.7165    5.6307   -1.7294 C   0  0  0  0  0  0
    5.1360    4.4289   -1.1937 C   0  0  0  0  0  0
    7.1354    1.4259   -2.2290 C   0  0  0  0  0  0
   -1.2065   -0.6769    0.0104 N   0  0  0  0  0  0
    0.2322    3.8792    0.0199 H   0  0  0  0  0  0
    1.9120    3.9096    0.0043 H   0  0  0  0  0  0
    5.6287   -0.6814   -0.0534 H   0  0  0  0  0  0
    3.5043   -1.9276   -0.0411 H   0  0  0  0  0  0
    5.8826    2.8983    0.5538 H   0  0  0  0  0  0
    6.7623    1.3604    0.3828 H   0  0  0  0  0  0
    6.8277    3.2208   -3.8634 H   0  0  0  0  0  0
    6.0667    5.3609   -4.8108 H   0  0  0  0  0  0
    4.7171    6.9025   -3.4474 H   0  0  0  0  0  0
    4.1241    6.3093   -1.1337 H   0  0  0  0  0  0
    4.8718    4.1674   -0.1797 H   0  0  0  0  0  0
    6.4760    0.7443   -2.7663 H   0  0  0  0  0  0
    7.7291    1.9958   -2.9438 H   0  0  0  0  0  0
    7.7986    0.8539   -1.5801 H   0  0  0  0  0  0
   -2.0388   -0.1788    0.0214 H   0  0  0  0  0  0
   -1.2218   -1.6467    0.0054 H   0  0  0  0  0  0
  1  2  1  0  0  0
  1  6  2  0  0  0
  2  3  2  0  0  0
  2 21  1  0  0  0
  3  4  1  0  0  0
  4  5  2  0  0  0
  4 11  1  0  0  0
  5  6  1  0  0  0
  5  8  1  0  0  0
  6  7  1  0  0  0
  7 22  1  0  0  0
  7 23  1  0  0  0
  8  9  2  0  0  0
  9 10  1  0  0  0
  9 12  1  0  0  0
 10 11  2  0  0  0
 10 24  1  0  0  0
 11 25  1  0  0  0
 12 13  1  0  0  0
 12 26  1  0  0  0
 12 27  1  0  0  0
 13 14  1  0  0  0
 13 20  1  0  0  0
 14 15  1  0  0  0
 14 19  2  0  0  0
 15 16  2  0  0  0
 15 28  1  0  0  0
 16 17  1  0  0  0
 16 29  1  0  0  0
 17 18  2  0  0  0
 17 30  1  0  0  0
 18 19  1  0  0  0
 18 31  1  0  0  0
 19 32  1  0  0  0
 20 33  1  0  0  0
 20 34  1  0  0  0
 20 35  1  0  0  0
 21 36  1  0  0  0
 21 37  1  0  0  0
M  END
>  <ACTIVITY>
7.61979

>  <set_rl>
1

>  <Min_dist>
999.9

>  <Avg_dist>
999.9

>  <PC_uM>
0.29

>  <TG_uM>
0.0084

>  <RL_uM>
0.024

$$$$
22-16
 Wcorina  11170919323D 1   1.00000     0.00000              
CORINA evaluation license 3.46 0067  05.08.2008
 43 45  0  0  0  0  0  0  0  0999 V2000
    0.2527    2.0414   -1.9347 N   0  0  0  0  0  0
    0.3644    0.9666   -2.7104 C   0  0  0  0  0  0
    1.4927    0.2951   -2.8364 N   0  0  0  0  0  0
    2.5903    0.6817   -2.1717 C   0  0  0  0  0  0
    2.5211    1.8182   -1.3348 C   0  0  0  0  0  0
    1.2803    2.5010   -1.2385 C   0  0  0  0  0  0
    1.1487    3.6176   -0.4384 N   0  0  0  0  0  0
    3.5981    2.2237   -0.6622 N   0  0  0  0  0  0
    4.7443    1.5807   -0.7600 C   0  0  0  0  0  0
    4.8798    0.4468   -1.5730 C   0  0  0  0  0  0
    3.8097   -0.0122   -2.2830 C   0  0  0  0  0  0
    5.8430    2.0371   -0.0415 N   0  0  0  0  0  0
    7.0177    1.2773   -0.0015 C   0  0  0  0  0  0
    8.2515    1.8994   -0.1377 C   0  0  0  0  0  0
    9.4152    1.1476   -0.0982 C   0  0  0  0  0  0
    9.3470   -0.2293    0.0778 C   0  0  0  0  0  0
    8.1117   -0.8514    0.2140 C   0  0  0  0  0  0
    6.9490   -0.0975    0.1800 C   0  0  0  0  0  0
    8.0439   -2.1986    0.3862 O   0  0  0  0  0  0
    6.7413   -2.7710    0.5194 C   0  0  0  0  0  0
   10.4899   -0.9687    0.1162 O   0  0  0  0  0  0
   11.0943   -1.1626    1.3965 C   0  0  0  0  0  0
   10.6235    1.7570   -0.2320 O   0  0  0  0  0  0
   10.6188    3.1749   -0.4102 C   0  0  0  0  0  0
   -0.7477    0.5356   -3.4131 N   0  0  0  0  0  0
    0.2955    4.0755   -0.3814 H   0  0  0  0  0  0
    1.9094    3.9445    0.0669 H   0  0  0  0  0  0
    5.8299   -0.0627   -1.6366 H   0  0  0  0  0  0
    3.8958   -0.8846   -2.9138 H   0  0  0  0  0  0
    5.7957    2.8822    0.4323 H   0  0  0  0  0  0
    8.3043    2.9694   -0.2748 H   0  0  0  0  0  0
    5.9892   -0.5802    0.2906 H   0  0  0  0  0  0
    6.8300   -3.8494    0.6505 H   0  0  0  0  0  0
    6.2418   -2.3393    1.3867 H   0  0  0  0  0  0
    6.1587   -2.5607   -0.3775 H   0  0  0  0  0  0
   11.3568   -0.1952    1.8246 H   0  0  0  0  0  0
   10.3927   -1.6735    2.0559 H   0  0  0  0  0  0
   11.9946   -1.7670    1.2854 H   0  0  0  0  0  0
   11.6441    3.5327   -0.5037 H   0  0  0  0  0  0
   10.0626    3.4258   -1.3134 H   0  0  0  0  0  0
   10.1461    3.6476    0.4507 H   0  0  0  0  0  0
   -1.5872    1.0151   -3.3342 H   0  0  0  0  0  0
   -0.6875   -0.2461   -3.9844 H   0  0  0  0  0  0
  1  2  1  0  0  0
  1  6  2  0  0  0
  2  3  2  0  0  0
  2 25  1  0  0  0
  3  4  1  0  0  0
  4  5  2  0  0  0
  4 11  1  0  0  0
  5  6  1  0  0  0
  5  8  1  0  0  0
  6  7  1  0  0  0
  7 26  1  0  0  0
  7 27  1  0  0  0
  8  9  2  0  0  0
  9 10  1  0  0  0
  9 12  1  0  0  0
 10 11  2  0  0  0
 10 28  1  0  0  0
 11 29  1  0  0  0
 12 13  1  0  0  0
 12 30  1  0  0  0
 13 14  1  0  0  0
 13 18  2  0  0  0
 14 15  2  0  0  0
 14 31  1  0  0  0
 15 16  1  0  0  0
 15 23  1  0  0  0
 16 17  2  0  0  0
 16 21  1  0  0  0
 17 18  1  0  0  0
 17 19  1  0  0  0
 18 32  1  0  0  0
 19 20  1  0  0  0
 20 33  1  0  0  0
 20 34  1  0  0  0
 20 35  1  0  0  0
 21 22  1  0  0  0
 22 36  1  0  0  0
 22 37  1  0  0  0
 22 38  1  0  0  0
 23 24  1  0  0  0
 24 39  1  0  0  0
 24 40  1  0  0  0
 24 41  1  0  0  0
 25 42  1  0  0  0
 25 43  1  0  0  0
M  END
>  <ACTIVITY>
5.49485

>  <set_rl>
1

>  <Min_dist>
999.9

>  <Avg_dist>
999.9

>  <PC_uM>
25.9

>  <TG_uM>
2.4

>  <RL_uM>
3.2

$$$$
21-9
 Wcorina  11170919323D 1   1.00000     0.00000              
CORINA evaluation license 3.46 0067  05.08.2008
 41 43  0  0  0  0  0  0  0  0999 V2000
   -0.0160    1.3254    0.0093 N   0  0  0  0  0  0
    0.0021   -0.0041    0.0020 C   0  0  0  0  0  0
    1.1123   -0.7135   -0.0124 N   0  0  0  0  0  0
    2.3111   -0.1167   -0.0206 C   0  0  0  0  0  0
    2.3724    1.2970   -0.0136 C   0  0  0  0  0  0
    1.1058    2.0310    0.0024 C   0  0  0  0  0  0
    1.0809    3.4095    0.0096 N   0  0  0  0  0  0
    3.5480    1.9180   -0.0206 N   0  0  0  0  0  0
    4.6727    1.2415   -0.0340 C   0  0  0  0  0  0
    4.6877   -0.1515   -0.0420 C   0  0  0  0  0  0
    3.5112   -0.8476   -0.0355 C   0  0  0  0  0  0
    5.9804    1.9904   -0.0414 C   0  0  0  0  0  0
    6.3324    2.3449   -1.4186 N   0  0  0  0  0  0
    5.9024    3.5589   -1.9589 C   0  0  0  0  0  0
    5.1406    4.4314   -1.1909 C   0  0  0  0  0  0
    4.7159    5.6320   -1.7252 C   0  0  0  0  0  0
    5.0466    5.9689   -3.0243 C   0  0  0  0  0  0
    5.8070    5.1017   -3.7959 C   0  0  0  0  0  0
    6.2401    3.8982   -3.2616 C   0  0  0  0  0  0
    6.1309    5.4343   -5.0731 O   0  0  0  0  0  0
    5.6551    6.6920   -5.5566 C   0  0  0  0  0  0
    7.1354    1.4259   -2.2290 C   0  0  0  0  0  0
   -1.2065   -0.6769    0.0104 N   0  0  0  0  0  0
    0.2322    3.8792    0.0199 H   0  0  0  0  0  0
    1.9120    3.9096    0.0043 H   0  0  0  0  0  0
    5.6287   -0.6814   -0.0534 H   0  0  0  0  0  0
    3.5043   -1.9276   -0.0411 H   0  0  0  0  0  0
    5.8826    2.8983    0.5538 H   0  0  0  0  0  0
    6.7623    1.3604    0.3828 H   0  0  0  0  0  0
    4.8802    4.1702   -0.1758 H   0  0  0  0  0  0
    4.1239    6.3089   -1.1270 H   0  0  0  0  0  0
    4.7124    6.9082   -3.4395 H   0  0  0  0  0  0
    6.8355    3.2239   -3.8593 H   0  0  0  0  0  0
    6.0530    7.4943   -4.9351 H   0  0  0  0  0  0
    5.9834    6.8332   -6.5863 H   0  0  0  0  0  0
    4.5659    6.7080   -5.5170 H   0  0  0  0  0  0
    6.4760    0.7443   -2.7663 H   0  0  0  0  0  0
    7.7291    1.9958   -2.9438 H   0  0  0  0  0  0
    7.7986    0.8539   -1.5801 H   0  0  0  0  0  0
   -2.0388   -0.1788    0.0214 H   0  0  0  0  0  0
   -1.2218   -1.6467    0.0054 H   0  0  0  0  0  0
  1  2  1  0  0  0
  1  6  2  0  0  0
  2  3  2  0  0  0
  2 23  1  0  0  0
  3  4  1  0  0  0
  4  5  2  0  0  0
  4 11  1  0  0  0
  5  6  1  0  0  0
  5  8  1  0  0  0
  6  7  1  0  0  0
  7 24  1  0  0  0
  7 25  1  0  0  0
  8  9  2  0  0  0
  9 10  1  0  0  0
  9 12  1  0  0  0
 10 11  2  0  0  0
 10 26  1  0  0  0
 11 27  1  0  0  0
 12 13  1  0  0  0
 12 28  1  0  0  0
 12 29  1  0  0  0
 13 14  1  0  0  0
 13 22  1  0  0  0
 14 15  1  0  0  0
 14 19  2  0  0  0
 15 16  2  0  0  0
 15 30  1  0  0  0
 16 17  1  0  0  0
 16 31  1  0  0  0
 17 18  2  0  0  0
 17 32  1  0  0  0
 18 19  1  0  0  0
 18 20  1  0  0  0
 19 33  1  0  0  0
 20 21  1  0  0  0
 21 34  1  0  0  0
 21 35  1  0  0  0
 21 36  1  0  0  0
 22 37  1  0  0  0
 22 38  1  0  0  0
 22 39  1  0  0  0
 23 40  1  0  0  0
 23 41  1  0  0  0
M  END
>  <ACTIVITY>
7.45593

>  <set_rl>
1

>  <Min_dist>
999.9

>  <Avg_dist>
999.9

>  <PC_uM>
0.097

>  <TG_uM>
0.015

>  <RL_uM>
0.035

$$$$
21-15
 Wcorina  11170919323D 1   1.00000     0.00000              
CORINA evaluation license 3.46 0067  05.08.2008
 42 44  0  0  0  0  0  0  0  0999 V2000
   -0.0160    1.3254    0.0093 N   0  0  0  0  0  0
    0.0021   -0.0041    0.0020 C   0  0  0  0  0  0
    1.1123   -0.7135   -0.0124 N   0  0  0  0  0  0
    2.3111   -0.1167   -0.0206 C   0  0  0  0  0  0
    2.3724    1.2970   -0.0136 C   0  0  0  0  0  0
    1.1058    2.0310    0.0024 C   0  0  0  0  0  0
    1.0809    3.4095    0.0096 N   0  0  0  0  0  0
    3.5480    1.9180   -0.0206 N   0  0  0  0  0  0
    4.6727    1.2415   -0.0340 C   0  0  0  0  0  0
    4.6877   -0.1515   -0.0420 C   0  0  0  0  0  0
    3.5112   -0.8476   -0.0355 C   0  0  0  0  0  0
    5.9804    1.9904   -0.0414 C   0  0  0  0  0  0
    6.3324    2.3449   -1.4186 N   0  0  0  0  0  0
    7.5155    3.0507   -1.6804 C   0  0  0  0  0  0
    8.3528    3.4136   -0.6362 C   0  0  0  0  0  0
    9.5188    4.1098   -0.8943 C   0  0  0  0  0  0
    9.8537    4.4469   -2.1972 C   0  0  0  0  0  0
    9.0197    4.0857   -3.2447 C   0  0  0  0  0  0
    7.8537    3.3831   -2.9900 C   0  0  0  0  0  0
    7.0373    3.0232   -4.0165 O   0  0  0  0  0  0
    7.4472    3.3975   -5.3333 C   0  0  0  0  0  0
   11.0011    5.1327   -2.4478 O   0  0  0  0  0  0
   11.8127    5.4728   -1.3219 C   0  0  0  0  0  0
   -1.2065   -0.6769    0.0104 N   0  0  0  0  0  0
    0.2322    3.8792    0.0199 H   0  0  0  0  0  0
    1.9120    3.9096    0.0043 H   0  0  0  0  0  0
    5.6287   -0.6814   -0.0534 H   0  0  0  0  0  0
    3.5043   -1.9276   -0.0411 H   0  0  0  0  0  0
    5.8826    2.8983    0.5538 H   0  0  0  0  0  0
    6.7623    1.3604    0.3828 H   0  0  0  0  0  0
    5.7471    2.0913   -2.1493 H   0  0  0  0  0  0
    8.0937    3.1524    0.3792 H   0  0  0  0  0  0
   10.1697    4.3920   -0.0800 H   0  0  0  0  0  0
    9.2813    4.3490   -4.2590 H   0  0  0  0  0  0
    8.4137    2.9451   -5.5553 H   0  0  0  0  0  0
    6.7089    3.0504   -6.0561 H   0  0  0  0  0  0
    7.5316    4.4826   -5.3928 H   0  0  0  0  0  0
   11.2406    6.0992   -0.6375 H   0  0  0  0  0  0
   12.1219    4.5623   -0.8086 H   0  0  0  0  0  0
   12.6947    6.0162   -1.6607 H   0  0  0  0  0  0
   -2.0388   -0.1788    0.0214 H   0  0  0  0  0  0
   -1.2218   -1.6467    0.0054 H   0  0  0  0  0  0
  1  2  1  0  0  0
  1  6  2  0  0  0
  2  3  2  0  0  0
  2 24  1  0  0  0
  3  4  1  0  0  0
  4  5  2  0  0  0
  4 11  1  0  0  0
  5  6  1  0  0  0
  5  8  1  0  0  0
  6  7  1  0  0  0
  7 25  1  0  0  0
  7 26  1  0  0  0
  8  9  2  0  0  0
  9 10  1  0  0  0
  9 12  1  0  0  0
 10 11  2  0  0  0
 10 27  1  0  0  0
 11 28  1  0  0  0
 12 13  1  0  0  0
 12 29  1  0  0  0
 12 30  1  0  0  0
 13 14  1  0  0  0
 13 31  1  0  0  0
 14 15  1  0  0  0
 14 19  2  0  0  0
 15 16  2  0  0  0
 15 32  1  0  0  0
 16 17  1  0  0  0
 16 33  1  0  0  0
 17 18  2  0  0  0
 17 22  1  0  0  0
 18 19  1  0  0  0
 18 34  1  0  0  0
 19 20  1  0  0  0
 20 21  1  0  0  0
 21 35  1  0  0  0
 21 36  1  0  0  0
 21 37  1  0  0  0
 22 23  1  0  0  0
 23 38  1  0  0  0
 23 39  1  0  0  0
 23 40  1  0  0  0
 24 41  1  0  0  0
 24 42  1  0  0  0
M  END
>  <ACTIVITY>
6.49485

>  <set_rl>
1

>  <Min_dist>
999.9

>  <Avg_dist>
999.9

>  <PC_uM>
5.5

>  <TG_uM>
0.14

>  <RL_uM>
0.32

$$$$
21-22
 Wcorina  11170919323D 1   1.00000     0.00000              
CORINA evaluation license 3.46 0067  05.08.2008
 37 39  0  0  0  0  0  0  0  0999 V2000
   -0.0160    1.3254    0.0093 N   0  0  0  0  0  0
    0.0021   -0.0041    0.0020 C   0  0  0  0  0  0
    1.1123   -0.7135   -0.0124 N   0  0  0  0  0  0
    2.3111   -0.1167   -0.0206 C   0  0  0  0  0  0
    2.3724    1.2970   -0.0136 C   0  0  0  0  0  0
    1.1058    2.0310    0.0024 C   0  0  0  0  0  0
    1.0809    3.4095    0.0096 N   0  0  0  0  0  0
    3.5480    1.9180   -0.0206 N   0  0  0  0  0  0
    4.6727    1.2415   -0.0340 C   0  0  0  0  0  0
    4.6877   -0.1515   -0.0420 C   0  0  0  0  0  0
    3.5112   -0.8476   -0.0355 C   0  0  0  0  0  0
    5.9804    1.9904   -0.0414 C   0  0  0  0  0  0
    6.3334    2.3458   -1.4223 N   0  0  0  0  0  0
    7.4157    3.2305   -1.4510 C   0  0  0  0  0  0
    8.6358    2.8551   -0.9043 C   0  0  0  0  0  0
    9.7034    3.7309   -0.9339 C   0  0  0  0  0  0
    9.5587    4.9819   -1.5077 C   0  0  0  0  0  0
    8.3444    5.3596   -2.0530 C   0  0  0  0  0  0
    7.2743    4.4851   -2.0318 C   0  0  0  0  0  0
    5.7533    4.9561   -2.7236 Cl  0  0  0  0  0  0
   10.9031    6.0796   -1.5428 Cl  0  0  0  0  0  0
    6.6141    1.1445   -2.2198 C   0  0  0  0  0  0
   -1.2065   -0.6769    0.0104 N   0  0  0  0  0  0
    0.2322    3.8792    0.0199 H   0  0  0  0  0  0
    1.9120    3.9096    0.0043 H   0  0  0  0  0  0
    5.6287   -0.6814   -0.0534 H   0  0  0  0  0  0
    3.5043   -1.9276   -0.0411 H   0  0  0  0  0  0
    5.8826    2.8983    0.5538 H   0  0  0  0  0  0
    6.7623    1.3604    0.3828 H   0  0  0  0  0  0
    8.7497    1.8791   -0.4559 H   0  0  0  0  0  0
   10.6522    3.4392   -0.5084 H   0  0  0  0  0  0
    8.2341    6.3367   -2.4995 H   0  0  0  0  0  0
    5.7309    0.5060   -2.2381 H   0  0  0  0  0  0
    6.8726    1.4363   -3.2377 H   0  0  0  0  0  0
    7.4471    0.5998   -1.7753 H   0  0  0  0  0  0
   -2.0388   -0.1788    0.0214 H   0  0  0  0  0  0
   -1.2218   -1.6467    0.0054 H   0  0  0  0  0  0
  1  2  1  0  0  0
  1  6  2  0  0  0
  2  3  2  0  0  0
  2 23  1  0  0  0
  3  4  1  0  0  0
  4  5  2  0  0  0
  4 11  1  0  0  0
  5  6  1  0  0  0
  5  8  1  0  0  0
  6  7  1  0  0  0
  7 24  1  0  0  0
  7 25  1  0  0  0
  8  9  2  0  0  0
  9 10  1  0  0  0
  9 12  1  0  0  0
 10 11  2  0  0  0
 10 26  1  0  0  0
 11 27  1  0  0  0
 12 13  1  0  0  0
 12 28  1  0  0  0
 12 29  1  0  0  0
 13 14  1  0  0  0
 13 22  1  0  0  0
 14 15  1  0  0  0
 14 19  2  0  0  0
 15 16  2  0  0  0
 15 30  1  0  0  0
 16 17  1  0  0  0
 16 31  1  0  0  0
 17 18  2  0  0  0
 17 21  1  0  0  0
 18 19  1  0  0  0
 18 32  1  0  0  0
 19 20  1  0  0  0
 22 33  1  0  0  0
 22 34  1  0  0  0
 22 35  1  0  0  0
 23 36  1  0  0  0
 23 37  1  0  0  0
M  END
>  <ACTIVITY>
7.23657

>  <set_rl>
1

>  <Min_dist>
999.9

>  <Avg_dist>
999.9

>  <PC_uM>
0.5

>  <TG_uM>
0.05

>  <RL_uM>
0.058

$$$$
21-44
 Wcorina  11170919323D 1   1.00000     0.00000              
CORINA evaluation license 3.46 0067  05.08.2008
 41 43  0  0  0  0  0  0  0  0999 V2000
   -1.1256    1.6480   -1.3129 N   0  0  0  0  0  0
   -1.2207    0.3244   -1.3971 C   0  0  0  0  0  0
   -0.1945   -0.4870   -1.2401 N   0  0  0  0  0  0
    1.0290   -0.0083   -0.9809 C   0  0  0  0  0  0
    1.2088    1.3914   -0.8766 C   0  0  0  0  0  0
    0.0317    2.2423   -1.0607 C   0  0  0  0  0  0
    0.1242    3.6152   -0.9750 N   0  0  0  0  0  0
    2.4114    1.8964   -0.6192 N   0  0  0  0  0  0
    3.4543    1.1163   -0.4564 C   0  0  0  0  0  0
    3.3510   -0.2701   -0.5458 C   0  0  0  0  0  0
    2.1412   -0.8497   -0.8084 C   0  0  0  0  0  0
    4.7971    1.7358   -0.1662 C   0  0  0  0  0  0
    5.4433    2.1132   -1.4257 N   0  0  0  0  0  0
    5.2353    3.3782   -1.9614 C   0  0  0  0  0  0
    5.8509    3.7350   -3.1593 C   0  0  0  0  0  0
    5.6492    4.9771   -3.6893 C   0  0  0  0  0  0
    4.8215    5.8933   -3.0268 C   0  0  0  0  0  0
    4.2041    5.5301   -1.8226 C   0  0  0  0  0  0
    4.4073    4.2842   -1.3021 C   0  0  0  0  0  0
    4.6023    7.2295   -3.5924 C   0  0  0  0  0  0
    4.6706    7.3993   -4.7916 O   0  0  0  0  0  0
    4.2922    8.3909   -2.6834 C   0  0  0  0  0  0
    2.9914    8.8424   -2.9308 F   0  0  0  0  0  0
    4.3978    7.9806   -1.3501 F   0  0  0  0  0  0
    5.1997    9.4277   -2.9256 F   0  0  0  0  0  0
    6.2437    1.2286   -2.0681 C   0  0  0  0  0  0
    6.9373    0.4621   -2.6248 C   0  0  0  0  0  0
   -2.4603   -0.2290   -1.6626 N   0  0  0  0  0  0
   -0.6663    4.1633   -1.1001 H   0  0  0  0  0  0
    0.9797    4.0330   -0.7896 H   0  0  0  0  0  0
    4.2267   -0.8870   -0.4076 H   0  0  0  0  0  0
    2.0429   -1.9228   -0.8806 H   0  0  0  0  0  0
    4.6619    2.6227    0.4528 H   0  0  0  0  0  0
    5.4228    1.0162    0.3618 H   0  0  0  0  0  0
    6.4887    3.0282   -3.6693 H   0  0  0  0  0  0
    6.1273    5.2531   -4.6175 H   0  0  0  0  0  0
    3.5656    6.2334   -1.3086 H   0  0  0  0  0  0
    3.9288    4.0022   -0.3759 H   0  0  0  0  0  0
    7.5576   -0.2234   -3.1226 H   0  0  0  0  0  0
   -3.2325    0.3458   -1.7822 H   0  0  0  0  0  0
   -2.5574   -1.1918   -1.7293 H   0  0  0  0  0  0
  1  2  1  0  0  0
  1  6  2  0  0  0
  2  3  2  0  0  0
  2 28  1  0  0  0
  3  4  1  0  0  0
  4  5  2  0  0  0
  4 11  1  0  0  0
  5  6  1  0  0  0
  5  8  1  0  0  0
  6  7  1  0  0  0
  7 29  1  0  0  0
  7 30  1  0  0  0
  8  9  2  0  0  0
  9 10  1  0  0  0
  9 12  1  0  0  0
 10 11  2  0  0  0
 10 31  1  0  0  0
 11 32  1  0  0  0
 12 13  1  0  0  0
 12 33  1  0  0  0
 12 34  1  0  0  0
 13 14  1  0  0  0
 13 26  1  0  0  0
 14 15  1  0  0  0
 14 19  2  0  0  0
 15 16  2  0  0  0
 15 35  1  0  0  0
 16 17  1  0  0  0
 16 36  1  0  0  0
 17 18  2  0  0  0
 17 20  1  0  0  0
 18 19  1  0  0  0
 18 37  1  0  0  0
 19 38  1  0  0  0
 20 21  2  0  0  0
 20 22  1  0  0  0
 22 23  1  0  0  0
 22 24  1  0  0  0
 22 25  1  0  0  0
 26 27  3  0  0  0
 27 39  1  0  0  0
 28 40  1  0  0  0
 28 41  1  0  0  0
M  END
>  <ACTIVITY>
8.12494

>  <set_rl>
1

>  <Min_dist>
999.9

>  <Avg_dist>
999.9

>  <PC_uM>
0.12

>  <TG_uM>
0.054

>  <RL_uM>
0.0075

$$$$
22-4
 Wcorina  11170919323D 1   1.00000     0.00000              
CORINA evaluation license 3.46 0067  05.08.2008
 34 36  0  0  0  0  0  0  0  0999 V2000
   -0.0017    1.2930   -0.3891 N   0  0  0  0  0  0
    0.0267   -0.0354   -0.4493 C   0  0  0  0  0  0
    1.1515   -0.7242   -0.4263 N   0  0  0  0  0  0
    2.3311   -0.0943   -0.3395 C   0  0  0  0  0  0
    2.3523    1.3171   -0.2731 C   0  0  0  0  0  0
    1.1109    2.0048   -0.3018 C   0  0  0  0  0  0
    1.0650    3.3827   -0.2406 N   0  0  0  0  0  0
    3.5121    1.9682   -0.1863 N   0  0  0  0  0  0
    4.6585    1.3174   -0.1605 C   0  0  0  0  0  0
    4.7065   -0.0825   -0.2235 C   0  0  0  0  0  0
    3.5496   -0.7987   -0.3123 C   0  0  0  0  0  0
    6.1632    2.2269   -0.0448 S   0  0  0  0  0  0
    5.6267    3.8997   -0.1804 C   0  0  0  0  0  0
    5.5717    4.7065    0.9476 C   0  0  0  0  0  0
    5.1510    6.0183    0.8385 C   0  0  0  0  0  0
    4.7837    6.5301   -0.3925 C   0  0  0  0  0  0
    4.8358    5.7323   -1.5209 C   0  0  0  0  0  0
    5.2618    4.4182   -1.4214 C   0  0  0  0  0  0
    5.3189    3.6342   -2.5311 O   0  0  0  0  0  0
    4.9299    4.2328   -3.7690 C   0  0  0  0  0  0
   -1.1718   -0.7225   -0.5392 N   0  0  0  0  0  0
    0.2103    3.8409   -0.2614 H   0  0  0  0  0  0
    1.8875    3.8930   -0.1768 H   0  0  0  0  0  0
    5.6581   -0.5927   -0.2010 H   0  0  0  0  0  0
    3.5677   -1.8774   -0.3614 H   0  0  0  0  0  0
    5.8573    4.3092    1.9104 H   0  0  0  0  0  0
    5.1086    6.6452    1.7168 H   0  0  0  0  0  0
    4.4549    7.5557   -0.4729 H   0  0  0  0  0  0
    4.5482    6.1354   -2.4807 H   0  0  0  0  0  0
    3.8952    4.5689   -3.7008 H   0  0  0  0  0  0
    5.5757    5.0854   -3.9792 H   0  0  0  0  0  0
    5.0220    3.5008   -4.5714 H   0  0  0  0  0  0
   -2.0102   -0.2350   -0.5572 H   0  0  0  0  0  0
   -1.1731   -1.6915   -0.5842 H   0  0  0  0  0  0
  1  2  1  0  0  0
  1  6  2  0  0  0
  2  3  2  0  0  0
  2 21  1  0  0  0
  3  4  1  0  0  0
  4  5  2  0  0  0
  4 11  1  0  0  0
  5  6  1  0  0  0
  5  8  1  0  0  0
  6  7  1  0  0  0
  7 22  1  0  0  0
  7 23  1  0  0  0
  8  9  2  0  0  0
  9 10  1  0  0  0
  9 12  1  0  0  0
 10 11  2  0  0  0
 10 24  1  0  0  0
 11 25  1  0  0  0
 12 13  1  0  0  0
 13 14  1  0  0  0
 13 18  2  0  0  0
 14 15  2  0  0  0
 14 26  1  0  0  0
 15 16  1  0  0  0
 15 27  1  0  0  0
 16 17  2  0  0  0
 16 28  1  0  0  0
 17 18  1  0  0  0
 17 29  1  0  0  0
 18 19  1  0  0  0
 19 20  1  0  0  0
 20 30  1  0  0  0
 20 31  1  0  0  0
 20 32  1  0  0  0
 21 33  1  0  0  0
 21 34  1  0  0  0
M  END
>  <ACTIVITY>
6.63827

>  <set_rl>
1

>  <Min_dist>
999.9

>  <Avg_dist>
999.9

>  <PC_uM>
2.2

>  <TG_uM>
0.058

>  <RL_uM>
0.23

$$$$
22-8
 Wcorina  11170919323D 1   1.00000     0.00000              
CORINA evaluation license 3.46 0067  05.08.2008
 36 38  0  0  0  0  0  0  0  0999 V2000
   -0.0160    1.3254    0.0093 N   0  0  0  0  0  0
    0.0021   -0.0041    0.0020 C   0  0  0  0  0  0
    1.1123   -0.7135   -0.0124 N   0  0  0  0  0  0
    2.3111   -0.1167   -0.0206 C   0  0  0  0  0  0
    2.3724    1.2970   -0.0136 C   0  0  0  0  0  0
    1.1058    2.0310    0.0024 C   0  0  0  0  0  0
    1.0809    3.4095    0.0096 N   0  0  0  0  0  0
    3.5480    1.9180   -0.0206 N   0  0  0  0  0  0
    4.6727    1.2415   -0.0340 C   0  0  0  0  0  0
    4.6877   -0.1515   -0.0420 C   0  0  0  0  0  0
    3.5112   -0.8476   -0.0355 C   0  0  0  0  0  0
    6.2017    2.1171   -0.0426 S   0  0  0  0  0  0
    7.1662    1.2349   -0.6002 O   0  0  0  0  0  0
    5.9242    3.4039   -0.5778 O   0  0  0  0  0  0
    6.6690    2.3673    1.6378 C   0  0  0  0  0  0
    7.4473    1.4257    2.2852 C   0  0  0  0  0  0
    7.8150    1.6195    3.6027 C   0  0  0  0  0  0
    7.4026    2.7602    4.2761 C   0  0  0  0  0  0
    6.6217    3.7035    3.6242 C   0  0  0  0  0  0
    6.2614    3.5077    2.3050 C   0  0  0  0  0  0
    7.7626    2.9530    5.5723 O   0  0  0  0  0  0
    7.3020    4.1500    6.2023 C   0  0  0  0  0  0
   -1.2065   -0.6769    0.0104 N   0  0  0  0  0  0
    0.2322    3.8792    0.0199 H   0  0  0  0  0  0
    1.9120    3.9096    0.0043 H   0  0  0  0  0  0
    5.6287   -0.6814   -0.0534 H   0  0  0  0  0  0
    3.5043   -1.9276   -0.0411 H   0  0  0  0  0  0
    7.7678    0.5377    1.7607 H   0  0  0  0  0  0
    8.4227    0.8835    4.1081 H   0  0  0  0  0  0
[truncated: 898,217 more chars]
