# Supplementary material for: Choquet integral-based fuzzy molecular characterizations: when global definitions are computed from the dependency among atom/bond contributions (LOVIs/LOEIs)
Source: J Cheminform. 2018 Oct 25;10:51. doi: 10.1186/s13321-018-0306-7 (PMC6755596; doi:10.1186/s13321-018-0306-7)
Supplement: Supplementary file 6 — Additional file 6. Chemical datasets and projects to assess the performance between fuzzy and non-fuzzy QuBiLS-MIDAS descriptors. [file 13321_2018_306_MOESM6_ESM.zip › Suppl. Info. 6/gpb_corinaCOR3D.sdf]

1
 Wcorina  11170919333D 1   1.00000     0.00000              
CORINA evaluation license 3.46 0067  05.08.2008
 24 24  0  0  0  0  0  0  0  0999 V2000
   -0.0187    1.5267    0.0104 C   0  0  0  0  0  0
    0.0021   -0.0041    0.0020 C   0  0  0  0  0  0
    0.7956   -0.5028    1.2136 C   0  0  0  0  0  0
    2.2039    0.0979    1.1702 C   0  0  0  0  0  0
    2.0981    1.6247    1.1335 C   0  0  0  0  0  0
    3.4991    2.2309    1.0294 C   0  0  0  0  0  0
    3.4094    3.6547    1.1124 O   0  0  0  0  0  0
    1.3225    2.0200    0.0003 O   0  0  0  0  0  0
    2.9300   -0.3026    2.3340 O   0  0  0  0  0  0
    0.1389   -0.0955    2.4157 O   0  0  0  0  0  0
   -1.3363   -0.5002    0.0705 O   0  0  0  0  0  0
   -0.6872    1.9878    1.1863 O   0  0  0  0  0  0
   -0.5456    1.8879   -0.8727 H   0  0  0  0  0  0
    0.4759   -0.3569   -0.9140 H   0  0  0  0  0  0
    0.8619   -1.5904    1.1834 H   0  0  0  0  0  0
    2.7222   -0.2529    0.2777 H   0  0  0  0  0  0
    1.6161    1.9777    2.0452 H   0  0  0  0  0  0
    4.1180    1.8577    1.8454 H   0  0  0  0  0  0
    3.9466    1.9499    0.0761 H   0  0  0  0  0  0
    4.2622    4.1066    1.0533 H   0  0  0  0  0  0
    3.0314   -1.2601    2.4242 H   0  0  0  0  0  0
   -0.7620   -0.4349    2.5061 H   0  0  0  0  0  0
   -1.8982   -0.2189   -0.6645 H   0  0  0  0  0  0
   -0.7377    2.9508    1.2579 H   0  0  0  0  0  0
  1  2  1  0  0  0
  1  8  1  0  0  0
  1 12  1  0  0  0
  1 13  1  0  0  0
  2  3  1  0  0  0
  2 11  1  0  0  0
  2 14  1  0  0  0
  3  4  1  0  0  0
  3 10  1  0  0  0
  3 15  1  0  0  0
  4  5  1  0  0  0
  4  9  1  0  0  0
  4 16  1  0  0  0
  5  6  1  0  0  0
  5  8  1  0  0  0
  5 17  1  0  0  0
  6  7  1  0  0  0
  6 18  1  0  0  0
  6 19  1  0  0  0
  7 20  1  0  0  0
  9 21  1  0  0  0
 10 22  1  0  0  0
 11 23  1  0  0  0
 12 24  1  0  0  0
M  END
>  <Activity>
2.8

>  <set>
1

>  <Min_dist>
999.9

>  <Avg_dist>
999.9

$$$$
2
 Wcorina  11170919333D 1   1.00000     0.00000              
CORINA evaluation license 3.46 0067  05.08.2008
 26 26  0  0  0  0  0  0  0  0999 V2000
   -0.0187    1.5267    0.0104 C   0  0  0  0  0  0
    0.0021   -0.0041    0.0020 C   0  0  0  0  0  0
    0.7956   -0.5028    1.2136 C   0  0  0  0  0  0
    2.2039    0.0979    1.1702 C   0  0  0  0  0  0
    2.0981    1.6247    1.1335 C   0  0  0  0  0  0
    3.4991    2.2309    1.0294 C   0  0  0  0  0  0
    3.4094    3.6547    1.1124 O   0  0  0  0  0  0
    1.3225    2.0200    0.0003 O   0  0  0  0  0  0
    2.9300   -0.3026    2.3340 O   0  0  0  0  0  0
    0.8826   -1.9286    1.1740 O   0  0  0  0  0  0
    0.6232   -0.4666   -1.1989 O   0  0  0  0  0  0
   -0.7344    2.0203    1.2694 C   0  0  0  0  0  0
   -0.5456    1.8879   -0.8727 H   0  0  0  0  0  0
   -1.0188   -0.3825    0.0543 H   0  0  0  0  0  0
    0.2947   -0.1921    2.1305 H   0  0  0  0  0  0
    2.7222   -0.2529    0.2777 H   0  0  0  0  0  0
    1.6161    1.9777    2.0452 H   0  0  0  0  0  0
    4.1180    1.8577    1.8454 H   0  0  0  0  0  0
    3.9466    1.9499    0.0761 H   0  0  0  0  0  0
    4.2622    4.1066    1.0533 H   0  0  0  0  0  0
    3.0314   -1.2601    2.4242 H   0  0  0  0  0  0
    0.0253   -2.3757    1.1915 H   0  0  0  0  0  0
    0.1752   -0.1834   -2.0077 H   0  0  0  0  0  0
   -0.2070    1.6594    2.1523 H   0  0  0  0  0  0
   -0.7491    3.1102    1.2752 H   0  0  0  0  0  0
   -1.7570    1.6431    1.2775 H   0  0  0  0  0  0
  1  2  1  0  0  0
  1  8  1  0  0  0
  1 12  1  0  0  0
  1 13  1  0  0  0
  2  3  1  0  0  0
  2 11  1  0  0  0
  2 14  1  0  0  0
  3  4  1  0  0  0
  3 10  1  0  0  0
  3 15  1  0  0  0
  4  5  1  0  0  0
  4  9  1  0  0  0
  4 16  1  0  0  0
  5  6  1  0  0  0
  5  8  1  0  0  0
  5 17  1  0  0  0
  6  7  1  0  0  0
  6 18  1  0  0  0
  6 19  1  0  0  0
  7 20  1  0  0  0
  9 21  1  0  0  0
 10 22  1  0  0  0
 11 23  1  0  0  0
 12 24  1  0  0  0
 12 25  1  0  0  0
 12 26  1  0  0  0
M  END
>  <Activity>
1.3

>  <set>
1

>  <Min_dist>
999.9

>  <Avg_dist>
999.9

$$$$
3
 Wcorina  11170919333D 1   1.00000     0.00000              
CORINA evaluation license 3.46 0067  05.08.2008
 27 27  0  0  0  0  0  0  0  0999 V2000
   -0.0187    1.5267    0.0104 C   0  0  0  0  0  0
    0.0021   -0.0041    0.0020 C   0  0  0  0  0  0
    0.7956   -0.5028    1.2136 C   0  0  0  0  0  0
    2.2039    0.0979    1.1702 C   0  0  0  0  0  0
    2.0981    1.6247    1.1335 C   0  0  0  0  0  0
    3.4991    2.2309    1.0294 C   0  0  0  0  0  0
    3.4094    3.6547    1.1124 O   0  0  0  0  0  0
    1.3225    2.0200    0.0003 O   0  0  0  0  0  0
    2.9300   -0.3026    2.3340 O   0  0  0  0  0  0
    0.1389   -0.0955    2.4157 O   0  0  0  0  0  0
   -1.3363   -0.5002    0.0705 O   0  0  0  0  0  0
   -0.6872    1.9878    1.1863 O   0  0  0  0  0  0
   -0.9622    3.3900    1.1864 C   0  0  0  0  0  0
   -0.5456    1.8879   -0.8727 H   0  0  0  0  0  0
    0.4759   -0.3569   -0.9140 H   0  0  0  0  0  0
    0.8619   -1.5904    1.1834 H   0  0  0  0  0  0
    2.7222   -0.2529    0.2777 H   0  0  0  0  0  0
    1.6161    1.9777    2.0452 H   0  0  0  0  0  0
    4.1180    1.8577    1.8454 H   0  0  0  0  0  0
    3.9466    1.9499    0.0761 H   0  0  0  0  0  0
    4.2622    4.1066    1.0533 H   0  0  0  0  0  0
    3.0314   -1.2601    2.4242 H   0  0  0  0  0  0
   -0.7620   -0.4349    2.5061 H   0  0  0  0  0  0
   -1.8982   -0.2189   -0.6645 H   0  0  0  0  0  0
   -0.0265    3.9438    1.1103 H   0  0  0  0  0  0
   -1.5997    3.6353    0.3369 H   0  0  0  0  0  0
   -1.4703    3.6605    2.1120 H   0  0  0  0  0  0
  1  2  1  0  0  0
  1  8  1  0  0  0
  1 12  1  0  0  0
  1 14  1  0  0  0
  2  3  1  0  0  0
  2 11  1  0  0  0
  2 15  1  0  0  0
  3  4  1  0  0  0
  3 10  1  0  0  0
  3 16  1  0  0  0
  4  5  1  0  0  0
  4  9  1  0  0  0
  4 17  1  0  0  0
  5  6  1  0  0  0
  5  8  1  0  0  0
  5 18  1  0  0  0
  6  7  1  0  0  0
  6 19  1  0  0  0
  6 20  1  0  0  0
  7 21  1  0  0  0
  9 22  1  0  0  0
 10 23  1  0  0  0
 11 24  1  0  0  0
 12 13  1  0  0  0
 13 25  1  0  0  0
 13 26  1  0  0  0
 13 27  1  0  0  0
M  END
>  <Activity>
1.9

>  <set>
1

>  <Min_dist>
999.9

>  <Avg_dist>
999.9

$$$$
4
 Wcorina  11170919333D 1   1.00000     0.00000              
CORINA evaluation license 3.46 0067  05.08.2008
 27 27  0  0  0  0  0  0  0  0999 V2000
   -0.0187    1.5267    0.0104 C   0  0  0  0  0  0
    0.0021   -0.0041    0.0020 C   0  0  0  0  0  0
    0.7956   -0.5028    1.2136 C   0  0  0  0  0  0
    2.2039    0.0979    1.1702 C   0  0  0  0  0  0
    2.0981    1.6247    1.1335 C   0  0  0  0  0  0
    3.4991    2.2309    1.0294 C   0  0  0  0  0  0
    3.4094    3.6547    1.1124 O   0  0  0  0  0  0
    1.3225    2.0200    0.0003 O   0  0  0  0  0  0
    2.9300   -0.3026    2.3340 O   0  0  0  0  0  0
    0.1389   -0.0955    2.4157 O   0  0  0  0  0  0
   -1.3363   -0.5002    0.0705 O   0  0  0  0  0  0
   -0.7094    2.0003   -1.1474 O   0  0  0  0  0  0
   -0.8847    3.4181   -1.1802 C   0  0  0  0  0  0
   -0.5286    1.8784    0.9073 H   0  0  0  0  0  0
    0.4759   -0.3569   -0.9140 H   0  0  0  0  0  0
    0.8619   -1.5904    1.1834 H   0  0  0  0  0  0
    2.7222   -0.2529    0.2777 H   0  0  0  0  0  0
    1.6161    1.9777    2.0452 H   0  0  0  0  0  0
    4.1180    1.8577    1.8454 H   0  0  0  0  0  0
    3.9466    1.9499    0.0761 H   0  0  0  0  0  0
    4.2622    4.1066    1.0533 H   0  0  0  0  0  0
    3.0314   -1.2601    2.4242 H   0  0  0  0  0  0
   -0.7620   -0.4349    2.5061 H   0  0  0  0  0  0
   -1.8982   -0.2189   -0.6645 H   0  0  0  0  0  0
   -1.4612    3.7332   -0.3105 H   0  0  0  0  0  0
    0.0903    3.9052   -1.1657 H   0  0  0  0  0  0
   -1.4169    3.6975   -2.0895 H   0  0  0  0  0  0
  1  2  1  0  0  0
  1  8  1  0  0  0
  1 12  1  0  0  0
  1 14  1  0  0  0
  2  3  1  0  0  0
  2 11  1  0  0  0
  2 15  1  0  0  0
  3  4  1  0  0  0
  3 10  1  0  0  0
  3 16  1  0  0  0
  4  5  1  0  0  0
  4  9  1  0  0  0
  4 17  1  0  0  0
  5  6  1  0  0  0
  5  8  1  0  0  0
  5 18  1  0  0  0
  6  7  1  0  0  0
  6 19  1  0  0  0
  6 20  1  0  0  0
  7 21  1  0  0  0
  9 22  1  0  0  0
 10 23  1  0  0  0
 11 24  1  0  0  0
 12 13  1  0  0  0
 13 25  1  0  0  0
 13 26  1  0  0  0
 13 27  1  0  0  0
M  END
>  <Activity>
1.6

>  <set>
1

>  <Min_dist>
999.9

>  <Avg_dist>
999.9

$$$$
5
 Wcorina  11170919333D 1   1.00000     0.00000              
CORINA evaluation license 3.46 0067  05.08.2008
 31 31  0  0  0  0  0  0  0  0999 V2000
   -0.0187    1.5267    0.0104 C   0  0  0  0  0  0
    0.0021   -0.0041    0.0020 C   0  0  0  0  0  0
    0.7956   -0.5028    1.2136 C   0  0  0  0  0  0
    2.2039    0.0979    1.1702 C   0  0  0  0  0  0
    2.0981    1.6247    1.1335 C   0  0  0  0  0  0
    3.4991    2.2309    1.0294 C   0  0  0  0  0  0
    3.4094    3.6547    1.1124 O   0  0  0  0  0  0
    1.3225    2.0200    0.0003 O   0  0  0  0  0  0
    2.9300   -0.3026    2.3340 O   0  0  0  0  0  0
    0.1389   -0.0955    2.4157 O   0  0  0  0  0  0
   -1.3363   -0.5002    0.0705 O   0  0  0  0  0  0
   -0.7094    2.0003   -1.1474 O   0  0  0  0  0  0
   -0.8847    3.4181   -1.1802 C   0  0  0  0  0  0
   -1.6318    3.8102   -2.4566 C   0  0  0  0  0  0
   -2.9529    3.2667   -2.4213 O   0  0  0  0  0  0
   -0.5286    1.8784    0.9073 H   0  0  0  0  0  0
    0.4759   -0.3569   -0.9140 H   0  0  0  0  0  0
    0.8619   -1.5904    1.1834 H   0  0  0  0  0  0
    2.7222   -0.2529    0.2777 H   0  0  0  0  0  0
    1.6161    1.9777    2.0452 H   0  0  0  0  0  0
    4.1180    1.8577    1.8454 H   0  0  0  0  0  0
    3.9466    1.9499    0.0761 H   0  0  0  0  0  0
    4.2622    4.1066    1.0533 H   0  0  0  0  0  0
    3.0314   -1.2601    2.4242 H   0  0  0  0  0  0
   -0.7620   -0.4349    2.5061 H   0  0  0  0  0  0
   -1.8982   -0.2189   -0.6645 H   0  0  0  0  0  0
   -1.4612    3.7332   -0.3105 H   0  0  0  0  0  0
    0.0903    3.9052   -1.1657 H   0  0  0  0  0  0
   -1.6876    4.8966   -2.5257 H   0  0  0  0  0  0
   -1.1005    3.4178   -3.3236 H   0  0  0  0  0  0
   -3.4853    3.4760   -3.2009 H   0  0  0  0  0  0
  1  2  1  0  0  0
  1  8  1  0  0  0
  1 12  1  0  0  0
  1 16  1  0  0  0
  2  3  1  0  0  0
  2 11  1  0  0  0
  2 17  1  0  0  0
  3  4  1  0  0  0
  3 10  1  0  0  0
  3 18  1  0  0  0
  4  5  1  0  0  0
  4  9  1  0  0  0
  4 19  1  0  0  0
  5  6  1  0  0  0
  5  8  1  0  0  0
  5 20  1  0  0  0
  6  7  1  0  0  0
  6 21  1  0  0  0
  6 22  1  0  0  0
  7 23  1  0  0  0
  9 24  1  0  0  0
 10 25  1  0  0  0
 11 26  1  0  0  0
 12 13  1  0  0  0
 13 14  1  0  0  0
 13 27  1  0  0  0
 13 28  1  0  0  0
 14 15  1  0  0  0
 14 29  1  0  0  0
 14 30  1  0  0  0
 15 31  1  0  0  0
M  END
>  <Activity>
1.6

>  <set>
1

>  <Min_dist>
999.9

>  <Avg_dist>
999.9

$$$$
6
 Wcorina  11170919333D 1   1.00000     0.00000              
CORINA evaluation license 3.46 0067  05.08.2008
 28 28  0  0  0  0  0  0  0  0999 V2000
   -0.0187    1.5267    0.0104 C   0  0  0  0  0  0
    0.0021   -0.0041    0.0020 C   0  0  0  0  0  0
    0.7956   -0.5028    1.2136 C   0  0  0  0  0  0
    2.2039    0.0979    1.1702 C   0  0  0  0  0  0
    2.0981    1.6247    1.1335 C   0  0  0  0  0  0
    3.4991    2.2309    1.0294 C   0  0  0  0  0  0
    3.4094    3.6547    1.1124 O   0  0  0  0  0  0
    1.3225    2.0200    0.0003 O   0  0  0  0  0  0
    2.9300   -0.3026    2.3340 O   0  0  0  0  0  0
    0.8826   -1.9286    1.1740 O   0  0  0  0  0  0
    0.6232   -0.4666   -1.1989 O   0  0  0  0  0  0
   -0.7344    2.0203    1.2694 C   0  0  0  0  0  0
   -0.8598    3.4791    1.2196 N   0  0  0  0  0  0
   -1.8771    3.9568    1.2393 N   0  0  0  0  0  0
   -2.8124    4.3960    1.2574 N   0  0  0  0  0  0
   -0.5456    1.8879   -0.8727 H   0  0  0  0  0  0
   -1.0188   -0.3825    0.0543 H   0  0  0  0  0  0
    0.2947   -0.1921    2.1305 H   0  0  0  0  0  0
    2.7222   -0.2529    0.2777 H   0  0  0  0  0  0
    1.6161    1.9777    2.0452 H   0  0  0  0  0  0
    4.1180    1.8577    1.8454 H   0  0  0  0  0  0
    3.9466    1.9499    0.0761 H   0  0  0  0  0  0
    4.2622    4.1066    1.0533 H   0  0  0  0  0  0
    3.8325    0.0425    2.3727 H   0  0  0  0  0  0
    1.3730   -2.3134    1.9133 H   0  0  0  0  0  0
    0.6707   -1.4297   -1.2714 H   0  0  0  0  0  0
   -1.7265    1.5720    1.3227 H   0  0  0  0  0  0
   -0.1589    1.7350    2.1500 H   0  0  0  0  0  0
  1  2  1  0  0  0
  1  8  1  0  0  0
  1 12  1  0  0  0
  1 16  1  0  0  0
  2  3  1  0  0  0
  2 11  1  0  0  0
  2 17  1  0  0  0
  3  4  1  0  0  0
  3 10  1  0  0  0
  3 18  1  0  0  0
  4  5  1  0  0  0
  4  9  1  0  0  0
  4 19  1  0  0  0
  5  6  1  0  0  0
  5  8  1  0  0  0
  5 20  1  0  0  0
  6  7  1  0  0  0
  6 21  1  0  0  0
  6 22  1  0  0  0
  7 23  1  0  0  0
  9 24  1  0  0  0
 10 25  1  0  0  0
 11 26  1  0  0  0
 12 13  1  0  0  0
 12 27  1  0  0  0
 12 28  1  0  0  0
 13 14  2  0  0  0
 14 15  3  0  0  0
M  END
>  <Activity>
1.6

>  <set>
1

>  <Min_dist>
999.9

>  <Avg_dist>
999.9

$$$$
7
 Wcorina  11170919333D 1   1.00000     0.00000              
CORINA evaluation license 3.46 0067  05.08.2008
 28 28  0  0  0  0  0  0  0  0999 V2000
   -0.0187    1.5267    0.0104 C   0  0  0  0  0  0
    0.0021   -0.0041    0.0020 C   0  0  0  0  0  0
    0.7956   -0.5028    1.2136 C   0  0  0  0  0  0
    2.2039    0.0979    1.1702 C   0  0  0  0  0  0
    2.0981    1.6247    1.1335 C   0  0  0  0  0  0
    3.4991    2.2309    1.0294 C   0  0  0  0  0  0
    3.4094    3.6547    1.1124 O   0  0  0  0  0  0
    1.3225    2.0200    0.0003 O   0  0  0  0  0  0
    2.9300   -0.3026    2.3340 O   0  0  0  0  0  0
    0.8826   -1.9286    1.1740 O   0  0  0  0  0  0
    0.6232   -0.4666   -1.1989 O   0  0  0  0  0  0
   -0.7583    2.0338   -1.2292 C   0  0  0  0  0  0
   -0.7780    3.4986   -1.2210 N   0  0  0  0  0  0
   -0.3067    4.0718   -2.0652 N   0  0  0  0  0  0
    0.1266    4.5988   -2.8415 N   0  0  0  0  0  0
   -0.5286    1.8784    0.9073 H   0  0  0  0  0  0
   -1.0188   -0.3825    0.0543 H   0  0  0  0  0  0
    0.2947   -0.1921    2.1305 H   0  0  0  0  0  0
    2.7222   -0.2529    0.2777 H   0  0  0  0  0  0
    1.6161    1.9777    2.0452 H   0  0  0  0  0  0
    4.1180    1.8577    1.8454 H   0  0  0  0  0  0
    3.9466    1.9499    0.0761 H   0  0  0  0  0  0
    4.2622    4.1066    1.0533 H   0  0  0  0  0  0
    3.8325    0.0425    2.3727 H   0  0  0  0  0  0
    1.3730   -2.3134    1.9133 H   0  0  0  0  0  0
    0.6707   -1.4297   -1.2714 H   0  0  0  0  0  0
   -0.2478    1.6823   -2.1259 H   0  0  0  0  0  0
   -1.7809    1.6566   -1.2219 H   0  0  0  0  0  0
  1  2  1  0  0  0
  1  8  1  0  0  0
  1 12  1  0  0  0
  1 16  1  0  0  0
  2  3  1  0  0  0
  2 11  1  0  0  0
  2 17  1  0  0  0
  3  4  1  0  0  0
  3 10  1  0  0  0
  3 18  1  0  0  0
  4  5  1  0  0  0
  4  9  1  0  0  0
  4 19  1  0  0  0
  5  6  1  0  0  0
  5  8  1  0  0  0
  5 20  1  0  0  0
  6  7  1  0  0  0
  6 21  1  0  0  0
  6 22  1  0  0  0
  7 23  1  0  0  0
  9 24  1  0  0  0
 10 25  1  0  0  0
 11 26  1  0  0  0
 12 13  1  0  0  0
 12 27  1  0  0  0
 12 28  1  0  0  0
 13 14  2  0  0  0
 14 15  3  0  0  0
M  END
>  <Activity>
1.8

>  <set>
1

>  <Min_dist>
999.9

>  <Avg_dist>
999.9

$$$$
9
 Wcorina  11170919333D 1   1.00000     0.00000              
CORINA evaluation license 3.46 0067  05.08.2008
 27 27  0  0  0  0  0  0  0  0999 V2000
   -0.0187    1.5267    0.0104 C   0  0  0  0  0  0
    0.0021   -0.0041    0.0020 C   0  0  0  0  0  0
    0.7722   -0.4897   -1.2298 C   0  0  0  0  0  0
    2.1813    0.1106   -1.2068 C   0  0  0  0  0  0
    2.0763    1.6370   -1.1517 C   0  0  0  0  0  0
    1.3752    2.1461   -2.4127 C   0  0  0  0  0  0
    1.3808    3.5751   -2.4168 O   0  0  0  0  0  0
    1.3225    2.0200    0.0003 O   0  0  0  0  0  0
    2.8829   -0.3617   -0.0550 O   0  0  0  0  0  0
    0.8598   -1.9159   -1.2072 O   0  0  0  0  0  0
   -1.3374   -0.4996   -0.0463 O   0  0  0  0  0  0
   -0.7344    2.0203    1.2694 C   0  0  0  0  0  0
   -0.8567    3.4433    1.2208 O   0  0  0  0  0  0
   -0.5456    1.8879   -0.8727 H   0  0  0  0  0  0
    0.4932   -0.3667    0.9050 H   0  0  0  0  0  0
    0.2540   -0.1692   -2.1336 H   0  0  0  0  0  0
    2.7180   -0.1853   -2.1082 H   0  0  0  0  0  0
    3.0757    2.0681   -1.0922 H   0  0  0  0  0  0
    1.9005    1.7782   -3.2941 H   0  0  0  0  0  0
    0.3463    1.7867   -2.4266 H   0  0  0  0  0  0
    0.9517    3.9678   -3.1893 H   0  0  0  0  0  0
    3.7844   -0.0208    0.0236 H   0  0  0  0  0  0
    1.3360   -2.2926   -1.9598 H   0  0  0  0  0  0
   -1.8851   -0.2262    0.7023 H   0  0  0  0  0  0
   -1.7265    1.5720    1.3227 H   0  0  0  0  0  0
   -0.1589    1.7350    2.1500 H   0  0  0  0  0  0
   -1.3019    3.8262    1.9890 H   0  0  0  0  0  0
  1  2  1  0  0  0
  1  8  1  0  0  0
  1 12  1  0  0  0
  1 14  1  0  0  0
  2  3  1  0  0  0
  2 11  1  0  0  0
  2 15  1  0  0  0
  3  4  1  0  0  0
  3 10  1  0  0  0
  3 16  1  0  0  0
  4  5  1  0  0  0
  4  9  1  0  0  0
  4 17  1  0  0  0
  5  6  1  0  0  0
  5  8  1  0  0  0
  5 18  1  0  0  0
  6  7  1  0  0  0
  6 19  1  0  0  0
  6 20  1  0  0  0
  7 21  1  0  0  0
  9 22  1  0  0  0
 10 23  1  0  0  0
 11 24  1  0  0  0
 12 13  1  0  0  0
 12 25  1  0  0  0
 12 26  1  0  0  0
 13 27  1  0  0  0
M  END
>  <Activity>
2.8

>  <set>
1

>  <Min_dist>
999.9

>  <Avg_dist>
999.9

$$$$
10
 Wcorina  11170919333D 1   1.00000     0.00000              
CORINA evaluation license 3.46 0067  05.08.2008
 27 27  0  0  0  0  0  0  0  0999 V2000
   -0.0187    1.5267    0.0104 C   0  0  0  0  0  0
    0.0021   -0.0041    0.0020 C   0  0  0  0  0  0
    0.7956   -0.5028    1.2136 C   0  0  0  0  0  0
    2.2039    0.0979    1.1702 C   0  0  0  0  0  0
    2.0981    1.6247    1.1335 C   0  0  0  0  0  0
    3.4991    2.2309    1.0294 C   0  0  0  0  0  0
    3.4094    3.6547    1.1124 O   0  0  0  0  0  0
    1.3225    2.0200    0.0003 O   0  0  0  0  0  0
    2.9300   -0.3026    2.3340 O   0  0  0  0  0  0
    0.8826   -1.9286    1.1740 O   0  0  0  0  0  0
    0.6232   -0.4666   -1.1989 O   0  0  0  0  0  0
   -0.7583    2.0338   -1.2292 C   0  0  0  0  0  0
   -0.8795    3.4561   -1.1630 O   0  0  0  0  0  0
   -0.5286    1.8784    0.9073 H   0  0  0  0  0  0
   -1.0188   -0.3825    0.0543 H   0  0  0  0  0  0
    0.2947   -0.1921    2.1305 H   0  0  0  0  0  0
    2.7222   -0.2529    0.2777 H   0  0  0  0  0  0
    1.6161    1.9777    2.0452 H   0  0  0  0  0  0
    4.1180    1.8577    1.8454 H   0  0  0  0  0  0
    3.9466    1.9499    0.0761 H   0  0  0  0  0  0
    4.2622    4.1066    1.0533 H   0  0  0  0  0  0
    3.8325    0.0425    2.3727 H   0  0  0  0  0  0
    1.3730   -2.3134    1.9133 H   0  0  0  0  0  0
    0.1752   -0.1834   -2.0077 H   0  0  0  0  0  0
   -0.1997    1.7580   -2.1237 H   0  0  0  0  0  0
   -1.7512    1.5859   -1.2684 H   0  0  0  0  0  0
   -1.3393    3.8472   -1.9185 H   0  0  0  0  0  0
  1  2  1  0  0  0
  1  8  1  0  0  0
  1 12  1  0  0  0
  1 14  1  0  0  0
  2  3  1  0  0  0
  2 11  1  0  0  0
  2 15  1  0  0  0
  3  4  1  0  0  0
  3 10  1  0  0  0
  3 16  1  0  0  0
  4  5  1  0  0  0
  4  9  1  0  0  0
  4 17  1  0  0  0
  5  6  1  0  0  0
  5  8  1  0  0  0
  5 18  1  0  0  0
  6  7  1  0  0  0
  6 19  1  0  0  0
  6 20  1  0  0  0
  7 21  1  0  0  0
  9 22  1  0  0  0
 10 23  1  0  0  0
 11 24  1  0  0  0
 12 13  1  0  0  0
 12 25  1  0  0  0
 12 26  1  0  0  0
 13 27  1  0  0  0
M  END
>  <Activity>
1.7

>  <set>
1

>  <Min_dist>
999.9

>  <Avg_dist>
999.9

$$$$
11
 Wcorina  11170919333D 1   1.00000     0.00000              
CORINA evaluation license 3.46 0067  05.08.2008
 28 28  0  0  0  0  0  0  0  0999 V2000
   -0.0187    1.5267    0.0104 C   0  0  0  0  0  0
    0.0021   -0.0041    0.0020 C   0  0  0  0  0  0
    0.7956   -0.5028    1.2136 C   0  0  0  0  0  0
    2.2039    0.0979    1.1702 C   0  0  0  0  0  0
    2.0981    1.6247    1.1335 C   0  0  0  0  0  0
    3.4991    2.2309    1.0294 C   0  0  0  0  0  0
    3.4094    3.6547    1.1124 O   0  0  0  0  0  0
    1.3225    2.0200    0.0003 O   0  0  0  0  0  0
    2.9300   -0.3026    2.3340 O   0  0  0  0  0  0
    0.1389   -0.0955    2.4157 O   0  0  0  0  0  0
   -1.3363   -0.5002    0.0705 O   0  0  0  0  0  0
   -0.7583    2.0338   -1.2292 C   0  0  0  0  0  0
   -0.7775    3.4626   -1.2212 O   0  0  0  0  0  0
   -0.6872    1.9878    1.1863 O   0  0  0  0  0  0
    0.4759   -0.3569   -0.9140 H   0  0  0  0  0  0
    0.8619   -1.5904    1.1834 H   0  0  0  0  0  0
    2.7222   -0.2529    0.2777 H   0  0  0  0  0  0
    1.6161    1.9777    2.0452 H   0  0  0  0  0  0
    4.1180    1.8577    1.8454 H   0  0  0  0  0  0
    3.9466    1.9499    0.0761 H   0  0  0  0  0  0
    4.2622    4.1066    1.0533 H   0  0  0  0  0  0
    3.8325    0.0425    2.3727 H   0  0  0  0  0  0
    0.5879   -0.3780    3.2242 H   0  0  0  0  0  0
   -1.3986   -1.4652    0.0692 H   0  0  0  0  0  0
   -0.2478    1.6823   -2.1259 H   0  0  0  0  0  0
   -1.7809    1.6566   -1.2219 H   0  0  0  0  0  0
   -1.2315    3.8541   -1.9799 H   0  0  0  0  0  0
   -0.7377    2.9508    1.2579 H   0  0  0  0  0  0
  1  2  1  0  0  0
  1  8  1  0  0  0
  1 12  1  0  0  0
  1 14  1  0  0  0
  2  3  1  0  0  0
  2 11  1  0  0  0
  2 15  1  0  0  0
  3  4  1  0  0  0
  3 10  1  0  0  0
  3 16  1  0  0  0
  4  5  1  0  0  0
  4  9  1  0  0  0
  4 17  1  0  0  0
  5  6  1  0  0  0
  5  8  1  0  0  0
  5 18  1  0  0  0
  6  7  1  0  0  0
  6 19  1  0  0  0
  6 20  1  0  0  0
  7 21  1  0  0  0
  9 22  1  0  0  0
 10 23  1  0  0  0
 11 24  1  0  0  0
 12 13  1  0  0  0
 12 25  1  0  0  0
 12 26  1  0  0  0
 13 27  1  0  0  0
 14 28  1  0  0  0
M  END
>  <Activity>
1.8

>  <set>
1

>  <Min_dist>
999.9

>  <Avg_dist>
999.9

$$$$
13
 Wcorina  11170919333D 1   1.00000     0.00000              
CORINA evaluation license 3.46 0067  05.08.2008
 34 34  0  0  0  0  0  0  0  0999 V2000
   -0.0187    1.5267    0.0104 C   0  0  0  0  0  0
    0.0021   -0.0041    0.0020 C   0  0  0  0  0  0
    0.7956   -0.5028    1.2136 C   0  0  0  0  0  0
    2.2039    0.0979    1.1702 C   0  0  0  0  0  0
    2.0981    1.6247    1.1335 C   0  0  0  0  0  0
    3.4991    2.2309    1.0294 C   0  0  0  0  0  0
    3.4094    3.6547    1.1124 O   0  0  0  0  0  0
    1.3225    2.0200    0.0003 O   0  0  0  0  0  0
    2.9300   -0.3026    2.3340 O   0  0  0  0  0  0
    0.1389   -0.0955    2.4157 O   0  0  0  0  0  0
   -1.3363   -0.5002    0.0705 O   0  0  0  0  0  0
   -0.7583    2.0338   -1.2292 C   0  0  0  0  0  0
   -0.7775    3.4626   -1.2212 O   0  0  0  0  0  0
   -1.4921    4.0788   -2.4154 S   0  0  0  0  0  0
   -1.1663    5.4601   -2.3442 O   0  0  0  0  0  0
   -1.0791    3.2846   -3.5190 O   0  0  0  0  0  0
   -3.2544    3.8219   -2.0703 C   0  0  0  0  0  0
   -0.6872    1.9878    1.1863 O   0  0  0  0  0  0
    0.4759   -0.3569   -0.9140 H   0  0  0  0  0  0
    0.8619   -1.5904    1.1834 H   0  0  0  0  0  0
    2.7222   -0.2529    0.2777 H   0  0  0  0  0  0
    1.6161    1.9777    2.0452 H   0  0  0  0  0  0
    4.1180    1.8577    1.8454 H   0  0  0  0  0  0
    3.9466    1.9499    0.0761 H   0  0  0  0  0  0
    4.2622    4.1066    1.0533 H   0  0  0  0  0  0
    3.8325    0.0425    2.3727 H   0  0  0  0  0  0
    0.5879   -0.3780    3.2242 H   0  0  0  0  0  0
   -1.3986   -1.4652    0.0692 H   0  0  0  0  0  0
   -0.2478    1.6823   -2.1259 H   0  0  0  0  0  0
   -1.7809    1.6566   -1.2219 H   0  0  0  0  0  0
   -3.5182    4.3194   -1.1371 H   0  0  0  0  0  0
   -3.8483    4.2376   -2.8843 H   0  0  0  0  0  0
   -3.4555    2.7542   -1.9823 H   0  0  0  0  0  0
   -0.7377    2.9508    1.2579 H   0  0  0  0  0  0
  1  2  1  0  0  0
  1  8  1  0  0  0
  1 12  1  0  0  0
  1 18  1  0  0  0
  2  3  1  0  0  0
  2 11  1  0  0  0
  2 19  1  0  0  0
  3  4  1  0  0  0
  3 10  1  0  0  0
  3 20  1  0  0  0
  4  5  1  0  0  0
  4  9  1  0  0  0
  4 21  1  0  0  0
  5  6  1  0  0  0
  5  8  1  0  0  0
  5 22  1  0  0  0
  6  7  1  0  0  0
  6 23  1  0  0  0
  6 24  1  0  0  0
  7 25  1  0  0  0
  9 26  1  0  0  0
 10 27  1  0  0  0
 11 28  1  0  0  0
 12 13  1  0  0  0
 12 29  1  0  0  0
 12 30  1  0  0  0
 13 14  1  0  0  0
 14 15  2  0  0  0
 14 16  2  0  0  0
 14 17  1  0  0  0
 17 31  1  0  0  0
 17 32  1  0  0  0
 17 33  1  0  0  0
 18 34  1  0  0  0
M  END
>  <Activity>
2.4

>  <set>
1

>  <Min_dist>
999.9

>  <Avg_dist>
999.9

$$$$
14
 Wcorina  11170919333D 1   1.00000     0.00000              
CORINA evaluation license 3.46 0067  05.08.2008
 28 28  0  0  0  0  0  0  0  0999 V2000
   -0.0187    1.5267    0.0104 C   0  0  0  0  0  0  0  0  0  0  0  0
    0.0021   -0.0041    0.0020 C   0  0  0  0  0  0  0  0  0  0  0  0
    0.7956   -0.5028    1.2136 C   0  0  0  0  0  0  0  0  0  0  0  0
    2.2039    0.0979    1.1702 C   0  0  0  0  0  0  0  0  0  0  0  0
    2.0981    1.6247    1.1335 C   0  0  0  0  0  0  0  0  0  0  0  0
    3.4991    2.2309    1.0294 C   0  0  0  0  0  0  0  0  0  0  0  0
    3.4094    3.6547    1.1124 O   0  0  0  0  0  0  0  0  0  0  0  0
    1.3225    2.0200    0.0003 O   0  0  0  0  0  0  0  0  0  0  0  0
    2.9300   -0.3026    2.3340 O   0  0  0  0  0  0  0  0  0  0  0  0
    0.8826   -1.9286    1.1740 O   0  0  0  0  0  0  0  0  0  0  0  0
    0.6232   -0.4666   -1.1989 O   0  0  0  0  0  0  0  0  0  0  0  0
   -0.7344    2.0203    1.2694 C   0  0  0  0  0  0  0  0  0  0  0  0
   -0.8601    3.4831    1.2194 N   0  0  0  0  0  0  0  0  0  0  0  0
   -1.3300    3.8339    2.0406 H   0  0  0  0  0  0  0  0  0  0  0  0
    0.0422    3.9199    1.1048 H   0  0  0  0  0  0  0  0  0  0  0  0
   -0.5456    1.8879   -0.8727 H   0  0  0  0  0  0  0  0  0  0  0  0
   -1.0188   -0.3825    0.0543 H   0  0  0  0  0  0  0  0  0  0  0  0
    0.2947   -0.1921    2.1305 H   0  0  0  0  0  0  0  0  0  0  0  0
    2.7222   -0.2529    0.2777 H   0  0  0  0  0  0  0  0  0  0  0  0
    1.6161    1.9777    2.0452 H   0  0  0  0  0  0  0  0  0  0  0  0
    4.1180    1.8577    1.8454 H   0  0  0  0  0  0  0  0  0  0  0  0
    3.9466    1.9499    0.0761 H   0  0  0  0  0  0  0  0  0  0  0  0
    4.2622    4.1066    1.0533 H   0  0  0  0  0  0  0  0  0  0  0  0
    3.8325    0.0425    2.3727 H   0  0  0  0  0  0  0  0  0  0  0  0
    1.3730   -2.3134    1.9133 H   0  0  0  0  0  0  0  0  0  0  0  0
    0.6707   -1.4297   -1.2714 H   0  0  0  0  0  0  0  0  0  0  0  0
   -1.7265    1.5720    1.3227 H   0  0  0  0  0  0  0  0  0  0  0  0
   -0.1589    1.7350    2.1500 H   0  0  0  0  0  0  0  0  0  0  0  0
  1  2  1  0  0  0  0
  1  8  1  0  0  0  0
  1 12  1  0  0  0  0
  1 16  1  0  0  0  0
  2  3  1  0  0  0  0
  2 11  1  0  0  0  0
  2 17  1  0  0  0  0
  3  4  1  0  0  0  0
  3 10  1  0  0  0  0
  3 18  1  0  0  0  0
  4  5  1  0  0  0  0
  4  9  1  0  0  0  0
  4 19  1  0  0  0  0
  5  6  1  0  0  0  0
  5  8  1  0  0  0  0
  5 20  1  0  0  0  0
  6  7  1  0  0  0  0
  6 21  1  0  0  0  0
  6 22  1  0  0  0  0
  7 23  1  0  0  0  0
  9 24  1  0  0  0  0
 10 25  1  0  0  0  0
 11 26  1  0  0  0  0
 12 13  1  0  0  0  0
 12 27  1  0  0  0  0
 12 28  1  0  0  0  0
 13 14  1  0  0  0  0
 13 15  1  0  0  0  0
M  END
>  <Activity>
1.5

>  <set>
1

>  <Min_dist>
999.9

>  <Avg_dist>
999.9

$$$$
16
 Wcorina  11170919333D 1   1.00000     0.00000              
CORINA evaluation license 3.46 0067  05.08.2008
 31 31  0  0  0  0  0  0  0  0999 V2000
   -0.0187    1.5267    0.0104 C   0  0  0  0  0  0  0  0  0  0  0  0
    0.0021   -0.0041    0.0020 C   0  0  0  0  0  0  0  0  0  0  0  0
    0.7956   -0.5028    1.2136 C   0  0  0  0  0  0  0  0  0  0  0  0
    2.2039    0.0979    1.1702 C   0  0  0  0  0  0  0  0  0  0  0  0
    2.0981    1.6247    1.1335 C   0  0  0  0  0  0  0  0  0  0  0  0
    3.4991    2.2309    1.0294 C   0  0  0  0  0  0  0  0  0  0  0  0
    3.4094    3.6547    1.1124 O   0  0  0  0  0  0  0  0  0  0  0  0
    1.3225    2.0200    0.0003 O   0  0  0  0  0  0  0  0  0  0  0  0
    2.9300   -0.3026    2.3340 O   0  0  0  0  0  0  0  0  0  0  0  0
    0.8826   -1.9286    1.1740 O   0  0  0  0  0  0  0  0  0  0  0  0
    0.6232   -0.4666   -1.1989 O   0  0  0  0  0  0  0  0  0  0  0  0
   -0.7583    2.0338   -1.2292 C   0  0  0  0  0  0  0  0  0  0  0  0
   -0.8880    3.5566   -1.1584 C   0  0  0  0  0  0  0  0  0  0  0  0
   -1.5981    4.0435   -2.3486 N   0  0  0  0  0  0  0  0  0  0  0  0
   -1.6967    5.0474   -2.3255 H   0  0  0  0  0  0  0  0  0  0  0  0
   -1.1344    3.7450   -3.1936 H   0  0  0  0  0  0  0  0  0  0  0  0
   -0.5286    1.8784    0.9073 H   0  0  0  0  0  0  0  0  0  0  0  0
   -1.0188   -0.3825    0.0543 H   0  0  0  0  0  0  0  0  0  0  0  0
    0.2947   -0.1921    2.1305 H   0  0  0  0  0  0  0  0  0  0  0  0
    2.7222   -0.2529    0.2777 H   0  0  0  0  0  0  0  0  0  0  0  0
    1.6161    1.9777    2.0452 H   0  0  0  0  0  0  0  0  0  0  0  0
    4.1180    1.8577    1.8454 H   0  0  0  0  0  0  0  0  0  0  0  0
    3.9466    1.9499    0.0761 H   0  0  0  0  0  0  0  0  0  0  0  0
    4.2622    4.1066    1.0533 H   0  0  0  0  0  0  0  0  0  0  0  0
    3.8325    0.0425    2.3727 H   0  0  0  0  0  0  0  0  0  0  0  0
    1.3730   -2.3134    1.9133 H   0  0  0  0  0  0  0  0  0  0  0  0
    0.6707   -1.4297   -1.2714 H   0  0  0  0  0  0  0  0  0  0  0  0
   -0.1997    1.7580   -2.1237 H   0  0  0  0  0  0  0  0  0  0  0  0
   -1.7512    1.5859   -1.2684 H   0  0  0  0  0  0  0  0  0  0  0  0
   -1.4466    3.8324   -0.2639 H   0  0  0  0  0  0  0  0  0  0  0  0
    0.1050    4.0044   -1.1192 H   0  0  0  0  0  0  0  0  0  0  0  0
  1  2  1  0  0  0  0
  1  8  1  0  0  0  0
  1 12  1  0  0  0  0
  1 17  1  0  0  0  0
  2  3  1  0  0  0  0
  2 11  1  0  0  0  0
  2 18  1  0  0  0  0
  3  4  1  0  0  0  0
  3 10  1  0  0  0  0
  3 19  1  0  0  0  0
  4  5  1  0  0  0  0
  4  9  1  0  0  0  0
  4 20  1  0  0  0  0
  5  6  1  0  0  0  0
  5  8  1  0  0  0  0
  5 21  1  0  0  0  0
  6  7  1  0  0  0  0
  6 22  1  0  0  0  0
  6 23  1  0  0  0  0
  7 24  1  0  0  0  0
  9 25  1  0  0  0  0
 10 26  1  0  0  0  0
 11 27  1  0  0  0  0
 12 13  1  0  0  0  0
 12 28  1  0  0  0  0
 12 29  1  0  0  0  0
 13 14  1  0  0  0  0
 13 30  1  0  0  0  0
 13 31  1  0  0  0  0
 14 15  1  0  0  0  0
 14 16  1  0  0  0  0
M  END
>  <Activity>
2.3

>  <set>
1

>  <Min_dist>
999.9

>  <Avg_dist>
999.9

$$$$
18
 Wcorina  11170919333D 1   1.00000     0.00000              
CORINA evaluation license 3.46 0067  05.08.2008
 28 28  0  0  0  0  0  0  0  0999 V2000
   -0.0187    1.5267    0.0104 C   0  0  0  0  0  0
    0.0021   -0.0041    0.0020 C   0  0  0  0  0  0
    0.7956   -0.5028    1.2136 C   0  0  0  0  0  0
    2.2039    0.0979    1.1702 C   0  0  0  0  0  0
    2.0981    1.6247    1.1335 C   0  0  0  0  0  0
    3.4991    2.2309    1.0294 C   0  0  0  0  0  0
    3.4094    3.6547    1.1124 O   0  0  0  0  0  0
    1.3225    2.0200    0.0003 O   0  0  0  0  0  0
    2.9300   -0.3026    2.3340 O   0  0  0  0  0  0
    0.1389   -0.0955    2.4157 O   0  0  0  0  0  0
   -1.3363   -0.5002    0.0705 O   0  0  0  0  0  0
   -0.7583    2.0338   -1.2292 C   0  0  0  0  0  0
   -0.7781    3.5056   -1.2209 C   0  0  0  0  0  0
   -0.7934    4.6415   -1.2145 N   0  0  0  0  0  0
   -0.6872    1.9878    1.1863 O   0  0  0  0  0  0
    0.4759   -0.3569   -0.9140 H   0  0  0  0  0  0
    0.8619   -1.5904    1.1834 H   0  0  0  0  0  0
    2.7222   -0.2529    0.2777 H   0  0  0  0  0  0
    1.6161    1.9777    2.0452 H   0  0  0  0  0  0
    4.1180    1.8577    1.8454 H   0  0  0  0  0  0
    3.9466    1.9499    0.0761 H   0  0  0  0  0  0
    4.2622    4.1066    1.0533 H   0  0  0  0  0  0
    3.8325    0.0425    2.3727 H   0  0  0  0  0  0
    0.5879   -0.3780    3.2242 H   0  0  0  0  0  0
   -1.3986   -1.4652    0.0692 H   0  0  0  0  0  0
   -0.2478    1.6823   -2.1259 H   0  0  0  0  0  0
   -1.7809    1.6566   -1.2219 H   0  0  0  0  0  0
   -0.7377    2.9508    1.2579 H   0  0  0  0  0  0
  1  2  1  0  0  0
  1  8  1  0  0  0
  1 12  1  0  0  0
  1 15  1  0  0  0
  2  3  1  0  0  0
  2 11  1  0  0  0
  2 16  1  0  0  0
  3  4  1  0  0  0
  3 10  1  0  0  0
  3 17  1  0  0  0
  4  5  1  0  0  0
  4  9  1  0  0  0
  4 18  1  0  0  0
  5  6  1  0  0  0
  5  8  1  0  0  0
  5 19  1  0  0  0
  6  7  1  0  0  0
  6 20  1  0  0  0
  6 21  1  0  0  0
  7 22  1  0  0  0
  9 23  1  0  0  0
 10 24  1  0  0  0
 11 25  1  0  0  0
 12 13  1  0  0  0
 12 26  1  0  0  0
 12 27  1  0  0  0
 13 14  3  0  0  0
 15 28  1  0  0  0
M  END
>  <Activity>
2.1

>  <set>
1

>  <Min_dist>
999.9

>  <Avg_dist>
999.9

$$$$
20
 Wcorina  11170919333D 1   1.00000     0.00000              
CORINA evaluation license 3.46 0067  05.08.2008
 27 27  0  0  0  0  0  0  0  0999 V2000
   -0.0187    1.5267    0.0104 C   0  0  0  0  0  0
   -0.2262    0.0170   -0.1360 C   0  0  0  0  0  0
    0.4020   -0.6958    1.0655 C   0  0  0  0  0  0
    1.8841   -0.3183    1.1515 C   0  0  0  0  0  0
    2.0101    1.2044    1.2482 C   0  0  0  0  0  0
    3.4896    1.5933    1.2740 C   0  0  0  0  0  0
    3.6081    3.0023    1.4812 O   0  0  0  0  0  0
    1.3788    1.8061    0.1162 O   0  0  0  0  0  0
    2.4636   -0.9200    2.3109 O   0  0  0  0  0  0
   -0.2645   -0.2916    2.2632 O   0  0  0  0  0  0
    0.3970   -0.4362   -1.3394 O   0  0  0  0  0  0
   -0.7236    2.0129    1.2505 C   0  0  0  0  0  0
   -0.0936    2.5576    2.1321 O   0  0  0  0  0  0
   -2.0543    1.8425    1.3797 N   0  0  0  0  0  0
   -0.4261    2.0360   -0.8629 H   0  0  0  0  0  0
   -1.2933   -0.2022   -0.1725 H   0  0  0  0  0  0
    0.3072   -1.7744    0.9402 H   0  0  0  0  0  0
    2.4021   -0.6707    0.2596 H   0  0  0  0  0  0
    1.5269    1.5518    2.1614 H   0  0  0  0  0  0
    3.9904    1.0635    2.0843 H   0  0  0  0  0  0
    3.9523    1.3255    0.3241 H   0  0  0  0  0  0
    4.5209    3.3203    1.5087 H   0  0  0  0  0  0
    2.4147   -1.8857    2.3189 H   0  0  0  0  0  0
   -1.2100   -0.4939    2.2746 H   0  0  0  0  0  0
    0.0509   -0.0219   -2.1417 H   0  0  0  0  0  0
   -2.5583    1.4069    0.6746 H   0  0  0  0  0  0
   -2.5081    2.1555    2.1779 H   0  0  0  0  0  0
  1  2  1  0  0  0
  1  8  1  0  0  0
  1 12  1  0  0  0
  1 15  1  0  0  0
  2  3  1  0  0  0
  2 11  1  0  0  0
  2 16  1  0  0  0
  3  4  1  0  0  0
  3 10  1  0  0  0
  3 17  1  0  0  0
  4  5  1  0  0  0
  4  9  1  0  0  0
  4 18  1  0  0  0
  5  6  1  0  0  0
  5  8  1  0  0  0
  5 19  1  0  0  0
  6  7  1  0  0  0
  6 20  1  0  0  0
  6 21  1  0  0  0
  7 22  1  0  0  0
  9 23  1  0  0  0
 10 24  1  0  0  0
 11 25  1  0  0  0
 12 13  2  0  0  0
 12 14  1  0  0  0
 14 26  1  0  0  0
 14 27  1  0  0  0
M  END
>  <Activity>
3.4

>  <set>
1

>  <Min_dist>
999.9

>  <Avg_dist>
999.9

$$$$
21
 Wcorina  11170919333D 1   1.00000     0.00000              
CORINA evaluation license 3.46 0067  05.08.2008
 24 24  0  0  0  0  0  0  0  0999 V2000
   -0.0187    1.5267    0.0104 C   0  0  0  0  0  0
    0.0021   -0.0041    0.0020 C   0  0  0  0  0  0
    0.6718   -0.5228    1.2711 C   0  0  0  0  0  0
    2.1714   -0.2427    1.2434 C   0  0  0  0  0  0
    2.4259    1.2579    1.4093 C   0  0  0  0  0  0
    3.9325    1.5208    1.4511 C   0  0  0  0  0  0
    4.5454    0.9657    0.2857 O   0  0  0  0  0  0
    1.6932    2.1370   -0.0026 S   0  0  0  0  0  0
    2.8063   -0.9522    2.3090 O   0  0  0  0  0  0
    0.0932    0.1238    2.4065 O   0  0  0  0  0  0
   -1.3379   -0.4964   -0.0625 O   0  0  0  0  0  0
   -0.6832    1.9901    1.1876 O   0  0  0  0  0  0
   -0.5426    1.8897   -0.8738 H   0  0  0  0  0  0
    0.5568   -0.3537   -0.8687 H   0  0  0  0  0  0
    0.5088   -1.5977    1.3493 H   0  0  0  0  0  0
    2.5845   -0.5767    0.2916 H   0  0  0  0  0  0
    1.9686    1.6056    2.3356 H   0  0  0  0  0  0
    4.1132    2.5954    1.4798 H   0  0  0  0  0  0
    4.3577    1.0570    2.3411 H   0  0  0  0  0  0
    5.5029    1.0953    0.2452 H   0  0  0  0  0  0
    2.6937   -1.9116    2.2648 H   0  0  0  0  0  0
   -0.8575   -0.0249    2.5017 H   0  0  0  0  0  0
   -1.8238   -0.2125   -0.8489 H   0  0  0  0  0  0
   -0.7327    2.9533    1.2580 H   0  0  0  0  0  0
  1  2  1  0  0  0
  1  8  1  0  0  0
  1 12  1  0  0  0
  1 13  1  0  0  0
  2  3  1  0  0  0
  2 11  1  0  0  0
  2 14  1  0  0  0
  3  4  1  0  0  0
  3 10  1  0  0  0
  3 15  1  0  0  0
  4  5  1  0  0  0
  4  9  1  0  0  0
  4 16  1  0  0  0
  5  6  1  0  0  0
  5  8  1  0  0  0
  5 17  1  0  0  0
  6  7  1  0  0  0
  6 18  1  0  0  0
  6 19  1  0  0  0
  7 20  1  0  0  0
  9 21  1  0  0  0
 10 22  1  0  0  0
 11 23  1  0  0  0
 12 24  1  0  0  0
M  END
>  <Activity>
2.7

>  <set>
1

>  <Min_dist>
999.9

>  <Avg_dist>
999.9

$$$$
24
 Wcorina  11170919333D 1   1.00000     0.00000              
CORINA evaluation license 3.46 0067  05.08.2008
 38 40  0  0  0  0  0  0  0  0999 V2000
   -0.0173    1.4248    0.0099 C   0  0  0  0  0  0
    0.0021   -0.0041    0.0020 O   0  0  0  0  0  0
   -1.1820   -0.6351   -0.2000 C   0  0  0  0  0  0
   -1.3513   -1.9734   -0.2386 C   0  0  0  0  0  0
   -2.7754   -2.2177   -0.4770 C   0  0  0  0  0  0
   -3.5513   -3.3705   -0.6149 C   0  0  0  0  0  0
   -4.8954   -3.2611   -0.8373 C   0  0  0  0  0  0
   -5.4954   -2.0129   -0.9272 C   0  0  0  0  0  0
   -4.7479   -0.8623   -0.7941 C   0  0  0  0  0  0
   -3.3793   -0.9500   -0.5674 C   0  0  0  0  0  0
   -2.3851   -0.0095   -0.3894 N   0  0  0  0  0  0
    1.4189    1.9549   -0.0010 C   0  0  0  0  0  0
    2.1351    1.4927    1.2717 C   0  0  0  0  0  0
    1.3462    1.9761    2.4925 C   0  0  0  0  0  0
   -0.0871    1.4452    2.4071 C   0  0  0  0  0  0
   -0.8983    1.9731    3.5921 C   0  0  0  0  0  0
   -2.2010    1.3859    3.5770 O   0  0  0  0  0  0
   -0.6850    1.8859    1.1862 O   0  0  0  0  0  0
    1.9656    1.4892    3.6847 O   0  0  0  0  0  0
    2.2112    0.0658    1.2861 O   0  0  0  0  0  0
    2.1063    1.4481   -1.1467 O   0  0  0  0  0  0
   -0.5448    1.7860   -0.8729 H   0  0  0  0  0  0
   -0.5826   -2.7221   -0.1167 H   0  0  0  0  0  0
   -3.0909   -4.3450   -0.5464 H   0  0  0  0  0  0
   -5.4952   -4.1528   -0.9442 H   0  0  0  0  0  0
   -6.5585   -1.9423   -1.1036 H   0  0  0  0  0  0
   -5.2241    0.1044   -0.8660 H   0  0  0  0  0  0
   -2.5184    0.9512   -0.3990 H   0  0  0  0  0  0
    1.4048    3.0443   -0.0359 H   0  0  0  0  0  0
    3.1404    1.9131    1.2974 H   0  0  0  0  0  0
    1.3306    3.0659    2.5080 H   0  0  0  0  0  0
   -0.0733    0.3556    2.4326 H   0  0  0  0  0  0
   -0.3934    1.7133    4.5225 H   0  0  0  0  0  0
   -0.9874    3.0569    3.5174 H   0  0  0  0  0  0
   -2.7716    1.6759    4.3018 H   0  0  0  0  0  0
    2.8794    1.7831    3.8014 H   0  0  0  0  0  0
    2.6924   -0.3099    0.5362 H   0  0  0  0  0  0
    1.7038    1.6985   -1.9895 H   0  0  0  0  0  0
  1  2  1  0  0  0
  1 12  1  0  0  0
  1 18  1  0  0  0
  1 22  1  0  0  0
  2  3  1  0  0  0
  3  4  2  0  0  0
  3 11  1  0  0  0
  4  5  1  0  0  0
  4 23  1  0  0  0
  5  6  1  0  0  0
  5 10  2  0  0  0
  6  7  2  0  0  0
  6 24  1  0  0  0
  7  8  1  0  0  0
  7 25  1  0  0  0
  8  9  2  0  0  0
  8 26  1  0  0  0
  9 10  1  0  0  0
  9 27  1  0  0  0
 10 11  1  0  0  0
 11 28  1  0  0  0
 12 13  1  0  0  0
 12 21  1  0  0  0
 12 29  1  0  0  0
 13 14  1  0  0  0
 13 20  1  0  0  0
 13 30  1  0  0  0
 14 15  1  0  0  0
 14 19  1  0  0  0
 14 31  1  0  0  0
 15 16  1  0  0  0
 15 18  1  0  0  0
 15 32  1  0  0  0
 16 17  1  0  0  0
 16 33  1  0  0  0
 16 34  1  0  0  0
 17 35  1  0  0  0
 19 36  1  0  0  0
 20 37  1  0  0  0
 21 38  1  0  0  0
M  END
>  <Activity>
2.6

>  <set>
1

>  <Min_dist>
999.9

>  <Avg_dist>
999.9

$$$$
25
 Wcorina  11170919333D 1   1.00000     0.00000              
CORINA evaluation license 3.46 0067  05.08.2008
 29 29  0  0  0  0  0  0  0  0999 V2000
   -0.0187    1.5267    0.0104 C   0  0  0  0  0  0
   -0.2256    0.0169   -0.1356 C   0  0  0  0  0  0
    0.4030   -0.6954    1.0659 C   0  0  0  0  0  0
    1.8849   -0.3174    1.1517 C   0  0  0  0  0  0
    2.0103    1.2054    1.2480 C   0  0  0  0  0  0
    3.4897    1.5949    1.2735 C   0  0  0  0  0  0
    3.6078    3.0039    1.4804 O   0  0  0  0  0  0
    1.3787    1.8066    0.1159 O   0  0  0  0  0  0
    2.4648   -0.9186    2.3111 O   0  0  0  0  0  0
   -0.2635   -0.2912    2.2636 O   0  0  0  0  0  0
    0.3976   -0.4363   -1.3391 O   0  0  0  0  0  0
   -0.7236    2.0129    1.2505 C   0  0  0  0  0  0
   -0.0936    2.5576    2.1321 O   0  0  0  0  0  0
   -2.0543    1.8425    1.3797 N   0  0  0  0  0  0
   -2.6933    2.2833    2.5037 N   0  0  0  0  0  0
   -0.4264    2.0357   -0.8629 H   0  0  0  0  0  0
   -1.2927   -0.2027   -0.1719 H   0  0  0  0  0  0
    0.3085   -1.7741    0.9408 H   0  0  0  0  0  0
    2.4029   -0.6698    0.2597 H   0  0  0  0  0  0
    1.5272    1.5528    2.1612 H   0  0  0  0  0  0
    3.9909    1.0654    2.0838 H   0  0  0  0  0  0
    3.9524    1.3270    0.3236 H   0  0  0  0  0  0
    4.5205    3.3223    1.5077 H   0  0  0  0  0  0
    2.4163   -1.8844    2.3193 H   0  0  0  0  0  0
   -1.2089   -0.4939    2.2752 H   0  0  0  0  0  0
    0.0511   -0.0224   -2.1414 H   0  0  0  0  0  0
   -2.5583    1.4069    0.6746 H   0  0  0  0  0  0
   -3.6820    2.0870    2.4581 H   0  0  0  0  0  0
   -2.2830    1.8823    3.3337 H   0  0  0  0  0  0
  1  2  1  0  0  0
  1  8  1  0  0  0
  1 12  1  0  0  0
  1 16  1  0  0  0
  2  3  1  0  0  0
  2 11  1  0  0  0
  2 17  1  0  0  0
  3  4  1  0  0  0
  3 10  1  0  0  0
  3 18  1  0  0  0
  4  5  1  0  0  0
  4  9  1  0  0  0
  4 19  1  0  0  0
  5  6  1  0  0  0
  5  8  1  0  0  0
  5 20  1  0  0  0
  6  7  1  0  0  0
  6 21  1  0  0  0
  6 22  1  0  0  0
  7 23  1  0  0  0
  9 24  1  0  0  0
 10 25  1  0  0  0
 11 26  1  0  0  0
 12 13  2  0  0  0
 12 14  1  0  0  0
 14 15  1  0  0  0
 14 27  1  0  0  0
 15 28  1  0  0  0
 15 29  1  0  0  0
M  END
>  <Activity>
2.5

>  <set>
1

>  <Min_dist>
999.9

>  <Avg_dist>
999.9

$$$$
26
 Wcorina  11170919333D 1   1.00000     0.00000              
CORINA evaluation license 3.46 0067  05.08.2008
 31 31  0  0  0  0  0  0  0  0999 V2000
   -0.0187    1.5267    0.0104 C   0  0  0  0  0  0
    0.0021   -0.0041    0.0020 C   0  0  0  0  0  0
    0.7956   -0.5028    1.2136 C   0  0  0  0  0  0
    2.2039    0.0979    1.1702 C   0  0  0  0  0  0
    2.0981    1.6247    1.1335 C   0  0  0  0  0  0
    3.4991    2.2309    1.0294 C   0  0  0  0  0  0
    3.4094    3.6547    1.1124 O   0  0  0  0  0  0
    1.3225    2.0200    0.0003 O   0  0  0  0  0  0
    2.9300   -0.3026    2.3340 O   0  0  0  0  0  0
    0.1389   -0.0955    2.4157 O   0  0  0  0  0  0
   -1.3363   -0.5002    0.0705 O   0  0  0  0  0  0
   -0.8955    2.1279   -1.4593 S   0  0  0  0  0  0
   -0.9497    3.9220   -1.1968 C   0  0  0  0  0  0
   -1.6598    4.5776   -2.3531 C   0  0  0  0  0  0
   -2.0872    3.9012   -3.2645 O   0  0  0  0  0  0
   -1.8199    5.9157   -2.3743 N   0  0  0  0  0  0
   -0.5286    1.8784    0.9073 H   0  0  0  0  0  0
    0.4759   -0.3569   -0.9140 H   0  0  0  0  0  0
    0.8619   -1.5904    1.1834 H   0  0  0  0  0  0
    2.7222   -0.2529    0.2777 H   0  0  0  0  0  0
    1.6161    1.9777    2.0452 H   0  0  0  0  0  0
    4.1180    1.8577    1.8454 H   0  0  0  0  0  0
    3.9466    1.9499    0.0761 H   0  0  0  0  0  0
    4.2622    4.1066    1.0533 H   0  0  0  0  0  0
    3.0314   -1.2601    2.4242 H   0  0  0  0  0  0
   -0.7620   -0.4349    2.5061 H   0  0  0  0  0  0
   -1.8982   -0.2189   -0.6645 H   0  0  0  0  0  0
   -1.4850    4.1379   -0.2721 H   0  0  0  0  0  0
    0.0665    4.3099   -1.1274 H   0  0  0  0  0  0
   -1.4780    6.4567   -1.6453 H   0  0  0  0  0  0
   -2.2769    6.3377   -3.1185 H   0  0  0  0  0  0
  1  2  1  0  0  0
  1  8  1  0  0  0
  1 12  1  0  0  0
  1 17  1  0  0  0
  2  3  1  0  0  0
  2 11  1  0  0  0
  2 18  1  0  0  0
  3  4  1  0  0  0
  3 10  1  0  0  0
  3 19  1  0  0  0
  4  5  1  0  0  0
  4  9  1  0  0  0
  4 20  1  0  0  0
  5  6  1  0  0  0
  5  8  1  0  0  0
  5 21  1  0  0  0
  6  7  1  0  0  0
  6 22  1  0  0  0
  6 23  1  0  0  0
  7 24  1  0  0  0
  9 25  1  0  0  0
 10 26  1  0  0  0
 11 27  1  0  0  0
 12 13  1  0  0  0
 13 14  1  0  0  0
 13 28  1  0  0  0
 13 29  1  0  0  0
 14 15  2  0  0  0
 14 16  1  0  0  0
 16 30  1  0  0  0
 16 31  1  0  0  0
M  END
>  <Activity>
1.7

>  <set>
1

>  <Min_dist>
999.9

>  <Avg_dist>
999.9

$$$$
27
 Wcorina  11170919333D 1   1.00000     0.00000              
CORINA evaluation license 3.46 0067  05.08.2008
 27 27  0  0  0  0  0  0  0  0999 V2000
   -0.0187    1.5267    0.0104 C   0  0  0  0  0  0
    0.0021   -0.0041    0.0020 C   0  0  0  0  0  0
    0.7956   -0.5028    1.2136 C   0  0  0  0  0  0
    2.2039    0.0979    1.1702 C   0  0  0  0  0  0
    2.0981    1.6247    1.1335 C   0  0  0  0  0  0
    3.4991    2.2309    1.0294 C   0  0  0  0  0  0
    3.4094    3.6547    1.1124 O   0  0  0  0  0  0
    1.3225    2.0200    0.0003 O   0  0  0  0  0  0
    2.9300   -0.3026    2.3340 O   0  0  0  0  0  0
    0.1389   -0.0955    2.4157 O   0  0  0  0  0  0
    0.6232   -0.4666   -1.1989 O   0  0  0  0  0  0
   -0.7471    2.0261   -1.2106 C   0  0  0  0  0  0
   -0.1509    2.6596   -2.0556 O   0  0  0  0  0  0
   -2.0612    1.7688   -1.3636 N   0  0  0  0  0  0
   -0.5286    1.8784    0.9073 H   0  0  0  0  0  0
   -1.0188   -0.3825    0.0543 H   0  0  0  0  0  0
    0.8619   -1.5904    1.1834 H   0  0  0  0  0  0
    2.7222   -0.2529    0.2777 H   0  0  0  0  0  0
    1.6161    1.9777    2.0452 H   0  0  0  0  0  0
    4.1180    1.8577    1.8454 H   0  0  0  0  0  0
    3.9466    1.9499    0.0761 H   0  0  0  0  0  0
    4.2622    4.1066    1.0533 H   0  0  0  0  0  0
    3.0314   -1.2601    2.4242 H   0  0  0  0  0  0
   -0.7620   -0.4349    2.5061 H   0  0  0  0  0  0
    0.1752   -0.1834   -2.0077 H   0  0  0  0  0  0
   -2.5381    1.2622   -0.6877 H   0  0  0  0  0  0
   -2.5301    2.0903   -2.1495 H   0  0  0  0  0  0
  1  2  1  0  0  0
  1  8  1  0  0  0
  1 12  1  0  0  0
  1 15  1  0  0  0
  2  3  1  0  0  0
  2 11  1  0  0  0
  2 16  1  0  0  0
  3  4  1  0  0  0
  3 10  1  0  0  0
  3 17  1  0  0  0
  4  5  1  0  0  0
  4  9  1  0  0  0
  4 18  1  0  0  0
  5  6  1  0  0  0
  5  8  1  0  0  0
  5 19  1  0  0  0
  6  7  1  0  0  0
  6 20  1  0  0  0
  6 21  1  0  0  0
  7 22  1  0  0  0
  9 23  1  0  0  0
 10 24  1  0  0  0
 11 25  1  0  0  0
 12 13  2  0  0  0
 12 14  1  0  0  0
 14 26  1  0  0  0
 14 27  1  0  0  0
M  END
>  <Activity>
3.4

>  <set>
1

>  <Min_dist>
999.9

>  <Avg_dist>
999.9

$$$$
28
 Wcorina  11170919333D 1   1.00000     0.00000              
CORINA evaluation license 3.46 0067  05.08.2008
 37 38  0  0  0  0  0  0  0  0999 V2000
   -0.0233    1.3179    0.0689 C   0  0  0  0  0  0
   -0.4783   -0.1083   -0.2516 C   0  0  0  0  0  0
   -0.0570   -1.0389    0.8898 C   0  0  0  0  0  0
    1.4598   -0.9415    1.0798 C   0  0  0  0  0  0
    1.8400    0.5168    1.3489 C   0  0  0  0  0  0
    3.3599    0.6320    1.4803 C   0  0  0  0  0  0
    3.7064    1.9692    1.8462 O   0  0  0  0  0  0
    1.3922    1.3323    0.2641 O   0  0  0  0  0  0
    1.8550   -1.7506    2.1895 O   0  0  0  0  0  0
   -0.7160   -0.6457    2.0952 O   0  0  0  0  0  0
    0.1301   -0.5412   -1.4700 O   0  0  0  0  0  0
   -0.7086    1.7940    1.3238 C   0  0  0  0  0  0
   -0.0491    2.1335    2.2834 O   0  0  0  0  0  0
   -2.0543    1.8425    1.3797 N   0  0  0  0  0  0
   -2.6926    2.1983    2.5730 C   0  0  0  0  0  0
   -2.1326    3.1624    3.4010 C   0  0  0  0  0  0
   -2.7650    3.5113    4.5782 C   0  0  0  0  0  0
   -3.9546    2.9019    4.9327 C   0  0  0  0  0  0
   -4.5146    1.9413    4.1106 C   0  0  0  0  0  0
   -3.8903    1.5923    2.9291 C   0  0  0  0  0  0
   -0.2827    1.9770   -0.7596 H   0  0  0  0  0  0
   -1.5629   -0.1295   -0.3574 H   0  0  0  0  0  0
   -0.3283   -2.0652    0.6424 H   0  0  0  0  0  0
    1.9630   -1.2885    0.1773 H   0  0  0  0  0  0
    1.3688    0.8507    2.2734 H   0  0  0  0  0  0
    3.7115   -0.0574    2.2479 H   0  0  0  0  0  0
    3.8269    0.3835    0.5272 H   0  0  0  0  0  0
    4.6569    2.1156    1.9474 H   0  0  0  0  0  0
    1.6401   -2.6880    2.0890 H   0  0  0  0  0  0
   -1.6812   -0.6769    2.0440 H   0  0  0  0  0  0
   -0.0898    0.0069   -2.2358 H   0  0  0  0  0  0
   -2.5804    1.6308    0.5928 H   0  0  0  0  0  0
   -1.2033    3.6385    3.1249 H   0  0  0  0  0  0
   -2.3298    4.2607    5.2228 H   0  0  0  0  0  0
   -4.4472    3.1765    5.8538 H   0  0  0  0  0  0
   -5.4436    1.4668    4.3904 H   0  0  0  0  0  0
   -4.3306    0.8454    2.2851 H   0  0  0  0  0  0
  1  2  1  0  0  0
  1  8  1  0  0  0
  1 12  1  0  0  0
  1 21  1  0  0  0
  2  3  1  0  0  0
  2 11  1  0  0  0
  2 22  1  0  0  0
  3  4  1  0  0  0
  3 10  1  0  0  0
  3 23  1  0  0  0
  4  5  1  0  0  0
  4  9  1  0  0  0
  4 24  1  0  0  0
  5  6  1  0  0  0
  5  8  1  0  0  0
  5 25  1  0  0  0
  6  7  1  0  0  0
  6 26  1  0  0  0
  6 27  1  0  0  0
  7 28  1  0  0  0
  9 29  1  0  0  0
 10 30  1  0  0  0
 11 31  1  0  0  0
 12 13  2  0  0  0
 12 14  1  0  0  0
 14 15  1  0  0  0
 14 32  1  0  0  0
 15 16  1  0  0  0
 15 20  2  0  0  0
 16 17  2  0  0  0
 16 33  1  0  0  0
 17 18  1  0  0  0
 17 34  1  0  0  0
 18 19  2  0  0  0
 18 35  1  0  0  0
 19 20  1  0  0  0
 19 36  1  0  0  0
 20 37  1  0  0  0
M  END
>  <Activity>
1.9

>  <set>
1

>  <Min_dist>
999.9

>  <Avg_dist>
999.9

$$$$
30
 Wcorina  11170919333D 1   1.00000     0.00000              
CORINA evaluation license 3.46 0067  05.08.2008
 38 39  0  0  0  0  0  0  0  0999 V2000
   -0.0234    1.3175    0.0690 C   0  0  0  0  0  0
   -0.4786   -0.1086   -0.2517 C   0  0  0  0  0  0
   -0.0576   -1.0394    0.8896 C   0  0  0  0  0  0
    1.4592   -0.9424    1.0798 C   0  0  0  0  0  0
    1.8397    0.5159    1.3490 C   0  0  0  0  0  0
    3.3597    0.6307    1.4805 C   0  0  0  0  0  0
    3.7064    1.9678    1.8466 O   0  0  0  0  0  0
    1.3922    1.3316    0.2643 O   0  0  0  0  0  0
    1.8542   -1.7516    2.1894 O   0  0  0  0  0  0
   -0.7166   -0.6462    2.0951 O   0  0  0  0  0  0
    0.1297   -0.5415   -1.4701 O   0  0  0  0  0  0
   -0.7086    1.7936    1.3239 C   0  0  0  0  0  0
   -0.0491    2.1327    2.2837 O   0  0  0  0  0  0
   -2.0543    1.8425    1.3797 N   0  0  0  0  0  0
   -2.6934    2.1988    2.5746 C   0  0  0  0  0  0
   -2.1325    3.1628    3.4016 C   0  0  0  0  0  0
   -2.7631    3.5138    4.5788 C   0  0  0  0  0  0
   -3.9566    2.9032    4.9356 C   0  0  0  0  0  0
   -4.5173    1.9397    4.1100 C   0  0  0  0  0  0
   -3.8909    1.5922    2.9294 C   0  0  0  0  0  0
   -4.5768    3.2490    6.0951 O   0  0  0  0  0  0
   -0.2826    1.9767   -0.7594 H   0  0  0  0  0  0
   -1.5633   -0.1295   -0.3575 H   0  0  0  0  0  0
   -0.3291   -2.0657    0.6422 H   0  0  0  0  0  0
    1.9624   -1.2894    0.1773 H   0  0  0  0  0  0
    1.3686    0.8497    2.2735 H   0  0  0  0  0  0
    3.7111   -0.0588    2.2481 H   0  0  0  0  0  0
    3.8266    0.3822    0.5275 H   0  0  0  0  0  0
    4.6570    2.1139    1.9479 H   0  0  0  0  0  0
    1.6391   -2.6890    2.0888 H   0  0  0  0  0  0
   -1.6817   -0.6772    2.0438 H   0  0  0  0  0  0
   -0.0900    0.0067   -2.2358 H   0  0  0  0  0  0
   -2.5804    1.6311    0.5927 H   0  0  0  0  0  0
   -1.2030    3.6377    3.1243 H   0  0  0  0  0  0
   -2.3269    4.2636    5.2222 H   0  0  0  0  0  0
   -5.4461    1.4642    4.3886 H   0  0  0  0  0  0
   -4.3298    0.8453    2.2846 H   0  0  0  0  0  0
   -5.2057    3.9777    6.0026 H   0  0  0  0  0  0
  1  2  1  0  0  0
  1  8  1  0  0  0
  1 12  1  0  0  0
  1 22  1  0  0  0
  2  3  1  0  0  0
  2 11  1  0  0  0
  2 23  1  0  0  0
  3  4  1  0  0  0
  3 10  1  0  0  0
  3 24  1  0  0  0
  4  5  1  0  0  0
  4  9  1  0  0  0
  4 25  1  0  0  0
  5  6  1  0  0  0
  5  8  1  0  0  0
  5 26  1  0  0  0
  6  7  1  0  0  0
  6 27  1  0  0  0
  6 28  1  0  0  0
  7 29  1  0  0  0
  9 30  1  0  0  0
 10 31  1  0  0  0
 11 32  1  0  0  0
 12 13  2  0  0  0
 12 14  1  0  0  0
 14 15  1  0  0  0
 14 33  1  0  0  0
 15 16  1  0  0  0
 15 20  2  0  0  0
 16 17  2  0  0  0
 16 34  1  0  0  0
 17 18  1  0  0  0
 17 35  1  0  0  0
 18 19  2  0  0  0
 18 21  1  0  0  0
 19 20  1  0  0  0
 19 36  1  0  0  0
 20 37  1  0  0  0
 21 38  1  0  0  0
M  END
>  <Activity>
2.3

>  <set>
1

>  <Min_dist>
999.9

>  <Avg_dist>
999.9

$$$$
31
 Wcorina  11170919333D 1   1.00000     0.00000              
CORINA evaluation license 3.46 0067  05.08.2008
 29 29  0  0  0  0  0  0  0  0999 V2000
   -0.0187    1.5267    0.0104 C   0  0  0  0  0  0
    0.0021   -0.0041    0.0020 C   0  0  0  0  0  0
    0.7722   -0.4897   -1.2298 C   0  0  0  0  0  0
    2.1813    0.1106   -1.2068 C   0  0  0  0  0  0
    2.0763    1.6370   -1.1517 C   0  0  0  0  0  0
    1.3752    2.1461   -2.4127 C   0  0  0  0  0  0
    1.3808    3.5751   -2.4168 O   0  0  0  0  0  0
    1.3225    2.0200    0.0003 O   0  0  0  0  0  0
    2.8829   -0.3617   -0.0550 O   0  0  0  0  0  0
    0.8598   -1.9159   -1.2072 O   0  0  0  0  0  0
   -1.3374   -0.4996   -0.0463 O   0  0  0  0  0  0
   -0.7236    2.0129    1.2505 C   0  0  0  0  0  0
   -0.1136    2.6350    2.0875 O   0  0  0  0  0  0
   -2.0293    1.7549    1.4250 O   0  0  0  0  0  0
   -2.6428    2.2538    2.6428 C   0  0  0  0  0  0
   -0.5456    1.8879   -0.8727 H   0  0  0  0  0  0
    0.4932   -0.3667    0.9050 H   0  0  0  0  0  0
    0.2540   -0.1692   -2.1336 H   0  0  0  0  0  0
    2.7180   -0.1853   -2.1082 H   0  0  0  0  0  0
    3.0757    2.0681   -1.0922 H   0  0  0  0  0  0
    1.9005    1.7782   -3.2941 H   0  0  0  0  0  0
    0.3463    1.7867   -2.4266 H   0  0  0  0  0  0
    0.9517    3.9678   -3.1893 H   0  0  0  0  0  0
    2.9822   -1.3230   -0.0218 H   0  0  0  0  0  0
    0.0023   -2.3627   -1.2131 H   0  0  0  0  0  0
   -1.8851   -0.2262    0.7023 H   0  0  0  0  0  0
   -2.1403    1.8194    3.5071 H   0  0  0  0  0  0
   -2.5516    3.3394    2.6772 H   0  0  0  0  0  0
   -3.6969    1.9770    2.6584 H   0  0  0  0  0  0
  1  2  1  0  0  0
  1  8  1  0  0  0
  1 12  1  0  0  0
  1 16  1  0  0  0
  2  3  1  0  0  0
  2 11  1  0  0  0
  2 17  1  0  0  0
  3  4  1  0  0  0
  3 10  1  0  0  0
  3 18  1  0  0  0
  4  5  1  0  0  0
  4  9  1  0  0  0
  4 19  1  0  0  0
  5  6  1  0  0  0
  5  8  1  0  0  0
  5 20  1  0  0  0
  6  7  1  0  0  0
  6 21  1  0  0  0
  6 22  1  0  0  0
  7 23  1  0  0  0
  9 24  1  0  0  0
 10 25  1  0  0  0
 11 26  1  0  0  0
 12 13  2  0  0  0
 12 14  1  0  0  0
 14 15  1  0  0  0
 15 27  1  0  0  0
 15 28  1  0  0  0
 15 29  1  0  0  0
M  END
>  <Activity>
1.6

>  <set>
1

>  <Min_dist>
999.9

>  <Avg_dist>
999.9

$$$$
32
 Wcorina  11170919333D 1   1.00000     0.00000              
CORINA evaluation license 3.46 0067  05.08.2008
 22 22  0  0  0  0  0  0  0  0999 V2000
   -0.0187    1.5267    0.0104 C   0  0  0  0  0  0
    0.0021   -0.0041    0.0020 C   0  0  0  0  0  0
    0.7956   -0.5028    1.2136 C   0  0  0  0  0  0
    2.2039    0.0979    1.1702 C   0  0  0  0  0  0
    2.0981    1.6247    1.1335 C   0  0  0  0  0  0
    3.4991    2.2309    1.0294 C   0  0  0  0  0  0
    3.4094    3.6547    1.1124 O   0  0  0  0  0  0
    1.3225    2.0200    0.0003 O   0  0  0  0  0  0
    2.9300   -0.3026    2.3340 O   0  0  0  0  0  0
    0.8826   -1.9286    1.1740 O   0  0  0  0  0  0
   -1.3082   -0.4898    0.0691 F   0  0  0  0  0  0
   -0.6731    1.9781    1.1616 F   0  0  0  0  0  0
   -0.5456    1.8879   -0.8727 H   0  0  0  0  0  0
    0.4759   -0.3569   -0.9140 H   0  0  0  0  0  0
    0.2947   -0.1921    2.1305 H   0  0  0  0  0  0
    2.7222   -0.2529    0.2777 H   0  0  0  0  0  0
    1.6161    1.9777    2.0452 H   0  0  0  0  0  0
    4.1180    1.8577    1.8454 H   0  0  0  0  0  0
    3.9466    1.9499    0.0761 H   0  0  0  0  0  0
    4.2622    4.1066    1.0533 H   0  0  0  0  0  0
    3.0314   -1.2601    2.4242 H   0  0  0  0  0  0
    0.0253   -2.3757    1.1915 H   0  0  0  0  0  0
  1  2  1  0  0  0
  1  8  1  0  0  0
  1 12  1  0  0  0
  1 13  1  0  0  0
  2  3  1  0  0  0
  2 11  1  0  0  0
  2 14  1  0  0  0
  3  4  1  0  0  0
  3 10  1  0  0  0
  3 15  1  0  0  0
  4  5  1  0  0  0
  4  9  1  0  0  0
  4 16  1  0  0  0
  5  6  1  0  0  0
  5  8  1  0  0  0
  5 17  1  0  0  0
  6  7  1  0  0  0
  6 18  1  0  0  0
  6 19  1  0  0  0
  7 20  1  0  0  0
  9 21  1  0  0  0
 10 22  1  0  0  0
M  END
>  <Activity>
3.7

>  <set>
1

>  <Min_dist>
999.9

>  <Avg_dist>
999.9

$$$$
34
 Wcorina  11170919333D 1   1.00000     0.00000              
CORINA evaluation license 3.46 0067  05.08.2008
 30 30  0  0  0  0  0  0  0  0999 V2000
   -0.0187    1.5267    0.0104 C   0  0  0  0  0  0
    0.0021   -0.0041    0.0020 C   0  0  0  0  0  0
    0.7956   -0.5028    1.2136 C   0  0  0  0  0  0
    2.2039    0.0979    1.1702 C   0  0  0  0  0  0
    2.0981    1.6247    1.1335 C   0  0  0  0  0  0
    3.4991    2.2309    1.0294 C   0  0  0  0  0  0
    3.4094    3.6547    1.1124 O   0  0  0  0  0  0
    1.3225    2.0200    0.0003 O   0  0  0  0  0  0
    2.9300   -0.3026    2.3340 O   0  0  0  0  0  0
    0.1389   -0.0955    2.4157 O   0  0  0  0  0  0
    0.6232   -0.4666   -1.1989 O   0  0  0  0  0  0
   -0.7471    2.0261   -1.2106 C   0  0  0  0  0  0
   -0.1509    2.6596   -2.0556 O   0  0  0  0  0  0
   -2.0612    1.7688   -1.3636 N   0  0  0  0  0  0
   -2.7694    2.2544   -2.5506 C   0  0  0  0  0  0
   -0.5286    1.8784    0.9073 H   0  0  0  0  0  0
   -1.0188   -0.3825    0.0543 H   0  0  0  0  0  0
    0.8619   -1.5904    1.1834 H   0  0  0  0  0  0
    2.7222   -0.2529    0.2777 H   0  0  0  0  0  0
    1.6161    1.9777    2.0452 H   0  0  0  0  0  0
    4.1180    1.8577    1.8454 H   0  0  0  0  0  0
    3.9466    1.9499    0.0761 H   0  0  0  0  0  0
    4.2622    4.1066    1.0533 H   0  0  0  0  0  0
    3.0314   -1.2601    2.4242 H   0  0  0  0  0  0
   -0.7620   -0.4349    2.5061 H   0  0  0  0  0  0
    0.1752   -0.1834   -2.0077 H   0  0  0  0  0  0
   -2.5381    1.2622   -0.6877 H   0  0  0  0  0  0
   -2.3123    1.8309   -3.4449 H   0  0  0  0  0  0
   -3.8152    1.9516   -2.4989 H   0  0  0  0  0  0
   -2.7076    3.3419   -2.5911 H   0  0  0  0  0  0
  1  2  1  0  0  0
  1  8  1  0  0  0
  1 12  1  0  0  0
  1 16  1  0  0  0
  2  3  1  0  0  0
  2 11  1  0  0  0
  2 17  1  0  0  0
  3  4  1  0  0  0
  3 10  1  0  0  0
  3 18  1  0  0  0
  4  5  1  0  0  0
  4  9  1  0  0  0
  4 19  1  0  0  0
  5  6  1  0  0  0
  5  8  1  0  0  0
  5 20  1  0  0  0
  6  7  1  0  0  0
  6 21  1  0  0  0
  6 22  1  0  0  0
  7 23  1  0  0  0
  9 24  1  0  0  0
 10 25  1  0  0  0
 11 26  1  0  0  0
 12 13  2  0  0  0
 12 14  1  0  0  0
 14 15  1  0  0  0
 14 27  1  0  0  0
 15 28  1  0  0  0
 15 29  1  0  0  0
 15 30  1  0  0  0
M  END
>  <Activity>
3.7

>  <set>
1

>  <Min_dist>
999.9

>  <Avg_dist>
999.9

$$$$
35
 Wcorina  11170919333D 1   1.00000     0.00000              
CORINA evaluation license 3.46 0067  05.08.2008
 29 29  0  0  0  0  0  0  0  0999 V2000
   -0.0187    1.5267    0.0104 C   0  0  0  0  0  0
    0.0021   -0.0041    0.0020 C   0  0  0  0  0  0
    0.7956   -0.5028    1.2136 C   0  0  0  0  0  0
    2.2039    0.0979    1.1702 C   0  0  0  0  0  0
    2.0981    1.6247    1.1335 C   0  0  0  0  0  0
    3.4991    2.2309    1.0294 C   0  0  0  0  0  0
    3.4094    3.6547    1.1124 O   0  0  0  0  0  0
    1.3225    2.0200    0.0003 O   0  0  0  0  0  0
    2.9300   -0.3026    2.3340 O   0  0  0  0  0  0
    0.1389   -0.0955    2.4157 O   0  0  0  0  0  0
    0.6232   -0.4666   -1.1989 O   0  0  0  0  0  0
   -0.7471    2.0261   -1.2106 C   0  0  0  0  0  0
   -0.1509    2.6596   -2.0556 O   0  0  0  0  0  0
   -2.0612    1.7688   -1.3636 N   0  0  0  0  0  0
   -2.7216    2.2216   -2.4704 N   0  0  0  0  0  0
   -0.5286    1.8784    0.9073 H   0  0  0  0  0  0
   -1.0188   -0.3825    0.0543 H   0  0  0  0  0  0
    0.8619   -1.5904    1.1834 H   0  0  0  0  0  0
    2.7222   -0.2529    0.2777 H   0  0  0  0  0  0
    1.6161    1.9777    2.0452 H   0  0  0  0  0  0
    4.1180    1.8577    1.8454 H   0  0  0  0  0  0
    3.9466    1.9499    0.0761 H   0  0  0  0  0  0
    4.2622    4.1066    1.0533 H   0  0  0  0  0  0
    3.0314   -1.2601    2.4242 H   0  0  0  0  0  0
   -0.7620   -0.4349    2.5061 H   0  0  0  0  0  0
    0.1752   -0.1834   -2.0077 H   0  0  0  0  0  0
   -2.5381    1.2622   -0.6877 H   0  0  0  0  0  0
   -3.6940    1.9535   -2.4462 H   0  0  0  0  0  0
   -2.6243    3.2213   -2.5657 H   0  0  0  0  0  0
  1  2  1  0  0  0
  1  8  1  0  0  0
  1 12  1  0  0  0
  1 16  1  0  0  0
  2  3  1  0  0  0
  2 11  1  0  0  0
  2 17  1  0  0  0
  3  4  1  0  0  0
  3 10  1  0  0  0
  3 18  1  0  0  0
  4  5  1  0  0  0
  4  9  1  0  0  0
  4 19  1  0  0  0
  5  6  1  0  0  0
  5  8  1  0  0  0
  5 20  1  0  0  0
  6  7  1  0  0  0
  6 21  1  0  0  0
  6 22  1  0  0  0
  7 23  1  0  0  0
  9 24  1  0  0  0
 10 25  1  0  0  0
 11 26  1  0  0  0
 12 13  2  0  0  0
 12 14  1  0  0  0
 14 15  1  0  0  0
 14 27  1  0  0  0
 15 28  1  0  0  0
 15 29  1  0  0  0
M  END
>  <Activity>
3.4

>  <set>
1

>  <Min_dist>
999.9

>  <Avg_dist>
999.9

$$$$
36
 Wcorina  11170919333D 1   1.00000     0.00000              
CORINA evaluation license 3.46 0067  05.08.2008
 30 30  0  0  0  0  0  0  0  0999 V2000
   -0.0187    1.5267    0.0104 C   0  0  0  0  0  0
    0.0021   -0.0041    0.0020 C   0  0  0  0  0  0
    0.7956   -0.5028    1.2136 C   0  0  0  0  0  0
    2.2039    0.0979    1.1702 C   0  0  0  0  0  0
    2.0981    1.6247    1.1335 C   0  0  0  0  0  0
    3.4991    2.2309    1.0294 C   0  0  0  0  0  0
    3.4094    3.6547    1.1124 O   0  0  0  0  0  0
    1.3225    2.0200    0.0003 O   0  0  0  0  0  0
    2.9300   -0.3026    2.3340 O   0  0  0  0  0  0
    0.1389   -0.0955    2.4157 O   0  0  0  0  0  0
   -1.3363   -0.5002    0.0705 O   0  0  0  0  0  0
   -0.7268    2.0122   -1.1766 N   0  0  0  0  0  0
   -1.4795    3.1278   -1.1029 C   0  0  0  0  0  0
   -1.5705    3.7298   -0.0540 O   0  0  0  0  0  0
   -2.2079    3.6273   -2.3240 C   0  0  0  0  0  0
   -3.1201    5.1260   -1.9085 Cl  0  0  0  0  0  0
   -0.5286    1.8784    0.9073 H   0  0  0  0  0  0
    0.4759   -0.3569   -0.9140 H   0  0  0  0  0  0
    0.8619   -1.5904    1.1834 H   0  0  0  0  0  0
    2.7222   -0.2529    0.2777 H   0  0  0  0  0  0
    1.6161    1.9777    2.0452 H   0  0  0  0  0  0
    4.1180    1.8577    1.8454 H   0  0  0  0  0  0
    3.9466    1.9499    0.0761 H   0  0  0  0  0  0
    4.2622    4.1066    1.0533 H   0  0  0  0  0  0
    3.0314   -1.2601    2.4242 H   0  0  0  0  0  0
   -0.7620   -0.4349    2.5061 H   0  0  0  0  0  0
   -1.8982   -0.2189   -0.6645 H   0  0  0  0  0  0
   -0.6541    1.5308   -2.0155 H   0  0  0  0  0  0
   -1.4878    3.8470   -3.1121 H   0  0  0  0  0  0
   -2.9035    2.8628   -2.6701 H   0  0  0  0  0  0
  1  2  1  0  0  0
  1  8  1  0  0  0
  1 12  1  0  0  0
  1 17  1  0  0  0
  2  3  1  0  0  0
  2 11  1  0  0  0
  2 18  1  0  0  0
  3  4  1  0  0  0
  3 10  1  0  0  0
  3 19  1  0  0  0
  4  5  1  0  0  0
  4  9  1  0  0  0
  4 20  1  0  0  0
  5  6  1  0  0  0
  5  8  1  0  0  0
  5 21  1  0  0  0
  6  7  1  0  0  0
  6 22  1  0  0  0
  6 23  1  0  0  0
  7 24  1  0  0  0
  9 25  1  0  0  0
 10 26  1  0  0  0
 11 27  1  0  0  0
 12 13  1  0  0  0
 12 28  1  0  0  0
 13 14  2  0  0  0
 13 15  1  0  0  0
 15 16  1  0  0  0
 15 29  1  0  0  0
 15 30  1  0  0  0
M  END
>  <Activity>
4.4

>  <set>
1

>  <Min_dist>
999.9

>  <Avg_dist>
999.9

$$$$
37
 Wcorina  11170919333D 1   1.00000     0.00000              
CORINA evaluation license 3.46 0067  05.08.2008
 30 30  0  0  0  0  0  0  0  0999 V2000
   -0.0187    1.5267    0.0104 C   0  0  0  0  0  0
    0.0021   -0.0041    0.0020 C   0  0  0  0  0  0
    0.7956   -0.5028    1.2136 C   0  0  0  0  0  0
    2.2039    0.0979    1.1702 C   0  0  0  0  0  0
    2.0981    1.6247    1.1335 C   0  0  0  0  0  0
    3.4991    2.2309    1.0294 C   0  0  0  0  0  0
    3.4094    3.6547    1.1124 O   0  0  0  0  0  0
    1.3225    2.0200    0.0003 O   0  0  0  0  0  0
    2.9300   -0.3026    2.3340 O   0  0  0  0  0  0
    0.1389   -0.0955    2.4157 O   0  0  0  0  0  0
   -1.3363   -0.5002    0.0705 O   0  0  0  0  0  0
   -0.7268    2.0122   -1.1766 N   0  0  0  0  0  0
   -1.4795    3.1278   -1.1029 C   0  0  0  0  0  0
   -1.5705    3.7298   -0.0540 O   0  0  0  0  0  0
   -2.2079    3.6273   -2.3240 C   0  0  0  0  0  0
   -0.5286    1.8784    0.9073 H   0  0  0  0  0  0
    0.4759   -0.3569   -0.9140 H   0  0  0  0  0  0
    0.8619   -1.5904    1.1834 H   0  0  0  0  0  0
    2.7222   -0.2529    0.2777 H   0  0  0  0  0  0
    1.6161    1.9777    2.0452 H   0  0  0  0  0  0
    4.1180    1.8577    1.8454 H   0  0  0  0  0  0
    3.9466    1.9499    0.0761 H   0  0  0  0  0  0
    4.2622    4.1066    1.0533 H   0  0  0  0  0  0
    3.0314   -1.2601    2.4242 H   0  0  0  0  0  0
   -0.7620   -0.4349    2.5061 H   0  0  0  0  0  0
   -1.8982   -0.2189   -0.6645 H   0  0  0  0  0  0
   -0.6541    1.5308   -2.0155 H   0  0  0  0  0  0
   -3.2009    3.1795   -2.3632 H   0  0  0  0  0  0
   -2.3004    4.7122   -2.2735 H   0  0  0  0  0  0
   -1.6494    3.3515   -3.2184 H   0  0  0  0  0  0
  1  2  1  0  0  0
  1  8  1  0  0  0
  1 12  1  0  0  0
  1 16  1  0  0  0
  2  3  1  0  0  0
  2 11  1  0  0  0
  2 17  1  0  0  0
  3  4  1  0  0  0
  3 10  1  0  0  0
  3 18  1  0  0  0
  4  5  1  0  0  0
  4  9  1  0  0  0
  4 19  1  0  0  0
  5  6  1  0  0  0
  5  8  1  0  0  0
  5 20  1  0  0  0
  6  7  1  0  0  0
  6 21  1  0  0  0
  6 22  1  0  0  0
  7 23  1  0  0  0
  9 24  1  0  0  0
 10 25  1  0  0  0
 11 26  1  0  0  0
 12 13  1  0  0  0
 12 27  1  0  0  0
 13 14  2  0  0  0
 13 15  1  0  0  0
 15 28  1  0  0  0
 15 29  1  0  0  0
 15 30  1  0  0  0
M  END
>  <Activity>
4.5

>  <set>
1

>  <Min_dist>
999.9

>  <Avg_dist>
999.9

$$$$
38
 Wcorina  11170919333D 1   1.00000     0.00000              
CORINA evaluation license 3.46 0067  05.08.2008
 33 33  0  0  0  0  0  0  0  0999 V2000
   -0.0187    1.5267    0.0104 C   0  0  0  0  0  0
    0.0021   -0.0041    0.0020 C   0  0  0  0  0  0
    0.7956   -0.5028    1.2136 C   0  0  0  0  0  0
    2.2039    0.0979    1.1702 C   0  0  0  0  0  0
    2.0981    1.6247    1.1335 C   0  0  0  0  0  0
    3.4991    2.2309    1.0294 C   0  0  0  0  0  0
    3.4094    3.6547    1.1124 O   0  0  0  0  0  0
    1.3225    2.0200    0.0003 O   0  0  0  0  0  0
    2.9300   -0.3026    2.3340 O   0  0  0  0  0  0
    0.1389   -0.0955    2.4157 O   0  0  0  0  0  0
   -1.3363   -0.5002    0.0705 O   0  0  0  0  0  0
   -0.7268    2.0122   -1.1766 N   0  0  0  0  0  0
   -1.4795    3.1278   -1.1029 C   0  0  0  0  0  0
   -1.5705    3.7298   -0.0540 O   0  0  0  0  0  0
   -2.2079    3.6273   -2.3240 C   0  0  0  0  0  0
   -2.9820    4.8991   -1.9714 C   0  0  0  0  0  0
   -0.5286    1.8784    0.9073 H   0  0  0  0  0  0
    0.4759   -0.3569   -0.9140 H   0  0  0  0  0  0
    0.8619   -1.5904    1.1834 H   0  0  0  0  0  0
    2.7222   -0.2529    0.2777 H   0  0  0  0  0  0
    1.6161    1.9777    2.0452 H   0  0  0  0  0  0
    4.1180    1.8577    1.8454 H   0  0  0  0  0  0
    3.9466    1.9499    0.0761 H   0  0  0  0  0  0
    4.2622    4.1066    1.0533 H   0  0  0  0  0  0
    3.0314   -1.2601    2.4242 H   0  0  0  0  0  0
   -0.7620   -0.4349    2.5061 H   0  0  0  0  0  0
   -1.8982   -0.2189   -0.6645 H   0  0  0  0  0  0
   -0.6541    1.5308   -2.0155 H   0  0  0  0  0  0
   -1.4878    3.8470   -3.1121 H   0  0  0  0  0  0
   -2.9035    2.8628   -2.6701 H   0  0  0  0  0  0
   -2.2865    5.6636   -1.6252 H   0  0  0  0  0  0
   -3.5089    5.2603   -2.8546 H   0  0  0  0  0  0
   -3.7022    4.6793   -1.1832 H   0  0  0  0  0  0
  1  2  1  0  0  0
  1  8  1  0  0  0
  1 12  1  0  0  0
  1 17  1  0  0  0
  2  3  1  0  0  0
  2 11  1  0  0  0
  2 18  1  0  0  0
  3  4  1  0  0  0
  3 10  1  0  0  0
  3 19  1  0  0  0
  4  5  1  0  0  0
  4  9  1  0  0  0
  4 20  1  0  0  0
  5  6  1  0  0  0
  5  8  1  0  0  0
  5 21  1  0  0  0
  6  7  1  0  0  0
  6 22  1  0  0  0
  6 23  1  0  0  0
  7 24  1  0  0  0
  9 25  1  0  0  0
 10 26  1  0  0  0
 11 27  1  0  0  0
 12 13  1  0  0  0
 12 28  1  0  0  0
 13 14  2  0  0  0
 13 15  1  0  0  0
 15 16  1  0  0  0
 15 29  1  0  0  0
 15 30  1  0  0  0
 16 31  1  0  0  0
 16 32  1  0  0  0
 16 33  1  0  0  0
M  END
>  <Activity>
4.4

>  <set>
1

>  <Min_dist>
999.9

>  <Avg_dist>
999.9

$$$$
39
 Wcorina  11170919333D 1   1.00000     0.00000              
CORINA evaluation license 3.46 0067  05.08.2008
 30 30  0  0  0  0  0  0  0  0999 V2000
   -0.0187    1.5267    0.0104 C   0  0  0  0  0  0
    0.0021   -0.0041    0.0020 C   0  0  0  0  0  0
    0.7956   -0.5028    1.2136 C   0  0  0  0  0  0
    2.2039    0.0979    1.1702 C   0  0  0  0  0  0
    2.0981    1.6247    1.1335 C   0  0  0  0  0  0
    3.4991    2.2309    1.0294 C   0  0  0  0  0  0
    3.4094    3.6547    1.1124 O   0  0  0  0  0  0
    1.3225    2.0200    0.0003 O   0  0  0  0  0  0
    2.9300   -0.3026    2.3340 O   0  0  0  0  0  0
    0.1389   -0.0955    2.4157 O   0  0  0  0  0  0
   -1.3363   -0.5002    0.0705 O   0  0  0  0  0  0
   -0.7268    2.0122   -1.1766 N   0  0  0  0  0  0
   -1.4795    3.1278   -1.1029 C   0  0  0  0  0  0
   -1.5705    3.7298   -0.0540 O   0  0  0  0  0  0
   -2.2079    3.6273   -2.3240 C   0  0  0  0  0  0
   -3.2026    5.2615   -1.8709 Br  0  0  0  0  0  0
   -0.5286    1.8784    0.9073 H   0  0  0  0  0  0
    0.4759   -0.3569   -0.9140 H   0  0  0  0  0  0
    0.8619   -1.5904    1.1834 H   0  0  0  0  0  0
    2.7222   -0.2529    0.2777 H   0  0  0  0  0  0
    1.6161    1.9777    2.0452 H   0  0  0  0  0  0
    4.1180    1.8577    1.8454 H   0  0  0  0  0  0
    3.9466    1.9499    0.0761 H   0  0  0  0  0  0
    4.2622    4.1066    1.0533 H   0  0  0  0  0  0
    3.0314   -1.2601    2.4242 H   0  0  0  0  0  0
   -0.7620   -0.4349    2.5061 H   0  0  0  0  0  0
   -1.8982   -0.2189   -0.6645 H   0  0  0  0  0  0
   -0.6541    1.5308   -2.0155 H   0  0  0  0  0  0
   -1.4878    3.8470   -3.1121 H   0  0  0  0  0  0
   -2.9035    2.8628   -2.6701 H   0  0  0  0  0  0
  1  2  1  0  0  0
  1  8  1  0  0  0
  1 12  1  0  0  0
  1 17  1  0  0  0
  2  3  1  0  0  0
  2 11  1  0  0  0
  2 18  1  0  0  0
  3  4  1  0  0  0
  3 10  1  0  0  0
  3 19  1  0  0  0
  4  5  1  0  0  0
  4  9  1  0  0  0
  4 20  1  0  0  0
  5  6  1  0  0  0
  5  8  1  0  0  0
  5 21  1  0  0  0
  6  7  1  0  0  0
  6 22  1  0  0  0
  6 23  1  0  0  0
  7 24  1  0  0  0
  9 25  1  0  0  0
 10 26  1  0  0  0
 11 27  1  0  0  0
 12 13  1  0  0  0
 12 28  1  0  0  0
 13 14  2  0  0  0
 13 15  1  0  0  0
 15 16  1  0  0  0
 15 29  1  0  0  0
 15 30  1  0  0  0
M  END
>  <Activity>
4.4

>  <set>
1

>  <Min_dist>
999.9

>  <Avg_dist>
999.9

$$$$
41
 Wcorina  11170919333D 1   1.00000     0.00000              
CORINA evaluation license 3.46 0067  05.08.2008
 36 36  0  0  0  0  0  0  0  0999 V2000
   -0.0187    1.5267    0.0104 C   0  0  0  0  0  0
    0.0021   -0.0041    0.0020 C   0  0  0  0  0  0
    0.7956   -0.5028    1.2136 C   0  0  0  0  0  0
    2.2039    0.0979    1.1702 C   0  0  0  0  0  0
    2.0981    1.6247    1.1335 C   0  0  0  0  0  0
    3.4991    2.2309    1.0294 C   0  0  0  0  0  0
    3.4094    3.6547    1.1124 O   0  0  0  0  0  0
    1.3225    2.0200    0.0003 O   0  0  0  0  0  0
    2.9300   -0.3026    2.3340 O   0  0  0  0  0  0
    0.1389   -0.0955    2.4157 O   0  0  0  0  0  0
   -1.3363   -0.5002    0.0705 O   0  0  0  0  0  0
   -0.7268    2.0122   -1.1766 N   0  0  0  0  0  0
   -1.4795    3.1278   -1.1029 C   0  0  0  0  0  0
   -1.5705    3.7298   -0.0540 O   0  0  0  0  0  0
   -2.2079    3.6273   -2.3240 C   0  0  0  0  0  0
   -2.9820    4.8991   -1.9714 C   0  0  0  0  0  0
   -3.7216    5.4061   -3.2111 C   0  0  0  0  0  0
   -0.5286    1.8784    0.9073 H   0  0  0  0  0  0
    0.4759   -0.3569   -0.9140 H   0  0  0  0  0  0
    0.8619   -1.5904    1.1834 H   0  0  0  0  0  0
    2.7222   -0.2529    0.2777 H   0  0  0  0  0  0
    1.6161    1.9777    2.0452 H   0  0  0  0  0  0
    4.1180    1.8577    1.8454 H   0  0  0  0  0  0
    3.9466    1.9499    0.0761 H   0  0  0  0  0  0
    4.2622    4.1066    1.0533 H   0  0  0  0  0  0
    3.0314   -1.2601    2.4242 H   0  0  0  0  0  0
   -0.7620   -0.4349    2.5061 H   0  0  0  0  0  0
   -1.8982   -0.2189   -0.6645 H   0  0  0  0  0  0
   -0.6541    1.5308   -2.0155 H   0  0  0  0  0  0
   -1.4878    3.8470   -3.1121 H   0  0  0  0  0  0
   -2.9035    2.8628   -2.6701 H   0  0  0  0  0  0
   -3.7022    4.6793   -1.1832 H   0  0  0  0  0  0
   -2.2865    5.6636   -1.6252 H   0  0  0  0  0  0
   -3.0015    5.6259   -3.9992 H   0  0  0  0  0  0
   -4.4172    4.6416   -3.5572 H   0  0  0  0  0  0
   -4.2731    6.3122   -2.9599 H   0  0  0  0  0  0
  1  2  1  0  0  0
  1  8  1  0  0  0
  1 12  1  0  0  0
  1 18  1  0  0  0
  2  3  1  0  0  0
  2 11  1  0  0  0
  2 19  1  0  0  0
  3  4  1  0  0  0
  3 10  1  0  0  0
  3 20  1  0  0  0
  4  5  1  0  0  0
  4  9  1  0  0  0
  4 21  1  0  0  0
  5  6  1  0  0  0
  5  8  1  0  0  0
  5 22  1  0  0  0
  6  7  1  0  0  0
  6 23  1  0  0  0
  6 24  1  0  0  0
  7 25  1  0  0  0
  9 26  1  0  0  0
 10 27  1  0  0  0
 11 28  1  0  0  0
 12 13  1  0  0  0
 12 29  1  0  0  0
 13 14  2  0  0  0
 13 15  1  0  0  0
 15 16  1  0  0  0
 15 30  1  0  0  0
 15 31  1  0  0  0
 16 17  1  0  0  0
 16 32  1  0  0  0
 16 33  1  0  0  0
 17 34  1  0  0  0
 17 35  1  0  0  0
 17 36  1  0  0  0
M  END
>  <Activity>
4

>  <set>
1

>  <Min_dist>
999.9

>  <Avg_dist>
999.9

$$$$
43
 Wcorina  11170919333D 1   1.00000     0.00000              
CORINA evaluation license 3.46 0067  05.08.2008
 32 32  0  0  0  0  0  0  0  0999 V2000
   -0.0187    1.5267    0.0104 C   0  0  0  0  0  0
    0.0021   -0.0041    0.0020 C   0  0  0  0  0  0
    0.7956   -0.5028    1.2136 C   0  0  0  0  0  0
    2.2039    0.0979    1.1702 C   0  0  0  0  0  0
    2.0981    1.6247    1.1335 C   0  0  0  0  0  0
    3.4991    2.2309    1.0294 C   0  0  0  0  0  0
    3.4094    3.6547    1.1124 O   0  0  0  0  0  0
    1.3225    2.0200    0.0003 O   0  0  0  0  0  0
    2.9300   -0.3026    2.3340 O   0  0  0  0  0  0
    0.1389   -0.0955    2.4157 O   0  0  0  0  0  0
   -1.3363   -0.5002    0.0705 O   0  0  0  0  0  0
   -0.7268    2.0122   -1.1766 N   0  0  0  0  0  0
   -1.4795    3.1278   -1.1029 C   0  0  0  0  0  0
   -1.5705    3.7298   -0.0540 O   0  0  0  0  0  0
   -2.2079    3.6273   -2.3240 C   0  0  0  0  0  0
   -2.9512    4.8484   -1.9854 N   0  0  0  0  0  0
   -0.5286    1.8784    0.9073 H   0  0  0  0  0  0
    0.4759   -0.3569   -0.9140 H   0  0  0  0  0  0
    0.8619   -1.5904    1.1834 H   0  0  0  0  0  0
    2.7222   -0.2529    0.2777 H   0  0  0  0  0  0
    1.6161    1.9777    2.0452 H   0  0  0  0  0  0
    4.1180    1.8577    1.8454 H   0  0  0  0  0  0
    3.9466    1.9499    0.0761 H   0  0  0  0  0  0
    4.2622    4.1066    1.0533 H   0  0  0  0  0  0
    3.0314   -1.2601    2.4242 H   0  0  0  0  0  0
   -0.7620   -0.4349    2.5061 H   0  0  0  0  0  0
   -1.8982   -0.2189   -0.6645 H   0  0  0  0  0  0
   -0.6541    1.5308   -2.0155 H   0  0  0  0  0  0
   -1.4878    3.8470   -3.1121 H   0  0  0  0  0  0
   -2.9035    2.8628   -2.6701 H   0  0  0  0  0  0
   -3.4486    5.2032   -2.7884 H   0  0  0  0  0  0
   -3.5799    4.6865   -1.2131 H   0  0  0  0  0  0
  1  2  1  0  0  0
  1  8  1  0  0  0
  1 12  1  0  0  0
  1 17  1  0  0  0
  2  3  1  0  0  0
  2 11  1  0  0  0
  2 18  1  0  0  0
  3  4  1  0  0  0
  3 10  1  0  0  0
  3 19  1  0  0  0
  4  5  1  0  0  0
  4  9  1  0  0  0
  4 20  1  0  0  0
  5  6  1  0  0  0
  5  8  1  0  0  0
  5 21  1  0  0  0
  6  7  1  0  0  0
  6 22  1  0  0  0
  6 23  1  0  0  0
  7 24  1  0  0  0
  9 25  1  0  0  0
 10 26  1  0  0  0
 11 27  1  0  0  0
 12 13  1  0  0  0
 12 28  1  0  0  0
 13 14  2  0  0  0
 13 15  1  0  0  0
 15 16  1  0  0  0
 15 29  1  0  0  0
 15 30  1  0  0  0
 16 31  1  0  0  0
 16 32  1  0  0  0
M  END
>  <Activity>
3.4

>  <set>
1

>  <Min_dist>
999.9

>  <Avg_dist>
999.9

$$$$
44
 Wcorina  11170919333D 1   1.00000     0.00000              
CORINA evaluation license 3.46 0067  05.08.2008
 37 38  0  0  0  0  0  0  0  0999 V2000
   -0.0220    1.5371    0.0171 C   0  0  0  0  0  0
    0.0028    0.0063    0.0143 C   0  0  0  0  0  0
    0.7942   -0.4859    1.2299 C   0  0  0  0  0  0
    2.2011    0.1183    1.1883 C   0  0  0  0  0  0
    2.0914    1.6447    1.1457 C   0  0  0  0  0  0
    3.4910    2.2542    1.0434 C   0  0  0  0  0  0
    3.3974    3.6780    1.1209 O   0  0  0  0  0  0
    1.3179    2.0339    0.0089 O   0  0  0  0  0  0
    2.9249   -0.2761    2.3556 O   0  0  0  0  0  0
    0.1331   -0.0760    2.4286 O   0  0  0  0  0  0
    0.6286   -0.4590   -1.1832 O   0  0  0  0  0  0
   -0.7483    2.0302   -1.2078 C   0  0  0  0  0  0
   -0.1512    2.6622   -2.0535 O   0  0  0  0  0  0
   -2.0612    1.7688   -1.3636 N   0  0  0  0  0  0
   -2.7611    2.3200   -2.4426 C   0  0  0  0  0  0
   -3.7804    1.5998   -3.0516 C   0  0  0  0  0  0
   -4.4693    2.1466   -4.1165 C   0  0  0  0  0  0
   -4.1449    3.4097   -4.5764 C   0  0  0  0  0  0
   -3.1301    4.1292   -3.9725 C   0  0  0  0  0  0
   -2.4416    3.5905   -2.9032 C   0  0  0  0  0  0
   -0.5353    1.8907    0.9112 H   0  0  0  0  0  0
   -1.0172   -0.3746    0.0650 H   0  0  0  0  0  0
    0.8635   -1.5734    1.2039 H   0  0  0  0  0  0
    2.7228   -0.2343    0.2986 H   0  0  0  0  0  0
    1.6059    1.9997    2.0548 H   0  0  0  0  0  0
    4.1086    1.8856    1.8625 H   0  0  0  0  0  0
    3.9420    1.9710    0.0924 H   0  0  0  0  0  0
    4.2492    4.1320    1.0627 H   0  0  0  0  0  0
    3.0285   -1.2329    2.4496 H   0  0  0  0  0  0
   -0.7672   -0.4174    2.5178 H   0  0  0  0  0  0
    0.1822   -0.1798   -1.9943 H   0  0  0  0  0  0
   -2.5211    1.1987   -0.7276 H   0  0  0  0  0  0
   -4.0340    0.6131   -2.6931 H   0  0  0  0  0  0
   -5.2619    1.5869   -4.5908 H   0  0  0  0  0  0
   -4.6851    3.8351   -5.4093 H   0  0  0  0  0  0
   -2.8790    5.1153   -4.3342 H   0  0  0  0  0  0
   -1.6524    4.1549   -2.4289 H   0  0  0  0  0  0
  1  2  1  0  0  0
  1  8  1  0  0  0
  1 12  1  0  0  0
  1 21  1  0  0  0
  2  3  1  0  0  0
  2 11  1  0  0  0
  2 22  1  0  0  0
  3  4  1  0  0  0
  3 10  1  0  0  0
  3 23  1  0  0  0
  4  5  1  0  0  0
  4  9  1  0  0  0
  4 24  1  0  0  0
  5  6  1  0  0  0
  5  8  1  0  0  0
  5 25  1  0  0  0
  6  7  1  0  0  0
  6 26  1  0  0  0
  6 27  1  0  0  0
  7 28  1  0  0  0
  9 29  1  0  0  0
 10 30  1  0  0  0
 11 31  1  0  0  0
 12 13  2  0  0  0
 12 14  1  0  0  0
 14 15  1  0  0  0
 14 32  1  0  0  0
 15 16  1  0  0  0
 15 20  2  0  0  0
 16 17  2  0  0  0
 16 33  1  0  0  0
 17 18  1  0  0  0
 17 34  1  0  0  0
 18 19  2  0  0  0
 18 35  1  0  0  0
 19 20  1  0  0  0
 19 36  1  0  0  0
 20 37  1  0  0  0
M  END
>  <Activity>
2.3

>  <set>
1

>  <Min_dist>
999.9

>  <Avg_dist>
999.9

$$$$
45
 Wcorina  11170919333D 1   1.00000     0.00000              
CORINA evaluation license 3.46 0067  05.08.2008
 35 35  0  0  0  0  0  0  0  0999 V2000
   -0.0076    1.4804    0.0392 C   0  0  0  0  0  0
    0.0623    0.0126   -0.3902 C   0  0  0  0  0  0
    0.9276   -0.7627    0.6081 C   0  0  0  0  0  0
    2.3122   -0.1116    0.6802 C   0  0  0  0  0  0
    2.1555    1.3611    1.0682 C   0  0  0  0  0  0
    3.5296    2.0337    1.0837 C   0  0  0  0  0  0
    3.3979    3.3753    1.5578 O   0  0  0  0  0  0
    1.3150    2.0163    0.1161 O   0  0  0  0  0  0
    3.1048   -0.7823    1.6619 O   0  0  0  0  0  0
    0.3154   -0.7284    1.8989 O   0  0  0  0  0  0
   -1.2546   -0.5418   -0.4119 O   0  0  0  0  0  0
   -0.7861    2.2400   -0.9422 N   0  0  0  0  0  0
   -1.0621    3.5407   -0.7224 C   0  0  0  0  0  0
   -0.7383    4.0617    0.3265 O   0  0  0  0  0  0
   -1.6967    4.2629   -1.6651 O   0  0  0  0  0  0
   -1.9612    5.6576   -1.3601 C   0  0  0  0  0  0
   -0.6688    1.5780    1.3899 C   0  0  0  0  0  0
   -0.0858    2.1047    2.3138 O   0  0  0  0  0  0
   -1.9080    1.0800    1.5711 N   0  0  0  0  0  0
    0.5036   -0.0555   -1.3845 H   0  0  0  0  0  0
    1.0276   -1.7966    0.2779 H   0  0  0  0  0  0
    2.7990   -0.1821   -0.2926 H   0  0  0  0  0  0
    1.7057    1.4301    2.0586 H   0  0  0  0  0  0
    4.1980    1.4794    1.7427 H   0  0  0  0  0  0
    3.9407    2.0437    0.0743 H   0  0  0  0  0  0
    4.2320    3.8632    1.5942 H   0  0  0  0  0  0
    3.9965   -0.4215    1.7611 H   0  0  0  0  0  0
    0.8108   -1.2009    2.5818 H   0  0  0  0  0  0
   -1.2857   -1.4715   -0.6760 H   0  0  0  0  0  0
   -1.1030    1.8067   -1.7502 H   0  0  0  0  0  0
   -1.0191    6.1751   -1.1795 H   0  0  0  0  0  0
   -2.4756    6.1223   -2.2013 H   0  0  0  0  0  0
   -2.5877    5.7225   -0.4704 H   0  0  0  0  0  0
   -2.3478    0.6003    0.8519 H   0  0  0  0  0  0
   -2.3600    1.2014    2.4207 H   0  0  0  0  0  0
  1  2  1  0  0  0
  1  8  1  0  0  0
  1 12  1  0  0  0
  1 17  1  0  0  0
  2  3  1  0  0  0
  2 11  1  0  0  0
  2 20  1  0  0  0
  3  4  1  0  0  0
  3 10  1  0  0  0
  3 21  1  0  0  0
  4  5  1  0  0  0
  4  9  1  0  0  0
  4 22  1  0  0  0
  5  6  1  0  0  0
  5  8  1  0  0  0
  5 23  1  0  0  0
  6  7  1  0  0  0
  6 24  1  0  0  0
  6 25  1  0  0  0
  7 26  1  0  0  0
  9 27  1  0  0  0
 10 28  1  0  0  0
 11 29  1  0  0  0
 12 13  1  0  0  0
 12 30  1  0  0  0
 13 14  2  0  0  0
 13 15  1  0  0  0
 15 16  1  0  0  0
 16 31  1  0  0  0
 16 32  1  0  0  0
 16 33  1  0  0  0
 17 18  2  0  0  0
 17 19  1  0  0  0
 19 34  1  0  0  0
 19 35  1  0  0  0
M  END
>  <Activity>
4.8

>  <set>
1

>  <Min_dist>
999.9

>  <Avg_dist>
999.9

$$$$
49
 Wcorina  11170919333D 1   1.00000     0.00000              
CORINA evaluation license 3.46 0067  05.08.2008
 34 34  0  0  0  0  0  0  0  0999 V2000
   -0.0187    1.5267    0.0104 C   0  0  0  0  0  0
    0.0021   -0.0041    0.0020 C   0  0  0  0  0  0
    0.7956   -0.5028    1.2136 C   0  0  0  0  0  0
    2.2039    0.0979    1.1702 C   0  0  0  0  0  0
    2.0981    1.6247    1.1335 C   0  0  0  0  0  0
    3.4991    2.2309    1.0294 C   0  0  0  0  0  0
    3.4094    3.6547    1.1124 O   0  0  0  0  0  0
    1.3225    2.0200    0.0003 O   0  0  0  0  0  0
    2.9300   -0.3026    2.3340 O   0  0  0  0  0  0
    0.1389   -0.0955    2.4157 O   0  0  0  0  0  0
    0.6232   -0.4666   -1.1989 O   0  0  0  0  0  0
   -0.7471    2.0261   -1.2106 C   0  0  0  0  0  0
   -0.1509    2.6596   -2.0556 O   0  0  0  0  0  0
   -2.0612    1.7688   -1.3636 N   0  0  0  0  0  0
   -2.7694    2.2544   -2.5506 C   0  0  0  0  0  0
   -4.2374    1.8294   -2.4781 C   0  0  0  0  0  0
   -4.8668    2.4775   -1.3709 O   0  0  0  0  0  0
   -0.5286    1.8784    0.9073 H   0  0  0  0  0  0
   -1.0188   -0.3825    0.0543 H   0  0  0  0  0  0
    0.8619   -1.5904    1.1834 H   0  0  0  0  0  0
    2.7222   -0.2529    0.2777 H   0  0  0  0  0  0
    1.6161    1.9777    2.0452 H   0  0  0  0  0  0
    4.1180    1.8577    1.8454 H   0  0  0  0  0  0
    3.9466    1.9499    0.0761 H   0  0  0  0  0  0
    4.2622    4.1066    1.0533 H   0  0  0  0  0  0
    3.0314   -1.2601    2.4242 H   0  0  0  0  0  0
   -0.7620   -0.4349    2.5061 H   0  0  0  0  0  0
    0.1752   -0.1834   -2.0077 H   0  0  0  0  0  0
   -2.5381    1.2622   -0.6877 H   0  0  0  0  0  0
   -2.7076    3.3419   -2.5911 H   0  0  0  0  0  0
   -2.3123    1.8309   -3.4449 H   0  0  0  0  0  0
   -4.7437    2.1128   -3.4008 H   0  0  0  0  0  0
   -4.2968    0.7488   -2.3482 H   0  0  0  0  0  0
   -5.8015    2.2539   -1.2637 H   0  0  0  0  0  0
  1  2  1  0  0  0
  1  8  1  0  0  0
  1 12  1  0  0  0
  1 18  1  0  0  0
  2  3  1  0  0  0
  2 11  1  0  0  0
  2 19  1  0  0  0
  3  4  1  0  0  0
  3 10  1  0  0  0
  3 20  1  0  0  0
  4  5  1  0  0  0
  4  9  1  0  0  0
  4 21  1  0  0  0
  5  6  1  0  0  0
  5  8  1  0  0  0
  5 22  1  0  0  0
  6  7  1  0  0  0
  6 23  1  0  0  0
  6 24  1  0  0  0
  7 25  1  0  0  0
  9 26  1  0  0  0
 10 27  1  0  0  0
 11 28  1  0  0  0
 12 13  2  0  0  0
 12 14  1  0  0  0
 14 15  1  0  0  0
 14 29  1  0  0  0
 15 16  1  0  0  0
 15 30  1  0  0  0
 15 31  1  0  0  0
 16 17  1  0  0  0
 16 32  1  0  0  0
 16 33  1  0  0  0
 17 34  1  0  0  0
M  END
>  <Activity>
2.6

>  <set>
1

>  <Min_dist>
999.9

>  <Avg_dist>
999.9

$$$$
50
 Wcorina  11170919333D 1   1.00000     0.00000              
CORINA evaluation license 3.46 0067  05.08.2008
 41 42  0  0  0  0  0  0  0  0999 V2000
    0.4188    1.6504   -0.1404 C   0  0  0  0  0  0
    0.6694    0.1443   -0.2520 C   0  0  0  0  0  0
    1.4275   -0.3328    0.9906 C   0  0  0  0  0  0
    2.7287    0.4651    1.1189 C   0  0  0  0  0  0
    2.3987    1.9588    1.1775 C   0  0  0  0  0  0
    3.6967    2.7659    1.2452 C   0  0  0  0  0  0
    3.3882    4.1506    1.4171 O   0  0  0  0  0  0
    1.6672    2.3300    0.0073 O   0  0  0  0  0  0
    3.4096    0.0792    2.3145 O   0  0  0  0  0  0
    0.6217   -0.1231    2.1520 O   0  0  0  0  0  0
   -0.5806   -0.5424   -0.3417 O   0  0  0  0  0  0
   -0.4158    2.2376   -1.6402 S   0  0  0  0  0  0
   -0.7594    3.9779   -1.2611 C   0  0  0  0  0  0
   -1.4633    4.6172   -2.4303 C   0  0  0  0  0  0
   -1.8199    5.9157   -2.3743 N   0  0  0  0  0  0
   -1.6847    6.4209   -1.5574 H   0  0  0  0  0  0
   -2.3849    6.5350   -3.4946 C   0  0  0  0  0  0
   -3.2326    5.8207   -4.3311 C   0  0  0  0  0  0
   -3.7891    6.4350   -5.4358 C   0  0  0  0  0  0
   -3.5026    7.7598   -5.7096 C   0  0  0  0  0  0
   -2.6590    8.4739   -4.8786 C   0  0  0  0  0  0
   -2.1038    7.8670   -3.7691 C   0  0  0  0  0  0
   -1.7091    3.9630   -3.4217 O   0  0  0  0  0  0
   -0.2092    1.8511    0.7276 H   0  0  0  0  0  0
    1.2636   -0.0612   -1.1424 H   0  0  0  0  0  0
    1.6583   -1.3935    0.8921 H   0  0  0  0  0  0
    3.3645    0.2661    0.2562 H   0  0  0  0  0  0
    1.7967    2.1636    2.0628 H   0  0  0  0  0  0
    4.2961    2.4200    2.0873 H   0  0  0  0  0  0
    4.2573    2.6307    0.3203 H   0  0  0  0  0  0
    4.1656    4.7234    1.4683 H   0  0  0  0  0  0
    3.6456   -0.8580    2.3478 H   0  0  0  0  0  0
   -0.2226   -0.5943    2.1353 H   0  0  0  0  0  0
   -1.1167   -0.2855   -1.1044 H   0  0  0  0  0  0
   -1.3943    4.0388   -0.3773 H   0  0  0  0  0  0
    0.1782    4.5005   -1.0717 H   0  0  0  0  0  0
   -3.4561    4.7857   -4.1182 H   0  0  0  0  0  0
   -4.4484    5.8800   -6.0867 H   0  0  0  0  0  0
   -3.9385    8.2378   -6.5745 H   0  0  0  0  0  0
   -2.4372    9.5085   -5.0952 H   0  0  0  0  0  0
   -1.4482    8.4264   -3.1182 H   0  0  0  0  0  0
  1  2  1  0  0  0
  1  8  1  0  0  0
  1 12  1  0  0  0
  1 24  1  0  0  0
  2  3  1  0  0  0
  2 11  1  0  0  0
  2 25  1  0  0  0
  3  4  1  0  0  0
  3 10  1  0  0  0
  3 26  1  0  0  0
  4  5  1  0  0  0
  4  9  1  0  0  0
  4 27  1  0  0  0
  5  6  1  0  0  0
  5  8  1  0  0  0
  5 28  1  0  0  0
  6  7  1  0  0  0
  6 29  1  0  0  0
  6 30  1  0  0  0
  7 31  1  0  0  0
  9 32  1  0  0  0
 10 33  1  0  0  0
 11 34  1  0  0  0
 12 13  1  0  0  0
 13 14  1  0  0  0
 13 35  1  0  0  0
 13 36  1  0  0  0
 14 15  1  0  0  0
 14 23  2  0  0  0
 15 16  1  0  0  0
 15 17  1  0  0  0
 17 18  1  0  0  0
 17 22  2  0  0  0
 18 19  2  0  0  0
 18 37  1  0  0  0
 19 20  1  0  0  0
 19 38  1  0  0  0
 20 21  2  0  0  0
 20 39  1  0  0  0
 21 22  1  0  0  0
 21 40  1  0  0  0
 22 41  1  0  0  0
M  END
>  <Activity>
2.4

>  <set>
1

>  <Min_dist>
999.9

>  <Avg_dist>
999.9

$$$$
51
 Wcorina  11170919333D 1   1.00000     0.00000              
CORINA evaluation license 3.46 0067  05.08.2008
 38 39  0  0  0  0  0  0  0  0999 V2000
   -0.0219    1.5370    0.0170 C   0  0  0  0  0  0
    0.0028    0.0063    0.0143 C   0  0  0  0  0  0
    0.7942   -0.4860    1.2299 C   0  0  0  0  0  0
    2.2011    0.1182    1.1882 C   0  0  0  0  0  0
    2.0914    1.6446    1.1457 C   0  0  0  0  0  0
    3.4911    2.2541    1.0433 C   0  0  0  0  0  0
    3.3975    3.6779    1.1208 O   0  0  0  0  0  0
    1.3179    2.0338    0.0089 O   0  0  0  0  0  0
    2.9250   -0.2762    2.3555 O   0  0  0  0  0  0
    0.1331   -0.0760    2.4286 O   0  0  0  0  0  0
    0.6285   -0.4590   -1.1832 O   0  0  0  0  0  0
   -0.7483    2.0301   -1.2079 C   0  0  0  0  0  0
   -0.1512    2.6622   -2.0536 O   0  0  0  0  0  0
   -2.0612    1.7688   -1.3636 N   0  0  0  0  0  0
   -2.7620    2.3207   -2.4441 C   0  0  0  0  0  0
   -3.7810    1.5997   -3.0521 C   0  0  0  0  0  0
   -4.4715    2.1443   -4.1166 C   0  0  0  0  0  0
   -4.1472    3.4114   -4.5789 C   0  0  0  0  0  0
   -3.1289    4.1321   -3.9722 C   0  0  0  0  0  0
   -2.4417    3.5911   -2.9036 C   0  0  0  0  0  0
   -4.8273    3.9470   -5.6274 O   0  0  0  0  0  0
   -0.5353    1.8906    0.9112 H   0  0  0  0  0  0
   -1.0172   -0.3746    0.0650 H   0  0  0  0  0  0
    0.8634   -1.5735    1.2038 H   0  0  0  0  0  0
    2.7228   -0.2344    0.2985 H   0  0  0  0  0  0
    1.6060    1.9997    2.0547 H   0  0  0  0  0  0
    4.1087    1.8855    1.8624 H   0  0  0  0  0  0
    3.9421    1.9708    0.0923 H   0  0  0  0  0  0
    4.2493    4.1318    1.0625 H   0  0  0  0  0  0
    3.0285   -1.2330    2.4495 H   0  0  0  0  0  0
   -0.7672   -0.4174    2.5178 H   0  0  0  0  0  0
    0.1821   -0.1799   -1.9943 H   0  0  0  0  0  0
   -2.5211    1.1987   -0.7276 H   0  0  0  0  0  0
   -4.0331    0.6129   -2.6928 H   0  0  0  0  0  0
   -5.2641    1.5836   -4.5897 H   0  0  0  0  0  0
   -2.8764    5.1183   -4.3330 H   0  0  0  0  0  0
   -1.6520    4.1542   -2.4284 H   0  0  0  0  0  0
   -5.6085    4.4558   -5.3709 H   0  0  0  0  0  0
  1  2  1  0  0  0
  1  8  1  0  0  0
  1 12  1  0  0  0
  1 22  1  0  0  0
  2  3  1  0  0  0
  2 11  1  0  0  0
  2 23  1  0  0  0
  3  4  1  0  0  0
  3 10  1  0  0  0
  3 24  1  0  0  0
  4  5  1  0  0  0
  4  9  1  0  0  0
  4 25  1  0  0  0
  5  6  1  0  0  0
  5  8  1  0  0  0
  5 26  1  0  0  0
  6  7  1  0  0  0
  6 27  1  0  0  0
  6 28  1  0  0  0
  7 29  1  0  0  0
  9 30  1  0  0  0
 10 31  1  0  0  0
 11 32  1  0  0  0
 12 13  2  0  0  0
 12 14  1  0  0  0
 14 15  1  0  0  0
 14 33  1  0  0  0
 15 16  1  0  0  0
 15 20  2  0  0  0
 16 17  2  0  0  0
 16 34  1  0  0  0
 17 18  1  0  0  0
 17 35  1  0  0  0
 18 19  2  0  0  0
 18 21  1  0  0  0
 19 20  1  0  0  0
 19 36  1  0  0  0
 20 37  1  0  0  0
 21 38  1  0  0  0
M  END
>  <Activity>
2.4

>  <set>
1

>  <Min_dist>
999.9

>  <Avg_dist>
999.9

$$$$
53
 Wcorina  11170919333D 1   1.00000     0.00000              
CORINA evaluation license 3.46 0067  05.08.2008
 33 33  0  0  0  0  0  0  0  0999 V2000
   -0.0187    1.5267    0.0104 C   0  0  0  0  0  0
    0.0021   -0.0041    0.0020 C   0  0  0  0  0  0
    0.7956   -0.5028    1.2136 C   0  0  0  0  0  0
    2.2039    0.0979    1.1702 C   0  0  0  0  0  0
    2.0981    1.6247    1.1335 C   0  0  0  0  0  0
    3.4991    2.2309    1.0294 C   0  0  0  0  0  0
    3.4094    3.6547    1.1124 O   0  0  0  0  0  0
    1.3225    2.0200    0.0003 O   0  0  0  0  0  0
    2.9300   -0.3026    2.3340 O   0  0  0  0  0  0
    0.1389   -0.0955    2.4157 O   0  0  0  0  0  0
    0.6232   -0.4666   -1.1989 O   0  0  0  0  0  0
   -0.7471    2.0261   -1.2106 C   0  0  0  0  0  0
   -0.1509    2.6596   -2.0556 O   0  0  0  0  0  0
   -2.0612    1.7688   -1.3636 N   0  0  0  0  0  0
   -2.7694    2.2544   -2.5506 C   0  0  0  0  0  0
   -4.2374    1.8294   -2.4781 C   0  0  0  0  0  0
   -4.8241    2.3729   -1.3302 F   0  0  0  0  0  0
   -4.9137    2.2930   -3.6116 F   0  0  0  0  0  0
   -4.3168    0.4336   -2.4261 F   0  0  0  0  0  0
   -0.5286    1.8784    0.9073 H   0  0  0  0  0  0
   -1.0188   -0.3825    0.0543 H   0  0  0  0  0  0
    0.8619   -1.5904    1.1834 H   0  0  0  0  0  0
    2.7222   -0.2529    0.2777 H   0  0  0  0  0  0
    1.6161    1.9777    2.0452 H   0  0  0  0  0  0
    4.1180    1.8577    1.8454 H   0  0  0  0  0  0
    3.9466    1.9499    0.0761 H   0  0  0  0  0  0
    4.2622    4.1066    1.0533 H   0  0  0  0  0  0
    3.0314   -1.2601    2.4242 H   0  0  0  0  0  0
   -0.7620   -0.4349    2.5061 H   0  0  0  0  0  0
    0.1752   -0.1834   -2.0077 H   0  0  0  0  0  0
   -2.5381    1.2622   -0.6877 H   0  0  0  0  0  0
   -2.7076    3.3419   -2.5911 H   0  0  0  0  0  0
   -2.3123    1.8309   -3.4449 H   0  0  0  0  0  0
  1  2  1  0  0  0
  1  8  1  0  0  0
  1 12  1  0  0  0
  1 20  1  0  0  0
  2  3  1  0  0  0
  2 11  1  0  0  0
  2 21  1  0  0  0
  3  4  1  0  0  0
  3 10  1  0  0  0
  3 22  1  0  0  0
  4  5  1  0  0  0
  4  9  1  0  0  0
  4 23  1  0  0  0
  5  6  1  0  0  0
  5  8  1  0  0  0
  5 24  1  0  0  0
  6  7  1  0  0  0
  6 25  1  0  0  0
  6 26  1  0  0  0
  7 27  1  0  0  0
  9 28  1  0  0  0
 10 29  1  0  0  0
 11 30  1  0  0  0
 12 13  2  0  0  0
 12 14  1  0  0  0
 14 15  1  0  0  0
 14 31  1  0  0  0
 15 16  1  0  0  0
 15 32  1  0  0  0
 15 33  1  0  0  0
 16 17  1  0  0  0
 16 18  1  0  0  0
 16 19  1  0  0  0
M  END
>  <Activity>
2.1

>  <set>
1

>  <Min_dist>
999.9

>  <Avg_dist>
999.9

$$$$
56
 Wcorina  11170919333D 1   1.00000     0.00000              
CORINA evaluation license 3.46 0067  05.08.2008
 29 30  0  0  0  0  0  0  0  0999 V2000
   -0.0186    1.5215    0.0104 C   0  0  0  0  0  0
    0.0021   -0.0041    0.0020 C   0  0  0  0  0  0
    0.8277   -0.5049    1.1921 C   0  0  0  0  0  0
    2.2278    0.1127    1.1222 C   0  0  0  0  0  0
    2.1051    1.6387    1.1139 C   0  0  0  0  0  0
    3.4974    2.2620    0.9958 C   0  0  0  0  0  0
    3.3940    3.6831    1.1051 O   0  0  0  0  0  0
    1.3049    2.0445    0.0006 O   0  0  0  0  0  0
    2.9884   -0.2989    2.2598 O   0  0  0  0  0  0
    0.1935   -0.1155    2.4119 O   0  0  0  0  0  0
   -1.3341   -0.5000    0.1058 O   0  0  0  0  0  0
   -0.7826    2.0293   -1.1366 N   0  0  0  0  0  0
   -1.8199    2.7208   -0.6275 C   0  0  0  0  0  0
   -2.6588    3.2790   -1.3070 O   0  0  0  0  0  0
   -1.8232    2.7244    0.7112 N   0  0  0  0  0  0
   -0.7806    2.0303    1.2125 C   0  0  0  0  0  0
   -0.5118    1.8517    2.3811 O   0  0  0  0  0  0
    0.4508   -0.3569   -0.9266 H   0  0  0  0  0  0
    0.9058   -1.5914    1.1504 H   0  0  0  0  0  0
    2.7264   -0.2175    0.2109 H   0  0  0  0  0  0
    1.6354    1.9708    2.0398 H   0  0  0  0  0  0
    4.1347    1.8817    1.7942 H   0  0  0  0  0  0
    3.9310    2.0024    0.0300 H   0  0  0  0  0  0
    4.2407    4.1453    1.0389 H   0  0  0  0  0  0
    3.8877    0.0559    2.2809 H   0  0  0  0  0  0
    0.6632   -0.4002    3.2078 H   0  0  0  0  0  0
   -1.3965   -1.4650    0.1065 H   0  0  0  0  0  0
   -0.5798    1.8936   -2.0755 H   0  0  0  0  0  0
   -2.4921    3.1709    1.2535 H   0  0  0  0  0  0
  1  2  1  0  0  0
  1  8  1  0  0  0
  1 12  1  0  0  0
  1 16  1  0  0  0
  2  3  1  0  0  0
  2 11  1  0  0  0
  2 18  1  0  0  0
  3  4  1  0  0  0
  3 10  1  0  0  0
  3 19  1  0  0  0
  4  5  1  0  0  0
  4  9  1  0  0  0
  4 20  1  0  0  0
  5  6  1  0  0  0
  5  8  1  0  0  0
  5 21  1  0  0  0
  6  7  1  0  0  0
  6 22  1  0  0  0
  6 23  1  0  0  0
  7 24  1  0  0  0
  9 25  1  0  0  0
 10 26  1  0  0  0
 11 27  1  0  0  0
 12 13  1  0  0  0
 12 28  1  0  0  0
 13 14  2  0  0  0
 13 15  1  0  0  0
 15 16  1  0  0  0
 15 29  1  0  0  0
 16 17  2  0  0  0
M  END
>  <Activity>
5.5

>  <set>
1

>  <Min_dist>
999.9

>  <Avg_dist>
999.9

$$$$
58
 Wcorina  11170919333D 1   1.00000     0.00000              
CORINA evaluation license 3.46 0067  05.08.2008
 32 33  0  0  0  0  0  0  0  0999 V2000
   -0.0187    1.5294    0.0105 C   0  0  0  0  0  0
    0.0021   -0.0041    0.0020 C   0  0  0  0  0  0
    0.7812   -0.5008    1.2233 C   0  0  0  0  0  0
    2.1927    0.0935    1.1919 C   0  0  0  0  0  0
    2.0943    1.6203    1.1425 C   0  0  0  0  0  0
    3.4989    2.2192    1.0456 C   0  0  0  0  0  0
    3.4152    3.6440    1.1168 O   0  0  0  0  0  0
    1.3302    2.0106    0.0002 O   0  0  0  0  0  0
    2.9033   -0.3015    2.3671 O   0  0  0  0  0  0
    0.1143   -0.0855    2.4170 O   0  0  0  0  0  0
   -1.3369   -0.5005    0.0551 O   0  0  0  0  0  0
   -0.7102    2.0086   -1.1815 N   0  0  0  0  0  0
   -1.9786    2.4272   -1.1669 C   0  0  0  0  0  0
   -2.4776    2.8054   -2.2056 O   0  0  0  0  0  0
   -2.8113    2.4487    0.0796 C   0  0  0  0  0  0
   -1.9747    2.4213    1.2717 N   0  0  0  0  0  0
   -0.7048    2.0082    1.2573 C   0  0  0  0  0  0
   -0.0789    2.0200    2.2961 O   0  0  0  0  0  0
    0.4871   -0.3570   -0.9081 H   0  0  0  0  0  0
    0.8431   -1.5887    1.1985 H   0  0  0  0  0  0
    2.7198   -0.2663    0.3083 H   0  0  0  0  0  0
    1.6064    1.9826    2.0474 H   0  0  0  0  0  0
    4.1091    1.8495    1.8697 H   0  0  0  0  0  0
    3.9532    1.9287    0.0983 H   0  0  0  0  0  0
    4.2707    4.0914    1.0615 H   0  0  0  0  0  0
    3.8068    0.0400    2.4138 H   0  0  0  0  0  0
    0.5540   -0.3663    3.2312 H   0  0  0  0  0  0
   -1.3990   -1.4655    0.0529 H   0  0  0  0  0  0
   -0.2270    2.0243   -2.0224 H   0  0  0  0  0  0
   -3.4172    3.3548    0.0890 H   0  0  0  0  0  0
   -3.4694    1.5798    0.0847 H   0  0  0  0  0  0
   -2.3566    2.7166    2.1131 H   0  0  0  0  0  0
  1  2  1  0  0  0
  1  8  1  0  0  0
  1 12  1  0  0  0
  1 17  1  0  0  0
  2  3  1  0  0  0
  2 11  1  0  0  0
  2 19  1  0  0  0
  3  4  1  0  0  0
  3 10  1  0  0  0
  3 20  1  0  0  0
  4  5  1  0  0  0
  4  9  1  0  0  0
  4 21  1  0  0  0
  5  6  1  0  0  0
  5  8  1  0  0  0
  5 22  1  0  0  0
  6  7  1  0  0  0
  6 23  1  0  0  0
  6 24  1  0  0  0
  7 25  1  0  0  0
  9 26  1  0  0  0
 10 27  1  0  0  0
 11 28  1  0  0  0
 12 13  1  0  0  0
 12 29  1  0  0  0
 13 14  2  0  0  0
 13 15  1  0  0  0
 15 16  1  0  0  0
 15 30  1  0  0  0
 15 31  1  0  0  0
 16 17  1  0  0  0
 16 32  1  0  0  0
 17 18  2  0  0  0
M  END
>  <Activity>
4.2

>  <set>
1

>  <Min_dist>
999.9

>  <Avg_dist>
999.9

$$$$
59
 Wcorina  11170919333D 1   1.00000     0.00000              
CORINA evaluation license 3.46 0067  05.08.2008
 24 24  0  0  0  0  0  0  0  0999 V2000
   -0.0187    1.5267    0.0104 C   0  0  0  0  0  0
    0.0021   -0.0041    0.0020 C   0  0  0  0  0  0
    0.7956   -0.5028    1.2136 C   0  0  0  0  0  0
    2.2039    0.0979    1.1702 C   0  0  0  0  0  0
    2.0981    1.6247    1.1335 C   0  0  0  0  0  0
    3.4991    2.2309    1.0294 C   0  0  0  0  0  0
    3.4094    3.6547    1.1124 O   0  0  0  0  0  0
    1.3225    2.0200    0.0003 O   0  0  0  0  0  0
    2.9300   -0.3026    2.3340 O   0  0  0  0  0  0
    0.1389   -0.0955    2.4157 O   0  0  0  0  0  0
   -1.3363   -0.5002    0.0705 O   0  0  0  0  0  0
   -0.7094    2.0003   -1.1474 O   0  0  0  0  0  0
   -0.5286    1.8784    0.9073 H   0  0  0  0  0  0
    0.4759   -0.3569   -0.9140 H   0  0  0  0  0  0
    0.8619   -1.5904    1.1834 H   0  0  0  0  0  0
    2.7222   -0.2529    0.2777 H   0  0  0  0  0  0
    1.6161    1.9777    2.0452 H   0  0  0  0  0  0
    4.1180    1.8577    1.8454 H   0  0  0  0  0  0
    3.9466    1.9499    0.0761 H   0  0  0  0  0  0
    4.2622    4.1066    1.0533 H   0  0  0  0  0  0
    3.0314   -1.2601    2.4242 H   0  0  0  0  0  0
   -0.7620   -0.4349    2.5061 H   0  0  0  0  0  0
   -1.8982   -0.2189   -0.6645 H   0  0  0  0  0  0
   -0.7612    2.9640   -1.2077 H   0  0  0  0  0  0
  1  2  1  0  0  0
  1  8  1  0  0  0
  1 12  1  0  0  0
  1 13  1  0  0  0
  2  3  1  0  0  0
  2 11  1  0  0  0
  2 14  1  0  0  0
  3  4  1  0  0  0
  3 10  1  0  0  0
  3 15  1  0  0  0
  4  5  1  0  0  0
  4  9  1  0  0  0
  4 16  1  0  0  0
  5  6  1  0  0  0
  5  8  1  0  0  0
  5 17  1  0  0  0
  6  7  1  0  0  0
  6 18  1  0  0  0
  6 19  1  0  0  0
  7 20  1  0  0  0
  9 21  1  0  0  0
 10 22  1  0  0  0
 11 23  1  0  0  0
 12 24  1  0  0  0
M  END
>  <Activity>
2.1

>  <set>
1

>  <Min_dist>
999.9

>  <Avg_dist>
999.9

$$$$
60
 Wcorina  11170919333D 1   1.00000     0.00000              
CORINA evaluation license 3.46 0067  05.08.2008
 36 36  0  0  0  0  0  0  0  0999 V2000
   -0.0187    1.5267    0.0104 C   0  0  0  0  0  0
    0.0021   -0.0041    0.0020 C   0  0  0  0  0  0
    0.7956   -0.5028    1.2136 C   0  0  0  0  0  0
    2.2039    0.0979    1.1702 C   0  0  0  0  0  0
    2.0981    1.6247    1.1335 C   0  0  0  0  0  0
    3.4991    2.2309    1.0294 C   0  0  0  0  0  0
    3.4094    3.6547    1.1124 O   0  0  0  0  0  0
    1.3225    2.0200    0.0003 O   0  0  0  0  0  0
    2.9300   -0.3026    2.3340 O   0  0  0  0  0  0
    0.1389   -0.0955    2.4157 O   0  0  0  0  0  0
    0.6232   -0.4666   -1.1989 O   0  0  0  0  0  0
   -0.7471    2.0261   -1.2106 C   0  0  0  0  0  0
   -0.1509    2.6596   -2.0556 O   0  0  0  0  0  0
   -2.0612    1.7688   -1.3636 N   0  0  0  0  0  0
   -2.7694    2.2544   -2.5506 C   0  0  0  0  0  0
   -4.2374    1.8294   -2.4781 C   0  0  0  0  0  0
   -4.9770    2.3364   -3.7177 C   0  0  0  0  0  0
   -4.3903    1.7929   -4.8656 F   0  0  0  0  0  0
   -6.3193    1.9478   -3.6514 F   0  0  0  0  0  0
   -4.8976    3.7322   -3.7697 F   0  0  0  0  0  0
   -0.5286    1.8784    0.9073 H   0  0  0  0  0  0
   -1.0188   -0.3825    0.0543 H   0  0  0  0  0  0
    0.8619   -1.5904    1.1834 H   0  0  0  0  0  0
    2.7222   -0.2529    0.2777 H   0  0  0  0  0  0
    1.6161    1.9777    2.0452 H   0  0  0  0  0  0
    4.1180    1.8577    1.8454 H   0  0  0  0  0  0
    3.9466    1.9499    0.0761 H   0  0  0  0  0  0
    4.2622    4.1066    1.0533 H   0  0  0  0  0  0
    3.0314   -1.2601    2.4242 H   0  0  0  0  0  0
   -0.7620   -0.4349    2.5061 H   0  0  0  0  0  0
    0.1752   -0.1834   -2.0077 H   0  0  0  0  0  0
   -2.5381    1.2622   -0.6877 H   0  0  0  0  0  0
   -2.7076    3.3419   -2.5911 H   0  0  0  0  0  0
   -2.3123    1.8309   -3.4449 H   0  0  0  0  0  0
   -4.2992    0.7419   -2.4376 H   0  0  0  0  0  0
   -4.6945    2.2528   -1.5837 H   0  0  0  0  0  0
  1  2  1  0  0  0
  1  8  1  0  0  0
  1 12  1  0  0  0
  1 21  1  0  0  0
  2  3  1  0  0  0
  2 11  1  0  0  0
  2 22  1  0  0  0
  3  4  1  0  0  0
  3 10  1  0  0  0
  3 23  1  0  0  0
  4  5  1  0  0  0
  4  9  1  0  0  0
  4 24  1  0  0  0
  5  6  1  0  0  0
  5  8  1  0  0  0
  5 25  1  0  0  0
  6  7  1  0  0  0
  6 26  1  0  0  0
  6 27  1  0  0  0
  7 28  1  0  0  0
  9 29  1  0  0  0
 10 30  1  0  0  0
 11 31  1  0  0  0
 12 13  2  0  0  0
 12 14  1  0  0  0
 14 15  1  0  0  0
 14 32  1  0  0  0
 15 16  1  0  0  0
 15 33  1  0  0  0
 15 34  1  0  0  0
 16 17  1  0  0  0
 16 35  1  0  0  0
 16 36  1  0  0  0
 17 18  1  0  0  0
 17 19  1  0  0  0
 17 20  1  0  0  0
M  END
>  <Activity>
2.1

>  <set>
1

>  <Min_dist>
999.9

>  <Avg_dist>
999.9

$$$$
61
 Wcorina  11170919333D 1   1.00000     0.00000              
CORINA evaluation license 3.46 0067  05.08.2008
 26 26  0  0  0  0  0  0  0  0999 V2000
   -0.0187    1.5267    0.0104 C   0  0  0  0  0  0  0  0  0  0  0  0
    0.0021   -0.0041    0.0020 C   0  0  0  0  0  0  0  0  0  0  0  0
    0.7722   -0.4897   -1.2298 C   0  0  0  0  0  0  0  0  0  0  0  0
    2.1813    0.1106   -1.2068 C   0  0  0  0  0  0  0  0  0  0  0  0
    2.0763    1.6370   -1.1517 C   0  0  0  0  0  0  0  0  0  0  0  0
    1.3752    2.1461   -2.4127 C   0  0  0  0  0  0  0  0  0  0  0  0
    1.3808    3.5751   -2.4168 O   0  0  0  0  0  0  0  0  0  0  0  0
    1.3225    2.0200    0.0003 O   0  0  0  0  0  0  0  0  0  0  0  0
    2.8829   -0.3617   -0.0550 O   0  0  0  0  0  0  0  0  0  0  0  0
    0.8598   -1.9159   -1.2072 O   0  0  0  0  0  0  0  0  0  0  0  0
   -1.3374   -0.4996   -0.0463 O   0  0  0  0  0  0  0  0  0  0  0  0
   -0.7236    2.0129    1.2505 C   0  0  0  0  0  0  0  0  0  0  0  0
   -0.1136    2.6350    2.0875 O   0  0  0  0  0  0  0  0  0  0  0  0
   -2.0293    1.7549    1.4250 O   0  0  0  0  0  0  0  0  0  0  0  0
   -0.5456    1.8879   -0.8727 H   0  0  0  0  0  0  0  0  0  0  0  0
    0.4932   -0.3667    0.9050 H   0  0  0  0  0  0  0  0  0  0  0  0
    0.2540   -0.1692   -2.1336 H   0  0  0  0  0  0  0  0  0  0  0  0
    2.7180   -0.1853   -2.1082 H   0  0  0  0  0  0  0  0  0  0  0  0
    3.0757    2.0681   -1.0922 H   0  0  0  0  0  0  0  0  0  0  0  0
    1.9005    1.7782   -3.2941 H   0  0  0  0  0  0  0  0  0  0  0  0
    0.3463    1.7867   -2.4266 H   0  0  0  0  0  0  0  0  0  0  0  0
    0.9517    3.9678   -3.1893 H   0  0  0  0  0  0  0  0  0  0  0  0
    2.9822   -1.3230   -0.0218 H   0  0  0  0  0  0  0  0  0  0  0  0
    0.0023   -2.3627   -1.2131 H   0  0  0  0  0  0  0  0  0  0  0  0
   -1.8851   -0.2262    0.7023 H   0  0  0  0  0  0  0  0  0  0  0  0
   -2.4379    2.0871    2.2360 H   0  0  0  0  0  0  0  0  0  0  0  0
  1  2  1  0  0  0  0
  1  8  1  0  0  0  0
  1 12  1  0  0  0  0
  1 15  1  0  0  0  0
  2  3  1  0  0  0  0
  2 11  1  0  0  0  0
  2 16  1  0  0  0  0
  3  4  1  0  0  0  0
  3 10  1  0  0  0  0
  3 17  1  0  0  0  0
  4  5  1  0  0  0  0
  4  9  1  0  0  0  0
  4 18  1  0  0  0  0
  5  6  1  0  0  0  0
  5  8  1  0  0  0  0
  5 19  1  0  0  0  0
  6  7  1  0  0  0  0
  6 20  1  0  0  0  0
  6 21  1  0  0  0  0
  7 22  1  0  0  0  0
  9 23  1  0  0  0  0
 10 24  1  0  0  0  0
 11 25  1  0  0  0  0
 12 13  2  0  0  0  0
 12 14  1  0  0  0  0
 14 26  1  0  0  0  0
M  END
>  <Activity>
1.8

>  <set>
1

>  <Min_dist>
999.9

>  <Avg_dist>
999.9

$$$$
64
 Wcorina  11170919333D 1   1.00000     0.00000              
CORINA evaluation license 3.46 0067  05.08.2008
 31 31  0  0  0  0  0  0  0  0999 V2000
   -0.0187    1.5267    0.0104 C   0  0  0  0  0  0
    0.0021   -0.0041    0.0020 C   0  0  0  0  0  0
    0.7956   -0.5028    1.2136 C   0  0  0  0  0  0
    2.2039    0.0979    1.1702 C   0  0  0  0  0  0
    2.0981    1.6247    1.1335 C   0  0  0  0  0  0
    3.4991    2.2309    1.0294 C   0  0  0  0  0  0
    3.4094    3.6547    1.1124 O   0  0  0  0  0  0
    1.3225    2.0200    0.0003 O   0  0  0  0  0  0
    2.9300   -0.3026    2.3340 O   0  0  0  0  0  0
    0.1389   -0.0955    2.4157 O   0  0  0  0  0  0
   -1.3363   -0.5002    0.0705 O   0  0  0  0  0  0
   -0.7268    2.0122   -1.1766 N   0  0  0  0  0  0
   -1.4795    3.1278   -1.1029 C   0  0  0  0  0  0
   -1.5706    3.7309   -0.0520 O   0  0  0  0  0  0
   -2.1303    3.5741   -2.1938 O   0  0  0  0  0  0
   -2.9221    4.7815   -2.0411 C   0  0  0  0  0  0
   -0.5286    1.8784    0.9073 H   0  0  0  0  0  0
    0.4759   -0.3569   -0.9140 H   0  0  0  0  0  0
    0.8619   -1.5904    1.1834 H   0  0  0  0  0  0
    2.7222   -0.2529    0.2777 H   0  0  0  0  0  0
    1.6161    1.9777    2.0452 H   0  0  0  0  0  0
    4.1180    1.8577    1.8454 H   0  0  0  0  0  0
    3.9466    1.9499    0.0761 H   0  0  0  0  0  0
    4.2622    4.1066    1.0533 H   0  0  0  0  0  0
    3.0314   -1.2601    2.4242 H   0  0  0  0  0  0
   -0.7620   -0.4349    2.5061 H   0  0  0  0  0  0
   -1.8982   -0.2189   -0.6645 H   0  0  0  0  0  0
   -0.6541    1.5308   -2.0155 H   0  0  0  0  0  0
   -2.2764    5.6024   -1.7291 H   0  0  0  0  0  0
   -3.3922    5.0305   -2.9925 H   0  0  0  0  0  0
   -3.6921    4.6182   -1.2871 H   0  0  0  0  0  0
  1  2  1  0  0  0
  1  8  1  0  0  0
  1 12  1  0  0  0
  1 17  1  0  0  0
  2  3  1  0  0  0
  2 11  1  0  0  0
  2 18  1  0  0  0
  3  4  1  0  0  0
  3 10  1  0  0  0
  3 19  1  0  0  0
  4  5  1  0  0  0
  4  9  1  0  0  0
  4 20  1  0  0  0
  5  6  1  0  0  0
  5  8  1  0  0  0
  5 21  1  0  0  0
  6  7  1  0  0  0
  6 22  1  0  0  0
  6 23  1  0  0  0
  7 24  1  0  0  0
  9 25  1  0  0  0
 10 26  1  0  0  0
 11 27  1  0  0  0
 12 13  1  0  0  0
 12 28  1  0  0  0
 13 14  2  0  0  0
 13 15  1  0  0  0
 15 16  1  0  0  0
 16 29  1  0  0  0
 16 30  1  0  0  0
 16 31  1  0  0  0
M  END
>  <Activity>
4.1

>  <set>
1

>  <Min_dist>
999.9

>  <Avg_dist>
999.9

$$$$
8
 Wcorina  11170919333D 1   1.00000     0.00000              
CORINA evaluation license 3.46 0067  05.08.2008
 29 29  0  0  0  0  0  0  0  0999 V2000
   -0.0187    1.5267    0.0104 C   0  0  0  0  0  0
    0.0021   -0.0041    0.0020 C   0  0  0  0  0  0
    0.7956   -0.5028    1.2136 C   0  0  0  0  0  0
    2.2039    0.0979    1.1702 C   0  0  0  0  0  0
    2.0981    1.6247    1.1335 C   0  0  0  0  0  0
    3.4991    2.2309    1.0294 C   0  0  0  0  0  0
    3.4094    3.6547    1.1124 O   0  0  0  0  0  0
    1.3225    2.0200    0.0003 O   0  0  0  0  0  0
    2.9300   -0.3026    2.3340 O   0  0  0  0  0  0
    0.1389   -0.0955    2.4157 O   0  0  0  0  0  0
   -1.3363   -0.5002    0.0705 O   0  0  0  0  0  0
   -0.7583    2.0338   -1.2292 C   0  0  0  0  0  0
   -0.7780    3.4986   -1.2210 N   0  0  0  0  0  0
   -0.3067    4.0718   -2.0652 N   0  0  0  0  0  0
    0.1266    4.5988   -2.8415 N   0  0  0  0  0  0
   -0.6872    1.9878    1.1863 O   0  0  0  0  0  0
    0.4759   -0.3569   -0.9140 H   0  0  0  0  0  0
    0.8619   -1.5904    1.1834 H   0  0  0  0  0  0
    2.7222   -0.2529    0.2777 H   0  0  0  0  0  0
    1.6161    1.9777    2.0452 H   0  0  0  0  0  0
    4.1180    1.8577    1.8454 H   0  0  0  0  0  0
    3.9466    1.9499    0.0761 H   0  0  0  0  0  0
    4.2622    4.1066    1.0533 H   0  0  0  0  0  0
    3.8325    0.0425    2.3727 H   0  0  0  0  0  0
    0.5879   -0.3780    3.2242 H   0  0  0  0  0  0
   -1.3986   -1.4652    0.0692 H   0  0  0  0  0  0
   -0.2478    1.6823   -2.1259 H   0  0  0  0  0  0
   -1.7809    1.6566   -1.2219 H   0  0  0  0  0  0
   -0.7377    2.9508    1.2579 H   0  0  0  0  0  0
  1  2  1  0  0  0
  1  8  1  0  0  0
  1 12  1  0  0  0
  1 16  1  0  0  0
  2  3  1  0  0  0
  2 11  1  0  0  0
  2 17  1  0  0  0
  3  4  1  0  0  0
  3 10  1  0  0  0
  3 18  1  0  0  0
  4  5  1  0  0  0
  4  9  1  0  0  0
  4 19  1  0  0  0
  5  6  1  0  0  0
  5  8  1  0  0  0
  5 20  1  0  0  0
  6  7  1  0  0  0
  6 21  1  0  0  0
  6 22  1  0  0  0
  7 23  1  0  0  0
  9 24  1  0  0  0
 10 25  1  0  0  0
 11 26  1  0  0  0
 12 13  1  0  0  0
 12 27  1  0  0  0
 12 28  1  0  0  0
 13 14  2  0  0  0
 14 15  3  0  0  0
 16 29  1  0  0  0
M  END
>  <Activity>
2.1

>  <set>
2

>  <Min_dist>
0.135135

>  <Avg_dist>
0.492967

$$$$
12
 Wcorina  11170919333D 1   1.00000     0.00000              
CORINA evaluation license 3.46 0067  05.08.2008
 33 33  0  0  0  0  0  0  0  0999 V2000
   -0.0187    1.5267    0.0104 C   0  0  0  0  0  0
    0.0021   -0.0041    0.0020 C   0  0  0  0  0  0
    0.7956   -0.5028    1.2136 C   0  0  0  0  0  0
    2.2039    0.0979    1.1702 C   0  0  0  0  0  0
    2.0981    1.6247    1.1335 C   0  0  0  0  0  0
    3.4991    2.2309    1.0294 C   0  0  0  0  0  0
    3.4094    3.6547    1.1124 O   0  0  0  0  0  0
    1.3225    2.0200    0.0003 O   0  0  0  0  0  0
    2.9300   -0.3026    2.3340 O   0  0  0  0  0  0
    0.1389   -0.0955    2.4157 O   0  0  0  0  0  0
    0.6232   -0.4666   -1.1989 O   0  0  0  0  0  0
   -0.7583    2.0338   -1.2292 C   0  0  0  0  0  0
   -0.8795    3.4561   -1.1630 O   0  0  0  0  0  0
   -1.6032    4.0717   -2.3520 S   0  0  0  0  0  0
   -1.3786    5.4681   -2.2143 O   0  0  0  0  0  0
   -1.1045    3.3568   -3.4743 O   0  0  0  0  0  0
   -3.3514    3.6774   -2.0716 C   0  0  0  0  0  0
   -0.5286    1.8784    0.9073 H   0  0  0  0  0  0
   -1.0188   -0.3825    0.0543 H   0  0  0  0  0  0
    0.8619   -1.5904    1.1834 H   0  0  0  0  0  0
    2.7222   -0.2529    0.2777 H   0  0  0  0  0  0
    1.6161    1.9777    2.0452 H   0  0  0  0  0  0
    4.1180    1.8577    1.8454 H   0  0  0  0  0  0
    3.9466    1.9499    0.0761 H   0  0  0  0  0  0
    4.2622    4.1066    1.0533 H   0  0  0  0  0  0
    3.8325    0.0425    2.3727 H   0  0  0  0  0  0
    0.5879   -0.3780    3.2242 H   0  0  0  0  0  0
    0.6707   -1.4297   -1.2714 H   0  0  0  0  0  0
   -0.1997    1.7580   -2.1237 H   0  0  0  0  0  0
   -1.7512    1.5859   -1.2684 H   0  0  0  0  0  0
   -3.6755    4.1145   -1.1271 H   0  0  0  0  0  0
   -3.9510    4.0852   -2.8854 H   0  0  0  0  0  0
   -3.4783    2.5954   -2.0337 H   0  0  0  0  0  0
  1  2  1  0  0  0
  1  8  1  0  0  0
  1 12  1  0  0  0
  1 18  1  0  0  0
  2  3  1  0  0  0
  2 11  1  0  0  0
  2 19  1  0  0  0
  3  4  1  0  0  0
  3 10  1  0  0  0
  3 20  1  0  0  0
  4  5  1  0  0  0
  4  9  1  0  0  0
  4 21  1  0  0  0
  5  6  1  0  0  0
  5  8  1  0  0  0
  5 22  1  0  0  0
  6  7  1  0  0  0
  6 23  1  0  0  0
  6 24  1  0  0  0
  7 25  1  0  0  0
  9 26  1  0  0  0
 10 27  1  0  0  0
 11 28  1  0  0  0
 12 13  1  0  0  0
 12 29  1  0  0  0
 12 30  1  0  0  0
 13 14  1  0  0  0
 14 15  2  0  0  0
 14 16  2  0  0  0
 14 17  1  0  0  0
 17 31  1  0  0  0
 17 32  1  0  0  0
 17 33  1  0  0  0
M  END
>  <Activity>
2.3

>  <set>
2

>  <Min_dist>
0.142857

>  <Avg_dist>
0.489006

$$$$
15
 Wcorina  11170919333D 1   1.00000     0.00000              
CORINA evaluation license 3.46 0067  05.08.2008
 28 28  0  0  0  0  0  0  0  0999 V2000
   -0.0187    1.5267    0.0104 C   0  0  0  0  0  0  0  0  0  0  0  0
    0.0021   -0.0041    0.0020 C   0  0  0  0  0  0  0  0  0  0  0  0
    0.7956   -0.5028    1.2136 C   0  0  0  0  0  0  0  0  0  0  0  0
    2.2039    0.0979    1.1702 C   0  0  0  0  0  0  0  0  0  0  0  0
    2.0981    1.6247    1.1335 C   0  0  0  0  0  0  0  0  0  0  0  0
    3.4991    2.2309    1.0294 C   0  0  0  0  0  0  0  0  0  0  0  0
    3.4094    3.6547    1.1124 O   0  0  0  0  0  0  0  0  0  0  0  0
    1.3225    2.0200    0.0003 O   0  0  0  0  0  0  0  0  0  0  0  0
    2.9300   -0.3026    2.3340 O   0  0  0  0  0  0  0  0  0  0  0  0
    0.8826   -1.9286    1.1740 O   0  0  0  0  0  0  0  0  0  0  0  0
    0.6232   -0.4666   -1.1989 O   0  0  0  0  0  0  0  0  0  0  0  0
   -0.7583    2.0338   -1.2292 C   0  0  0  0  0  0  0  0  0  0  0  0
   -0.7781    3.5026   -1.2210 N   0  0  0  0  0  0  0  0  0  0  0  0
   -1.2614    3.8623   -2.0303 H   0  0  0  0  0  0  0  0  0  0  0  0
   -1.1887    3.8539   -0.3689 H   0  0  0  0  0  0  0  0  0  0  0  0
   -0.5286    1.8784    0.9073 H   0  0  0  0  0  0  0  0  0  0  0  0
   -1.0188   -0.3825    0.0543 H   0  0  0  0  0  0  0  0  0  0  0  0
    0.2947   -0.1921    2.1305 H   0  0  0  0  0  0  0  0  0  0  0  0
    2.7222   -0.2529    0.2777 H   0  0  0  0  0  0  0  0  0  0  0  0
    1.6161    1.9777    2.0452 H   0  0  0  0  0  0  0  0  0  0  0  0
    4.1180    1.8577    1.8454 H   0  0  0  0  0  0  0  0  0  0  0  0
    3.9466    1.9499    0.0761 H   0  0  0  0  0  0  0  0  0  0  0  0
    4.2622    4.1066    1.0533 H   0  0  0  0  0  0  0  0  0  0  0  0
    3.8325    0.0425    2.3727 H   0  0  0  0  0  0  0  0  0  0  0  0
    1.3730   -2.3134    1.9133 H   0  0  0  0  0  0  0  0  0  0  0  0
    0.6707   -1.4297   -1.2714 H   0  0  0  0  0  0  0  0  0  0  0  0
   -0.2478    1.6823   -2.1259 H   0  0  0  0  0  0  0  0  0  0  0  0
   -1.7809    1.6566   -1.2219 H   0  0  0  0  0  0  0  0  0  0  0  0
  1  2  1  0  0  0  0
  1  8  1  0  0  0  0
  1 12  1  0  0  0  0
  1 16  1  0  0  0  0
  2  3  1  0  0  0  0
  2 11  1  0  0  0  0
  2 17  1  0  0  0  0
  3  4  1  0  0  0  0
  3 10  1  0  0  0  0
  3 18  1  0  0  0  0
  4  5  1  0  0  0  0
  4  9  1  0  0  0  0
  4 19  1  0  0  0  0
  5  6  1  0  0  0  0
  5  8  1  0  0  0  0
  5 20  1  0  0  0  0
  6  7  1  0  0  0  0
  6 21  1  0  0  0  0
  6 22  1  0  0  0  0
  7 23  1  0  0  0  0
  9 24  1  0  0  0  0
 10 25  1  0  0  0  0
 11 26  1  0  0  0  0
 12 13  1  0  0  0  0
 12 27  1  0  0  0  0
 12 28  1  0  0  0  0
 13 14  1  0  0  0  0
 13 15  1  0  0  0  0
M  END
>  <Activity>
1.8

>  <set>
2

>  <Min_dist>
0

>  <Avg_dist>
0.388911

$$$$
17
 Wcorina  11170919333D 1   1.00000     0.00000              
CORINA evaluation license 3.46 0067  05.08.2008
 27 27  0  0  0  0  0  0  0  0999 V2000
   -0.0187    1.5267    0.0104 C   0  0  0  0  0  0
    0.0021   -0.0041    0.0020 C   0  0  0  0  0  0
    0.7956   -0.5028    1.2136 C   0  0  0  0  0  0
    2.2039    0.0979    1.1702 C   0  0  0  0  0  0
    2.0981    1.6247    1.1335 C   0  0  0  0  0  0
    1.3225    2.0200    0.0003 O   0  0  0  0  0  0
    3.4991    2.2309    1.0294 C   0  0  0  0  0  0
    3.4094    3.6547    1.1124 O   0  0  0  0  0  0
    2.9300   -0.3026    2.3340 O   0  0  0  0  0  0
    0.8826   -1.9286    1.1740 O   0  0  0  0  0  0
    0.6232   -0.4666   -1.1989 O   0  0  0  0  0  0
   -0.7583    2.0338   -1.2292 C   0  0  0  0  0  0
   -0.8831    3.4989   -1.1610 C   0  0  0  0  0  0
   -0.9795    4.6296   -1.1084 N   0  0  0  0  0  0
   -0.5286    1.8784    0.9073 H   0  0  0  0  0  0
   -1.0188   -0.3825    0.0543 H   0  0  0  0  0  0
    0.2947   -0.1921    2.1305 H   0  0  0  0  0  0
    2.7222   -0.2529    0.2777 H   0  0  0  0  0  0
    1.6159    1.9777    2.0451 H   0  0  0  0  0  0
    4.1180    1.8577    1.8454 H   0  0  0  0  0  0
    3.9466    1.9499    0.0761 H   0  0  0  0  0  0
    4.2622    4.1066    1.0533 H   0  0  0  0  0  0
    3.8325    0.0425    2.3727 H   0  0  0  0  0  0
    1.3730   -2.3134    1.9133 H   0  0  0  0  0  0
    0.1752   -0.1834   -2.0077 H   0  0  0  0  0  0
   -0.1997    1.7580   -2.1237 H   0  0  0  0  0  0
   -1.7512    1.5859   -1.2684 H   0  0  0  0  0  0
  1  2  1  0  0  0
  1  6  1  0  0  0
  1 12  1  0  0  0
  1 15  1  0  0  0
  2  3  1  0  0  0
  2 11  1  0  0  0
  2 16  1  0  0  0
  3  4  1  0  0  0
  3 10  1  0  0  0
  3 17  1  0  0  0
  4  5  1  0  0  0
  4  9  1  0  0  0
  4 18  1  0  0  0
  5  6  1  0  0  0
  5  7  1  0  0  0
  5 19  1  0  0  0
  7  8  1  0  0  0
  7 20  1  0  0  0
  7 21  1  0  0  0
  8 22  1  0  0  0
  9 23  1  0  0  0
 10 24  1  0  0  0
 11 25  1  0  0  0
 12 13  1  0  0  0
 12 26  1  0  0  0
 12 27  1  0  0  0
 13 14  3  0  0  0
M  END
>  <Activity>
2

>  <set>
2

>  <Min_dist>
0.12069

>  <Avg_dist>
0.470953

$$$$
19
 Wcorina  11170919333D 1   1.00000     0.00000              
CORINA evaluation license 3.46 0067  05.08.2008
 45 46  0  0  0  0  0  0  0  0999 V2000
   -0.0173    1.4248    0.0099 O   0  0  0  0  0  0
    0.0021   -0.0041    0.0020 C   0  0  0  0  0  0
    0.7175   -0.5102    1.2573 C   0  0  0  0  0  0
    2.1334    0.0727    1.2986 C   0  0  0  0  0  0
    2.0458    1.6014    1.2560 C   0  0  0  0  0  0
    1.2791    2.0260    0.0007 C   0  0  0  0  0  0
    1.9937    1.6000   -1.1611 O   0  0  0  0  0  0
    1.4862    2.1360   -2.3847 C   0  0  0  0  0  0
    2.3229    1.6156   -3.5552 C   0  0  0  0  0  0
    2.1593    0.2003   -3.6660 O   0  0  0  0  0  0
    2.9219   -0.3947   -4.7179 C   0  0  0  0  0  0
    2.4818    0.1935   -6.0610 C   0  0  0  0  0  0
    2.6596    1.7145   -6.0264 C   0  0  0  0  0  0
    1.8586    2.2845   -4.8517 C   0  0  0  0  0  0
    0.4677    2.0250   -5.0515 O   0  0  0  0  0  0
    2.1826    2.2795   -7.2492 O   0  0  0  0  0  0
    3.2824   -0.3572   -7.1088 O   0  0  0  0  0  0
    4.3100   -0.1250   -4.5114 O   0  0  0  0  0  0
    3.3630    2.1544    1.2209 O   0  0  0  0  0  0
    2.7834   -0.3354    2.5040 O   0  0  0  0  0  0
   -0.0042   -0.0946    2.4186 O   0  0  0  0  0  0
   -1.4332   -0.5337   -0.0158 C   0  0  0  0  0  0
   -2.0645   -0.1576   -1.2414 O   0  0  0  0  0  0
    0.5305   -0.3556   -0.8842 H   0  0  0  0  0  0
    0.7722   -1.5985    1.2315 H   0  0  0  0  0  0
    2.6999   -0.2842    0.4385 H   0  0  0  0  0  0
    1.5222    1.9611    2.1417 H   0  0  0  0  0  0
    1.1765    3.1110   -0.0129 H   0  0  0  0  0  0
    0.4489    1.8272   -2.5140 H   0  0  0  0  0  0
    1.5404    3.2242   -2.3548 H   0  0  0  0  0  0
    3.3738    1.8476   -3.3824 H   0  0  0  0  0  0
    2.7574   -1.4722   -4.7215 H   0  0  0  0  0  0
    1.4334   -0.0468   -6.2378 H   0  0  0  0  0  0
    3.7150    1.9554   -5.8991 H   0  0  0  0  0  0
    2.0237    3.3600   -4.7861 H   0  0  0  0  0  0
    0.1055    2.4200   -5.8564 H   0  0  0  0  0  0
    2.6416    1.9571   -8.0369 H   0  0  0  0  0  0
    3.2221   -1.3192   -7.1856 H   0  0  0  0  0  0
    4.6577   -0.4689   -3.6773 H   0  0  0  0  0  0
    3.3832    3.1208    1.1928 H   0  0  0  0  0  0
    3.6861   -0.0014    2.5966 H   0  0  0  0  0  0
    0.3934   -0.3811    3.2522 H   0  0  0  0  0  0
   -1.4205   -1.6204    0.0677 H   0  0  0  0  0  0
   -1.9869   -0.1113    0.8227 H   0  0  0  0  0  0
   -2.9793   -0.4606   -1.3218 H   0  0  0  0  0  0
  1  2  1  0  0  0
  1  6  1  0  0  0
  2  3  1  0  0  0
  2 22  1  0  0  0
  2 24  1  0  0  0
  3  4  1  0  0  0
  3 21  1  0  0  0
  3 25  1  0  0  0
  4  5  1  0  0  0
  4 20  1  0  0  0
  4 26  1  0  0  0
  5  6  1  0  0  0
  5 19  1  0  0  0
  5 27  1  0  0  0
  6  7  1  0  0  0
  6 28  1  0  0  0
  7  8  1  0  0  0
  8  9  1  0  0  0
  8 29  1  0  0  0
  8 30  1  0  0  0
  9 10  1  0  0  0
  9 14  1  0  0  0
  9 31  1  0  0  0
 10 11  1  0  0  0
 11 12  1  0  0  0
 11 18  1  0  0  0
 11 32  1  0  0  0
 12 13  1  0  0  0
 12 17  1  0  0  0
 12 33  1  0  0  0
 13 14  1  0  0  0
 13 16  1  0  0  0
 13 34  1  0  0  0
 14 15  1  0  0  0
 14 35  1  0  0  0
 15 36  1  0  0  0
 16 37  1  0  0  0
 17 38  1  0  0  0
 18 39  1  0  0  0
 19 40  1  0  0  0
 20 41  1  0  0  0
 21 42  1  0  0  0
 22 23  1  0  0  0
 22 43  1  0  0  0
 22 44  1  0  0  0
 23 45  1  0  0  0
M  END
>  <Activity>
1.8

>  <set>
2

>  <Min_dist>
0.127273

>  <Avg_dist>
0.46319

$$$$
22
 Wcorina  11170919333D 1   1.00000     0.00000              
CORINA evaluation license 3.46 0067  05.08.2008
 24 24  0  0  0  0  0  0  0  0999 V2000
   -0.0187    1.5267    0.0104 C   0  0  0  0  0  0
    0.0021   -0.0041    0.0020 C   0  0  0  0  0  0
    0.7956   -0.5028    1.2136 C   0  0  0  0  0  0
    2.2039    0.0979    1.1702 C   0  0  0  0  0  0
    2.0981    1.6247    1.1335 C   0  0  0  0  0  0
    3.4991    2.2309    1.0294 C   0  0  0  0  0  0
    3.4094    3.6547    1.1124 O   0  0  0  0  0  0
    1.3225    2.0200    0.0003 O   0  0  0  0  0  0
    2.9300   -0.3026    2.3340 O   0  0  0  0  0  0
    0.1389   -0.0955    2.4157 O   0  0  0  0  0  0
   -1.3363   -0.5002    0.0705 O   0  0  0  0  0  0
   -0.8955    2.1279   -1.4593 S   0  0  0  0  0  0
   -0.5286    1.8784    0.9073 H   0  0  0  0  0  0
    0.4759   -0.3569   -0.9140 H   0  0  0  0  0  0
    0.8619   -1.5904    1.1834 H   0  0  0  0  0  0
    2.7222   -0.2529    0.2777 H   0  0  0  0  0  0
    1.6161    1.9777    2.0452 H   0  0  0  0  0  0
    4.1180    1.8577    1.8454 H   0  0  0  0  0  0
    3.9466    1.9499    0.0761 H   0  0  0  0  0  0
    4.2622    4.1066    1.0533 H   0  0  0  0  0  0
    3.0314   -1.2601    2.4242 H   0  0  0  0  0  0
   -0.7620   -0.4349    2.5061 H   0  0  0  0  0  0
   -1.8982   -0.2189   -0.6645 H   0  0  0  0  0  0
   -0.8366    3.4645   -1.3212 H   0  0  0  0  0  0
  1  2  1  0  0  0
  1  8  1  0  0  0
  1 12  1  0  0  0
  1 13  1  0  0  0
  2  3  1  0  0  0
  2 11  1  0  0  0
  2 14  1  0  0  0
  3  4  1  0  0  0
  3 10  1  0  0  0
  3 15  1  0  0  0
  4  5  1  0  0  0
  4  9  1  0  0  0
  4 16  1  0  0  0
  5  6  1  0  0  0
  5  8  1  0  0  0
  5 17  1  0  0  0
  6  7  1  0  0  0
  6 18  1  0  0  0
  6 19  1  0  0  0
  7 20  1  0  0  0
  9 21  1  0  0  0
 10 22  1  0  0  0
 11 23  1  0  0  0
 12 24  1  0  0  0
M  END
>  <Activity>
3

>  <set>
2

>  <Min_dist>
0.086957

>  <Avg_dist>
0.416114

$$$$
23
 Wcorina  11170919333D 1   1.00000     0.00000              
CORINA evaluation license 3.46 0067  05.08.2008
 38 39  0  0  0  0  0  0  0  0999 V2000
   -0.0187    1.5267    0.0104 C   0  0  0  0  0  0
    0.0021   -0.0041    0.0020 C   0  0  0  0  0  0
    0.7956   -0.5028    1.2136 C   0  0  0  0  0  0
    2.2039    0.0979    1.1702 C   0  0  0  0  0  0
    2.0981    1.6247    1.1335 C   0  0  0  0  0  0
    3.4991    2.2309    1.0294 C   0  0  0  0  0  0
    3.4094    3.6547    1.1124 O   0  0  0  0  0  0
    1.3225    2.0200    0.0003 O   0  0  0  0  0  0
    2.9300   -0.3026    2.3340 O   0  0  0  0  0  0
    0.1389   -0.0955    2.4157 O   0  0  0  0  0  0
   -1.3363   -0.5002    0.0705 O   0  0  0  0  0  0
   -0.6872    1.9878    1.1863 O   0  0  0  0  0  0
   -0.9787    3.3136    1.2505 C   0  0  0  0  0  0
   -1.6270    3.8294    2.3635 C   0  0  0  0  0  0
   -1.9223    5.1773    2.4263 C   0  0  0  0  0  0
   -1.5727    6.0123    1.3809 C   0  0  0  0  0  0
   -0.9271    5.5007    0.2706 C   0  0  0  0  0  0
   -0.6236    4.1543    0.2059 C   0  0  0  0  0  0
   -2.0092    2.9198    3.5026 C   0  0  0  0  0  0
   -2.6596    3.6809    4.5223 O   0  0  0  0  0  0
   -0.5456    1.8879   -0.8727 H   0  0  0  0  0  0
    0.4759   -0.3569   -0.9140 H   0  0  0  0  0  0
    0.8619   -1.5904    1.1834 H   0  0  0  0  0  0
    2.7222   -0.2529    0.2777 H   0  0  0  0  0  0
    1.6161    1.9777    2.0452 H   0  0  0  0  0  0
    4.1180    1.8577    1.8454 H   0  0  0  0  0  0
    3.9466    1.9499    0.0761 H   0  0  0  0  0  0
    4.2622    4.1066    1.0533 H   0  0  0  0  0  0
    3.0314   -1.2601    2.4242 H   0  0  0  0  0  0
   -0.7620   -0.4349    2.5061 H   0  0  0  0  0  0
   -1.8982   -0.2189   -0.6645 H   0  0  0  0  0  0
   -2.4269    5.5793    3.2924 H   0  0  0  0  0  0
   -1.8047    7.0659    1.4317 H   0  0  0  0  0  0
   -0.6554    6.1549   -0.5446 H   0  0  0  0  0  0
   -0.1149    3.7560   -0.6595 H   0  0  0  0  0  0
   -2.6859    2.1467    3.1388 H   0  0  0  0  0  0
   -1.1127    2.4546    3.9125 H   0  0  0  0  0  0
   -2.9341    3.1585    5.2883 H   0  0  0  0  0  0
  1  2  1  0  0  0
  1  8  1  0  0  0
  1 12  1  0  0  0
  1 21  1  0  0  0
  2  3  1  0  0  0
  2 11  1  0  0  0
  2 22  1  0  0  0
  3  4  1  0  0  0
  3 10  1  0  0  0
  3 23  1  0  0  0
  4  5  1  0  0  0
  4  9  1  0  0  0
  4 24  1  0  0  0
  5  6  1  0  0  0
  5  8  1  0  0  0
  5 25  1  0  0  0
  6  7  1  0  0  0
  6 26  1  0  0  0
  6 27  1  0  0  0
  7 28  1  0  0  0
  9 29  1  0  0  0
 10 30  1  0  0  0
 11 31  1  0  0  0
 12 13  1  0  0  0
 13 14  1  0  0  0
 13 18  2  0  0  0
 14 15  2  0  0  0
 14 19  1  0  0  0
 15 16  1  0  0  0
 15 32  1  0  0  0
 16 17  2  0  0  0
 16 33  1  0  0  0
 17 18  1  0  0  0
 17 34  1  0  0  0
 18 35  1  0  0  0
 19 20  1  0  0  0
 19 36  1  0  0  0
 19 37  1  0  0  0
 20 38  1  0  0  0
M  END
>  <Activity>
2.1

>  <set>
2

>  <Min_dist>
0.272727

>  <Avg_dist>
0.533715

$$$$
29
 Wcorina  11170919333D 1   1.00000     0.00000              
CORINA evaluation license 3.46 0067  05.08.2008
 30 30  0  0  0  0  0  0  0  0999 V2000
   -0.0187    1.5267    0.0104 C   0  0  0  0  0  0
   -0.2253    0.0168   -0.1354 C   0  0  0  0  0  0
    0.4037   -0.6951    1.0662 C   0  0  0  0  0  0
    1.8855   -0.3167    1.1517 C   0  0  0  0  0  0
    2.0106    1.2061    1.2479 C   0  0  0  0  0  0
    3.4898    1.5960    1.2732 C   0  0  0  0  0  0
    3.6076    3.0050    1.4798 O   0  0  0  0  0  0
    1.3786    1.8070    0.1157 O   0  0  0  0  0  0
    2.4657   -0.9176    2.3112 O   0  0  0  0  0  0
   -0.2628   -0.2909    2.2639 O   0  0  0  0  0  0
    0.3979   -0.4364   -1.3388 O   0  0  0  0  0  0
   -0.7236    2.0129    1.2505 C   0  0  0  0  0  0
   -0.0936    2.5576    2.1321 O   0  0  0  0  0  0
   -2.0543    1.8425    1.3797 N   0  0  0  0  0  0
   -2.7396    2.3152    2.5852 C   0  0  0  0  0  0
   -0.4267    2.0354   -0.8630 H   0  0  0  0  0  0
   -1.2922   -0.2031   -0.1715 H   0  0  0  0  0  0
    0.3095   -1.7738    0.9413 H   0  0  0  0  0  0
    2.4035   -0.6691    0.2598 H   0  0  0  0  0  0
    1.5274    1.5535    2.1610 H   0  0  0  0  0  0
    3.9912    1.0668    2.0835 H   0  0  0  0  0  0
    3.9525    1.3281    0.3232 H   0  0  0  0  0  0
    4.5202    3.3237    1.5070 H   0  0  0  0  0  0
    2.4174   -1.8834    2.3196 H   0  0  0  0  0  0
   -1.2082   -0.4939    2.2756 H   0  0  0  0  0  0
    0.0513   -0.0227   -2.1412 H   0  0  0  0  0  0
   -2.5583    1.4069    0.6746 H   0  0  0  0  0  0
   -2.6013    3.3920    2.6832 H   0  0  0  0  0  0
   -3.8037    2.0910    2.5098 H   0  0  0  0  0  0
   -2.3239    1.8144    3.4595 H   0  0  0  0  0  0
  1  2  1  0  0  0
  1  8  1  0  0  0
  1 12  1  0  0  0
  1 16  1  0  0  0
  2  3  1  0  0  0
  2 11  1  0  0  0
  2 17  1  0  0  0
  3  4  1  0  0  0
  3 10  1  0  0  0
  3 18  1  0  0  0
  4  5  1  0  0  0
  4  9  1  0  0  0
  4 19  1  0  0  0
  5  6  1  0  0  0
  5  8  1  0  0  0
  5 20  1  0  0  0
  6  7  1  0  0  0
  6 21  1  0  0  0
  6 22  1  0  0  0
  7 23  1  0  0  0
  9 24  1  0  0  0
 10 25  1  0  0  0
 11 26  1  0  0  0
 12 13  2  0  0  0
 12 14  1  0  0  0
 14 15  1  0  0  0
 14 27  1  0  0  0
 15 28  1  0  0  0
 15 29  1  0  0  0
 15 30  1  0  0  0
M  END
>  <Activity>
1.4

>  <set>
2

>  <Min_dist>
0

>  <Avg_dist>
0.380646

$$$$
33
 Wcorina  11170919333D 1   1.00000     0.00000              
CORINA evaluation license 3.46 0067  05.08.2008
 29 29  0  0  0  0  0  0  0  0999 V2000
   -0.0187    1.5267    0.0104 C   0  0  0  0  0  0
    0.0021   -0.0041    0.0020 C   0  0  0  0  0  0
    0.7956   -0.5028    1.2136 C   0  0  0  0  0  0
    2.2039    0.0979    1.1702 C   0  0  0  0  0  0
    2.0981    1.6247    1.1335 C   0  0  0  0  0  0
    3.4991    2.2309    1.0294 C   0  0  0  0  0  0
    3.4094    3.6547    1.1124 O   0  0  0  0  0  0
    1.3225    2.0200    0.0003 O   0  0  0  0  0  0
    2.9300   -0.3026    2.3340 O   0  0  0  0  0  0
    0.1389   -0.0955    2.4157 O   0  0  0  0  0  0
    0.6232   -0.4666   -1.1989 O   0  0  0  0  0  0
   -0.7471    2.0261   -1.2106 C   0  0  0  0  0  0
   -0.1531    2.6573   -2.0524 O   0  0  0  0  0  0
   -2.0559    1.7699   -1.3630 O   0  0  0  0  0  0
   -2.6925    2.2817   -2.5634 C   0  0  0  0  0  0
   -0.5286    1.8784    0.9073 H   0  0  0  0  0  0
   -1.0188   -0.3825    0.0543 H   0  0  0  0  0  0
    0.8619   -1.5904    1.1834 H   0  0  0  0  0  0
    2.7222   -0.2529    0.2777 H   0  0  0  0  0  0
    1.6161    1.9777    2.0452 H   0  0  0  0  0  0
    4.1180    1.8577    1.8454 H   0  0  0  0  0  0
    3.9466    1.9499    0.0761 H   0  0  0  0  0  0
    4.2622    4.1066    1.0533 H   0  0  0  0  0  0
    3.0314   -1.2601    2.4242 H   0  0  0  0  0  0
   -0.7620   -0.4349    2.5061 H   0  0  0  0  0  0
    0.1752   -0.1834   -2.0077 H   0  0  0  0  0  0
   -2.6019    3.3677   -2.5879 H   0  0  0  0  0  0
   -2.2066    1.8567   -3.4417 H   0  0  0  0  0  0
   -3.7468    2.0050   -2.5618 H   0  0  0  0  0  0
  1  2  1  0  0  0
  1  8  1  0  0  0
  1 12  1  0  0  0
  1 16  1  0  0  0
  2  3  1  0  0  0
  2 11  1  0  0  0
  2 17  1  0  0  0
  3  4  1  0  0  0
  3 10  1  0  0  0
  3 18  1  0  0  0
  4  5  1  0  0  0
  4  9  1  0  0  0
  4 19  1  0  0  0
  5  6  1  0  0  0
  5  8  1  0  0  0
  5 20  1  0  0  0
  6  7  1  0  0  0
  6 21  1  0  0  0
  6 22  1  0  0  0
  7 23  1  0  0  0
  9 24  1  0  0  0
 10 25  1  0  0  0
 11 26  1  0  0  0
 12 13  2  0  0  0
 12 14  1  0  0  0
 14 15  1  0  0  0
 15 27  1  0  0  0
 15 28  1  0  0  0
 15 29  1  0  0  0
M  END
>  <Activity>
2.6

>  <set>
2

>  <Min_dist>
0

>  <Avg_dist>
0.401784

$$$$
40
 Wcorina  11170919333D 1   1.00000     0.00000              
CORINA evaluation license 3.46 0067  05.08.2008
 37 38  0  0  0  0  0  0  0  0999 V2000
   -0.0187    1.5267    0.0104 C   0  0  0  0  0  0
    0.0021   -0.0041    0.0020 C   0  0  0  0  0  0
    0.7956   -0.5028    1.2136 C   0  0  0  0  0  0
    2.2039    0.0979    1.1702 C   0  0  0  0  0  0
    2.0981    1.6247    1.1335 C   0  0  0  0  0  0
    3.4991    2.2309    1.0294 C   0  0  0  0  0  0
    3.4094    3.6547    1.1124 O   0  0  0  0  0  0
    1.3225    2.0200    0.0003 O   0  0  0  0  0  0
    2.9300   -0.3026    2.3340 O   0  0  0  0  0  0
    0.1389   -0.0955    2.4157 O   0  0  0  0  0  0
   -1.3363   -0.5002    0.0705 O   0  0  0  0  0  0
   -0.7268    2.0122   -1.1766 N   0  0  0  0  0  0
   -1.4795    3.1278   -1.1029 C   0  0  0  0  0  0
   -1.5707    3.7311   -0.0516 O   0  0  0  0  0  0
   -2.1941    3.6178   -2.3008 C   0  0  0  0  0  0
   -2.9744    4.7728   -2.2280 C   0  0  0  0  0  0
   -3.6383    5.2250   -3.3496 C   0  0  0  0  0  0
   -3.5323    4.5359   -4.5447 C   0  0  0  0  0  0
   -2.7605    3.3903   -4.6237 C   0  0  0  0  0  0
   -2.0869    2.9307   -3.5110 C   0  0  0  0  0  0
   -0.5286    1.8784    0.9073 H   0  0  0  0  0  0
    0.4759   -0.3569   -0.9140 H   0  0  0  0  0  0
    0.8619   -1.5904    1.1834 H   0  0  0  0  0  0
    2.7222   -0.2529    0.2777 H   0  0  0  0  0  0
    1.6161    1.9777    2.0452 H   0  0  0  0  0  0
    4.1180    1.8577    1.8454 H   0  0  0  0  0  0
    3.9466    1.9499    0.0761 H   0  0  0  0  0  0
    4.2622    4.1066    1.0533 H   0  0  0  0  0  0
    3.0314   -1.2601    2.4242 H   0  0  0  0  0  0
   -0.7620   -0.4349    2.5061 H   0  0  0  0  0  0
   -1.8982   -0.2189   -0.6645 H   0  0  0  0  0  0
   -0.6541    1.5308   -2.0155 H   0  0  0  0  0  0
   -3.0585    5.3112   -1.2955 H   0  0  0  0  0  0
   -4.2424    6.1185   -3.2946 H   0  0  0  0  0  0
   -4.0547    4.8936   -5.4197 H   0  0  0  0  0  0
   -2.6820    2.8570   -5.5596 H   0  0  0  0  0  0
   -1.4812    2.0388   -3.5751 H   0  0  0  0  0  0
  1  2  1  0  0  0
  1  8  1  0  0  0
  1 12  1  0  0  0
  1 21  1  0  0  0
  2  3  1  0  0  0
  2 11  1  0  0  0
  2 22  1  0  0  0
  3  4  1  0  0  0
  3 10  1  0  0  0
  3 23  1  0  0  0
  4  5  1  0  0  0
  4  9  1  0  0  0
  4 24  1  0  0  0
  5  6  1  0  0  0
  5  8  1  0  0  0
  5 25  1  0  0  0
  6  7  1  0  0  0
  6 26  1  0  0  0
  6 27  1  0  0  0
  7 28  1  0  0  0
  9 29  1  0  0  0
 10 30  1  0  0  0
 11 31  1  0  0  0
 12 13  1  0  0  0
 12 32  1  0  0  0
 13 14  2  0  0  0
 13 15  1  0  0  0
 15 16  1  0  0  0
 15 20  2  0  0  0
 16 17  2  0  0  0
 16 33  1  0  0  0
 17 18  1  0  0  0
 17 34  1  0  0  0
 18 19  2  0  0  0
 18 35  1  0  0  0
 19 20  1  0  0  0
 19 36  1  0  0  0
 20 37  1  0  0  0
M  END
>  <Activity>
4.1

>  <set>
2

>  <Min_dist>
0.154762

>  <Avg_dist>
0.469519

$$$$
42
 Wcorina  11170919333D 1   1.00000     0.00000              
CORINA evaluation license 3.46 0067  05.08.2008
 29 29  0  0  0  0  0  0  0  0999 V2000
   -0.0187    1.5267    0.0104 C   0  0  0  0  0  0
    0.0021   -0.0041    0.0020 C   0  0  0  0  0  0
    0.7956   -0.5028    1.2136 C   0  0  0  0  0  0
    2.2039    0.0979    1.1702 C   0  0  0  0  0  0
    2.0981    1.6247    1.1335 C   0  0  0  0  0  0
    3.4991    2.2309    1.0294 C   0  0  0  0  0  0
    3.4094    3.6547    1.1124 O   0  0  0  0  0  0
    1.3225    2.0200    0.0003 O   0  0  0  0  0  0
    2.9300   -0.3026    2.3340 O   0  0  0  0  0  0
    0.1389   -0.0955    2.4157 O   0  0  0  0  0  0
   -1.3363   -0.5002    0.0705 O   0  0  0  0  0  0
   -0.7268    2.0122   -1.1766 N   0  0  0  0  0  0
   -1.4795    3.1278   -1.1029 C   0  0  0  0  0  0
   -1.5707    3.7313   -0.0513 O   0  0  0  0  0  0
   -2.1310    3.5745   -2.1949 N   0  0  0  0  0  0
   -0.5286    1.8784    0.9073 H   0  0  0  0  0  0
    0.4759   -0.3569   -0.9140 H   0  0  0  0  0  0
    0.8619   -1.5904    1.1834 H   0  0  0  0  0  0
    2.7222   -0.2529    0.2777 H   0  0  0  0  0  0
    1.6161    1.9777    2.0452 H   0  0  0  0  0  0
    4.1180    1.8577    1.8454 H   0  0  0  0  0  0
    3.9466    1.9499    0.0761 H   0  0  0  0  0  0
    4.2622    4.1066    1.0533 H   0  0  0  0  0  0
    3.0314   -1.2601    2.4242 H   0  0  0  0  0  0
   -0.7620   -0.4349    2.5061 H   0  0  0  0  0  0
   -1.8982   -0.2189   -0.6645 H   0  0  0  0  0  0
   -0.6541    1.5308   -2.0155 H   0  0  0  0  0  0
   -2.0582    3.0931   -3.0339 H   0  0  0  0  0  0
   -2.6726    4.3774   -2.1419 H   0  0  0  0  0  0
  1  2  1  0  0  0
  1  8  1  0  0  0
  1 12  1  0  0  0
  1 16  1  0  0  0
  2  3  1  0  0  0
  2 11  1  0  0  0
  2 17  1  0  0  0
  3  4  1  0  0  0
  3 10  1  0  0  0
  3 18  1  0  0  0
  4  5  1  0  0  0
  4  9  1  0  0  0
  4 19  1  0  0  0
  5  6  1  0  0  0
  5  8  1  0  0  0
  5 20  1  0  0  0
  6  7  1  0  0  0
  6 21  1  0  0  0
  6 22  1  0  0  0
  7 23  1  0  0  0
  9 24  1  0  0  0
 10 25  1  0  0  0
 11 26  1  0  0  0
 12 13  1  0  0  0
 12 27  1  0  0  0
 13 14  2  0  0  0
 13 15  1  0  0  0
 15 28  1  0  0  0
 15 29  1  0  0  0
M  END
>  <Activity>
3.9

>  <set>
2

>  <Min_dist>
0.151899

>  <Avg_dist>
0.468235

$$$$
46
 Wcorina  11170919333D 1   1.00000     0.00000              
CORINA evaluation license 3.46 0067  05.08.2008
 41 42  0  0  0  0  0  0  0  0999 V2000
   -0.0187    1.5267    0.0104 C   0  0  0  0  0  0
    0.0021   -0.0041    0.0020 C   0  0  0  0  0  0
    0.7956   -0.5028    1.2136 C   0  0  0  0  0  0
    2.2039    0.0979    1.1702 C   0  0  0  0  0  0
    2.0981    1.6247    1.1335 C   0  0  0  0  0  0
    3.4991    2.2309    1.0294 C   0  0  0  0  0  0
    3.4094    3.6547    1.1124 O   0  0  0  0  0  0
    1.3225    2.0200    0.0003 O   0  0  0  0  0  0
    2.9300   -0.3026    2.3340 O   0  0  0  0  0  0
    0.1389   -0.0955    2.4157 O   0  0  0  0  0  0
   -1.3363   -0.5002    0.0705 O   0  0  0  0  0  0
   -0.7268    2.0122   -1.1766 N   0  0  0  0  0  0
   -1.4795    3.1278   -1.1029 C   0  0  0  0  0  0
   -1.5706    3.7309   -0.0520 O   0  0  0  0  0  0
   -2.1303    3.5741   -2.1938 O   0  0  0  0  0  0
   -2.9221    4.7815   -2.0411 C   0  0  0  0  0  0
   -3.5721    5.1258   -3.3564 C   0  0  0  0  0  0
   -4.8223    4.6217   -3.6624 C   0  0  0  0  0  0
   -5.4185    4.9373   -4.8690 C   0  0  0  0  0  0
   -4.7646    5.7575   -5.7694 C   0  0  0  0  0  0
   -3.5148    6.2623   -5.4630 C   0  0  0  0  0  0
   -2.9204    5.9502   -4.2546 C   0  0  0  0  0  0
   -0.5286    1.8784    0.9073 H   0  0  0  0  0  0
    0.4759   -0.3569   -0.9140 H   0  0  0  0  0  0
    0.8619   -1.5904    1.1834 H   0  0  0  0  0  0
    2.7222   -0.2529    0.2777 H   0  0  0  0  0  0
    1.6161    1.9777    2.0452 H   0  0  0  0  0  0
    4.1180    1.8577    1.8454 H   0  0  0  0  0  0
    3.9466    1.9499    0.0761 H   0  0  0  0  0  0
    4.2622    4.1066    1.0533 H   0  0  0  0  0  0
    3.0314   -1.2601    2.4242 H   0  0  0  0  0  0
   -0.7620   -0.4349    2.5061 H   0  0  0  0  0  0
   -1.8982   -0.2189   -0.6645 H   0  0  0  0  0  0
   -0.6541    1.5308   -2.0155 H   0  0  0  0  0  0
   -3.6921    4.6182   -1.2871 H   0  0  0  0  0  0
   -2.2764    5.6024   -1.7291 H   0  0  0  0  0  0
   -5.3332    3.9809   -2.9590 H   0  0  0  0  0  0
   -6.3950    4.5429   -5.1083 H   0  0  0  0  0  0
   -5.2301    6.0036   -6.7123 H   0  0  0  0  0  0
   -3.0037    6.9028   -6.1666 H   0  0  0  0  0  0
   -1.9455    6.3475   -4.0136 H   0  0  0  0  0  0
  1  2  1  0  0  0
  1  8  1  0  0  0
  1 12  1  0  0  0
  1 23  1  0  0  0
  2  3  1  0  0  0
  2 11  1  0  0  0
  2 24  1  0  0  0
  3  4  1  0  0  0
  3 10  1  0  0  0
  3 25  1  0  0  0
  4  5  1  0  0  0
  4  9  1  0  0  0
  4 26  1  0  0  0
  5  6  1  0  0  0
  5  8  1  0  0  0
  5 27  1  0  0  0
  6  7  1  0  0  0
  6 28  1  0  0  0
  6 29  1  0  0  0
  7 30  1  0  0  0
  9 31  1  0  0  0
 10 32  1  0  0  0
 11 33  1  0  0  0
 12 13  1  0  0  0
 12 34  1  0  0  0
 13 14  2  0  0  0
 13 15  1  0  0  0
 15 16  1  0  0  0
 16 17  1  0  0  0
 16 35  1  0  0  0
 16 36  1  0  0  0
 17 18  1  0  0  0
 17 22  2  0  0  0
 18 19  2  0  0  0
 18 37  1  0  0  0
 19 20  1  0  0  0
 19 38  1  0  0  0
 20 21  2  0  0  0
 20 39  1  0  0  0
 21 22  1  0  0  0
 21 40  1  0  0  0
 22 41  1  0  0  0
M  END
>  <Activity>
3.5

>  <set>
2

>  <Min_dist>
0.16129

>  <Avg_dist>
0.517701

$$$$
47
 Wcorina  11170919333D 1   1.00000     0.00000              
CORINA evaluation license 3.46 0067  05.08.2008
 37 37  0  0  0  0  0  0  0  0999 V2000
   -0.0187    1.5267    0.0104 C   0  0  0  0  0  0
    0.0021   -0.0041    0.0020 C   0  0  0  0  0  0
    0.7956   -0.5028    1.2136 C   0  0  0  0  0  0
    2.2039    0.0979    1.1702 C   0  0  0  0  0  0
    2.0981    1.6247    1.1335 C   0  0  0  0  0  0
    3.4991    2.2309    1.0294 C   0  0  0  0  0  0
    3.4094    3.6547    1.1124 O   0  0  0  0  0  0
    1.3225    2.0200    0.0003 O   0  0  0  0  0  0
    2.9300   -0.3026    2.3340 O   0  0  0  0  0  0
    0.1389   -0.0955    2.4157 O   0  0  0  0  0  0
   -1.3363   -0.5002    0.0705 O   0  0  0  0  0  0
   -0.7268    2.0122   -1.1766 N   0  0  0  0  0  0
   -1.4795    3.1278   -1.1029 C   0  0  0  0  0  0
   -1.5705    3.7298   -0.0540 O   0  0  0  0  0  0
   -2.2079    3.6273   -2.3240 C   0  0  0  0  0  0
   -2.9491    4.8450   -1.9864 N   0  0  0  0  0  0
   -3.6797    5.4725   -2.9293 C   0  0  0  0  0  0
   -3.7235    5.0290   -4.0572 O   0  0  0  0  0  0
   -4.4422    6.7251   -2.5820 C   0  0  0  0  0  0
   -0.5286    1.8784    0.9073 H   0  0  0  0  0  0
    0.4759   -0.3569   -0.9140 H   0  0  0  0  0  0
    0.8619   -1.5904    1.1834 H   0  0  0  0  0  0
    2.7222   -0.2529    0.2777 H   0  0  0  0  0  0
    1.6161    1.9777    2.0452 H   0  0  0  0  0  0
    4.1180    1.8577    1.8454 H   0  0  0  0  0  0
    3.9466    1.9499    0.0761 H   0  0  0  0  0  0
    4.2622    4.1066    1.0533 H   0  0  0  0  0  0
    3.0314   -1.2601    2.4242 H   0  0  0  0  0  0
   -0.7620   -0.4349    2.5061 H   0  0  0  0  0  0
   -1.8982   -0.2189   -0.6645 H   0  0  0  0  0  0
   -0.6541    1.5308   -2.0155 H   0  0  0  0  0  0
   -1.4878    3.8470   -3.1121 H   0  0  0  0  0  0
   -2.9035    2.8628   -2.6701 H   0  0  0  0  0  0
   -2.9141    5.1997   -1.0842 H   0  0  0  0  0  0
   -4.2829    6.9679   -1.5314 H   0  0  0  0  0  0
   -4.0897    7.5488   -3.2027 H   0  0  0  0  0  0
   -5.5054    6.5646   -2.7607 H   0  0  0  0  0  0
  1  2  1  0  0  0
  1  8  1  0  0  0
  1 12  1  0  0  0
  1 20  1  0  0  0
  2  3  1  0  0  0
  2 11  1  0  0  0
  2 21  1  0  0  0
  3  4  1  0  0  0
  3 10  1  0  0  0
  3 22  1  0  0  0
  4  5  1  0  0  0
  4  9  1  0  0  0
  4 23  1  0  0  0
  5  6  1  0  0  0
  5  8  1  0  0  0
  5 24  1  0  0  0
  6  7  1  0  0  0
  6 25  1  0  0  0
  6 26  1  0  0  0
  7 27  1  0  0  0
  9 28  1  0  0  0
 10 29  1  0  0  0
 11 30  1  0  0  0
 12 13  1  0  0  0
 12 31  1  0  0  0
 13 14  2  0  0  0
 13 15  1  0  0  0
 15 16  1  0  0  0
 15 32  1  0  0  0
 15 33  1  0  0  0
 16 17  1  0  0  0
 16 34  1  0  0  0
 17 18  2  0  0  0
 17 19  1  0  0  0
 19 35  1  0  0  0
 19 36  1  0  0  0
 19 37  1  0  0  0
M  END
>  <Activity>
3

>  <set>
2

>  <Min_dist>
0.11828

>  <Avg_dist>
0.493691

$$$$
48
 Wcorina  11170919333D 1   1.00000     0.00000              
CORINA evaluation license 3.46 0067  05.08.2008
 32 32  0  0  0  0  0  0  0  0999 V2000
   -0.0187    1.5267    0.0104 C   0  0  0  0  0  0
    0.0021   -0.0041    0.0020 C   0  0  0  0  0  0
    0.7956   -0.5028    1.2136 C   0  0  0  0  0  0
    2.2039    0.0979    1.1702 C   0  0  0  0  0  0
    2.0981    1.6247    1.1335 C   0  0  0  0  0  0
    3.4991    2.2309    1.0294 C   0  0  0  0  0  0
    3.4094    3.6547    1.1124 O   0  0  0  0  0  0
    1.3225    2.0200    0.0003 O   0  0  0  0  0  0
    2.9300   -0.3026    2.3340 O   0  0  0  0  0  0
    0.1389   -0.0955    2.4157 O   0  0  0  0  0  0
    0.6232   -0.4666   -1.1989 O   0  0  0  0  0  0
   -0.7471    2.0261   -1.2106 C   0  0  0  0  0  0
   -0.1509    2.6596   -2.0556 O   0  0  0  0  0  0
   -2.0612    1.7688   -1.3636 N   0  0  0  0  0  0
   -2.7216    2.2216   -2.4704 N   0  0  0  0  0  0
   -4.1373    1.8313   -2.4351 C   0  0  0  0  0  0
   -0.5286    1.8784    0.9073 H   0  0  0  0  0  0
   -1.0188   -0.3825    0.0543 H   0  0  0  0  0  0
    0.8619   -1.5904    1.1834 H   0  0  0  0  0  0
    2.7222   -0.2529    0.2777 H   0  0  0  0  0  0
    1.6161    1.9777    2.0452 H   0  0  0  0  0  0
    4.1180    1.8577    1.8454 H   0  0  0  0  0  0
    3.9466    1.9499    0.0761 H   0  0  0  0  0  0
    4.2622    4.1066    1.0533 H   0  0  0  0  0  0
    3.0314   -1.2601    2.4242 H   0  0  0  0  0  0
   -0.7620   -0.4349    2.5061 H   0  0  0  0  0  0
    0.1752   -0.1834   -2.0077 H   0  0  0  0  0  0
   -2.5381    1.2622   -0.6877 H   0  0  0  0  0  0
   -2.6243    3.2213   -2.5657 H   0  0  0  0  0  0
   -4.6092    2.2554   -1.5488 H   0  0  0  0  0  0
   -4.6394    2.2044   -3.3278 H   0  0  0  0  0  0
   -4.2139    0.7444   -2.4026 H   0  0  0  0  0  0
  1  2  1  0  0  0
  1  8  1  0  0  0
  1 12  1  0  0  0
  1 17  1  0  0  0
  2  3  1  0  0  0
  2 11  1  0  0  0
  2 18  1  0  0  0
  3  4  1  0  0  0
  3 10  1  0  0  0
  3 19  1  0  0  0
  4  5  1  0  0  0
  4  9  1  0  0  0
  4 20  1  0  0  0
  5  6  1  0  0  0
  5  8  1  0  0  0
  5 21  1  0  0  0
  6  7  1  0  0  0
  6 22  1  0  0  0
  6 23  1  0  0  0
  7 24  1  0  0  0
  9 25  1  0  0  0
 10 26  1  0  0  0
 11 27  1  0  0  0
 12 13  2  0  0  0
 12 14  1  0  0  0
 14 15  1  0  0  0
 14 28  1  0  0  0
 15 16  1  0  0  0
 15 29  1  0  0  0
 16 30  1  0  0  0
 16 31  1  0  0  0
 16 32  1  0  0  0
M  END
>  <Activity>
2.7

>  <set>
2

>  <Min_dist>
0.144737

>  <Avg_dist>
0.456896

$$$$
52
 Wcorina  11170919333D 1   1.00000     0.00000              
CORINA evaluation license 3.46 0067  05.08.2008
 41 42  0  0  0  0  0  0  0  0999 V2000
   -0.0380    1.5259    0.0235 C   0  0  0  0  0  0
   -0.0071   -0.0046    0.0077 C   0  0  0  0  0  0
    0.7653   -0.5046    1.2323 C   0  0  0  0  0  0
    2.1704    0.1054    1.2201 C   0  0  0  0  0  0
    2.0553    1.6316    1.1891 C   0  0  0  0  0  0
    3.4541    2.2473    1.1161 C   0  0  0  0  0  0
    3.3535    3.6700    1.2045 O   0  0  0  0  0  0
    1.2998    2.0279    0.0426 O   0  0  0  0  0  0
    2.8757   -0.2966    2.3961 O   0  0  0  0  0  0
    0.0822   -0.1078    2.4231 O   0  0  0  0  0  0
   -1.3433   -0.5097    0.0469 O   0  0  0  0  0  0
   -0.8893    2.1292   -1.4604 S   0  0  0  0  0  0
   -0.9604    3.9215   -1.1899 C   0  0  0  0  0  0
   -1.6515    4.5786   -2.3567 C   0  0  0  0  0  0
   -2.0563    3.9042   -3.2800 O   0  0  0  0  0  0
   -1.8199    5.9157   -2.3743 N   0  0  0  0  0  0
   -2.3858    6.5360   -3.4964 C   0  0  0  0  0  0
   -3.2329    5.8217   -4.3321 C   0  0  0  0  0  0
   -3.7903    6.4348   -5.4375 C   0  0  0  0  0  0
   -3.5046    7.7615   -5.7133 C   0  0  0  0  0  0
   -2.6600    8.4774   -4.8819 C   0  0  0  0  0  0
   -2.1041    7.8696   -3.7709 C   0  0  0  0  0  0
   -1.2843    8.5692   -2.9563 F   0  0  0  0  0  0
   -4.0506    8.3580   -6.7955 F   0  0  0  0  0  0
   -0.5679    1.8696    0.9118 H   0  0  0  0  0  0
    0.4871   -0.3496   -0.9005 H   0  0  0  0  0  0
    0.8394   -1.5916    1.1979 H   0  0  0  0  0  0
    2.7086   -0.2374    0.3364 H   0  0  0  0  0  0
    1.5530    1.9768    2.0927 H   0  0  0  0  0  0
    4.0590    1.8739    1.9423 H   0  0  0  0  0  0
    3.9224    1.9743    0.1705 H   0  0  0  0  0  0
    4.2044    4.1277    1.1648 H   0  0  0  0  0  0
    2.9815   -1.2538    2.4834 H   0  0  0  0  0  0
   -0.8181   -0.4534    2.4938 H   0  0  0  0  0  0
   -1.8922   -0.2281   -0.6977 H   0  0  0  0  0  0
   -1.5153    4.1291   -0.2750 H   0  0  0  0  0  0
    0.0518    4.3155   -1.0982 H   0  0  0  0  0  0
   -1.5493    6.4487   -1.6103 H   0  0  0  0  0  0
   -3.4560    4.7868   -4.1186 H   0  0  0  0  0  0
   -4.4495    5.8787   -6.0876 H   0  0  0  0  0  0
   -2.4382    9.5118   -5.0990 H   0  0  0  0  0  0
  1  2  1  0  0  0
  1  8  1  0  0  0
  1 12  1  0  0  0
  1 25  1  0  0  0
  2  3  1  0  0  0
  2 11  1  0  0  0
  2 26  1  0  0  0
  3  4  1  0  0  0
  3 10  1  0  0  0
  3 27  1  0  0  0
  4  5  1  0  0  0
  4  9  1  0  0  0
  4 28  1  0  0  0
  5  6  1  0  0  0
  5  8  1  0  0  0
  5 29  1  0  0  0
  6  7  1  0  0  0
  6 30  1  0  0  0
  6 31  1  0  0  0
  7 32  1  0  0  0
  9 33  1  0  0  0
 10 34  1  0  0  0
 11 35  1  0  0  0
 12 13  1  0  0  0
 13 14  1  0  0  0
 13 36  1  0  0  0
 13 37  1  0  0  0
 14 15  2  0  0  0
 14 16  1  0  0  0
 16 17  1  0  0  0
 16 38  1  0  0  0
 17 18  1  0  0  0
 17 22  2  0  0  0
 18 19  2  0  0  0
 18 39  1  0  0  0
 19 20  1  0  0  0
 19 40  1  0  0  0
 20 21  2  0  0  0
 20 24  1  0  0  0
 21 22  1  0  0  0
 21 41  1  0  0  0
 22 23  1  0  0  0
M  END
>  <Activity>
1.7

>  <set>
2

>  <Min_dist>
0.119266

>  <Avg_dist>
0.569364

$$$$
54
 Wcorina  11170919333D 1   1.00000     0.00000              
CORINA evaluation license 3.46 0067  05.08.2008
 34 35  0  0  0  0  0  0  0  0999 V2000
   -0.0187    1.5267    0.0104 C   0  0  0  0  0  0
    0.0021   -0.0041    0.0020 C   0  0  0  0  0  0
    0.7956   -0.5028    1.2136 C   0  0  0  0  0  0
    2.2039    0.0979    1.1702 C   0  0  0  0  0  0
    2.0981    1.6247    1.1335 C   0  0  0  0  0  0
    3.4991    2.2309    1.0294 C   0  0  0  0  0  0
    3.4094    3.6547    1.1124 O   0  0  0  0  0  0
    1.3225    2.0200    0.0003 O   0  0  0  0  0  0
    2.9300   -0.3026    2.3340 O   0  0  0  0  0  0
    0.1389   -0.0955    2.4157 O   0  0  0  0  0  0
    0.6232   -0.4666   -1.1989 O   0  0  0  0  0  0
   -0.7471    2.0261   -1.2106 C   0  0  0  0  0  0
   -0.1509    2.6596   -2.0556 O   0  0  0  0  0  0
   -2.0612    1.7688   -1.3636 N   0  0  0  0  0  0
   -2.7694    2.2544   -2.5506 C   0  0  0  0  0  0
   -4.0251    1.4951   -2.9839 C   0  0  0  0  0  0
   -4.1507    2.8787   -2.3430 C   0  0  0  0  0  0
   -0.5286    1.8784    0.9073 H   0  0  0  0  0  0
   -1.0188   -0.3825    0.0543 H   0  0  0  0  0  0
    0.8619   -1.5904    1.1834 H   0  0  0  0  0  0
    2.7222   -0.2529    0.2777 H   0  0  0  0  0  0
    1.6161    1.9777    2.0452 H   0  0  0  0  0  0
    4.1180    1.8577    1.8454 H   0  0  0  0  0  0
    3.9466    1.9499    0.0761 H   0  0  0  0  0  0
    4.2622    4.1066    1.0533 H   0  0  0  0  0  0
    3.0314   -1.2601    2.4242 H   0  0  0  0  0  0
   -0.7620   -0.4349    2.5061 H   0  0  0  0  0  0
    0.1752   -0.1834   -2.0077 H   0  0  0  0  0  0
   -2.5381    1.2622   -0.6877 H   0  0  0  0  0  0
   -2.1395    2.6744   -3.3347 H   0  0  0  0  0  0
   -4.2215    1.4160   -4.0532 H   0  0  0  0  0  0
   -4.3242    0.6344   -2.3859 H   0  0  0  0  0  0
   -4.5326    2.9282   -1.3233 H   0  0  0  0  0  0
   -4.4298    3.7099   -2.9906 H   0  0  0  0  0  0
  1  2  1  0  0  0
  1  8  1  0  0  0
  1 12  1  0  0  0
  1 18  1  0  0  0
  2  3  1  0  0  0
  2 11  1  0  0  0
  2 19  1  0  0  0
  3  4  1  0  0  0
  3 10  1  0  0  0
  3 20  1  0  0  0
  4  5  1  0  0  0
  4  9  1  0  0  0
  4 21  1  0  0  0
  5  6  1  0  0  0
  5  8  1  0  0  0
  5 22  1  0  0  0
  6  7  1  0  0  0
  6 23  1  0  0  0
  6 24  1  0  0  0
  7 25  1  0  0  0
  9 26  1  0  0  0
 10 27  1  0  0  0
 11 28  1  0  0  0
 12 13  2  0  0  0
 12 14  1  0  0  0
 14 15  1  0  0  0
 14 29  1  0  0  0
 15 16  1  0  0  0
 15 17  1  0  0  0
 15 30  1  0  0  0
 16 17  1  0  0  0
 16 31  1  0  0  0
 16 32  1  0  0  0
 17 33  1  0  0  0
 17 34  1  0  0  0
M  END
>  <Activity>
2.9

>  <set>
2

>  <Min_dist>
0.121951

>  <Avg_dist>
0.422708

$$$$
55
 Wcorina  11170919333D 1   1.00000     0.00000              
CORINA evaluation license 3.46 0067  05.08.2008
 38 40  0  0  0  0  0  0  0  0999 V2000
   -0.0187    1.5267    0.0104 C   0  0  0  0  0  0
    0.0021   -0.0041    0.0020 C   0  0  0  0  0  0
    0.7956   -0.5028    1.2136 C   0  0  0  0  0  0
    2.2039    0.0979    1.1702 C   0  0  0  0  0  0
    2.0981    1.6247    1.1335 C   0  0  0  0  0  0
    3.4991    2.2309    1.0294 C   0  0  0  0  0  0
    3.4094    3.6547    1.1124 O   0  0  0  0  0  0
    1.3225    2.0200    0.0003 O   0  0  0  0  0  0
    2.9300   -0.3026    2.3340 O   0  0  0  0  0  0
    0.1389   -0.0955    2.4157 O   0  0  0  0  0  0
   -1.3363   -0.5002    0.0705 O   0  0  0  0  0  0
   -0.7094    2.0003   -1.1474 O   0  0  0  0  0  0
   -0.9093    3.3391   -1.2408 C   0  0  0  0  0  0
   -1.5398    3.9603   -2.2596 C   0  0  0  0  0  0
   -1.5325    5.3931   -1.9571 C   0  0  0  0  0  0
   -2.0203    6.5248   -2.6137 C   0  0  0  0  0  0
   -1.8495    7.7601   -2.0543 C   0  0  0  0  0  0
   -1.1949    7.8986   -0.8385 C   0  0  0  0  0  0
   -0.7057    6.7945   -0.1736 C   0  0  0  0  0  0
   -0.8682    5.5286   -0.7241 C   0  0  0  0  0  0
   -0.5069    4.2617   -0.3127 N   0  0  0  0  0  0
   -0.5286    1.8784    0.9073 H   0  0  0  0  0  0
    0.4759   -0.3569   -0.9140 H   0  0  0  0  0  0
    0.8619   -1.5904    1.1834 H   0  0  0  0  0  0
    2.7222   -0.2529    0.2777 H   0  0  0  0  0  0
    1.6161    1.9777    2.0452 H   0  0  0  0  0  0
    4.1180    1.8577    1.8454 H   0  0  0  0  0  0
    3.9466    1.9499    0.0761 H   0  0  0  0  0  0
    4.2622    4.1066    1.0533 H   0  0  0  0  0  0
    3.0314   -1.2601    2.4242 H   0  0  0  0  0  0
   -0.7620   -0.4349    2.5061 H   0  0  0  0  0  0
   -1.8982   -0.2189   -0.6645 H   0  0  0  0  0  0
   -1.9684    3.4900   -3.1323 H   0  0  0  0  0  0
   -2.5303    6.4244   -3.5604 H   0  0  0  0  0  0
   -2.2265    8.6353   -2.5626 H   0  0  0  0  0  0
   -1.0672    8.8812   -0.4090 H   0  0  0  0  0  0
   -0.1975    6.9127    0.7719 H   0  0  0  0  0  0
   -0.0363    4.0559    0.5102 H   0  0  0  0  0  0
  1  2  1  0  0  0
  1  8  1  0  0  0
  1 12  1  0  0  0
  1 22  1  0  0  0
  2  3  1  0  0  0
  2 11  1  0  0  0
  2 23  1  0  0  0
  3  4  1  0  0  0
  3 10  1  0  0  0
  3 24  1  0  0  0
  4  5  1  0  0  0
  4  9  1  0  0  0
  4 25  1  0  0  0
  5  6  1  0  0  0
  5  8  1  0  0  0
  5 26  1  0  0  0
  6  7  1  0  0  0
  6 27  1  0  0  0
  6 28  1  0  0  0
  7 29  1  0  0  0
  9 30  1  0  0  0
 10 31  1  0  0  0
 11 32  1  0  0  0
 12 13  1  0  0  0
 13 14  2  0  0  0
 13 21  1  0  0  0
 14 15  1  0  0  0
 14 33  1  0  0  0
 15 16  1  0  0  0
 15 20  2  0  0  0
 16 17  2  0  0  0
 16 34  1  0  0  0
 17 18  1  0  0  0
 17 35  1  0  0  0
 18 19  2  0  0  0
 18 36  1  0  0  0
 19 20  1  0  0  0
 19 37  1  0  0  0
 20 21  1  0  0  0
 21 38  1  0  0  0
M  END
>  <Activity>
2.6

>  <set>
2

>  <Min_dist>
0

>  <Avg_dist>
0.555402

$$$$
57
 Wcorina  11170919333D 1   1.00000     0.00000              
CORINA evaluation license 3.46 0067  05.08.2008
 31 32  0  0  0  0  0  0  0  0999 V2000
   -0.0186    1.5215    0.0104 C   0  0  0  0  0  0
    0.0021   -0.0041    0.0020 C   0  0  0  0  0  0
    0.8277   -0.5049    1.1921 C   0  0  0  0  0  0
    2.2278    0.1127    1.1222 C   0  0  0  0  0  0
    2.1051    1.6387    1.1139 C   0  0  0  0  0  0
    3.4974    2.2620    0.9958 C   0  0  0  0  0  0
    3.3940    3.6831    1.1051 O   0  0  0  0  0  0
    1.3049    2.0445    0.0006 O   0  0  0  0  0  0
    2.9884   -0.2989    2.2598 O   0  0  0  0  0  0
    0.1935   -0.1155    2.4119 O   0  0  0  0  0  0
   -1.3341   -0.5000    0.1058 O   0  0  0  0  0  0
   -0.7826    2.0293   -1.1366 N   0  0  0  0  0  0
   -1.8199    2.7208   -0.6275 C   0  0  0  0  0  0
   -2.6588    3.2790   -1.3070 O   0  0  0  0  0  0
   -1.8232    2.7244    0.7112 N   0  0  0  0  0  0
   -0.7806    2.0303    1.2125 C   0  0  0  0  0  0
   -0.5118    1.8517    2.3811 O   0  0  0  0  0  0
   -2.7652    3.3532    1.4749 N   0  0  0  0  0  0
    0.4508   -0.3569   -0.9266 H   0  0  0  0  0  0
    0.9058   -1.5914    1.1504 H   0  0  0  0  0  0
    2.7264   -0.2175    0.2109 H   0  0  0  0  0  0
    1.6354    1.9708    2.0398 H   0  0  0  0  0  0
    4.1347    1.8817    1.7942 H   0  0  0  0  0  0
    3.9310    2.0024    0.0300 H   0  0  0  0  0  0
    4.2407    4.1453    1.0389 H   0  0  0  0  0  0
    3.8877    0.0559    2.2809 H   0  0  0  0  0  0
    0.6632   -0.4002    3.2078 H   0  0  0  0  0  0
   -1.3965   -1.4650    0.1065 H   0  0  0  0  0  0
   -0.5798    1.8936   -2.0755 H   0  0  0  0  0  0
   -3.4533    3.8109    0.8960 H   0  0  0  0  0  0
   -3.2028    2.7068    2.1142 H   0  0  0  0  0  0
  1  2  1  0  0  0
  1  8  1  0  0  0
  1 12  1  0  0  0
  1 16  1  0  0  0
  2  3  1  0  0  0
  2 11  1  0  0  0
  2 19  1  0  0  0
  3  4  1  0  0  0
  3 10  1  0  0  0
  3 20  1  0  0  0
  4  5  1  0  0  0
  4  9  1  0  0  0
  4 21  1  0  0  0
  5  6  1  0  0  0
  5  8  1  0  0  0
  5 22  1  0  0  0
  6  7  1  0  0  0
  6 23  1  0  0  0
  6 24  1  0  0  0
  7 25  1  0  0  0
  9 26  1  0  0  0
 10 27  1  0  0  0
 11 28  1  0  0  0
 12 13  1  0  0  0
 12 29  1  0  0  0
 13 14  2  0  0  0
 13 15  1  0  0  0
 15 16  1  0  0  0
 15 18  1  0  0  0
 16 17  2  0  0  0
 18 30  1  0  0  0
 18 31  1  0  0  0
M  END
>  <Activity>
6.8

>  <set>
2

>  <Min_dist>
0.139785

>  <Avg_dist>
0.590565

$$$$
62
 Wcorina  11170919333D 1   1.00000     0.00000              
CORINA evaluation license 3.46 0067  05.08.2008
 34 34  0  0  0  0  0  0  0  0999 V2000
   -0.0187    1.5267    0.0104 C   0  0  0  0  0  0
   -0.2251    0.0168   -0.1353 C   0  0  0  0  0  0
    0.4040   -0.6950    1.0664 C   0  0  0  0  0  0
    1.8858   -0.3164    1.1518 C   0  0  0  0  0  0
    2.0107    1.2064    1.2478 C   0  0  0  0  0  0
    3.4899    1.5965    1.2730 C   0  0  0  0  0  0
    3.6075    3.0056    1.4795 O   0  0  0  0  0  0
    1.3786    1.8072    0.1157 O   0  0  0  0  0  0
    2.4661   -0.9172    2.3112 O   0  0  0  0  0  0
   -0.2625   -0.2908    2.2641 O   0  0  0  0  0  0
    0.3981   -0.4365   -1.3387 O   0  0  0  0  0  0
   -0.7236    2.0129    1.2505 C   0  0  0  0  0  0
   -0.0936    2.5576    2.1321 O   0  0  0  0  0  0
   -2.0543    1.8425    1.3797 N   0  0  0  0  0  0
   -2.7396    2.3152    2.5852 C   0  0  0  0  0  0
   -4.2332    2.0005    2.4793 C   0  0  0  0  0  0
   -4.4218    0.5840    2.4681 O   0  0  0  0  0  0
   -0.4268    2.0353   -0.8630 H   0  0  0  0  0  0
   -1.2920   -0.2032   -0.1713 H   0  0  0  0  0  0
    0.3099   -1.7737    0.9415 H   0  0  0  0  0  0
    2.4038   -0.6688    0.2598 H   0  0  0  0  0  0
    1.5275    1.5539    2.1610 H   0  0  0  0  0  0
    3.9914    1.0674    2.0833 H   0  0  0  0  0  0
    3.9525    1.3286    0.3231 H   0  0  0  0  0  0
    4.5200    3.3243    1.5066 H   0  0  0  0  0  0
    2.4179   -1.8829    2.3197 H   0  0  0  0  0  0
   -1.2078   -0.4939    2.2758 H   0  0  0  0  0  0
    0.0514   -0.0228   -2.1411 H   0  0  0  0  0  0
   -2.5583    1.4069    0.6746 H   0  0  0  0  0  0
   -2.3239    1.8144    3.4595 H   0  0  0  0  0  0
   -2.6013    3.3920    2.6832 H   0  0  0  0  0  0
   -4.7564    2.4299    3.3337 H   0  0  0  0  0  0
   -4.6300    2.4272    1.5582 H   0  0  0  0  0  0
   -5.3472    0.3110    2.4026 H   0  0  0  0  0  0
  1  2  1  0  0  0
  1  8  1  0  0  0
  1 12  1  0  0  0
  1 18  1  0  0  0
  2  3  1  0  0  0
  2 11  1  0  0  0
  2 19  1  0  0  0
  3  4  1  0  0  0
  3 10  1  0  0  0
  3 20  1  0  0  0
  4  5  1  0  0  0
  4  9  1  0  0  0
  4 21  1  0  0  0
  5  6  1  0  0  0
  5  8  1  0  0  0
  5 22  1  0  0  0
  6  7  1  0  0  0
  6 23  1  0  0  0
  6 24  1  0  0  0
  7 25  1  0  0  0
  9 26  1  0  0  0
 10 27  1  0  0  0
 11 28  1  0  0  0
 12 13  2  0  0  0
 12 14  1  0  0  0
 14 15  1  0  0  0
 14 29  1  0  0  0
 15 16  1  0  0  0
 15 30  1  0  0  0
 15 31  1  0  0  0
 16 17  1  0  0  0
 16 32  1  0  0  0
 16 33  1  0  0  0
 17 34  1  0  0  0
M  END
>  <Activity>
1.8

>  <set>
2

>  <Min_dist>
0

>  <Avg_dist>
0.430847

$$$$
63
 Wcorina  11170919333D 1   1.00000     0.00000              
CORINA evaluation license 3.46 0067  05.08.2008
 40 41  0  0  0  0  0  0  0  0999 V2000
   -0.0187    1.5267    0.0104 C   0  0  0  0  0  0
   -0.2252    0.0168   -0.1354 C   0  0  0  0  0  0
    0.4038   -0.6951    1.0663 C   0  0  0  0  0  0
    1.8856   -0.3166    1.1517 C   0  0  0  0  0  0
    2.0106    1.2062    1.2478 C   0  0  0  0  0  0
    3.4898    1.5962    1.2731 C   0  0  0  0  0  0
    3.6075    3.0053    1.4796 O   0  0  0  0  0  0
    1.3786    1.8071    0.1157 O   0  0  0  0  0  0
    2.4659   -0.9174    2.3112 O   0  0  0  0  0  0
   -0.2626   -0.2909    2.2640 O   0  0  0  0  0  0
    0.3980   -0.4364   -1.3388 O   0  0  0  0  0  0
   -0.7236    2.0129    1.2505 C   0  0  0  0  0  0
   -0.0936    2.5576    2.1321 O   0  0  0  0  0  0
   -2.0543    1.8425    1.3797 N   0  0  0  0  0  0
   -2.7396    2.3152    2.5852 C   0  0  0  0  0  0
   -4.2107    2.0052    2.4809 C   0  0  0  0  0  0
   -4.7517    0.9667    3.2155 C   0  0  0  0  0  0
   -6.1005    0.6813    3.1209 C   0  0  0  0  0  0
   -6.9119    1.4359    2.2901 C   0  0  0  0  0  0
   -6.3714    2.4762    1.5545 C   0  0  0  0  0  0
   -5.0210    2.7643    1.6538 C   0  0  0  0  0  0
   -4.4929    3.7824    0.9398 F   0  0  0  0  0  0
   -8.2304    1.1564    2.1975 F   0  0  0  0  0  0
   -0.4267    2.0354   -0.8630 H   0  0  0  0  0  0
   -1.2921   -0.2031   -0.1714 H   0  0  0  0  0  0
    0.3097   -1.7738    0.9414 H   0  0  0  0  0  0
    2.4036   -0.6690    0.2598 H   0  0  0  0  0  0
    1.5274    1.5537    2.1610 H   0  0  0  0  0  0
    3.9913    1.0671    2.0834 H   0  0  0  0  0  0
    3.9525    1.3284    0.3232 H   0  0  0  0  0  0
    4.5201    3.3240    1.5068 H   0  0  0  0  0  0
    2.4176   -1.8832    2.3196 H   0  0  0  0  0  0
   -1.2080   -0.4939    2.2757 H   0  0  0  0  0  0
    0.0514   -0.0227   -2.1411 H   0  0  0  0  0  0
   -2.5583    1.4069    0.6746 H   0  0  0  0  0  0
   -2.3239    1.8144    3.4595 H   0  0  0  0  0  0
   -2.6013    3.3920    2.6832 H   0  0  0  0  0  0
   -4.1197    0.3777    3.8636 H   0  0  0  0  0  0
   -6.5219   -0.1308    3.6948 H   0  0  0  0  0  0
   -7.0034    3.0652    0.9064 H   0  0  0  0  0  0
  1  2  1  0  0  0
  1  8  1  0  0  0
  1 12  1  0  0  0
  1 24  1  0  0  0
  2  3  1  0  0  0
  2 11  1  0  0  0
  2 25  1  0  0  0
  3  4  1  0  0  0
  3 10  1  0  0  0
  3 26  1  0  0  0
  4  5  1  0  0  0
  4  9  1  0  0  0
  4 27  1  0  0  0
  5  6  1  0  0  0
  5  8  1  0  0  0
  5 28  1  0  0  0
  6  7  1  0  0  0
  6 29  1  0  0  0
  6 30  1  0  0  0
  7 31  1  0  0  0
  9 32  1  0  0  0
 10 33  1  0  0  0
 11 34  1  0  0  0
 12 13  2  0  0  0
 12 14  1  0  0  0
 14 15  1  0  0  0
 14 35  1  0  0  0
 15 16  1  0  0  0
 15 36  1  0  0  0
 15 37  1  0  0  0
 16 17  1  0  0  0
 16 21  2  0  0  0
 17 18  2  0  0  0
 17 38  1  0  0  0
 18 19  1  0  0  0
 18 39  1  0  0  0
 19 20  2  0  0  0
 19 23  1  0  0  0
 20 21  1  0  0  0
 20 40  1  0  0  0
 21 22  1  0  0  0
M  END
>  <Activity>
1.6

>  <set>
2

>  <Min_dist>
0.267327

>  <Avg_dist>
0.504388

$$$$
65
 Wcorina  11170919333D 1   1.00000     0.00000              
CORINA evaluation license 3.46 0067  05.08.2008
 36 37  0  0  0  0  0  0  0  0999 V2000
   -0.0186    1.5215    0.0104 C   0  0  0  0  0  0
    0.0021   -0.0041    0.0020 C   0  0  0  0  0  0
    0.8277   -0.5049    1.1921 C   0  0  0  0  0  0
    2.2278    0.1127    1.1222 C   0  0  0  0  0  0
    2.1051    1.6387    1.1139 C   0  0  0  0  0  0
    3.4974    2.2620    0.9958 C   0  0  0  0  0  0
    3.3940    3.6831    1.1051 O   0  0  0  0  0  0
    1.3049    2.0445    0.0006 O   0  0  0  0  0  0
    2.9884   -0.2989    2.2598 O   0  0  0  0  0  0
    0.1935   -0.1155    2.4119 O   0  0  0  0  0  0
   -1.3341   -0.5000    0.1058 O   0  0  0  0  0  0
   -0.7826    2.0293   -1.1366 N   0  0  0  0  0  0
   -1.8199    2.7208   -0.6275 C   0  0  0  0  0  0
   -2.6588    3.2790   -1.3070 O   0  0  0  0  0  0
   -1.8232    2.7244    0.7112 N   0  0  0  0  0  0
   -0.7806    2.0303    1.2125 C   0  0  0  0  0  0
   -0.5118    1.8517    2.3811 O   0  0  0  0  0  0
   -2.7894    3.3693    1.4944 N   0  0  0  0  0  0
   -4.0200    2.8348    1.6221 C   0  0  0  0  0  0
   -4.2910    1.7954    1.0589 O   0  0  0  0  0  0
   -5.0592    3.5285    2.4646 C   0  0  0  0  0  0
    0.4508   -0.3569   -0.9266 H   0  0  0  0  0  0
    0.9058   -1.5914    1.1504 H   0  0  0  0  0  0
    2.7264   -0.2175    0.2109 H   0  0  0  0  0  0
    1.6354    1.9708    2.0398 H   0  0  0  0  0  0
    4.1347    1.8817    1.7942 H   0  0  0  0  0  0
    3.9310    2.0024    0.0300 H   0  0  0  0  0  0
    4.2407    4.1453    1.0389 H   0  0  0  0  0  0
    3.8877    0.0559    2.2809 H   0  0  0  0  0  0
    0.6632   -0.4002    3.2078 H   0  0  0  0  0  0
   -1.3965   -1.4650    0.1065 H   0  0  0  0  0  0
   -0.5798    1.8936   -2.0755 H   0  0  0  0  0  0
   -2.5726    4.2006    1.9449 H   0  0  0  0  0  0
   -4.6354    4.4395    2.8871 H   0  0  0  0  0  0
   -5.9196    3.7813    1.8450 H   0  0  0  0  0  0
   -5.3742    2.8663    3.2711 H   0  0  0  0  0  0
  1  2  1  0  0  0
  1  8  1  0  0  0
  1 12  1  0  0  0
  1 16  1  0  0  0
  2  3  1  0  0  0
  2 11  1  0  0  0
  2 22  1  0  0  0
  3  4  1  0  0  0
  3 10  1  0  0  0
  3 23  1  0  0  0
  4  5  1  0  0  0
  4  9  1  0  0  0
  4 24  1  0  0  0
  5  6  1  0  0  0
  5  8  1  0  0  0
  5 25  1  0  0  0
  6  7  1  0  0  0
  6 26  1  0  0  0
  6 27  1  0  0  0
  7 28  1  0  0  0
  9 29  1  0  0  0
 10 30  1  0  0  0
 11 31  1  0  0  0
 12 13  1  0  0  0
 12 32  1  0  0  0
 13 14  2  0  0  0
 13 15  1  0  0  0
 15 16  1  0  0  0
 15 18  1  0  0  0
 16 17  2  0  0  0
 18 19  1  0  0  0
 18 33  1  0  0  0
 19 20  2  0  0  0
 19 21  1  0  0  0
 21 34  1  0  0  0
 21 35  1  0  0  0
 21 36  1  0  0  0
M  END
>  <Activity>
3.3

>  <set>
2

>  <Min_dist>
0.215686

>  <Avg_dist>
0.589444

$$$$
66
 Wcorina  11170919333D 1   1.00000     0.00000              
CORINA evaluation license 3.46 0067  05.08.2008
 30 31  0  0  0  0  0  0  0  0999 V2000
   -0.0186    1.5215    0.0104 C   0  0  0  0  0  0
    0.0021   -0.0041    0.0020 C   0  0  0  0  0  0
    0.8277   -0.5049    1.1921 C   0  0  0  0  0  0
    2.2278    0.1127    1.1222 C   0  0  0  0  0  0
    2.1051    1.6387    1.1139 C   0  0  0  0  0  0
    3.4974    2.2620    0.9958 C   0  0  0  0  0  0
    3.3940    3.6831    1.1051 O   0  0  0  0  0  0
    1.3049    2.0445    0.0006 O   0  0  0  0  0  0
    2.9884   -0.2989    2.2598 O   0  0  0  0  0  0
    0.1935   -0.1155    2.4119 O   0  0  0  0  0  0
   -1.3341   -0.5000    0.1058 O   0  0  0  0  0  0
   -0.7826    2.0293   -1.1366 N   0  0  0  0  0  0
   -1.8199    2.7208   -0.6275 C   0  0  0  0  0  0
   -2.6588    3.2790   -1.3070 O   0  0  0  0  0  0
   -1.8232    2.7244    0.7112 N   0  0  0  0  0  0
   -0.7806    2.0303    1.2125 C   0  0  0  0  0  0
   -0.5118    1.8517    2.3811 O   0  0  0  0  0  0
   -2.7997    3.3763    1.5028 O   0  0  0  0  0  0
    0.4508   -0.3569   -0.9266 H   0  0  0  0  0  0
    0.9058   -1.5914    1.1504 H   0  0  0  0  0  0
    2.7264   -0.2175    0.2109 H   0  0  0  0  0  0
    1.6354    1.9708    2.0398 H   0  0  0  0  0  0
    4.1347    1.8817    1.7942 H   0  0  0  0  0  0
    3.9310    2.0024    0.0300 H   0  0  0  0  0  0
    4.2407    4.1453    1.0389 H   0  0  0  0  0  0
    3.8877    0.0559    2.2809 H   0  0  0  0  0  0
    0.6632   -0.4002    3.2078 H   0  0  0  0  0  0
   -1.3965   -1.4650    0.1065 H   0  0  0  0  0  0
   -0.5798    1.8936   -2.0755 H   0  0  0  0  0  0
   -3.4824    3.8305    0.9903 H   0  0  0  0  0  0
  1  2  1  0  0  0
  1  8  1  0  0  0
  1 12  1  0  0  0
  1 16  1  0  0  0
  2  3  1  0  0  0
  2 11  1  0  0  0
  2 19  1  0  0  0
  3  4  1  0  0  0
  3 10  1  0  0  0
  3 20  1  0  0  0
  4  5  1  0  0  0
  4  9  1  0  0  0
  4 21  1  0  0  0
  5  6  1  0  0  0
  5  8  1  0  0  0
  5 22  1  0  0  0
  6  7  1  0  0  0
  6 23  1  0  0  0
  6 24  1  0  0  0
  7 25  1  0  0  0
  9 26  1  0  0  0
 10 27  1  0  0  0
 11 28  1  0  0  0
 12 13  1  0  0  0
 12 29  1  0  0  0
 13 14  2  0  0  0
 13 15  1  0  0  0
 15 16  1  0  0  0
 15 18  1  0  0  0
 16 17  2  0  0  0
 18 30  1  0  0  0
M  END
>  <Activity>
4.4

>  <set>
2

>  <Min_dist>
0.120879

>  <Avg_dist>
0.589962

$$$$
