# Supplementary material for: Choquet integral-based fuzzy molecular characterizations: when global definitions are computed from the dependency among atom/bond contributions (LOVIs/LOEIs)
Source: J Cheminform. 2018 Oct 25;10:51. doi: 10.1186/s13321-018-0306-7 (PMC6755596; doi:10.1186/s13321-018-0306-7)
Supplement: Supplementary file 6 — Additional file 6. Chemical datasets and projects to assess the performance between fuzzy and non-fuzzy QuBiLS-MIDAS descriptors. [file 13321_2018_306_MOESM6_ESM.zip › Suppl. Info. 6/therm_corinaCOR3D.sdf]

ACE_OHLEU_AGNH2
 Wcorina  11170919343D 1   1.00000     0.00000              
CORINA evaluation license 3.46 0067  05.08.2008
 46 45  0  0  0  0  0  0  0  0999 V2000
   -0.0345    1.5535   -0.0316 C   0  0  0  0  0  0
   -0.1347    0.1033   -0.2142 N   0  0  0  0  0  0
    0.3895   -0.7296    0.7066 C   0  0  0  0  0  0
    0.9442   -0.2787    1.6863 O   0  0  0  0  0  0
    0.2864   -2.2213    0.5188 C   0  0  0  0  0  0
   -0.7823   -0.4231   -1.3581 O   0  0  0  0  0  0
    1.4173    1.9521    0.0354 C   0  0  0  0  0  0
    2.2618    1.1241    0.3039 O   0  0  0  0  0  0
    1.7772    3.2289   -0.2030 N   0  0  0  0  0  0
    1.1018    3.8912   -0.4177 H   0  0  0  0  0  0
    3.1885    3.6165   -0.1378 C   0  0  0  0  0  0
    3.8586    3.3306   -1.4832 C   0  0  0  0  0  0
    3.2916    5.0876    0.1723 C   0  0  0  0  0  0
    2.2853    5.7474    0.3238 O   0  0  0  0  0  0
    4.5021    5.6702    0.2811 N   0  0  0  0  0  0
    5.3069    5.1425    0.1599 H   0  0  0  0  0  0
    4.6024    7.1003    0.5825 C   0  0  0  0  0  0
    6.0541    7.4990    0.6496 C   0  0  0  0  0  0
    6.3905    8.7766    0.9159 N   0  0  0  0  0  0
    5.6981    9.4396    1.0644 H   0  0  0  0  0  0
    7.3249    9.0333    0.9591 H   0  0  0  0  0  0
    6.9198    6.6701    0.4639 O   0  0  0  0  0  0
   -0.7338    1.9533    1.2691 C   0  0  0  0  0  0
   -2.2274    1.6393    1.1625 C   0  0  0  0  0  0
   -2.9012    1.9017    2.5109 C   0  0  0  0  0  0
   -2.8611    2.5319    0.0935 C   0  0  0  0  0  0
   -0.5117    2.0592   -0.8710 H   0  0  0  0  0  0
    1.1554   -2.5789   -0.0335 H   0  0  0  0  0  0
    0.2494   -2.7085    1.4932 H   0  0  0  0  0  0
   -0.6203   -2.4555   -0.0391 H   0  0  0  0  0  0
   -1.1257    0.2507   -1.9607 H   0  0  0  0  0  0
    3.6866    3.0444    0.6450 H   0  0  0  0  0  0
    3.3605    3.9027   -2.2660 H   0  0  0  0  0  0
    4.9086    3.6190   -1.4347 H   0  0  0  0  0  0
    3.7840    2.2665   -1.7074 H   0  0  0  0  0  0
    4.1043    7.6724   -0.2003 H   0  0  0  0  0  0
    4.1250    7.3040    1.5410 H   0  0  0  0  0  0
   -0.3033    1.3940    2.0998 H   0  0  0  0  0  0
   -0.5983    3.0211    1.4411 H   0  0  0  0  0  0
   -2.3600    0.5930    0.8875 H   0  0  0  0  0  0
   -2.5118    1.2050    3.2533 H   0  0  0  0  0  0
   -2.6940    2.9238    2.8279 H   0  0  0  0  0  0
   -3.9778    1.7631    2.4121 H   0  0  0  0  0  0
   -2.3811    2.3450   -0.8671 H   0  0  0  0  0  0
   -3.9252    2.3082    0.0176 H   0  0  0  0  0  0
   -2.7285    3.5782    0.3685 H   0  0  0  0  0  0
  1  2  1  0  0  0
  1  7  1  0  0  0
  1 23  1  0  0  0
  1 27  1  0  0  0
  2  3  1  0  0  0
  2  6  1  0  0  0
  3  4  2  0  0  0
  3  5  1  0  0  0
  5 28  1  0  0  0
  5 29  1  0  0  0
  5 30  1  0  0  0
  6 31  1  0  0  0
  7  8  2  0  0  0
  7  9  1  0  0  0
  9 10  1  0  0  0
  9 11  1  0  0  0
 11 12  1  0  0  0
 11 13  1  0  0  0
 11 32  1  0  0  0
 12 33  1  0  0  0
 12 34  1  0  0  0
 12 35  1  0  0  0
 13 14  2  0  0  0
 13 15  1  0  0  0
 15 16  1  0  0  0
 15 17  1  0  0  0
 17 18  1  0  0  0
 17 36  1  0  0  0
 17 37  1  0  0  0
 18 19  1  0  0  0
 18 22  2  0  0  0
 19 20  1  0  0  0
 19 21  1  0  0  0
 23 24  1  0  0  0
 23 38  1  0  0  0
 23 39  1  0  0  0
 24 25  1  0  0  0
 24 26  1  0  0  0
 24 40  1  0  0  0
 25 41  1  0  0  0
 25 42  1  0  0  0
 25 43  1  0  0  0
 26 44  1  0  0  0
 26 45  1  0  0  0
 26 46  1  0  0  0
M  END
>  <Activity>
2.47

>  <set>
1

>  <Min_dist>
999.9

>  <Avg_dist>
999.9

$$$$
BZSAG
 Wcorina  11170919343D 1   1.00000     0.00000              
CORINA evaluation license 3.46 0067  05.08.2008
 43 43  0  0  0  0  0  0  0  0999 V2000
   -0.0935    1.2094   -0.5373 C   0  0  0  0  0  0
   -0.0887   -0.2400   -0.3238 N   0  0  0  0  0  0
   -0.2262   -0.8410   -1.0727 H   0  0  0  0  0  0
    0.1067   -0.7383    0.9131 C   0  0  0  0  0  0
    0.2785    0.0132    1.8494 O   0  0  0  0  0  0
    0.1116   -2.2292    1.1327 C   0  0  0  0  0  0
    1.2259   -2.8639    0.2982 C   0  0  0  0  0  0
    1.1175   -4.6706    0.4191 S   0  0  0  0  0  0
    0.3521   -2.5256    2.6143 C   0  0  0  0  0  0
   -0.8327   -2.0569    3.4191 C   0  0  0  0  0  0
   -1.9584   -2.8528    3.5197 C   0  0  0  0  0  0
   -3.0452   -2.4228    4.2579 C   0  0  0  0  0  0
   -3.0060   -1.1971    4.8959 C   0  0  0  0  0  0
   -1.8799   -0.4016    4.7960 C   0  0  0  0  0  0
   -0.7915   -0.8335    4.0614 C   0  0  0  0  0  0
    1.3428    1.7020   -0.7250 C   0  0  0  0  0  0
   -0.9005    1.5332   -1.7682 C   0  0  0  0  0  0
   -1.4204    0.6411   -2.4044 O   0  0  0  0  0  0
   -1.0445    2.8140   -2.1619 N   0  0  0  0  0  0
   -0.6286    3.5275   -1.6531 H   0  0  0  0  0  0
   -1.8289    3.1288   -3.3585 C   0  0  0  0  0  0
   -1.8339    4.6197   -3.5781 C   0  0  0  0  0  0
   -1.2406    5.3477   -2.8107 O   0  0  0  0  0  0
   -2.4977    5.1441   -4.6273 N   0  0  0  0  0  0
   -2.9722    4.5619   -5.2411 H   0  0  0  0  0  0
   -2.5009    6.1037   -4.7687 H   0  0  0  0  0  0
   -0.5367    1.7026    0.3278 H   0  0  0  0  0  0
   -0.8499   -2.6441    0.8305 H   0  0  0  0  0  0
    1.1165   -2.5622   -0.7435 H   0  0  0  0  0  0
    2.1943   -2.5321    0.6728 H   0  0  0  0  0  0
    2.1395   -5.0871   -0.3498 H   0  0  0  0  0  0
    0.4842   -3.5986    2.7534 H   0  0  0  0  0  0
    1.2482   -2.0029    2.9487 H   0  0  0  0  0  0
   -1.9890   -3.8104    3.0213 H   0  0  0  0  0  0
   -3.9250   -3.0443    4.3360 H   0  0  0  0  0  0
   -3.8554   -0.8608    5.4720 H   0  0  0  0  0  0
   -1.8495    0.5562    5.2942 H   0  0  0  0  0  0
    0.0897   -0.2136    3.9865 H   0  0  0  0  0  0
    1.7859    1.2088   -1.5901 H   0  0  0  0  0  0
    1.3392    2.7804   -0.8838 H   0  0  0  0  0  0
    1.9264    1.4678    0.1653 H   0  0  0  0  0  0
   -1.3858    2.6356   -4.2236 H   0  0  0  0  0  0
   -2.8522    2.7778   -3.2248 H   0  0  0  0  0  0
  1  2  1  0  0  0
  1 16  1  0  0  0
  1 17  1  0  0  0
  1 27  1  0  0  0
  2  3  1  0  0  0
  2  4  1  0  0  0
  4  5  2  0  0  0
  4  6  1  0  0  0
  6  7  1  0  0  0
  6  9  1  0  0  0
  6 28  1  0  0  0
  7  8  1  0  0  0
  7 29  1  0  0  0
  7 30  1  0  0  0
  8 31  1  0  0  0
  9 10  1  0  0  0
  9 32  1  0  0  0
  9 33  1  0  0  0
 10 11  2  0  0  0
 10 15  1  0  0  0
 11 12  1  0  0  0
 11 34  1  0  0  0
 12 13  2  0  0  0
 12 35  1  0  0  0
 13 14  1  0  0  0
 13 36  1  0  0  0
 14 15  2  0  0  0
 14 37  1  0  0  0
 15 38  1  0  0  0
 16 39  1  0  0  0
 16 40  1  0  0  0
 16 41  1  0  0  0
 17 18  2  0  0  0
 17 19  1  0  0  0
 19 20  1  0  0  0
 19 21  1  0  0  0
 21 22  1  0  0  0
 21 42  1  0  0  0
 21 43  1  0  0  0
 22 23  2  0  0  0
 22 24  1  0  0  0
 24 25  1  0  0  0
 24 26  1  0  0  0
M  END
>  <Activity>
6.12

>  <set>
1

>  <Min_dist>
999.9

>  <Avg_dist>
999.9

$$$$
C6PLTNME
 Wcorina  11170919343D 1   1.00000     0.00000              
CORINA evaluation license 3.46 0067  05.08.2008
 72 73  0  0  0  0  0  0  0  0999 V2000
    0.1085    1.3236    0.8094 C   0  0  0  0  0  0  0  0  0  0  0  0
    0.2600   -0.1987    0.8289 C   0  0  0  0  0  0  0  0  0  0  0  0
   -1.1023   -0.8435    1.0922 C   0  0  0  0  0  0  0  0  0  0  0  0
   -0.9508   -2.3658    1.1117 C   0  0  0  0  0  0  0  0  0  0  0  0
   -2.3132   -3.0105    1.3749 C   0  0  0  0  0  0  0  0  0  0  0  0
   -2.1617   -4.5329    1.3944 C   0  0  0  0  0  0  0  0  0  0  0  0
    1.7317    2.0919    0.4958 P   0  0  0  0  0  0  0  0  0  0  0  0
    2.2514    1.6310   -0.8111 O   0  0  0  0  0  0  0  0  0  0  0  0
    1.5651    3.7664    0.4743 N   0  0  0  0  0  0  0  0  0  0  0  0
    1.0798    4.0921    1.2968 H   0  0  0  0  0  0  0  0  0  0  0  0
    2.8719    4.4238    0.3393 C   0  0  0  0  0  0  0  0  0  0  0  0
    2.8655    5.7176    1.1121 C   0  0  0  0  0  0  0  0  0  0  0  0
    1.8135    6.2560    1.3846 O   0  0  0  0  0  0  0  0  0  0  0  0
    4.0290    6.2764    1.5003 N   0  0  0  0  0  0  0  0  0  0  0  0
    4.8716    5.8908    1.2136 H   0  0  0  0  0  0  0  0  0  0  0  0
    4.0209    7.4660    2.3552 C   0  0  0  0  0  0  0  0  0  0  0  0
    3.8812    8.6986    1.4996 C   0  0  0  0  0  0  0  0  0  0  0  0
    3.7966    8.5937    0.2943 O   0  0  0  0  0  0  0  0  0  0  0  0
    3.8501    9.9176    2.0738 N   0  0  0  0  0  0  0  0  0  0  0  0
    3.9178   10.0014    3.0378 H   0  0  0  0  0  0  0  0  0  0  0  0
    3.7143   11.1158    1.2420 C   0  0  0  0  0  0  0  0  0  0  0  0
    5.3311    7.5373    3.1422 C   0  0  0  0  0  0  0  0  0  0  0  0
    5.4132    6.3671    4.0882 C   0  0  0  0  0  0  0  0  0  0  0  0
    5.0511    6.3582    5.3807 C   0  0  0  0  0  0  0  0  0  0  0  0
    5.2687    5.1187    5.9178 N   0  0  0  0  0  0  0  0  0  0  0  0
    5.7895    4.2782    4.9596 C   0  0  0  0  0  0  0  0  0  0  0  0
    6.1837    2.9444    4.9677 C   0  0  0  0  0  0  0  0  0  0  0  0
    6.6786    2.3701    3.8172 C   0  0  0  0  0  0  0  0  0  0  0  0
    6.7884    3.1093    2.6477 C   0  0  0  0  0  0  0  0  0  0  0  0
    6.4074    4.4214    2.6174 C   0  0  0  0  0  0  0  0  0  0  0  0
    5.8973    5.0216    3.7698 C   0  0  0  0  0  0  0  0  0  0  0  0
    3.1470    4.7133   -1.1376 C   0  0  0  0  0  0  0  0  0  0  0  0
    4.5653    5.2656   -1.2935 C   0  0  0  0  0  0  0  0  0  0  0  0
    5.5786    4.1803   -0.9245 C   0  0  0  0  0  0  0  0  0  0  0  0
    4.7874    5.6987   -2.7440 C   0  0  0  0  0  0  0  0  0  0  0  0
    2.7594    1.6697    1.6610 O   0  0  0  0  0  0  0  0  0  0  0  0
   -0.5872    1.6095    0.0205 H   0  0  0  0  0  0  0  0  0  0  0  0
   -0.2742    1.6631    1.7719 H   0  0  0  0  0  0  0  0  0  0  0  0
    0.6427   -0.5381   -0.1336 H   0  0  0  0  0  0  0  0  0  0  0  0
    0.9558   -0.4845    1.6178 H   0  0  0  0  0  0  0  0  0  0  0  0
   -1.4850   -0.5040    2.0547 H   0  0  0  0  0  0  0  0  0  0  0  0
   -1.7981   -0.5576    0.3033 H   0  0  0  0  0  0  0  0  0  0  0  0
   -0.5681   -2.7052    0.1491 H   0  0  0  0  0  0  0  0  0  0  0  0
   -0.2551   -2.6516    1.9005 H   0  0  0  0  0  0  0  0  0  0  0  0
   -2.6959   -2.6711    2.3374 H   0  0  0  0  0  0  0  0  0  0  0  0
   -3.0089   -2.7247    0.5860 H   0  0  0  0  0  0  0  0  0  0  0  0
   -1.4659   -4.8187    2.1833 H   0  0  0  0  0  0  0  0  0  0  0  0
   -3.1322   -4.9922    1.5819 H   0  0  0  0  0  0  0  0  0  0  0  0
   -1.7790   -4.8723    0.4319 H   0  0  0  0  0  0  0  0  0  0  0  0
    3.6500    3.7696    0.7325 H   0  0  0  0  0  0  0  0  0  0  0  0
    3.1826    7.4087    3.0496 H   0  0  0  0  0  0  0  0  0  0  0  0
    2.7809   11.0650    0.6813 H   0  0  0  0  0  0  0  0  0  0  0  0
    3.7083   12.0009    1.8781 H   0  0  0  0  0  0  0  0  0  0  0  0
    4.5526   11.1731    0.5476 H   0  0  0  0  0  0  0  0  0  0  0  0
    6.1727    7.5050    2.4504 H   0  0  0  0  0  0  0  0  0  0  0  0
    5.3634    8.4669    3.7106 H   0  0  0  0  0  0  0  0  0  0  0  0
    4.6480    7.2043    5.9174 H   0  0  0  0  0  0  0  0  0  0  0  0
    5.0837    4.8692    6.8368 H   0  0  0  0  0  0  0  0  0  0  0  0
    6.1025    2.3609    5.8729 H   0  0  0  0  0  0  0  0  0  0  0  0
    6.9846    1.3343    3.8256 H   0  0  0  0  0  0  0  0  0  0  0  0
    7.1784    2.6440    1.7545 H   0  0  0  0  0  0  0  0  0  0  0  0
    6.4961    4.9905    1.7038 H   0  0  0  0  0  0  0  0  0  0  0  0
    3.0505    3.7922   -1.7125 H   0  0  0  0  0  0  0  0  0  0  0  0
    2.4290    5.4471   -1.5040 H   0  0  0  0  0  0  0  0  0  0  0  0
    4.6956    6.1236   -0.6341 H   0  0  0  0  0  0  0  0  0  0  0  0
    5.4973    3.3526   -1.6290 H   0  0  0  0  0  0  0  0  0  0  0  0
    6.5860    4.5947   -0.9654 H   0  0  0  0  0  0  0  0  0  0  0  0
    5.3745    3.8204    0.0839 H   0  0  0  0  0  0  0  0  0  0  0  0
    4.0654    6.4719   -3.0069 H   0  0  0  0  0  0  0  0  0  0  0  0
    5.7978    6.0921   -2.8551 H   0  0  0  0  0  0  0  0  0  0  0  0
    4.6571    4.8406   -3.4034 H   0  0  0  0  0  0  0  0  0  0  0  0
    2.4821    1.9402    2.5470 H   0  0  0  0  0  0  0  0  0  0  0  0
  1  2  1  0  0  0  0
  1  7  1  0  0  0  0
  1 37  1  0  0  0  0
  1 38  1  0  0  0  0
  2  3  1  0  0  0  0
  2 39  1  0  0  0  0
  2 40  1  0  0  0  0
  3  4  1  0  0  0  0
  3 41  1  0  0  0  0
  3 42  1  0  0  0  0
  4  5  1  0  0  0  0
  4 43  1  0  0  0  0
  4 44  1  0  0  0  0
  5  6  1  0  0  0  0
  5 45  1  0  0  0  0
  5 46  1  0  0  0  0
  6 47  1  0  0  0  0
  6 48  1  0  0  0  0
  6 49  1  0  0  0  0
  7  8  2  0  0  0  0
  7  9  1  0  0  0  0
  7 36  1  0  0  0  0
  9 10  1  0  0  0  0
  9 11  1  0  0  0  0
 11 12  1  0  0  0  0
 11 32  1  0  0  0  0
 11 50  1  0  0  0  0
 12 13  2  0  0  0  0
 12 14  1  0  0  0  0
 14 15  1  0  0  0  0
 14 16  1  0  0  0  0
 16 17  1  0  0  0  0
 16 22  1  0  0  0  0
 16 51  1  0  0  0  0
 17 18  2  0  0  0  0
 17 19  1  0  0  0  0
 19 20  1  0  0  0  0
 19 21  1  0  0  0  0
 21 52  1  0  0  0  0
 21 53  1  0  0  0  0
 21 54  1  0  0  0  0
 22 23  1  0  0  0  0
 22 55  1  0  0  0  0
 22 56  1  0  0  0  0
 23 24  2  0  0  0  0
 23 31  1  0  0  0  0
 24 25  1  0  0  0  0
 24 57  1  0  0  0  0
 25 26  1  0  0  0  0
 25 58  1  0  0  0  0
 26 27  2  0  0  0  0
 26 31  1  0  0  0  0
 27 28  1  0  0  0  0
 27 59  1  0  0  0  0
 28 29  2  0  0  0  0
 28 60  1  0  0  0  0
 29 30  1  0  0  0  0
 29 61  1  0  0  0  0
 30 31  2  0  0  0  0
 30 62  1  0  0  0  0
 32 33  1  0  0  0  0
 32 63  1  0  0  0  0
 32 64  1  0  0  0  0
 33 34  1  0  0  0  0
 33 35  1  0  0  0  0
 33 65  1  0  0  0  0
 34 66  1  0  0  0  0
 34 67  1  0  0  0  0
 34 68  1  0  0  0  0
 35 69  1  0  0  0  0
 35 70  1  0  0  0  0
 35 71  1  0  0  0  0
 36 72  1  0  0  0  0
M  END
>  <Activity>
8.82

>  <set>
1

>  <Min_dist>
999.9

>  <Avg_dist>
999.9

$$$$
CH3COCH2CO_FAGNH2
 Wcorina  11170919343D 1   1.00000     0.00000              
CORINA evaluation license 3.46 0067  05.08.2008
 51 51  0  0  0  0  0  0  0  0999 V2000
   -0.0178    1.4608    0.0101 C   0  0  0  0  0  0
    0.0021   -0.0041    0.0020 N   0  0  0  0  0  0
   -0.4044   -0.4986    0.7308 H   0  0  0  0  0  0
    0.5851   -0.6645   -1.0180 C   0  0  0  0  0  0
    1.0933   -0.0461   -1.9292 O   0  0  0  0  0  0
    0.6055   -2.1713   -1.0263 C   0  0  0  0  0  0
    1.3109   -2.6573   -2.2661 C   0  0  0  0  0  0
    1.7515   -1.8622   -3.0610 O   0  0  0  0  0  0
    1.4664   -4.1357   -2.5141 C   0  0  0  0  0  0
    1.4176    1.9904   -0.0008 C   0  0  0  0  0  0
    2.1090    1.5940    1.2783 C   0  0  0  0  0  0
    2.7967    0.3970    1.3499 C   0  0  0  0  0  0
    3.4308    0.0334    2.5232 C   0  0  0  0  0  0
    3.3776    0.8670    3.6246 C   0  0  0  0  0  0
    2.6906    2.0644    3.5527 C   0  0  0  0  0  0
    2.0601    2.4300    2.3781 C   0  0  0  0  0  0
   -0.7467    1.9600   -1.2108 C   0  0  0  0  0  0
   -0.8852    1.2349   -2.1731 O   0  0  0  0  0  0
   -1.2446    3.2122   -1.2333 N   0  0  0  0  0  0
   -1.1338    3.7921   -0.4637 H   0  0  0  0  0  0
   -1.9531    3.6975   -2.4202 C   0  0  0  0  0  0
   -3.4211    3.2724   -2.3472 C   0  0  0  0  0  0
   -1.8678    5.2010   -2.4764 C   0  0  0  0  0  0
   -1.2736    5.8075   -1.6104 O   0  0  0  0  0  0
   -2.4518    5.8718   -3.4891 N   0  0  0  0  0  0
   -2.9270    5.3867   -4.1818 H   0  0  0  0  0  0
   -2.3688    7.3334   -3.5438 C   0  0  0  0  0  0
   -3.0976    7.8326   -4.7647 C   0  0  0  0  0  0
   -3.1539    9.1543   -5.0225 N   0  0  0  0  0  0
   -2.7252    9.7842   -4.4222 H   0  0  0  0  0  0
   -3.6230    9.4756   -5.8083 H   0  0  0  0  0  0
   -3.6336    7.0450   -5.5152 O   0  0  0  0  0  0
   -0.5280    1.8123    0.9069 H   0  0  0  0  0  0
    1.1327   -2.5324   -0.1432 H   0  0  0  0  0  0
   -0.4171   -2.5486   -1.0185 H   0  0  0  0  0  0
    0.6091   -4.5014   -3.0792 H   0  0  0  0  0  0
    2.3792   -4.3148   -3.0821 H   0  0  0  0  0  0
    1.5232   -4.6600   -1.5602 H   0  0  0  0  0  0
    1.9544    1.5676   -0.8500 H   0  0  0  0  0  0
    1.4033    3.0771   -0.0844 H   0  0  0  0  0  0
    2.8383   -0.2543    0.4894 H   0  0  0  0  0  0
    3.9676   -0.9021    2.5794 H   0  0  0  0  0  0
    3.8725    0.5826    4.5415 H   0  0  0  0  0  0
    2.6488    2.7155    4.4133 H   0  0  0  0  0  0
    1.5266    3.3672    2.3207 H   0  0  0  0  0  0
   -1.4963    3.2740   -3.3146 H   0  0  0  0  0  0
   -3.8779    3.6959   -1.4528 H   0  0  0  0  0  0
   -3.9483    3.6335   -3.2303 H   0  0  0  0  0  0
   -3.4828    2.1849   -2.3065 H   0  0  0  0  0  0
   -2.8256    7.7569   -2.6494 H   0  0  0  0  0  0
   -1.3230    7.6362   -3.5958 H   0  0  0  0  0  0
  1  2  1  0  0  0
  1 10  1  0  0  0
  1 17  1  0  0  0
  1 33  1  0  0  0
  2  3  1  0  0  0
  2  4  1  0  0  0
  4  5  2  0  0  0
  4  6  1  0  0  0
  6  7  1  0  0  0
  6 34  1  0  0  0
  6 35  1  0  0  0
  7  8  2  0  0  0
  7  9  1  0  0  0
  9 36  1  0  0  0
  9 37  1  0  0  0
  9 38  1  0  0  0
 10 11  1  0  0  0
 10 39  1  0  0  0
 10 40  1  0  0  0
 11 12  2  0  0  0
 11 16  1  0  0  0
 12 13  1  0  0  0
 12 41  1  0  0  0
 13 14  2  0  0  0
 13 42  1  0  0  0
 14 15  1  0  0  0
 14 43  1  0  0  0
 15 16  2  0  0  0
 15 44  1  0  0  0
 16 45  1  0  0  0
 17 18  2  0  0  0
 17 19  1  0  0  0
 19 20  1  0  0  0
 19 21  1  0  0  0
 21 22  1  0  0  0
 21 23  1  0  0  0
 21 46  1  0  0  0
 22 47  1  0  0  0
 22 48  1  0  0  0
 22 49  1  0  0  0
 23 24  2  0  0  0
 23 25  1  0  0  0
 25 26  1  0  0  0
 25 27  1  0  0  0
 27 28  1  0  0  0
 27 50  1  0  0  0
 27 51  1  0  0  0
 28 29  1  0  0  0
 28 32  2  0  0  0
 29 30  1  0  0  0
 29 31  1  0  0  0
M  END
>  <Activity>
2.51

>  <set>
1

>  <Min_dist>
999.9

>  <Avg_dist>
999.9

$$$$
CLTZNCRYS
 Wcorina  11170919343D 1   1.00000     0.00000              
CORINA evaluation license 3.46 0067  05.08.2008
 68 70  0  0  0  0  0  0  0  0999 V2000
    0.3588    1.8222   -0.2366 C   0  0  0  0  0  0  0  0  0  0  0  0
    0.6684    0.3248   -0.2900 C   0  0  0  0  0  0  0  0  0  0  0  0
   -0.5630   -0.4667    0.1551 C   0  0  0  0  0  0  0  0  0  0  0  0
   -0.2580   -1.9416    0.1025 C   0  0  0  0  0  0  0  0  0  0  0  0
    0.2662   -2.5790    1.2115 C   0  0  0  0  0  0  0  0  0  0  0  0
    0.5460   -3.9319    1.1632 C   0  0  0  0  0  0  0  0  0  0  0  0
    0.3010   -4.6475    0.0061 C   0  0  0  0  0  0  0  0  0  0  0  0
   -0.2241   -4.0103   -1.1025 C   0  0  0  0  0  0  0  0  0  0  0  0
   -0.5079   -2.6583   -1.0528 C   0  0  0  0  0  0  0  0  0  0  0  0
    1.6065    2.6048   -0.5560 C   0  0  0  0  0  0  0  0  0  0  0  0
    1.6244    3.3521   -1.5053 O   0  0  0  0  0  0  0  0  0  0  0  0
    2.6978    2.4716    0.2140 O   0  0  0  0  0  0  0  0  0  0  0  0
   -0.6848    2.1418   -1.2197 N   0  0  0  0  0  0  0  0  0  0  0  0
   -1.3872    3.3803   -0.8580 C   0  0  0  0  0  0  0  0  0  0  0  0
   -1.4536    4.2890   -2.0584 C   0  0  0  0  0  0  0  0  0  0  0  0
   -0.9640    3.9394   -3.1114 O   0  0  0  0  0  0  0  0  0  0  0  0
   -2.0571    5.4903   -1.9616 N   0  0  0  0  0  0  0  0  0  0  0  0
   -2.4486    5.7699   -1.1194 H   0  0  0  0  0  0  0  0  0  0  0  0
   -2.1216    6.3737   -3.1285 C   0  0  0  0  0  0  0  0  0  0  0  0
   -3.3139    6.0042   -3.9729 C   0  0  0  0  0  0  0  0  0  0  0  0
   -4.0356    5.0962   -3.6347 O   0  0  0  0  0  0  0  0  0  0  0  0
   -3.5740    6.6839   -5.1008 O   0  0  0  0  0  0  0  0  0  0  0  0
   -2.2565    7.8248   -2.6628 C   0  0  0  0  0  0  0  0  0  0  0  0
   -1.0090    8.2328   -1.9224 C   0  0  0  0  0  0  0  0  0  0  0  0
   -0.8214    8.1974   -0.5936 C   0  0  0  0  0  0  0  0  0  0  0  0
    0.4358    8.6427   -0.2880 N   0  0  0  0  0  0  0  0  0  0  0  0
    1.1048    8.9841   -1.4420 C   0  0  0  0  0  0  0  0  0  0  0  0
    0.2313    8.7372   -2.5166 C   0  0  0  0  0  0  0  0  0  0  0  0
    0.6482    8.9890   -3.8252 C   0  0  0  0  0  0  0  0  0  0  0  0
    1.9054    9.4717   -4.0556 C   0  0  0  0  0  0  0  0  0  0  0  0
    2.7725    9.7136   -2.9987 C   0  0  0  0  0  0  0  0  0  0  0  0
    2.3790    9.4799   -1.6994 C   0  0  0  0  0  0  0  0  0  0  0  0
   -2.8058    3.0449   -0.3931 C   0  0  0  0  0  0  0  0  0  0  0  0
   -2.7393    2.2258    0.8974 C   0  0  0  0  0  0  0  0  0  0  0  0
   -2.1645    3.0903    2.0212 C   0  0  0  0  0  0  0  0  0  0  0  0
   -4.1461    1.7615    1.2798 C   0  0  0  0  0  0  0  0  0  0  0  0
    0.0103    2.0858    0.7620 H   0  0  0  0  0  0  0  0  0  0  0  0
    0.9315    0.0443   -1.3099 H   0  0  0  0  0  0  0  0  0  0  0  0
    1.5031    0.1024    0.3748 H   0  0  0  0  0  0  0  0  0  0  0  0
   -0.8260   -0.1863    1.1750 H   0  0  0  0  0  0  0  0  0  0  0  0
   -1.3976   -0.2443   -0.5096 H   0  0  0  0  0  0  0  0  0  0  0  0
    0.4576   -2.0199    2.1155 H   0  0  0  0  0  0  0  0  0  0  0  0
    0.9563   -4.4297    2.0294 H   0  0  0  0  0  0  0  0  0  0  0  0
    0.5202   -5.7043   -0.0318 H   0  0  0  0  0  0  0  0  0  0  0  0
   -0.4152   -4.5693   -2.0066 H   0  0  0  0  0  0  0  0  0  0  0  0
   -0.9216   -2.1612   -1.9178 H   0  0  0  0  0  0  0  0  0  0  0  0
   -0.2987    2.2036   -2.1498 H   0  0  0  0  0  0  0  0  0  0  0  0
   -0.8498    3.8809   -0.0526 H   0  0  0  0  0  0  0  0  0  0  0  0
   -1.2112    6.2644   -3.7178 H   0  0  0  0  0  0  0  0  0  0  0  0
   -2.3937    8.4729   -3.5283 H   0  0  0  0  0  0  0  0  0  0  0  0
   -3.1178    7.9154   -2.0009 H   0  0  0  0  0  0  0  0  0  0  0  0
   -1.5544    7.8670    0.1274 H   0  0  0  0  0  0  0  0  0  0  0  0
    0.8012    8.7083    0.6081 H   0  0  0  0  0  0  0  0  0  0  0  0
   -0.0207    8.8025   -4.6524 H   0  0  0  0  0  0  0  0  0  0  0  0
    2.2274    9.6663   -5.0679 H   0  0  0  0  0  0  0  0  0  0  0  0
    3.7634   10.0949   -3.1967 H   0  0  0  0  0  0  0  0  0  0  0  0
    3.0613    9.6700   -0.8841 H   0  0  0  0  0  0  0  0  0  0  0  0
   -3.3558    3.9680   -0.2096 H   0  0  0  0  0  0  0  0  0  0  0  0
   -3.3138    2.4666   -1.1648 H   0  0  0  0  0  0  0  0  0  0  0  0
   -2.0992    1.3570    0.7437 H   0  0  0  0  0  0  0  0  0  0  0  0
   -2.1171    2.5067    2.9406 H   0  0  0  0  0  0  0  0  0  0  0  0
   -1.1622    3.4211    1.7487 H   0  0  0  0  0  0  0  0  0  0  0  0
   -2.8045    3.9591    2.1749 H   0  0  0  0  0  0  0  0  0  0  0  0
   -4.5556    1.1456    0.4792 H   0  0  0  0  0  0  0  0  0  0  0  0
   -4.0987    1.1779    2.1992 H   0  0  0  0  0  0  0  0  0  0  0  0
   -4.7862    2.6303    1.4335 H   0  0  0  0  0  0  0  0  0  0  0  0
    3.4740    2.9941   -0.0304 H   0  0  0  0  0  0  0  0  0  0  0  0
   -4.3498    6.4104   -5.6092 H   0  0  0  0  0  0  0  0  0  0  0  0
  1  2  1  0  0  0  0
  1 10  1  0  0  0  0
  1 13  1  0  0  0  0
  1 37  1  0  0  0  0
  2  3  1  0  0  0  0
  2 38  1  0  0  0  0
  2 39  1  0  0  0  0
  3  4  1  0  0  0  0
  3 40  1  0  0  0  0
  3 41  1  0  0  0  0
  4  5  1  0  0  0  0
  4  9  2  0  0  0  0
  5  6  2  0  0  0  0
  5 42  1  0  0  0  0
  6  7  1  0  0  0  0
  6 43  1  0  0  0  0
  7  8  2  0  0  0  0
  7 44  1  0  0  0  0
  8  9  1  0  0  0  0
  8 45  1  0  0  0  0
  9 46  1  0  0  0  0
 10 11  2  0  0  0  0
 10 12  1  0  0  0  0
 12 67  1  0  0  0  0
 13 14  1  0  0  0  0
 13 47  1  0  0  0  0
 14 15  1  0  0  0  0
 14 33  1  0  0  0  0
 14 48  1  0  0  0  0
 15 16  2  0  0  0  0
 15 17  1  0  0  0  0
 17 18  1  0  0  0  0
 17 19  1  0  0  0  0
 19 20  1  0  0  0  0
 19 23  1  0  0  0  0
 19 49  1  0  0  0  0
 20 21  2  0  0  0  0
 20 22  1  0  0  0  0
 22 68  1  0  0  0  0
 23 24  1  0  0  0  0
 23 50  1  0  0  0  0
 23 51  1  0  0  0  0
 24 25  2  0  0  0  0
 24 28  1  0  0  0  0
 25 26  1  0  0  0  0
 25 52  1  0  0  0  0
 26 27  1  0  0  0  0
 26 53  1  0  0  0  0
 27 28  2  0  0  0  0
 27 32  1  0  0  0  0
 28 29  1  0  0  0  0
 29 30  2  0  0  0  0
 29 54  1  0  0  0  0
 30 31  1  0  0  0  0
 30 55  1  0  0  0  0
 31 32  2  0  0  0  0
 31 56  1  0  0  0  0
 32 57  1  0  0  0  0
 33 34  1  0  0  0  0
 33 58  1  0  0  0  0
 33 59  1  0  0  0  0
 34 35  1  0  0  0  0
 34 36  1  0  0  0  0
 34 60  1  0  0  0  0
 35 61  1  0  0  0  0
 35 62  1  0  0  0  0
 35 63  1  0  0  0  0
 36 64  1  0  0  0  0
 36 65  1  0  0  0  0
 36 66  1  0  0  0  0
M  END
>  <Activity>
7.47

>  <set>
1

>  <Min_dist>
999.9

>  <Avg_dist>
999.9

$$$$
DAH51
 Wcorina  11170919343D 1   1.00000     0.00000              
CORINA evaluation license 3.46 0067  05.08.2008
 64 65  0  0  0  0  0  0  0  0999 V2000
    0.3533    1.6324   -0.2613 C   0  0  0  0  0  0  0  0  0  0  0  0
    0.9844    0.2613   -0.5115 C   0  0  0  0  0  0  0  0  0  0  0  0
   -0.0730   -0.8286   -0.3245 C   0  0  0  0  0  0  0  0  0  0  0  0
    0.5224   -2.1701   -0.6664 C   0  0  0  0  0  0  0  0  0  0  0  0
    1.1388   -2.9231    0.3154 C   0  0  0  0  0  0  0  0  0  0  0  0
    1.6851   -4.1537    0.0019 C   0  0  0  0  0  0  0  0  0  0  0  0
    1.6145   -4.6314   -1.2934 C   0  0  0  0  0  0  0  0  0  0  0  0
    0.9973   -3.8788   -2.2750 C   0  0  0  0  0  0  0  0  0  0  0  0
    0.4472   -2.6502   -1.9605 C   0  0  0  0  0  0  0  0  0  0  0  0
    1.4187    2.6960   -0.3309 C   0  0  0  0  0  0  0  0  0  0  0  0
    1.3354    3.5819   -1.1482 O   0  0  0  0  0  0  0  0  0  0  0  0
    2.4602    2.6590    0.5151 O   0  0  0  0  0  0  0  0  0  0  0  0
   -0.6684    1.8951   -1.2835 N   0  0  0  0  0  0  0  0  0  0  0  0
   -1.6796    2.8380   -0.7870 C   0  0  0  0  0  0  0  0  0  0  0  0
   -2.3112    3.5564   -1.9515 C   0  0  0  0  0  0  0  0  0  0  0  0
   -2.3091    3.0466   -3.0519 O   0  0  0  0  0  0  0  0  0  0  0  0
   -2.8783    4.7655   -1.7700 N   0  0  0  0  0  0  0  0  0  0  0  0
   -2.8221    5.2028   -0.9060 H   0  0  0  0  0  0  0  0  0  0  0  0
   -3.5796    5.4194   -2.8776 C   0  0  0  0  0  0  0  0  0  0  0  0
   -5.0009    4.9219   -2.9358 C   0  0  0  0  0  0  0  0  0  0  0  0
   -5.3883    4.1050   -2.1343 O   0  0  0  0  0  0  0  0  0  0  0  0
   -5.8365    5.3863   -3.8781 O   0  0  0  0  0  0  0  0  0  0  0  0
   -3.5778    6.9337   -2.6594 C   0  0  0  0  0  0  0  0  0  0  0  0
   -2.1631    7.4489   -2.7237 C   0  0  0  0  0  0  0  0  0  0  0  0
   -1.6298    7.8553   -3.9325 C   0  0  0  0  0  0  0  0  0  0  0  0
   -0.3320    8.3278   -3.9915 C   0  0  0  0  0  0  0  0  0  0  0  0
    0.4322    8.3943   -2.8416 C   0  0  0  0  0  0  0  0  0  0  0  0
   -0.1014    7.9888   -1.6326 C   0  0  0  0  0  0  0  0  0  0  0  0
   -1.4005    7.5204   -1.5729 C   0  0  0  0  0  0  0  0  0  0  0  0
   -2.7562    2.0718   -0.0158 C   0  0  0  0  0  0  0  0  0  0  0  0
   -3.7273    3.0644    0.6265 C   0  0  0  0  0  0  0  0  0  0  0  0
   -4.8640    2.2986    1.3063 C   0  0  0  0  0  0  0  0  0  0  0  0
   -2.9841    3.9041    1.6674 C   0  0  0  0  0  0  0  0  0  0  0  0
   -0.1087    1.6450    0.7259 H   0  0  0  0  0  0  0  0  0  0  0  0
    1.3725    0.2202   -1.5293 H   0  0  0  0  0  0  0  0  0  0  0  0
    1.7992    0.1019    0.1947 H   0  0  0  0  0  0  0  0  0  0  0  0
   -0.4098   -0.8341    0.7121 H   0  0  0  0  0  0  0  0  0  0  0  0
   -0.9202   -0.6293   -0.9807 H   0  0  0  0  0  0  0  0  0  0  0  0
    1.1940   -2.5499    1.3274 H   0  0  0  0  0  0  0  0  0  0  0  0
    2.1673   -4.7417    0.7688 H   0  0  0  0  0  0  0  0  0  0  0  0
    2.0418   -5.5925   -1.5385 H   0  0  0  0  0  0  0  0  0  0  0  0
    0.9424   -4.2519   -3.2870 H   0  0  0  0  0  0  0  0  0  0  0  0
   -0.0382   -2.0639   -2.7266 H   0  0  0  0  0  0  0  0  0  0  0  0
   -0.2480    2.2319   -2.1367 H   0  0  0  0  0  0  0  0  0  0  0  0
   -1.2061    3.5637   -0.1259 H   0  0  0  0  0  0  0  0  0  0  0  0
   -3.0746    5.1869   -3.8152 H   0  0  0  0  0  0  0  0  0  0  0  0
   -4.1748    7.4133   -3.4351 H   0  0  0  0  0  0  0  0  0  0  0  0
   -4.0029    7.1604   -1.6816 H   0  0  0  0  0  0  0  0  0  0  0  0
   -2.2269    7.8033   -4.8309 H   0  0  0  0  0  0  0  0  0  0  0  0
    0.0848    8.6447   -4.9361 H   0  0  0  0  0  0  0  0  0  0  0  0
    1.4464    8.7628   -2.8878 H   0  0  0  0  0  0  0  0  0  0  0  0
    0.4959    8.0405   -0.7343 H   0  0  0  0  0  0  0  0  0  0  0  0
   -1.8187    7.2070   -0.6277 H   0  0  0  0  0  0  0  0  0  0  0  0
   -3.3009    1.4221   -0.7008 H   0  0  0  0  0  0  0  0  0  0  0  0
   -2.2866    1.4685    0.7611 H   0  0  0  0  0  0  0  0  0  0  0  0
   -4.1388    3.7190   -0.1418 H   0  0  0  0  0  0  0  0  0  0  0  0
   -4.4525    1.6440    2.0746 H   0  0  0  0  0  0  0  0  0  0  0  0
   -5.5558    3.0058    1.7639 H   0  0  0  0  0  0  0  0  0  0  0  0
   -5.3935    1.7004    0.5648 H   0  0  0  0  0  0  0  0  0  0  0  0
   -3.6752    4.6134    2.1227 H   0  0  0  0  0  0  0  0  0  0  0  0
   -2.5752    3.2498    2.4373 H   0  0  0  0  0  0  0  0  0  0  0  0
   -2.1723    4.4474    1.1836 H   0  0  0  0  0  0  0  0  0  0  0  0
    3.1182    3.3628    0.4324 H   0  0  0  0  0  0  0  0  0  0  0  0
   -6.7384    5.0376   -3.8755 H   0  0  0  0  0  0  0  0  0  0  0  0
  1  2  1  0  0  0  0
  1 10  1  0  0  0  0
  1 13  1  0  0  0  0
  1 34  1  0  0  0  0
  2  3  1  0  0  0  0
  2 35  1  0  0  0  0
  2 36  1  0  0  0  0
  3  4  1  0  0  0  0
  3 37  1  0  0  0  0
  3 38  1  0  0  0  0
  4  5  1  0  0  0  0
  4  9  2  0  0  0  0
  5  6  2  0  0  0  0
  5 39  1  0  0  0  0
  6  7  1  0  0  0  0
  6 40  1  0  0  0  0
  7  8  2  0  0  0  0
  7 41  1  0  0  0  0
  8  9  1  0  0  0  0
  8 42  1  0  0  0  0
  9 43  1  0  0  0  0
 10 11  2  0  0  0  0
 10 12  1  0  0  0  0
 12 63  1  0  0  0  0
 13 14  1  0  0  0  0
 13 44  1  0  0  0  0
 14 15  1  0  0  0  0
 14 30  1  0  0  0  0
 14 45  1  0  0  0  0
 15 16  2  0  0  0  0
 15 17  1  0  0  0  0
 17 18  1  0  0  0  0
 17 19  1  0  0  0  0
 19 20  1  0  0  0  0
 19 23  1  0  0  0  0
 19 46  1  0  0  0  0
 20 21  2  0  0  0  0
 20 22  1  0  0  0  0
 22 64  1  0  0  0  0
 23 24  1  0  0  0  0
 23 47  1  0  0  0  0
 23 48  1  0  0  0  0
 24 25  1  0  0  0  0
 24 29  2  0  0  0  0
 25 26  2  0  0  0  0
 25 49  1  0  0  0  0
 26 27  1  0  0  0  0
 26 50  1  0  0  0  0
 27 28  2  0  0  0  0
 27 51  1  0  0  0  0
 28 29  1  0  0  0  0
 28 52  1  0  0  0  0
 29 53  1  0  0  0  0
 30 31  1  0  0  0  0
 30 54  1  0  0  0  0
 30 55  1  0  0  0  0
 31 32  1  0  0  0  0
 31 33  1  0  0  0  0
 31 56  1  0  0  0  0
 32 57  1  0  0  0  0
 32 58  1  0  0  0  0
 32 59  1  0  0  0  0
 33 60  1  0  0  0  0
 33 61  1  0  0  0  0
 33 62  1  0  0  0  0
M  END
>  <Activity>
6.22

>  <set>
1

>  <Min_dist>
999.9

>  <Avg_dist>
999.9

$$$$
DAH52
 Wcorina  11170919343D 1   1.00000     0.00000              
CORINA evaluation license 3.46 0067  05.08.2008
 51 51  0  0  0  0  0  0  0  0999 V2000
   -0.0651    1.2104    0.1410 C   0  0  0  0  0  0  0  0  0  0  0  0
   -0.3476   -0.2921    0.2005 C   0  0  0  0  0  0  0  0  0  0  0  0
    1.4197    1.4469    0.2429 C   0  0  0  0  0  0  0  0  0  0  0  0
    2.0048    2.0087   -0.6526 O   0  0  0  0  0  0  0  0  0  0  0  0
    2.0922    1.0332    1.3284 O   0  0  0  0  0  0  0  0  0  0  0  0
   -0.5610    1.7519   -1.1314 N   0  0  0  0  0  0  0  0  0  0  0  0
   -2.0066    2.0052   -1.0680 C   0  0  0  0  0  0  0  0  0  0  0  0
   -2.5740    2.0298   -2.4639 C   0  0  0  0  0  0  0  0  0  0  0  0
   -1.8432    2.2238   -3.4122 O   0  0  0  0  0  0  0  0  0  0  0  0
   -3.8935    1.8363   -2.6585 N   0  0  0  0  0  0  0  0  0  0  0  0
   -4.4886    1.7505   -1.8973 H   0  0  0  0  0  0  0  0  0  0  0  0
   -4.4291    1.7554   -4.0197 C   0  0  0  0  0  0  0  0  0  0  0  0
   -4.7039    3.1448   -4.5347 C   0  0  0  0  0  0  0  0  0  0  0  0
   -4.4759    4.1040   -3.8364 O   0  0  0  0  0  0  0  0  0  0  0  0
   -5.2021    3.3166   -5.7692 O   0  0  0  0  0  0  0  0  0  0  0  0
   -5.7292    0.9489   -4.0091 C   0  0  0  0  0  0  0  0  0  0  0  0
   -5.4342   -0.4744   -3.6116 C   0  0  0  0  0  0  0  0  0  0  0  0
   -5.4672   -0.8409   -2.2791 C   0  0  0  0  0  0  0  0  0  0  0  0
   -5.1966   -2.1465   -1.9145 C   0  0  0  0  0  0  0  0  0  0  0  0
   -4.8934   -3.0858   -2.8823 C   0  0  0  0  0  0  0  0  0  0  0  0
   -4.8613   -2.7195   -4.2149 C   0  0  0  0  0  0  0  0  0  0  0  0
   -5.1362   -1.4149   -4.5799 C   0  0  0  0  0  0  0  0  0  0  0  0
   -2.2588    3.3539   -0.3911 C   0  0  0  0  0  0  0  0  0  0  0  0
   -3.7618    3.5438   -0.1767 C   0  0  0  0  0  0  0  0  0  0  0  0
   -4.2687    2.5073    0.8281 C   0  0  0  0  0  0  0  0  0  0  0  0
   -4.0261    4.9504    0.3643 C   0  0  0  0  0  0  0  0  0  0  0  0
   -0.5700    1.7081    0.9690 H   0  0  0  0  0  0  0  0  0  0  0  0
    0.0204   -0.6938    1.1446 H   0  0  0  0  0  0  0  0  0  0  0  0
   -1.4216   -0.4631    0.1268 H   0  0  0  0  0  0  0  0  0  0  0  0
    0.1572   -0.7898   -0.6275 H   0  0  0  0  0  0  0  0  0  0  0  0
   -0.0584    2.5880   -1.3890 H   0  0  0  0  0  0  0  0  0  0  0  0
   -2.4892    1.2145   -0.4935 H   0  0  0  0  0  0  0  0  0  0  0  0
   -3.7025    1.2649   -4.6675 H   0  0  0  0  0  0  0  0  0  0  0  0
   -6.4241    1.3893   -3.2941 H   0  0  0  0  0  0  0  0  0  0  0  0
   -6.1739    0.9635   -5.0042 H   0  0  0  0  0  0  0  0  0  0  0  0
   -5.7041   -0.1071   -1.5230 H   0  0  0  0  0  0  0  0  0  0  0  0
   -5.2216   -2.4327   -0.8734 H   0  0  0  0  0  0  0  0  0  0  0  0
   -4.6812   -4.1057   -2.5974 H   0  0  0  0  0  0  0  0  0  0  0  0
   -4.6241   -3.4533   -4.9710 H   0  0  0  0  0  0  0  0  0  0  0  0
   -5.1148   -1.1296   -5.6213 H   0  0  0  0  0  0  0  0  0  0  0  0
   -1.7486    3.3782    0.5718 H   0  0  0  0  0  0  0  0  0  0  0  0
   -1.8781    4.1552   -1.0244 H   0  0  0  0  0  0  0  0  0  0  0  0
   -4.2832    3.4155   -1.1253 H   0  0  0  0  0  0  0  0  0  0  0  0
   -4.0220    1.5066    0.4734 H   0  0  0  0  0  0  0  0  0  0  0  0
   -3.7953    2.6770    1.7951 H   0  0  0  0  0  0  0  0  0  0  0  0
   -5.3498    2.6000    0.9315 H   0  0  0  0  0  0  0  0  0  0  0  0
   -3.6650    5.6888   -0.3516 H   0  0  0  0  0  0  0  0  0  0  0  0
   -5.0968    5.0857    0.5170 H   0  0  0  0  0  0  0  0  0  0  0  0
   -3.5047    5.0787    1.3129 H   0  0  0  0  0  0  0  0  0  0  0  0
    3.0432    1.2073    1.3484 H   0  0  0  0  0  0  0  0  0  0  0  0
   -5.3619    4.2263   -6.0555 H   0  0  0  0  0  0  0  0  0  0  0  0
  1  2  1  0  0  0  0
  1  3  1  0  0  0  0
  1  6  1  0  0  0  0
  1 27  1  0  0  0  0
  2 28  1  0  0  0  0
  2 29  1  0  0  0  0
  2 30  1  0  0  0  0
  3  4  2  0  0  0  0
  3  5  1  0  0  0  0
  5 50  1  0  0  0  0
  6  7  1  0  0  0  0
  6 31  1  0  0  0  0
  7  8  1  0  0  0  0
  7 23  1  0  0  0  0
  7 32  1  0  0  0  0
  8  9  2  0  0  0  0
  8 10  1  0  0  0  0
 10 11  1  0  0  0  0
 10 12  1  0  0  0  0
 12 13  1  0  0  0  0
 12 16  1  0  0  0  0
 12 33  1  0  0  0  0
 13 14  2  0  0  0  0
 13 15  1  0  0  0  0
 15 51  1  0  0  0  0
 16 17  1  0  0  0  0
 16 34  1  0  0  0  0
 16 35  1  0  0  0  0
 17 18  2  0  0  0  0
 17 22  1  0  0  0  0
 18 19  1  0  0  0  0
 18 36  1  0  0  0  0
 19 20  2  0  0  0  0
 19 37  1  0  0  0  0
 20 21  1  0  0  0  0
 20 38  1  0  0  0  0
 21 22  2  0  0  0  0
 21 39  1  0  0  0  0
 22 40  1  0  0  0  0
 23 24  1  0  0  0  0
 23 41  1  0  0  0  0
 23 42  1  0  0  0  0
 24 25  1  0  0  0  0
 24 26  1  0  0  0  0
 24 43  1  0  0  0  0
 25 44  1  0  0  0  0
 25 45  1  0  0  0  0
 25 46  1  0  0  0  0
 26 47  1  0  0  0  0
 26 48  1  0  0  0  0
 26 49  1  0  0  0  0
M  END
>  <Activity>
5.55

>  <set>
1

>  <Min_dist>
999.9

>  <Avg_dist>
999.9

$$$$
DAH53
 Wcorina  11170919343D 1   1.00000     0.00000              
CORINA evaluation license 3.46 0067  05.08.2008
 92 94  0  0  0  0  0  0  0  0999 V2000
    8.1576    3.3437   -0.4039 C   0  0  0  0  0  0  0  0  0  0  0  0
    7.4347    2.2018   -0.1133 C   0  0  0  0  0  0  0  0  0  0  0  0
    8.0790    0.9830   -0.0117 C   0  0  0  0  0  0  0  0  0  0  0  0
    9.4461    0.9060   -0.2011 C   0  0  0  0  0  0  0  0  0  0  0  0
   10.1689    2.0477   -0.4927 C   0  0  0  0  0  0  0  0  0  0  0  0
    9.5248    3.2668   -0.5929 C   0  0  0  0  0  0  0  0  0  0  0  0
    7.2910   -0.2616    0.3061 C   0  0  0  0  0  0  0  0  0  0  0  0
    6.8400   -0.8775   -0.9290 O   0  0  0  0  0  0  0  0  0  0  0  0
    6.1166   -2.0078   -0.8198 C   0  0  0  0  0  0  0  0  0  0  0  0
    5.8689   -2.4670    0.2776 O   0  0  0  0  0  0  0  0  0  0  0  0
    5.6672   -2.6299   -1.9277 N   0  0  0  0  0  0  0  0  0  0  0  0
    5.8649   -2.2633   -2.8038 H   0  0  0  0  0  0  0  0  0  0  0  0
    4.8800   -3.8597   -1.8089 C   0  0  0  0  0  0  0  0  0  0  0  0
    3.4083   -3.5040   -1.5894 C   0  0  0  0  0  0  0  0  0  0  0  0
    3.2533   -2.8020   -0.2649 C   0  0  0  0  0  0  0  0  0  0  0  0
    3.3568   -1.4252   -0.1961 C   0  0  0  0  0  0  0  0  0  0  0  0
    3.2147   -0.7813    1.0188 C   0  0  0  0  0  0  0  0  0  0  0  0
    2.9687   -1.5141    2.1649 C   0  0  0  0  0  0  0  0  0  0  0  0
    2.8643   -2.8907    2.0959 C   0  0  0  0  0  0  0  0  0  0  0  0
    3.0021   -3.5343    0.8803 C   0  0  0  0  0  0  0  0  0  0  0  0
    5.0182   -4.6686   -3.0729 C   0  0  0  0  0  0  0  0  0  0  0  0
    5.7064   -4.2582   -3.9833 O   0  0  0  0  0  0  0  0  0  0  0  0
    4.3770   -5.8481   -3.1916 N   0  0  0  0  0  0  0  0  0  0  0  0
    3.8265   -6.1763   -2.4635 H   0  0  0  0  0  0  0  0  0  0  0  0
    4.5113   -6.6344   -4.4204 C   0  0  0  0  0  0  0  0  0  0  0  0
    3.6892   -7.9188   -4.2963 C   0  0  0  0  0  0  0  0  0  0  0  0
    3.8295   -8.7401   -5.5796 C   0  0  0  0  0  0  0  0  0  0  0  0
    3.1212  -10.0596   -5.4115 C   0  0  0  0  0  0  0  0  0  0  0  0
    2.0521  -10.2435   -5.9435 O   0  0  0  0  0  0  0  0  0  0  0  0
    3.6780  -11.0306   -4.6706 O   0  0  0  0  0  0  0  0  0  0  0  0
    3.2315   -8.0027   -6.7006 N   0  0  0  0  0  0  0  0  0  0  0  0
    3.9873   -8.2258   -7.9404 C   0  0  0  0  0  0  0  0  0  0  0  0
    3.4359   -9.4588   -8.6590 C   0  0  0  0  0  0  0  0  0  0  0  0
    4.2885   -9.7526   -9.8950 C   0  0  0  0  0  0  0  0  0  0  0  0
    5.6831  -10.2043   -9.4570 C   0  0  0  0  0  0  0  0  0  0  0  0
    3.6285  -10.8606  -10.7182 C   0  0  0  0  0  0  0  0  0  0  0  0
    3.8521   -7.0206   -8.8349 C   0  0  0  0  0  0  0  0  0  0  0  0
    2.8859   -6.2948   -8.7325 O   0  0  0  0  0  0  0  0  0  0  0  0
    4.8049   -6.7493   -9.7487 N   0  0  0  0  0  0  0  0  0  0  0  0
    5.5883   -7.3174   -9.8158 H   0  0  0  0  0  0  0  0  0  0  0  0
    4.6575   -5.5964  -10.6405 C   0  0  0  0  0  0  0  0  0  0  0  0
    5.0196   -4.3366   -9.8970 C   0  0  0  0  0  0  0  0  0  0  0  0
    5.3653   -4.3957   -8.7408 O   0  0  0  0  0  0  0  0  0  0  0  0
    4.9580   -3.1488  -10.5192 O   0  0  0  0  0  0  0  0  0  0  0  0
    5.5855   -5.7620  -11.8457 C   0  0  0  0  0  0  0  0  0  0  0  0
    5.1287   -6.9351  -12.6740 C   0  0  0  0  0  0  0  0  0  0  0  0
    4.1280   -6.7701  -13.6133 C   0  0  0  0  0  0  0  0  0  0  0  0
    3.7090   -7.8463  -14.3731 C   0  0  0  0  0  0  0  0  0  0  0  0
    4.2910   -9.0873  -14.1938 C   0  0  0  0  0  0  0  0  0  0  0  0
    5.2923   -9.2520  -13.2552 C   0  0  0  0  0  0  0  0  0  0  0  0
    5.7143   -8.1749  -12.4984 C   0  0  0  0  0  0  0  0  0  0  0  0
    7.6536    4.2952   -0.4877 H   0  0  0  0  0  0  0  0  0  0  0  0
    6.3666    2.2620    0.0347 H   0  0  0  0  0  0  0  0  0  0  0  0
    9.9496   -0.0461   -0.1210 H   0  0  0  0  0  0  0  0  0  0  0  0
   11.2371    1.9877   -0.6400 H   0  0  0  0  0  0  0  0  0  0  0  0
   10.0896    4.1588   -0.8203 H   0  0  0  0  0  0  0  0  0  0  0  0
    7.9230   -0.9623    0.8519 H   0  0  0  0  0  0  0  0  0  0  0  0
    6.4277    0.0011    0.9175 H   0  0  0  0  0  0  0  0  0  0  0  0
    5.2430   -4.4431   -0.9627 H   0  0  0  0  0  0  0  0  0  0  0  0
    3.0698   -2.8470   -2.3906 H   0  0  0  0  0  0  0  0  0  0  0  0
    2.8103   -4.4153   -1.5897 H   0  0  0  0  0  0  0  0  0  0  0  0
    3.5490   -0.8527   -1.0915 H   0  0  0  0  0  0  0  0  0  0  0  0
    3.2963    0.2943    1.0727 H   0  0  0  0  0  0  0  0  0  0  0  0
    2.8584   -1.0110    3.1142 H   0  0  0  0  0  0  0  0  0  0  0  0
    2.6724   -3.4633    2.9913 H   0  0  0  0  0  0  0  0  0  0  0  0
    2.9169   -4.6096    0.8258 H   0  0  0  0  0  0  0  0  0  0  0  0
    4.1483   -6.0511   -5.2666 H   0  0  0  0  0  0  0  0  0  0  0  0
    5.5598   -6.8878   -4.5768 H   0  0  0  0  0  0  0  0  0  0  0  0
    4.0522   -8.5022   -3.4501 H   0  0  0  0  0  0  0  0  0  0  0  0
    2.6407   -7.6654   -4.1399 H   0  0  0  0  0  0  0  0  0  0  0  0
    4.8853   -8.9179   -5.7836 H   0  0  0  0  0  0  0  0  0  0  0  0
    2.2606   -8.2504   -6.8195 H   0  0  0  0  0  0  0  0  0  0  0  0
    5.0389   -8.3846   -7.7012 H   0  0  0  0  0  0  0  0  0  0  0  0
    3.4651  -10.3153   -7.9855 H   0  0  0  0  0  0  0  0  0  0  0  0
    2.4063   -9.2714   -8.9640 H   0  0  0  0  0  0  0  0  0  0  0  0
    4.3725   -8.8506  -10.5012 H   0  0  0  0  0  0  0  0  0  0  0  0
    5.6037  -11.1349   -8.8950 H   0  0  0  0  0  0  0  0  0  0  0  0
    6.3065  -10.3633  -10.3368 H   0  0  0  0  0  0  0  0  0  0  0  0
    6.1325   -9.4367   -8.8270 H   0  0  0  0  0  0  0  0  0  0  0  0
    2.6350  -10.5388  -11.0303 H   0  0  0  0  0  0  0  0  0  0  0  0
    4.2360  -11.0699  -11.5987 H   0  0  0  0  0  0  0  0  0  0  0  0
    3.5445  -11.7626  -10.1120 H   0  0  0  0  0  0  0  0  0  0  0  0
    3.6248   -5.5319  -10.9833 H   0  0  0  0  0  0  0  0  0  0  0  0
    5.5585   -4.8566  -12.4520 H   0  0  0  0  0  0  0  0  0  0  0  0
    6.6039   -5.9367  -11.4987 H   0  0  0  0  0  0  0  0  0  0  0  0
    3.6733   -5.8006  -13.7533 H   0  0  0  0  0  0  0  0  0  0  0  0
    2.9267   -7.7175  -15.1065 H   0  0  0  0  0  0  0  0  0  0  0  0
    3.9631   -9.9282  -14.7869 H   0  0  0  0  0  0  0  0  0  0  0  0
    5.7467  -10.2217  -13.1149 H   0  0  0  0  0  0  0  0  0  0  0  0
    6.4991   -8.3028  -11.7676 H   0  0  0  0  0  0  0  0  0  0  0  0
    3.1537  -11.8309   -4.5300 H   0  0  0  0  0  0  0  0  0  0  0  0
    5.1998   -2.3689  -10.0013 H   0  0  0  0  0  0  0  0  0  0  0  0
  1  2  1  0  0  0  0
  1  6  2  0  0  0  0
  1 52  1  0  0  0  0
  2  3  2  0  0  0  0
  2 53  1  0  0  0  0
  3  4  1  0  0  0  0
  3  7  1  0  0  0  0
  4  5  2  0  0  0  0
  4 54  1  0  0  0  0
  5  6  1  0  0  0  0
  5 55  1  0  0  0  0
  6 56  1  0  0  0  0
  7  8  1  0  0  0  0
  7 57  1  0  0  0  0
  7 58  1  0  0  0  0
  8  9  1  0  0  0  0
  9 10  2  0  0  0  0
  9 11  1  0  0  0  0
 11 12  1  0  0  0  0
 11 13  1  0  0  0  0
 13 14  1  0  0  0  0
 13 21  1  0  0  0  0
 13 59  1  0  0  0  0
 14 15  1  0  0  0  0
 14 60  1  0  0  0  0
 14 61  1  0  0  0  0
 15 16  1  0  0  0  0
 15 20  2  0  0  0  0
 16 17  2  0  0  0  0
 16 62  1  0  0  0  0
 17 18  1  0  0  0  0
 17 63  1  0  0  0  0
 18 19  2  0  0  0  0
 18 64  1  0  0  0  0
 19 20  1  0  0  0  0
 19 65  1  0  0  0  0
 20 66  1  0  0  0  0
 21 22  2  0  0  0  0
 21 23  1  0  0  0  0
 23 24  1  0  0  0  0
 23 25  1  0  0  0  0
 25 26  1  0  0  0  0
 25 67  1  0  0  0  0
 25 68  1  0  0  0  0
 26 27  1  0  0  0  0
 26 69  1  0  0  0  0
 26 70  1  0  0  0  0
 27 28  1  0  0  0  0
 27 31  1  0  0  0  0
 27 71  1  0  0  0  0
 28 29  2  0  0  0  0
 28 30  1  0  0  0  0
 30 91  1  0  0  0  0
 31 32  1  0  0  0  0
 31 72  1  0  0  0  0
 32 33  1  0  0  0  0
 32 37  1  0  0  0  0
 32 73  1  0  0  0  0
 33 34  1  0  0  0  0
 33 74  1  0  0  0  0
 33 75  1  0  0  0  0
 34 35  1  0  0  0  0
 34 36  1  0  0  0  0
 34 76  1  0  0  0  0
 35 77  1  0  0  0  0
 35 78  1  0  0  0  0
 35 79  1  0  0  0  0
 36 80  1  0  0  0  0
 36 81  1  0  0  0  0
 36 82  1  0  0  0  0
 37 38  2  0  0  0  0
 37 39  1  0  0  0  0
 39 40  1  0  0  0  0
 39 41  1  0  0  0  0
 41 42  1  0  0  0  0
 41 45  1  0  0  0  0
 41 83  1  0  0  0  0
 42 43  2  0  0  0  0
 42 44  1  0  0  0  0
 44 92  1  0  0  0  0
 45 46  1  0  0  0  0
 45 84  1  0  0  0  0
 45 85  1  0  0  0  0
 46 47  1  0  0  0  0
 46 51  2  0  0  0  0
 47 48  2  0  0  0  0
 47 86  1  0  0  0  0
 48 49  1  0  0  0  0
 48 87  1  0  0  0  0
 49 50  2  0  0  0  0
 49 88  1  0  0  0  0
 50 51  1  0  0  0  0
 50 89  1  0  0  0  0
 51 90  1  0  0  0  0
M  END
>  <Activity>
6.66

>  <set>
1

>  <Min_dist>
999.9

>  <Avg_dist>
999.9

$$$$
NHOHBZMAGNH2
 Wcorina  11170919343D 1   1.00000     0.00000              
CORINA evaluation license 3.46 0067  05.08.2008
 44 44  0  0  0  0  0  0  0  0999 V2000
   -0.3010    1.1677   -0.5776 C   0  0  0  0  0  0
   -0.2400   -0.2735   -0.3218 N   0  0  0  0  0  0
   -0.4030   -0.9014   -1.0429 H   0  0  0  0  0  0
    0.0425   -0.7269    0.9156 C   0  0  0  0  0  0
    0.2462    0.0582    1.8173 O   0  0  0  0  0  0
    0.1052   -2.2094    1.1787 C   0  0  0  0  0  0
    1.1710   -2.8288    0.3119 C   0  0  0  0  0  0
    0.9794   -4.0517   -0.2214 N   0  0  0  0  0  0
    0.1885   -4.5633    0.0101 H   0  0  0  0  0  0
    1.9327   -4.5896   -1.1197 O   0  0  0  0  0  0
    2.2012   -2.2269    0.0942 O   0  0  0  0  0  0
    0.4409   -2.4522    2.6516 C   0  0  0  0  0  0
    0.3678   -3.9282    2.9468 C   0  0  0  0  0  0
    1.5168   -4.6963    2.9192 C   0  0  0  0  0  0
    1.4498   -6.0502    3.1900 C   0  0  0  0  0  0
    0.2338   -6.6360    3.4887 C   0  0  0  0  0  0
   -0.9151   -5.8677    3.5171 C   0  0  0  0  0  0
   -0.8474   -4.5130    3.2506 C   0  0  0  0  0  0
    1.1063    1.6947   -0.8650 C   0  0  0  0  0  0
   -1.1881    1.4296   -1.7673 C   0  0  0  0  0  0
   -1.7173    0.5036   -2.3447 O   0  0  0  0  0  0
   -1.3935    2.6929   -2.1897 N   0  0  0  0  0  0
   -0.9702    3.4335   -1.7280 H   0  0  0  0  0  0
   -2.2559    2.9475   -3.3463 C   0  0  0  0  0  0
   -2.3186    4.4300   -3.6095 C   0  0  0  0  0  0
   -1.7035    5.1983   -2.9007 O   0  0  0  0  0  0
   -3.0582    4.9021   -4.6325 N   0  0  0  0  0  0
   -3.5502    4.2877   -5.1993 H   0  0  0  0  0  0
   -3.0986    5.8564   -4.8018 H   0  0  0  0  0  0
   -0.7074    1.6751    0.2973 H   0  0  0  0  0  0
   -0.8595   -2.6608    0.9468 H   0  0  0  0  0  0
    1.7092   -5.4708   -1.4493 H   0  0  0  0  0  0
    1.4476   -2.0896    2.8593 H   0  0  0  0  0  0
   -0.2737   -1.9203    3.2796 H   0  0  0  0  0  0
    2.4668   -4.2387    2.6859 H   0  0  0  0  0  0
    2.3473   -6.6505    3.1678 H   0  0  0  0  0  0
    0.1813   -7.6939    3.6995 H   0  0  0  0  0  0
   -1.8651   -6.3254    3.7501 H   0  0  0  0  0  0
   -1.7444   -3.9120    3.2765 H   0  0  0  0  0  0
    1.0609    2.7670   -1.0553 H   0  0  0  0  0  0
    1.7480    1.5052   -0.0044 H   0  0  0  0  0  0
    1.5127    1.1872   -1.7399 H   0  0  0  0  0  0
   -1.8495    2.4400   -4.2212 H   0  0  0  0  0  0
   -3.2585    2.5721   -3.1416 H   0  0  0  0  0  0
  1  2  1  0  0  0
  1 19  1  0  0  0
  1 20  1  0  0  0
  1 30  1  0  0  0
  2  3  1  0  0  0
  2  4  1  0  0  0
  4  5  2  0  0  0
  4  6  1  0  0  0
  6  7  1  0  0  0
  6 12  1  0  0  0
  6 31  1  0  0  0
  7  8  1  0  0  0
  7 11  2  0  0  0
  8  9  1  0  0  0
  8 10  1  0  0  0
 10 32  1  0  0  0
 12 13  1  0  0  0
 12 33  1  0  0  0
 12 34  1  0  0  0
 13 14  2  0  0  0
 13 18  1  0  0  0
 14 15  1  0  0  0
 14 35  1  0  0  0
 15 16  2  0  0  0
 15 36  1  0  0  0
 16 17  1  0  0  0
 16 37  1  0  0  0
 17 18  2  0  0  0
 17 38  1  0  0  0
 18 39  1  0  0  0
 19 40  1  0  0  0
 19 41  1  0  0  0
 19 42  1  0  0  0
 20 21  2  0  0  0
 20 22  1  0  0  0
 22 23  1  0  0  0
 22 24  1  0  0  0
 24 25  1  0  0  0
 24 43  1  0  0  0
 24 44  1  0  0  0
 25 26  2  0  0  0
 25 27  1  0  0  0
 27 28  1  0  0  0
 27 29  1  0  0  0
M  END
>  <Activity>
6.18

>  <set>
1

>  <Min_dist>
999.9

>  <Avg_dist>
999.9

$$$$
NHOHBZMAGOH
 Wcorina  11170919343D 1   1.00000     0.00000              
CORINA evaluation license 3.46 0067  05.08.2008
 43 43  0  0  0  0  0  0  0  0999 V2000
   -0.3010    1.1677   -0.5776 C   0  0  0  0  0  0  0  0  0  0  0  0
   -0.2400   -0.2735   -0.3218 N   0  0  0  0  0  0  0  0  0  0  0  0
   -0.4030   -0.9014   -1.0429 H   0  0  0  0  0  0  0  0  0  0  0  0
    0.0425   -0.7269    0.9156 C   0  0  0  0  0  0  0  0  0  0  0  0
    0.2462    0.0582    1.8173 O   0  0  0  0  0  0  0  0  0  0  0  0
    0.1052   -2.2094    1.1787 C   0  0  0  0  0  0  0  0  0  0  0  0
    1.1710   -2.8288    0.3119 C   0  0  0  0  0  0  0  0  0  0  0  0
    0.9794   -4.0517   -0.2214 N   0  0  0  0  0  0  0  0  0  0  0  0
    0.1885   -4.5633    0.0101 H   0  0  0  0  0  0  0  0  0  0  0  0
    1.9327   -4.5896   -1.1197 O   0  0  0  0  0  0  0  0  0  0  0  0
    2.2012   -2.2269    0.0942 O   0  0  0  0  0  0  0  0  0  0  0  0
    0.4409   -2.4522    2.6516 C   0  0  0  0  0  0  0  0  0  0  0  0
    0.3678   -3.9282    2.9468 C   0  0  0  0  0  0  0  0  0  0  0  0
    1.5168   -4.6963    2.9192 C   0  0  0  0  0  0  0  0  0  0  0  0
    1.4498   -6.0502    3.1900 C   0  0  0  0  0  0  0  0  0  0  0  0
    0.2338   -6.6360    3.4887 C   0  0  0  0  0  0  0  0  0  0  0  0
   -0.9151   -5.8677    3.5171 C   0  0  0  0  0  0  0  0  0  0  0  0
   -0.8474   -4.5130    3.2506 C   0  0  0  0  0  0  0  0  0  0  0  0
    1.1063    1.6947   -0.8650 C   0  0  0  0  0  0  0  0  0  0  0  0
   -1.1881    1.4296   -1.7673 C   0  0  0  0  0  0  0  0  0  0  0  0
   -1.7173    0.5036   -2.3447 O   0  0  0  0  0  0  0  0  0  0  0  0
   -1.3935    2.6929   -2.1897 N   0  0  0  0  0  0  0  0  0  0  0  0
   -0.9702    3.4335   -1.7280 H   0  0  0  0  0  0  0  0  0  0  0  0
   -2.2559    2.9475   -3.3463 C   0  0  0  0  0  0  0  0  0  0  0  0
   -2.3186    4.4300   -3.6095 C   0  0  0  0  0  0  0  0  0  0  0  0
   -1.7058    5.1954   -2.9034 O   0  0  0  0  0  0  0  0  0  0  0  0
   -3.0552    4.9002   -4.6283 O   0  0  0  0  0  0  0  0  0  0  0  0
   -0.7074    1.6751    0.2973 H   0  0  0  0  0  0  0  0  0  0  0  0
   -0.8595   -2.6608    0.9468 H   0  0  0  0  0  0  0  0  0  0  0  0
    1.7092   -5.4708   -1.4493 H   0  0  0  0  0  0  0  0  0  0  0  0
    1.4476   -2.0896    2.8593 H   0  0  0  0  0  0  0  0  0  0  0  0
   -0.2737   -1.9203    3.2796 H   0  0  0  0  0  0  0  0  0  0  0  0
    2.4668   -4.2387    2.6859 H   0  0  0  0  0  0  0  0  0  0  0  0
    2.3473   -6.6505    3.1678 H   0  0  0  0  0  0  0  0  0  0  0  0
    0.1813   -7.6939    3.6995 H   0  0  0  0  0  0  0  0  0  0  0  0
   -1.8651   -6.3254    3.7501 H   0  0  0  0  0  0  0  0  0  0  0  0
   -1.7444   -3.9120    3.2765 H   0  0  0  0  0  0  0  0  0  0  0  0
    1.0609    2.7670   -1.0553 H   0  0  0  0  0  0  0  0  0  0  0  0
    1.7480    1.5052   -0.0044 H   0  0  0  0  0  0  0  0  0  0  0  0
    1.5127    1.1872   -1.7399 H   0  0  0  0  0  0  0  0  0  0  0  0
   -1.8495    2.4400   -4.2212 H   0  0  0  0  0  0  0  0  0  0  0  0
   -3.2585    2.5721   -3.1416 H   0  0  0  0  0  0  0  0  0  0  0  0
   -3.0646    5.8585   -4.7577 H   0  0  0  0  0  0  0  0  0  0  0  0
  1  2  1  0  0  0  0
  1 19  1  0  0  0  0
  1 20  1  0  0  0  0
  1 28  1  0  0  0  0
  2  3  1  0  0  0  0
  2  4  1  0  0  0  0
  4  5  2  0  0  0  0
  4  6  1  0  0  0  0
  6  7  1  0  0  0  0
  6 12  1  0  0  0  0
  6 29  1  0  0  0  0
  7  8  1  0  0  0  0
  7 11  2  0  0  0  0
  8  9  1  0  0  0  0
  8 10  1  0  0  0  0
 10 30  1  0  0  0  0
 12 13  1  0  0  0  0
 12 31  1  0  0  0  0
 12 32  1  0  0  0  0
 13 14  2  0  0  0  0
 13 18  1  0  0  0  0
 14 15  1  0  0  0  0
 14 33  1  0  0  0  0
 15 16  2  0  0  0  0
 15 34  1  0  0  0  0
 16 17  1  0  0  0  0
 16 35  1  0  0  0  0
 17 18  2  0  0  0  0
 17 36  1  0  0  0  0
 18 37  1  0  0  0  0
 19 38  1  0  0  0  0
 19 39  1  0  0  0  0
 19 40  1  0  0  0  0
 20 21  2  0  0  0  0
 20 22  1  0  0  0  0
 22 23  1  0  0  0  0
 22 24  1  0  0  0  0
 24 25  1  0  0  0  0
 24 41  1  0  0  0  0
 24 42  1  0  0  0  0
 25 26  2  0  0  0  0
 25 27  1  0  0  0  0
 27 43  1  0  0  0  0
M  END
>  <Activity>
6.18

>  <set>
1

>  <Min_dist>
999.9

>  <Avg_dist>
999.9

$$$$
OHBZMAGNH2
 Wcorina  11170919343D 1   1.00000     0.00000              
CORINA evaluation license 3.46 0067  05.08.2008
 42 42  0  0  0  0  0  0  0  0999 V2000
   -0.0178    1.4608    0.0101 C   0  0  0  0  0  0  0  0  0  0  0  0
    0.0021   -0.0041    0.0020 N   0  0  0  0  0  0  0  0  0  0  0  0
   -0.0725   -0.4855   -0.8368 H   0  0  0  0  0  0  0  0  0  0  0  0
    0.1240   -0.6827    1.1600 C   0  0  0  0  0  0  0  0  0  0  0  0
    0.2173   -0.0808    2.2088 O   0  0  0  0  0  0  0  0  0  0  0  0
    0.1445   -2.1896    1.1517 C   0  0  0  0  0  0  0  0  0  0  0  0
    1.3072   -2.6716    0.3231 C   0  0  0  0  0  0  0  0  0  0  0  0
    2.0437   -1.8735   -0.2065 O   0  0  0  0  0  0  0  0  0  0  0  0
    1.5246   -3.9877    0.1732 O   0  0  0  0  0  0  0  0  0  0  0  0
    0.2908   -2.7055    2.5847 C   0  0  0  0  0  0  0  0  0  0  0  0
    0.1881   -4.2090    2.5902 C   0  0  0  0  0  0  0  0  0  0  0  0
    1.3259   -4.9801    2.4423 C   0  0  0  0  0  0  0  0  0  0  0  0
    1.2317   -6.3592    2.4473 C   0  0  0  0  0  0  0  0  0  0  0  0
   -0.0003   -6.9673    2.6006 C   0  0  0  0  0  0  0  0  0  0  0  0
   -1.1379   -6.1962    2.7493 C   0  0  0  0  0  0  0  0  0  0  0  0
   -1.0431   -4.8171    2.7487 C   0  0  0  0  0  0  0  0  0  0  0  0
    1.4176    1.9904   -0.0008 C   0  0  0  0  0  0  0  0  0  0  0  0
   -0.7467    1.9600   -1.2108 C   0  0  0  0  0  0  0  0  0  0  0  0
   -1.2044    1.1700   -2.0091 O   0  0  0  0  0  0  0  0  0  0  0  0
   -0.8898    3.2844   -1.4156 N   0  0  0  0  0  0  0  0  0  0  0  0
   -0.5237    3.9162   -0.7772 H   0  0  0  0  0  0  0  0  0  0  0  0
   -1.5983    3.7697   -2.6025 C   0  0  0  0  0  0  0  0  0  0  0  0
   -1.6188    5.2765   -2.5942 C   0  0  0  0  0  0  0  0  0  0  0  0
   -1.0932    5.8851   -1.6863 O   0  0  0  0  0  0  0  0  0  0  0  0
   -2.2211    5.9478   -3.5957 N   0  0  0  0  0  0  0  0  0  0  0  0
   -2.6414    5.4611   -4.3219 H   0  0  0  0  0  0  0  0  0  0  0  0
   -2.2342    6.9177   -3.5904 H   0  0  0  0  0  0  0  0  0  0  0  0
   -0.5280    1.8123    0.9069 H   0  0  0  0  0  0  0  0  0  0  0  0
   -0.7860   -2.5632    0.7243 H   0  0  0  0  0  0  0  0  0  0  0  0
    1.2609   -2.4062    2.9813 H   0  0  0  0  0  0  0  0  0  0  0  0
   -0.5008   -2.2850    3.2049 H   0  0  0  0  0  0  0  0  0  0  0  0
    2.2884   -4.5050    2.3226 H   0  0  0  0  0  0  0  0  0  0  0  0
    2.1205   -6.9616    2.3311 H   0  0  0  0  0  0  0  0  0  0  0  0
   -0.0740   -8.0447    2.6038 H   0  0  0  0  0  0  0  0  0  0  0  0
   -2.1004   -6.6713    2.8688 H   0  0  0  0  0  0  0  0  0  0  0  0
   -1.9315   -4.2147    2.8686 H   0  0  0  0  0  0  0  0  0  0  0  0
    1.9278    1.6388   -0.8976 H   0  0  0  0  0  0  0  0  0  0  0  0
    1.4028    3.0802    0.0052 H   0  0  0  0  0  0  0  0  0  0  0  0
    1.9448    1.6293    0.8823 H   0  0  0  0  0  0  0  0  0  0  0  0
   -1.0882    3.4182   -3.4993 H   0  0  0  0  0  0  0  0  0  0  0  0
   -2.6209    3.3924   -2.5948 H   0  0  0  0  0  0  0  0  0  0  0  0
    2.2828   -4.2486   -0.3673 H   0  0  0  0  0  0  0  0  0  0  0  0
  1  2  1  0  0  0  0
  1 17  1  0  0  0  0
  1 18  1  0  0  0  0
  1 28  1  0  0  0  0
  2  3  1  0  0  0  0
  2  4  1  0  0  0  0
  4  5  2  0  0  0  0
  4  6  1  0  0  0  0
  6  7  1  0  0  0  0
  6 10  1  0  0  0  0
  6 29  1  0  0  0  0
  7  8  2  0  0  0  0
  7  9  1  0  0  0  0
  9 42  1  0  0  0  0
 10 11  1  0  0  0  0
 10 30  1  0  0  0  0
 10 31  1  0  0  0  0
 11 12  1  0  0  0  0
 11 16  2  0  0  0  0
 12 13  2  0  0  0  0
 12 32  1  0  0  0  0
 13 14  1  0  0  0  0
 13 33  1  0  0  0  0
 14 15  2  0  0  0  0
 14 34  1  0  0  0  0
 15 16  1  0  0  0  0
 15 35  1  0  0  0  0
 16 36  1  0  0  0  0
 17 37  1  0  0  0  0
 17 38  1  0  0  0  0
 17 39  1  0  0  0  0
 18 19  2  0  0  0  0
 18 20  1  0  0  0  0
 20 21  1  0  0  0  0
 20 22  1  0  0  0  0
 22 23  1  0  0  0  0
 22 40  1  0  0  0  0
 22 41  1  0  0  0  0
 23 24  2  0  0  0  0
 23 25  1  0  0  0  0
 25 26  1  0  0  0  0
 25 27  1  0  0  0  0
M  END
>  <Activity>
3.38

>  <set>
1

>  <Min_dist>
999.9

>  <Avg_dist>
999.9

$$$$
ZALA
 Wcorina  11170919343D 1   1.00000     0.00000              
CORINA evaluation license 3.46 0067  05.08.2008
 82 83  0  0  0  0  0  0  0  0999 V2000
    4.7406    4.4386   -6.4205 C   0  0  0  0  0  0  0  0  0  0  0  0
    4.4898    3.3046   -5.6708 C   0  0  0  0  0  0  0  0  0  0  0  0
    5.5356    2.4902   -5.2784 C   0  0  0  0  0  0  0  0  0  0  0  0
    6.8321    2.8096   -5.6360 C   0  0  0  0  0  0  0  0  0  0  0  0
    7.0828    3.9431   -6.3864 C   0  0  0  0  0  0  0  0  0  0  0  0
    6.0372    4.7583   -6.7777 C   0  0  0  0  0  0  0  0  0  0  0  0
    5.2623    1.2545   -4.4602 C   0  0  0  0  0  0  0  0  0  0  0  0
    5.0369    0.1270   -5.3470 O   0  0  0  0  0  0  0  0  0  0  0  0
    4.7771   -1.0616   -4.7705 C   0  0  0  0  0  0  0  0  0  0  0  0
    4.7397   -1.1543   -3.5595 O   0  0  0  0  0  0  0  0  0  0  0  0
    4.5585   -2.1487   -5.5366 N   0  0  0  0  0  0  0  0  0  0  0  0
    4.5884   -2.0747   -6.5033 H   0  0  0  0  0  0  0  0  0  0  0  0
    4.2758   -3.4421   -4.9093 C   0  0  0  0  0  0  0  0  0  0  0  0
    3.4938   -4.3043   -5.8663 C   0  0  0  0  0  0  0  0  0  0  0  0
    3.2014   -3.8802   -6.9643 O   0  0  0  0  0  0  0  0  0  0  0  0
    3.1193   -5.5468   -5.5021 N   0  0  0  0  0  0  0  0  0  0  0  0
    3.3532   -5.8859   -4.6240 H   0  0  0  0  0  0  0  0  0  0  0  0
    2.3591   -6.3850   -6.4325 C   0  0  0  0  0  0  0  0  0  0  0  0
    2.0639   -7.7357   -5.7774 C   0  0  0  0  0  0  0  0  0  0  0  0
    1.2699   -8.6111   -6.7491 C   0  0  0  0  0  0  0  0  0  0  0  0
    1.0850   -9.9829   -6.1531 C   0  0  0  0  0  0  0  0  0  0  0  0
    0.0142  -10.3027   -5.6938 O   0  0  0  0  0  0  0  0  0  0  0  0
    2.1100  -10.8494   -6.1326 O   0  0  0  0  0  0  0  0  0  0  0  0
   -0.0445   -8.0026   -6.9943 N   0  0  0  0  0  0  0  0  0  0  0  0
   -0.4745   -8.2200   -8.3821 C   0  0  0  0  0  0  0  0  0  0  0  0
   -1.2404   -9.5410   -8.4777 C   0  0  0  0  0  0  0  0  0  0  0  0
   -1.5978   -9.8187   -9.9393 C   0  0  0  0  0  0  0  0  0  0  0  0
   -0.3201  -10.1032  -10.7315 C   0  0  0  0  0  0  0  0  0  0  0  0
   -2.5261  -11.0324  -10.0156 C   0  0  0  0  0  0  0  0  0  0  0  0
   -1.3703   -7.0875   -8.8136 C   0  0  0  0  0  0  0  0  0  0  0  0
   -1.9925   -6.4571   -7.9851 O   0  0  0  0  0  0  0  0  0  0  0  0
   -1.4801   -6.7754  -10.1201 N   0  0  0  0  0  0  0  0  0  0  0  0
   -0.9659   -7.2655  -10.7807 H   0  0  0  0  0  0  0  0  0  0  0  0
   -2.3761   -5.6961  -10.5426 C   0  0  0  0  0  0  0  0  0  0  0  0
   -1.7160   -4.3659  -10.2859 C   0  0  0  0  0  0  0  0  0  0  0  0
   -0.6106   -4.3238   -9.8000 O   0  0  0  0  0  0  0  0  0  0  0  0
   -2.3561   -3.2278  -10.5972 O   0  0  0  0  0  0  0  0  0  0  0  0
   -2.6755   -5.8371  -12.0363 C   0  0  0  0  0  0  0  0  0  0  0  0
   -3.4701   -7.0955  -12.2728 C   0  0  0  0  0  0  0  0  0  0  0  0
   -4.8436   -7.0853  -12.1164 C   0  0  0  0  0  0  0  0  0  0  0  0
   -5.5725   -8.2397  -12.3332 C   0  0  0  0  0  0  0  0  0  0  0  0
   -4.9280   -9.4041  -12.7069 C   0  0  0  0  0  0  0  0  0  0  0  0
   -3.5547   -9.4141  -12.8642 C   0  0  0  0  0  0  0  0  0  0  0  0
   -2.8262   -8.2586  -12.6516 C   0  0  0  0  0  0  0  0  0  0  0  0
    5.5927   -4.1366   -4.5566 C   0  0  0  0  0  0  0  0  0  0  0  0
    3.9231    5.0724   -6.7309 H   0  0  0  0  0  0  0  0  0  0  0  0
    3.4768    3.0551   -5.3914 H   0  0  0  0  0  0  0  0  0  0  0  0
    7.6492    2.1737   -5.3288 H   0  0  0  0  0  0  0  0  0  0  0  0
    8.0958    4.1930   -6.6652 H   0  0  0  0  0  0  0  0  0  0  0  0
    6.2331    5.6441   -7.3637 H   0  0  0  0  0  0  0  0  0  0  0  0
    6.1186    1.0467   -3.8187 H   0  0  0  0  0  0  0  0  0  0  0  0
    4.3774    1.4149   -3.8443 H   0  0  0  0  0  0  0  0  0  0  0  0
    3.6929   -3.2860   -4.0015 H   0  0  0  0  0  0  0  0  0  0  0  0
    1.4209   -5.8902   -6.6838 H   0  0  0  0  0  0  0  0  0  0  0  0
    2.9420   -6.5411   -7.3403 H   0  0  0  0  0  0  0  0  0  0  0  0
    3.0020   -8.2305   -5.5262 H   0  0  0  0  0  0  0  0  0  0  0  0
    1.4810   -7.5796   -4.8697 H   0  0  0  0  0  0  0  0  0  0  0  0
    1.8132   -8.6941   -7.6904 H   0  0  0  0  0  0  0  0  0  0  0  0
   -0.7319   -8.3523   -6.3438 H   0  0  0  0  0  0  0  0  0  0  0  0
    0.4000   -8.2591   -9.0315 H   0  0  0  0  0  0  0  0  0  0  0  0
   -0.6181  -10.3503   -8.0958 H   0  0  0  0  0  0  0  0  0  0  0  0
   -2.1538   -9.4750   -7.8866 H   0  0  0  0  0  0  0  0  0  0  0  0
   -2.1011   -8.9491  -10.3617 H   0  0  0  0  0  0  0  0  0  0  0  0
    0.3633   -9.2597  -10.6340 H   0  0  0  0  0  0  0  0  0  0  0  0
    0.1558  -11.0033  -10.3423 H   0  0  0  0  0  0  0  0  0  0  0  0
   -0.5693  -10.2494  -11.7825 H   0  0  0  0  0  0  0  0  0  0  0  0
   -3.4363  -10.8297   -9.4512 H   0  0  0  0  0  0  0  0  0  0  0  0
   -2.7807  -11.2302  -11.0568 H   0  0  0  0  0  0  0  0  0  0  0  0
   -2.0228  -11.9020   -9.5931 H   0  0  0  0  0  0  0  0  0  0  0  0
   -3.3068   -5.7547   -9.9783 H   0  0  0  0  0  0  0  0  0  0  0  0
   -3.2507   -4.9752  -12.3746 H   0  0  0  0  0  0  0  0  0  0  0  0
   -1.7388   -5.8892  -12.5913 H   0  0  0  0  0  0  0  0  0  0  0  0
   -5.3471   -6.1756  -11.8244 H   0  0  0  0  0  0  0  0  0  0  0  0
   -6.6454   -8.2319  -12.2103 H   0  0  0  0  0  0  0  0  0  0  0  0
   -5.4974  -10.3062  -12.8756 H   0  0  0  0  0  0  0  0  0  0  0  0
   -3.0511  -10.3239  -13.1558 H   0  0  0  0  0  0  0  0  0  0  0  0
   -1.7537   -8.2655  -12.7781 H   0  0  0  0  0  0  0  0  0  0  0  0
    6.1584   -3.5129   -3.8644 H   0  0  0  0  0  0  0  0  0  0  0  0
    5.3824   -5.0989   -4.0899 H   0  0  0  0  0  0  0  0  0  0  0  0
    6.1756   -4.2927   -5.4644 H   0  0  0  0  0  0  0  0  0  0  0  0
    1.9663  -11.6886   -5.6741 H   0  0  0  0  0  0  0  0  0  0  0  0
   -1.8924   -2.3992  -10.4142 H   0  0  0  0  0  0  0  0  0  0  0  0
  1  2  1  0  0  0  0
  1  6  2  0  0  0  0
  1 46  1  0  0  0  0
  2  3  2  0  0  0  0
  2 47  1  0  0  0  0
  3  4  1  0  0  0  0
  3  7  1  0  0  0  0
  4  5  2  0  0  0  0
  4 48  1  0  0  0  0
  5  6  1  0  0  0  0
  5 49  1  0  0  0  0
  6 50  1  0  0  0  0
  7  8  1  0  0  0  0
  7 51  1  0  0  0  0
  7 52  1  0  0  0  0
  8  9  1  0  0  0  0
  9 10  2  0  0  0  0
  9 11  1  0  0  0  0
 11 12  1  0  0  0  0
 11 13  1  0  0  0  0
 13 14  1  0  0  0  0
 13 45  1  0  0  0  0
 13 53  1  0  0  0  0
 14 15  2  0  0  0  0
 14 16  1  0  0  0  0
 16 17  1  0  0  0  0
 16 18  1  0  0  0  0
 18 19  1  0  0  0  0
 18 54  1  0  0  0  0
 18 55  1  0  0  0  0
 19 20  1  0  0  0  0
 19 56  1  0  0  0  0
 19 57  1  0  0  0  0
 20 21  1  0  0  0  0
 20 24  1  0  0  0  0
 20 58  1  0  0  0  0
 21 22  2  0  0  0  0
 21 23  1  0  0  0  0
 23 81  1  0  0  0  0
 24 25  1  0  0  0  0
 24 59  1  0  0  0  0
 25 26  1  0  0  0  0
 25 30  1  0  0  0  0
 25 60  1  0  0  0  0
 26 27  1  0  0  0  0
 26 61  1  0  0  0  0
 26 62  1  0  0  0  0
 27 28  1  0  0  0  0
 27 29  1  0  0  0  0
 27 63  1  0  0  0  0
 28 64  1  0  0  0  0
 28 65  1  0  0  0  0
 28 66  1  0  0  0  0
 29 67  1  0  0  0  0
 29 68  1  0  0  0  0
 29 69  1  0  0  0  0
 30 31  2  0  0  0  0
 30 32  1  0  0  0  0
 32 33  1  0  0  0  0
 32 34  1  0  0  0  0
 34 35  1  0  0  0  0
 34 38  1  0  0  0  0
 34 70  1  0  0  0  0
 35 36  2  0  0  0  0
 35 37  1  0  0  0  0
 37 82  1  0  0  0  0
 38 39  1  0  0  0  0
 38 71  1  0  0  0  0
 38 72  1  0  0  0  0
 39 40  1  0  0  0  0
 39 44  2  0  0  0  0
 40 41  2  0  0  0  0
 40 73  1  0  0  0  0
 41 42  1  0  0  0  0
 41 74  1  0  0  0  0
 42 43  2  0  0  0  0
 42 75  1  0  0  0  0
 43 44  1  0  0  0  0
 43 76  1  0  0  0  0
 44 77  1  0  0  0  0
 45 78  1  0  0  0  0
 45 79  1  0  0  0  0
 45 80  1  0  0  0  0
M  END
>  <Activity>
6.07

>  <set>
1

>  <Min_dist>
999.9

>  <Avg_dist>
999.9

$$$$
ZAPOLA
 Wcorina  11170919343D 1   1.00000     0.00000              
CORINA evaluation license 3.46 0067  05.08.2008
 59 59  0  0  0  0  0  0  0  0999 V2000
   -0.4097    1.5077   -1.0582 C   0  0  0  0  0  0  0  0  0  0  0  0
   -0.3719    0.3320   -0.7537 O   0  0  0  0  0  0  0  0  0  0  0  0
    0.7277    2.2294   -1.1022 N   0  0  0  0  0  0  0  0  0  0  0  0
    0.6976    3.1679   -1.3453 H   0  0  0  0  0  0  0  0  0  0  0  0
    2.0097    1.5963   -0.7828 C   0  0  0  0  0  0  0  0  0  0  0  0
    2.9469    1.3122   -2.3204 P   0  0  0  0  0  0  0  0  0  0  0  0
    2.2259    0.3329   -3.1639 O   0  0  0  0  0  0  0  0  0  0  0  0
    3.0985    2.7010   -3.1208 O   0  0  0  0  0  0  0  0  0  0  0  0
    4.4074    0.7381   -1.9604 O   0  0  0  0  0  0  0  0  0  0  0  0
    5.3568    0.3476   -2.9544 C   0  0  0  0  0  0  0  0  0  0  0  0
    6.5568    1.2568   -2.8876 C   0  0  0  0  0  0  0  0  0  0  0  0
    6.6801    2.0311   -1.9623 O   0  0  0  0  0  0  0  0  0  0  0  0
    7.4930    1.2094   -3.8560 N   0  0  0  0  0  0  0  0  0  0  0  0
    7.3652    0.6339   -4.6263 H   0  0  0  0  0  0  0  0  0  0  0  0
    8.7035    2.0271   -3.7452 C   0  0  0  0  0  0  0  0  0  0  0  0
    9.8133    1.3921   -4.5429 C   0  0  0  0  0  0  0  0  0  0  0  0
    9.6135    0.3623   -5.1424 O   0  0  0  0  0  0  0  0  0  0  0  0
   11.0236    1.9707   -4.5874 O   0  0  0  0  0  0  0  0  0  0  0  0
    8.4230    3.4296   -4.2884 C   0  0  0  0  0  0  0  0  0  0  0  0
    5.7960   -1.0960   -2.7010 C   0  0  0  0  0  0  0  0  0  0  0  0
    6.6831   -1.5691   -3.8542 C   0  0  0  0  0  0  0  0  0  0  0  0
    7.2394   -2.9578   -3.5333 C   0  0  0  0  0  0  0  0  0  0  0  0
    5.8562   -1.6356   -5.1398 C   0  0  0  0  0  0  0  0  0  0  0  0
    2.8138    2.5113    0.1430 C   0  0  0  0  0  0  0  0  0  0  0  0
   -1.5872    2.0882   -1.3571 O   0  0  0  0  0  0  0  0  0  0  0  0
   -2.7705    1.2490   -1.2949 C   0  0  0  0  0  0  0  0  0  0  0  0
   -3.9844    2.0646   -1.6584 C   0  0  0  0  0  0  0  0  0  0  0  0
   -4.3936    2.1452   -2.9763 C   0  0  0  0  0  0  0  0  0  0  0  0
   -5.5072    2.8933   -3.3098 C   0  0  0  0  0  0  0  0  0  0  0  0
   -6.2118    3.5605   -2.3253 C   0  0  0  0  0  0  0  0  0  0  0  0
   -5.8031    3.4792   -1.0072 C   0  0  0  0  0  0  0  0  0  0  0  0
   -4.6921    2.7275   -0.6732 C   0  0  0  0  0  0  0  0  0  0  0  0
    1.8302    0.6431   -0.2853 H   0  0  0  0  0  0  0  0  0  0  0  0
    4.9003    0.4205   -3.9415 H   0  0  0  0  0  0  0  0  0  0  0  0
    9.0013    2.0955   -2.6989 H   0  0  0  0  0  0  0  0  0  0  0  0
    8.1252    3.3612   -5.3347 H   0  0  0  0  0  0  0  0  0  0  0  0
    7.6203    3.8889   -3.7114 H   0  0  0  0  0  0  0  0  0  0  0  0
    9.3236    4.0380   -4.2060 H   0  0  0  0  0  0  0  0  0  0  0  0
    6.3560   -1.1468   -1.7673 H   0  0  0  0  0  0  0  0  0  0  0  0
    4.9167   -1.7365   -2.6326 H   0  0  0  0  0  0  0  0  0  0  0  0
    7.5081   -0.8694   -3.9887 H   0  0  0  0  0  0  0  0  0  0  0  0
    6.4144   -3.6574   -3.3988 H   0  0  0  0  0  0  0  0  0  0  0  0
    7.8714   -3.2948   -4.3549 H   0  0  0  0  0  0  0  0  0  0  0  0
    7.8285   -2.9104   -2.6174 H   0  0  0  0  0  0  0  0  0  0  0  0
    4.9789   -2.2613   -4.9755 H   0  0  0  0  0  0  0  0  0  0  0  0
    5.5387   -0.6312   -5.4199 H   0  0  0  0  0  0  0  0  0  0  0  0
    6.4617   -2.0616   -5.9397 H   0  0  0  0  0  0  0  0  0  0  0  0
    2.9932    3.4644   -0.3545 H   0  0  0  0  0  0  0  0  0  0  0  0
    2.2534    2.6811    1.0623 H   0  0  0  0  0  0  0  0  0  0  0  0
    3.7676    2.0402    0.3806 H   0  0  0  0  0  0  0  0  0  0  0  0
   -2.6659    0.4209   -1.9959 H   0  0  0  0  0  0  0  0  0  0  0  0
   -2.8853    0.8572   -0.2842 H   0  0  0  0  0  0  0  0  0  0  0  0
   -3.8432    1.6239   -3.7455 H   0  0  0  0  0  0  0  0  0  0  0  0
   -5.8265    2.9569   -4.3396 H   0  0  0  0  0  0  0  0  0  0  0  0
   -7.0813    4.1456   -2.5859 H   0  0  0  0  0  0  0  0  0  0  0  0
   -6.3534    4.0007   -0.2380 H   0  0  0  0  0  0  0  0  0  0  0  0
   -4.3750    2.6609    0.3571 H   0  0  0  0  0  0  0  0  0  0  0  0
    3.5626    3.3908   -2.6270 H   0  0  0  0  0  0  0  0  0  0  0  0
   11.7036    1.5264   -5.1121 H   0  0  0  0  0  0  0  0  0  0  0  0
  1  2  2  0  0  0  0
  1  3  1  0  0  0  0
  1 25  1  0  0  0  0
  3  4  1  0  0  0  0
  3  5  1  0  0  0  0
  5  6  1  0  0  0  0
  5 24  1  0  0  0  0
  5 33  1  0  0  0  0
  6  7  2  0  0  0  0
  6  8  1  0  0  0  0
  6  9  1  0  0  0  0
  8 58  1  0  0  0  0
  9 10  1  0  0  0  0
 10 11  1  0  0  0  0
 10 20  1  0  0  0  0
 10 34  1  0  0  0  0
 11 12  2  0  0  0  0
 11 13  1  0  0  0  0
 13 14  1  0  0  0  0
 13 15  1  0  0  0  0
 15 16  1  0  0  0  0
 15 19  1  0  0  0  0
 15 35  1  0  0  0  0
 16 17  2  0  0  0  0
 16 18  1  0  0  0  0
 18 59  1  0  0  0  0
 19 36  1  0  0  0  0
 19 37  1  0  0  0  0
 19 38  1  0  0  0  0
 20 21  1  0  0  0  0
 20 39  1  0  0  0  0
 20 40  1  0  0  0  0
 21 22  1  0  0  0  0
 21 23  1  0  0  0  0
 21 41  1  0  0  0  0
 22 42  1  0  0  0  0
 22 43  1  0  0  0  0
 22 44  1  0  0  0  0
 23 45  1  0  0  0  0
 23 46  1  0  0  0  0
 23 47  1  0  0  0  0
 24 48  1  0  0  0  0
 24 49  1  0  0  0  0
 24 50  1  0  0  0  0
 25 26  1  0  0  0  0
 26 27  1  0  0  0  0
 26 51  1  0  0  0  0
 26 52  1  0  0  0  0
 27 28  1  0  0  0  0
 27 32  2  0  0  0  0
 28 29  2  0  0  0  0
 28 53  1  0  0  0  0
 29 30  1  0  0  0  0
 29 54  1  0  0  0  0
 30 31  2  0  0  0  0
 30 55  1  0  0  0  0
 31 32  1  0  0  0  0
 31 56  1  0  0  0  0
 32 57  1  0  0  0  0
M  END
>  <Activity>
5.74

>  <set>
1

>  <Min_dist>
999.9

>  <Avg_dist>
999.9

$$$$
ZFGNH2
 Wcorina  11170919343D 1   1.00000     0.00000              
CORINA evaluation license 3.46 0067  05.08.2008
 47 48  0  0  0  0  0  0  0  0999 V2000
   -0.0167    1.3781    0.0096 C   0  0  0  0  0  0
    0.0021   -0.0041    0.0020 C   0  0  0  0  0  0
    1.2084   -0.6789   -0.0132 C   0  0  0  0  0  0
    2.3961    0.0285   -0.0212 C   0  0  0  0  0  0
    2.3773    1.4107   -0.0145 C   0  0  0  0  0  0
    1.1709    2.0855    0.0021 C   0  0  0  0  0  0
    1.2289   -2.1857   -0.0205 C   0  0  0  0  0  0
    1.2218   -2.6632   -1.3917 O   0  0  0  0  0  0
    1.2382   -3.9970   -1.5745 C   0  0  0  0  0  0
    1.2328   -4.5063   -2.8224 N   0  0  0  0  0  0
    1.2171   -3.9118   -3.5887 H   0  0  0  0  0  0
    1.2505   -5.9576   -3.0213 C   0  0  0  0  0  0
    0.6413   -6.2887   -4.3593 C   0  0  0  0  0  0
    0.5507   -7.5725   -4.7594 N   0  0  0  0  0  0
    0.8777   -8.2834   -4.1861 H   0  0  0  0  0  0
   -0.0416   -7.8944   -6.0601 C   0  0  0  0  0  0
   -0.0233   -9.3873   -6.2647 C   0  0  0  0  0  0
    0.4390  -10.1112   -5.4084 O   0  0  0  0  0  0
   -0.5207   -9.9181   -7.3993 N   0  0  0  0  0  0
   -0.8904   -9.3392   -8.0842 H   0  0  0  0  0  0
   -0.5089  -10.8791   -7.5311 H   0  0  0  0  0  0
    0.2324   -5.3999   -5.0761 O   0  0  0  0  0  0
    2.6950   -6.4603   -2.9803 C   0  0  0  0  0  0
    3.2647   -6.2398   -1.6026 C   0  0  0  0  0  0
    3.1396   -7.2216   -0.6376 C   0  0  0  0  0  0
    3.6621   -7.0193    0.6261 C   0  0  0  0  0  0
    4.3101   -5.8353    0.9246 C   0  0  0  0  0  0
    4.4360   -4.8538   -0.0407 C   0  0  0  0  0  0
    3.9173   -5.0579   -1.3056 C   0  0  0  0  0  0
    1.2578   -4.7417   -0.6145 O   0  0  0  0  0  0
   -0.9592    1.9054    0.0170 H   0  0  0  0  0  0
   -0.9258   -0.5567    0.0083 H   0  0  0  0  0  0
    3.3386   -0.4987   -0.0324 H   0  0  0  0  0  0
    3.3052    1.9634   -0.0201 H   0  0  0  0  0  0
    1.1563    3.1654    0.0077 H   0  0  0  0  0  0
    2.1288   -2.5393    0.4828 H   0  0  0  0  0  0
    0.3491   -2.5635    0.5004 H   0  0  0  0  0  0
    0.6754   -6.4398   -2.2309 H   0  0  0  0  0  0
   -1.0707   -7.5363   -6.0893 H   0  0  0  0  0  0
    0.5335   -7.4122   -6.8505 H   0  0  0  0  0  0
    2.7163   -7.5243   -3.2162 H   0  0  0  0  0  0
    3.2908   -5.9140   -3.7115 H   0  0  0  0  0  0
    2.6333   -8.1466   -0.8709 H   0  0  0  0  0  0
    3.5637   -7.7861    1.3802 H   0  0  0  0  0  0
    4.7177   -5.6769    1.9121 H   0  0  0  0  0  0
    4.9420   -3.9286    0.1927 H   0  0  0  0  0  0
    4.0189   -4.2926   -2.0609 H   0  0  0  0  0  0
  1  2  1  0  0  0
  1  6  2  0  0  0
  1 31  1  0  0  0
  2  3  2  0  0  0
  2 32  1  0  0  0
  3  4  1  0  0  0
  3  7  1  0  0  0
  4  5  2  0  0  0
  4 33  1  0  0  0
  5  6  1  0  0  0
  5 34  1  0  0  0
  6 35  1  0  0  0
  7  8  1  0  0  0
  7 36  1  0  0  0
  7 37  1  0  0  0
  8  9  1  0  0  0
  9 10  1  0  0  0
  9 30  2  0  0  0
 10 11  1  0  0  0
 10 12  1  0  0  0
 12 13  1  0  0  0
 12 23  1  0  0  0
 12 38  1  0  0  0
 13 14  1  0  0  0
 13 22  2  0  0  0
 14 15  1  0  0  0
 14 16  1  0  0  0
 16 17  1  0  0  0
 16 39  1  0  0  0
 16 40  1  0  0  0
 17 18  2  0  0  0
 17 19  1  0  0  0
 19 20  1  0  0  0
 19 21  1  0  0  0
 23 24  1  0  0  0
 23 41  1  0  0  0
 23 42  1  0  0  0
 24 25  1  0  0  0
 24 29  2  0  0  0
 25 26  2  0  0  0
 25 43  1  0  0  0
 26 27  1  0  0  0
 26 44  1  0  0  0
 27 28  2  0  0  0
 27 45  1  0  0  0
 28 29  1  0  0  0
 28 46  1  0  0  0
 29 47  1  0  0  0
M  END
>  <Activity>
3.46

>  <set>
1

>  <Min_dist>
999.9

>  <Avg_dist>
999.9

$$$$
ZFPOLA
 Wcorina  11170919343D 1   1.00000     0.00000              
CORINA evaluation license 3.46 0067  05.08.2008
 69 70  0  0  0  0  0  0  0  0999 V2000
   -0.3368    0.6394   -0.1847 C   0  0  0  0  0  0  0  0  0  0  0  0
   -0.3788   -0.5674   -0.0489 O   0  0  0  0  0  0  0  0  0  0  0  0
    0.8527    1.2719   -0.2255 N   0  0  0  0  0  0  0  0  0  0  0  0
    0.8863    2.2352   -0.3338 H   0  0  0  0  0  0  0  0  0  0  0  0
    2.0949    0.5044   -0.1061 C   0  0  0  0  0  0  0  0  0  0  0  0
    2.8885    0.3747   -1.7421 P   0  0  0  0  0  0  0  0  0  0  0  0
    3.3715    1.7087   -2.1633 O   0  0  0  0  0  0  0  0  0  0  0  0
    4.1325   -0.6438   -1.6559 O   0  0  0  0  0  0  0  0  0  0  0  0
    1.8202   -0.1727   -2.8150 O   0  0  0  0  0  0  0  0  0  0  0  0
    2.1107   -0.2974   -4.2086 C   0  0  0  0  0  0  0  0  0  0  0  0
    2.1160   -1.7548   -4.5921 C   0  0  0  0  0  0  0  0  0  0  0  0
    1.8019   -2.5972   -3.7781 O   0  0  0  0  0  0  0  0  0  0  0  0
    2.4698   -2.1220   -5.8397 N   0  0  0  0  0  0  0  0  0  0  0  0
    2.7210   -1.4483   -6.4908 H   0  0  0  0  0  0  0  0  0  0  0  0
    2.4750   -3.5388   -6.2126 C   0  0  0  0  0  0  0  0  0  0  0  0
    2.2918   -3.6667   -7.7029 C   0  0  0  0  0  0  0  0  0  0  0  0
    2.1695   -2.6760   -8.3838 O   0  0  0  0  0  0  0  0  0  0  0  0
    2.2645   -4.8811   -8.2740 O   0  0  0  0  0  0  0  0  0  0  0  0
    3.8092   -4.1681   -5.8068 C   0  0  0  0  0  0  0  0  0  0  0  0
    1.0434    0.4396   -5.0201 C   0  0  0  0  0  0  0  0  0  0  0  0
    1.1214    1.9384   -4.7229 C   0  0  0  0  0  0  0  0  0  0  0  0
    2.4597    2.4881   -5.2208 C   0  0  0  0  0  0  0  0  0  0  0  0
   -0.0235    2.6601   -5.4365 C   0  0  0  0  0  0  0  0  0  0  0  0
    3.0410    1.2134    0.8650 C   0  0  0  0  0  0  0  0  0  0  0  0
    4.2729    0.3702    1.0717 C   0  0  0  0  0  0  0  0  0  0  0  0
    5.4134    0.6196    0.3315 C   0  0  0  0  0  0  0  0  0  0  0  0
    6.5433   -0.1538    0.5211 C   0  0  0  0  0  0  0  0  0  0  0  0
    6.5329   -1.1763    1.4513 C   0  0  0  0  0  0  0  0  0  0  0  0
    5.3927   -1.4251    2.1922 C   0  0  0  0  0  0  0  0  0  0  0  0
    4.2641   -0.6489    2.0056 C   0  0  0  0  0  0  0  0  0  0  0  0
   -1.4782    1.3441   -0.2999 O   0  0  0  0  0  0  0  0  0  0  0  0
   -2.7220    0.5964   -0.2534 C   0  0  0  0  0  0  0  0  0  0  0  0
   -3.8841    1.5451   -0.3970 C   0  0  0  0  0  0  0  0  0  0  0  0
   -4.3804    1.8452   -1.6518 C   0  0  0  0  0  0  0  0  0  0  0  0
   -5.4463    2.7154   -1.7835 C   0  0  0  0  0  0  0  0  0  0  0  0
   -6.0162    3.2853   -0.6604 C   0  0  0  0  0  0  0  0  0  0  0  0
   -5.5205    2.9845    0.5945 C   0  0  0  0  0  0  0  0  0  0  0  0
   -4.4574    2.1109    0.7265 C   0  0  0  0  0  0  0  0  0  0  0  0
    1.8704   -0.4941    0.2691 H   0  0  0  0  0  0  0  0  0  0  0  0
    3.0889    0.1364   -4.4161 H   0  0  0  0  0  0  0  0  0  0  0  0
    1.6607   -4.0521   -5.7011 H   0  0  0  0  0  0  0  0  0  0  0  0
    4.6235   -3.6548   -6.3183 H   0  0  0  0  0  0  0  0  0  0  0  0
    3.9417   -4.0755   -4.7289 H   0  0  0  0  0  0  0  0  0  0  0  0
    3.8131   -5.2222   -6.0842 H   0  0  0  0  0  0  0  0  0  0  0  0
    1.2142    0.2706   -6.0833 H   0  0  0  0  0  0  0  0  0  0  0  0
    0.0566    0.0659   -4.7467 H   0  0  0  0  0  0  0  0  0  0  0  0
    1.0393    2.1005   -3.6482 H   0  0  0  0  0  0  0  0  0  0  0  0
    2.5418    2.3260   -6.2955 H   0  0  0  0  0  0  0  0  0  0  0  0
    2.5152    3.5559   -5.0091 H   0  0  0  0  0  0  0  0  0  0  0  0
    3.2753    1.9740   -4.7124 H   0  0  0  0  0  0  0  0  0  0  0  0
   -0.9769    2.2685   -5.0819 H   0  0  0  0  0  0  0  0  0  0  0  0
    0.0320    3.7279   -5.2248 H   0  0  0  0  0  0  0  0  0  0  0  0
    0.0586    2.4980   -6.5113 H   0  0  0  0  0  0  0  0  0  0  0  0
    3.3278    2.1805    0.4520 H   0  0  0  0  0  0  0  0  0  0  0  0
    2.5374    1.3612    1.8203 H   0  0  0  0  0  0  0  0  0  0  0  0
    5.4215    1.4185   -0.3953 H   0  0  0  0  0  0  0  0  0  0  0  0
    7.4341    0.0406   -0.0578 H   0  0  0  0  0  0  0  0  0  0  0  0
    7.4154   -1.7810    1.5989 H   0  0  0  0  0  0  0  0  0  0  0  0
    5.3844   -2.2242    2.9187 H   0  0  0  0  0  0  0  0  0  0  0  0
    3.3745   -0.8409    2.5871 H   0  0  0  0  0  0  0  0  0  0  0  0
   -2.7414   -0.1277   -1.0678 H   0  0  0  0  0  0  0  0  0  0  0  0
   -2.7959    0.0730    0.6999 H   0  0  0  0  0  0  0  0  0  0  0  0
   -3.9351    1.4000   -2.5292 H   0  0  0  0  0  0  0  0  0  0  0  0
   -5.8336    2.9504   -2.7639 H   0  0  0  0  0  0  0  0  0  0  0  0
   -6.8485    3.9658   -0.7634 H   0  0  0  0  0  0  0  0  0  0  0  0
   -5.9655    3.4300    1.4719 H   0  0  0  0  0  0  0  0  0  0  0  0
   -4.0724    1.8730    1.7071 H   0  0  0  0  0  0  0  0  0  0  0  0
    3.8893   -1.5396   -1.3849 H   0  0  0  0  0  0  0  0  0  0  0  0
    2.1448   -4.9127   -9.2330 H   0  0  0  0  0  0  0  0  0  0  0  0
  1  2  2  0  0  0  0
  1  3  1  0  0  0  0
  1 31  1  0  0  0  0
  3  4  1  0  0  0  0
  3  5  1  0  0  0  0
  5  6  1  0  0  0  0
  5 24  1  0  0  0  0
  5 39  1  0  0  0  0
  6  7  2  0  0  0  0
  6  8  1  0  0  0  0
  6  9  1  0  0  0  0
  8 68  1  0  0  0  0
  9 10  1  0  0  0  0
 10 11  1  0  0  0  0
 10 20  1  0  0  0  0
 10 40  1  0  0  0  0
 11 12  2  0  0  0  0
 11 13  1  0  0  0  0
 13 14  1  0  0  0  0
 13 15  1  0  0  0  0
 15 16  1  0  0  0  0
 15 19  1  0  0  0  0
 15 41  1  0  0  0  0
 16 17  2  0  0  0  0
 16 18  1  0  0  0  0
 18 69  1  0  0  0  0
 19 42  1  0  0  0  0
 19 43  1  0  0  0  0
 19 44  1  0  0  0  0
 20 21  1  0  0  0  0
 20 45  1  0  0  0  0
 20 46  1  0  0  0  0
 21 22  1  0  0  0  0
 21 23  1  0  0  0  0
 21 47  1  0  0  0  0
 22 48  1  0  0  0  0
 22 49  1  0  0  0  0
 22 50  1  0  0  0  0
 23 51  1  0  0  0  0
 23 52  1  0  0  0  0
 23 53  1  0  0  0  0
 24 25  1  0  0  0  0
 24 54  1  0  0  0  0
 24 55  1  0  0  0  0
 25 26  1  0  0  0  0
 25 30  2  0  0  0  0
 26 27  2  0  0  0  0
 26 56  1  0  0  0  0
 27 28  1  0  0  0  0
 27 57  1  0  0  0  0
 28 29  2  0  0  0  0
 28 58  1  0  0  0  0
 29 30  1  0  0  0  0
 29 59  1  0  0  0  0
 30 60  1  0  0  0  0
 31 32  1  0  0  0  0
 32 33  1  0  0  0  0
 32 61  1  0  0  0  0
 32 62  1  0  0  0  0
 33 34  1  0  0  0  0
 33 38  2  0  0  0  0
 34 35  2  0  0  0  0
 34 63  1  0  0  0  0
 35 36  1  0  0  0  0
 35 64  1  0  0  0  0
 36 37  2  0  0  0  0
 36 65  1  0  0  0  0
 37 38  1  0  0  0  0
 37 66  1  0  0  0  0
 38 67  1  0  0  0  0
M  END
>  <Activity>
7.35

>  <set>
1

>  <Min_dist>
999.9

>  <Avg_dist>
999.9

$$$$
ZGGLNHOH
 Wcorina  11170919343D 1   1.00000     0.00000              
CORINA evaluation license 3.46 0067  05.08.2008
 54 54  0  0  0  0  0  0  0  0999 V2000
   -0.0178    1.4608    0.0101 C   0  0  0  0  0  0
    0.0021   -0.0041    0.0020 N   0  0  0  0  0  0
    0.8486   -0.4776   -0.0086 H   0  0  0  0  0  0
   -1.1558   -0.6938    0.0094 C   0  0  0  0  0  0
   -2.2162   -0.1006    0.0227 O   0  0  0  0  0  0
   -1.1376   -2.0400    0.0020 O   0  0  0  0  0  0
   -2.4222   -2.7167    0.0106 C   0  0  0  0  0  0
   -2.2045   -4.2079    0.0005 C   0  0  0  0  0  0
   -2.0932   -4.8982    1.1930 C   0  0  0  0  0  0
   -1.8935   -6.2660    1.1837 C   0  0  0  0  0  0
   -1.8055   -6.9436   -0.0180 C   0  0  0  0  0  0
   -1.9177   -6.2534   -1.2104 C   0  0  0  0  0  0
   -2.1217   -4.8862   -1.2011 C   0  0  0  0  0  0
    1.3960    1.9824   -0.0006 C   0  0  0  0  0  0
    2.3284    1.2069   -0.0137 O   0  0  0  0  0  0
    1.6243    3.3107    0.0043 N   0  0  0  0  0  0
    0.8786    3.9309    0.0148 H   0  0  0  0  0  0
    2.9987    3.8178   -0.0061 C   0  0  0  0  0  0
    2.9783    5.3246    0.0022 C   0  0  0  0  0  0
    1.9198    5.9166    0.0155 O   0  0  0  0  0  0
    4.1362    6.0143   -0.0051 N   0  0  0  0  0  0
    4.9827    5.5408   -0.0158 H   0  0  0  0  0  0
    4.1163    7.4791    0.0029 C   0  0  0  0  0  0
    5.4224    8.0036    0.6029 C   0  0  0  0  0  0
    5.5094    7.5919    2.0739 C   0  0  0  0  0  0
    6.8686    8.0074    2.6403 C   0  0  0  0  0  0
    4.3953    8.2821    2.8635 C   0  0  0  0  0  0
    3.9721    7.9873   -1.4085 C   0  0  0  0  0  0
    3.8937    7.2031   -2.3303 O   0  0  0  0  0  0
    3.9304    9.3133   -1.6463 N   0  0  0  0  0  0
    3.9931    9.9405   -0.9090 H   0  0  0  0  0  0
    3.7949    9.7908   -2.9725 O   0  0  0  0  0  0
   -0.5450    1.8219   -0.8730 H   0  0  0  0  0  0
   -0.5280    1.8123    0.9069 H   0  0  0  0  0  0
   -2.9746   -2.4362    0.9074 H   0  0  0  0  0  0
   -2.9916   -2.4267   -0.8724 H   0  0  0  0  0  0
   -2.1620   -4.3689    2.1318 H   0  0  0  0  0  0
   -1.8059   -6.8053    2.1153 H   0  0  0  0  0  0
   -1.6488   -8.0121   -0.0252 H   0  0  0  0  0  0
   -1.8486   -6.7827   -2.1493 H   0  0  0  0  0  0
   -2.2131   -4.3475   -2.1327 H   0  0  0  0  0  0
    3.5259    3.4567    0.8770 H   0  0  0  0  0  0
    3.5089    3.4662   -0.9029 H   0  0  0  0  0  0
    3.2753    7.8278    0.6023 H   0  0  0  0  0  0
    6.2673    7.5834    0.0574 H   0  0  0  0  0  0
    5.4459    9.0908    0.5279 H   0  0  0  0  0  0
    5.3967    6.5108    2.1559 H   0  0  0  0  0  0
    6.9813    9.0884    2.5583 H   0  0  0  0  0  0
    6.9306    7.7141    3.6882 H   0  0  0  0  0  0
    7.6623    7.5156    2.0778 H   0  0  0  0  0  0
    4.5080    9.3632    2.7815 H   0  0  0  0  0  0
    3.4270    7.9861    2.4600 H   0  0  0  0  0  0
    4.4573    7.9888    3.9114 H   0  0  0  0  0  0
    3.7745   10.7550   -3.0432 H   0  0  0  0  0  0
  1  2  1  0  0  0
  1 14  1  0  0  0
  1 33  1  0  0  0
  1 34  1  0  0  0
  2  3  1  0  0  0
  2  4  1  0  0  0
  4  5  2  0  0  0
  4  6  1  0  0  0
  6  7  1  0  0  0
  7  8  1  0  0  0
  7 35  1  0  0  0
  7 36  1  0  0  0
  8  9  1  0  0  0
  8 13  2  0  0  0
  9 10  2  0  0  0
  9 37  1  0  0  0
 10 11  1  0  0  0
 10 38  1  0  0  0
 11 12  2  0  0  0
 11 39  1  0  0  0
 12 13  1  0  0  0
 12 40  1  0  0  0
 13 41  1  0  0  0
 14 15  2  0  0  0
 14 16  1  0  0  0
 16 17  1  0  0  0
 16 18  1  0  0  0
 18 19  1  0  0  0
 18 42  1  0  0  0
 18 43  1  0  0  0
 19 20  2  0  0  0
 19 21  1  0  0  0
 21 22  1  0  0  0
 21 23  1  0  0  0
 23 24  1  0  0  0
 23 28  1  0  0  0
 23 44  1  0  0  0
 24 25  1  0  0  0
 24 45  1  0  0  0
 24 46  1  0  0  0
 25 26  1  0  0  0
 25 27  1  0  0  0
 25 47  1  0  0  0
 26 48  1  0  0  0
 26 49  1  0  0  0
 26 50  1  0  0  0
 27 51  1  0  0  0
 27 52  1  0  0  0
 27 53  1  0  0  0
 28 29  2  0  0  0
 28 30  1  0  0  0
 30 31  1  0  0  0
 30 32  1  0  0  0
 32 54  1  0  0  0
M  END
>  <Activity>
4.41

>  <set>
1

>  <Min_dist>
999.9

>  <Avg_dist>
999.9

$$$$
ZGG_D_LNHOH
 Wcorina  11170919343D 1   1.00000     0.00000              
CORINA evaluation license 3.46 0067  05.08.2008
 54 54  0  0  0  0  0  0  0  0999 V2000
    0.8089    0.9136    0.4791 C   0  0  0  0  0  0
    1.0048   -0.5357    0.5653 N   0  0  0  0  0  0
    1.9021   -0.9039    0.5777 H   0  0  0  0  0  0
   -0.0617   -1.3573    0.6275 C   0  0  0  0  0  0
   -1.1857   -0.8960    0.6121 O   0  0  0  0  0  0
    0.1183   -2.6892    0.7068 O   0  0  0  0  0  0
   -1.0755   -3.5132    0.7706 C   0  0  0  0  0  0
   -0.6801   -4.9649    0.8547 C   0  0  0  0  0  0
   -0.4852   -5.5578    2.0882 C   0  0  0  0  0  0
   -0.1224   -6.8895    2.1654 C   0  0  0  0  0  0
    0.0450   -7.6284    1.0091 C   0  0  0  0  0  0
   -0.1507   -7.0357   -0.2243 C   0  0  0  0  0  0
   -0.5177   -5.7052   -0.3013 C   0  0  0  0  0  0
    2.1497    1.5992    0.4221 C   0  0  0  0  0  0
    3.1686    0.9420    0.4507 O   0  0  0  0  0  0
    2.2166    2.9428    0.3393 N   0  0  0  0  0  0
    1.4017    3.4685    0.3164 H   0  0  0  0  0  0
    3.5200    3.6093    0.2839 C   0  0  0  0  0  0
    3.3185    5.1001    0.1952 C   0  0  0  0  0  0
    2.1966    5.5606    0.1797 O   0  0  0  0  0  0
    4.3850    5.9218    0.1330 N   0  0  0  0  0  0
    5.2823    5.5536    0.1453 H   0  0  0  0  0  0
    4.1891    7.3711    0.0467 C   0  0  0  0  0  0
    5.4096    8.0121   -0.6170 C   0  0  0  0  0  0
    5.5296    7.5096   -2.0572 C   0  0  0  0  0  0
    4.3335    8.0060   -2.8719 C   0  0  0  0  0  0
    6.8240    8.0407   -2.6763 C   0  0  0  0  0  0
    4.0152    7.9378    1.4322 C   0  0  0  0  0  0
    4.0513    7.2034    2.3967 O   0  0  0  0  0  0
    3.8195    9.2608    1.5995 N   0  0  0  0  0  0
    3.7906    9.8481    0.8280 H   0  0  0  0  0  0
    3.6560    9.7933    2.9013 O   0  0  0  0  0  0
    0.2411    1.1506   -0.4207 H   0  0  0  0  0  0
    0.2612    1.2590    1.3559 H   0  0  0  0  0  0
   -1.6566   -3.2432    1.6524 H   0  0  0  0  0  0
   -1.6767   -3.3516   -0.1242 H   0  0  0  0  0  0
   -0.6161   -4.9805    2.9915 H   0  0  0  0  0  0
    0.0305   -7.3525    3.1290 H   0  0  0  0  0  0
    0.3292   -8.6686    1.0694 H   0  0  0  0  0  0
   -0.0195   -7.6129   -1.1276 H   0  0  0  0  0  0
   -0.6742   -5.2431   -1.2649 H   0  0  0  0  0  0
    4.0878    3.3724    1.1836 H   0  0  0  0  0  0
    4.0677    3.2639   -0.5929 H   0  0  0  0  0  0
    3.2997    7.5828   -0.5468 H   0  0  0  0  0  0
    5.2948    9.0960   -0.6187 H   0  0  0  0  0  0
    6.3083    7.7427   -0.0621 H   0  0  0  0  0  0
    5.5451    6.4198   -2.0616 H   0  0  0  0  0  0
    4.3180    9.0959   -2.8674 H   0  0  0  0  0  0
    4.4190    7.6481   -3.8979 H   0  0  0  0  0  0
    3.4113    7.6277   -2.4308 H   0  0  0  0  0  0
    6.7719    9.1268   -2.7517 H   0  0  0  0  0  0
    7.6692    7.7603   -2.0477 H   0  0  0  0  0  0
    6.9532    7.6132   -3.6707 H   0  0  0  0  0  0
    3.5214   10.7507    2.9206 H   0  0  0  0  0  0
  1  2  1  0  0  0
  1 14  1  0  0  0
  1 33  1  0  0  0
  1 34  1  0  0  0
  2  3  1  0  0  0
  2  4  1  0  0  0
  4  5  2  0  0  0
  4  6  1  0  0  0
  6  7  1  0  0  0
  7  8  1  0  0  0
  7 35  1  0  0  0
  7 36  1  0  0  0
  8  9  1  0  0  0
  8 13  2  0  0  0
  9 10  2  0  0  0
  9 37  1  0  0  0
 10 11  1  0  0  0
 10 38  1  0  0  0
 11 12  2  0  0  0
 11 39  1  0  0  0
 12 13  1  0  0  0
 12 40  1  0  0  0
 13 41  1  0  0  0
 14 15  2  0  0  0
 14 16  1  0  0  0
 16 17  1  0  0  0
 16 18  1  0  0  0
 18 19  1  0  0  0
 18 42  1  0  0  0
 18 43  1  0  0  0
 19 20  2  0  0  0
 19 21  1  0  0  0
 21 22  1  0  0  0
 21 23  1  0  0  0
 23 24  1  0  0  0
 23 28  1  0  0  0
 23 44  1  0  0  0
 24 25  1  0  0  0
 24 45  1  0  0  0
 24 46  1  0  0  0
 25 26  1  0  0  0
 25 27  1  0  0  0
 25 47  1  0  0  0
 26 48  1  0  0  0
 26 49  1  0  0  0
 26 50  1  0  0  0
 27 51  1  0  0  0
 27 52  1  0  0  0
 27 53  1  0  0  0
 28 29  2  0  0  0
 28 30  1  0  0  0
 30 31  1  0  0  0
 30 32  1  0  0  0
 32 54  1  0  0  0
M  END
>  <Activity>
3.6

>  <set>
1

>  <Min_dist>
999.9

>  <Avg_dist>
999.9

$$$$
ZGLNH2
 Wcorina  11170919343D 1   1.00000     0.00000              
CORINA evaluation license 3.46 0067  05.08.2008
 46 46  0  0  0  0  0  0  0  0999 V2000
   -0.0167    1.3781    0.0096 C   0  0  0  0  0  0
    0.0021   -0.0041    0.0020 C   0  0  0  0  0  0
    1.2084   -0.6789   -0.0132 C   0  0  0  0  0  0
    2.3961    0.0285   -0.0212 C   0  0  0  0  0  0
    2.3773    1.4107   -0.0145 C   0  0  0  0  0  0
    1.1709    2.0855    0.0021 C   0  0  0  0  0  0
    1.2289   -2.1857   -0.0205 C   0  0  0  0  0  0
    1.2218   -2.6632   -1.3917 O   0  0  0  0  0  0
    1.2382   -3.9970   -1.5745 C   0  0  0  0  0  0
    1.2328   -4.5063   -2.8224 N   0  0  0  0  0  0
    1.2171   -3.9118   -3.5887 H   0  0  0  0  0  0
    1.2505   -5.9576   -3.0213 C   0  0  0  0  0  0
    1.2401   -6.2625   -4.4971 C   0  0  0  0  0  0
    1.2533   -7.5417   -4.9211 N   0  0  0  0  0  0
    1.2696   -8.2662   -4.2763 H   0  0  0  0  0  0
    1.2431   -7.8381   -6.3557 C   0  0  0  0  0  0
    1.8692   -9.2132   -6.5969 C   0  0  0  0  0  0
    3.3468   -9.1773   -6.2015 C   0  0  0  0  0  0
    3.9418  -10.5815   -6.3242 C   0  0  0  0  0  0
    4.0998   -8.2214   -7.1289 C   0  0  0  0  0  0
   -0.1774   -7.8378   -6.8587 C   0  0  0  0  0  0
   -1.0914   -7.6121   -6.0941 O   0  0  0  0  0  0
   -0.4323   -8.0882   -8.1583 N   0  0  0  0  0  0
    0.2987   -8.2686   -8.7698 H   0  0  0  0  0  0
   -1.3466   -8.0879   -8.4820 H   0  0  0  0  0  0
    1.2198   -5.3566   -5.3033 O   0  0  0  0  0  0
    1.2578   -4.7417   -0.6145 O   0  0  0  0  0  0
   -0.9592    1.9054    0.0170 H   0  0  0  0  0  0
   -0.9258   -0.5567    0.0083 H   0  0  0  0  0  0
    3.3386   -0.4987   -0.0324 H   0  0  0  0  0  0
    3.3052    1.9634   -0.0201 H   0  0  0  0  0  0
    1.1563    3.1654    0.0077 H   0  0  0  0  0  0
    2.1288   -2.5393    0.4828 H   0  0  0  0  0  0
    0.3491   -2.5635    0.5004 H   0  0  0  0  0  0
    2.1508   -6.3751   -2.5704 H   0  0  0  0  0  0
    0.3711   -6.3994   -2.5528 H   0  0  0  0  0  0
    1.8171   -7.0793   -6.8876 H   0  0  0  0  0  0
    1.3501   -9.9593   -5.9953 H   0  0  0  0  0  0
    1.7816   -9.4723   -7.6520 H   0  0  0  0  0  0
    3.4390   -8.8323   -5.1716 H   0  0  0  0  0  0
    3.8496  -10.9264   -7.3540 H   0  0  0  0  0  0
    4.9945  -10.5559   -6.0425 H   0  0  0  0  0  0
    3.4053  -11.2624   -5.6635 H   0  0  0  0  0  0
    5.1525   -8.1958   -6.8472 H   0  0  0  0  0  0
    4.0076   -8.5664   -8.1587 H   0  0  0  0  0  0
    3.6759   -7.2210   -7.0415 H   0  0  0  0  0  0
  1  2  1  0  0  0
  1  6  2  0  0  0
  1 28  1  0  0  0
  2  3  2  0  0  0
  2 29  1  0  0  0
  3  4  1  0  0  0
  3  7  1  0  0  0
  4  5  2  0  0  0
  4 30  1  0  0  0
  5  6  1  0  0  0
  5 31  1  0  0  0
  6 32  1  0  0  0
  7  8  1  0  0  0
  7 33  1  0  0  0
  7 34  1  0  0  0
  8  9  1  0  0  0
  9 10  1  0  0  0
  9 27  2  0  0  0
 10 11  1  0  0  0
 10 12  1  0  0  0
 12 13  1  0  0  0
 12 35  1  0  0  0
 12 36  1  0  0  0
 13 14  1  0  0  0
 13 26  2  0  0  0
 14 15  1  0  0  0
 14 16  1  0  0  0
 16 17  1  0  0  0
 16 21  1  0  0  0
 16 37  1  0  0  0
 17 18  1  0  0  0
 17 38  1  0  0  0
 17 39  1  0  0  0
 18 19  1  0  0  0
 18 20  1  0  0  0
 18 40  1  0  0  0
 19 41  1  0  0  0
 19 42  1  0  0  0
 19 43  1  0  0  0
 20 44  1  0  0  0
 20 45  1  0  0  0
 20 46  1  0  0  0
 21 22  2  0  0  0
 21 23  1  0  0  0
 23 24  1  0  0  0
 23 25  1  0  0  0
M  END
>  <Activity>
1.68

>  <set>
1

>  <Min_dist>
999.9

>  <Avg_dist>
999.9

$$$$
ZGLNHOH
 Wcorina  11170919343D 1   1.00000     0.00000              
CORINA evaluation license 3.46 0067  05.08.2008
 47 47  0  0  0  0  0  0  0  0999 V2000
   -0.0167    1.3781    0.0096 C   0  0  0  0  0  0
    0.0021   -0.0041    0.0020 C   0  0  0  0  0  0
    1.2084   -0.6789   -0.0132 C   0  0  0  0  0  0
    2.3961    0.0285   -0.0212 C   0  0  0  0  0  0
    2.3773    1.4107   -0.0145 C   0  0  0  0  0  0
    1.1709    2.0855    0.0021 C   0  0  0  0  0  0
    1.2289   -2.1857   -0.0205 C   0  0  0  0  0  0
    1.2218   -2.6632   -1.3917 O   0  0  0  0  0  0
    1.2382   -3.9970   -1.5745 C   0  0  0  0  0  0
    1.2328   -4.5063   -2.8224 N   0  0  0  0  0  0
    1.2171   -3.9118   -3.5887 H   0  0  0  0  0  0
    1.2505   -5.9576   -3.0213 C   0  0  0  0  0  0
    1.2401   -6.2625   -4.4971 C   0  0  0  0  0  0
    1.2533   -7.5417   -4.9211 N   0  0  0  0  0  0
    1.2696   -8.2662   -4.2763 H   0  0  0  0  0  0
    1.2431   -7.8381   -6.3557 C   0  0  0  0  0  0
    2.6745   -7.7986   -6.8948 C   0  0  0  0  0  0
    3.2238   -6.3753   -6.7794 C   0  0  0  0  0  0
    4.6944   -6.3604   -7.2015 C   0  0  0  0  0  0
    2.4222   -5.4438   -7.6908 C   0  0  0  0  0  0
    0.6590   -9.2089   -6.5814 C   0  0  0  0  0  0
    0.2878   -9.8728   -5.6368 O   0  0  0  0  0  0
    0.5492   -9.6969   -7.8329 N   0  0  0  0  0  0
    0.8461   -9.1659   -8.5883 H   0  0  0  0  0  0
    0.0004  -10.9849   -8.0449 O   0  0  0  0  0  0
    1.2198   -5.3566   -5.3033 O   0  0  0  0  0  0
    1.2578   -4.7417   -0.6145 O   0  0  0  0  0  0
   -0.9592    1.9054    0.0170 H   0  0  0  0  0  0
   -0.9258   -0.5567    0.0083 H   0  0  0  0  0  0
    3.3386   -0.4987   -0.0324 H   0  0  0  0  0  0
    3.3052    1.9634   -0.0201 H   0  0  0  0  0  0
    1.1563    3.1654    0.0077 H   0  0  0  0  0  0
    2.1288   -2.5393    0.4828 H   0  0  0  0  0  0
    0.3491   -2.5635    0.5004 H   0  0  0  0  0  0
    2.1508   -6.3751   -2.5704 H   0  0  0  0  0  0
    0.3711   -6.3994   -2.5528 H   0  0  0  0  0  0
    0.6384   -7.0953   -6.8759 H   0  0  0  0  0  0
    3.2999   -8.4776   -6.3152 H   0  0  0  0  0  0
    2.6774   -8.1055   -7.9407 H   0  0  0  0  0  0
    3.1386   -6.0355   -5.7473 H   0  0  0  0  0  0
    4.7796   -6.7002   -8.2337 H   0  0  0  0  0  0
    5.0857   -5.3465   -7.1193 H   0  0  0  0  0  0
    5.2655   -7.0241   -6.5522 H   0  0  0  0  0  0
    2.5074   -5.7836   -8.7230 H   0  0  0  0  0  0
    1.3746   -5.4544   -7.3901 H   0  0  0  0  0  0
    2.8136   -4.4298   -7.6086 H   0  0  0  0  0  0
   -0.0375  -11.2481   -8.9746 H   0  0  0  0  0  0
  1  2  1  0  0  0
  1  6  2  0  0  0
  1 28  1  0  0  0
  2  3  2  0  0  0
  2 29  1  0  0  0
  3  4  1  0  0  0
  3  7  1  0  0  0
  4  5  2  0  0  0
  4 30  1  0  0  0
  5  6  1  0  0  0
  5 31  1  0  0  0
  6 32  1  0  0  0
  7  8  1  0  0  0
  7 33  1  0  0  0
  7 34  1  0  0  0
  8  9  1  0  0  0
  9 10  1  0  0  0
  9 27  2  0  0  0
 10 11  1  0  0  0
 10 12  1  0  0  0
 12 13  1  0  0  0
 12 35  1  0  0  0
 12 36  1  0  0  0
 13 14  1  0  0  0
 13 26  2  0  0  0
 14 15  1  0  0  0
 14 16  1  0  0  0
 16 17  1  0  0  0
 16 21  1  0  0  0
 16 37  1  0  0  0
 17 18  1  0  0  0
 17 38  1  0  0  0
 17 39  1  0  0  0
 18 19  1  0  0  0
 18 20  1  0  0  0
 18 40  1  0  0  0
 19 41  1  0  0  0
 19 42  1  0  0  0
 19 43  1  0  0  0
 20 44  1  0  0  0
 20 45  1  0  0  0
 20 46  1  0  0  0
 21 22  2  0  0  0
 21 23  1  0  0  0
 23 24  1  0  0  0
 23 25  1  0  0  0
 25 47  1  0  0  0
M  END
>  <Activity>
4.89

>  <set>
1

>  <Min_dist>
999.9

>  <Avg_dist>
999.9

$$$$
ZGLY
 Wcorina  11170919343D 1   1.00000     0.00000              
CORINA evaluation license 3.46 0067  05.08.2008
 79 80  0  0  0  0  0  0  0  0999 V2000
   -5.1318    1.6523   -2.0949 C   0  0  0  0  0  0  0  0  0  0  0  0
   -4.9984    0.2799   -1.9971 C   0  0  0  0  0  0  0  0  0  0  0  0
   -3.9008   -0.2639   -1.3564 C   0  0  0  0  0  0  0  0  0  0  0  0
   -2.9364    0.5647   -0.8140 C   0  0  0  0  0  0  0  0  0  0  0  0
   -3.0694    1.9370   -0.9126 C   0  0  0  0  0  0  0  0  0  0  0  0
   -4.1676    2.4809   -1.5520 C   0  0  0  0  0  0  0  0  0  0  0  0
   -3.7559   -1.7601   -1.2489 C   0  0  0  0  0  0  0  0  0  0  0  0
   -3.0264   -2.2597   -2.4006 O   0  0  0  0  0  0  0  0  0  0  0  0
   -2.8100   -3.5873   -2.4583 C   0  0  0  0  0  0  0  0  0  0  0  0
   -3.2196   -4.3088   -1.5704 O   0  0  0  0  0  0  0  0  0  0  0  0
   -2.1391   -4.1161   -3.5007 N   0  0  0  0  0  0  0  0  0  0  0  0
   -1.8121   -3.5402   -4.2095 H   0  0  0  0  0  0  0  0  0  0  0  0
   -1.9036   -5.5607   -3.5635 C   0  0  0  0  0  0  0  0  0  0  0  0
   -1.1381   -5.8909   -4.8188 C   0  0  0  0  0  0  0  0  0  0  0  0
   -0.8204   -5.0066   -5.5856 O   0  0  0  0  0  0  0  0  0  0  0  0
   -0.8064   -7.1689   -5.0894 N   0  0  0  0  0  0  0  0  0  0  0  0
   -1.0605   -7.8761   -4.4761 H   0  0  0  0  0  0  0  0  0  0  0  0
   -0.0622   -7.4898   -6.3098 C   0  0  0  0  0  0  0  0  0  0  0  0
    0.1837   -8.9985   -6.3753 C   0  0  0  0  0  0  0  0  0  0  0  0
    0.9610   -9.3337   -7.6498 C   0  0  0  0  0  0  0  0  0  0  0  0
    1.3099  -10.7997   -7.6545 C   0  0  0  0  0  0  0  0  0  0  0  0
    0.5909  -11.5900   -8.2187 O   0  0  0  0  0  0  0  0  0  0  0  0
    2.4194  -11.2276   -7.0319 O   0  0  0  0  0  0  0  0  0  0  0  0
    0.1340   -9.0234   -8.8236 N   0  0  0  0  0  0  0  0  0  0  0  0
    0.9692   -8.7908  -10.0094 C   0  0  0  0  0  0  0  0  0  0  0  0
    0.1437   -9.0445  -11.2724 C   0  0  0  0  0  0  0  0  0  0  0  0
   -0.2401  -10.5239  -11.3421 C   0  0  0  0  0  0  0  0  0  0  0  0
   -1.1755  -10.7526  -12.5311 C   0  0  0  0  0  0  0  0  0  0  0  0
    1.0222  -11.3707  -11.5160 C   0  0  0  0  0  0  0  0  0  0  0  0
    1.4589   -7.3655  -10.0072 C   0  0  0  0  0  0  0  0  0  0  0  0
    1.1431   -6.6173   -9.1065 O   0  0  0  0  0  0  0  0  0  0  0  0
    2.2476   -6.9224  -11.0062 N   0  0  0  0  0  0  0  0  0  0  0  0
    2.5001   -7.5209  -11.7266 H   0  0  0  0  0  0  0  0  0  0  0  0
    2.7236   -5.5369  -11.0041 C   0  0  0  0  0  0  0  0  0  0  0  0
    3.9729   -5.4362  -10.1673 C   0  0  0  0  0  0  0  0  0  0  0  0
    4.4197   -6.4208   -9.6279 O   0  0  0  0  0  0  0  0  0  0  0  0
    4.5891   -4.2528  -10.0210 O   0  0  0  0  0  0  0  0  0  0  0  0
    3.0338   -5.1020  -12.4378 C   0  0  0  0  0  0  0  0  0  0  0  0
    1.7607   -5.0850  -13.2441 C   0  0  0  0  0  0  0  0  0  0  0  0
    0.9972   -3.9343  -13.3061 C   0  0  0  0  0  0  0  0  0  0  0  0
   -0.1706   -3.9187  -14.0456 C   0  0  0  0  0  0  0  0  0  0  0  0
   -0.5746   -5.0536  -14.7236 C   0  0  0  0  0  0  0  0  0  0  0  0
    0.1894   -6.2040  -14.6623 C   0  0  0  0  0  0  0  0  0  0  0  0
    1.3594   -6.2183  -13.9263 C   0  0  0  0  0  0  0  0  0  0  0  0
   -5.9870    2.0771   -2.5994 H   0  0  0  0  0  0  0  0  0  0  0  0
   -5.7519   -0.3675   -2.4209 H   0  0  0  0  0  0  0  0  0  0  0  0
   -2.0793    0.1398   -0.3128 H   0  0  0  0  0  0  0  0  0  0  0  0
   -2.3162    2.5844   -0.4882 H   0  0  0  0  0  0  0  0  0  0  0  0
   -4.2717    3.5531   -1.6288 H   0  0  0  0  0  0  0  0  0  0  0  0
   -3.2108   -2.0078   -0.3381 H   0  0  0  0  0  0  0  0  0  0  0  0
   -4.7439   -2.2195   -1.2174 H   0  0  0  0  0  0  0  0  0  0  0  0
   -1.3264   -5.8729   -2.6931 H   0  0  0  0  0  0  0  0  0  0  0  0
   -2.8595   -6.0846   -3.5724 H   0  0  0  0  0  0  0  0  0  0  0  0
   -0.6394   -7.1776   -7.1801 H   0  0  0  0  0  0  0  0  0  0  0  0
    0.8937   -6.9660   -6.3008 H   0  0  0  0  0  0  0  0  0  0  0  0
    0.7610   -9.3107   -5.5050 H   0  0  0  0  0  0  0  0  0  0  0  0
   -0.7721   -9.5224   -6.3843 H   0  0  0  0  0  0  0  0  0  0  0  0
    1.8760   -8.7423   -7.6835 H   0  0  0  0  0  0  0  0  0  0  0  0
   -0.5405   -9.7542   -8.9941 H   0  0  0  0  0  0  0  0  0  0  0  0
    1.8229   -9.4683   -9.9911 H   0  0  0  0  0  0  0  0  0  0  0  0
   -0.7599   -8.4356  -11.2443 H   0  0  0  0  0  0  0  0  0  0  0  0
    0.7328   -8.7802  -12.1506 H   0  0  0  0  0  0  0  0  0  0  0  0
   -0.7466  -10.8117  -10.4208 H   0  0  0  0  0  0  0  0  0  0  0  0
   -0.6690  -10.4649  -13.4524 H   0  0  0  0  0  0  0  0  0  0  0  0
   -1.4489  -11.8066  -12.5808 H   0  0  0  0  0  0  0  0  0  0  0  0
   -2.0748  -10.1494  -12.4073 H   0  0  0  0  0  0  0  0  0  0  0  0
    1.6886  -11.2078  -10.6689 H   0  0  0  0  0  0  0  0  0  0  0  0
    0.7488  -12.4247  -11.5656 H   0  0  0  0  0  0  0  0  0  0  0  0
    1.5287  -11.0830  -12.4373 H   0  0  0  0  0  0  0  0  0  0  0  0
    1.9533   -4.8887  -10.5864 H   0  0  0  0  0  0  0  0  0  0  0  0
    3.4711   -4.1036  -12.4281 H   0  0  0  0  0  0  0  0  0  0  0  0
    3.7382   -5.8029  -12.8858 H   0  0  0  0  0  0  0  0  0  0  0  0
    1.3128   -3.0476  -12.7764 H   0  0  0  0  0  0  0  0  0  0  0  0
   -0.7675   -3.0199  -14.0935 H   0  0  0  0  0  0  0  0  0  0  0  0
   -1.4873   -5.0416  -15.3008 H   0  0  0  0  0  0  0  0  0  0  0  0
   -0.1264   -7.0908  -15.1917 H   0  0  0  0  0  0  0  0  0  0  0  0
    1.9582   -7.1160  -13.8814 H   0  0  0  0  0  0  0  0  0  0  0  0
    2.6014  -12.1768   -7.0621 H   0  0  0  0  0  0  0  0  0  0  0  0
    5.3870   -4.2378   -9.4749 H   0  0  0  0  0  0  0  0  0  0  0  0
  1  2  1  0  0  0  0
  1  6  2  0  0  0  0
  1 45  1  0  0  0  0
  2  3  2  0  0  0  0
  2 46  1  0  0  0  0
  3  4  1  0  0  0  0
  3  7  1  0  0  0  0
  4  5  2  0  0  0  0
  4 47  1  0  0  0  0
  5  6  1  0  0  0  0
  5 48  1  0  0  0  0
  6 49  1  0  0  0  0
  7  8  1  0  0  0  0
  7 50  1  0  0  0  0
  7 51  1  0  0  0  0
  8  9  1  0  0  0  0
  9 10  2  0  0  0  0
  9 11  1  0  0  0  0
 11 12  1  0  0  0  0
 11 13  1  0  0  0  0
 13 14  1  0  0  0  0
 13 52  1  0  0  0  0
 13 53  1  0  0  0  0
 14 15  2  0  0  0  0
 14 16  1  0  0  0  0
 16 17  1  0  0  0  0
 16 18  1  0  0  0  0
 18 19  1  0  0  0  0
 18 54  1  0  0  0  0
 18 55  1  0  0  0  0
 19 20  1  0  0  0  0
 19 56  1  0  0  0  0
 19 57  1  0  0  0  0
 20 21  1  0  0  0  0
 20 24  1  0  0  0  0
 20 58  1  0  0  0  0
 21 22  2  0  0  0  0
 21 23  1  0  0  0  0
 23 78  1  0  0  0  0
 24 25  1  0  0  0  0
 24 59  1  0  0  0  0
 25 26  1  0  0  0  0
 25 30  1  0  0  0  0
 25 60  1  0  0  0  0
 26 27  1  0  0  0  0
 26 61  1  0  0  0  0
 26 62  1  0  0  0  0
 27 28  1  0  0  0  0
 27 29  1  0  0  0  0
 27 63  1  0  0  0  0
 28 64  1  0  0  0  0
 28 65  1  0  0  0  0
 28 66  1  0  0  0  0
 29 67  1  0  0  0  0
 29 68  1  0  0  0  0
 29 69  1  0  0  0  0
 30 31  2  0  0  0  0
 30 32  1  0  0  0  0
 32 33  1  0  0  0  0
 32 34  1  0  0  0  0
 34 35  1  0  0  0  0
 34 38  1  0  0  0  0
 34 70  1  0  0  0  0
 35 36  2  0  0  0  0
 35 37  1  0  0  0  0
 37 79  1  0  0  0  0
 38 39  1  0  0  0  0
 38 71  1  0  0  0  0
 38 72  1  0  0  0  0
 39 40  1  0  0  0  0
 39 44  2  0  0  0  0
 40 41  2  0  0  0  0
 40 73  1  0  0  0  0
 41 42  1  0  0  0  0
 41 74  1  0  0  0  0
 42 43  2  0  0  0  0
 42 75  1  0  0  0  0
 43 44  1  0  0  0  0
 43 76  1  0  0  0  0
 44 77  1  0  0  0  0
M  END
>  <Activity>
6.39

>  <set>
1

>  <Min_dist>
999.9

>  <Avg_dist>
999.9

$$$$
ZGPCLA
 Wcorina  11170919343D 1   1.00000     0.00000              
CORINA evaluation license 3.46 0067  05.08.2008
 58 58  0  0  0  0  0  0  0  0999 V2000
   -0.6357   -4.0634   -0.7281 C   0  0  0  0  0  0  0  0  0  0  0  0
    0.6784   -4.3618   -0.7548 N   0  0  0  0  0  0  0  0  0  0  0  0
    0.9679   -5.2554   -0.9966 H   0  0  0  0  0  0  0  0  0  0  0  0
    1.6693   -3.3366   -0.4185 C   0  0  0  0  0  0  0  0  0  0  0  0
    2.1174   -3.4790    1.3428 P   0  0  0  0  0  0  0  0  0  0  0  0
    0.9092   -3.2894    2.1761 O   0  0  0  0  0  0  0  0  0  0  0  0
    2.7385   -4.9379    1.6222 O   0  0  0  0  0  0  0  0  0  0  0  0
    3.3506   -2.2032    1.7612 C   0  0  0  0  0  0  0  0  0  0  0  0
    3.6592   -2.2639    3.2585 C   0  0  0  0  0  0  0  0  0  0  0  0
    4.5766   -3.4269    3.5356 C   0  0  0  0  0  0  0  0  0  0  0  0
    4.9471   -4.1373    2.6251 O   0  0  0  0  0  0  0  0  0  0  0  0
    4.9854   -3.6776    4.7952 N   0  0  0  0  0  0  0  0  0  0  0  0
    4.6891   -3.1094    5.5234 H   0  0  0  0  0  0  0  0  0  0  0  0
    5.8772   -4.8082    5.0645 C   0  0  0  0  0  0  0  0  0  0  0  0
    6.6578   -4.5428    6.3260 C   0  0  0  0  0  0  0  0  0  0  0  0
    6.4867   -3.5148    6.9374 O   0  0  0  0  0  0  0  0  0  0  0  0
    7.5431   -5.4486    6.7705 O   0  0  0  0  0  0  0  0  0  0  0  0
    5.0478   -6.0823    5.2365 C   0  0  0  0  0  0  0  0  0  0  0  0
    4.3389   -0.9636    3.6922 C   0  0  0  0  0  0  0  0  0  0  0  0
    3.3523    0.1978    3.5556 C   0  0  0  0  0  0  0  0  0  0  0  0
    2.1960    0.0030    4.5383 C   0  0  0  0  0  0  0  0  0  0  0  0
    4.0682    1.5142    3.8648 C   0  0  0  0  0  0  0  0  0  0  0  0
   -0.9984   -2.9439   -0.4252 O   0  0  0  0  0  0  0  0  0  0  0  0
   -1.5462   -5.0040   -1.0425 O   0  0  0  0  0  0  0  0  0  0  0  0
   -2.9433   -4.6120   -0.9924 C   0  0  0  0  0  0  0  0  0  0  0  0
   -3.8084   -5.7859   -1.3724 C   0  0  0  0  0  0  0  0  0  0  0  0
   -4.2576   -6.6576   -0.3981 C   0  0  0  0  0  0  0  0  0  0  0  0
   -5.0511   -7.7345   -0.7467 C   0  0  0  0  0  0  0  0  0  0  0  0
   -5.3959   -7.9394   -2.0695 C   0  0  0  0  0  0  0  0  0  0  0  0
   -4.9475   -7.0673   -3.0438 C   0  0  0  0  0  0  0  0  0  0  0  0
   -4.1575   -5.9879   -2.6946 C   0  0  0  0  0  0  0  0  0  0  0  0
    2.5592   -3.4762   -1.0323 H   0  0  0  0  0  0  0  0  0  0  0  0
    1.2488   -2.3489   -0.6077 H   0  0  0  0  0  0  0  0  0  0  0  0
    4.2644   -2.3814    1.1943 H   0  0  0  0  0  0  0  0  0  0  0  0
    2.9542   -1.2190    1.5115 H   0  0  0  0  0  0  0  0  0  0  0  0
    2.7313   -2.3922    3.8158 H   0  0  0  0  0  0  0  0  0  0  0  0
    6.5671   -4.9336    4.2300 H   0  0  0  0  0  0  0  0  0  0  0  0
    5.7114   -6.9235    5.4369 H   0  0  0  0  0  0  0  0  0  0  0  0
    4.3579   -5.9569    6.0710 H   0  0  0  0  0  0  0  0  0  0  0  0
    4.4833   -6.2742    4.3241 H   0  0  0  0  0  0  0  0  0  0  0  0
    4.6577   -1.0492    4.7310 H   0  0  0  0  0  0  0  0  0  0  0  0
    5.2072   -0.7790    3.0597 H   0  0  0  0  0  0  0  0  0  0  0  0
    2.9632    0.2262    2.5378 H   0  0  0  0  0  0  0  0  0  0  0  0
    1.4931    0.8304    4.4410 H   0  0  0  0  0  0  0  0  0  0  0  0
    1.6860   -0.9348    4.3180 H   0  0  0  0  0  0  0  0  0  0  0  0
    2.5851   -0.0254    5.5561 H   0  0  0  0  0  0  0  0  0  0  0  0
    4.8919    1.6530    3.1646 H   0  0  0  0  0  0  0  0  0  0  0  0
    3.3653    2.3416    3.7674 H   0  0  0  0  0  0  0  0  0  0  0  0
    4.4572    1.4858    4.8826 H   0  0  0  0  0  0  0  0  0  0  0  0
   -3.1938   -4.2879    0.0177 H   0  0  0  0  0  0  0  0  0  0  0  0
   -3.1159   -3.7925   -1.6901 H   0  0  0  0  0  0  0  0  0  0  0  0
   -3.9882   -6.4974    0.6355 H   0  0  0  0  0  0  0  0  0  0  0  0
   -5.4014   -8.4159    0.0145 H   0  0  0  0  0  0  0  0  0  0  0  0
   -6.0153   -8.7812   -2.3420 H   0  0  0  0  0  0  0  0  0  0  0  0
   -5.2166   -7.2276   -4.0774 H   0  0  0  0  0  0  0  0  0  0  0  0
   -3.8103   -5.3044   -3.4553 H   0  0  0  0  0  0  0  0  0  0  0  0
    3.5347   -5.1313    1.1087 H   0  0  0  0  0  0  0  0  0  0  0  0
    8.0199   -5.2340    7.5840 H   0  0  0  0  0  0  0  0  0  0  0  0
  1  2  1  0  0  0  0
  1 23  2  0  0  0  0
  1 24  1  0  0  0  0
  2  3  1  0  0  0  0
  2  4  1  0  0  0  0
  4  5  1  0  0  0  0
  4 32  1  0  0  0  0
  4 33  1  0  0  0  0
  5  6  2  0  0  0  0
  5  7  1  0  0  0  0
  5  8  1  0  0  0  0
  7 57  1  0  0  0  0
  8  9  1  0  0  0  0
  8 34  1  0  0  0  0
  8 35  1  0  0  0  0
  9 10  1  0  0  0  0
  9 19  1  0  0  0  0
  9 36  1  0  0  0  0
 10 11  2  0  0  0  0
 10 12  1  0  0  0  0
 12 13  1  0  0  0  0
 12 14  1  0  0  0  0
 14 15  1  0  0  0  0
 14 18  1  0  0  0  0
 14 37  1  0  0  0  0
 15 16  2  0  0  0  0
 15 17  1  0  0  0  0
 17 58  1  0  0  0  0
 18 38  1  0  0  0  0
 18 39  1  0  0  0  0
 18 40  1  0  0  0  0
 19 20  1  0  0  0  0
 19 41  1  0  0  0  0
 19 42  1  0  0  0  0
 20 21  1  0  0  0  0
 20 22  1  0  0  0  0
 20 43  1  0  0  0  0
 21 44  1  0  0  0  0
 21 45  1  0  0  0  0
 21 46  1  0  0  0  0
 22 47  1  0  0  0  0
 22 48  1  0  0  0  0
 22 49  1  0  0  0  0
 24 25  1  0  0  0  0
 25 26  1  0  0  0  0
 25 50  1  0  0  0  0
 25 51  1  0  0  0  0
 26 27  1  0  0  0  0
 26 31  2  0  0  0  0
 27 28  2  0  0  0  0
 27 52  1  0  0  0  0
 28 29  1  0  0  0  0
 28 53  1  0  0  0  0
 29 30  2  0  0  0  0
 29 54  1  0  0  0  0
 30 31  1  0  0  0  0
 30 55  1  0  0  0  0
 31 56  1  0  0  0  0
M  END
>  <Activity>
7.73

>  <set>
1

>  <Min_dist>
999.9

>  <Avg_dist>
999.9

$$$$
ZGPCLF
 Wcorina  11170919343D 1   1.00000     0.00000              
CORINA evaluation license 3.46 0067  05.08.2008
 68 69  0  0  0  0  0  0  0  0999 V2000
    4.4996    3.6709   -0.9369 C   0  0  0  0  0  0  0  0  0  0  0  0
    4.6630    2.5141   -1.6089 N   0  0  0  0  0  0  0  0  0  0  0  0
    4.1761    2.3592   -2.4334 H   0  0  0  0  0  0  0  0  0  0  0  0
    5.5761    1.4906   -1.0941 C   0  0  0  0  0  0  0  0  0  0  0  0
    4.6368    0.2794   -0.1072 P   0  0  0  0  0  0  0  0  0  0  0  0
    3.9800    0.9692    1.0255 O   0  0  0  0  0  0  0  0  0  0  0  0
    3.5185   -0.4160   -1.0334 O   0  0  0  0  0  0  0  0  0  0  0  0
    5.7730   -0.9943    0.5334 C   0  0  0  0  0  0  0  0  0  0  0  0
    5.3678   -1.3679    1.9607 C   0  0  0  0  0  0  0  0  0  0  0  0
    6.5967   -1.7345    2.7521 C   0  0  0  0  0  0  0  0  0  0  0  0
    7.6702   -1.8297    2.1958 O   0  0  0  0  0  0  0  0  0  0  0  0
    6.5029   -1.9564    4.0782 N   0  0  0  0  0  0  0  0  0  0  0  0
    5.6584   -1.8173    4.5347 H   0  0  0  0  0  0  0  0  0  0  0  0
    7.6763   -2.4079    4.8302 C   0  0  0  0  0  0  0  0  0  0  0  0
    7.7495   -3.9126    4.7912 C   0  0  0  0  0  0  0  0  0  0  0  0
    6.7504   -4.5610    4.5880 O   0  0  0  0  0  0  0  0  0  0  0  0
    8.9246   -4.5326    4.9822 O   0  0  0  0  0  0  0  0  0  0  0  0
    7.5622   -1.9403    6.2825 C   0  0  0  0  0  0  0  0  0  0  0  0
    7.6126   -0.4349    6.3309 C   0  0  0  0  0  0  0  0  0  0  0  0
    6.4442    0.2988    6.2456 C   0  0  0  0  0  0  0  0  0  0  0  0
    6.4905    1.6797    6.2901 C   0  0  0  0  0  0  0  0  0  0  0  0
    7.7051    2.3268    6.4202 C   0  0  0  0  0  0  0  0  0  0  0  0
    8.8734    1.5930    6.5064 C   0  0  0  0  0  0  0  0  0  0  0  0
    8.8267    0.2120    6.4664 C   0  0  0  0  0  0  0  0  0  0  0  0
    4.4106   -2.5609    1.9233 C   0  0  0  0  0  0  0  0  0  0  0  0
    3.0729   -2.1229    1.3237 C   0  0  0  0  0  0  0  0  0  0  0  0
    2.1742   -3.3465    1.1334 C   0  0  0  0  0  0  0  0  0  0  0  0
    2.3908   -1.1312    2.2682 C   0  0  0  0  0  0  0  0  0  0  0  0
    5.1096    3.8649    0.0960 O   0  0  0  0  0  0  0  0  0  0  0  0
    3.6647    4.6138   -1.4129 O   0  0  0  0  0  0  0  0  0  0  0  0
    3.5380    5.8345   -0.6370 C   0  0  0  0  0  0  0  0  0  0  0  0
    2.5685    6.7650   -1.3192 C   0  0  0  0  0  0  0  0  0  0  0  0
    1.2217    6.7051   -1.0137 C   0  0  0  0  0  0  0  0  0  0  0  0
    0.3324    7.5585   -1.6395 C   0  0  0  0  0  0  0  0  0  0  0  0
    0.7900    8.4722   -2.5704 C   0  0  0  0  0  0  0  0  0  0  0  0
    2.1370    8.5328   -2.8752 C   0  0  0  0  0  0  0  0  0  0  0  0
    3.0269    7.6823   -2.2462 C   0  0  0  0  0  0  0  0  0  0  0  0
    6.0599    0.9825   -1.9283 H   0  0  0  0  0  0  0  0  0  0  0  0
    6.3332    1.9613   -0.4670 H   0  0  0  0  0  0  0  0  0  0  0  0
    5.7228   -1.8786   -0.1018 H   0  0  0  0  0  0  0  0  0  0  0  0
    6.7912   -0.6053    0.5349 H   0  0  0  0  0  0  0  0  0  0  0  0
    4.8721   -0.5190    2.4317 H   0  0  0  0  0  0  0  0  0  0  0  0
    8.5777   -1.9886    4.3832 H   0  0  0  0  0  0  0  0  0  0  0  0
    6.6176   -2.2859    6.7023 H   0  0  0  0  0  0  0  0  0  0  0  0
    8.3892   -2.3504    6.8622 H   0  0  0  0  0  0  0  0  0  0  0  0
    5.4953   -0.2067    6.1439 H   0  0  0  0  0  0  0  0  0  0  0  0
    5.5777    2.2530    6.2227 H   0  0  0  0  0  0  0  0  0  0  0  0
    7.7413    3.4056    6.4542 H   0  0  0  0  0  0  0  0  0  0  0  0
    9.8224    2.0985    6.6078 H   0  0  0  0  0  0  0  0  0  0  0  0
    9.7392   -0.3615    6.5374 H   0  0  0  0  0  0  0  0  0  0  0  0
    4.8412   -3.3532    1.3110 H   0  0  0  0  0  0  0  0  0  0  0  0
    4.2510   -2.9306    2.9362 H   0  0  0  0  0  0  0  0  0  0  0  0
    3.2459   -1.6457    0.3591 H   0  0  0  0  0  0  0  0  0  0  0  0
    2.0011   -3.8237    2.0980 H   0  0  0  0  0  0  0  0  0  0  0  0
    1.2212   -3.0344    0.7062 H   0  0  0  0  0  0  0  0  0  0  0  0
    2.6601   -4.0530    0.4605 H   0  0  0  0  0  0  0  0  0  0  0  0
    2.1881   -1.6184    3.2219 H   0  0  0  0  0  0  0  0  0  0  0  0
    3.0452   -0.2745    2.4298 H   0  0  0  0  0  0  0  0  0  0  0  0
    1.4534   -0.7940    1.8259 H   0  0  0  0  0  0  0  0  0  0  0  0
    3.1704    5.5944    0.3607 H   0  0  0  0  0  0  0  0  0  0  0  0
    4.5118    6.3180   -0.5587 H   0  0  0  0  0  0  0  0  0  0  0  0
    0.8642    5.9912   -0.2864 H   0  0  0  0  0  0  0  0  0  0  0  0
   -0.7200    7.5112   -1.4014 H   0  0  0  0  0  0  0  0  0  0  0  0
    0.0951    9.1386   -3.0599 H   0  0  0  0  0  0  0  0  0  0  0  0
    2.4945    9.2464   -3.6028 H   0  0  0  0  0  0  0  0  0  0  0  0
    4.0797    7.7321   -2.4816 H   0  0  0  0  0  0  0  0  0  0  0  0
    3.8705   -0.8212   -1.8378 H   0  0  0  0  0  0  0  0  0  0  0  0
    8.9217   -5.4990    4.9481 H   0  0  0  0  0  0  0  0  0  0  0  0
  1  2  1  0  0  0  0
  1 29  2  0  0  0  0
  1 30  1  0  0  0  0
  2  3  1  0  0  0  0
  2  4  1  0  0  0  0
  4  5  1  0  0  0  0
  4 38  1  0  0  0  0
  4 39  1  0  0  0  0
  5  6  2  0  0  0  0
  5  7  1  0  0  0  0
  5  8  1  0  0  0  0
  7 67  1  0  0  0  0
  8  9  1  0  0  0  0
  8 40  1  0  0  0  0
  8 41  1  0  0  0  0
  9 10  1  0  0  0  0
  9 25  1  0  0  0  0
  9 42  1  0  0  0  0
 10 11  2  0  0  0  0
 10 12  1  0  0  0  0
 12 13  1  0  0  0  0
 12 14  1  0  0  0  0
 14 15  1  0  0  0  0
 14 18  1  0  0  0  0
 14 43  1  0  0  0  0
 15 16  2  0  0  0  0
 15 17  1  0  0  0  0
 17 68  1  0  0  0  0
 18 19  1  0  0  0  0
 18 44  1  0  0  0  0
 18 45  1  0  0  0  0
 19 20  1  0  0  0  0
 19 24  2  0  0  0  0
 20 21  2  0  0  0  0
 20 46  1  0  0  0  0
 21 22  1  0  0  0  0
 21 47  1  0  0  0  0
 22 23  2  0  0  0  0
 22 48  1  0  0  0  0
 23 24  1  0  0  0  0
 23 49  1  0  0  0  0
 24 50  1  0  0  0  0
 25 26  1  0  0  0  0
 25 51  1  0  0  0  0
 25 52  1  0  0  0  0
 26 27  1  0  0  0  0
 26 28  1  0  0  0  0
 26 53  1  0  0  0  0
 27 54  1  0  0  0  0
 27 55  1  0  0  0  0
 27 56  1  0  0  0  0
 28 57  1  0  0  0  0
 28 58  1  0  0  0  0
 28 59  1  0  0  0  0
 30 31  1  0  0  0  0
 31 32  1  0  0  0  0
 31 60  1  0  0  0  0
 31 61  1  0  0  0  0
 32 33  1  0  0  0  0
 32 37  2  0  0  0  0
 33 34  2  0  0  0  0
 33 62  1  0  0  0  0
 34 35  1  0  0  0  0
 34 63  1  0  0  0  0
 35 36  2  0  0  0  0
 35 64  1  0  0  0  0
 36 37  1  0  0  0  0
 36 65  1  0  0  0  0
 37 66  1  0  0  0  0
M  END
>  <Activity>
7.18

>  <set>
1

>  <Min_dist>
999.9

>  <Avg_dist>
999.9

$$$$
ZGPCLG
 Wcorina  11170919343D 1   1.00000     0.00000              
CORINA evaluation license 3.46 0067  05.08.2008
 55 55  0  0  0  0  0  0  0  0999 V2000
    2.5297    2.3678   -0.5938 C   0  0  0  0  0  0  0  0  0  0  0  0
    1.9771    1.1418   -0.6829 N   0  0  0  0  0  0  0  0  0  0  0  0
    1.0377    1.0483   -0.9059 H   0  0  0  0  0  0  0  0  0  0  0  0
    2.7951   -0.0496   -0.4428 C   0  0  0  0  0  0  0  0  0  0  0  0
    2.6143   -0.5709    1.2947 P   0  0  0  0  0  0  0  0  0  0  0  0
    3.0611    0.5222    2.1868 O   0  0  0  0  0  0  0  0  0  0  0  0
    1.0696   -0.9111    1.5950 O   0  0  0  0  0  0  0  0  0  0  0  0
    3.6322   -2.0535    1.5934 C   0  0  0  0  0  0  0  0  0  0  0  0
    3.9507   -2.1612    3.0860 C   0  0  0  0  0  0  0  0  0  0  0  0
    5.3539   -2.6812    3.2640 C   0  0  0  0  0  0  0  0  0  0  0  0
    6.0424   -2.9132    2.2928 O   0  0  0  0  0  0  0  0  0  0  0  0
    5.8437   -2.8886    4.5023 N   0  0  0  0  0  0  0  0  0  0  0  0
    5.3209   -2.6358    5.2793 H   0  0  0  0  0  0  0  0  0  0  0  0
    7.1657   -3.4960    4.6749 C   0  0  0  0  0  0  0  0  0  0  0  0
    7.4750   -3.6166    6.1449 C   0  0  0  0  0  0  0  0  0  0  0  0
    6.6734   -3.2345    6.9643 O   0  0  0  0  0  0  0  0  0  0  0  0
    8.6409   -4.1486    6.5440 O   0  0  0  0  0  0  0  0  0  0  0  0
    2.9626   -3.1220    3.7503 C   0  0  0  0  0  0  0  0  0  0  0  0
    1.5588   -2.5145    3.7156 C   0  0  0  0  0  0  0  0  0  0  0  0
    0.5730   -3.4694    4.3917 C   0  0  0  0  0  0  0  0  0  0  0  0
    1.5636   -1.1767    4.4579 C   0  0  0  0  0  0  0  0  0  0  0  0
    3.7065    2.4850   -0.3145 O   0  0  0  0  0  0  0  0  0  0  0  0
    1.7793    3.4625   -0.8199 O   0  0  0  0  0  0  0  0  0  0  0  0
    2.4407    4.7501   -0.7065 C   0  0  0  0  0  0  0  0  0  0  0  0
    1.4509    5.8502   -0.9915 C   0  0  0  0  0  0  0  0  0  0  0  0
    0.7116    6.3990    0.0396 C   0  0  0  0  0  0  0  0  0  0  0  0
   -0.1963    7.4080   -0.2219 C   0  0  0  0  0  0  0  0  0  0  0  0
   -0.3646    7.8686   -1.5143 C   0  0  0  0  0  0  0  0  0  0  0  0
    0.3754    7.3204   -2.5453 C   0  0  0  0  0  0  0  0  0  0  0  0
    1.2864    6.3143   -2.2832 C   0  0  0  0  0  0  0  0  0  0  0  0
    2.4660   -0.8547   -1.0998 H   0  0  0  0  0  0  0  0  0  0  0  0
    3.8409    0.1807   -0.6461 H   0  0  0  0  0  0  0  0  0  0  0  0
    3.0851   -2.9403    1.2737 H   0  0  0  0  0  0  0  0  0  0  0  0
    4.5611   -1.9763    1.0283 H   0  0  0  0  0  0  0  0  0  0  0  0
    3.8667   -1.1772    3.5474 H   0  0  0  0  0  0  0  0  0  0  0  0
    7.1728   -4.4863    4.2197 H   0  0  0  0  0  0  0  0  0  0  0  0
    7.9184   -2.8702    4.1954 H   0  0  0  0  0  0  0  0  0  0  0  0
    2.9614   -4.0706    3.2133 H   0  0  0  0  0  0  0  0  0  0  0  0
    3.2599   -3.2908    4.7852 H   0  0  0  0  0  0  0  0  0  0  0  0
    1.2577   -2.3544    2.6803 H   0  0  0  0  0  0  0  0  0  0  0  0
    0.8741   -3.6294    5.4269 H   0  0  0  0  0  0  0  0  0  0  0  0
   -0.4271   -3.0366    4.3669 H   0  0  0  0  0  0  0  0  0  0  0  0
    0.5696   -4.4225    3.8628 H   0  0  0  0  0  0  0  0  0  0  0  0
    1.9434   -1.3236    5.4690 H   0  0  0  0  0  0  0  0  0  0  0  0
    2.2027   -0.4698    3.9288 H   0  0  0  0  0  0  0  0  0  0  0  0
    0.5480   -0.7836    4.5049 H   0  0  0  0  0  0  0  0  0  0  0  0
    2.8348    4.8685    0.3029 H   0  0  0  0  0  0  0  0  0  0  0  0
    3.2591    4.8027   -1.4245 H   0  0  0  0  0  0  0  0  0  0  0  0
    0.8431    6.0392    1.0494 H   0  0  0  0  0  0  0  0  0  0  0  0
   -0.7745    7.8363    0.5836 H   0  0  0  0  0  0  0  0  0  0  0  0
   -1.0745    8.6564   -1.7187 H   0  0  0  0  0  0  0  0  0  0  0  0
    0.2436    7.6800   -3.5551 H   0  0  0  0  0  0  0  0  0  0  0  0
    1.8672    5.8886   -3.0880 H   0  0  0  0  0  0  0  0  0  0  0  0
    0.6845   -1.5588    0.9889 H   0  0  0  0  0  0  0  0  0  0  0  0
    8.7944   -4.2050    7.4971 H   0  0  0  0  0  0  0  0  0  0  0  0
  1  2  1  0  0  0  0
  1 22  2  0  0  0  0
  1 23  1  0  0  0  0
  2  3  1  0  0  0  0
  2  4  1  0  0  0  0
  4  5  1  0  0  0  0
  4 31  1  0  0  0  0
  4 32  1  0  0  0  0
  5  6  2  0  0  0  0
  5  7  1  0  0  0  0
  5  8  1  0  0  0  0
  7 54  1  0  0  0  0
  8  9  1  0  0  0  0
  8 33  1  0  0  0  0
  8 34  1  0  0  0  0
  9 10  1  0  0  0  0
  9 18  1  0  0  0  0
  9 35  1  0  0  0  0
 10 11  2  0  0  0  0
 10 12  1  0  0  0  0
 12 13  1  0  0  0  0
 12 14  1  0  0  0  0
 14 15  1  0  0  0  0
 14 36  1  0  0  0  0
 14 37  1  0  0  0  0
 15 16  2  0  0  0  0
 15 17  1  0  0  0  0
 17 55  1  0  0  0  0
 18 19  1  0  0  0  0
 18 38  1  0  0  0  0
 18 39  1  0  0  0  0
 19 20  1  0  0  0  0
 19 21  1  0  0  0  0
 19 40  1  0  0  0  0
 20 41  1  0  0  0  0
 20 42  1  0  0  0  0
 20 43  1  0  0  0  0
 21 44  1  0  0  0  0
 21 45  1  0  0  0  0
 21 46  1  0  0  0  0
 23 24  1  0  0  0  0
 24 25  1  0  0  0  0
 24 47  1  0  0  0  0
 24 48  1  0  0  0  0
 25 26  1  0  0  0  0
 25 30  2  0  0  0  0
 26 27  2  0  0  0  0
 26 49  1  0  0  0  0
 27 28  1  0  0  0  0
 27 50  1  0  0  0  0
 28 29  2  0  0  0  0
 28 51  1  0  0  0  0
 29 30  1  0  0  0  0
 29 52  1  0  0  0  0
 30 53  1  0  0  0  0
M  END
>  <Activity>
6.52

>  <set>
1

>  <Min_dist>
999.9

>  <Avg_dist>
999.9

$$$$
ZGPCLLZNCRYS
 Wcorina  11170919343D 1   1.00000     0.00000              
CORINA evaluation license 3.46 0067  05.08.2008
 67 67  0  0  0  0  0  0  0  0999 V2000
    4.2825    4.5608    0.7001 C   0  0  0  0  0  0  0  0  0  0  0  0
    3.1331    4.2872    0.4162 O   0  0  0  0  0  0  0  0  0  0  0  0
    5.2247    3.5971    0.6985 N   0  0  0  0  0  0  0  0  0  0  0  0
    6.1422    3.8155    0.9251 H   0  0  0  0  0  0  0  0  0  0  0  0
    4.8632    2.2198    0.3543 C   0  0  0  0  0  0  0  0  0  0  0  0
    5.1853    1.9314   -1.4167 P   0  0  0  0  0  0  0  0  0  0  0  0
    4.3756    2.8706   -2.2247 O   0  0  0  0  0  0  0  0  0  0  0  0
    6.7478    2.1688   -1.7236 O   0  0  0  0  0  0  0  0  0  0  0  0
    4.7354    0.2175   -1.8449 C   0  0  0  0  0  0  0  0  0  0  0  0
    4.9199    0.0023   -3.3484 C   0  0  0  0  0  0  0  0  0  0  0  0
    6.3855   -0.1677   -3.6554 C   0  0  0  0  0  0  0  0  0  0  0  0
    7.2020   -0.1212   -2.7599 O   0  0  0  0  0  0  0  0  0  0  0  0
    6.7888   -0.3713   -4.9252 N   0  0  0  0  0  0  0  0  0  0  0  0
    6.1358   -0.4084   -5.6415 H   0  0  0  0  0  0  0  0  0  0  0  0
    8.2136   -0.5365   -5.2237 C   0  0  0  0  0  0  0  0  0  0  0  0
    8.6055   -1.9774   -5.0209 C   0  0  0  0  0  0  0  0  0  0  0  0
    7.7794   -2.7837   -4.6637 O   0  0  0  0  0  0  0  0  0  0  0  0
    9.8722   -2.3653   -5.2371 O   0  0  0  0  0  0  0  0  0  0  0  0
    8.4804   -0.1349   -6.6757 C   0  0  0  0  0  0  0  0  0  0  0  0
    8.2007    1.3591   -6.8513 C   0  0  0  0  0  0  0  0  0  0  0  0
    9.1984    2.1661   -6.0182 C   0  0  0  0  0  0  0  0  0  0  0  0
    8.3466    1.7352   -8.3271 C   0  0  0  0  0  0  0  0  0  0  0  0
    4.1593   -1.2528   -3.7811 C   0  0  0  0  0  0  0  0  0  0  0  0
    2.6563   -1.0215   -3.6132 C   0  0  0  0  0  0  0  0  0  0  0  0
    2.1985    0.0762   -4.5758 C   0  0  0  0  0  0  0  0  0  0  0  0
    1.9033   -2.3171   -3.9220 C   0  0  0  0  0  0  0  0  0  0  0  0
    4.6158    5.8277    1.0110 O   0  0  0  0  0  0  0  0  0  0  0  0
    3.5509    6.8144    0.9866 C   0  0  0  0  0  0  0  0  0  0  0  0
    4.1082    8.1643    1.3586 C   0  0  0  0  0  0  0  0  0  0  0  0
    4.5959    9.0053    0.3759 C   0  0  0  0  0  0  0  0  0  0  0  0
    5.1072   10.2435    0.7171 C   0  0  0  0  0  0  0  0  0  0  0  0
    5.1303   10.6408    2.0409 C   0  0  0  0  0  0  0  0  0  0  0  0
    4.6418    9.8001    3.0235 C   0  0  0  0  0  0  0  0  0  0  0  0
    4.1266    8.5637    2.6818 C   0  0  0  0  0  0  0  0  0  0  0  0
    5.4595    1.5281    0.9494 H   0  0  0  0  0  0  0  0  0  0  0  0
    3.8053    2.0591    0.5621 H   0  0  0  0  0  0  0  0  0  0  0  0
    5.3761   -0.4739   -1.2976 H   0  0  0  0  0  0  0  0  0  0  0  0
    3.6943    0.0374   -1.5772 H   0  0  0  0  0  0  0  0  0  0  0  0
    4.5332    0.8660   -3.8893 H   0  0  0  0  0  0  0  0  0  0  0  0
    8.8001    0.0967   -4.5579 H   0  0  0  0  0  0  0  0  0  0  0  0
    9.5214   -0.3413   -6.9243 H   0  0  0  0  0  0  0  0  0  0  0  0
    7.8288   -0.7066   -7.3364 H   0  0  0  0  0  0  0  0  0  0  0  0
    7.1866    1.5804   -6.5184 H   0  0  0  0  0  0  0  0  0  0  0  0
    8.9992    3.2304   -6.1433 H   0  0  0  0  0  0  0  0  0  0  0  0
    9.0945    1.8981   -4.9668 H   0  0  0  0  0  0  0  0  0  0  0  0
   10.2125    1.9448   -6.3510 H   0  0  0  0  0  0  0  0  0  0  0  0
    7.6357    1.1603   -8.9206 H   0  0  0  0  0  0  0  0  0  0  0  0
    8.1473    2.7995   -8.4522 H   0  0  0  0  0  0  0  0  0  0  0  0
    9.3606    1.5139   -8.6599 H   0  0  0  0  0  0  0  0  0  0  0  0
    4.3792   -1.4685   -4.8267 H   0  0  0  0  0  0  0  0  0  0  0  0
    4.4684   -2.0960   -3.1634 H   0  0  0  0  0  0  0  0  0  0  0  0
    2.4480   -0.7157   -2.5879 H   0  0  0  0  0  0  0  0  0  0  0  0
    2.4068   -0.2296   -5.6010 H   0  0  0  0  0  0  0  0  0  0  0  0
    1.1277    0.2409   -4.4561 H   0  0  0  0  0  0  0  0  0  0  0  0
    2.7350    0.9992   -4.3558 H   0  0  0  0  0  0  0  0  0  0  0  0
    2.2294   -3.0991   -3.2363 H   0  0  0  0  0  0  0  0  0  0  0  0
    0.8325   -2.1523   -3.8024 H   0  0  0  0  0  0  0  0  0  0  0  0
    2.1115   -2.6229   -4.9473 H   0  0  0  0  0  0  0  0  0  0  0  0
    3.1222    6.8616   -0.0144 H   0  0  0  0  0  0  0  0  0  0  0  0
    2.7771    6.5316    1.7003 H   0  0  0  0  0  0  0  0  0  0  0  0
    4.5778    8.6949   -0.6584 H   0  0  0  0  0  0  0  0  0  0  0  0
    5.4889   10.9003   -0.0506 H   0  0  0  0  0  0  0  0  0  0  0  0
    5.5304   11.6079    2.3075 H   0  0  0  0  0  0  0  0  0  0  0  0
    4.6602   10.1104    4.0578 H   0  0  0  0  0  0  0  0  0  0  0  0
    3.7415    7.9084    3.4491 H   0  0  0  0  0  0  0  0  0  0  0  0
    7.3390    1.5861   -1.2275 H   0  0  0  0  0  0  0  0  0  0  0  0
   10.0758   -3.2997   -5.0938 H   0  0  0  0  0  0  0  0  0  0  0  0
  1  2  2  0  0  0  0
  1  3  1  0  0  0  0
  1 27  1  0  0  0  0
  3  4  1  0  0  0  0
  3  5  1  0  0  0  0
  5  6  1  0  0  0  0
  5 35  1  0  0  0  0
  5 36  1  0  0  0  0
  6  7  2  0  0  0  0
  6  8  1  0  0  0  0
  6  9  1  0  0  0  0
  8 66  1  0  0  0  0
  9 10  1  0  0  0  0
  9 37  1  0  0  0  0
  9 38  1  0  0  0  0
 10 11  1  0  0  0  0
 10 23  1  0  0  0  0
 10 39  1  0  0  0  0
 11 12  2  0  0  0  0
 11 13  1  0  0  0  0
 13 14  1  0  0  0  0
 13 15  1  0  0  0  0
 15 16  1  0  0  0  0
 15 19  1  0  0  0  0
 15 40  1  0  0  0  0
 16 17  2  0  0  0  0
 16 18  1  0  0  0  0
 18 67  1  0  0  0  0
 19 20  1  0  0  0  0
 19 41  1  0  0  0  0
 19 42  1  0  0  0  0
 20 21  1  0  0  0  0
 20 22  1  0  0  0  0
 20 43  1  0  0  0  0
 21 44  1  0  0  0  0
 21 45  1  0  0  0  0
 21 46  1  0  0  0  0
 22 47  1  0  0  0  0
 22 48  1  0  0  0  0
 22 49  1  0  0  0  0
 23 24  1  0  0  0  0
 23 50  1  0  0  0  0
 23 51  1  0  0  0  0
 24 25  1  0  0  0  0
 24 26  1  0  0  0  0
 24 52  1  0  0  0  0
 25 53  1  0  0  0  0
 25 54  1  0  0  0  0
 25 55  1  0  0  0  0
 26 56  1  0  0  0  0
 26 57  1  0  0  0  0
 26 58  1  0  0  0  0
 27 28  1  0  0  0  0
 28 29  1  0  0  0  0
 28 59  1  0  0  0  0
 28 60  1  0  0  0  0
 29 30  1  0  0  0  0
 29 34  2  0  0  0  0
 30 31  2  0  0  0  0
 30 61  1  0  0  0  0
 31 32  1  0  0  0  0
 31 62  1  0  0  0  0
 32 33  2  0  0  0  0
 32 63  1  0  0  0  0
 33 34  1  0  0  0  0
 33 64  1  0  0  0  0
 34 65  1  0  0  0  0
M  END
>  <Activity>
6.74

>  <set>
1

>  <Min_dist>
999.9

>  <Avg_dist>
999.9

$$$$
ZGPLA
 Wcorina  11170919343D 1   1.00000     0.00000              
CORINA evaluation license 3.46 0067  05.08.2008
 57 57  0  0  0  0  0  0  0  0999 V2000
   -0.6426    0.6191   -1.5964 C   0  0  0  0  0  0  0  0  0  0  0  0
   -0.3879   -0.4610   -1.1014 O   0  0  0  0  0  0  0  0  0  0  0  0
    0.3467    1.5050   -1.8267 N   0  0  0  0  0  0  0  0  0  0  0  0
    0.1433    2.3672   -2.2219 H   0  0  0  0  0  0  0  0  0  0  0  0
    1.7291    1.1657   -1.4802 C   0  0  0  0  0  0  0  0  0  0  0  0
    2.5770    0.4967   -2.9488 P   0  0  0  0  0  0  0  0  0  0  0  0
    1.8725   -0.7189   -3.4142 O   0  0  0  0  0  0  0  0  0  0  0  0
    2.5729    1.6010   -4.1204 O   0  0  0  0  0  0  0  0  0  0  0  0
    4.1651    0.1070   -2.5507 N   0  0  0  0  0  0  0  0  0  0  0  0
    4.1990   -0.4761   -1.7280 H   0  0  0  0  0  0  0  0  0  0  0  0
    4.8483   -0.5367   -3.6807 C   0  0  0  0  0  0  0  0  0  0  0  0
    6.2914   -0.1034   -3.7082 C   0  0  0  0  0  0  0  0  0  0  0  0
    6.7111    0.6610   -2.8653 O   0  0  0  0  0  0  0  0  0  0  0  0
    7.1155   -0.5653   -4.6693 N   0  0  0  0  0  0  0  0  0  0  0  0
    6.7798   -1.1767   -5.3434 H   0  0  0  0  0  0  0  0  0  0  0  0
    8.5184   -0.1441   -4.6960 C   0  0  0  0  0  0  0  0  0  0  0  0
    9.3433   -1.1888   -5.4025 C   0  0  0  0  0  0  0  0  0  0  0  0
    8.8137   -2.1832   -5.8390 O   0  0  0  0  0  0  0  0  0  0  0  0
   10.6664   -1.0146   -5.5470 O   0  0  0  0  0  0  0  0  0  0  0  0
    8.6369    1.1879   -5.4394 C   0  0  0  0  0  0  0  0  0  0  0  0
    4.7752   -2.0567   -3.5220 C   0  0  0  0  0  0  0  0  0  0  0  0
    5.3634   -2.4570   -2.1676 C   0  0  0  0  0  0  0  0  0  0  0  0
    5.1153   -3.9470   -1.9240 C   0  0  0  0  0  0  0  0  0  0  0  0
    6.8688   -2.1835   -2.1644 C   0  0  0  0  0  0  0  0  0  0  0  0
   -1.9123    0.9287   -1.9200 O   0  0  0  0  0  0  0  0  0  0  0  0
   -2.9252   -0.0758   -1.6493 C   0  0  0  0  0  0  0  0  0  0  0  0
   -4.2744    0.4442   -2.0739 C   0  0  0  0  0  0  0  0  0  0  0  0
   -4.7275    0.2212   -3.3607 C   0  0  0  0  0  0  0  0  0  0  0  0
   -5.9651    0.6982   -3.7502 C   0  0  0  0  0  0  0  0  0  0  0  0
   -6.7498    1.3978   -2.8526 C   0  0  0  0  0  0  0  0  0  0  0  0
   -6.2972    1.6200   -1.5655 C   0  0  0  0  0  0  0  0  0  0  0  0
   -5.0615    1.1392   -1.1748 C   0  0  0  0  0  0  0  0  0  0  0  0
    2.2479    2.0610   -1.1375 H   0  0  0  0  0  0  0  0  0  0  0  0
    1.7318    0.4181   -0.6870 H   0  0  0  0  0  0  0  0  0  0  0  0
    4.3635   -0.2450   -4.6124 H   0  0  0  0  0  0  0  0  0  0  0  0
    8.8812   -0.0239   -3.6752 H   0  0  0  0  0  0  0  0  0  0  0  0
    9.6807    1.5014   -5.4593 H   0  0  0  0  0  0  0  0  0  0  0  0
    8.2741    1.0678   -6.4602 H   0  0  0  0  0  0  0  0  0  0  0  0
    8.0403    1.9436   -4.9284 H   0  0  0  0  0  0  0  0  0  0  0  0
    3.7350   -2.3780   -3.5756 H   0  0  0  0  0  0  0  0  0  0  0  0
    5.3442   -2.5332   -4.3204 H   0  0  0  0  0  0  0  0  0  0  0  0
    4.8869   -1.8755   -1.3783 H   0  0  0  0  0  0  0  0  0  0  0  0
    5.5918   -4.5284   -2.7132 H   0  0  0  0  0  0  0  0  0  0  0  0
    5.5343   -4.2321   -0.9590 H   0  0  0  0  0  0  0  0  0  0  0  0
    4.0428   -4.1418   -1.9262 H   0  0  0  0  0  0  0  0  0  0  0  0
    7.0431   -1.1114   -2.0732 H   0  0  0  0  0  0  0  0  0  0  0  0
    7.3301   -2.6996   -1.3224 H   0  0  0  0  0  0  0  0  0  0  0  0
    7.3056   -2.5447   -3.0955 H   0  0  0  0  0  0  0  0  0  0  0  0
   -2.6942   -0.9840   -2.2061 H   0  0  0  0  0  0  0  0  0  0  0  0
   -2.9407   -0.2979   -0.5823 H   0  0  0  0  0  0  0  0  0  0  0  0
   -4.1143   -0.3254   -4.0619 H   0  0  0  0  0  0  0  0  0  0  0  0
   -6.3187    0.5246   -4.7557 H   0  0  0  0  0  0  0  0  0  0  0  0
   -7.7165    1.7711   -3.1571 H   0  0  0  0  0  0  0  0  0  0  0  0
   -6.9102    2.1669   -0.8644 H   0  0  0  0  0  0  0  0  0  0  0  0
   -4.7094    1.3096   -0.1681 H   0  0  0  0  0  0  0  0  0  0  0  0
    3.0187    2.4261   -3.8847 H   0  0  0  0  0  0  0  0  0  0  0  0
   11.1533   -1.7119   -6.0071 H   0  0  0  0  0  0  0  0  0  0  0  0
  1  2  2  0  0  0  0
  1  3  1  0  0  0  0
  1 25  1  0  0  0  0
  3  4  1  0  0  0  0
  3  5  1  0  0  0  0
  5  6  1  0  0  0  0
  5 33  1  0  0  0  0
  5 34  1  0  0  0  0
  6  7  2  0  0  0  0
  6  8  1  0  0  0  0
  6  9  1  0  0  0  0
  8 56  1  0  0  0  0
  9 10  1  0  0  0  0
  9 11  1  0  0  0  0
 11 12  1  0  0  0  0
 11 21  1  0  0  0  0
 11 35  1  0  0  0  0
 12 13  2  0  0  0  0
 12 14  1  0  0  0  0
 14 15  1  0  0  0  0
 14 16  1  0  0  0  0
 16 17  1  0  0  0  0
 16 20  1  0  0  0  0
 16 36  1  0  0  0  0
 17 18  2  0  0  0  0
 17 19  1  0  0  0  0
 19 57  1  0  0  0  0
 20 37  1  0  0  0  0
 20 38  1  0  0  0  0
 20 39  1  0  0  0  0
 21 22  1  0  0  0  0
 21 40  1  0  0  0  0
 21 41  1  0  0  0  0
 22 23  1  0  0  0  0
 22 24  1  0  0  0  0
 22 42  1  0  0  0  0
 23 43  1  0  0  0  0
 23 44  1  0  0  0  0
 23 45  1  0  0  0  0
 24 46  1  0  0  0  0
 24 47  1  0  0  0  0
 24 48  1  0  0  0  0
 25 26  1  0  0  0  0
 26 27  1  0  0  0  0
 26 49  1  0  0  0  0
 26 50  1  0  0  0  0
 27 28  1  0  0  0  0
 27 32  2  0  0  0  0
 28 29  2  0  0  0  0
 28 51  1  0  0  0  0
 29 30  1  0  0  0  0
 29 52  1  0  0  0  0
 30 31  2  0  0  0  0
 30 53  1  0  0  0  0
 31 32  1  0  0  0  0
 31 54  1  0  0  0  0
 32 55  1  0  0  0  0
M  END
>  <Activity>
7.78

>  <set>
1

>  <Min_dist>
999.9

>  <Avg_dist>
999.9

$$$$
ZGPLF
 Wcorina  11170919343D 1   1.00000     0.00000              
CORINA evaluation license 3.46 0067  05.08.2008
 67 68  0  0  0  0  0  0  0  0999 V2000
   -0.2076    1.9636    1.0302 C   0  0  0  0  0  0  0  0  0  0  0  0
   -0.2365    0.6512    0.7248 N   0  0  0  0  0  0  0  0  0  0  0  0
   -1.0824    0.1771    0.7019 H   0  0  0  0  0  0  0  0  0  0  0  0
    1.0097   -0.0593    0.4273 C   0  0  0  0  0  0  0  0  0  0  0  0
    1.6230   -0.8702    1.9404 P   0  0  0  0  0  0  0  0  0  0  0  0
    0.6107   -1.8331    2.4290 O   0  0  0  0  0  0  0  0  0  0  0  0
    3.0546   -1.6864    1.5986 N   0  0  0  0  0  0  0  0  0  0  0  0
    3.7127   -1.0816    1.1304 H   0  0  0  0  0  0  0  0  0  0  0  0
    3.6398   -2.2566    2.8194 C   0  0  0  0  0  0  0  0  0  0  0  0
    5.1432   -2.2157    2.7222 C   0  0  0  0  0  0  0  0  0  0  0  0
    5.6786   -2.1288    1.6375 O   0  0  0  0  0  0  0  0  0  0  0  0
    5.8926   -2.2757    3.8408 N   0  0  0  0  0  0  0  0  0  0  0  0
    5.4684   -2.4154    4.7019 H   0  0  0  0  0  0  0  0  0  0  0  0
    7.3479   -2.1299    3.7562 C   0  0  0  0  0  0  0  0  0  0  0  0
    7.9692   -3.4663    3.4417 C   0  0  0  0  0  0  0  0  0  0  0  0
    7.2683   -4.4406    3.3024 O   0  0  0  0  0  0  0  0  0  0  0  0
    9.3012   -3.5743    3.3161 O   0  0  0  0  0  0  0  0  0  0  0  0
    7.8878   -1.6185    5.0933 C   0  0  0  0  0  0  0  0  0  0  0  0
    7.3621   -0.2295    5.3491 C   0  0  0  0  0  0  0  0  0  0  0  0
    6.1703   -0.0556    6.0275 C   0  0  0  0  0  0  0  0  0  0  0  0
    5.6881    1.2185    6.2621 C   0  0  0  0  0  0  0  0  0  0  0  0
    6.3980    2.3187    5.8188 C   0  0  0  0  0  0  0  0  0  0  0  0
    7.5903    2.1448    5.1412 C   0  0  0  0  0  0  0  0  0  0  0  0
    8.0746    0.8708    4.9104 C   0  0  0  0  0  0  0  0  0  0  0  0
    3.1783   -3.7068    2.9770 C   0  0  0  0  0  0  0  0  0  0  0  0
    3.6509   -4.2485    4.3276 C   0  0  0  0  0  0  0  0  0  0  0  0
    2.9462   -3.4919    5.4554 C   0  0  0  0  0  0  0  0  0  0  0  0
    3.3153   -5.7380    4.4254 C   0  0  0  0  0  0  0  0  0  0  0  0
    1.8962    0.2417    3.0722 O   0  0  0  0  0  0  0  0  0  0  0  0
    0.8521    2.5575    1.0589 O   0  0  0  0  0  0  0  0  0  0  0  0
   -1.3534    2.6178    1.2982 O   0  0  0  0  0  0  0  0  0  0  0  0
   -1.2466    4.0298    1.6194 C   0  0  0  0  0  0  0  0  0  0  0  0
   -2.6200    4.5891    1.8878 C   0  0  0  0  0  0  0  0  0  0  0  0
   -3.1342    4.5731    3.1708 C   0  0  0  0  0  0  0  0  0  0  0  0
   -4.3940    5.0861    3.4170 C   0  0  0  0  0  0  0  0  0  0  0  0
   -5.1394    5.6156    2.3802 C   0  0  0  0  0  0  0  0  0  0  0  0
   -4.6249    5.6324    1.0973 C   0  0  0  0  0  0  0  0  0  0  0  0
   -3.3633    5.1233    0.8519 C   0  0  0  0  0  0  0  0  0  0  0  0
    0.8247   -0.8121   -0.3390 H   0  0  0  0  0  0  0  0  0  0  0  0
    1.7552    0.6498    0.0674 H   0  0  0  0  0  0  0  0  0  0  0  0
    3.3156   -1.6762    3.6831 H   0  0  0  0  0  0  0  0  0  0  0  0
    7.5966   -1.4191    2.9682 H   0  0  0  0  0  0  0  0  0  0  0  0
    7.5634   -2.2829    5.8942 H   0  0  0  0  0  0  0  0  0  0  0  0
    8.9770   -1.5944    5.0600 H   0  0  0  0  0  0  0  0  0  0  0  0
    5.6157   -0.9151    6.3739 H   0  0  0  0  0  0  0  0  0  0  0  0
    4.7566    1.3544    6.7915 H   0  0  0  0  0  0  0  0  0  0  0  0
    6.0209    3.3141    6.0015 H   0  0  0  0  0  0  0  0  0  0  0  0
    8.1447    3.0044    4.7946 H   0  0  0  0  0  0  0  0  0  0  0  0
    9.0080    0.7351    4.3843 H   0  0  0  0  0  0  0  0  0  0  0  0
    2.0901   -3.7490    2.9293 H   0  0  0  0  0  0  0  0  0  0  0  0
    3.6009   -4.3118    2.1749 H   0  0  0  0  0  0  0  0  0  0  0  0
    4.7287   -4.1122    4.4167 H   0  0  0  0  0  0  0  0  0  0  0  0
    1.8738   -3.6798    5.4043 H   0  0  0  0  0  0  0  0  0  0  0  0
    3.3296   -3.8334    6.4169 H   0  0  0  0  0  0  0  0  0  0  0  0
    3.1333   -2.4234    5.3484 H   0  0  0  0  0  0  0  0  0  0  0  0
    3.8173   -6.2770    3.6219 H   0  0  0  0  0  0  0  0  0  0  0  0
    3.6520   -6.1239    5.3876 H   0  0  0  0  0  0  0  0  0  0  0  0
    2.2376   -5.8743    4.3363 H   0  0  0  0  0  0  0  0  0  0  0  0
   -0.6239    4.1549    2.5052 H   0  0  0  0  0  0  0  0  0  0  0  0
   -0.7959    4.5601    0.7805 H   0  0  0  0  0  0  0  0  0  0  0  0
   -2.5518    4.1595    3.9809 H   0  0  0  0  0  0  0  0  0  0  0  0
   -4.7960    5.0730    4.4193 H   0  0  0  0  0  0  0  0  0  0  0  0
   -6.1240    6.0157    2.5725 H   0  0  0  0  0  0  0  0  0  0  0  0
   -5.2074    6.0457    0.2873 H   0  0  0  0  0  0  0  0  0  0  0  0
   -2.9598    5.1398   -0.1498 H   0  0  0  0  0  0  0  0  0  0  0  0
    9.6534   -4.4519    3.1139 H   0  0  0  0  0  0  0  0  0  0  0  0
    2.5508    0.9072    2.8198 H   0  0  0  0  0  0  0  0  0  0  0  0
  1  2  1  0  0  0  0
  1 30  2  0  0  0  0
  1 31  1  0  0  0  0
  2  3  1  0  0  0  0
  2  4  1  0  0  0  0
  4  5  1  0  0  0  0
  4 39  1  0  0  0  0
  4 40  1  0  0  0  0
  5  6  2  0  0  0  0
  5  7  1  0  0  0  0
  5 29  1  0  0  0  0
  7  8  1  0  0  0  0
  7  9  1  0  0  0  0
  9 10  1  0  0  0  0
  9 25  1  0  0  0  0
  9 41  1  0  0  0  0
 10 11  2  0  0  0  0
 10 12  1  0  0  0  0
 12 13  1  0  0  0  0
 12 14  1  0  0  0  0
 14 15  1  0  0  0  0
 14 18  1  0  0  0  0
 14 42  1  0  0  0  0
 15 16  2  0  0  0  0
 15 17  1  0  0  0  0
 17 66  1  0  0  0  0
 18 19  1  0  0  0  0
 18 43  1  0  0  0  0
 18 44  1  0  0  0  0
 19 20  1  0  0  0  0
 19 24  2  0  0  0  0
 20 21  2  0  0  0  0
 20 45  1  0  0  0  0
 21 22  1  0  0  0  0
 21 46  1  0  0  0  0
 22 23  2  0  0  0  0
 22 47  1  0  0  0  0
 23 24  1  0  0  0  0
 23 48  1  0  0  0  0
 24 49  1  0  0  0  0
 25 26  1  0  0  0  0
 25 50  1  0  0  0  0
 25 51  1  0  0  0  0
 26 27  1  0  0  0  0
 26 28  1  0  0  0  0
 26 52  1  0  0  0  0
 27 53  1  0  0  0  0
 27 54  1  0  0  0  0
 27 55  1  0  0  0  0
 28 56  1  0  0  0  0
 28 57  1  0  0  0  0
 28 58  1  0  0  0  0
 29 67  1  0  0  0  0
 31 32  1  0  0  0  0
 32 33  1  0  0  0  0
 32 59  1  0  0  0  0
 32 60  1  0  0  0  0
 33 34  1  0  0  0  0
 33 38  2  0  0  0  0
 34 35  2  0  0  0  0
 34 61  1  0  0  0  0
 35 36  1  0  0  0  0
 35 62  1  0  0  0  0
 36 37  2  0  0  0  0
 36 63  1  0  0  0  0
 37 38  1  0  0  0  0
 37 64  1  0  0  0  0
 38 65  1  0  0  0  0
M  END
>  <Activity>
7.12

>  <set>
1

>  <Min_dist>
999.9

>  <Avg_dist>
999.9

$$$$
ZGPLG
 Wcorina  11170919343D 1   1.00000     0.00000              
CORINA evaluation license 3.46 0067  05.08.2008
 54 54  0  0  0  0  0  0  0  0999 V2000
    0.2125    1.2248   -0.4961 C   0  0  0  0  0  0  0  0  0  0  0  0
    0.0911   -0.1017   -0.2907 N   0  0  0  0  0  0  0  0  0  0  0  0
   -0.7870   -0.4951   -0.1684 H   0  0  0  0  0  0  0  0  0  0  0  0
    1.2854   -0.9493   -0.2522 C   0  0  0  0  0  0  0  0  0  0  0  0
    1.8178   -1.1707    1.4772 P   0  0  0  0  0  0  0  0  0  0  0  0
    0.7312   -1.8139    2.2494 O   0  0  0  0  0  0  0  0  0  0  0  0
    3.1898   -2.1445    1.5215 N   0  0  0  0  0  0  0  0  0  0  0  0
    3.8952   -1.8044    0.8853 H   0  0  0  0  0  0  0  0  0  0  0  0
    3.7187   -2.2470    2.8882 C   0  0  0  0  0  0  0  0  0  0  0  0
    4.7979   -1.2143    3.0879 C   0  0  0  0  0  0  0  0  0  0  0  0
    5.0970   -0.4666    2.1811 O   0  0  0  0  0  0  0  0  0  0  0  0
    5.4307   -1.1217    4.2743 N   0  0  0  0  0  0  0  0  0  0  0  0
    5.1915   -1.7198    4.9995 H   0  0  0  0  0  0  0  0  0  0  0  0
    6.4798   -0.1178    4.4685 C   0  0  0  0  0  0  0  0  0  0  0  0
    7.0224   -0.2230    5.8705 C   0  0  0  0  0  0  0  0  0  0  0  0
    6.5783   -1.0515    6.6296 O   0  0  0  0  0  0  0  0  0  0  0  0
    7.9991    0.6037    6.2759 O   0  0  0  0  0  0  0  0  0  0  0  0
    4.3032   -3.6442    3.1053 C   0  0  0  0  0  0  0  0  0  0  0  0
    3.1930   -4.6882    2.9699 C   0  0  0  0  0  0  0  0  0  0  0  0
    3.8009   -6.0907    3.0367 C   0  0  0  0  0  0  0  0  0  0  0  0
    2.1870   -4.5136    4.1093 C   0  0  0  0  0  0  0  0  0  0  0  0
    2.1575    0.2648    2.1222 O   0  0  0  0  0  0  0  0  0  0  0  0
    1.3126    1.7177   -0.6493 O   0  0  0  0  0  0  0  0  0  0  0  0
   -0.8854    2.0030   -0.5371 O   0  0  0  0  0  0  0  0  0  0  0  0
   -0.6792    3.4225   -0.7621 C   0  0  0  0  0  0  0  0  0  0  0  0
   -2.0111    4.1275   -0.7763 C   0  0  0  0  0  0  0  0  0  0  0  0
   -2.5416    4.6265    0.3987 C   0  0  0  0  0  0  0  0  0  0  0  0
   -3.7633    5.2731    0.3857 C   0  0  0  0  0  0  0  0  0  0  0  0
   -4.4543    5.4212   -0.8023 C   0  0  0  0  0  0  0  0  0  0  0  0
   -3.9234    4.9231   -1.9774 C   0  0  0  0  0  0  0  0  0  0  0  0
   -2.6997    4.2802   -1.9651 C   0  0  0  0  0  0  0  0  0  0  0  0
    1.0554   -1.9212   -0.6888 H   0  0  0  0  0  0  0  0  0  0  0  0
    2.0856   -0.4756   -0.8209 H   0  0  0  0  0  0  0  0  0  0  0  0
    2.9141   -2.0746    3.6030 H   0  0  0  0  0  0  0  0  0  0  0  0
    7.2844   -0.2902    3.7536 H   0  0  0  0  0  0  0  0  0  0  0  0
    6.0634    0.8775    4.3137 H   0  0  0  0  0  0  0  0  0  0  0  0
    5.0746   -3.8352    2.3594 H   0  0  0  0  0  0  0  0  0  0  0  0
    4.7392   -3.7047    4.1025 H   0  0  0  0  0  0  0  0  0  0  0  0
    2.6858   -4.5572    2.0140 H   0  0  0  0  0  0  0  0  0  0  0  0
    4.3082   -6.2217    3.9925 H   0  0  0  0  0  0  0  0  0  0  0  0
    3.0100   -6.8345    2.9402 H   0  0  0  0  0  0  0  0  0  0  0  0
    4.5176   -6.2150    2.2249 H   0  0  0  0  0  0  0  0  0  0  0  0
    1.7539   -3.5145    4.0617 H   0  0  0  0  0  0  0  0  0  0  0  0
    1.3960   -5.2574    4.0128 H   0  0  0  0  0  0  0  0  0  0  0  0
    2.6942   -4.6446    5.0651 H   0  0  0  0  0  0  0  0  0  0  0  0
   -0.0605    3.8310    0.0369 H   0  0  0  0  0  0  0  0  0  0  0  0
   -0.1800    3.5699   -1.7197 H   0  0  0  0  0  0  0  0  0  0  0  0
   -2.0017    4.5107    1.3269 H   0  0  0  0  0  0  0  0  0  0  0  0
   -4.1781    5.6623    1.3038 H   0  0  0  0  0  0  0  0  0  0  0  0
   -5.4092    5.9258   -0.8123 H   0  0  0  0  0  0  0  0  0  0  0  0
   -4.4635    5.0385   -2.9056 H   0  0  0  0  0  0  0  0  0  0  0  0
   -2.2832    3.8943   -2.8838 H   0  0  0  0  0  0  0  0  0  0  0  0
    8.3148    0.4983    7.1838 H   0  0  0  0  0  0  0  0  0  0  0  0
    2.8625    0.7441    1.6658 H   0  0  0  0  0  0  0  0  0  0  0  0
  1  2  1  0  0  0  0
  1 23  2  0  0  0  0
  1 24  1  0  0  0  0
  2  3  1  0  0  0  0
  2  4  1  0  0  0  0
  4  5  1  0  0  0  0
  4 32  1  0  0  0  0
  4 33  1  0  0  0  0
  5  6  2  0  0  0  0
  5  7  1  0  0  0  0
  5 22  1  0  0  0  0
  7  8  1  0  0  0  0
  7  9  1  0  0  0  0
  9 10  1  0  0  0  0
  9 18  1  0  0  0  0
  9 34  1  0  0  0  0
 10 11  2  0  0  0  0
 10 12  1  0  0  0  0
 12 13  1  0  0  0  0
 12 14  1  0  0  0  0
 14 15  1  0  0  0  0
 14 35  1  0  0  0  0
 14 36  1  0  0  0  0
 15 16  2  0  0  0  0
 15 17  1  0  0  0  0
 17 53  1  0  0  0  0
 18 19  1  0  0  0  0
 18 37  1  0  0  0  0
 18 38  1  0  0  0  0
 19 20  1  0  0  0  0
 19 21  1  0  0  0  0
 19 39  1  0  0  0  0
 20 40  1  0  0  0  0
 20 41  1  0  0  0  0
 20 42  1  0  0  0  0
 21 43  1  0  0  0  0
 21 44  1  0  0  0  0
 21 45  1  0  0  0  0
 22 54  1  0  0  0  0
 24 25  1  0  0  0  0
 25 26  1  0  0  0  0
 25 46  1  0  0  0  0
 25 47  1  0  0  0  0
 26 27  1  0  0  0  0
 26 31  2  0  0  0  0
 27 28  2  0  0  0  0
 27 48  1  0  0  0  0
 28 29  1  0  0  0  0
 28 49  1  0  0  0  0
 29 30  2  0  0  0  0
 29 50  1  0  0  0  0
 30 31  1  0  0  0  0
 30 51  1  0  0  0  0
 31 52  1  0  0  0  0
M  END
>  <Activity>
6.57

>  <set>
1

>  <Min_dist>
999.9

>  <Avg_dist>
999.9

$$$$
ZGPLLZNCRYS
 Wcorina  11170919343D 1   1.00000     0.00000              
CORINA evaluation license 3.46 0067  05.08.2008
 66 66  0  0  0  0  0  0  0  0999 V2000
    2.3314    2.8597    1.4341 C   0  0  0  0  0  0  0  0  0  0  0  0
    1.6135    1.9116    1.1851 O   0  0  0  0  0  0  0  0  0  0  0  0
    3.6689    2.7414    1.3168 N   0  0  0  0  0  0  0  0  0  0  0  0
    4.2420    3.4983    1.5156 H   0  0  0  0  0  0  0  0  0  0  0  0
    4.2570    1.4697    0.8890 C   0  0  0  0  0  0  0  0  0  0  0  0
    4.5391    1.5058   -0.9116 P   0  0  0  0  0  0  0  0  0  0  0  0
    3.2501    1.7125   -1.6089 O   0  0  0  0  0  0  0  0  0  0  0  0
    5.5442    2.7104   -1.2733 O   0  0  0  0  0  0  0  0  0  0  0  0
    5.2148    0.0448   -1.4030 N   0  0  0  0  0  0  0  0  0  0  0  0
    4.6732   -0.7362   -1.0642 H   0  0  0  0  0  0  0  0  0  0  0  0
    5.3540   -0.0057   -2.8646 C   0  0  0  0  0  0  0  0  0  0  0  0
    6.7500    0.4100   -3.2509 C   0  0  0  0  0  0  0  0  0  0  0  0
    7.5503    0.7180   -2.3931 O   0  0  0  0  0  0  0  0  0  0  0  0
    7.1093    0.4395   -4.5495 N   0  0  0  0  0  0  0  0  0  0  0  0
    6.4693    0.1931   -5.2355 H   0  0  0  0  0  0  0  0  0  0  0  0
    8.4665    0.8436   -4.9251 C   0  0  0  0  0  0  0  0  0  0  0  0
    9.3852   -0.3484   -4.8473 C   0  0  0  0  0  0  0  0  0  0  0  0
    8.9509   -1.4251   -4.5126 O   0  0  0  0  0  0  0  0  0  0  0  0
   10.6860   -0.2141   -5.1500 O   0  0  0  0  0  0  0  0  0  0  0  0
    8.4590    1.3894   -6.3544 C   0  0  0  0  0  0  0  0  0  0  0  0
    7.6034    2.6565   -6.4120 C   0  0  0  0  0  0  0  0  0  0  0  0
    8.2661    3.7575   -5.5815 C   0  0  0  0  0  0  0  0  0  0  0  0
    7.4758    3.1201   -7.8645 C   0  0  0  0  0  0  0  0  0  0  0  0
    5.0931   -1.4321   -3.3527 C   0  0  0  0  0  0  0  0  0  0  0  0
    3.6312   -1.8008   -3.0924 C   0  0  0  0  0  0  0  0  0  0  0  0
    2.7226   -0.9263   -3.9588 C   0  0  0  0  0  0  0  0  0  0  0  0
    3.4065   -3.2732   -3.4424 C   0  0  0  0  0  0  0  0  0  0  0  0
    1.7906    4.0301    1.8219 O   0  0  0  0  0  0  0  0  0  0  0  0
    0.3431    4.0868    1.9207 C   0  0  0  0  0  0  0  0  0  0  0  0
   -0.0765    5.4644    2.3649 C   0  0  0  0  0  0  0  0  0  0  0  0
   -0.3334    6.4452    1.4253 C   0  0  0  0  0  0  0  0  0  0  0  0
   -0.7182    7.7088    1.8327 C   0  0  0  0  0  0  0  0  0  0  0  0
   -0.8467    7.9915    3.1798 C   0  0  0  0  0  0  0  0  0  0  0  0
   -0.5907    7.0104    4.1193 C   0  0  0  0  0  0  0  0  0  0  0  0
   -0.2100    5.7455    3.7118 C   0  0  0  0  0  0  0  0  0  0  0  0
    5.2063    1.3174    1.4026 H   0  0  0  0  0  0  0  0  0  0  0  0
    3.5766    0.6541    1.1339 H   0  0  0  0  0  0  0  0  0  0  0  0
    4.6333    0.6723   -3.3218 H   0  0  0  0  0  0  0  0  0  0  0  0
    8.8171    1.6177   -4.2424 H   0  0  0  0  0  0  0  0  0  0  0  0
    9.4787    1.6254   -6.6586 H   0  0  0  0  0  0  0  0  0  0  0  0
    8.0434    0.6395   -7.0275 H   0  0  0  0  0  0  0  0  0  0  0  0
    6.6127    2.4446   -6.0099 H   0  0  0  0  0  0  0  0  0  0  0  0
    9.2568    3.9694   -5.9837 H   0  0  0  0  0  0  0  0  0  0  0  0
    7.6566    4.6602   -5.6226 H   0  0  0  0  0  0  0  0  0  0  0  0
    8.3570    3.4272   -4.5468 H   0  0  0  0  0  0  0  0  0  0  0  0
    8.4560    3.4150   -8.2392 H   0  0  0  0  0  0  0  0  0  0  0  0
    7.0844    2.3049   -8.4730 H   0  0  0  0  0  0  0  0  0  0  0  0
    6.7962    3.9707   -7.9160 H   0  0  0  0  0  0  0  0  0  0  0  0
    5.2986   -1.4936   -4.4214 H   0  0  0  0  0  0  0  0  0  0  0  0
    5.7432   -2.1240   -2.8173 H   0  0  0  0  0  0  0  0  0  0  0  0
    3.3970   -1.6376   -2.0405 H   0  0  0  0  0  0  0  0  0  0  0  0
    1.6811   -1.1891   -3.7734 H   0  0  0  0  0  0  0  0  0  0  0  0
    2.8826    0.1226   -3.7095 H   0  0  0  0  0  0  0  0  0  0  0  0
    2.9567   -1.0896   -5.0108 H   0  0  0  0  0  0  0  0  0  0  0  0
    4.0538   -3.8962   -2.8252 H   0  0  0  0  0  0  0  0  0  0  0  0
    2.3650   -3.5359   -3.2569 H   0  0  0  0  0  0  0  0  0  0  0  0
    3.6407   -3.4365   -4.4943 H   0  0  0  0  0  0  0  0  0  0  0  0
   -0.0963    3.8694    0.9472 H   0  0  0  0  0  0  0  0  0  0  0  0
   -0.0006    3.3504    2.6472 H   0  0  0  0  0  0  0  0  0  0  0  0
   -0.2330    6.2244    0.3729 H   0  0  0  0  0  0  0  0  0  0  0  0
   -0.9182    8.4753    1.0987 H   0  0  0  0  0  0  0  0  0  0  0  0
   -1.1467    8.9790    3.4981 H   0  0  0  0  0  0  0  0  0  0  0  0
   -0.6907    7.2313    5.1718 H   0  0  0  0  0  0  0  0  0  0  0  0
   -0.0136    4.9780    4.4457 H   0  0  0  0  0  0  0  0  0  0  0  0
    6.4108    2.6402   -0.8501 H   0  0  0  0  0  0  0  0  0  0  0  0
   11.2359   -1.0069   -5.0855 H   0  0  0  0  0  0  0  0  0  0  0  0
  1  2  2  0  0  0  0
  1  3  1  0  0  0  0
  1 28  1  0  0  0  0
  3  4  1  0  0  0  0
  3  5  1  0  0  0  0
  5  6  1  0  0  0  0
  5 36  1  0  0  0  0
  5 37  1  0  0  0  0
  6  7  2  0  0  0  0
  6  8  1  0  0  0  0
  6  9  1  0  0  0  0
  8 65  1  0  0  0  0
  9 10  1  0  0  0  0
  9 11  1  0  0  0  0
 11 12  1  0  0  0  0
 11 24  1  0  0  0  0
 11 38  1  0  0  0  0
 12 13  2  0  0  0  0
 12 14  1  0  0  0  0
 14 15  1  0  0  0  0
 14 16  1  0  0  0  0
 16 17  1  0  0  0  0
 16 20  1  0  0  0  0
 16 39  1  0  0  0  0
 17 18  2  0  0  0  0
 17 19  1  0  0  0  0
 19 66  1  0  0  0  0
 20 21  1  0  0  0  0
 20 40  1  0  0  0  0
 20 41  1  0  0  0  0
 21 22  1  0  0  0  0
 21 23  1  0  0  0  0
 21 42  1  0  0  0  0
 22 43  1  0  0  0  0
 22 44  1  0  0  0  0
 22 45  1  0  0  0  0
 23 46  1  0  0  0  0
 23 47  1  0  0  0  0
 23 48  1  0  0  0  0
 24 25  1  0  0  0  0
 24 49  1  0  0  0  0
 24 50  1  0  0  0  0
 25 26  1  0  0  0  0
 25 27  1  0  0  0  0
 25 51  1  0  0  0  0
 26 52  1  0  0  0  0
 26 53  1  0  0  0  0
 26 54  1  0  0  0  0
 27 55  1  0  0  0  0
 27 56  1  0  0  0  0
 27 57  1  0  0  0  0
 28 29  1  0  0  0  0
 29 30  1  0  0  0  0
 29 58  1  0  0  0  0
 29 59  1  0  0  0  0
 30 31  1  0  0  0  0
 30 35  2  0  0  0  0
 31 32  2  0  0  0  0
 31 60  1  0  0  0  0
 32 33  1  0  0  0  0
 32 61  1  0  0  0  0
 33 34  2  0  0  0  0
 33 62  1  0  0  0  0
 34 35  1  0  0  0  0
 34 63  1  0  0  0  0
 35 64  1  0  0  0  0
M  END
>  <Activity>
8.04

>  <set>
1

>  <Min_dist>
999.9

>  <Avg_dist>
999.9

$$$$
ZGPOLA
 Wcorina  11170919343D 1   1.00000     0.00000              
CORINA evaluation license 3.46 0067  05.08.2008
 56 56  0  0  0  0  0  0  0  0999 V2000
   -0.4152    1.4445   -0.9385 C   0  0  0  0  0  0  0  0  0  0  0  0
   -0.3341    0.2748   -0.6193 O   0  0  0  0  0  0  0  0  0  0  0  0
    0.7009    2.1917   -1.0494 N   0  0  0  0  0  0  0  0  0  0  0  0
    0.6361    3.1254   -1.3042 H   0  0  0  0  0  0  0  0  0  0  0  0
    2.0120    1.5938   -0.7853 C   0  0  0  0  0  0  0  0  0  0  0  0
    2.7529    1.0360   -2.3548 P   0  0  0  0  0  0  0  0  0  0  0  0
    1.8157    0.1220   -3.0454 O   0  0  0  0  0  0  0  0  0  0  0  0
    3.0475    2.3113   -3.2923 O   0  0  0  0  0  0  0  0  0  0  0  0
    4.1320    0.2623   -2.0522 O   0  0  0  0  0  0  0  0  0  0  0  0
    4.9167   -0.3577   -3.0729 C   0  0  0  0  0  0  0  0  0  0  0  0
    6.2449    0.3456   -3.1824 C   0  0  0  0  0  0  0  0  0  0  0  0
    6.5694    1.1623   -2.3465 O   0  0  0  0  0  0  0  0  0  0  0  0
    7.0723    0.0672   -4.2092 N   0  0  0  0  0  0  0  0  0  0  0  0
    6.7883   -0.5406   -4.9098 H   0  0  0  0  0  0  0  0  0  0  0  0
    8.4006    0.6825   -4.2672 C   0  0  0  0  0  0  0  0  0  0  0  0
    9.3223   -0.1881   -5.0818 C   0  0  0  0  0  0  0  0  0  0  0  0
    8.9118   -1.2169   -5.5644 O   0  0  0  0  0  0  0  0  0  0  0  0
   10.5993    0.1795   -5.2713 O   0  0  0  0  0  0  0  0  0  0  0  0
    8.2951    2.0630   -4.9183 C   0  0  0  0  0  0  0  0  0  0  0  0
    5.1460   -1.8281   -2.7173 C   0  0  0  0  0  0  0  0  0  0  0  0
    5.8423   -2.5322   -3.8836 C   0  0  0  0  0  0  0  0  0  0  0  0
    6.2014   -3.9622   -3.4750 C   0  0  0  0  0  0  0  0  0  0  0  0
    4.9040   -2.5674   -5.0916 C   0  0  0  0  0  0  0  0  0  0  0  0
   -1.6197    1.9926   -1.1866 O   0  0  0  0  0  0  0  0  0  0  0  0
   -2.7779    1.1270   -1.0534 C   0  0  0  0  0  0  0  0  0  0  0  0
   -4.0277    1.9082   -1.3677 C   0  0  0  0  0  0  0  0  0  0  0  0
   -4.5034    1.9587   -2.6646 C   0  0  0  0  0  0  0  0  0  0  0  0
   -5.6498    2.6754   -2.9529 C   0  0  0  0  0  0  0  0  0  0  0  0
   -6.3207    3.3412   -1.9442 C   0  0  0  0  0  0  0  0  0  0  0  0
   -5.8454    3.2899   -0.6471 C   0  0  0  0  0  0  0  0  0  0  0  0
   -4.7015    2.5697   -0.3581 C   0  0  0  0  0  0  0  0  0  0  0  0
    2.6620    2.3345   -0.3197 H   0  0  0  0  0  0  0  0  0  0  0  0
    1.8944    0.7416   -0.1159 H   0  0  0  0  0  0  0  0  0  0  0  0
    4.3911   -0.2920   -4.0255 H   0  0  0  0  0  0  0  0  0  0  0  0
    8.7973    0.7864   -3.2573 H   0  0  0  0  0  0  0  0  0  0  0  0
    7.6285    2.6926   -4.3291 H   0  0  0  0  0  0  0  0  0  0  0  0
    9.2834    2.5208   -4.9615 H   0  0  0  0  0  0  0  0  0  0  0  0
    7.8984    1.9590   -5.9282 H   0  0  0  0  0  0  0  0  0  0  0  0
    5.7721   -1.8933   -1.8275 H   0  0  0  0  0  0  0  0  0  0  0  0
    4.1871   -2.3087   -2.5230 H   0  0  0  0  0  0  0  0  0  0  0  0
    6.7510   -1.9900   -4.1450 H   0  0  0  0  0  0  0  0  0  0  0  0
    5.2926   -4.5044   -3.2135 H   0  0  0  0  0  0  0  0  0  0  0  0
    6.6974   -4.4639   -4.3058 H   0  0  0  0  0  0  0  0  0  0  0  0
    6.8698   -3.9372   -2.6143 H   0  0  0  0  0  0  0  0  0  0  0  0
    3.9580   -3.0259   -4.8037 H   0  0  0  0  0  0  0  0  0  0  0  0
    4.7235   -1.5508   -5.4412 H   0  0  0  0  0  0  0  0  0  0  0  0
    5.3621   -3.1504   -5.8906 H   0  0  0  0  0  0  0  0  0  0  0  0
   -2.6882    0.2907   -1.7468 H   0  0  0  0  0  0  0  0  0  0  0  0
   -2.8331    0.7484   -0.0328 H   0  0  0  0  0  0  0  0  0  0  0  0
   -3.9792    1.4386   -3.4527 H   0  0  0  0  0  0  0  0  0  0  0  0
   -6.0211    2.7154   -3.9663 H   0  0  0  0  0  0  0  0  0  0  0  0
   -7.2159    3.9017   -2.1695 H   0  0  0  0  0  0  0  0  0  0  0  0
   -6.3694    3.8104    0.1409 H   0  0  0  0  0  0  0  0  0  0  0  0
   -4.3322    2.5266    0.6559 H   0  0  0  0  0  0  0  0  0  0  0  0
    3.6556    2.9541   -2.9022 H   0  0  0  0  0  0  0  0  0  0  0  0
   11.1522   -0.4113   -5.8009 H   0  0  0  0  0  0  0  0  0  0  0  0
  1  2  2  0  0  0  0
  1  3  1  0  0  0  0
  1 24  1  0  0  0  0
  3  4  1  0  0  0  0
  3  5  1  0  0  0  0
  5  6  1  0  0  0  0
  5 32  1  0  0  0  0
  5 33  1  0  0  0  0
  6  7  2  0  0  0  0
  6  8  1  0  0  0  0
  6  9  1  0  0  0  0
  8 55  1  0  0  0  0
  9 10  1  0  0  0  0
 10 11  1  0  0  0  0
 10 20  1  0  0  0  0
 10 34  1  0  0  0  0
 11 12  2  0  0  0  0
 11 13  1  0  0  0  0
 13 14  1  0  0  0  0
 13 15  1  0  0  0  0
 15 16  1  0  0  0  0
 15 19  1  0  0  0  0
 15 35  1  0  0  0  0
 16 17  2  0  0  0  0
 16 18  1  0  0  0  0
 18 56  1  0  0  0  0
 19 36  1  0  0  0  0
 19 37  1  0  0  0  0
 19 38  1  0  0  0  0
 20 21  1  0  0  0  0
 20 39  1  0  0  0  0
 20 40  1  0  0  0  0
 21 22  1  0  0  0  0
 21 23  1  0  0  0  0
 21 41  1  0  0  0  0
 22 42  1  0  0  0  0
 22 43  1  0  0  0  0
 22 44  1  0  0  0  0
 23 45  1  0  0  0  0
 23 46  1  0  0  0  0
 23 47  1  0  0  0  0
 24 25  1  0  0  0  0
 25 26  1  0  0  0  0
 25 48  1  0  0  0  0
 25 49  1  0  0  0  0
 26 27  1  0  0  0  0
 26 31  2  0  0  0  0
 27 28  2  0  0  0  0
 27 50  1  0  0  0  0
 28 29  1  0  0  0  0
 28 51  1  0  0  0  0
 29 30  2  0  0  0  0
 29 52  1  0  0  0  0
 30 31  1  0  0  0  0
 30 53  1  0  0  0  0
 31 54  1  0  0  0  0
M  END
>  <Activity>
4.89

>  <set>
1

>  <Min_dist>
999.9

>  <Avg_dist>
999.9

$$$$
ZGPOLF
 Wcorina  11170919343D 1   1.00000     0.00000              
CORINA evaluation license 3.46 0067  05.08.2008
 66 67  0  0  0  0  0  0  0  0999 V2000
   -0.0162    1.3436    0.0094 C   0  0  0  0  0  0  0  0  0  0  0  0
    0.0021   -0.0041    0.0020 N   0  0  0  0  0  0  0  0  0  0  0  0
    1.2806   -0.7192   -0.0140 C   0  0  0  0  0  0  0  0  0  0  0  0
    1.7541   -1.1558    1.6914 P   0  0  0  0  0  0  0  0  0  0  0  0
    1.7717    0.0659    2.5266 O   0  0  0  0  0  0  0  0  0  0  0  0
    0.6884   -2.2019    2.2932 O   0  0  0  0  0  0  0  0  0  0  0  0
    3.2187   -1.8243    1.6873 O   0  0  0  0  0  0  0  0  0  0  0  0
    3.9148   -2.1810    2.8832 C   0  0  0  0  0  0  0  0  0  0  0  0
    4.1946   -3.6618    2.8788 C   0  0  0  0  0  0  0  0  0  0  0  0
    3.9152   -4.3289    1.9052 O   0  0  0  0  0  0  0  0  0  0  0  0
    4.7553   -4.2449    3.9568 N   0  0  0  0  0  0  0  0  0  0  0  0
    4.9788   -3.7114    4.7355 H   0  0  0  0  0  0  0  0  0  0  0  0
    5.0273   -5.6844    3.9526 C   0  0  0  0  0  0  0  0  0  0  0  0
    6.3610   -5.9417    3.2997 C   0  0  0  0  0  0  0  0  0  0  0  0
    7.0169   -5.0174    2.8809 O   0  0  0  0  0  0  0  0  0  0  0  0
    6.8201   -7.1976    3.1834 O   0  0  0  0  0  0  0  0  0  0  0  0
    5.0558   -6.2023    5.3920 C   0  0  0  0  0  0  0  0  0  0  0  0
    3.6869   -6.0571    6.0052 C   0  0  0  0  0  0  0  0  0  0  0  0
    2.7690   -7.0851    5.8984 C   0  0  0  0  0  0  0  0  0  0  0  0
    1.5133   -6.9519    6.4609 C   0  0  0  0  0  0  0  0  0  0  0  0
    1.1757   -5.7907    7.1306 C   0  0  0  0  0  0  0  0  0  0  0  0
    2.0939   -4.7630    7.2383 C   0  0  0  0  0  0  0  0  0  0  0  0
    3.3510   -4.8980    6.6795 C   0  0  0  0  0  0  0  0  0  0  0  0
    5.2360   -1.4126    2.9529 C   0  0  0  0  0  0  0  0  0  0  0  0
    4.9489    0.0846    3.0830 C   0  0  0  0  0  0  0  0  0  0  0  0
    4.2518    0.3561    4.4177 C   0  0  0  0  0  0  0  0  0  0  0  0
    6.2649    0.8630    3.0274 C   0  0  0  0  0  0  0  0  0  0  0  0
    1.0277    1.9654    0.0028 O   0  0  0  0  0  0  0  0  0  0  0  0
   -1.1912    2.0008    0.0186 O   0  0  0  0  0  0  0  0  0  0  0  0
   -1.1349    3.4517    0.0262 C   0  0  0  0  0  0  0  0  0  0  0  0
   -2.5351    4.0087    0.0359 C   0  0  0  0  0  0  0  0  0  0  0  0
   -3.1717    4.2577    1.2374 C   0  0  0  0  0  0  0  0  0  0  0  0
   -4.4561    4.7686    1.2463 C   0  0  0  0  0  0  0  0  0  0  0  0
   -5.1038    5.0309    0.0536 C   0  0  0  0  0  0  0  0  0  0  0  0
   -4.4670    4.7828   -1.1480 C   0  0  0  0  0  0  0  0  0  0  0  0
   -3.1809    4.2760   -1.1568 C   0  0  0  0  0  0  0  0  0  0  0  0
   -0.8313   -0.5005    0.0073 H   0  0  0  0  0  0  0  0  0  0  0  0
    1.1810   -1.6281   -0.6074 H   0  0  0  0  0  0  0  0  0  0  0  0
    2.0482   -0.0814   -0.4523 H   0  0  0  0  0  0  0  0  0  0  0  0
    3.3021   -1.9296    3.7490 H   0  0  0  0  0  0  0  0  0  0  0  0
    4.2448   -6.2004    3.3962 H   0  0  0  0  0  0  0  0  0  0  0  0
    5.3453   -7.2532    5.3944 H   0  0  0  0  0  0  0  0  0  0  0  0
    5.7766   -5.6255    5.9715 H   0  0  0  0  0  0  0  0  0  0  0  0
    3.0328   -7.9923    5.3751 H   0  0  0  0  0  0  0  0  0  0  0  0
    0.7960   -7.7548    6.3767 H   0  0  0  0  0  0  0  0  0  0  0  0
    0.1944   -5.6863    7.5695 H   0  0  0  0  0  0  0  0  0  0  0  0
    1.8300   -3.8557    7.7613 H   0  0  0  0  0  0  0  0  0  0  0  0
    4.0697   -4.0965    6.7668 H   0  0  0  0  0  0  0  0  0  0  0  0
    5.8071   -1.7495    3.8180 H   0  0  0  0  0  0  0  0  0  0  0  0
    5.8106   -1.5948    2.0448 H   0  0  0  0  0  0  0  0  0  0  0  0
    4.3034    0.4033    2.2645 H   0  0  0  0  0  0  0  0  0  0  0  0
    4.8973    0.0375    5.2361 H   0  0  0  0  0  0  0  0  0  0  0  0
    4.0472    1.4228    4.5103 H   0  0  0  0  0  0  0  0  0  0  0  0
    3.3142   -0.1984    4.4573 H   0  0  0  0  0  0  0  0  0  0  0  0
    6.7615    0.6695    2.0766 H   0  0  0  0  0  0  0  0  0  0  0  0
    6.0604    1.9296    3.1201 H   0  0  0  0  0  0  0  0  0  0  0  0
    6.9104    0.5443    3.8459 H   0  0  0  0  0  0  0  0  0  0  0  0
   -0.6031    3.7900    0.9155 H   0  0  0  0  0  0  0  0  0  0  0  0
   -0.6116    3.7997   -0.8644 H   0  0  0  0  0  0  0  0  0  0  0  0
   -2.6656    4.0527    2.1692 H   0  0  0  0  0  0  0  0  0  0  0  0
   -4.9537    4.9624    2.1850 H   0  0  0  0  0  0  0  0  0  0  0  0
   -6.1076    5.4294    0.0605 H   0  0  0  0  0  0  0  0  0  0  0  0
   -4.9732    4.9875   -2.0798 H   0  0  0  0  0  0  0  0  0  0  0  0
   -2.6820    4.0856   -2.0955 H   0  0  0  0  0  0  0  0  0  0  0  0
    0.6236   -3.0280    1.7947 H   0  0  0  0  0  0  0  0  0  0  0  0
    7.6806   -7.3128    2.7574 H   0  0  0  0  0  0  0  0  0  0  0  0
  1  2  1  0  0  0  0
  1 28  2  0  0  0  0
  1 29  1  0  0  0  0
  2  3  1  0  0  0  0
  2 37  1  0  0  0  0
  3  4  1  0  0  0  0
  3 38  1  0  0  0  0
  3 39  1  0  0  0  0
  4  5  2  0  0  0  0
  4  6  1  0  0  0  0
  4  7  1  0  0  0  0
  6 65  1  0  0  0  0
  7  8  1  0  0  0  0
  8  9  1  0  0  0  0
  8 24  1  0  0  0  0
  8 40  1  0  0  0  0
  9 10  2  0  0  0  0
  9 11  1  0  0  0  0
 11 12  1  0  0  0  0
 11 13  1  0  0  0  0
 13 14  1  0  0  0  0
 13 17  1  0  0  0  0
 13 41  1  0  0  0  0
 14 15  2  0  0  0  0
 14 16  1  0  0  0  0
 16 66  1  0  0  0  0
 17 18  1  0  0  0  0
 17 42  1  0  0  0  0
 17 43  1  0  0  0  0
 18 19  1  0  0  0  0
 18 23  2  0  0  0  0
 19 20  2  0  0  0  0
 19 44  1  0  0  0  0
 20 21  1  0  0  0  0
 20 45  1  0  0  0  0
 21 22  2  0  0  0  0
 21 46  1  0  0  0  0
 22 23  1  0  0  0  0
 22 47  1  0  0  0  0
 23 48  1  0  0  0  0
 24 25  1  0  0  0  0
 24 49  1  0  0  0  0
 24 50  1  0  0  0  0
 25 26  1  0  0  0  0
 25 27  1  0  0  0  0
 25 51  1  0  0  0  0
 26 52  1  0  0  0  0
 26 53  1  0  0  0  0
 26 54  1  0  0  0  0
 27 55  1  0  0  0  0
 27 56  1  0  0  0  0
 27 57  1  0  0  0  0
 29 30  1  0  0  0  0
 30 31  1  0  0  0  0
 30 58  1  0  0  0  0
 30 59  1  0  0  0  0
 31 32  1  0  0  0  0
 31 36  2  0  0  0  0
 32 33  2  0  0  0  0
 32 60  1  0  0  0  0
 33 34  1  0  0  0  0
 33 61  1  0  0  0  0
 34 35  2  0  0  0  0
 34 62  1  0  0  0  0
 35 36  1  0  0  0  0
 35 63  1  0  0  0  0
 36 64  1  0  0  0  0
M  END
>  <Activity>
4.27

>  <set>
1

>  <Min_dist>
999.9

>  <Avg_dist>
999.9

$$$$
ZGPOLLZNCRYS
 Wcorina  11170919343D 1   1.00000     0.00000              
CORINA evaluation license 3.46 0067  05.08.2008
 65 65  0  0  0  0  0  0  0  0999 V2000
   -0.3788    1.3773   -0.7741 C   0  0  0  0  0  0  0  0  0  0  0  0
   -0.2669    0.2109   -0.4524 O   0  0  0  0  0  0  0  0  0  0  0  0
    0.7199    2.1432   -0.9246 N   0  0  0  0  0  0  0  0  0  0  0  0
    0.6306    3.0743   -1.1814 H   0  0  0  0  0  0  0  0  0  0  0  0
    2.0492    1.5695   -0.7003 C   0  0  0  0  0  0  0  0  0  0  0  0
    2.7486    1.0167   -2.2905 P   0  0  0  0  0  0  0  0  0  0  0  0
    1.8058    0.0830   -2.9461 O   0  0  0  0  0  0  0  0  0  0  0  0
    2.9903    2.2921   -3.2428 O   0  0  0  0  0  0  0  0  0  0  0  0
    4.1501    0.2686   -2.0292 O   0  0  0  0  0  0  0  0  0  0  0  0
    4.9090   -0.3485   -3.0709 C   0  0  0  0  0  0  0  0  0  0  0  0
    6.2214    0.3744   -3.2323 C   0  0  0  0  0  0  0  0  0  0  0  0
    6.5605    1.2050   -2.4162 O   0  0  0  0  0  0  0  0  0  0  0  0
    7.0182    0.0980   -4.2836 N   0  0  0  0  0  0  0  0  0  0  0  0
    6.7208   -0.5221   -4.9677 H   0  0  0  0  0  0  0  0  0  0  0  0
    8.3334    0.7340   -4.3931 C   0  0  0  0  0  0  0  0  0  0  0  0
    9.3425   -0.0598   -3.6040 C   0  0  0  0  0  0  0  0  0  0  0  0
    8.9984   -1.0547   -3.0110 O   0  0  0  0  0  0  0  0  0  0  0  0
   10.6236    0.3385   -3.5599 O   0  0  0  0  0  0  0  0  0  0  0  0
    8.7569    0.7799   -5.8626 C   0  0  0  0  0  0  0  0  0  0  0  0
    7.8022    1.6879   -6.6404 C   0  0  0  0  0  0  0  0  0  0  0  0
    7.9397    3.1253   -6.1344 C   0  0  0  0  0  0  0  0  0  0  0  0
    8.1490    1.6361   -8.1297 C   0  0  0  0  0  0  0  0  0  0  0  0
    5.1737   -1.8118   -2.7108 C   0  0  0  0  0  0  0  0  0  0  0  0
    5.8377   -2.5165   -3.8954 C   0  0  0  0  0  0  0  0  0  0  0  0
    6.2329   -3.9372   -3.4875 C   0  0  0  0  0  0  0  0  0  0  0  0
    4.8567   -2.5769   -5.0680 C   0  0  0  0  0  0  0  0  0  0  0  0
   -1.6000    1.9031   -0.9856 O   0  0  0  0  0  0  0  0  0  0  0  0
   -2.7380    1.0182   -0.8110 C   0  0  0  0  0  0  0  0  0  0  0  0
   -4.0107    1.7760   -1.0882 C   0  0  0  0  0  0  0  0  0  0  0  0
   -4.5290    1.8116   -2.3693 C   0  0  0  0  0  0  0  0  0  0  0  0
   -5.6964    2.5067   -2.6235 C   0  0  0  0  0  0  0  0  0  0  0  0
   -6.3460    3.1659   -1.5966 C   0  0  0  0  0  0  0  0  0  0  0  0
   -5.8282    3.1296   -0.3154 C   0  0  0  0  0  0  0  0  0  0  0  0
   -4.6631    2.4308   -0.0603 C   0  0  0  0  0  0  0  0  0  0  0  0
    2.7008    2.3238   -0.2594 H   0  0  0  0  0  0  0  0  0  0  0  0
    1.9683    0.7188   -0.0236 H   0  0  0  0  0  0  0  0  0  0  0  0
    4.3500   -0.2998   -4.0054 H   0  0  0  0  0  0  0  0  0  0  0  0
    8.2803    1.7486   -3.9984 H   0  0  0  0  0  0  0  0  0  0  0  0
    9.7715    1.1714   -5.9362 H   0  0  0  0  0  0  0  0  0  0  0  0
    8.7242   -0.2257   -6.2817 H   0  0  0  0  0  0  0  0  0  0  0  0
    6.7771    1.3477   -6.4940 H   0  0  0  0  0  0  0  0  0  0  0  0
    7.2595    3.7721   -6.6885 H   0  0  0  0  0  0  0  0  0  0  0  0
    7.6926    3.1622   -5.0734 H   0  0  0  0  0  0  0  0  0  0  0  0
    8.9648    3.4655   -6.2808 H   0  0  0  0  0  0  0  0  0  0  0  0
    8.0510    0.6121   -8.4901 H   0  0  0  0  0  0  0  0  0  0  0  0
    7.4688    2.2830   -8.6838 H   0  0  0  0  0  0  0  0  0  0  0  0
    9.1741    1.9764   -8.2761 H   0  0  0  0  0  0  0  0  0  0  0  0
    5.8329   -1.8591   -1.8440 H   0  0  0  0  0  0  0  0  0  0  0  0
    4.2302   -2.3049   -2.4770 H   0  0  0  0  0  0  0  0  0  0  0  0
    6.7280   -1.9635   -4.1947 H   0  0  0  0  0  0  0  0  0  0  0  0
    5.3426   -4.4902   -3.1882 H   0  0  0  0  0  0  0  0  0  0  0  0
    6.7059   -4.4393   -4.3314 H   0  0  0  0  0  0  0  0  0  0  0  0
    6.9318   -3.8942   -2.6521 H   0  0  0  0  0  0  0  0  0  0  0  0
    4.6519   -1.5669   -5.4228 H   0  0  0  0  0  0  0  0  0  0  0  0
    5.2921   -3.1647   -5.8761 H   0  0  0  0  0  0  0  0  0  0  0  0
    3.9270   -3.0423   -4.7403 H   0  0  0  0  0  0  0  0  0  0  0  0
   -2.6560    0.1801   -1.5031 H   0  0  0  0  0  0  0  0  0  0  0  0
   -2.7535    0.6439    0.2126 H   0  0  0  0  0  0  0  0  0  0  0  0
   -4.0215    1.2966   -3.1715 H   0  0  0  0  0  0  0  0  0  0  0  0
   -6.1009    2.5351   -3.6245 H   0  0  0  0  0  0  0  0  0  0  0  0
   -7.2577    3.7096   -1.7954 H   0  0  0  0  0  0  0  0  0  0  0  0
   -6.3355    3.6448    0.4868 H   0  0  0  0  0  0  0  0  0  0  0  0
   -4.2606    2.3993    0.9414 H   0  0  0  0  0  0  0  0  0  0  0  0
    3.5994    2.9473   -2.8756 H   0  0  0  0  0  0  0  0  0  0  0  0
   11.2340   -0.2029   -3.0409 H   0  0  0  0  0  0  0  0  0  0  0  0
  1  2  2  0  0  0  0
  1  3  1  0  0  0  0
  1 27  1  0  0  0  0
  3  4  1  0  0  0  0
  3  5  1  0  0  0  0
  5  6  1  0  0  0  0
  5 35  1  0  0  0  0
  5 36  1  0  0  0  0
  6  7  2  0  0  0  0
  6  8  1  0  0  0  0
  6  9  1  0  0  0  0
  8 64  1  0  0  0  0
  9 10  1  0  0  0  0
 10 11  1  0  0  0  0
 10 23  1  0  0  0  0
 10 37  1  0  0  0  0
 11 12  2  0  0  0  0
 11 13  1  0  0  0  0
 13 14  1  0  0  0  0
 13 15  1  0  0  0  0
 15 16  1  0  0  0  0
 15 19  1  0  0  0  0
 15 38  1  0  0  0  0
 16 17  2  0  0  0  0
 16 18  1  0  0  0  0
 18 65  1  0  0  0  0
 19 20  1  0  0  0  0
 19 39  1  0  0  0  0
 19 40  1  0  0  0  0
 20 21  1  0  0  0  0
 20 22  1  0  0  0  0
 20 41  1  0  0  0  0
 21 42  1  0  0  0  0
 21 43  1  0  0  0  0
 21 44  1  0  0  0  0
 22 45  1  0  0  0  0
 22 46  1  0  0  0  0
 22 47  1  0  0  0  0
 23 24  1  0  0  0  0
 23 48  1  0  0  0  0
 23 49  1  0  0  0  0
 24 25  1  0  0  0  0
 24 26  1  0  0  0  0
 24 50  1  0  0  0  0
 25 51  1  0  0  0  0
 25 52  1  0  0  0  0
 25 53  1  0  0  0  0
 26 54  1  0  0  0  0
 26 55  1  0  0  0  0
 26 56  1  0  0  0  0
 27 28  1  0  0  0  0
 28 29  1  0  0  0  0
 28 57  1  0  0  0  0
 28 58  1  0  0  0  0
 29 30  1  0  0  0  0
 29 34  2  0  0  0  0
 30 31  2  0  0  0  0
 30 59  1  0  0  0  0
 31 32  1  0  0  0  0
 31 60  1  0  0  0  0
 32 33  2  0  0  0  0
 32 61  1  0  0  0  0
 33 34  1  0  0  0  0
 33 62  1  0  0  0  0
 34 63  1  0  0  0  0
M  END
>  <Activity>
5.05

>  <set>
1

>  <Min_dist>
999.9

>  <Avg_dist>
999.9

$$$$
ZGPOLNH2
 Wcorina  11170919343D 1   1.00000     0.00000              
CORINA evaluation license 3.46 0067  05.08.2008
 47 47  0  0  0  0  0  0  0  0999 V2000
   -0.0162    1.3436    0.0094 C   0  0  0  0  0  0  0  0  0  0  0  0
    0.0021   -0.0041    0.0020 N   0  0  0  0  0  0  0  0  0  0  0  0
   -0.8313   -0.5005    0.0073 H   0  0  0  0  0  0  0  0  0  0  0  0
    1.2806   -0.7192   -0.0140 C   0  0  0  0  0  0  0  0  0  0  0  0
    1.7541   -1.1558    1.6914 P   0  0  0  0  0  0  0  0  0  0  0  0
    1.7717    0.0659    2.5266 O   0  0  0  0  0  0  0  0  0  0  0  0
    0.6884   -2.2019    2.2932 O   0  0  0  0  0  0  0  0  0  0  0  0
    3.2187   -1.8243    1.6873 O   0  0  0  0  0  0  0  0  0  0  0  0
    3.9148   -2.1810    2.8832 C   0  0  0  0  0  0  0  0  0  0  0  0
    5.2161   -1.4241    2.9519 C   0  0  0  0  0  0  0  0  0  0  0  0
    5.5178   -0.6549    2.0641 O   0  0  0  0  0  0  0  0  0  0  0  0
    6.0447   -1.6020    3.9999 N   0  0  0  0  0  0  0  0  0  0  0  0
    5.8034   -2.2172    4.7099 H   0  0  0  0  0  0  0  0  0  0  0  0
    6.8823   -1.1148    4.0440 H   0  0  0  0  0  0  0  0  0  0  0  0
    4.1989   -3.6844    2.8788 C   0  0  0  0  0  0  0  0  0  0  0  0
    2.8773   -4.4533    2.9349 C   0  0  0  0  0  0  0  0  0  0  0  0
    3.1536   -5.9526    2.8049 C   0  0  0  0  0  0  0  0  0  0  0  0
    2.1826   -4.1766    4.2697 C   0  0  0  0  0  0  0  0  0  0  0  0
    1.0277    1.9654    0.0028 O   0  0  0  0  0  0  0  0  0  0  0  0
   -1.1912    2.0008    0.0186 O   0  0  0  0  0  0  0  0  0  0  0  0
   -1.1349    3.4517    0.0262 C   0  0  0  0  0  0  0  0  0  0  0  0
   -2.5351    4.0087    0.0359 C   0  0  0  0  0  0  0  0  0  0  0  0
   -3.1717    4.2577    1.2374 C   0  0  0  0  0  0  0  0  0  0  0  0
   -4.4561    4.7686    1.2463 C   0  0  0  0  0  0  0  0  0  0  0  0
   -5.1038    5.0309    0.0536 C   0  0  0  0  0  0  0  0  0  0  0  0
   -4.4670    4.7828   -1.1480 C   0  0  0  0  0  0  0  0  0  0  0  0
   -3.1809    4.2760   -1.1568 C   0  0  0  0  0  0  0  0  0  0  0  0
    1.1810   -1.6281   -0.6074 H   0  0  0  0  0  0  0  0  0  0  0  0
    2.0482   -0.0814   -0.4523 H   0  0  0  0  0  0  0  0  0  0  0  0
    3.3021   -1.9296    3.7490 H   0  0  0  0  0  0  0  0  0  0  0  0
    4.7354   -3.9501    1.9679 H   0  0  0  0  0  0  0  0  0  0  0  0
    4.8062   -3.9420    3.7464 H   0  0  0  0  0  0  0  0  0  0  0  0
    2.2339   -4.1302    2.1166 H   0  0  0  0  0  0  0  0  0  0  0  0
    3.7971   -6.2757    3.6233 H   0  0  0  0  0  0  0  0  0  0  0  0
    2.2121   -6.5004    2.8449 H   0  0  0  0  0  0  0  0  0  0  0  0
    3.6486   -6.1497    1.8540 H   0  0  0  0  0  0  0  0  0  0  0  0
    1.9857   -3.1086    4.3623 H   0  0  0  0  0  0  0  0  0  0  0  0
    1.2411   -4.7244    4.3097 H   0  0  0  0  0  0  0  0  0  0  0  0
    2.8260   -4.4998    5.0880 H   0  0  0  0  0  0  0  0  0  0  0  0
   -0.6031    3.7900    0.9155 H   0  0  0  0  0  0  0  0  0  0  0  0
   -0.6116    3.7997   -0.8644 H   0  0  0  0  0  0  0  0  0  0  0  0
   -2.6656    4.0527    2.1692 H   0  0  0  0  0  0  0  0  0  0  0  0
   -4.9537    4.9624    2.1850 H   0  0  0  0  0  0  0  0  0  0  0  0
   -6.1076    5.4294    0.0605 H   0  0  0  0  0  0  0  0  0  0  0  0
   -4.9732    4.9875   -2.0798 H   0  0  0  0  0  0  0  0  0  0  0  0
   -2.6820    4.0856   -2.0955 H   0  0  0  0  0  0  0  0  0  0  0  0
    0.6236   -3.0280    1.7947 H   0  0  0  0  0  0  0  0  0  0  0  0
  1  2  1  0  0  0  0
  1 19  2  0  0  0  0
  1 20  1  0  0  0  0
  2  3  1  0  0  0  0
  2  4  1  0  0  0  0
  4  5  1  0  0  0  0
  4 28  1  0  0  0  0
  4 29  1  0  0  0  0
  5  6  2  0  0  0  0
  5  7  1  0  0  0  0
  5  8  1  0  0  0  0
  7 47  1  0  0  0  0
  8  9  1  0  0  0  0
  9 10  1  0  0  0  0
  9 15  1  0  0  0  0
  9 30  1  0  0  0  0
 10 11  2  0  0  0  0
 10 12  1  0  0  0  0
 12 13  1  0  0  0  0
 12 14  1  0  0  0  0
 15 16  1  0  0  0  0
 15 31  1  0  0  0  0
 15 32  1  0  0  0  0
 16 17  1  0  0  0  0
 16 18  1  0  0  0  0
 16 33  1  0  0  0  0
 17 34  1  0  0  0  0
 17 35  1  0  0  0  0
 17 36  1  0  0  0  0
 18 37  1  0  0  0  0
 18 38  1  0  0  0  0
 18 39  1  0  0  0  0
 20 21  1  0  0  0  0
 21 22  1  0  0  0  0
 21 40  1  0  0  0  0
 21 41  1  0  0  0  0
 22 23  1  0  0  0  0
 22 27  2  0  0  0  0
 23 24  2  0  0  0  0
 23 42  1  0  0  0  0
 24 25  1  0  0  0  0
 24 43  1  0  0  0  0
 25 26  2  0  0  0  0
 25 44  1  0  0  0  0
 26 27  1  0  0  0  0
 26 45  1  0  0  0  0
 27 46  1  0  0  0  0
M  END
>  <Activity>
3.18

>  <set>
1

>  <Min_dist>
999.9

>  <Avg_dist>
999.9

$$$$
ZG_D_LNHOH
 Wcorina  11170919343D 1   1.00000     0.00000              
CORINA evaluation license 3.46 0067  05.08.2008
 47 47  0  0  0  0  0  0  0  0999 V2000
   -0.0167    1.3781    0.0096 C   0  0  0  0  0  0
    0.0021   -0.0041    0.0020 C   0  0  0  0  0  0
    1.2084   -0.6789   -0.0132 C   0  0  0  0  0  0
    2.3961    0.0285   -0.0212 C   0  0  0  0  0  0
    2.3773    1.4107   -0.0145 C   0  0  0  0  0  0
    1.1709    2.0855    0.0021 C   0  0  0  0  0  0
    1.2289   -2.1857   -0.0205 C   0  0  0  0  0  0
    1.2218   -2.6632   -1.3917 O   0  0  0  0  0  0
    1.2382   -3.9970   -1.5745 C   0  0  0  0  0  0
    1.2328   -4.5063   -2.8224 N   0  0  0  0  0  0
    1.2171   -3.9118   -3.5887 H   0  0  0  0  0  0
    1.2505   -5.9576   -3.0213 C   0  0  0  0  0  0
    1.2401   -6.2625   -4.4971 C   0  0  0  0  0  0
    1.2533   -7.5417   -4.9211 N   0  0  0  0  0  0
    1.2696   -8.2662   -4.2763 H   0  0  0  0  0  0
    1.2431   -7.8381   -6.3557 C   0  0  0  0  0  0
    2.6745   -7.7986   -6.8948 C   0  0  0  0  0  0
    3.2238   -6.3753   -6.7794 C   0  0  0  0  0  0
    4.6944   -6.3604   -7.2015 C   0  0  0  0  0  0
    2.4222   -5.4438   -7.6908 C   0  0  0  0  0  0
    0.6590   -9.2089   -6.5814 C   0  0  0  0  0  0
    0.2878   -9.8728   -5.6368 O   0  0  0  0  0  0
    0.5492   -9.6969   -7.8329 N   0  0  0  0  0  0
    0.8461   -9.1659   -8.5883 H   0  0  0  0  0  0
    0.0004  -10.9849   -8.0449 O   0  0  0  0  0  0
    1.2198   -5.3566   -5.3033 O   0  0  0  0  0  0
    1.2578   -4.7417   -0.6145 O   0  0  0  0  0  0
   -0.9592    1.9054    0.0170 H   0  0  0  0  0  0
   -0.9258   -0.5567    0.0083 H   0  0  0  0  0  0
    3.3386   -0.4987   -0.0324 H   0  0  0  0  0  0
    3.3052    1.9634   -0.0201 H   0  0  0  0  0  0
    1.1563    3.1654    0.0077 H   0  0  0  0  0  0
    2.1288   -2.5393    0.4828 H   0  0  0  0  0  0
    0.3491   -2.5635    0.5004 H   0  0  0  0  0  0
    2.1508   -6.3751   -2.5704 H   0  0  0  0  0  0
    0.3711   -6.3994   -2.5528 H   0  0  0  0  0  0
    0.6384   -7.0953   -6.8759 H   0  0  0  0  0  0
    3.2999   -8.4776   -6.3152 H   0  0  0  0  0  0
    2.6774   -8.1055   -7.9407 H   0  0  0  0  0  0
    3.1386   -6.0355   -5.7473 H   0  0  0  0  0  0
    4.7796   -6.7002   -8.2337 H   0  0  0  0  0  0
    5.0857   -5.3465   -7.1193 H   0  0  0  0  0  0
    5.2655   -7.0241   -6.5522 H   0  0  0  0  0  0
    2.5074   -5.7836   -8.7230 H   0  0  0  0  0  0
    1.3746   -5.4544   -7.3901 H   0  0  0  0  0  0
    2.8136   -4.4298   -7.6086 H   0  0  0  0  0  0
   -0.0375  -11.2481   -8.9746 H   0  0  0  0  0  0
  1  2  1  0  0  0
  1  6  2  0  0  0
  1 28  1  0  0  0
  2  3  2  0  0  0
  2 29  1  0  0  0
  3  4  1  0  0  0
  3  7  1  0  0  0
  4  5  2  0  0  0
  4 30  1  0  0  0
  5  6  1  0  0  0
  5 31  1  0  0  0
  6 32  1  0  0  0
  7  8  1  0  0  0
  7 33  1  0  0  0
  7 34  1  0  0  0
  8  9  1  0  0  0
  9 10  1  0  0  0
  9 27  2  0  0  0
 10 11  1  0  0  0
 10 12  1  0  0  0
 12 13  1  0  0  0
 12 35  1  0  0  0
 12 36  1  0  0  0
 13 14  1  0  0  0
 13 26  2  0  0  0
 14 15  1  0  0  0
 14 16  1  0  0  0
 16 17  1  0  0  0
 16 21  1  0  0  0
 16 37  1  0  0  0
 17 18  1  0  0  0
 17 38  1  0  0  0
 17 39  1  0  0  0
 18 19  1  0  0  0
 18 20  1  0  0  0
 18 40  1  0  0  0
 19 41  1  0  0  0
 19 42  1  0  0  0
 19 43  1  0  0  0
 20 44  1  0  0  0
 20 45  1  0  0  0
 20 46  1  0  0  0
 21 22  2  0  0  0
 21 23  1  0  0  0
 23 24  1  0  0  0
 23 25  1  0  0  0
 25 47  1  0  0  0
M  END
>  <Activity>
4.32

>  <set>
1

>  <Min_dist>
999.9

>  <Avg_dist>
999.9

$$$$
ZLGNH2
 Wcorina  11170919343D 1   1.00000     0.00000              
CORINA evaluation license 3.46 0067  05.08.2008
 46 46  0  0  0  0  0  0  0  0999 V2000
   -0.0167    1.3781    0.0096 C   0  0  0  0  0  0
    0.0021   -0.0041    0.0020 C   0  0  0  0  0  0
    1.2084   -0.6789   -0.0132 C   0  0  0  0  0  0
    2.3961    0.0285   -0.0212 C   0  0  0  0  0  0
    2.3773    1.4107   -0.0145 C   0  0  0  0  0  0
    1.1709    2.0855    0.0021 C   0  0  0  0  0  0
    1.2289   -2.1857   -0.0205 C   0  0  0  0  0  0
    1.2218   -2.6632   -1.3917 O   0  0  0  0  0  0
    1.2382   -3.9970   -1.5745 C   0  0  0  0  0  0
    1.2328   -4.5063   -2.8224 N   0  0  0  0  0  0
    1.2171   -3.9118   -3.5887 H   0  0  0  0  0  0
    1.2505   -5.9576   -3.0213 C   0  0  0  0  0  0
    0.6413   -6.2887   -4.3593 C   0  0  0  0  0  0
    0.5507   -7.5725   -4.7594 N   0  0  0  0  0  0
    0.8777   -8.2834   -4.1861 H   0  0  0  0  0  0
   -0.0416   -7.8944   -6.0601 C   0  0  0  0  0  0
   -0.0233   -9.3873   -6.2647 C   0  0  0  0  0  0
    0.4390  -10.1112   -5.4084 O   0  0  0  0  0  0
   -0.5207   -9.9181   -7.3993 N   0  0  0  0  0  0
   -0.8904   -9.3392   -8.0842 H   0  0  0  0  0  0
   -0.5089  -10.8791   -7.5311 H   0  0  0  0  0  0
    0.2324   -5.3999   -5.0761 O   0  0  0  0  0  0
    2.6950   -6.4603   -2.9803 C   0  0  0  0  0  0
    3.2734   -6.2364   -1.5816 C   0  0  0  0  0  0
    2.5152   -7.1004   -0.5719 C   0  0  0  0  0  0
    4.7537   -6.6232   -1.5739 C   0  0  0  0  0  0
    1.2578   -4.7417   -0.6145 O   0  0  0  0  0  0
   -0.9592    1.9054    0.0170 H   0  0  0  0  0  0
   -0.9258   -0.5567    0.0083 H   0  0  0  0  0  0
    3.3386   -0.4987   -0.0324 H   0  0  0  0  0  0
    3.3052    1.9634   -0.0201 H   0  0  0  0  0  0
    1.1563    3.1654    0.0077 H   0  0  0  0  0  0
    2.1288   -2.5393    0.4828 H   0  0  0  0  0  0
    0.3491   -2.5635    0.5004 H   0  0  0  0  0  0
    0.6754   -6.4398   -2.2309 H   0  0  0  0  0  0
   -1.0707   -7.5363   -6.0893 H   0  0  0  0  0  0
    0.5335   -7.4122   -6.8505 H   0  0  0  0  0  0
    2.7163   -7.5243   -3.2162 H   0  0  0  0  0  0
    3.2908   -5.9140   -3.7115 H   0  0  0  0  0  0
    3.1710   -5.1857   -1.3100 H   0  0  0  0  0  0
    2.9273   -6.9409    0.4246 H   0  0  0  0  0  0
    1.4606   -6.8249   -0.5774 H   0  0  0  0  0  0
    2.6176   -8.1511   -0.8435 H   0  0  0  0  0  0
    5.2938   -6.0076   -2.2933 H   0  0  0  0  0  0
    5.1657   -6.4637   -0.5775 H   0  0  0  0  0  0
    4.8561   -7.6738   -1.8455 H   0  0  0  0  0  0
  1  2  1  0  0  0
  1  6  2  0  0  0
  1 28  1  0  0  0
  2  3  2  0  0  0
  2 29  1  0  0  0
  3  4  1  0  0  0
  3  7  1  0  0  0
  4  5  2  0  0  0
  4 30  1  0  0  0
  5  6  1  0  0  0
  5 31  1  0  0  0
  6 32  1  0  0  0
  7  8  1  0  0  0
  7 33  1  0  0  0
  7 34  1  0  0  0
  8  9  1  0  0  0
  9 10  1  0  0  0
  9 27  2  0  0  0
 10 11  1  0  0  0
 10 12  1  0  0  0
 12 13  1  0  0  0
 12 23  1  0  0  0
 12 35  1  0  0  0
 13 14  1  0  0  0
 13 22  2  0  0  0
 14 15  1  0  0  0
 14 16  1  0  0  0
 16 17  1  0  0  0
 16 36  1  0  0  0
 16 37  1  0  0  0
 17 18  2  0  0  0
 17 19  1  0  0  0
 19 20  1  0  0  0
 19 21  1  0  0  0
 23 24  1  0  0  0
 23 38  1  0  0  0
 23 39  1  0  0  0
 24 25  1  0  0  0
 24 26  1  0  0  0
 24 40  1  0  0  0
 25 41  1  0  0  0
 25 42  1  0  0  0
 25 43  1  0  0  0
 26 44  1  0  0  0
 26 45  1  0  0  0
 26 46  1  0  0  0
M  END
>  <Activity>
2.51

>  <set>
1

>  <Min_dist>
999.9

>  <Avg_dist>
999.9

$$$$
ZLPOLA
 Wcorina  11170919343D 1   1.00000     0.00000              
CORINA evaluation license 3.46 0067  05.08.2008
 68 68  0  0  0  0  0  0  0  0999 V2000
    0.1954    0.6590   -1.1534 C   0  0  0  0  0  0  0  0  0  0  0  0
    0.6868   -0.4147   -0.8671 O   0  0  0  0  0  0  0  0  0  0  0  0
    0.9864    1.7346   -1.3373 N   0  0  0  0  0  0  0  0  0  0  0  0
    0.5941    2.5918   -1.5658 H   0  0  0  0  0  0  0  0  0  0  0  0
    2.4388    1.6092   -1.1919 C   0  0  0  0  0  0  0  0  0  0  0  0
    3.2175    1.6182   -2.8401 P   0  0  0  0  0  0  0  0  0  0  0  0
    2.5027    0.6748   -3.7286 O   0  0  0  0  0  0  0  0  0  0  0  0
    3.1426    3.1017   -3.4610 O   0  0  0  0  0  0  0  0  0  0  0  0
    4.7579    1.1687   -2.7084 O   0  0  0  0  0  0  0  0  0  0  0  0
    5.6094    0.9676   -3.8382 C   0  0  0  0  0  0  0  0  0  0  0  0
    6.8434    1.8208   -3.6954 C   0  0  0  0  0  0  0  0  0  0  0  0
    7.1377    2.2854   -2.6145 O   0  0  0  0  0  0  0  0  0  0  0  0
    7.6200    2.0675   -4.7690 N   0  0  0  0  0  0  0  0  0  0  0  0
    7.3372    1.7753   -5.6496 H   0  0  0  0  0  0  0  0  0  0  0  0
    8.8912    2.7771   -4.6059 C   0  0  0  0  0  0  0  0  0  0  0  0
    9.8204    2.4088   -5.7337 C   0  0  0  0  0  0  0  0  0  0  0  0
    9.4579    1.6332   -6.5863 O   0  0  0  0  0  0  0  0  0  0  0  0
   11.0507    2.9424   -5.7911 O   0  0  0  0  0  0  0  0  0  0  0  0
    8.6391    4.2861   -4.6249 C   0  0  0  0  0  0  0  0  0  0  0  0
    6.0142   -0.5058   -3.9160 C   0  0  0  0  0  0  0  0  0  0  0  0
    6.7734   -0.7579   -5.2202 C   0  0  0  0  0  0  0  0  0  0  0  0
    7.2547   -2.2098   -5.2576 C   0  0  0  0  0  0  0  0  0  0  0  0
    5.8460   -0.4973   -6.4088 C   0  0  0  0  0  0  0  0  0  0  0  0
    2.9723    2.7838   -0.3693 C   0  0  0  0  0  0  0  0  0  0  0  0
    4.4711    2.5964   -0.1253 C   0  0  0  0  0  0  0  0  0  0  0  0
    5.0259    3.8211    0.6049 C   0  0  0  0  0  0  0  0  0  0  0  0
    4.6964    1.3476    0.7294 C   0  0  0  0  0  0  0  0  0  0  0  0
   -1.1389    0.7731   -1.2925 O   0  0  0  0  0  0  0  0  0  0  0  0
   -1.9283   -0.4279   -1.0857 C   0  0  0  0  0  0  0  0  0  0  0  0
   -3.3881   -0.1096   -1.2820 C   0  0  0  0  0  0  0  0  0  0  0  0
   -3.9591   -0.2287   -2.5353 C   0  0  0  0  0  0  0  0  0  0  0  0
   -5.2982    0.0634   -2.7153 C   0  0  0  0  0  0  0  0  0  0  0  0
   -6.0664    0.4741   -1.6420 C   0  0  0  0  0  0  0  0  0  0  0  0
   -5.4957    0.5923   -0.3885 C   0  0  0  0  0  0  0  0  0  0  0  0
   -4.1576    0.2961   -0.2076 C   0  0  0  0  0  0  0  0  0  0  0  0
    2.6736    0.6737   -0.6841 H   0  0  0  0  0  0  0  0  0  0  0  0
    5.0779    1.2469   -4.7480 H   0  0  0  0  0  0  0  0  0  0  0  0
    9.3446    2.4965   -3.6552 H   0  0  0  0  0  0  0  0  0  0  0  0
    8.1857    4.5668   -5.5755 H   0  0  0  0  0  0  0  0  0  0  0  0
    7.9671    4.5525   -3.8091 H   0  0  0  0  0  0  0  0  0  0  0  0
    9.5850    4.8140   -4.5035 H   0  0  0  0  0  0  0  0  0  0  0  0
    6.6550   -0.7517   -3.0692 H   0  0  0  0  0  0  0  0  0  0  0  0
    5.1210   -1.1299   -3.8890 H   0  0  0  0  0  0  0  0  0  0  0  0
    7.6322   -0.0890   -5.2758 H   0  0  0  0  0  0  0  0  0  0  0  0
    6.3959   -2.8788   -5.2019 H   0  0  0  0  0  0  0  0  0  0  0  0
    7.7956   -2.3894   -6.1867 H   0  0  0  0  0  0  0  0  0  0  0  0
    7.9154   -2.3955   -4.4108 H   0  0  0  0  0  0  0  0  0  0  0  0
    5.4638    0.5221   -6.3547 H   0  0  0  0  0  0  0  0  0  0  0  0
    6.4005   -0.6286   -7.3379 H   0  0  0  0  0  0  0  0  0  0  0  0
    5.0129   -1.1996   -6.3804 H   0  0  0  0  0  0  0  0  0  0  0  0
    2.8062    3.7135   -0.9134 H   0  0  0  0  0  0  0  0  0  0  0  0
    2.4508    2.8243    0.5870 H   0  0  0  0  0  0  0  0  0  0  0  0
    4.9830    2.4801   -1.0805 H   0  0  0  0  0  0  0  0  0  0  0  0
    4.5140    3.9374    1.5601 H   0  0  0  0  0  0  0  0  0  0  0  0
    6.0937    3.6876    0.7787 H   0  0  0  0  0  0  0  0  0  0  0  0
    4.8654    4.7108   -0.0040 H   0  0  0  0  0  0  0  0  0  0  0  0
    5.7642    1.2141    0.9033 H   0  0  0  0  0  0  0  0  0  0  0  0
    4.1845    1.4639    1.6847 H   0  0  0  0  0  0  0  0  0  0  0  0
    4.3012    0.4751    0.2093 H   0  0  0  0  0  0  0  0  0  0  0  0
   -1.6233   -1.1910   -1.8019 H   0  0  0  0  0  0  0  0  0  0  0  0
   -1.7699   -0.7968   -0.0723 H   0  0  0  0  0  0  0  0  0  0  0  0
   -3.3589   -0.5495   -3.3738 H   0  0  0  0  0  0  0  0  0  0  0  0
   -5.7441   -0.0289   -3.6946 H   0  0  0  0  0  0  0  0  0  0  0  0
   -7.1125    0.7030   -1.7828 H   0  0  0  0  0  0  0  0  0  0  0  0
   -6.0958    0.9136    0.4500 H   0  0  0  0  0  0  0  0  0  0  0  0
   -3.7126    0.3849    0.7724 H   0  0  0  0  0  0  0  0  0  0  0  0
    3.5914    3.7736   -2.9297 H   0  0  0  0  0  0  0  0  0  0  0  0
   11.6106    2.6761   -6.5332 H   0  0  0  0  0  0  0  0  0  0  0  0
  1  2  2  0  0  0  0
  1  3  1  0  0  0  0
  1 28  1  0  0  0  0
  3  4  1  0  0  0  0
  3  5  1  0  0  0  0
  5  6  1  0  0  0  0
  5 24  1  0  0  0  0
  5 36  1  0  0  0  0
  6  7  2  0  0  0  0
  6  8  1  0  0  0  0
  6  9  1  0  0  0  0
  8 67  1  0  0  0  0
  9 10  1  0  0  0  0
 10 11  1  0  0  0  0
 10 20  1  0  0  0  0
 10 37  1  0  0  0  0
 11 12  2  0  0  0  0
 11 13  1  0  0  0  0
 13 14  1  0  0  0  0
 13 15  1  0  0  0  0
 15 16  1  0  0  0  0
 15 19  1  0  0  0  0
 15 38  1  0  0  0  0
 16 17  2  0  0  0  0
 16 18  1  0  0  0  0
 18 68  1  0  0  0  0
 19 39  1  0  0  0  0
 19 40  1  0  0  0  0
 19 41  1  0  0  0  0
 20 21  1  0  0  0  0
 20 42  1  0  0  0  0
 20 43  1  0  0  0  0
 21 22  1  0  0  0  0
 21 23  1  0  0  0  0
 21 44  1  0  0  0  0
 22 45  1  0  0  0  0
 22 46  1  0  0  0  0
 22 47  1  0  0  0  0
 23 48  1  0  0  0  0
 23 49  1  0  0  0  0
 23 50  1  0  0  0  0
 24 25  1  0  0  0  0
 24 51  1  0  0  0  0
 24 52  1  0  0  0  0
 25 26  1  0  0  0  0
 25 27  1  0  0  0  0
 25 53  1  0  0  0  0
 26 54  1  0  0  0  0
 26 55  1  0  0  0  0
 26 56  1  0  0  0  0
 27 57  1  0  0  0  0
 27 58  1  0  0  0  0
 27 59  1  0  0  0  0
 28 29  1  0  0  0  0
 29 30  1  0  0  0  0
 29 60  1  0  0  0  0
 29 61  1  0  0  0  0
 30 31  1  0  0  0  0
 30 35  2  0  0  0  0
 31 32  2  0  0  0  0
 31 62  1  0  0  0  0
 32 33  1  0  0  0  0
 32 63  1  0  0  0  0
 33 34  2  0  0  0  0
 33 64  1  0  0  0  0
 34 35  1  0  0  0  0
 34 65  1  0  0  0  0
 35 66  1  0  0  0  0
M  END
>  <Activity>
6.17

>  <set>
1

>  <Min_dist>
999.9

>  <Avg_dist>
999.9

$$$$
Z_D_APOLA
 Wcorina  11170919343D 1   1.00000     0.00000              
CORINA evaluation license 3.46 0067  05.08.2008
 59 59  0  0  0  0  0  0  0  0999 V2000
   -0.4097    1.5077   -1.0582 C   0  0  0  0  0  0  0  0  0  0  0  0
   -0.3719    0.3320   -0.7537 O   0  0  0  0  0  0  0  0  0  0  0  0
    0.7277    2.2294   -1.1022 N   0  0  0  0  0  0  0  0  0  0  0  0
    0.6976    3.1679   -1.3453 H   0  0  0  0  0  0  0  0  0  0  0  0
    2.0097    1.5963   -0.7828 C   0  0  0  0  0  0  0  0  0  0  0  0
    2.9469    1.3122   -2.3204 P   0  0  0  0  0  0  0  0  0  0  0  0
    2.2259    0.3329   -3.1639 O   0  0  0  0  0  0  0  0  0  0  0  0
    3.0985    2.7010   -3.1208 O   0  0  0  0  0  0  0  0  0  0  0  0
    4.4074    0.7381   -1.9604 O   0  0  0  0  0  0  0  0  0  0  0  0
    5.3568    0.3476   -2.9544 C   0  0  0  0  0  0  0  0  0  0  0  0
    6.5568    1.2568   -2.8876 C   0  0  0  0  0  0  0  0  0  0  0  0
    6.6801    2.0311   -1.9623 O   0  0  0  0  0  0  0  0  0  0  0  0
    7.4930    1.2094   -3.8560 N   0  0  0  0  0  0  0  0  0  0  0  0
    7.3652    0.6339   -4.6263 H   0  0  0  0  0  0  0  0  0  0  0  0
    8.7035    2.0271   -3.7452 C   0  0  0  0  0  0  0  0  0  0  0  0
    9.8133    1.3921   -4.5429 C   0  0  0  0  0  0  0  0  0  0  0  0
    9.6135    0.3623   -5.1424 O   0  0  0  0  0  0  0  0  0  0  0  0
   11.0236    1.9707   -4.5874 O   0  0  0  0  0  0  0  0  0  0  0  0
    8.4230    3.4296   -4.2884 C   0  0  0  0  0  0  0  0  0  0  0  0
    5.7960   -1.0960   -2.7010 C   0  0  0  0  0  0  0  0  0  0  0  0
    6.6831   -1.5691   -3.8542 C   0  0  0  0  0  0  0  0  0  0  0  0
    7.2394   -2.9578   -3.5333 C   0  0  0  0  0  0  0  0  0  0  0  0
    5.8562   -1.6356   -5.1398 C   0  0  0  0  0  0  0  0  0  0  0  0
    2.8138    2.5113    0.1430 C   0  0  0  0  0  0  0  0  0  0  0  0
   -1.5872    2.0882   -1.3571 O   0  0  0  0  0  0  0  0  0  0  0  0
   -2.7705    1.2490   -1.2949 C   0  0  0  0  0  0  0  0  0  0  0  0
   -3.9844    2.0646   -1.6584 C   0  0  0  0  0  0  0  0  0  0  0  0
   -4.3936    2.1452   -2.9763 C   0  0  0  0  0  0  0  0  0  0  0  0
   -5.5072    2.8933   -3.3098 C   0  0  0  0  0  0  0  0  0  0  0  0
   -6.2118    3.5605   -2.3253 C   0  0  0  0  0  0  0  0  0  0  0  0
   -5.8031    3.4792   -1.0072 C   0  0  0  0  0  0  0  0  0  0  0  0
   -4.6921    2.7275   -0.6732 C   0  0  0  0  0  0  0  0  0  0  0  0
    1.8302    0.6431   -0.2853 H   0  0  0  0  0  0  0  0  0  0  0  0
    4.9003    0.4205   -3.9415 H   0  0  0  0  0  0  0  0  0  0  0  0
    9.0013    2.0955   -2.6989 H   0  0  0  0  0  0  0  0  0  0  0  0
    8.1252    3.3612   -5.3347 H   0  0  0  0  0  0  0  0  0  0  0  0
    7.6203    3.8889   -3.7114 H   0  0  0  0  0  0  0  0  0  0  0  0
    9.3236    4.0380   -4.2060 H   0  0  0  0  0  0  0  0  0  0  0  0
    6.3560   -1.1468   -1.7673 H   0  0  0  0  0  0  0  0  0  0  0  0
    4.9167   -1.7365   -2.6326 H   0  0  0  0  0  0  0  0  0  0  0  0
    7.5081   -0.8694   -3.9887 H   0  0  0  0  0  0  0  0  0  0  0  0
    6.4144   -3.6574   -3.3988 H   0  0  0  0  0  0  0  0  0  0  0  0
    7.8714   -3.2948   -4.3549 H   0  0  0  0  0  0  0  0  0  0  0  0
    7.8285   -2.9104   -2.6174 H   0  0  0  0  0  0  0  0  0  0  0  0
    4.9789   -2.2613   -4.9755 H   0  0  0  0  0  0  0  0  0  0  0  0
    5.5387   -0.6312   -5.4199 H   0  0  0  0  0  0  0  0  0  0  0  0
    6.4617   -2.0616   -5.9397 H   0  0  0  0  0  0  0  0  0  0  0  0
    2.9932    3.4644   -0.3545 H   0  0  0  0  0  0  0  0  0  0  0  0
    2.2534    2.6811    1.0623 H   0  0  0  0  0  0  0  0  0  0  0  0
    3.7676    2.0402    0.3806 H   0  0  0  0  0  0  0  0  0  0  0  0
   -2.6659    0.4209   -1.9959 H   0  0  0  0  0  0  0  0  0  0  0  0
   -2.8853    0.8572   -0.2842 H   0  0  0  0  0  0  0  0  0  0  0  0
   -3.8432    1.6239   -3.7455 H   0  0  0  0  0  0  0  0  0  0  0  0
   -5.8265    2.9569   -4.3396 H   0  0  0  0  0  0  0  0  0  0  0  0
   -7.0813    4.1456   -2.5859 H   0  0  0  0  0  0  0  0  0  0  0  0
   -6.3534    4.0007   -0.2380 H   0  0  0  0  0  0  0  0  0  0  0  0
   -4.3750    2.6609    0.3571 H   0  0  0  0  0  0  0  0  0  0  0  0
    3.5626    3.3908   -2.6270 H   0  0  0  0  0  0  0  0  0  0  0  0
   11.7036    1.5264   -5.1121 H   0  0  0  0  0  0  0  0  0  0  0  0
  1  2  2  0  0  0  0
  1  3  1  0  0  0  0
  1 25  1  0  0  0  0
  3  4  1  0  0  0  0
  3  5  1  0  0  0  0
  5  6  1  0  0  0  0
  5 24  1  0  0  0  0
  5 33  1  0  0  0  0
  6  7  2  0  0  0  0
  6  8  1  0  0  0  0
  6  9  1  0  0  0  0
  8 58  1  0  0  0  0
  9 10  1  0  0  0  0
 10 11  1  0  0  0  0
 10 20  1  0  0  0  0
 10 34  1  0  0  0  0
 11 12  2  0  0  0  0
 11 13  1  0  0  0  0
 13 14  1  0  0  0  0
 13 15  1  0  0  0  0
 15 16  1  0  0  0  0
 15 19  1  0  0  0  0
 15 35  1  0  0  0  0
 16 17  2  0  0  0  0
 16 18  1  0  0  0  0
 18 59  1  0  0  0  0
 19 36  1  0  0  0  0
 19 37  1  0  0  0  0
 19 38  1  0  0  0  0
 20 21  1  0  0  0  0
 20 39  1  0  0  0  0
 20 40  1  0  0  0  0
 21 22  1  0  0  0  0
 21 23  1  0  0  0  0
 21 41  1  0  0  0  0
 22 42  1  0  0  0  0
 22 43  1  0  0  0  0
 22 44  1  0  0  0  0
 23 45  1  0  0  0  0
 23 46  1  0  0  0  0
 23 47  1  0  0  0  0
 24 48  1  0  0  0  0
 24 49  1  0  0  0  0
 24 50  1  0  0  0  0
 25 26  1  0  0  0  0
 26 27  1  0  0  0  0
 26 51  1  0  0  0  0
 26 52  1  0  0  0  0
 27 28  1  0  0  0  0
 27 32  2  0  0  0  0
 28 29  2  0  0  0  0
 28 53  1  0  0  0  0
 29 30  1  0  0  0  0
 29 54  1  0  0  0  0
 30 31  2  0  0  0  0
 30 55  1  0  0  0  0
 31 32  1  0  0  0  0
 31 56  1  0  0  0  0
 32 57  1  0  0  0  0
M  END
>  <Activity>
4.62

>  <set>
1

>  <Min_dist>
999.9

>  <Avg_dist>
999.9

$$$$
Z_D_FPLA
 Wcorina  11170919343D 1   1.00000     0.00000              
CORINA evaluation license 3.46 0067  05.08.2008
 70 71  0  0  0  0  0  0  0  0999 V2000
    4.2129    1.0276    2.4589 C   0  0  0  0  0  0  0  0  0  0  0  0
    5.0217    1.8583    2.8227 O   0  0  0  0  0  0  0  0  0  0  0  0
    3.2169    1.3783    1.6214 N   0  0  0  0  0  0  0  0  0  0  0  0
    2.5713    0.7152    1.3310 H   0  0  0  0  0  0  0  0  0  0  0  0
    3.1093    2.7611    1.1496 C   0  0  0  0  0  0  0  0  0  0  0  0
    3.6678    2.8572   -0.5831 P   0  0  0  0  0  0  0  0  0  0  0  0
    2.7104    2.1352   -1.4507 O   0  0  0  0  0  0  0  0  0  0  0  0
    3.7455    4.3999   -1.0372 O   0  0  0  0  0  0  0  0  0  0  0  0
    5.1906    2.1542   -0.7215 N   0  0  0  0  0  0  0  0  0  0  0  0
    5.1575    1.1718   -0.4937 H   0  0  0  0  0  0  0  0  0  0  0  0
    5.7475    2.3646   -2.0645 C   0  0  0  0  0  0  0  0  0  0  0  0
    7.1780    2.8243   -1.9489 C   0  0  0  0  0  0  0  0  0  0  0  0
    7.7438    2.7818   -0.8770 O   0  0  0  0  0  0  0  0  0  0  0  0
    7.8285    3.2827   -3.0366 N   0  0  0  0  0  0  0  0  0  0  0  0
    7.3760    3.3167   -3.8939 H   0  0  0  0  0  0  0  0  0  0  0  0
    9.2192    3.7296   -2.9242 C   0  0  0  0  0  0  0  0  0  0  0  0
    9.8968    3.6048   -4.2644 C   0  0  0  0  0  0  0  0  0  0  0  0
    9.2813    3.1857   -5.2159 O   0  0  0  0  0  0  0  0  0  0  0  0
   11.1842    3.9594   -4.4012 O   0  0  0  0  0  0  0  0  0  0  0  0
    9.2503    5.1905   -2.4709 C   0  0  0  0  0  0  0  0  0  0  0  0
    5.6954    1.0524   -2.8496 C   0  0  0  0  0  0  0  0  0  0  0  0
    4.2401    0.7102   -3.1751 C   0  0  0  0  0  0  0  0  0  0  0  0
    3.6684    1.7647   -4.1249 C   0  0  0  0  0  0  0  0  0  0  0  0
    4.1764   -0.6652   -3.8422 C   0  0  0  0  0  0  0  0  0  0  0  0
    1.6526    3.2197    1.2421 C   0  0  0  0  0  0  0  0  0  0  0  0
    1.5536    4.6649    0.8268 C   0  0  0  0  0  0  0  0  0  0  0  0
    1.1192    4.9906   -0.4445 C   0  0  0  0  0  0  0  0  0  0  0  0
    1.0284    6.3163   -0.8254 C   0  0  0  0  0  0  0  0  0  0  0  0
    1.3716    7.3164    0.0651 C   0  0  0  0  0  0  0  0  0  0  0  0
    1.8051    6.9907    1.3367 C   0  0  0  0  0  0  0  0  0  0  0  0
    1.8917    5.6652    1.7191 C   0  0  0  0  0  0  0  0  0  0  0  0
    4.3150   -0.2444    2.8881 O   0  0  0  0  0  0  0  0  0  0  0  0
    5.4160   -0.5516    3.7836 C   0  0  0  0  0  0  0  0  0  0  0  0
    5.3689   -2.0113    4.1552 C   0  0  0  0  0  0  0  0  0  0  0  0
    6.0396   -2.9427    3.3847 C   0  0  0  0  0  0  0  0  0  0  0  0
    5.9963   -4.2817    3.7256 C   0  0  0  0  0  0  0  0  0  0  0  0
    5.2828   -4.6892    4.8372 C   0  0  0  0  0  0  0  0  0  0  0  0
    4.6129   -3.7577    5.6082 C   0  0  0  0  0  0  0  0  0  0  0  0
    4.6597   -2.4182    5.2698 C   0  0  0  0  0  0  0  0  0  0  0  0
    3.7332    3.4058    1.7687 H   0  0  0  0  0  0  0  0  0  0  0  0
    5.1631    3.1230   -2.5854 H   0  0  0  0  0  0  0  0  0  0  0  0
    9.7415    3.1114   -2.1940 H   0  0  0  0  0  0  0  0  0  0  0  0
    8.7602    5.2808   -1.5015 H   0  0  0  0  0  0  0  0  0  0  0  0
   10.2850    5.5230   -2.3873 H   0  0  0  0  0  0  0  0  0  0  0  0
    8.7279    5.8087   -3.2011 H   0  0  0  0  0  0  0  0  0  0  0  0
    6.2591    1.1606   -3.7761 H   0  0  0  0  0  0  0  0  0  0  0  0
    6.1312    0.2530   -2.2503 H   0  0  0  0  0  0  0  0  0  0  0  0
    3.6558    0.6952   -2.2550 H   0  0  0  0  0  0  0  0  0  0  0  0
    2.6317    1.5210   -4.3568 H   0  0  0  0  0  0  0  0  0  0  0  0
    3.7138    2.7446   -3.6497 H   0  0  0  0  0  0  0  0  0  0  0  0
    4.2527    1.7798   -5.0450 H   0  0  0  0  0  0  0  0  0  0  0  0
    4.5837   -1.4164   -3.1655 H   0  0  0  0  0  0  0  0  0  0  0  0
    3.1397   -0.9089   -4.0741 H   0  0  0  0  0  0  0  0  0  0  0  0
    4.7607   -0.6501   -4.7622 H   0  0  0  0  0  0  0  0  0  0  0  0
    1.0368    2.6089    0.5819 H   0  0  0  0  0  0  0  0  0  0  0  0
    1.3023    3.1118    2.2686 H   0  0  0  0  0  0  0  0  0  0  0  0
    0.8511    4.2092   -1.1402 H   0  0  0  0  0  0  0  0  0  0  0  0
    0.6898    6.5707   -1.8189 H   0  0  0  0  0  0  0  0  0  0  0  0
    1.3013    8.3521   -0.2328 H   0  0  0  0  0  0  0  0  0  0  0  0
    2.0735    7.7721    2.0323 H   0  0  0  0  0  0  0  0  0  0  0  0
    2.2269    5.4109    2.7137 H   0  0  0  0  0  0  0  0  0  0  0  0
    6.3609   -0.3337    3.2858 H   0  0  0  0  0  0  0  0  0  0  0  0
    5.3316    0.0556    4.6848 H   0  0  0  0  0  0  0  0  0  0  0  0
    6.5970   -2.6243    2.5162 H   0  0  0  0  0  0  0  0  0  0  0  0
    6.5197   -5.0094    3.1232 H   0  0  0  0  0  0  0  0  0  0  0  0
    5.2485   -5.7354    5.1031 H   0  0  0  0  0  0  0  0  0  0  0  0
    4.0552   -4.0762    6.4765 H   0  0  0  0  0  0  0  0  0  0  0  0
    4.1393   -1.6901    5.8743 H   0  0  0  0  0  0  0  0  0  0  0  0
    4.3555    4.9345   -0.5107 H   0  0  0  0  0  0  0  0  0  0  0  0
   11.5755    3.8616   -5.2800 H   0  0  0  0  0  0  0  0  0  0  0  0
  1  2  2  0  0  0  0
  1  3  1  0  0  0  0
  1 32  1  0  0  0  0
  3  4  1  0  0  0  0
  3  5  1  0  0  0  0
  5  6  1  0  0  0  0
  5 25  1  0  0  0  0
  5 40  1  0  0  0  0
  6  7  2  0  0  0  0
  6  8  1  0  0  0  0
  6  9  1  0  0  0  0
  8 69  1  0  0  0  0
  9 10  1  0  0  0  0
  9 11  1  0  0  0  0
 11 12  1  0  0  0  0
 11 21  1  0  0  0  0
 11 41  1  0  0  0  0
 12 13  2  0  0  0  0
 12 14  1  0  0  0  0
 14 15  1  0  0  0  0
 14 16  1  0  0  0  0
 16 17  1  0  0  0  0
 16 20  1  0  0  0  0
 16 42  1  0  0  0  0
 17 18  2  0  0  0  0
 17 19  1  0  0  0  0
 19 70  1  0  0  0  0
 20 43  1  0  0  0  0
 20 44  1  0  0  0  0
 20 45  1  0  0  0  0
 21 22  1  0  0  0  0
 21 46  1  0  0  0  0
 21 47  1  0  0  0  0
 22 23  1  0  0  0  0
 22 24  1  0  0  0  0
 22 48  1  0  0  0  0
 23 49  1  0  0  0  0
 23 50  1  0  0  0  0
 23 51  1  0  0  0  0
 24 52  1  0  0  0  0
 24 53  1  0  0  0  0
 24 54  1  0  0  0  0
 25 26  1  0  0  0  0
 25 55  1  0  0  0  0
 25 56  1  0  0  0  0
 26 27  1  0  0  0  0
 26 31  2  0  0  0  0
 27 28  2  0  0  0  0
 27 57  1  0  0  0  0
 28 29  1  0  0  0  0
 28 58  1  0  0  0  0
 29 30  2  0  0  0  0
 29 59  1  0  0  0  0
 30 31  1  0  0  0  0
 30 60  1  0  0  0  0
 31 61  1  0  0  0  0
 32 33  1  0  0  0  0
 33 34  1  0  0  0  0
 33 62  1  0  0  0  0
 33 63  1  0  0  0  0
 34 35  1  0  0  0  0
 34 39  2  0  0  0  0
 35 36  2  0  0  0  0
 35 64  1  0  0  0  0
 36 37  1  0  0  0  0
 36 65  1  0  0  0  0
 37 38  2  0  0  0  0
 37 66  1  0  0  0  0
 38 39  1  0  0  0  0
 38 67  1  0  0  0  0
 39 68  1  0  0  0  0
M  END
>  <Activity>
6.32

>  <set>
1

>  <Min_dist>
999.9

>  <Avg_dist>
999.9

$$$$
Z_D_FPOLA
 Wcorina  11170919343D 1   1.00000     0.00000              
CORINA evaluation license 3.46 0067  05.08.2008
 69 70  0  0  0  0  0  0  0  0999 V2000
   -0.3368    0.6394   -0.1847 C   0  0  0  0  0  0  0  0  0  0  0  0
   -0.3788   -0.5674   -0.0489 O   0  0  0  0  0  0  0  0  0  0  0  0
    0.8527    1.2719   -0.2255 N   0  0  0  0  0  0  0  0  0  0  0  0
    0.8863    2.2352   -0.3338 H   0  0  0  0  0  0  0  0  0  0  0  0
    2.0949    0.5044   -0.1061 C   0  0  0  0  0  0  0  0  0  0  0  0
    2.8885    0.3747   -1.7421 P   0  0  0  0  0  0  0  0  0  0  0  0
    3.3715    1.7087   -2.1633 O   0  0  0  0  0  0  0  0  0  0  0  0
    4.1325   -0.6438   -1.6559 O   0  0  0  0  0  0  0  0  0  0  0  0
    1.8202   -0.1727   -2.8150 O   0  0  0  0  0  0  0  0  0  0  0  0
    2.1107   -0.2974   -4.2086 C   0  0  0  0  0  0  0  0  0  0  0  0
    2.1160   -1.7548   -4.5921 C   0  0  0  0  0  0  0  0  0  0  0  0
    1.8019   -2.5972   -3.7781 O   0  0  0  0  0  0  0  0  0  0  0  0
    2.4698   -2.1220   -5.8397 N   0  0  0  0  0  0  0  0  0  0  0  0
    2.7210   -1.4483   -6.4908 H   0  0  0  0  0  0  0  0  0  0  0  0
    2.4750   -3.5388   -6.2126 C   0  0  0  0  0  0  0  0  0  0  0  0
    2.2918   -3.6667   -7.7029 C   0  0  0  0  0  0  0  0  0  0  0  0
    2.1695   -2.6760   -8.3838 O   0  0  0  0  0  0  0  0  0  0  0  0
    2.2645   -4.8811   -8.2740 O   0  0  0  0  0  0  0  0  0  0  0  0
    3.8092   -4.1681   -5.8068 C   0  0  0  0  0  0  0  0  0  0  0  0
    1.0434    0.4396   -5.0201 C   0  0  0  0  0  0  0  0  0  0  0  0
    1.1214    1.9384   -4.7229 C   0  0  0  0  0  0  0  0  0  0  0  0
    2.4597    2.4881   -5.2208 C   0  0  0  0  0  0  0  0  0  0  0  0
   -0.0235    2.6601   -5.4365 C   0  0  0  0  0  0  0  0  0  0  0  0
    3.0410    1.2134    0.8650 C   0  0  0  0  0  0  0  0  0  0  0  0
    4.2729    0.3702    1.0717 C   0  0  0  0  0  0  0  0  0  0  0  0
    5.4134    0.6196    0.3315 C   0  0  0  0  0  0  0  0  0  0  0  0
    6.5433   -0.1538    0.5211 C   0  0  0  0  0  0  0  0  0  0  0  0
    6.5329   -1.1763    1.4513 C   0  0  0  0  0  0  0  0  0  0  0  0
    5.3927   -1.4251    2.1922 C   0  0  0  0  0  0  0  0  0  0  0  0
    4.2641   -0.6489    2.0056 C   0  0  0  0  0  0  0  0  0  0  0  0
   -1.4782    1.3441   -0.2999 O   0  0  0  0  0  0  0  0  0  0  0  0
   -2.7220    0.5964   -0.2534 C   0  0  0  0  0  0  0  0  0  0  0  0
   -3.8841    1.5451   -0.3970 C   0  0  0  0  0  0  0  0  0  0  0  0
   -4.3804    1.8452   -1.6518 C   0  0  0  0  0  0  0  0  0  0  0  0
   -5.4463    2.7154   -1.7835 C   0  0  0  0  0  0  0  0  0  0  0  0
   -6.0162    3.2853   -0.6604 C   0  0  0  0  0  0  0  0  0  0  0  0
   -5.5205    2.9845    0.5945 C   0  0  0  0  0  0  0  0  0  0  0  0
   -4.4574    2.1109    0.7265 C   0  0  0  0  0  0  0  0  0  0  0  0
    1.8704   -0.4941    0.2691 H   0  0  0  0  0  0  0  0  0  0  0  0
    3.0889    0.1364   -4.4161 H   0  0  0  0  0  0  0  0  0  0  0  0
    1.6607   -4.0521   -5.7011 H   0  0  0  0  0  0  0  0  0  0  0  0
    4.6235   -3.6548   -6.3183 H   0  0  0  0  0  0  0  0  0  0  0  0
    3.9417   -4.0755   -4.7289 H   0  0  0  0  0  0  0  0  0  0  0  0
    3.8131   -5.2222   -6.0842 H   0  0  0  0  0  0  0  0  0  0  0  0
    1.2142    0.2706   -6.0833 H   0  0  0  0  0  0  0  0  0  0  0  0
    0.0566    0.0659   -4.7467 H   0  0  0  0  0  0  0  0  0  0  0  0
    1.0393    2.1005   -3.6482 H   0  0  0  0  0  0  0  0  0  0  0  0
    2.5418    2.3260   -6.2955 H   0  0  0  0  0  0  0  0  0  0  0  0
    2.5152    3.5559   -5.0091 H   0  0  0  0  0  0  0  0  0  0  0  0
    3.2753    1.9740   -4.7124 H   0  0  0  0  0  0  0  0  0  0  0  0
   -0.9769    2.2685   -5.0819 H   0  0  0  0  0  0  0  0  0  0  0  0
    0.0320    3.7279   -5.2248 H   0  0  0  0  0  0  0  0  0  0  0  0
    0.0586    2.4980   -6.5113 H   0  0  0  0  0  0  0  0  0  0  0  0
    3.3278    2.1805    0.4520 H   0  0  0  0  0  0  0  0  0  0  0  0
    2.5374    1.3612    1.8203 H   0  0  0  0  0  0  0  0  0  0  0  0
    5.4215    1.4185   -0.3953 H   0  0  0  0  0  0  0  0  0  0  0  0
    7.4341    0.0406   -0.0578 H   0  0  0  0  0  0  0  0  0  0  0  0
    7.4154   -1.7810    1.5989 H   0  0  0  0  0  0  0  0  0  0  0  0
    5.3844   -2.2242    2.9187 H   0  0  0  0  0  0  0  0  0  0  0  0
    3.3745   -0.8409    2.5871 H   0  0  0  0  0  0  0  0  0  0  0  0
   -2.7414   -0.1277   -1.0678 H   0  0  0  0  0  0  0  0  0  0  0  0
   -2.7959    0.0730    0.6999 H   0  0  0  0  0  0  0  0  0  0  0  0
   -3.9351    1.4000   -2.5292 H   0  0  0  0  0  0  0  0  0  0  0  0
   -5.8336    2.9504   -2.7639 H   0  0  0  0  0  0  0  0  0  0  0  0
   -6.8485    3.9658   -0.7634 H   0  0  0  0  0  0  0  0  0  0  0  0
   -5.9655    3.4300    1.4719 H   0  0  0  0  0  0  0  0  0  0  0  0
   -4.0724    1.8730    1.7071 H   0  0  0  0  0  0  0  0  0  0  0  0
    3.8893   -1.5396   -1.3849 H   0  0  0  0  0  0  0  0  0  0  0  0
    2.1448   -4.9127   -9.2330 H   0  0  0  0  0  0  0  0  0  0  0  0
  1  2  2  0  0  0  0
  1  3  1  0  0  0  0
  1 31  1  0  0  0  0
  3  4  1  0  0  0  0
  3  5  1  0  0  0  0
  5  6  1  0  0  0  0
  5 24  1  0  0  0  0
  5 39  1  0  0  0  0
  6  7  2  0  0  0  0
  6  8  1  0  0  0  0
  6  9  1  0  0  0  0
  8 68  1  0  0  0  0
  9 10  1  0  0  0  0
 10 11  1  0  0  0  0
 10 20  1  0  0  0  0
 10 40  1  0  0  0  0
 11 12  2  0  0  0  0
 11 13  1  0  0  0  0
 13 14  1  0  0  0  0
 13 15  1  0  0  0  0
 15 16  1  0  0  0  0
 15 19  1  0  0  0  0
 15 41  1  0  0  0  0
 16 17  2  0  0  0  0
 16 18  1  0  0  0  0
 18 69  1  0  0  0  0
 19 42  1  0  0  0  0
 19 43  1  0  0  0  0
 19 44  1  0  0  0  0
 20 21  1  0  0  0  0
 20 45  1  0  0  0  0
 20 46  1  0  0  0  0
 21 22  1  0  0  0  0
 21 23  1  0  0  0  0
 21 47  1  0  0  0  0
 22 48  1  0  0  0  0
 22 49  1  0  0  0  0
 22 50  1  0  0  0  0
 23 51  1  0  0  0  0
 23 52  1  0  0  0  0
 23 53  1  0  0  0  0
 24 25  1  0  0  0  0
 24 54  1  0  0  0  0
 24 55  1  0  0  0  0
 25 26  1  0  0  0  0
 25 30  2  0  0  0  0
 26 27  2  0  0  0  0
 26 56  1  0  0  0  0
 27 28  1  0  0  0  0
 27 57  1  0  0  0  0
 28 29  2  0  0  0  0
 28 58  1  0  0  0  0
 29 30  1  0  0  0  0
 29 59  1  0  0  0  0
 30 60  1  0  0  0  0
 31 32  1  0  0  0  0
 32 33  1  0  0  0  0
 32 61  1  0  0  0  0
 32 62  1  0  0  0  0
 33 34  1  0  0  0  0
 33 38  2  0  0  0  0
 34 35  2  0  0  0  0
 34 63  1  0  0  0  0
 35 36  1  0  0  0  0
 35 64  1  0  0  0  0
 36 37  2  0  0  0  0
 36 65  1  0  0  0  0
 37 38  1  0  0  0  0
 37 66  1  0  0  0  0
 38 67  1  0  0  0  0
M  END
>  <Activity>
4.52

>  <set>
1

>  <Min_dist>
999.9

>  <Avg_dist>
999.9

$$$$
Z_NH_GLNHOH
 Wcorina  11170919343D 1   1.00000     0.00000              
CORINA evaluation license 3.46 0067  05.08.2008
 46 46  0  0  0  0  0  0  0  0999 V2000
   -0.0167    1.3781    0.0096 C   0  0  0  0  0  0
    0.0021   -0.0041    0.0020 C   0  0  0  0  0  0
    1.2084   -0.6789   -0.0132 C   0  0  0  0  0  0
    2.3961    0.0285   -0.0212 C   0  0  0  0  0  0
    2.3773    1.4107   -0.0145 C   0  0  0  0  0  0
    1.1709    2.0855    0.0021 C   0  0  0  0  0  0
    1.2289   -2.1857   -0.0205 C   0  0  0  0  0  0
    1.2218   -2.6632   -1.3917 O   0  0  0  0  0  0
    1.2382   -3.9970   -1.5745 C   0  0  0  0  0  0
    1.2328   -4.5063   -2.8224 N   0  0  0  0  0  0
    1.2101   -3.6477   -3.9292 N   0  0  0  0  0  0
    1.2047   -4.1569   -5.1771 C   0  0  0  0  0  0
    1.2211   -5.4921   -5.3601 N   0  0  0  0  0  0
    1.2367   -6.0865   -4.5938 H   0  0  0  0  0  0
    1.2152   -6.0456   -6.7165 C   0  0  0  0  0  0
    1.8440   -7.4403   -6.7009 C   0  0  0  0  0  0
    3.3205   -7.3298   -6.3153 C   0  0  0  0  0  0
    3.9181   -8.7315   -6.1780 C   0  0  0  0  0  0
    4.0745   -6.5579   -7.4000 C   0  0  0  0  0  0
   -0.2041   -6.1401   -7.2144 C   0  0  0  0  0  0
   -1.1204   -5.7804   -6.5059 O   0  0  0  0  0  0
   -0.4551   -6.6242   -8.4469 N   0  0  0  0  0  0
    0.2778   -6.9118   -9.0135 H   0  0  0  0  0  0
   -1.7886   -6.7129   -8.9147 O   0  0  0  0  0  0
    1.1850   -3.4118   -6.1377 O   0  0  0  0  0  0
    1.2578   -4.7417   -0.6145 O   0  0  0  0  0  0
   -0.9592    1.9054    0.0170 H   0  0  0  0  0  0
   -0.9258   -0.5567    0.0083 H   0  0  0  0  0  0
    3.3386   -0.4987   -0.0324 H   0  0  0  0  0  0
    3.3052    1.9634   -0.0201 H   0  0  0  0  0  0
    1.1563    3.1654    0.0077 H   0  0  0  0  0  0
    2.1288   -2.5393    0.4828 H   0  0  0  0  0  0
    0.3491   -2.5635    0.5004 H   0  0  0  0  0  0
    1.7893   -5.3956   -7.3767 H   0  0  0  0  0  0
    1.3245   -8.0650   -5.9743 H   0  0  0  0  0  0
    1.7597   -7.8880   -7.6912 H   0  0  0  0  0  0
    3.4094   -6.8023   -5.3656 H   0  0  0  0  0  0
    3.8291   -9.2590   -7.1277 H   0  0  0  0  0  0
    4.9700   -8.6528   -5.9032 H   0  0  0  0  0  0
    3.3809   -9.2814   -5.4052 H   0  0  0  0  0  0
    3.9856   -7.0854   -8.3497 H   0  0  0  0  0  0
    3.6488   -5.5593   -7.4978 H   0  0  0  0  0  0
    5.1264   -6.4791   -7.1252 H   0  0  0  0  0  0
   -1.8686   -7.0720   -9.8090 H   0  0  0  0  0  0
    1.2445   -5.4672   -2.9541 H   0  0  0  0  0  0
    1.1983   -2.6868   -3.7975 H   0  0  0  0  0  0
  1  2  1  0  0  0
  1  6  2  0  0  0
  1 27  1  0  0  0
  2  3  2  0  0  0
  2 28  1  0  0  0
  3  4  1  0  0  0
  3  7  1  0  0  0
  4  5  2  0  0  0
  4 29  1  0  0  0
  5  6  1  0  0  0
  5 30  1  0  0  0
  6 31  1  0  0  0
  7  8  1  0  0  0
  7 32  1  0  0  0
  7 33  1  0  0  0
  8  9  1  0  0  0
  9 10  1  0  0  0
  9 26  2  0  0  0
 10 11  1  0  0  0
 10 45  1  0  0  0
 11 12  1  0  0  0
 11 46  1  0  0  0
 12 13  1  0  0  0
 12 25  2  0  0  0
 13 14  1  0  0  0
 13 15  1  0  0  0
 15 16  1  0  0  0
 15 20  1  0  0  0
 15 34  1  0  0  0
 16 17  1  0  0  0
 16 35  1  0  0  0
 16 36  1  0  0  0
 17 18  1  0  0  0
 17 19  1  0  0  0
 17 37  1  0  0  0
 18 38  1  0  0  0
 18 39  1  0  0  0
 18 40  1  0  0  0
 19 41  1  0  0  0
 19 42  1  0  0  0
 19 43  1  0  0  0
 20 21  2  0  0  0
 20 22  1  0  0  0
 22 23  1  0  0  0
 22 24  1  0  0  0
 24 44  1  0  0  0
M  END
>  <Activity>
5.57

>  <set>
1

>  <Min_dist>
999.9

>  <Avg_dist>
999.9

$$$$
C6POLTNME
 Wcorina  11170919343D 1   1.00000     0.00000              
CORINA evaluation license 3.46 0067  05.08.2008
 71 72  0  0  0  0  0  0  0  0999 V2000
   -0.0187    1.5258    0.0104 C   0  0  0  0  0  0  0  0  0  0  0  0
    0.0021   -0.0041    0.0020 C   0  0  0  0  0  0  0  0  0  0  0  0
   -1.4333   -0.5336    0.0129 C   0  0  0  0  0  0  0  0  0  0  0  0
   -1.4126   -2.0635    0.0045 C   0  0  0  0  0  0  0  0  0  0  0  0
   -2.8479   -2.5931    0.0153 C   0  0  0  0  0  0  0  0  0  0  0  0
   -2.8272   -4.1229    0.0069 C   0  0  0  0  0  0  0  0  0  0  0  0
    1.6916    2.1568   -0.0025 P   0  0  0  0  0  0  0  0  0  0  0  0
    2.4423    1.5705    1.1303 O   0  0  0  0  0  0  0  0  0  0  0  0
    2.4039    1.7481   -1.3873 O   0  0  0  0  0  0  0  0  0  0  0  0
    1.6730    3.7605    0.1386 O   0  0  0  0  0  0  0  0  0  0  0  0
    2.8611    4.5445    0.2648 C   0  0  0  0  0  0  0  0  0  0  0  0
    2.8269    5.3023    1.5669 C   0  0  0  0  0  0  0  0  0  0  0  0
    1.8785    5.1828    2.3134 O   0  0  0  0  0  0  0  0  0  0  0  0
    3.8502    6.1129    1.9019 N   0  0  0  0  0  0  0  0  0  0  0  0
    4.6087    6.2085    1.3049 H   0  0  0  0  0  0  0  0  0  0  0  0
    3.8169    6.8496    3.1678 C   0  0  0  0  0  0  0  0  0  0  0  0
    3.0503    8.1336    2.9817 C   0  0  0  0  0  0  0  0  0  0  0  0
    2.5782    8.4065    1.8984 O   0  0  0  0  0  0  0  0  0  0  0  0
    2.8893    8.9788    4.0191 N   0  0  0  0  0  0  0  0  0  0  0  0
    3.2669    8.7606    4.8856 H   0  0  0  0  0  0  0  0  0  0  0  0
    2.1441   10.2270    3.8382 C   0  0  0  0  0  0  0  0  0  0  0  0
    5.2465    7.1686    3.6099 C   0  0  0  0  0  0  0  0  0  0  0  0
    5.9762    5.8857    3.9144 C   0  0  0  0  0  0  0  0  0  0  0  0
    6.1111    5.3105    5.1197 C   0  0  0  0  0  0  0  0  0  0  0  0
    6.8368    4.1559    5.0072 N   0  0  0  0  0  0  0  0  0  0  0  0
    7.1958    3.9549    3.6932 C   0  0  0  0  0  0  0  0  0  0  0  0
    7.9187    2.9630    3.0390 C   0  0  0  0  0  0  0  0  0  0  0  0
    8.1135    3.0434    1.6774 C   0  0  0  0  0  0  0  0  0  0  0  0
    7.5952    4.1055    0.9497 C   0  0  0  0  0  0  0  0  0  0  0  0
    6.8823    5.0913    1.5722 C   0  0  0  0  0  0  0  0  0  0  0  0
    6.6675    5.0265    2.9500 C   0  0  0  0  0  0  0  0  0  0  0  0
    2.9452    5.5340   -0.8991 C   0  0  0  0  0  0  0  0  0  0  0  0
    3.1054    4.7647   -2.2120 C   0  0  0  0  0  0  0  0  0  0  0  0
    3.0644    5.7451   -3.3858 C   0  0  0  0  0  0  0  0  0  0  0  0
    4.4457    4.0268   -2.2104 C   0  0  0  0  0  0  0  0  0  0  0  0
   -0.5459    1.8868   -0.8726 H   0  0  0  0  0  0  0  0  0  0  0  0
   -0.5289    1.8773    0.9072 H   0  0  0  0  0  0  0  0  0  0  0  0
    0.5123   -0.3556   -0.8948 H   0  0  0  0  0  0  0  0  0  0  0  0
    0.5293   -0.3651    0.8851 H   0  0  0  0  0  0  0  0  0  0  0  0
   -1.9435   -0.1821    0.9097 H   0  0  0  0  0  0  0  0  0  0  0  0
   -1.9605   -0.1726   -0.8702 H   0  0  0  0  0  0  0  0  0  0  0  0
   -0.9024   -2.4150   -0.8923 H   0  0  0  0  0  0  0  0  0  0  0  0
   -0.8854   -2.4246    0.8875 H   0  0  0  0  0  0  0  0  0  0  0  0
   -3.3581   -2.2415    0.9121 H   0  0  0  0  0  0  0  0  0  0  0  0
   -3.3751   -2.2320   -0.8677 H   0  0  0  0  0  0  0  0  0  0  0  0
   -2.3000   -4.4840    0.8900 H   0  0  0  0  0  0  0  0  0  0  0  0
   -3.8498   -4.5002    0.0146 H   0  0  0  0  0  0  0  0  0  0  0  0
   -2.3170   -4.4744   -0.8899 H   0  0  0  0  0  0  0  0  0  0  0  0
    3.7321    3.8894    0.2484 H   0  0  0  0  0  0  0  0  0  0  0  0
    3.3282    6.2418    3.9292 H   0  0  0  0  0  0  0  0  0  0  0  0
    2.6328   10.8349    3.0768 H   0  0  0  0  0  0  0  0  0  0  0  0
    1.1257    9.9998    3.5233 H   0  0  0  0  0  0  0  0  0  0  0  0
    2.1194   10.7752    4.7801 H   0  0  0  0  0  0  0  0  0  0  0  0
    5.7638    7.7001    2.8112 H   0  0  0  0  0  0  0  0  0  0  0  0
    5.2198    7.7923    4.5035 H   0  0  0  0  0  0  0  0  0  0  0  0
    5.7069    5.7013    6.0418 H   0  0  0  0  0  0  0  0  0  0  0  0
    7.0644    3.5669    5.7434 H   0  0  0  0  0  0  0  0  0  0  0  0
    8.3264    2.1327    3.5966 H   0  0  0  0  0  0  0  0  0  0  0  0
    8.6754    2.2723    1.1713 H   0  0  0  0  0  0  0  0  0  0  0  0
    7.7569    4.1536   -0.1171 H   0  0  0  0  0  0  0  0  0  0  0  0
    6.4823    5.9150    0.9996 H   0  0  0  0  0  0  0  0  0  0  0  0
    2.0331    6.1298   -0.9361 H   0  0  0  0  0  0  0  0  0  0  0  0
    3.8029    6.1911   -0.7561 H   0  0  0  0  0  0  0  0  0  0  0  0
    2.2939    4.0439   -2.3121 H   0  0  0  0  0  0  0  0  0  0  0  0
    3.8758    6.4660   -3.2857 H   0  0  0  0  0  0  0  0  0  0  0  0
    3.1785    5.1971   -4.3211 H   0  0  0  0  0  0  0  0  0  0  0  0
    2.1095    6.2708   -3.3870 H   0  0  0  0  0  0  0  0  0  0  0  0
    5.2572    4.7476   -2.1102 H   0  0  0  0  0  0  0  0  0  0  0  0
    4.4749    3.3284   -1.3741 H   0  0  0  0  0  0  0  0  0  0  0  0
    4.5599    3.4788   -3.1456 H   0  0  0  0  0  0  0  0  0  0  0  0
    1.9645    2.0987   -2.1741 H   0  0  0  0  0  0  0  0  0  0  0  0
  1  2  1  0  0  0  0
  1  7  1  0  0  0  0
  1 36  1  0  0  0  0
  1 37  1  0  0  0  0
  2  3  1  0  0  0  0
  2 38  1  0  0  0  0
  2 39  1  0  0  0  0
  3  4  1  0  0  0  0
  3 40  1  0  0  0  0
  3 41  1  0  0  0  0
  4  5  1  0  0  0  0
  4 42  1  0  0  0  0
  4 43  1  0  0  0  0
  5  6  1  0  0  0  0
  5 44  1  0  0  0  0
  5 45  1  0  0  0  0
  6 46  1  0  0  0  0
  6 47  1  0  0  0  0
  6 48  1  0  0  0  0
  7  8  2  0  0  0  0
  7  9  1  0  0  0  0
  7 10  1  0  0  0  0
  9 71  1  0  0  0  0
 10 11  1  0  0  0  0
 11 12  1  0  0  0  0
 11 32  1  0  0  0  0
 11 49  1  0  0  0  0
 12 13  2  0  0  0  0
 12 14  1  0  0  0  0
 14 15  1  0  0  0  0
 14 16  1  0  0  0  0
 16 17  1  0  0  0  0
 16 22  1  0  0  0  0
 16 50  1  0  0  0  0
 17 18  2  0  0  0  0
 17 19  1  0  0  0  0
 19 20  1  0  0  0  0
 19 21  1  0  0  0  0
 21 51  1  0  0  0  0
 21 52  1  0  0  0  0
 21 53  1  0  0  0  0
 22 23  1  0  0  0  0
 22 54  1  0  0  0  0
 22 55  1  0  0  0  0
 23 24  2  0  0  0  0
 23 31  1  0  0  0  0
 24 25  1  0  0  0  0
 24 56  1  0  0  0  0
 25 26  1  0  0  0  0
 25 57  1  0  0  0  0
 26 27  2  0  0  0  0
 26 31  1  0  0  0  0
 27 28  1  0  0  0  0
 27 58  1  0  0  0  0
 28 29  2  0  0  0  0
 28 59  1  0  0  0  0
 29 30  1  0  0  0  0
 29 60  1  0  0  0  0
 30 31  2  0  0  0  0
 30 61  1  0  0  0  0
 32 33  1  0  0  0  0
 32 62  1  0  0  0  0
 32 63  1  0  0  0  0
 33 34  1  0  0  0  0
 33 35  1  0  0  0  0
 33 64  1  0  0  0  0
 34 65  1  0  0  0  0
 34 66  1  0  0  0  0
 34 67  1  0  0  0  0
 35 68  1  0  0  0  0
 35 69  1  0  0  0  0
 35 70  1  0  0  0  0
M  END
>  <Activity>
5.84

>  <set>
1

>  <Min_dist>
999.9

>  <Avg_dist>
999.9

$$$$
CHO_OHLEU_AGNH2
 Wcorina  11170919343D 1   1.00000     0.00000              
CORINA evaluation license 3.46 0067  05.08.2008
 43 42  0  0  0  0  0  0  0  0999 V2000
   -0.0178    1.4608    0.0101 C   0  0  0  0  0  0
    0.0021   -0.0041    0.0020 N   0  0  0  0  0  0
    0.6044   -0.6754    1.0035 C   0  0  0  0  0  0
    1.0724   -0.1334    1.8120 H   0  0  0  0  0  0
    0.6208   -1.8880    0.9969 O   0  0  0  0  0  0
   -0.6115   -0.7146   -1.0580 O   0  0  0  0  0  0
    1.3960    1.9824   -0.0006 C   0  0  0  0  0  0
    2.3099    1.2644    0.3460 O   0  0  0  0  0  0
    1.6448    3.2468   -0.3954 N   0  0  0  0  0  0
    0.9139    3.8210   -0.6727 H   0  0  0  0  0  0
    3.0192    3.7539   -0.4058 C   0  0  0  0  0  0
    3.6962    3.3655   -1.7218 C   0  0  0  0  0  0
    3.0019    5.2550   -0.2738 C   0  0  0  0  0  0
    1.9454    5.8433   -0.1802 O   0  0  0  0  0  0
    4.1603    5.9437   -0.2597 N   0  0  0  0  0  0
    5.0052    5.4731   -0.3345 H   0  0  0  0  0  0
    4.1434    7.4029   -0.1313 C   0  0  0  0  0  0
    5.5572    7.9246   -0.1420 C   0  0  0  0  0  0
    5.7880    9.2481   -0.0353 N   0  0  0  0  0  0
    5.0441    9.8650    0.0483 H   0  0  0  0  0  0
    6.6980    9.5839   -0.0422 H   0  0  0  0  0  0
    6.4873    7.1533   -0.2466 O   0  0  0  0  0  0
   -0.7339    1.9542    1.2689 C   0  0  0  0  0  0
   -2.2030    1.5297    1.2193 C   0  0  0  0  0  0
   -2.8893    1.9134    2.5319 C   0  0  0  0  0  0
   -2.8991    2.2364    0.0544 C   0  0  0  0  0  0
   -0.5450    1.8219   -0.8730 H   0  0  0  0  0  0
   -0.5471   -1.6760   -0.9762 H   0  0  0  0  0  0
    3.5721    3.3221    0.4284 H   0  0  0  0  0  0
    3.1433    3.7972   -2.5561 H   0  0  0  0  0  0
    4.7188    3.7428   -1.7296 H   0  0  0  0  0  0
    3.7088    2.2797   -1.8173 H   0  0  0  0  0  0
    3.5905    7.8347   -0.9655 H   0  0  0  0  0  0
    3.6611    7.6796    0.8062 H   0  0  0  0  0  0
   -0.2601    1.5211    2.1498 H   0  0  0  0  0  0
   -0.6713    3.0412    1.3200 H   0  0  0  0  0  0
   -2.2649    0.4506    1.0789 H   0  0  0  0  0  0
   -2.8274    2.9925    2.6724 H   0  0  0  0  0  0
   -3.9359    1.6110    2.4966 H   0  0  0  0  0  0
   -2.3934    1.4099    3.3618 H   0  0  0  0  0  0
   -2.8372    3.3155    0.1949 H   0  0  0  0  0  0
   -2.4102    1.9631   -0.8807 H   0  0  0  0  0  0
   -3.9457    1.9340    0.0191 H   0  0  0  0  0  0
  1  2  1  0  0  0
  1  7  1  0  0  0
  1 23  1  0  0  0
  1 27  1  0  0  0
  2  3  1  0  0  0
  2  6  1  0  0  0
  3  4  1  0  0  0
  3  5  2  0  0  0
  6 28  1  0  0  0
  7  8  2  0  0  0
  7  9  1  0  0  0
  9 10  1  0  0  0
  9 11  1  0  0  0
 11 12  1  0  0  0
 11 13  1  0  0  0
 11 29  1  0  0  0
 12 30  1  0  0  0
 12 31  1  0  0  0
 12 32  1  0  0  0
 13 14  2  0  0  0
 13 15  1  0  0  0
 15 16  1  0  0  0
 15 17  1  0  0  0
 17 18  1  0  0  0
 17 33  1  0  0  0
 17 34  1  0  0  0
 18 19  1  0  0  0
 18 22  2  0  0  0
 19 20  1  0  0  0
 19 21  1  0  0  0
 23 24  1  0  0  0
 23 35  1  0  0  0
 23 36  1  0  0  0
 24 25  1  0  0  0
 24 26  1  0  0  0
 24 37  1  0  0  0
 25 38  1  0  0  0
 25 39  1  0  0  0
 25 40  1  0  0  0
 26 41  1  0  0  0
 26 42  1  0  0  0
 26 43  1  0  0  0
M  END
>  <Activity>
2.47

>  <set>
1

>  <Min_dist>
999.9

>  <Avg_dist>
999.9

$$$$
DAH50
 Wcorina  11170919343D 1   1.00000     0.00000              
CORINA evaluation license 3.46 0067  05.08.2008
 96 99  0  0  0  0  0  0  0  0999 V2000
    6.4035    0.4185    1.2834 C   0  0  0  0  0  0  0  0  0  0  0  0
    5.6924   -0.7641    1.2017 C   0  0  0  0  0  0  0  0  0  0  0  0
    6.3631   -1.9671    1.0839 C   0  0  0  0  0  0  0  0  0  0  0  0
    7.7449   -1.9875    1.0475 C   0  0  0  0  0  0  0  0  0  0  0  0
    8.4559   -0.8048    1.1284 C   0  0  0  0  0  0  0  0  0  0  0  0
    7.7852    0.3981    1.2475 C   0  0  0  0  0  0  0  0  0  0  0  0
    5.5880   -3.2565    0.9957 C   0  0  0  0  0  0  0  0  0  0  0  0
    5.3043   -3.5564   -0.3963 O   0  0  0  0  0  0  0  0  0  0  0  0
    4.6133   -4.6837   -0.6502 C   0  0  0  0  0  0  0  0  0  0  0  0
    4.2570   -5.3974    0.2665 O   0  0  0  0  0  0  0  0  0  0  0  0
    4.3167   -5.0206   -1.9210 N   0  0  0  0  0  0  0  0  0  0  0  0
    4.6011   -4.4510   -2.6528 H   0  0  0  0  0  0  0  0  0  0  0  0
    3.5648   -6.2473   -2.1972 C   0  0  0  0  0  0  0  0  0  0  0  0
    2.0660   -5.9646   -2.0773 C   0  0  0  0  0  0  0  0  0  0  0  0
    1.7347   -5.6064   -0.6515 C   0  0  0  0  0  0  0  0  0  0  0  0
    1.7812   -4.2871   -0.2415 C   0  0  0  0  0  0  0  0  0  0  0  0
    1.4774   -3.9586    1.0664 C   0  0  0  0  0  0  0  0  0  0  0  0
    1.1268   -4.9494    1.9643 C   0  0  0  0  0  0  0  0  0  0  0  0
    1.0795   -6.2686    1.5541 C   0  0  0  0  0  0  0  0  0  0  0  0
    1.3790   -6.5966    0.2451 C   0  0  0  0  0  0  0  0  0  0  0  0
    3.8761   -6.7239   -3.5925 C   0  0  0  0  0  0  0  0  0  0  0  0
    4.6499   -6.1003   -4.2878 O   0  0  0  0  0  0  0  0  0  0  0  0
    3.2947   -7.8430   -4.0678 N   0  0  0  0  0  0  0  0  0  0  0  0
    2.6758   -8.3417   -3.5117 H   0  0  0  0  0  0  0  0  0  0  0  0
    3.5973   -8.3063   -5.4243 C   0  0  0  0  0  0  0  0  0  0  0  0
    2.8120   -9.5874   -5.7127 C   0  0  0  0  0  0  0  0  0  0  0  0
    3.1281  -10.0712   -7.1294 C   0  0  0  0  0  0  0  0  0  0  0  0
    2.4519  -11.3963   -7.3701 C   0  0  0  0  0  0  0  0  0  0  0  0
    1.4898  -11.4602   -8.0982 O   0  0  0  0  0  0  0  0  0  0  0  0
    2.9186  -12.5057   -6.7758 O   0  0  0  0  0  0  0  0  0  0  0  0
    2.6379   -9.0872   -8.1037 N   0  0  0  0  0  0  0  0  0  0  0  0
    3.5211   -9.0217   -9.2756 C   0  0  0  0  0  0  0  0  0  0  0  0
    3.0586  -10.0393  -10.3204 C   0  0  0  0  0  0  0  0  0  0  0  0
    4.0747  -10.0950  -11.4629 C   0  0  0  0  0  0  0  0  0  0  0  0
    5.3900  -10.6826  -10.9474 C   0  0  0  0  0  0  0  0  0  0  0  0
    3.5289  -10.9761  -12.5883 C   0  0  0  0  0  0  0  0  0  0  0  0
    3.4697   -7.6363   -9.8666 C   0  0  0  0  0  0  0  0  0  0  0  0
    2.5536   -6.8919   -9.5883 O   0  0  0  0  0  0  0  0  0  0  0  0
    4.4418   -7.2246  -10.7044 N   0  0  0  0  0  0  0  0  0  0  0  0
    5.2037   -7.7980  -10.8824 H   0  0  0  0  0  0  0  0  0  0  0  0
    4.3478   -5.9111  -11.3463 C   0  0  0  0  0  0  0  0  0  0  0  0
    5.7505   -5.4189  -11.7084 C   0  0  0  0  0  0  0  0  0  0  0  0
    6.5439   -5.1907  -10.4477 C   0  0  0  0  0  0  0  0  0  0  0  0
    6.6901   -4.0262   -9.7960 C   0  0  0  0  0  0  0  0  0  0  0  0
    7.4790   -4.2052   -8.6924 N   0  0  0  0  0  0  0  0  0  0  0  0
    7.8696   -5.5226   -8.6049 C   0  0  0  0  0  0  0  0  0  0  0  0
    7.2966   -6.1988   -9.6973 C   0  0  0  0  0  0  0  0  0  0  0  0
    7.5194   -7.5670   -9.8644 C   0  0  0  0  0  0  0  0  0  0  0  0
    8.2916   -8.2435   -8.9628 C   0  0  0  0  0  0  0  0  0  0  0  0
    8.8563   -7.5815   -7.8811 C   0  0  0  0  0  0  0  0  0  0  0  0
    8.6561   -6.2305   -7.7016 C   0  0  0  0  0  0  0  0  0  0  0  0
    3.5157   -6.0219  -12.5978 C   0  0  0  0  0  0  0  0  0  0  0  0
    3.0490   -7.0887  -12.9205 O   0  0  0  0  0  0  0  0  0  0  0  0
    3.2929   -4.9355  -13.3541 O   0  0  0  0  0  0  0  0  0  0  0  0
    5.8794    1.3587    1.3709 H   0  0  0  0  0  0  0  0  0  0  0  0
    4.6129   -0.7482    1.2301 H   0  0  0  0  0  0  0  0  0  0  0  0
    8.2689   -2.9274    0.9562 H   0  0  0  0  0  0  0  0  0  0  0  0
    9.5354   -0.8207    1.1006 H   0  0  0  0  0  0  0  0  0  0  0  0
    8.3407    1.3221    1.3111 H   0  0  0  0  0  0  0  0  0  0  0  0
    6.1770   -4.0649    1.4289 H   0  0  0  0  0  0  0  0  0  0  0  0
    4.6512   -3.1555    1.5438 H   0  0  0  0  0  0  0  0  0  0  0  0
    3.8480   -7.0166   -1.4788 H   0  0  0  0  0  0  0  0  0  0  0  0
    1.7993   -5.1346   -2.7317 H   0  0  0  0  0  0  0  0  0  0  0  0
    1.5044   -6.8521   -2.3689 H   0  0  0  0  0  0  0  0  0  0  0  0
    2.0551   -3.5130   -0.9431 H   0  0  0  0  0  0  0  0  0  0  0  0
    1.5144   -2.9279    1.3868 H   0  0  0  0  0  0  0  0  0  0  0  0
    0.8902   -4.6928    2.9863 H   0  0  0  0  0  0  0  0  0  0  0  0
    0.8058   -7.0428    2.2557 H   0  0  0  0  0  0  0  0  0  0  0  0
    1.3385   -7.6269   -0.0763 H   0  0  0  0  0  0  0  0  0  0  0  0
    3.3141   -7.5370   -6.1426 H   0  0  0  0  0  0  0  0  0  0  0  0
    4.6651   -8.5077   -5.5096 H   0  0  0  0  0  0  0  0  0  0  0  0
    3.0952  -10.3567   -4.9944 H   0  0  0  0  0  0  0  0  0  0  0  0
    1.7442   -9.3860   -5.6273 H   0  0  0  0  0  0  0  0  0  0  0  0
    4.2060  -10.1877   -7.2415 H   0  0  0  0  0  0  0  0  0  0  0  0
    1.6884   -9.2914   -8.3774 H   0  0  0  0  0  0  0  0  0  0  0  0
    4.5432   -9.2501   -8.9735 H   0  0  0  0  0  0  0  0  0  0  0  0
    2.9772  -11.0231   -9.8582 H   0  0  0  0  0  0  0  0  0  0  0  0
    2.0865   -9.7407  -10.7129 H   0  0  0  0  0  0  0  0  0  0  0  0
    4.2505   -9.0884  -11.8422 H   0  0  0  0  0  0  0  0  0  0  0  0
    5.2290  -11.7141  -10.6340 H   0  0  0  0  0  0  0  0  0  0  0  0
    6.1357  -10.6565  -11.7419 H   0  0  0  0  0  0  0  0  0  0  0  0
    5.7423  -10.0959  -10.0990 H   0  0  0  0  0  0  0  0  0  0  0  0
    2.5919  -10.5575  -12.9556 H   0  0  0  0  0  0  0  0  0  0  0  0
    4.2528  -11.0158  -13.4023 H   0  0  0  0  0  0  0  0  0  0  0  0
    3.3532  -11.9827  -12.2090 H   0  0  0  0  0  0  0  0  0  0  0  0
    3.8805   -5.2042  -10.6607 H   0  0  0  0  0  0  0  0  0  0  0  0
    6.2511   -6.1677  -12.3222 H   0  0  0  0  0  0  0  0  0  0  0  0
    5.6753   -4.4844  -12.2646 H   0  0  0  0  0  0  0  0  0  0  0  0
    6.2507   -3.0871  -10.0983 H   0  0  0  0  0  0  0  0  0  0  0  0
    7.7265   -3.5078   -8.0653 H   0  0  0  0  0  0  0  0  0  0  0  0
    7.0827   -8.0887  -10.7031 H   0  0  0  0  0  0  0  0  0  0  0  0
    8.4636   -9.3018   -9.0925 H   0  0  0  0  0  0  0  0  0  0  0  0
    9.4641   -8.1300   -7.1766 H   0  0  0  0  0  0  0  0  0  0  0  0
    9.0987   -5.7247   -6.8562 H   0  0  0  0  0  0  0  0  0  0  0  0
    2.4089  -13.3180   -6.9003 H   0  0  0  0  0  0  0  0  0  0  0  0
    2.7533   -5.0560  -14.1474 H   0  0  0  0  0  0  0  0  0  0  0  0
  1  2  1  0  0  0  0
  1  6  2  0  0  0  0
  1 55  1  0  0  0  0
  2  3  2  0  0  0  0
  2 56  1  0  0  0  0
  3  4  1  0  0  0  0
  3  7  1  0  0  0  0
  4  5  2  0  0  0  0
  4 57  1  0  0  0  0
  5  6  1  0  0  0  0
  5 58  1  0  0  0  0
  6 59  1  0  0  0  0
  7  8  1  0  0  0  0
  7 60  1  0  0  0  0
  7 61  1  0  0  0  0
  8  9  1  0  0  0  0
  9 10  2  0  0  0  0
  9 11  1  0  0  0  0
 11 12  1  0  0  0  0
 11 13  1  0  0  0  0
 13 14  1  0  0  0  0
 13 21  1  0  0  0  0
 13 62  1  0  0  0  0
 14 15  1  0  0  0  0
 14 63  1  0  0  0  0
 14 64  1  0  0  0  0
 15 16  1  0  0  0  0
 15 20  2  0  0  0  0
 16 17  2  0  0  0  0
 16 65  1  0  0  0  0
 17 18  1  0  0  0  0
 17 66  1  0  0  0  0
 18 19  2  0  0  0  0
 18 67  1  0  0  0  0
 19 20  1  0  0  0  0
 19 68  1  0  0  0  0
 20 69  1  0  0  0  0
 21 22  2  0  0  0  0
 21 23  1  0  0  0  0
 23 24  1  0  0  0  0
 23 25  1  0  0  0  0
 25 26  1  0  0  0  0
 25 70  1  0  0  0  0
 25 71  1  0  0  0  0
 26 27  1  0  0  0  0
 26 72  1  0  0  0  0
 26 73  1  0  0  0  0
 27 28  1  0  0  0  0
 27 31  1  0  0  0  0
 27 74  1  0  0  0  0
 28 29  2  0  0  0  0
 28 30  1  0  0  0  0
 30 95  1  0  0  0  0
 31 32  1  0  0  0  0
 31 75  1  0  0  0  0
 32 33  1  0  0  0  0
 32 37  1  0  0  0  0
 32 76  1  0  0  0  0
 33 34  1  0  0  0  0
 33 77  1  0  0  0  0
 33 78  1  0  0  0  0
 34 35  1  0  0  0  0
 34 36  1  0  0  0  0
 34 79  1  0  0  0  0
 35 80  1  0  0  0  0
 35 81  1  0  0  0  0
 35 82  1  0  0  0  0
 36 83  1  0  0  0  0
 36 84  1  0  0  0  0
 36 85  1  0  0  0  0
 37 38  2  0  0  0  0
 37 39  1  0  0  0  0
 39 40  1  0  0  0  0
 39 41  1  0  0  0  0
 41 42  1  0  0  0  0
 41 52  1  0  0  0  0
 41 86  1  0  0  0  0
 42 43  1  0  0  0  0
 42 87  1  0  0  0  0
 42 88  1  0  0  0  0
 43 44  2  0  0  0  0
 43 47  1  0  0  0  0
 44 45  1  0  0  0  0
 44 89  1  0  0  0  0
 45 46  1  0  0  0  0
 45 90  1  0  0  0  0
 46 47  2  0  0  0  0
 46 51  1  0  0  0  0
 47 48  1  0  0  0  0
 48 49  2  0  0  0  0
 48 91  1  0  0  0  0
 49 50  1  0  0  0  0
 49 92  1  0  0  0  0
 50 51  2  0  0  0  0
 50 93  1  0  0  0  0
 51 94  1  0  0  0  0
 52 53  2  0  0  0  0
 52 54  1  0  0  0  0
 54 96  1  0  0  0  0
M  END
>  <Activity>
7.96

>  <set>
1

>  <Min_dist>
999.9

>  <Avg_dist>
999.9

$$$$
NHOHMALAGNH2
 Wcorina  11170919343D 1   1.00000     0.00000              
CORINA evaluation license 3.46 0067  05.08.2008
 34 33  0  0  0  0  0  0  0  0999 V2000
   -0.0178    1.4608    0.0101 C   0  0  0  0  0  0
    0.0021   -0.0041    0.0020 N   0  0  0  0  0  0
   -0.0725   -0.4855   -0.8368 H   0  0  0  0  0  0
    0.1240   -0.6827    1.1600 C   0  0  0  0  0  0
    0.2173   -0.0808    2.2088 O   0  0  0  0  0  0
    0.1445   -2.1896    1.1517 C   0  0  0  0  0  0
    0.2886   -2.6978    2.5631 C   0  0  0  0  0  0
    0.3304   -4.0237    2.8010 N   0  0  0  0  0  0
    0.2677   -4.6509    2.0637 H   0  0  0  0  0  0
    0.4658   -4.5012    4.1271 O   0  0  0  0  0  0
    0.3670   -1.9136    3.4850 O   0  0  0  0  0  0
   -1.1616   -2.7140    0.5517 C   0  0  0  0  0  0
    1.4176    1.9904   -0.0008 C   0  0  0  0  0  0
   -0.7467    1.9600   -1.2108 C   0  0  0  0  0  0
   -1.2044    1.1700   -2.0091 O   0  0  0  0  0  0
   -0.8898    3.2844   -1.4156 N   0  0  0  0  0  0
   -0.5237    3.9162   -0.7772 H   0  0  0  0  0  0
   -1.5983    3.7697   -2.6025 C   0  0  0  0  0  0
   -1.6188    5.2765   -2.5942 C   0  0  0  0  0  0
   -1.0932    5.8851   -1.6863 O   0  0  0  0  0  0
   -2.2211    5.9478   -3.5957 N   0  0  0  0  0  0
   -2.6414    5.4611   -4.3219 H   0  0  0  0  0  0
   -2.2342    6.9177   -3.5904 H   0  0  0  0  0  0
   -0.5280    1.8123    0.9069 H   0  0  0  0  0  0
    0.9855   -2.5382    0.5524 H   0  0  0  0  0  0
    0.4863   -5.4654    4.1978 H   0  0  0  0  0  0
   -2.0026   -2.3654    1.1511 H   0  0  0  0  0  0
   -1.2659   -2.3465   -0.4691 H   0  0  0  0  0  0
   -1.1468   -3.8039    0.5457 H   0  0  0  0  0  0
    1.9448    1.6293    0.8823 H   0  0  0  0  0  0
    1.9278    1.6388   -0.8976 H   0  0  0  0  0  0
    1.4028    3.0802    0.0052 H   0  0  0  0  0  0
   -1.0882    3.4182   -3.4993 H   0  0  0  0  0  0
   -2.6209    3.3924   -2.5948 H   0  0  0  0  0  0
  1  2  1  0  0  0
  1 13  1  0  0  0
  1 14  1  0  0  0
  1 24  1  0  0  0
  2  3  1  0  0  0
  2  4  1  0  0  0
  4  5  2  0  0  0
  4  6  1  0  0  0
  6  7  1  0  0  0
  6 12  1  0  0  0
  6 25  1  0  0  0
  7  8  1  0  0  0
  7 11  2  0  0  0
  8  9  1  0  0  0
  8 10  1  0  0  0
 10 26  1  0  0  0
 12 27  1  0  0  0
 12 28  1  0  0  0
 12 29  1  0  0  0
 13 30  1  0  0  0
 13 31  1  0  0  0
 13 32  1  0  0  0
 14 15  2  0  0  0
 14 16  1  0  0  0
 16 17  1  0  0  0
 16 18  1  0  0  0
 18 19  1  0  0  0
 18 33  1  0  0  0
 18 34  1  0  0  0
 19 20  2  0  0  0
 19 21  1  0  0  0
 21 22  1  0  0  0
 21 23  1  0  0  0
M  END
>  <Activity>
2.96

>  <set>
1

>  <Min_dist>
999.9

>  <Avg_dist>
999.9

$$$$
PAAOH
 Wcorina  11170919343D 1   1.00000     0.00000              
CORINA evaluation license 3.46 0067  05.08.2008
 28 27  0  0  0  0  0  0  0  0999 V2000
    0.0021   -0.0041    0.0020 O   0  0  0  0  0  0  0  0  0  0  0  0
   -0.0180    1.4758    0.0102 P   0  0  0  0  0  0  0  0  0  0  0  0
    1.5609    2.0583   -0.0018 N   0  0  0  0  0  0  0  0  0  0  0  0
    2.0748    1.6941   -0.7901 H   0  0  0  0  0  0  0  0  0  0  0  0
    1.5802    3.5272    0.0059 C   0  0  0  0  0  0  0  0  0  0  0  0
    2.7427    4.0186   -0.8175 C   0  0  0  0  0  0  0  0  0  0  0  0
    3.4824    3.2235   -1.3576 O   0  0  0  0  0  0  0  0  0  0  0  0
    2.9605    5.3417   -0.9538 N   0  0  0  0  0  0  0  0  0  0  0  0
    2.3689    5.9776   -0.5218 H   0  0  0  0  0  0  0  0  0  0  0  0
    4.0906    5.8194   -1.7543 C   0  0  0  0  0  0  0  0  0  0  0  0
    3.6812    5.8840   -3.2271 C   0  0  0  0  0  0  0  0  0  0  0  0
    4.4939    7.1933   -1.2843 C   0  0  0  0  0  0  0  0  0  0  0  0
    3.8984    7.7194   -0.3741 O   0  0  0  0  0  0  0  0  0  0  0  0
    5.5146    7.8326   -1.8769 O   0  0  0  0  0  0  0  0  0  0  0  0
    1.7263    4.0278    1.4443 C   0  0  0  0  0  0  0  0  0  0  0  0
   -0.7967    2.0091   -1.2942 O   0  0  0  0  0  0  0  0  0  0  0  0
   -0.7716    1.9950    1.3348 O   0  0  0  0  0  0  0  0  0  0  0  0
    0.6496    3.9050   -0.4175 H   0  0  0  0  0  0  0  0  0  0  0  0
    4.9314    5.1352   -1.6406 H   0  0  0  0  0  0  0  0  0  0  0  0
    3.3895    4.8903   -3.5670 H   0  0  0  0  0  0  0  0  0  0  0  0
    2.8404    6.5683   -3.3408 H   0  0  0  0  0  0  0  0  0  0  0  0
    4.5220    6.2395   -3.8227 H   0  0  0  0  0  0  0  0  0  0  0  0
    2.6570    3.6500    1.8677 H   0  0  0  0  0  0  0  0  0  0  0  0
    1.7406    5.1176    1.4500 H   0  0  0  0  0  0  0  0  0  0  0  0
    0.8855    3.6723    2.0399 H   0  0  0  0  0  0  0  0  0  0  0  0
    5.7364    8.7117   -1.5408 H   0  0  0  0  0  0  0  0  0  0  0  0
   -0.8486    2.9728   -1.3546 H   0  0  0  0  0  0  0  0  0  0  0  0
   -1.6885    1.6968    1.4081 H   0  0  0  0  0  0  0  0  0  0  0  0
  1  2  2  0  0  0  0
  2  3  1  0  0  0  0
  2 16  1  0  0  0  0
  2 17  1  0  0  0  0
  3  4  1  0  0  0  0
  3  5  1  0  0  0  0
  5  6  1  0  0  0  0
  5 15  1  0  0  0  0
  5 18  1  0  0  0  0
  6  7  2  0  0  0  0
  6  8  1  0  0  0  0
  8  9  1  0  0  0  0
  8 10  1  0  0  0  0
 10 11  1  0  0  0  0
 10 12  1  0  0  0  0
 10 19  1  0  0  0  0
 11 20  1  0  0  0  0
 11 21  1  0  0  0  0
 11 22  1  0  0  0  0
 12 13  2  0  0  0  0
 12 14  1  0  0  0  0
 14 26  1  0  0  0  0
 15 23  1  0  0  0  0
 15 24  1  0  0  0  0
 15 25  1  0  0  0  0
 16 27  1  0  0  0  0
 17 28  1  0  0  0  0
M  END
>  <Activity>
4.06

>  <set>
1

>  <Min_dist>
999.9

>  <Avg_dist>
999.9

$$$$
PPHEOH
 Wcorina  11170919343D 1   1.00000     0.00000              
CORINA evaluation license 3.46 0067  05.08.2008
 28 28  0  0  0  0  0  0  0  0999 V2000
   -0.0187    1.5258    0.0104 C   0  0  0  0  0  0  0  0  0  0  0  0
    0.0021   -0.0041    0.0020 C   0  0  0  0  0  0  0  0  0  0  0  0
    0.6059   -0.4925    1.2489 N   0  0  0  0  0  0  0  0  0  0  0  0
    1.4984   -1.8935    0.9785 P   0  0  0  0  0  0  0  0  0  0  0  0
    0.5330   -3.0393    0.3891 O   0  0  0  0  0  0  0  0  0  0  0  0
    2.6734   -1.5858   -0.0782 O   0  0  0  0  0  0  0  0  0  0  0  0
    2.0903   -2.3552    2.2540 O   0  0  0  0  0  0  0  0  0  0  0  0
   -1.4075   -0.5249   -0.1112 C   0  0  0  0  0  0  0  0  0  0  0  0
   -1.8624   -1.2306    0.7577 O   0  0  0  0  0  0  0  0  0  0  0  0
   -2.1577   -0.2050   -1.1773 O   0  0  0  0  0  0  0  0  0  0  0  0
    1.3951    2.0474   -0.0003 C   0  0  0  0  0  0  0  0  0  0  0  0
    2.0321    2.2931   -1.2023 C   0  0  0  0  0  0  0  0  0  0  0  0
    3.3290    2.7715   -1.2121 C   0  0  0  0  0  0  0  0  0  0  0  0
    3.9887    3.0047   -0.0199 C   0  0  0  0  0  0  0  0  0  0  0  0
    3.3514    2.7599    1.1821 C   0  0  0  0  0  0  0  0  0  0  0  0
    2.0530    2.2855    1.1919 C   0  0  0  0  0  0  0  0  0  0  0  0
   -0.5459    1.8868   -0.8726 H   0  0  0  0  0  0  0  0  0  0  0  0
   -0.5289    1.8773    0.9072 H   0  0  0  0  0  0  0  0  0  0  0  0
    0.5883   -0.3548   -0.8473 H   0  0  0  0  0  0  0  0  0  0  0  0
    1.5167    2.1109   -2.1337 H   0  0  0  0  0  0  0  0  0  0  0  0
    3.8269    2.9627   -2.1512 H   0  0  0  0  0  0  0  0  0  0  0  0
    5.0022    3.3778   -0.0276 H   0  0  0  0  0  0  0  0  0  0  0  0
    3.8670    2.9417    2.1135 H   0  0  0  0  0  0  0  0  0  0  0  0
    1.5538    2.0978    2.1311 H   0  0  0  0  0  0  0  0  0  0  0  0
    1.1749    0.2213    1.6790 H   0  0  0  0  0  0  0  0  0  0  0  0
    0.9813   -3.8769    0.2089 H   0  0  0  0  0  0  0  0  0  0  0  0
    2.3577   -1.2780   -0.9388 H   0  0  0  0  0  0  0  0  0  0  0  0
   -3.0556   -0.5628   -1.2056 H   0  0  0  0  0  0  0  0  0  0  0  0
  1  2  1  0  0  0  0
  1 11  1  0  0  0  0
  1 17  1  0  0  0  0
  1 18  1  0  0  0  0
  2  3  1  0  0  0  0
  2  8  1  0  0  0  0
  2 19  1  0  0  0  0
  3  4  1  0  0  0  0
  3 25  1  0  0  0  0
  4  5  1  0  0  0  0
  4  6  1  0  0  0  0
  4  7  2  0  0  0  0
  5 26  1  0  0  0  0
  6 27  1  0  0  0  0
  8  9  2  0  0  0  0
  8 10  1  0  0  0  0
 10 28  1  0  0  0  0
 11 12  1  0  0  0  0
 11 16  2  0  0  0  0
 12 13  2  0  0  0  0
 12 20  1  0  0  0  0
 13 14  1  0  0  0  0
 13 21  1  0  0  0  0
 14 15  2  0  0  0  0
 14 22  1  0  0  0  0
 15 16  1  0  0  0  0
 15 23  1  0  0  0  0
 16 24  1  0  0  0  0
M  END
>  <Activity>
4.14

>  <set>
1

>  <Min_dist>
999.9

>  <Avg_dist>
999.9

$$$$
PPPHE
 Wcorina  11170919343D 1   1.00000     0.00000              
CORINA evaluation license 3.46 0067  05.08.2008
 41 42  0  0  0  0  0  0  0  0999 V2000
   -0.0184    1.5028    0.0103 C   0  0  0  0  0  0  0  0  0  0  0  0
    0.0021   -0.0041    0.0020 C   0  0  0  0  0  0  0  0  0  0  0  0
    1.0605   -0.5961   -0.0113 O   0  0  0  0  0  0  0  0  0  0  0  0
   -1.1558   -0.6938    0.0094 N   0  0  0  0  0  0  0  0  0  0  0  0
   -2.0023   -0.2203    0.0200 H   0  0  0  0  0  0  0  0  0  0  0  0
   -1.1360   -2.1586    0.0013 C   0  0  0  0  0  0  0  0  0  0  0  0
   -1.0188   -2.6516   -1.4179 C   0  0  0  0  0  0  0  0  0  0  0  0
   -0.9582   -1.8605   -2.3292 O   0  0  0  0  0  0  0  0  0  0  0  0
   -0.9819   -3.9695   -1.6697 O   0  0  0  0  0  0  0  0  0  0  0  0
   -2.4304   -2.6896    0.6205 C   0  0  0  0  0  0  0  0  0  0  0  0
   -2.4884   -2.2997    2.0750 C   0  0  0  0  0  0  0  0  0  0  0  0
   -3.0733   -1.1038    2.4472 C   0  0  0  0  0  0  0  0  0  0  0  0
   -3.1264   -0.7461    3.7814 C   0  0  0  0  0  0  0  0  0  0  0  0
   -2.5950   -1.5845    4.7435 C   0  0  0  0  0  0  0  0  0  0  0  0
   -2.0109   -2.7809    4.3714 C   0  0  0  0  0  0  0  0  0  0  0  0
   -1.9617   -3.1406    3.0375 C   0  0  0  0  0  0  0  0  0  0  0  0
    1.4170    2.0324   -0.0006 C   0  0  0  0  0  0  0  0  0  0  0  0
    1.3966    3.5392    0.0077 C   0  0  0  0  0  0  0  0  0  0  0  0
    1.3986    4.2239    1.2086 C   0  0  0  0  0  0  0  0  0  0  0  0
    1.3799    5.6061    1.2162 C   0  0  0  0  0  0  0  0  0  0  0  0
    1.3595    6.3036    0.0229 C   0  0  0  0  0  0  0  0  0  0  0  0
    1.3583    5.6189   -1.1780 C   0  0  0  0  0  0  0  0  0  0  0  0
    1.3815    4.2368   -1.1856 C   0  0  0  0  0  0  0  0  0  0  0  0
   -0.5455    1.8639   -0.8728 H   0  0  0  0  0  0  0  0  0  0  0  0
   -0.5286    1.8543    0.9071 H   0  0  0  0  0  0  0  0  0  0  0  0
   -0.2837   -2.5136    0.5807 H   0  0  0  0  0  0  0  0  0  0  0  0
   -3.2856   -2.2637    0.0958 H   0  0  0  0  0  0  0  0  0  0  0  0
   -2.4555   -3.7759    0.5343 H   0  0  0  0  0  0  0  0  0  0  0  0
   -3.4884   -0.4487    1.6956 H   0  0  0  0  0  0  0  0  0  0  0  0
   -3.5827    0.1886    4.0721 H   0  0  0  0  0  0  0  0  0  0  0  0
   -2.6359   -1.3047    5.7858 H   0  0  0  0  0  0  0  0  0  0  0  0
   -1.5955   -3.4358    5.1230 H   0  0  0  0  0  0  0  0  0  0  0  0
   -1.5086   -4.0770    2.7471 H   0  0  0  0  0  0  0  0  0  0  0  0
    1.9442    1.6713    0.8825 H   0  0  0  0  0  0  0  0  0  0  0  0
    1.9272    1.6808   -0.8974 H   0  0  0  0  0  0  0  0  0  0  0  0
    1.4146    3.6789    2.1409 H   0  0  0  0  0  0  0  0  0  0  0  0
    1.3807    6.1410    2.1544 H   0  0  0  0  0  0  0  0  0  0  0  0
    1.3441    7.3835    0.0289 H   0  0  0  0  0  0  0  0  0  0  0  0
    1.3420    6.1639   -2.1102 H   0  0  0  0  0  0  0  0  0  0  0  0
    1.3843    3.7019   -2.1238 H   0  0  0  0  0  0  0  0  0  0  0  0
   -0.9062   -4.2376   -2.5957 H   0  0  0  0  0  0  0  0  0  0  0  0
  1  2  1  0  0  0  0
  1 17  1  0  0  0  0
  1 24  1  0  0  0  0
  1 25  1  0  0  0  0
  2  3  2  0  0  0  0
  2  4  1  0  0  0  0
  4  5  1  0  0  0  0
  4  6  1  0  0  0  0
  6  7  1  0  0  0  0
  6 10  1  0  0  0  0
  6 26  1  0  0  0  0
  7  8  2  0  0  0  0
  7  9  1  0  0  0  0
  9 41  1  0  0  0  0
 10 11  1  0  0  0  0
 10 27  1  0  0  0  0
 10 28  1  0  0  0  0
 11 12  1  0  0  0  0
 11 16  2  0  0  0  0
 12 13  2  0  0  0  0
 12 29  1  0  0  0  0
 13 14  1  0  0  0  0
 13 30  1  0  0  0  0
 14 15  2  0  0  0  0
 14 31  1  0  0  0  0
 15 16  1  0  0  0  0
 15 32  1  0  0  0  0
 16 33  1  0  0  0  0
 17 18  1  0  0  0  0
 17 34  1  0  0  0  0
 17 35  1  0  0  0  0
 18 19  1  0  0  0  0
 18 23  2  0  0  0  0
 19 20  2  0  0  0  0
 19 36  1  0  0  0  0
 20 21  1  0  0  0  0
 20 37  1  0  0  0  0
 21 22  2  0  0  0  0
 21 38  1  0  0  0  0
 22 23  1  0  0  0  0
 22 39  1  0  0  0  0
 23 40  1  0  0  0  0
M  END
>  <Activity>
2.79

>  <set>
1

>  <Min_dist>
999.9

>  <Avg_dist>
999.9

$$$$
PO3_FAGNH2
 Wcorina  11170919343D 1   1.00000     0.00000              
CORINA evaluation license 3.46 0067  05.08.2008
 46 46  0  0  0  0  0  0  0  0999 V2000
   -0.0091    1.4729    0.0054 C   0  0  0  0  0  0  0  0  0  0  0  0
    0.0188    0.0130    0.1657 N   0  0  0  0  0  0  0  0  0  0  0  0
   -1.2017   -0.5033    1.2032 P   0  0  0  0  0  0  0  0  0  0  0  0
   -0.9278    0.0714    2.6819 O   0  0  0  0  0  0  0  0  0  0  0  0
   -2.6221    0.0373    0.6719 O   0  0  0  0  0  0  0  0  0  0  0  0
   -1.2210   -1.9826    1.2446 O   0  0  0  0  0  0  0  0  0  0  0  0
    1.4200    1.9961   -0.1521 C   0  0  0  0  0  0  0  0  0  0  0  0
    2.2027    1.7048    1.1023 C   0  0  0  0  0  0  0  0  0  0  0  0
    2.9817    0.5657    1.1820 C   0  0  0  0  0  0  0  0  0  0  0  0
    3.6996    0.2984    2.3327 C   0  0  0  0  0  0  0  0  0  0  0  0
    3.6389    1.1705    3.4035 C   0  0  0  0  0  0  0  0  0  0  0  0
    2.8605    2.3101    3.3234 C   0  0  0  0  0  0  0  0  0  0  0  0
    2.1460    2.5796    2.1711 C   0  0  0  0  0  0  0  0  0  0  0  0
   -0.8121    1.8286   -1.2193 C   0  0  0  0  0  0  0  0  0  0  0  0
   -1.0033    0.9973   -2.0815 O   0  0  0  0  0  0  0  0  0  0  0  0
   -1.3177    3.0703   -1.3564 N   0  0  0  0  0  0  0  0  0  0  0  0
   -1.1648    3.7352   -0.6669 H   0  0  0  0  0  0  0  0  0  0  0  0
   -2.0983    3.4161   -2.5470 C   0  0  0  0  0  0  0  0  0  0  0  0
   -3.5568    3.0039   -2.3380 C   0  0  0  0  0  0  0  0  0  0  0  0
   -2.0251    4.9029   -2.7813 C   0  0  0  0  0  0  0  0  0  0  0  0
   -1.3841    5.6047   -2.0280 O   0  0  0  0  0  0  0  0  0  0  0  0
   -2.6721    5.4528   -3.8280 N   0  0  0  0  0  0  0  0  0  0  0  0
   -3.1848    4.8915   -4.4305 H   0  0  0  0  0  0  0  0  0  0  0  0
   -2.6009    6.8982   -4.0558 C   0  0  0  0  0  0  0  0  0  0  0  0
   -3.4039    7.2539   -5.2805 C   0  0  0  0  0  0  0  0  0  0  0  0
   -3.4830    8.5370   -5.6853 N   0  0  0  0  0  0  0  0  0  0  0  0
   -3.0231    9.2315   -5.1883 H   0  0  0  0  0  0  0  0  0  0  0  0
   -3.9998    8.7659   -6.4736 H   0  0  0  0  0  0  0  0  0  0  0  0
   -3.9789    6.3854   -5.9019 O   0  0  0  0  0  0  0  0  0  0  0  0
   -0.4672    1.9263    0.8844 H   0  0  0  0  0  0  0  0  0  0  0  0
    1.8959    1.5034   -1.0000 H   0  0  0  0  0  0  0  0  0  0  0  0
    1.3961    3.0722   -0.3238 H   0  0  0  0  0  0  0  0  0  0  0  0
    3.0292   -0.1157    0.3454 H   0  0  0  0  0  0  0  0  0  0  0  0
    4.3077   -0.5919    2.3952 H   0  0  0  0  0  0  0  0  0  0  0  0
    4.1992    0.9614    4.3027 H   0  0  0  0  0  0  0  0  0  0  0  0
    2.8128    2.9913    4.1602 H   0  0  0  0  0  0  0  0  0  0  0  0
    1.5408    3.4718    2.1072 H   0  0  0  0  0  0  0  0  0  0  0  0
   -1.6929    2.8915   -3.4122 H   0  0  0  0  0  0  0  0  0  0  0  0
   -3.6097    1.9284   -2.1685 H   0  0  0  0  0  0  0  0  0  0  0  0
   -3.9622    3.5284   -1.4728 H   0  0  0  0  0  0  0  0  0  0  0  0
   -4.1376    3.2611   -3.2238 H   0  0  0  0  0  0  0  0  0  0  0  0
   -3.0063    7.4228   -3.1906 H   0  0  0  0  0  0  0  0  0  0  0  0
   -1.5619    7.1919   -4.2047 H   0  0  0  0  0  0  0  0  0  0  0  0
   -0.0466   -0.4503   -0.7283 H   0  0  0  0  0  0  0  0  0  0  0  0
   -0.9785    1.0350    2.7450 H   0  0  0  0  0  0  0  0  0  0  0  0
   -3.3730   -0.2229    1.2228 H   0  0  0  0  0  0  0  0  0  0  0  0
  1  2  1  0  0  0  0
  1  7  1  0  0  0  0
  1 14  1  0  0  0  0
  1 30  1  0  0  0  0
  2  3  1  0  0  0  0
  2 44  1  0  0  0  0
  3  4  1  0  0  0  0
  3  5  1  0  0  0  0
  3  6  2  0  0  0  0
  4 45  1  0  0  0  0
  5 46  1  0  0  0  0
  7  8  1  0  0  0  0
  7 31  1  0  0  0  0
  7 32  1  0  0  0  0
  8  9  1  0  0  0  0
  8 13  2  0  0  0  0
  9 10  2  0  0  0  0
  9 33  1  0  0  0  0
 10 11  1  0  0  0  0
 10 34  1  0  0  0  0
 11 12  2  0  0  0  0
 11 35  1  0  0  0  0
 12 13  1  0  0  0  0
 12 36  1  0  0  0  0
 13 37  1  0  0  0  0
 14 15  2  0  0  0  0
 14 16  1  0  0  0  0
 16 17  1  0  0  0  0
 16 18  1  0  0  0  0
 18 19  1  0  0  0  0
 18 20  1  0  0  0  0
 18 38  1  0  0  0  0
 19 39  1  0  0  0  0
 19 40  1  0  0  0  0
 19 41  1  0  0  0  0
 20 21  2  0  0  0  0
 20 22  1  0  0  0  0
 22 23  1  0  0  0  0
 22 24  1  0  0  0  0
 24 25  1  0  0  0  0
 24 42  1  0  0  0  0
 24 43  1  0  0  0  0
 25 26  1  0  0  0  0
 25 29  2  0  0  0  0
 26 27  1  0  0  0  0
 26 28  1  0  0  0  0
M  END
>  <Activity>
5.59

>  <set>
1

>  <Min_dist>
999.9

>  <Avg_dist>
999.9

$$$$
P_OPHE_OME_LEUNH2
 Wcorina  11170919343D 1   1.00000     0.00000              
CORINA evaluation license 3.46 0067  05.08.2008
 41 41  0  0  0  0  0  0  0  0999 V2000
   -0.0603    0.5353   -1.0924 O   0  0  0  0  0  0
   -0.8151    0.3453    0.3170 P   0  0  0  0  0  0
   -1.2346    1.7863    0.8997 O   0  0  0  0  0  0
   -2.0282   -0.4793    0.1197 O   0  0  0  0  0  0
    0.2139   -0.4220    1.4055 N   0  0  0  0  0  0
   -0.3885   -0.4862    2.7437 C   0  0  0  0  0  0
    0.1412    0.6444    3.5878 C   0  0  0  0  0  0
    1.1562    1.2218    3.2601 O   0  0  0  0  0  0
   -0.0331   -1.8221    3.3995 C   0  0  0  0  0  0
   -0.6765   -2.9644    2.6109 C   0  0  0  0  0  0
   -0.2206   -4.3048    3.1911 C   0  0  0  0  0  0
   -2.1996   -2.8577    2.7093 C   0  0  0  0  0  0
   -0.5130    1.0138    4.7067 N   0  0  0  0  0  0
    0.0824   -0.6147   -1.8024 C   0  0  0  0  0  0
   -0.9160   -1.0204   -2.6759 C   0  0  0  0  0  0
   -0.7685   -2.1898   -3.3965 C   0  0  0  0  0  0
    0.3730   -2.9556   -3.2477 C   0  0  0  0  0  0
    1.3694   -2.5536   -2.3774 C   0  0  0  0  0  0
    1.2294   -1.3819   -1.6591 C   0  0  0  0  0  0
   -2.1978    1.9541    1.9418 C   0  0  0  0  0  0
    0.4656   -1.3425    1.0778 H   0  0  0  0  0  0
   -1.4718   -0.3997    2.6591 H   0  0  0  0  0  0
    1.0495   -1.9481    3.4038 H   0  0  0  0  0  0
   -0.4043   -1.8339    4.4243 H   0  0  0  0  0  0
   -0.3745   -2.8995    1.5655 H   0  0  0  0  0  0
   -0.5226   -4.3697    4.2364 H   0  0  0  0  0  0
   -0.6790   -5.1186    2.6292 H   0  0  0  0  0  0
    0.8645   -4.3808    3.1209 H   0  0  0  0  0  0
   -2.5244   -1.9028    2.2960 H   0  0  0  0  0  0
   -2.6579   -3.6715    2.1475 H   0  0  0  0  0  0
   -2.5016   -2.9226    3.7546 H   0  0  0  0  0  0
   -1.3248    0.5520    4.9687 H   0  0  0  0  0  0
   -0.1721    1.7415    5.2499 H   0  0  0  0  0  0
   -1.8081   -0.4228   -2.7923 H   0  0  0  0  0  0
   -1.5457   -2.5063   -4.0764 H   0  0  0  0  0  0
    0.4864   -3.8695   -3.8119 H   0  0  0  0  0  0
    2.2598   -3.1539   -2.2623 H   0  0  0  0  0  0
    2.0101   -1.0658   -0.9831 H   0  0  0  0  0  0
   -1.8227    1.5013    2.8596 H   0  0  0  0  0  0
   -2.3735    3.0171    2.1065 H   0  0  0  0  0  0
   -3.1320    1.4717    1.6542 H   0  0  0  0  0  0
  1  2  1  0  0  0
  1 14  1  0  0  0
  2  3  1  0  0  0
  2  4  2  0  0  0
  2  5  1  0  0  0
  3 20  1  0  0  0
  5  6  1  0  0  0
  5 21  1  0  0  0
  6  7  1  0  0  0
  6  9  1  0  0  0
  6 22  1  0  0  0
  7  8  2  0  0  0
  7 13  1  0  0  0
  9 10  1  0  0  0
  9 23  1  0  0  0
  9 24  1  0  0  0
 10 11  1  0  0  0
 10 12  1  0  0  0
 10 25  1  0  0  0
 11 26  1  0  0  0
 11 27  1  0  0  0
 11 28  1  0  0  0
 12 29  1  0  0  0
 12 30  1  0  0  0
 12 31  1  0  0  0
 13 32  1  0  0  0
 13 33  1  0  0  0
 14 15  1  0  0  0
 14 19  2  0  0  0
 15 16  2  0  0  0
 15 34  1  0  0  0
 16 17  1  0  0  0
 16 35  1  0  0  0
 17 18  2  0  0  0
 17 36  1  0  0  0
 18 19  1  0  0  0
 18 37  1  0  0  0
 19 38  1  0  0  0
 20 39  1  0  0  0
 20 40  1  0  0  0
 20 41  1  0  0  0
M  END
>  <Activity>
0.52

>  <set>
1

>  <Min_dist>
999.9

>  <Avg_dist>
999.9

$$$$
ZGLNMEOH
 Wcorina  11170919343D 1   1.00000     0.00000              
CORINA evaluation license 3.46 0067  05.08.2008
 50 50  0  0  0  0  0  0  0  0999 V2000
   -0.0167    1.3781    0.0096 C   0  0  0  0  0  0
    0.0021   -0.0041    0.0020 C   0  0  0  0  0  0
    1.2084   -0.6789   -0.0132 C   0  0  0  0  0  0
    2.3961    0.0285   -0.0212 C   0  0  0  0  0  0
    2.3773    1.4107   -0.0145 C   0  0  0  0  0  0
    1.1709    2.0855    0.0021 C   0  0  0  0  0  0
    1.2289   -2.1857   -0.0205 C   0  0  0  0  0  0
    1.2218   -2.6632   -1.3917 O   0  0  0  0  0  0
    1.2382   -3.9970   -1.5745 C   0  0  0  0  0  0
    1.2328   -4.5063   -2.8224 N   0  0  0  0  0  0
    1.2171   -3.9118   -3.5887 H   0  0  0  0  0  0
    1.2505   -5.9576   -3.0213 C   0  0  0  0  0  0
    1.2401   -6.2625   -4.4971 C   0  0  0  0  0  0
    1.2533   -7.5417   -4.9211 N   0  0  0  0  0  0
    1.2696   -8.2662   -4.2763 H   0  0  0  0  0  0
    1.2431   -7.8381   -6.3557 C   0  0  0  0  0  0
    2.6745   -7.7986   -6.8948 C   0  0  0  0  0  0
    3.2238   -6.3753   -6.7794 C   0  0  0  0  0  0
    4.6944   -6.3604   -7.2015 C   0  0  0  0  0  0
    2.4222   -5.4438   -7.6908 C   0  0  0  0  0  0
    0.6590   -9.2089   -6.5814 C   0  0  0  0  0  0
    0.2878   -9.8728   -5.6368 O   0  0  0  0  0  0
    0.5492   -9.6969   -7.8329 N   0  0  0  0  0  0
    0.9826   -8.9217   -8.9357 O   0  0  0  0  0  0
   -0.0186  -11.0295   -8.0522 C   0  0  0  0  0  0
    1.2198   -5.3566   -5.3033 O   0  0  0  0  0  0
    1.2578   -4.7417   -0.6145 O   0  0  0  0  0  0
   -0.9592    1.9054    0.0170 H   0  0  0  0  0  0
   -0.9258   -0.5567    0.0083 H   0  0  0  0  0  0
    3.3386   -0.4987   -0.0324 H   0  0  0  0  0  0
    3.3052    1.9634   -0.0201 H   0  0  0  0  0  0
    1.1563    3.1654    0.0077 H   0  0  0  0  0  0
    2.1288   -2.5393    0.4828 H   0  0  0  0  0  0
    0.3491   -2.5635    0.5004 H   0  0  0  0  0  0
    2.1508   -6.3751   -2.5704 H   0  0  0  0  0  0
    0.3711   -6.3994   -2.5528 H   0  0  0  0  0  0
    0.6384   -7.0953   -6.8759 H   0  0  0  0  0  0
    3.2999   -8.4776   -6.3152 H   0  0  0  0  0  0
    2.6774   -8.1055   -7.9407 H   0  0  0  0  0  0
    3.1386   -6.0355   -5.7473 H   0  0  0  0  0  0
    4.7796   -6.7002   -8.2337 H   0  0  0  0  0  0
    5.0857   -5.3465   -7.1193 H   0  0  0  0  0  0
    5.2655   -7.0241   -6.5522 H   0  0  0  0  0  0
    2.5074   -5.7836   -8.7230 H   0  0  0  0  0  0
    1.3746   -5.4544   -7.3901 H   0  0  0  0  0  0
    2.8136   -4.4298   -7.6086 H   0  0  0  0  0  0
    0.8638   -9.3550   -9.7920 H   0  0  0  0  0  0
   -0.2927  -11.4699   -7.0936 H   0  0  0  0  0  0
   -0.9051  -10.9476   -8.6812 H   0  0  0  0  0  0
    0.7194  -11.6623   -8.5451 H   0  0  0  0  0  0
  1  2  1  0  0  0
  1  6  2  0  0  0
  1 28  1  0  0  0
  2  3  2  0  0  0
  2 29  1  0  0  0
  3  4  1  0  0  0
  3  7  1  0  0  0
  4  5  2  0  0  0
  4 30  1  0  0  0
  5  6  1  0  0  0
  5 31  1  0  0  0
  6 32  1  0  0  0
  7  8  1  0  0  0
  7 33  1  0  0  0
  7 34  1  0  0  0
  8  9  1  0  0  0
  9 10  1  0  0  0
  9 27  2  0  0  0
 10 11  1  0  0  0
 10 12  1  0  0  0
 12 13  1  0  0  0
 12 35  1  0  0  0
 12 36  1  0  0  0
 13 14  1  0  0  0
 13 26  2  0  0  0
 14 15  1  0  0  0
 14 16  1  0  0  0
 16 17  1  0  0  0
 16 21  1  0  0  0
 16 37  1  0  0  0
 17 18  1  0  0  0
 17 38  1  0  0  0
 17 39  1  0  0  0
 18 19  1  0  0  0
 18 20  1  0  0  0
 18 40  1  0  0  0
 19 41  1  0  0  0
 19 42  1  0  0  0
 19 43  1  0  0  0
 20 44  1  0  0  0
 20 45  1  0  0  0
 20 46  1  0  0  0
 21 22  2  0  0  0
 21 23  1  0  0  0
 23 24  1  0  0  0
 23 25  1  0  0  0
 24 47  1  0  0  0
 25 48  1  0  0  0
 25 49  1  0  0  0
 25 50  1  0  0  0
M  END
>  <Activity>
2.65

>  <set>
1

>  <Min_dist>
999.9

>  <Avg_dist>
999.9

$$$$
ZGPLNH2
 Wcorina  11170919343D 1   1.00000     0.00000              
CORINA evaluation license 3.46 0067  05.08.2008
 48 48  0  0  0  0  0  0  0  0999 V2000
   -0.0162    1.3436    0.0094 C   0  0  0  0  0  0  0  0  0  0  0  0
    0.0021   -0.0041    0.0020 N   0  0  0  0  0  0  0  0  0  0  0  0
   -0.8313   -0.5005    0.0073 H   0  0  0  0  0  0  0  0  0  0  0  0
    1.2806   -0.7192   -0.0140 C   0  0  0  0  0  0  0  0  0  0  0  0
    1.7541   -1.1558    1.6914 P   0  0  0  0  0  0  0  0  0  0  0  0
    0.7118   -2.0218    2.2864 O   0  0  0  0  0  0  0  0  0  0  0  0
    3.2228   -1.9774    1.6730 N   0  0  0  0  0  0  0  0  0  0  0  0
    3.9364   -1.4321    1.2130 H   0  0  0  0  0  0  0  0  0  0  0  0
    3.6369   -2.3460    3.0333 C   0  0  0  0  0  0  0  0  0  0  0  0
    4.5704   -1.2950    3.5764 C   0  0  0  0  0  0  0  0  0  0  0  0
    4.8620   -0.3335    2.8971 O   0  0  0  0  0  0  0  0  0  0  0  0
    5.0812   -1.4234    4.8170 N   0  0  0  0  0  0  0  0  0  0  0  0
    4.8480   -2.1924    5.3603 H   0  0  0  0  0  0  0  0  0  0  0  0
    5.6821   -0.7469    5.1666 H   0  0  0  0  0  0  0  0  0  0  0  0
    4.3543   -3.6970    2.9996 C   0  0  0  0  0  0  0  0  0  0  0  0
    3.3707   -4.7860    2.5668 C   0  0  0  0  0  0  0  0  0  0  0  0
    4.1153   -6.1137    2.4124 C   0  0  0  0  0  0  0  0  0  0  0  0
    2.2765   -4.9351    3.6258 C   0  0  0  0  0  0  0  0  0  0  0  0
    1.9011    0.1867    2.5679 O   0  0  0  0  0  0  0  0  0  0  0  0
    1.0277    1.9654    0.0028 O   0  0  0  0  0  0  0  0  0  0  0  0
   -1.1912    2.0008    0.0186 O   0  0  0  0  0  0  0  0  0  0  0  0
   -1.1349    3.4517    0.0262 C   0  0  0  0  0  0  0  0  0  0  0  0
   -2.5351    4.0087    0.0359 C   0  0  0  0  0  0  0  0  0  0  0  0
   -3.1717    4.2577    1.2374 C   0  0  0  0  0  0  0  0  0  0  0  0
   -4.4561    4.7686    1.2463 C   0  0  0  0  0  0  0  0  0  0  0  0
   -5.1038    5.0309    0.0536 C   0  0  0  0  0  0  0  0  0  0  0  0
   -4.4670    4.7828   -1.1480 C   0  0  0  0  0  0  0  0  0  0  0  0
   -3.1809    4.2760   -1.1568 C   0  0  0  0  0  0  0  0  0  0  0  0
    1.1810   -1.6281   -0.6074 H   0  0  0  0  0  0  0  0  0  0  0  0
    2.0482   -0.0814   -0.4523 H   0  0  0  0  0  0  0  0  0  0  0  0
    2.7579   -2.4173    3.6739 H   0  0  0  0  0  0  0  0  0  0  0  0
    5.1812   -3.6517    2.2908 H   0  0  0  0  0  0  0  0  0  0  0  0
    4.7393   -3.9288    3.9926 H   0  0  0  0  0  0  0  0  0  0  0  0
    2.9190   -4.5099    1.6140 H   0  0  0  0  0  0  0  0  0  0  0  0
    4.5670   -6.3898    3.3652 H   0  0  0  0  0  0  0  0  0  0  0  0
    3.4146   -6.8896    2.1041 H   0  0  0  0  0  0  0  0  0  0  0  0
    4.8948   -6.0075    1.6580 H   0  0  0  0  0  0  0  0  0  0  0  0
    1.5758   -5.7110    3.3174 H   0  0  0  0  0  0  0  0  0  0  0  0
    2.7282   -5.2113    4.5786 H   0  0  0  0  0  0  0  0  0  0  0  0
    1.7460   -3.9893    3.7357 H   0  0  0  0  0  0  0  0  0  0  0  0
   -0.6031    3.7900    0.9155 H   0  0  0  0  0  0  0  0  0  0  0  0
   -0.6116    3.7997   -0.8644 H   0  0  0  0  0  0  0  0  0  0  0  0
   -2.6656    4.0527    2.1692 H   0  0  0  0  0  0  0  0  0  0  0  0
   -4.9537    4.9624    2.1850 H   0  0  0  0  0  0  0  0  0  0  0  0
   -6.1076    5.4294    0.0605 H   0  0  0  0  0  0  0  0  0  0  0  0
   -4.9732    4.9875   -2.0798 H   0  0  0  0  0  0  0  0  0  0  0  0
   -2.6820    4.0856   -2.0955 H   0  0  0  0  0  0  0  0  0  0  0  0
    2.5683    0.8025    2.2353 H   0  0  0  0  0  0  0  0  0  0  0  0
  1  2  1  0  0  0  0
  1 20  2  0  0  0  0
  1 21  1  0  0  0  0
  2  3  1  0  0  0  0
  2  4  1  0  0  0  0
  4  5  1  0  0  0  0
  4 29  1  0  0  0  0
  4 30  1  0  0  0  0
  5  6  2  0  0  0  0
  5  7  1  0  0  0  0
  5 19  1  0  0  0  0
  7  8  1  0  0  0  0
  7  9  1  0  0  0  0
  9 10  1  0  0  0  0
  9 15  1  0  0  0  0
  9 31  1  0  0  0  0
 10 11  2  0  0  0  0
 10 12  1  0  0  0  0
 12 13  1  0  0  0  0
 12 14  1  0  0  0  0
 15 16  1  0  0  0  0
 15 32  1  0  0  0  0
 15 33  1  0  0  0  0
 16 17  1  0  0  0  0
 16 18  1  0  0  0  0
 16 34  1  0  0  0  0
 17 35  1  0  0  0  0
 17 36  1  0  0  0  0
 17 37  1  0  0  0  0
 18 38  1  0  0  0  0
 18 39  1  0  0  0  0
 18 40  1  0  0  0  0
 19 48  1  0  0  0  0
 21 22  1  0  0  0  0
 22 23  1  0  0  0  0
 22 41  1  0  0  0  0
 22 42  1  0  0  0  0
 23 24  1  0  0  0  0
 23 28  2  0  0  0  0
 24 25  2  0  0  0  0
 24 43  1  0  0  0  0
 25 26  1  0  0  0  0
 25 44  1  0  0  0  0
 26 27  2  0  0  0  0
 26 45  1  0  0  0  0
 27 28  1  0  0  0  0
 27 46  1  0  0  0  0
 28 47  1  0  0  0  0
M  END
>  <Activity>
6.12

>  <set>
1

>  <Min_dist>
999.9

>  <Avg_dist>
999.9

$$$$
ZGPOLG
 Wcorina  11170919343D 1   1.00000     0.00000              
CORINA evaluation license 3.46 0067  05.08.2008
 53 53  0  0  0  0  0  0  0  0999 V2000
   -0.0162    1.3436    0.0094 C   0  0  0  0  0  0  0  0  0  0  0  0
    0.0021   -0.0041    0.0020 N   0  0  0  0  0  0  0  0  0  0  0  0
   -0.8313   -0.5005    0.0073 H   0  0  0  0  0  0  0  0  0  0  0  0
    1.2806   -0.7192   -0.0140 C   0  0  0  0  0  0  0  0  0  0  0  0
    1.7541   -1.1558    1.6914 P   0  0  0  0  0  0  0  0  0  0  0  0
    1.7717    0.0659    2.5266 O   0  0  0  0  0  0  0  0  0  0  0  0
    0.6884   -2.2019    2.2932 O   0  0  0  0  0  0  0  0  0  0  0  0
    3.2187   -1.8243    1.6873 O   0  0  0  0  0  0  0  0  0  0  0  0
    3.9148   -2.1810    2.8832 C   0  0  0  0  0  0  0  0  0  0  0  0
    4.1946   -3.6618    2.8788 C   0  0  0  0  0  0  0  0  0  0  0  0
    3.9152   -4.3289    1.9052 O   0  0  0  0  0  0  0  0  0  0  0  0
    4.7553   -4.2449    3.9568 N   0  0  0  0  0  0  0  0  0  0  0  0
    4.9788   -3.7114    4.7355 H   0  0  0  0  0  0  0  0  0  0  0  0
    5.0273   -5.6844    3.9526 C   0  0  0  0  0  0  0  0  0  0  0  0
    5.6508   -6.0817    5.2658 C   0  0  0  0  0  0  0  0  0  0  0  0
    5.8478   -5.2479    6.1178 O   0  0  0  0  0  0  0  0  0  0  0  0
    5.9874   -7.3618    5.4889 O   0  0  0  0  0  0  0  0  0  0  0  0
    5.2360   -1.4126    2.9529 C   0  0  0  0  0  0  0  0  0  0  0  0
    4.9489    0.0846    3.0830 C   0  0  0  0  0  0  0  0  0  0  0  0
    4.2518    0.3561    4.4177 C   0  0  0  0  0  0  0  0  0  0  0  0
    6.2649    0.8630    3.0274 C   0  0  0  0  0  0  0  0  0  0  0  0
    1.0277    1.9654    0.0028 O   0  0  0  0  0  0  0  0  0  0  0  0
   -1.1912    2.0008    0.0186 O   0  0  0  0  0  0  0  0  0  0  0  0
   -1.1349    3.4517    0.0262 C   0  0  0  0  0  0  0  0  0  0  0  0
   -2.5351    4.0087    0.0359 C   0  0  0  0  0  0  0  0  0  0  0  0
   -3.1717    4.2577    1.2374 C   0  0  0  0  0  0  0  0  0  0  0  0
   -4.4561    4.7686    1.2463 C   0  0  0  0  0  0  0  0  0  0  0  0
   -5.1038    5.0309    0.0536 C   0  0  0  0  0  0  0  0  0  0  0  0
   -4.4670    4.7828   -1.1480 C   0  0  0  0  0  0  0  0  0  0  0  0
   -3.1809    4.2760   -1.1568 C   0  0  0  0  0  0  0  0  0  0  0  0
    1.1810   -1.6281   -0.6074 H   0  0  0  0  0  0  0  0  0  0  0  0
    2.0482   -0.0814   -0.4523 H   0  0  0  0  0  0  0  0  0  0  0  0
    3.3021   -1.9296    3.7490 H   0  0  0  0  0  0  0  0  0  0  0  0
    4.0940   -6.2301    3.8136 H   0  0  0  0  0  0  0  0  0  0  0  0
    5.7120   -5.9224    3.1385 H   0  0  0  0  0  0  0  0  0  0  0  0
    5.8071   -1.7495    3.8180 H   0  0  0  0  0  0  0  0  0  0  0  0
    5.8106   -1.5948    2.0448 H   0  0  0  0  0  0  0  0  0  0  0  0
    4.3034    0.4033    2.2645 H   0  0  0  0  0  0  0  0  0  0  0  0
    4.0472    1.4228    4.5103 H   0  0  0  0  0  0  0  0  0  0  0  0
    3.3142   -0.1984    4.4573 H   0  0  0  0  0  0  0  0  0  0  0  0
    4.8973    0.0375    5.2361 H   0  0  0  0  0  0  0  0  0  0  0  0
    6.7615    0.6695    2.0766 H   0  0  0  0  0  0  0  0  0  0  0  0
    6.0604    1.9296    3.1201 H   0  0  0  0  0  0  0  0  0  0  0  0
    6.9104    0.5443    3.8459 H   0  0  0  0  0  0  0  0  0  0  0  0
   -0.6031    3.7900    0.9155 H   0  0  0  0  0  0  0  0  0  0  0  0
   -0.6116    3.7997   -0.8644 H   0  0  0  0  0  0  0  0  0  0  0  0
   -2.6656    4.0527    2.1692 H   0  0  0  0  0  0  0  0  0  0  0  0
   -4.9537    4.9624    2.1850 H   0  0  0  0  0  0  0  0  0  0  0  0
   -6.1076    5.4294    0.0605 H   0  0  0  0  0  0  0  0  0  0  0  0
   -4.9732    4.9875   -2.0798 H   0  0  0  0  0  0  0  0  0  0  0  0
   -2.6820    4.0856   -2.0955 H   0  0  0  0  0  0  0  0  0  0  0  0
    0.6236   -3.0280    1.7947 H   0  0  0  0  0  0  0  0  0  0  0  0
    6.3844   -7.5684    6.3461 H   0  0  0  0  0  0  0  0  0  0  0  0
  1  2  1  0  0  0  0
  1 22  2  0  0  0  0
  1 23  1  0  0  0  0
  2  3  1  0  0  0  0
  2  4  1  0  0  0  0
  4  5  1  0  0  0  0
  4 31  1  0  0  0  0
  4 32  1  0  0  0  0
  5  6  2  0  0  0  0
  5  7  1  0  0  0  0
  5  8  1  0  0  0  0
  7 52  1  0  0  0  0
  8  9  1  0  0  0  0
  9 10  1  0  0  0  0
  9 18  1  0  0  0  0
  9 33  1  0  0  0  0
 10 11  2  0  0  0  0
 10 12  1  0  0  0  0
 12 13  1  0  0  0  0
 12 14  1  0  0  0  0
 14 15  1  0  0  0  0
 14 34  1  0  0  0  0
 14 35  1  0  0  0  0
 15 16  2  0  0  0  0
 15 17  1  0  0  0  0
 17 53  1  0  0  0  0
 18 19  1  0  0  0  0
 18 36  1  0  0  0  0
 18 37  1  0  0  0  0
 19 20  1  0  0  0  0
 19 21  1  0  0  0  0
 19 38  1  0  0  0  0
 20 39  1  0  0  0  0
 20 40  1  0  0  0  0
 20 41  1  0  0  0  0
 21 42  1  0  0  0  0
 21 43  1  0  0  0  0
 21 44  1  0  0  0  0
 23 24  1  0  0  0  0
 24 25  1  0  0  0  0
 24 45  1  0  0  0  0
 24 46  1  0  0  0  0
 25 26  1  0  0  0  0
 25 30  2  0  0  0  0
 26 27  2  0  0  0  0
 26 47  1  0  0  0  0
 27 28  1  0  0  0  0
 27 48  1  0  0  0  0
 28 29  2  0  0  0  0
 28 49  1  0  0  0  0
 29 30  1  0  0  0  0
 29 50  1  0  0  0  0
 30 51  1  0  0  0  0
M  END
>  <Activity>
3.64

>  <set>
1

>  <Min_dist>
999.9

>  <Avg_dist>
999.9

$$$$
C6PCLTNME
 Wcorina  11170919343D 1   1.00000     0.00000              
CORINA evaluation license 3.46 0067  05.08.2008
 73 74  0  0  0  0  0  0  0  0999 V2000
   -1.1936    3.8093    4.2800 C   0  0  0  0  0  0  0  0  0  0  0  0
   -1.6292    2.3987    4.6816 C   0  0  0  0  0  0  0  0  0  0  0  0
   -2.4913    2.4710    5.9436 C   0  0  0  0  0  0  0  0  0  0  0  0
   -2.9268    1.0604    6.3452 C   0  0  0  0  0  0  0  0  0  0  0  0
   -3.7889    1.1328    7.6072 C   0  0  0  0  0  0  0  0  0  0  0  0
   -4.2245   -0.2778    8.0089 C   0  0  0  0  0  0  0  0  0  0  0  0
   -0.1665    3.7231    2.7764 P   0  0  0  0  0  0  0  0  0  0  0  0
    0.9662    2.7984    3.0050 O   0  0  0  0  0  0  0  0  0  0  0  0
   -1.0577    3.1864    1.5476 O   0  0  0  0  0  0  0  0  0  0  0  0
    0.4746    5.3835    2.3823 C   0  0  0  0  0  0  0  0  0  0  0  0
    1.9159    5.2683    1.8821 C   0  0  0  0  0  0  0  0  0  0  0  0
    2.6907    6.4928    2.2959 C   0  0  0  0  0  0  0  0  0  0  0  0
    2.1173    7.4259    2.8169 O   0  0  0  0  0  0  0  0  0  0  0  0
    4.0209    6.5511    2.0870 N   0  0  0  0  0  0  0  0  0  0  0  0
    4.4901    5.7805    1.7305 H   0  0  0  0  0  0  0  0  0  0  0  0
    4.7583    7.7781    2.3984 C   0  0  0  0  0  0  0  0  0  0  0  0
    4.7698    8.6777    1.1895 C   0  0  0  0  0  0  0  0  0  0  0  0
    4.6160    8.2074    0.0822 O   0  0  0  0  0  0  0  0  0  0  0  0
    4.9510   10.0049    1.3387 N   0  0  0  0  0  0  0  0  0  0  0  0
    5.0740   10.3810    2.2243 H   0  0  0  0  0  0  0  0  0  0  0  0
    4.9622   10.8794    0.1635 C   0  0  0  0  0  0  0  0  0  0  0  0
    6.1959    7.4250    2.7851 C   0  0  0  0  0  0  0  0  0  0  0  0
    6.1907    6.6276    4.0639 C   0  0  0  0  0  0  0  0  0  0  0  0
    6.3521    7.1098    5.3062 C   0  0  0  0  0  0  0  0  0  0  0  0
    6.2878    6.0889    6.2150 N   0  0  0  0  0  0  0  0  0  0  0  0
    6.0781    4.8944    5.5630 C   0  0  0  0  0  0  0  0  0  0  0  0
    5.9367    3.5798    5.9947 C   0  0  0  0  0  0  0  0  0  0  0  0
    5.7304    2.5757    5.0740 C   0  0  0  0  0  0  0  0  0  0  0  0
    5.6621    2.8620    3.7177 C   0  0  0  0  0  0  0  0  0  0  0  0
    5.7988    4.1465    3.2716 C   0  0  0  0  0  0  0  0  0  0  0  0
    6.0022    5.1802    4.1874 C   0  0  0  0  0  0  0  0  0  0  0  0
    1.9187    5.1545    0.3563 C   0  0  0  0  0  0  0  0  0  0  0  0
    1.3309    3.8033   -0.0554 C   0  0  0  0  0  0  0  0  0  0  0  0
    1.1778    3.7560   -1.5770 C   0  0  0  0  0  0  0  0  0  0  0  0
    2.2663    2.6807    0.3982 C   0  0  0  0  0  0  0  0  0  0  0  0
   -2.0751    4.4196    4.0833 H   0  0  0  0  0  0  0  0  0  0  0  0
   -0.6160    4.2555    5.0895 H   0  0  0  0  0  0  0  0  0  0  0  0
   -2.2068    1.9524    3.8721 H   0  0  0  0  0  0  0  0  0  0  0  0
   -0.7477    1.7884    4.8783 H   0  0  0  0  0  0  0  0  0  0  0  0
   -1.9137    2.9173    6.7531 H   0  0  0  0  0  0  0  0  0  0  0  0
   -3.3728    3.0813    5.7469 H   0  0  0  0  0  0  0  0  0  0  0  0
   -3.5045    0.6142    5.5357 H   0  0  0  0  0  0  0  0  0  0  0  0
   -2.0454    0.4502    6.5419 H   0  0  0  0  0  0  0  0  0  0  0  0
   -3.2113    1.5790    8.4167 H   0  0  0  0  0  0  0  0  0  0  0  0
   -4.6704    1.7431    7.4105 H   0  0  0  0  0  0  0  0  0  0  0  0
   -4.8021   -0.7241    7.1993 H   0  0  0  0  0  0  0  0  0  0  0  0
   -3.3430   -0.8881    8.2055 H   0  0  0  0  0  0  0  0  0  0  0  0
   -4.8386   -0.2263    8.9079 H   0  0  0  0  0  0  0  0  0  0  0  0
   -0.1436    5.8373    1.6078 H   0  0  0  0  0  0  0  0  0  0  0  0
    0.4494    6.0046    3.2777 H   0  0  0  0  0  0  0  0  0  0  0  0
    2.3804    4.3815    2.3134 H   0  0  0  0  0  0  0  0  0  0  0  0
    4.2743    8.2919    3.2290 H   0  0  0  0  0  0  0  0  0  0  0  0
    5.7672   10.5774   -0.5065 H   0  0  0  0  0  0  0  0  0  0  0  0
    4.0077   10.8009   -0.3570 H   0  0  0  0  0  0  0  0  0  0  0  0
    5.1200   11.9106    0.4794 H   0  0  0  0  0  0  0  0  0  0  0  0
    6.6512    6.8342    1.9903 H   0  0  0  0  0  0  0  0  0  0  0  0
    6.7684    8.3411    2.9304 H   0  0  0  0  0  0  0  0  0  0  0  0
    6.5098    8.1496    5.5520 H   0  0  0  0  0  0  0  0  0  0  0  0
    6.3767    6.1914    7.1754 H   0  0  0  0  0  0  0  0  0  0  0  0
    5.9887    3.3469    7.0480 H   0  0  0  0  0  0  0  0  0  0  0  0
    5.6212    1.5555    5.4112 H   0  0  0  0  0  0  0  0  0  0  0  0
    5.4999    2.0632    3.0091 H   0  0  0  0  0  0  0  0  0  0  0  0
    5.7449    4.3617    2.2146 H   0  0  0  0  0  0  0  0  0  0  0  0
    1.3165    5.9574   -0.0689 H   0  0  0  0  0  0  0  0  0  0  0  0
    2.9415    5.2333   -0.0120 H   0  0  0  0  0  0  0  0  0  0  0  0
    0.3548    3.6740    0.4122 H   0  0  0  0  0  0  0  0  0  0  0  0
    2.1540    3.8853   -2.0445 H   0  0  0  0  0  0  0  0  0  0  0  0
    0.7591    2.7933   -1.8703 H   0  0  0  0  0  0  0  0  0  0  0  0
    0.5114    4.5557   -1.9001 H   0  0  0  0  0  0  0  0  0  0  0  0
    3.2334    2.7933   -0.0919 H   0  0  0  0  0  0  0  0  0  0  0  0
    2.3985    2.7323    1.4789 H   0  0  0  0  0  0  0  0  0  0  0  0
    1.8335    1.7167    0.1307 H   0  0  0  0  0  0  0  0  0  0  0  0
   -1.8613    3.7009    1.3904 H   0  0  0  0  0  0  0  0  0  0  0  0
  1  2  1  0  0  0  0
  1  7  1  0  0  0  0
  1 36  1  0  0  0  0
  1 37  1  0  0  0  0
  2  3  1  0  0  0  0
  2 38  1  0  0  0  0
  2 39  1  0  0  0  0
  3  4  1  0  0  0  0
  3 40  1  0  0  0  0
  3 41  1  0  0  0  0
  4  5  1  0  0  0  0
  4 42  1  0  0  0  0
  4 43  1  0  0  0  0
  5  6  1  0  0  0  0
  5 44  1  0  0  0  0
  5 45  1  0  0  0  0
  6 46  1  0  0  0  0
  6 47  1  0  0  0  0
  6 48  1  0  0  0  0
  7  8  2  0  0  0  0
  7  9  1  0  0  0  0
  7 10  1  0  0  0  0
  9 73  1  0  0  0  0
 10 11  1  0  0  0  0
 10 49  1  0  0  0  0
 10 50  1  0  0  0  0
 11 12  1  0  0  0  0
 11 32  1  0  0  0  0
 11 51  1  0  0  0  0
 12 13  2  0  0  0  0
 12 14  1  0  0  0  0
 14 15  1  0  0  0  0
 14 16  1  0  0  0  0
 16 17  1  0  0  0  0
 16 22  1  0  0  0  0
 16 52  1  0  0  0  0
 17 18  2  0  0  0  0
 17 19  1  0  0  0  0
 19 20  1  0  0  0  0
 19 21  1  0  0  0  0
 21 53  1  0  0  0  0
 21 54  1  0  0  0  0
 21 55  1  0  0  0  0
 22 23  1  0  0  0  0
 22 56  1  0  0  0  0
 22 57  1  0  0  0  0
 23 24  2  0  0  0  0
 23 31  1  0  0  0  0
 24 25  1  0  0  0  0
 24 58  1  0  0  0  0
 25 26  1  0  0  0  0
 25 59  1  0  0  0  0
 26 27  2  0  0  0  0
 26 31  1  0  0  0  0
 27 28  1  0  0  0  0
 27 60  1  0  0  0  0
 28 29  2  0  0  0  0
 28 61  1  0  0  0  0
 29 30  1  0  0  0  0
 29 62  1  0  0  0  0
 30 31  2  0  0  0  0
 30 63  1  0  0  0  0
 32 33  1  0  0  0  0
 32 64  1  0  0  0  0
 32 65  1  0  0  0  0
 33 34  1  0  0  0  0
 33 35  1  0  0  0  0
 33 66  1  0  0  0  0
 34 67  1  0  0  0  0
 34 68  1  0  0  0  0
 34 69  1  0  0  0  0
 35 70  1  0  0  0  0
 35 71  1  0  0  0  0
 35 72  1  0  0  0  0
M  END
>  <Activity>
7.28

>  <set>
2

>  <Min_dist>
0

>  <Avg_dist>
0.417859

$$$$
DAH55
 Wcorina  11170919343D 1   1.00000     0.00000              
CORINA evaluation license 3.46 0067  05.08.2008
 60 60  0  0  0  0  0  0  0  0999 V2000
    0.3536    1.6320   -0.2614 C   0  0  0  0  0  0  0  0  0  0  0  0
    0.9848    0.2609   -0.5117 C   0  0  0  0  0  0  0  0  0  0  0  0
   -0.0725   -0.8291   -0.3246 C   0  0  0  0  0  0  0  0  0  0  0  0
    0.5321   -2.1910   -0.6716 C   0  0  0  0  0  0  0  0  0  0  0  0
   -0.5252   -3.2810   -0.4845 C   0  0  0  0  0  0  0  0  0  0  0  0
    1.4189    2.6956   -0.3310 C   0  0  0  0  0  0  0  0  0  0  0  0
    1.3355    3.5816   -1.1484 O   0  0  0  0  0  0  0  0  0  0  0  0
    2.4605    2.6588    0.5149 O   0  0  0  0  0  0  0  0  0  0  0  0
   -0.6682    1.8947   -1.2835 N   0  0  0  0  0  0  0  0  0  0  0  0
   -1.6794    2.8374   -0.7869 C   0  0  0  0  0  0  0  0  0  0  0  0
   -2.3112    3.5559   -1.9513 C   0  0  0  0  0  0  0  0  0  0  0  0
   -2.3092    3.0461   -3.0518 O   0  0  0  0  0  0  0  0  0  0  0  0
   -2.8784    4.7649   -1.7698 N   0  0  0  0  0  0  0  0  0  0  0  0
   -2.8221    5.2022   -0.9057 H   0  0  0  0  0  0  0  0  0  0  0  0
   -3.5798    5.4187   -2.8774 C   0  0  0  0  0  0  0  0  0  0  0  0
   -5.0011    4.9211   -2.9354 C   0  0  0  0  0  0  0  0  0  0  0  0
   -5.3884    4.1042   -2.1339 O   0  0  0  0  0  0  0  0  0  0  0  0
   -5.8368    5.3855   -3.8776 O   0  0  0  0  0  0  0  0  0  0  0  0
   -3.5781    6.9331   -2.6591 C   0  0  0  0  0  0  0  0  0  0  0  0
   -2.1634    7.4483   -2.7235 C   0  0  0  0  0  0  0  0  0  0  0  0
   -1.6303    7.8548   -3.9324 C   0  0  0  0  0  0  0  0  0  0  0  0
   -0.3326    8.3274   -3.9915 C   0  0  0  0  0  0  0  0  0  0  0  0
    0.4318    8.3939   -2.8417 C   0  0  0  0  0  0  0  0  0  0  0  0
   -0.1016    7.9884   -1.6326 C   0  0  0  0  0  0  0  0  0  0  0  0
   -1.4008    7.5198   -1.5728 C   0  0  0  0  0  0  0  0  0  0  0  0
   -2.7559    2.0712   -0.0156 C   0  0  0  0  0  0  0  0  0  0  0  0
   -3.7270    3.0637    0.6268 C   0  0  0  0  0  0  0  0  0  0  0  0
   -4.8636    2.2978    1.3067 C   0  0  0  0  0  0  0  0  0  0  0  0
   -2.9837    3.9035    1.6676 C   0  0  0  0  0  0  0  0  0  0  0  0
   -0.1083    1.6445    0.7258 H   0  0  0  0  0  0  0  0  0  0  0  0
    1.3727    0.2199   -1.5295 H   0  0  0  0  0  0  0  0  0  0  0  0
    1.7997    0.1016    0.1945 H   0  0  0  0  0  0  0  0  0  0  0  0
   -0.4093   -0.8345    0.7121 H   0  0  0  0  0  0  0  0  0  0  0  0
   -0.9198   -0.6298   -0.9808 H   0  0  0  0  0  0  0  0  0  0  0  0
    0.8688   -2.1856   -1.7083 H   0  0  0  0  0  0  0  0  0  0  0  0
    1.3793   -2.3902   -0.0154 H   0  0  0  0  0  0  0  0  0  0  0  0
   -0.0945   -4.2513   -0.7317 H   0  0  0  0  0  0  0  0  0  0  0  0
   -0.8619   -3.2864    0.5522 H   0  0  0  0  0  0  0  0  0  0  0  0
   -1.3725   -3.0818   -1.1407 H   0  0  0  0  0  0  0  0  0  0  0  0
   -0.2479    2.2315   -2.1368 H   0  0  0  0  0  0  0  0  0  0  0  0
   -1.2059    3.5632   -0.1258 H   0  0  0  0  0  0  0  0  0  0  0  0
   -3.0749    5.1862   -3.8150 H   0  0  0  0  0  0  0  0  0  0  0  0
   -4.1752    7.4126   -3.4347 H   0  0  0  0  0  0  0  0  0  0  0  0
   -4.0032    7.1597   -1.6813 H   0  0  0  0  0  0  0  0  0  0  0  0
   -2.2275    7.8028   -4.8308 H   0  0  0  0  0  0  0  0  0  0  0  0
    0.0842    8.6442   -4.9361 H   0  0  0  0  0  0  0  0  0  0  0  0
    1.4460    8.7625   -2.8880 H   0  0  0  0  0  0  0  0  0  0  0  0
    0.4957    8.0401   -0.7343 H   0  0  0  0  0  0  0  0  0  0  0  0
   -1.8188    7.2064   -0.6276 H   0  0  0  0  0  0  0  0  0  0  0  0
   -3.3007    1.4215   -0.7006 H   0  0  0  0  0  0  0  0  0  0  0  0
   -2.2862    1.4679    0.7613 H   0  0  0  0  0  0  0  0  0  0  0  0
   -4.1386    3.7183   -0.1415 H   0  0  0  0  0  0  0  0  0  0  0  0
   -4.4520    1.6432    2.0750 H   0  0  0  0  0  0  0  0  0  0  0  0
   -5.5555    3.0049    1.7644 H   0  0  0  0  0  0  0  0  0  0  0  0
   -5.3932    1.6996    0.5652 H   0  0  0  0  0  0  0  0  0  0  0  0
   -2.5748    3.2492    2.4375 H   0  0  0  0  0  0  0  0  0  0  0  0
   -2.1721    4.4468    1.1837 H   0  0  0  0  0  0  0  0  0  0  0  0
   -3.6749    4.6127    2.1230 H   0  0  0  0  0  0  0  0  0  0  0  0
    3.1184    3.3626    0.4320 H   0  0  0  0  0  0  0  0  0  0  0  0
   -6.7387    5.0368   -3.8749 H   0  0  0  0  0  0  0  0  0  0  0  0
  1  2  1  0  0  0  0
  1  6  1  0  0  0  0
  1  9  1  0  0  0  0
  1 30  1  0  0  0  0
  2  3  1  0  0  0  0
  2 31  1  0  0  0  0
  2 32  1  0  0  0  0
  3  4  1  0  0  0  0
  3 33  1  0  0  0  0
  3 34  1  0  0  0  0
  4  5  1  0  0  0  0
  4 35  1  0  0  0  0
  4 36  1  0  0  0  0
  5 37  1  0  0  0  0
  5 38  1  0  0  0  0
  5 39  1  0  0  0  0
  6  7  2  0  0  0  0
  6  8  1  0  0  0  0
  8 59  1  0  0  0  0
  9 10  1  0  0  0  0
  9 40  1  0  0  0  0
 10 11  1  0  0  0  0
 10 26  1  0  0  0  0
 10 41  1  0  0  0  0
 11 12  2  0  0  0  0
 11 13  1  0  0  0  0
 13 14  1  0  0  0  0
 13 15  1  0  0  0  0
 15 16  1  0  0  0  0
 15 19  1  0  0  0  0
 15 42  1  0  0  0  0
 16 17  2  0  0  0  0
 16 18  1  0  0  0  0
 18 60  1  0  0  0  0
 19 20  1  0  0  0  0
 19 43  1  0  0  0  0
 19 44  1  0  0  0  0
 20 21  1  0  0  0  0
 20 25  2  0  0  0  0
 21 22  2  0  0  0  0
 21 45  1  0  0  0  0
 22 23  1  0  0  0  0
 22 46  1  0  0  0  0
 23 24  2  0  0  0  0
 23 47  1  0  0  0  0
 24 25  1  0  0  0  0
 24 48  1  0  0  0  0
 25 49  1  0  0  0  0
 26 27  1  0  0  0  0
 26 50  1  0  0  0  0
 26 51  1  0  0  0  0
 27 28  1  0  0  0  0
 27 29  1  0  0  0  0
 27 52  1  0  0  0  0
 28 53  1  0  0  0  0
 28 54  1  0  0  0  0
 28 55  1  0  0  0  0
 29 56  1  0  0  0  0
 29 57  1  0  0  0  0
 29 58  1  0  0  0  0
M  END
>  <Activity>
2.42

>  <set>
2

>  <Min_dist>
0.016393

>  <Avg_dist>
0.326866

$$$$
HOCH2CO_FAGNH2
 Wcorina  11170919343D 1   1.00000     0.00000              
CORINA evaluation license 3.46 0067  05.08.2008
 47 47  0  0  0  0  0  0  0  0999 V2000
   -0.0178    1.4608    0.0101 C   0  0  0  0  0  0
    0.0021   -0.0041    0.0020 N   0  0  0  0  0  0
   -0.4044   -0.4986    0.7308 H   0  0  0  0  0  0
    0.5851   -0.6645   -1.0180 C   0  0  0  0  0  0
    1.0933   -0.0461   -1.9292 O   0  0  0  0  0  0
    0.6055   -2.1713   -1.0263 C   0  0  0  0  0  0
    1.2744   -2.6322   -2.2020 O   0  0  0  0  0  0
    1.4176    1.9904   -0.0008 C   0  0  0  0  0  0
    2.1090    1.5940    1.2783 C   0  0  0  0  0  0
    2.7967    0.3970    1.3499 C   0  0  0  0  0  0
    3.4308    0.0334    2.5232 C   0  0  0  0  0  0
    3.3776    0.8670    3.6246 C   0  0  0  0  0  0
    2.6906    2.0644    3.5527 C   0  0  0  0  0  0
    2.0601    2.4300    2.3781 C   0  0  0  0  0  0
   -0.7467    1.9600   -1.2108 C   0  0  0  0  0  0
   -0.8852    1.2349   -2.1731 O   0  0  0  0  0  0
   -1.2446    3.2122   -1.2333 N   0  0  0  0  0  0
   -1.1338    3.7921   -0.4637 H   0  0  0  0  0  0
   -1.9531    3.6975   -2.4202 C   0  0  0  0  0  0
   -3.4211    3.2724   -2.3472 C   0  0  0  0  0  0
   -1.8678    5.2010   -2.4764 C   0  0  0  0  0  0
   -1.2736    5.8075   -1.6104 O   0  0  0  0  0  0
   -2.4518    5.8718   -3.4891 N   0  0  0  0  0  0
   -2.9270    5.3867   -4.1818 H   0  0  0  0  0  0
   -2.3688    7.3334   -3.5438 C   0  0  0  0  0  0
   -3.0976    7.8326   -4.7647 C   0  0  0  0  0  0
   -3.1539    9.1543   -5.0225 N   0  0  0  0  0  0
   -2.7252    9.7842   -4.4222 H   0  0  0  0  0  0
   -3.6230    9.4756   -5.8083 H   0  0  0  0  0  0
   -3.6336    7.0450   -5.5152 O   0  0  0  0  0  0
   -0.5280    1.8123    0.9069 H   0  0  0  0  0  0
    1.1327   -2.5324   -0.1432 H   0  0  0  0  0  0
   -0.4171   -2.5486   -1.0185 H   0  0  0  0  0  0
    1.3250   -3.5952   -2.2738 H   0  0  0  0  0  0
    1.9544    1.5676   -0.8500 H   0  0  0  0  0  0
    1.4033    3.0771   -0.0844 H   0  0  0  0  0  0
    2.8383   -0.2543    0.4894 H   0  0  0  0  0  0
    3.9676   -0.9021    2.5794 H   0  0  0  0  0  0
    3.8725    0.5826    4.5415 H   0  0  0  0  0  0
    2.6488    2.7155    4.4133 H   0  0  0  0  0  0
    1.5266    3.3672    2.3207 H   0  0  0  0  0  0
   -1.4963    3.2740   -3.3146 H   0  0  0  0  0  0
   -3.9483    3.6335   -3.2303 H   0  0  0  0  0  0
   -3.4828    2.1849   -2.3065 H   0  0  0  0  0  0
   -3.8779    3.6959   -1.4528 H   0  0  0  0  0  0
   -2.8256    7.7569   -2.6494 H   0  0  0  0  0  0
   -1.3230    7.6362   -3.5958 H   0  0  0  0  0  0
  1  2  1  0  0  0
  1  8  1  0  0  0
  1 15  1  0  0  0
  1 31  1  0  0  0
  2  3  1  0  0  0
  2  4  1  0  0  0
  4  5  2  0  0  0
  4  6  1  0  0  0
  6  7  1  0  0  0
  6 32  1  0  0  0
  6 33  1  0  0  0
  7 34  1  0  0  0
  8  9  1  0  0  0
  8 35  1  0  0  0
  8 36  1  0  0  0
  9 10  2  0  0  0
  9 14  1  0  0  0
 10 11  1  0  0  0
 10 37  1  0  0  0
 11 12  2  0  0  0
 11 38  1  0  0  0
 12 13  1  0  0  0
 12 39  1  0  0  0
 13 14  2  0  0  0
 13 40  1  0  0  0
 14 41  1  0  0  0
 15 16  2  0  0  0
 15 17  1  0  0  0
 17 18  1  0  0  0
 17 19  1  0  0  0
 19 20  1  0  0  0
 19 21  1  0  0  0
 19 42  1  0  0  0
 20 43  1  0  0  0
 20 44  1  0  0  0
 20 45  1  0  0  0
 21 22  2  0  0  0
 21 23  1  0  0  0
 23 24  1  0  0  0
 23 25  1  0  0  0
 25 26  1  0  0  0
 25 46  1  0  0  0
 25 47  1  0  0  0
 26 27  1  0  0  0
 26 30  2  0  0  0
 27 28  1  0  0  0
 27 29  1  0  0  0
M  END
>  <Activity>
2.54

>  <set>
2

>  <Min_dist>
0.078125

>  <Avg_dist>
0.362526

$$$$
NHOHIBMAGNH2
 Wcorina  11170919343D 1   1.00000     0.00000              
CORINA evaluation license 3.46 0067  05.08.2008
 43 42  0  0  0  0  0  0  0  0999 V2000
   -2.3368    0.5778   -1.0932 C   0  0  0  0  0  0
   -1.3377   -0.3806   -0.6140 N   0  0  0  0  0  0
   -1.1249   -1.1649   -1.1436 H   0  0  0  0  0  0
   -0.7144   -0.1726    0.5627 C   0  0  0  0  0  0
   -0.9805    0.8080    1.2249 O   0  0  0  0  0  0
    0.3133   -1.1584    1.0556 C   0  0  0  0  0  0
    1.4394   -1.2510    0.0585 C   0  0  0  0  0  0
    2.0695   -2.4259   -0.1394 N   0  0  0  0  0  0
    1.8482   -3.1935    0.4107 H   0  0  0  0  0  0
    3.0545   -2.5396   -1.1503 O   0  0  0  0  0  0
    1.7787   -0.2682   -0.5660 O   0  0  0  0  0  0
    0.8635   -0.6901    2.4043 C   0  0  0  0  0  0
   -0.2486   -0.7398    3.4539 C   0  0  0  0  0  0
   -0.6864   -2.1906    3.6647 C   0  0  0  0  0  0
    0.2702   -0.1667    4.7742 C   0  0  0  0  0  0
   -1.6355    1.7182   -1.8337 C   0  0  0  0  0  0
   -3.2911   -0.1174   -2.0297 C   0  0  0  0  0  0
   -3.1505   -1.2972   -2.2730 O   0  0  0  0  0  0
   -4.3008    0.5720   -2.5970 N   0  0  0  0  0  0
   -4.4132    1.5156   -2.4024 H   0  0  0  0  0  0
   -5.2285   -0.1038   -3.5074 C   0  0  0  0  0  0
   -6.2562    0.8820   -4.0003 C   0  0  0  0  0  0
   -6.2175    2.0356   -3.6278 O   0  0  0  0  0  0
   -7.2182    0.4818   -4.8551 N   0  0  0  0  0  0
   -7.2492   -0.4408   -5.1531 H   0  0  0  0  0  0
   -7.8797    1.1164   -5.1724 H   0  0  0  0  0  0
   -2.8896    0.9812   -0.2447 H   0  0  0  0  0  0
   -0.1499   -2.1382    1.1726 H   0  0  0  0  0  0
    3.4501   -3.4194   -1.2167 H   0  0  0  0  0  0
    1.6809   -1.3433    2.7098 H   0  0  0  0  0  0
    1.2304    0.3321    2.3118 H   0  0  0  0  0  0
   -1.0986   -0.1500    3.1108 H   0  0  0  0  0  0
   -1.4156   -2.2362    4.4736 H   0  0  0  0  0  0
   -1.1366   -2.5712    2.7478 H   0  0  0  0  0  0
    0.1811   -2.7981    3.9228 H   0  0  0  0  0  0
    0.5821    0.8669    4.6240 H   0  0  0  0  0  0
   -0.5221   -0.2021    5.5219 H   0  0  0  0  0  0
    1.1202   -0.7565    5.1173 H   0  0  0  0  0  0
   -1.0827    1.3148   -2.6821 H   0  0  0  0  0  0
   -2.3788    2.4313   -2.1902 H   0  0  0  0  0  0
   -0.9452    2.2210   -1.1563 H   0  0  0  0  0  0
   -4.6757   -0.5072   -4.3559 H   0  0  0  0  0  0
   -5.7281   -0.9163   -2.9799 H   0  0  0  0  0  0
  1  2  1  0  0  0
  1 16  1  0  0  0
  1 17  1  0  0  0
  1 27  1  0  0  0
  2  3  1  0  0  0
  2  4  1  0  0  0
  4  5  2  0  0  0
  4  6  1  0  0  0
  6  7  1  0  0  0
  6 12  1  0  0  0
  6 28  1  0  0  0
  7  8  1  0  0  0
  7 11  2  0  0  0
  8  9  1  0  0  0
  8 10  1  0  0  0
 10 29  1  0  0  0
 12 13  1  0  0  0
 12 30  1  0  0  0
 12 31  1  0  0  0
 13 14  1  0  0  0
 13 15  1  0  0  0
 13 32  1  0  0  0
 14 33  1  0  0  0
 14 34  1  0  0  0
 14 35  1  0  0  0
 15 36  1  0  0  0
 15 37  1  0  0  0
 15 38  1  0  0  0
 16 39  1  0  0  0
 16 40  1  0  0  0
 16 41  1  0  0  0
 17 18  2  0  0  0
 17 19  1  0  0  0
 19 20  1  0  0  0
 19 21  1  0  0  0
 21 22  1  0  0  0
 21 42  1  0  0  0
 21 43  1  0  0  0
 22 23  2  0  0  0
 22 24  1  0  0  0
 24 25  1  0  0  0
 24 26  1  0  0  0
M  END
>  <Activity>
6.32

>  <set>
2

>  <Min_dist>
0.111111

>  <Avg_dist>
0.493081

$$$$
PLFOH
 Wcorina  11170919343D 1   1.00000     0.00000              
CORINA evaluation license 3.46 0067  05.08.2008
 47 47  0  0  0  0  0  0  0  0999 V2000
   -0.1286    1.5031   -0.0281 C   0  0  0  0  0  0  0  0  0  0  0  0
    0.0439   -0.0101    0.1183 C   0  0  0  0  0  0  0  0  0  0  0  0
    0.5147   -0.5746   -1.1536 N   0  0  0  0  0  0  0  0  0  0  0  0
    0.9409    0.1363   -1.7290 H   0  0  0  0  0  0  0  0  0  0  0  0
    1.5764   -1.8534   -0.8896 P   0  0  0  0  0  0  0  0  0  0  0  0
    2.1177   -2.3208   -2.1853 O   0  0  0  0  0  0  0  0  0  0  0  0
    2.7866   -1.3608    0.0512 O   0  0  0  0  0  0  0  0  0  0  0  0
    0.7932   -3.0610   -0.1682 O   0  0  0  0  0  0  0  0  0  0  0  0
   -1.2782   -0.6331    0.4856 C   0  0  0  0  0  0  0  0  0  0  0  0
   -1.9529   -1.1708   -0.3668 O   0  0  0  0  0  0  0  0  0  0  0  0
   -1.7108   -0.5929    1.7614 N   0  0  0  0  0  0  0  0  0  0  0  0
   -1.1712   -0.1629    2.4432 H   0  0  0  0  0  0  0  0  0  0  0  0
   -2.9960   -1.1986    2.1185 C   0  0  0  0  0  0  0  0  0  0  0  0
   -2.9852   -1.5819    3.5997 C   0  0  0  0  0  0  0  0  0  0  0  0
   -1.9581   -2.6599    3.8322 C   0  0  0  0  0  0  0  0  0  0  0  0
   -0.6568   -2.3180    4.1491 C   0  0  0  0  0  0  0  0  0  0  0  0
    0.2854   -3.3068    4.3623 C   0  0  0  0  0  0  0  0  0  0  0  0
   -0.0739   -4.6376    4.2589 C   0  0  0  0  0  0  0  0  0  0  0  0
   -1.3755   -4.9796    3.9429 C   0  0  0  0  0  0  0  0  0  0  0  0
   -2.3187   -3.9908    3.7340 C   0  0  0  0  0  0  0  0  0  0  0  0
   -4.1051   -0.2108    1.8634 C   0  0  0  0  0  0  0  0  0  0  0  0
   -3.8483    0.8866    1.4279 O   0  0  0  0  0  0  0  0  0  0  0  0
   -5.3782   -0.5500    2.1199 O   0  0  0  0  0  0  0  0  0  0  0  0
    1.2350    2.1499   -0.2793 C   0  0  0  0  0  0  0  0  0  0  0  0
    1.0478    3.6425   -0.5587 C   0  0  0  0  0  0  0  0  0  0  0  0
    2.1204    1.9693    0.9553 C   0  0  0  0  0  0  0  0  0  0  0  0
   -0.7909    1.7138   -0.8678 H   0  0  0  0  0  0  0  0  0  0  0  0
   -0.5606    1.9097    0.8863 H   0  0  0  0  0  0  0  0  0  0  0  0
    0.7737   -0.2186    0.9006 H   0  0  0  0  0  0  0  0  0  0  0  0
   -3.1578   -2.0908    1.5136 H   0  0  0  0  0  0  0  0  0  0  0  0
   -2.7355   -0.7068    4.1997 H   0  0  0  0  0  0  0  0  0  0  0  0
   -3.9700   -1.9504    3.8869 H   0  0  0  0  0  0  0  0  0  0  0  0
   -0.3760   -1.2782    4.2299 H   0  0  0  0  0  0  0  0  0  0  0  0
    1.3022   -3.0396    4.6092 H   0  0  0  0  0  0  0  0  0  0  0  0
    0.6623   -5.4102    4.4248 H   0  0  0  0  0  0  0  0  0  0  0  0
   -1.6561   -6.0194    3.8618 H   0  0  0  0  0  0  0  0  0  0  0  0
   -3.3364   -4.2580    3.4907 H   0  0  0  0  0  0  0  0  0  0  0  0
    1.7091    1.6760   -1.1389 H   0  0  0  0  0  0  0  0  0  0  0  0
    0.5737    4.1164    0.3008 H   0  0  0  0  0  0  0  0  0  0  0  0
    2.0193    4.1033   -0.7377 H   0  0  0  0  0  0  0  0  0  0  0  0
    0.4171    3.7711   -1.4383 H   0  0  0  0  0  0  0  0  0  0  0  0
    1.6463    2.4432    1.8149 H   0  0  0  0  0  0  0  0  0  0  0  0
    2.2538    0.9060    1.1544 H   0  0  0  0  0  0  0  0  0  0  0  0
    3.0919    2.4301    0.7763 H   0  0  0  0  0  0  0  0  0  0  0  0
    3.4385   -2.0481    0.2455 H   0  0  0  0  0  0  0  0  0  0  0  0
    0.4111   -2.8259    0.6884 H   0  0  0  0  0  0  0  0  0  0  0  0
   -6.0550    0.1169    1.9403 H   0  0  0  0  0  0  0  0  0  0  0  0
  1  2  1  0  0  0  0
  1 24  1  0  0  0  0
  1 27  1  0  0  0  0
  1 28  1  0  0  0  0
  2  3  1  0  0  0  0
  2  9  1  0  0  0  0
  2 29  1  0  0  0  0
  3  4  1  0  0  0  0
  3  5  1  0  0  0  0
  5  6  2  0  0  0  0
  5  7  1  0  0  0  0
  5  8  1  0  0  0  0
  7 45  1  0  0  0  0
  8 46  1  0  0  0  0
  9 10  2  0  0  0  0
  9 11  1  0  0  0  0
 11 12  1  0  0  0  0
 11 13  1  0  0  0  0
 13 14  1  0  0  0  0
 13 21  1  0  0  0  0
 13 30  1  0  0  0  0
 14 15  1  0  0  0  0
 14 31  1  0  0  0  0
 14 32  1  0  0  0  0
 15 16  1  0  0  0  0
 15 20  2  0  0  0  0
 16 17  2  0  0  0  0
 16 33  1  0  0  0  0
 17 18  1  0  0  0  0
 17 34  1  0  0  0  0
 18 19  2  0  0  0  0
 18 35  1  0  0  0  0
 19 20  1  0  0  0  0
 19 36  1  0  0  0  0
 20 37  1  0  0  0  0
 21 22  2  0  0  0  0
 21 23  1  0  0  0  0
 23 47  1  0  0  0  0
 24 25  1  0  0  0  0
 24 26  1  0  0  0  0
 24 38  1  0  0  0  0
 25 39  1  0  0  0  0
 25 40  1  0  0  0  0
 25 41  1  0  0  0  0
 26 42  1  0  0  0  0
 26 43  1  0  0  0  0
 26 44  1  0  0  0  0
M  END
>  <Activity>
7.72

>  <set>
2

>  <Min_dist>
0

>  <Avg_dist>
0.318889

$$$$
PNHET
 Wcorina  11170919343D 1   1.00000     0.00000              
CORINA evaluation license 3.46 0067  05.08.2008
 15 14  0  0  0  0  0  0  0  0999 V2000
   -0.0198    1.6058    0.0109 O   0  0  0  0  0  0  0  0  0  0  0  0
    0.0021   -0.0041    0.0020 P   0  0  0  0  0  0  0  0  0  0  0  0
    0.7898   -0.5468   -1.3827 N   0  0  0  0  0  0  0  0  0  0  0  0
    2.1739   -0.0567   -1.4272 C   0  0  0  0  0  0  0  0  0  0  0  0
    3.1075   -1.2010   -1.8271 C   0  0  0  0  0  0  0  0  0  0  0  0
    0.7808   -0.5374    1.3064 O   0  0  0  0  0  0  0  0  0  0  0  0
   -1.3864   -0.5163    0.0125 O   0  0  0  0  0  0  0  0  0  0  0  0
    2.2512    0.7477   -2.1586 H   0  0  0  0  0  0  0  0  0  0  0  0
    2.4586    0.3177   -0.4439 H   0  0  0  0  0  0  0  0  0  0  0  0
    3.0303   -2.0055   -1.0957 H   0  0  0  0  0  0  0  0  0  0  0  0
    2.8229   -1.5755   -2.8104 H   0  0  0  0  0  0  0  0  0  0  0  0
    4.1345   -0.8374   -1.8601 H   0  0  0  0  0  0  0  0  0  0  0  0
    0.7605   -1.5535   -1.4442 H   0  0  0  0  0  0  0  0  0  0  0  0
    0.8582    2.0111    0.0047 H   0  0  0  0  0  0  0  0  0  0  0  0
    0.3814   -0.2621    2.1429 H   0  0  0  0  0  0  0  0  0  0  0  0
  1  2  1  0  0  0  0
  1 14  1  0  0  0  0
  2  3  1  0  0  0  0
  2  6  1  0  0  0  0
  2  7  2  0  0  0  0
  3  4  1  0  0  0  0
  3 13  1  0  0  0  0
  4  5  1  0  0  0  0
  4  8  1  0  0  0  0
  4  9  1  0  0  0  0
  5 10  1  0  0  0  0
  5 11  1  0  0  0  0
  5 12  1  0  0  0  0
  6 15  1  0  0  0  0
M  END
>  <Activity>
0.52

>  <set>
2

>  <Min_dist>
0.891892

>  <Avg_dist>
0.928952

$$$$
P_ILE_AOH
 Wcorina  11170919343D 1   1.00000     0.00000              
CORINA evaluation license 3.46 0067  05.08.2008
 37 36  0  0  0  0  0  0  0  0999 V2000
   -0.4081    1.1937    0.1776 C   0  0  0  0  0  0  0  0  0  0  0  0
    0.3103   -0.1570    0.1970 C   0  0  0  0  0  0  0  0  0  0  0  0
   -0.6797   -1.2365    0.3091 N   0  0  0  0  0  0  0  0  0  0  0  0
   -1.5070   -0.9198    0.7922 H   0  0  0  0  0  0  0  0  0  0  0  0
   -1.0670   -1.8593   -1.2057 P   0  0  0  0  0  0  0  0  0  0  0  0
   -1.9740   -3.0178   -1.0456 O   0  0  0  0  0  0  0  0  0  0  0  0
   -1.7972   -0.7233   -2.0823 O   0  0  0  0  0  0  0  0  0  0  0  0
    0.2792   -2.3308   -1.9524 O   0  0  0  0  0  0  0  0  0  0  0  0
    1.2475   -0.2106    1.3759 C   0  0  0  0  0  0  0  0  0  0  0  0
    0.9716   -0.8935    2.3394 O   0  0  0  0  0  0  0  0  0  0  0  0
    2.3924    0.5005    1.3594 N   0  0  0  0  0  0  0  0  0  0  0  0
    2.5841    1.0939    0.6165 H   0  0  0  0  0  0  0  0  0  0  0  0
    3.3472    0.3770    2.4636 C   0  0  0  0  0  0  0  0  0  0  0  0
    4.2617   -0.8242    2.2152 C   0  0  0  0  0  0  0  0  0  0  0  0
    4.1781    1.6312    2.5518 C   0  0  0  0  0  0  0  0  0  0  0  0
    3.9918    2.5354    1.7723 O   0  0  0  0  0  0  0  0  0  0  0  0
    5.1252    1.7438    3.4963 O   0  0  0  0  0  0  0  0  0  0  0  0
   -1.0927    1.4267    1.5258 C   0  0  0  0  0  0  0  0  0  0  0  0
    0.6085    2.3084   -0.0776 C   0  0  0  0  0  0  0  0  0  0  0  0
    1.1772    2.1663   -1.4908 C   0  0  0  0  0  0  0  0  0  0  0  0
   -1.1563    1.1960   -0.6151 H   0  0  0  0  0  0  0  0  0  0  0  0
    0.8787   -0.2795   -0.7249 H   0  0  0  0  0  0  0  0  0  0  0  0
    2.8052    0.2339    3.3984 H   0  0  0  0  0  0  0  0  0  0  0  0
    4.8037   -0.6810    1.2805 H   0  0  0  0  0  0  0  0  0  0  0  0
    4.9721   -0.9160    3.0368 H   0  0  0  0  0  0  0  0  0  0  0  0
    3.6607   -1.7313    2.1515 H   0  0  0  0  0  0  0  0  0  0  0  0
   -0.3594    1.3330    2.3268 H   0  0  0  0  0  0  0  0  0  0  0  0
   -1.5262    2.4266    1.5452 H   0  0  0  0  0  0  0  0  0  0  0  0
   -1.8804    0.6865    1.6660 H   0  0  0  0  0  0  0  0  0  0  0  0
    0.1182    3.2769    0.0211 H   0  0  0  0  0  0  0  0  0  0  0  0
    1.4179    2.2352    0.6489 H   0  0  0  0  0  0  0  0  0  0  0  0
    0.3596    2.1477   -2.2113 H   0  0  0  0  0  0  0  0  0  0  0  0
    1.8318    3.0110   -1.7057 H   0  0  0  0  0  0  0  0  0  0  0  0
    1.7455    1.2389   -1.5622 H   0  0  0  0  0  0  0  0  0  0  0  0
   -1.2326    0.0321   -2.2960 H   0  0  0  0  0  0  0  0  0  0  0  0
    0.1313   -2.7012   -2.8333 H   0  0  0  0  0  0  0  0  0  0  0  0
    5.6325    2.5669    3.5134 H   0  0  0  0  0  0  0  0  0  0  0  0
  1  2  1  0  0  0  0
  1 18  1  0  0  0  0
  1 19  1  0  0  0  0
  1 21  1  0  0  0  0
  2  3  1  0  0  0  0
  2  9  1  0  0  0  0
  2 22  1  0  0  0  0
  3  4  1  0  0  0  0
  3  5  1  0  0  0  0
  5  6  2  0  0  0  0
  5  7  1  0  0  0  0
  5  8  1  0  0  0  0
  7 35  1  0  0  0  0
  8 36  1  0  0  0  0
  9 10  2  0  0  0  0
  9 11  1  0  0  0  0
 11 12  1  0  0  0  0
 11 13  1  0  0  0  0
 13 14  1  0  0  0  0
 13 15  1  0  0  0  0
 13 23  1  0  0  0  0
 14 24  1  0  0  0  0
 14 25  1  0  0  0  0
 14 26  1  0  0  0  0
 15 16  2  0  0  0  0
 15 17  1  0  0  0  0
 17 37  1  0  0  0  0
 18 27  1  0  0  0  0
 18 28  1  0  0  0  0
 18 29  1  0  0  0  0
 19 20  1  0  0  0  0
 19 30  1  0  0  0  0
 19 31  1  0  0  0  0
 20 32  1  0  0  0  0
 20 33  1  0  0  0  0
 20 34  1  0  0  0  0
M  END
>  <Activity>
6.44

>  <set>
2

>  <Min_dist>
0.204545

>  <Avg_dist>
0.446628

$$$$
R_THIORPHAN
 Wcorina  11170919343D 1   1.00000     0.00000              
CORINA evaluation license 3.46 0067  05.08.2008
 32 32  0  0  0  0  0  0  0  0999 V2000
   -0.0225    1.8097    0.0120 S   0  0  0  0  0  0  0  0  0  0  0  0
    0.0021   -0.0041    0.0020 C   0  0  0  0  0  0  0  0  0  0  0  0
   -1.4333   -0.5336    0.0129 C   0  0  0  0  0  0  0  0  0  0  0  0
   -1.4126   -2.0635    0.0045 C   0  0  0  0  0  0  0  0  0  0  0  0
   -2.8221   -2.5844   -0.1087 C   0  0  0  0  0  0  0  0  0  0  0  0
   -3.3757   -2.8154   -1.3541 C   0  0  0  0  0  0  0  0  0  0  0  0
   -4.6687   -3.2932   -1.4580 C   0  0  0  0  0  0  0  0  0  0  0  0
   -5.4080   -3.5403   -0.3163 C   0  0  0  0  0  0  0  0  0  0  0  0
   -4.8541   -3.3101    0.9291 C   0  0  0  0  0  0  0  0  0  0  0  0
   -3.5596   -2.8364    1.0330 C   0  0  0  0  0  0  0  0  0  0  0  0
   -2.1190   -0.0612    1.2182 N   0  0  0  0  0  0  0  0  0  0  0  0
   -2.1520   -0.6222    2.0088 H   0  0  0  0  0  0  0  0  0  0  0  0
   -2.7041    1.1529    1.2285 C   0  0  0  0  0  0  0  0  0  0  0  0
   -2.6629    1.8543    0.2400 O   0  0  0  0  0  0  0  0  0  0  0  0
   -3.4095    1.6389    2.4684 C   0  0  0  0  0  0  0  0  0  0  0  0
   -3.9728    3.0143    2.2193 C   0  0  0  0  0  0  0  0  0  0  0  0
   -3.8175    3.5454    1.1452 O   0  0  0  0  0  0  0  0  0  0  0  0
   -4.6472    3.6493    3.1908 O   0  0  0  0  0  0  0  0  0  0  0  0
    1.2837    2.1301    0.0012 H   0  0  0  0  0  0  0  0  0  0  0  0
    0.5123   -0.3556   -0.8948 H   0  0  0  0  0  0  0  0  0  0  0  0
    0.5293   -0.3651    0.8851 H   0  0  0  0  0  0  0  0  0  0  0  0
   -1.9605   -0.1726   -0.8702 H   0  0  0  0  0  0  0  0  0  0  0  0
   -0.8263   -2.4142   -0.8449 H   0  0  0  0  0  0  0  0  0  0  0  0
   -0.9645   -2.4259    0.9297 H   0  0  0  0  0  0  0  0  0  0  0  0
   -2.7981   -2.6224   -2.2461 H   0  0  0  0  0  0  0  0  0  0  0  0
   -5.1014   -3.4731   -2.4310 H   0  0  0  0  0  0  0  0  0  0  0  0
   -6.4184   -3.9129   -0.3975 H   0  0  0  0  0  0  0  0  0  0  0  0
   -5.4318   -3.5028    1.8210 H   0  0  0  0  0  0  0  0  0  0  0  0
   -3.1256   -2.6601    2.0061 H   0  0  0  0  0  0  0  0  0  0  0  0
   -4.2199    0.9539    2.7174 H   0  0  0  0  0  0  0  0  0  0  0  0
   -2.7017    1.6806    3.2963 H   0  0  0  0  0  0  0  0  0  0  0  0
   -4.9897    4.5297    2.9841 H   0  0  0  0  0  0  0  0  0  0  0  0
  1  2  1  0  0  0  0
  1 19  1  0  0  0  0
  2  3  1  0  0  0  0
  2 20  1  0  0  0  0
  2 21  1  0  0  0  0
  3  4  1  0  0  0  0
  3 11  1  0  0  0  0
  3 22  1  0  0  0  0
  4  5  1  0  0  0  0
  4 23  1  0  0  0  0
  4 24  1  0  0  0  0
  5  6  1  0  0  0  0
  5 10  2  0  0  0  0
  6  7  2  0  0  0  0
  6 25  1  0  0  0  0
  7  8  1  0  0  0  0
  7 26  1  0  0  0  0
  8  9  2  0  0  0  0
  8 27  1  0  0  0  0
  9 10  1  0  0  0  0
  9 28  1  0  0  0  0
 10 29  1  0  0  0  0
 11 12  1  0  0  0  0
 11 13  1  0  0  0  0
 13 14  2  0  0  0  0
 13 15  1  0  0  0  0
 15 16  1  0  0  0  0
 15 30  1  0  0  0  0
 15 31  1  0  0  0  0
 16 17  2  0  0  0  0
 16 18  1  0  0  0  0
 18 32  1  0  0  0  0
M  END
>  <Activity>
5.64

>  <set>
2

>  <Min_dist>
0.183333

>  <Avg_dist>
0.457357

$$$$
SO3_FAGNH2
 Wcorina  11170919343D 1   1.00000     0.00000              
CORINA evaluation license 3.46 0067  05.08.2008
 45 45  0  0  0  0  0  0  0  0999 V2000
   -0.0178    1.4608    0.0101 C   0  0  0  0  0  0
    0.0021   -0.0041    0.0020 N   0  0  0  0  0  0
    0.0739   -0.4835   -0.8381 H   0  0  0  0  0  0
   -0.0980   -0.8414    1.4272 S   0  0  0  0  0  0
   -0.0880   -2.2203    1.0841 O   0  0  0  0  0  0
    0.8505   -0.2523    2.3062 O   0  0  0  0  0  0
   -1.4698   -0.5564    2.0218 O   0  0  0  0  0  0
    1.4176    1.9904   -0.0008 C   0  0  0  0  0  0
    2.1090    1.5940    1.2783 C   0  0  0  0  0  0
    2.7967    0.3970    1.3499 C   0  0  0  0  0  0
    3.4308    0.0334    2.5232 C   0  0  0  0  0  0
    3.3776    0.8670    3.6246 C   0  0  0  0  0  0
    2.6906    2.0644    3.5527 C   0  0  0  0  0  0
    2.0601    2.4300    2.3781 C   0  0  0  0  0  0
   -0.7467    1.9600   -1.2108 C   0  0  0  0  0  0
   -0.8852    1.2349   -2.1731 O   0  0  0  0  0  0
   -1.2446    3.2122   -1.2333 N   0  0  0  0  0  0
   -1.1338    3.7921   -0.4637 H   0  0  0  0  0  0
   -1.9531    3.6975   -2.4202 C   0  0  0  0  0  0
   -3.4211    3.2724   -2.3472 C   0  0  0  0  0  0
   -1.8678    5.2010   -2.4764 C   0  0  0  0  0  0
   -1.2736    5.8075   -1.6104 O   0  0  0  0  0  0
   -2.4518    5.8718   -3.4891 N   0  0  0  0  0  0
   -2.9270    5.3867   -4.1818 H   0  0  0  0  0  0
   -2.3688    7.3334   -3.5438 C   0  0  0  0  0  0
   -3.0976    7.8326   -4.7647 C   0  0  0  0  0  0
   -3.6336    7.0450   -5.5153 O   0  0  0  0  0  0
   -3.1539    9.1543   -5.0225 N   0  0  0  0  0  0
   -2.7252    9.7842   -4.4222 H   0  0  0  0  0  0
   -3.6230    9.4756   -5.8083 H   0  0  0  0  0  0
   -0.5280    1.8123    0.9069 H   0  0  0  0  0  0
   -1.6335   -1.0016    2.8644 H   0  0  0  0  0  0
    1.9544    1.5676   -0.8500 H   0  0  0  0  0  0
    1.4033    3.0771   -0.0844 H   0  0  0  0  0  0
    2.8383   -0.2543    0.4894 H   0  0  0  0  0  0
    3.9676   -0.9021    2.5794 H   0  0  0  0  0  0
    3.8725    0.5826    4.5415 H   0  0  0  0  0  0
    2.6488    2.7155    4.4133 H   0  0  0  0  0  0
    1.5265    3.3672    2.3207 H   0  0  0  0  0  0
   -1.4963    3.2740   -3.3146 H   0  0  0  0  0  0
   -3.9483    3.6335   -3.2303 H   0  0  0  0  0  0
   -3.4828    2.1849   -2.3065 H   0  0  0  0  0  0
   -3.8779    3.6959   -1.4528 H   0  0  0  0  0  0
   -2.8256    7.7569   -2.6494 H   0  0  0  0  0  0
   -1.3230    7.6362   -3.5958 H   0  0  0  0  0  0
  1  2  1  0  0  0
  1  8  1  0  0  0
  1 15  1  0  0  0
  1 31  1  0  0  0
  2  3  1  0  0  0
  2  4  1  0  0  0
  4  5  2  0  0  0
  4  6  2  0  0  0
  4  7  1  0  0  0
  7 32  1  0  0  0
  8  9  1  0  0  0
  8 33  1  0  0  0
  8 34  1  0  0  0
  9 10  1  0  0  0
  9 14  2  0  0  0
 10 11  2  0  0  0
 10 35  1  0  0  0
 11 12  1  0  0  0
 11 36  1  0  0  0
 12 13  2  0  0  0
 12 37  1  0  0  0
 13 14  1  0  0  0
 13 38  1  0  0  0
 14 39  1  0  0  0
 15 16  2  0  0  0
 15 17  1  0  0  0
 17 18  1  0  0  0
 17 19  1  0  0  0
 19 20  1  0  0  0
 19 21  1  0  0  0
 19 40  1  0  0  0
 20 41  1  0  0  0
 20 42  1  0  0  0
 20 43  1  0  0  0
 21 22  2  0  0  0
 21 23  1  0  0  0
 23 24  1  0  0  0
 23 25  1  0  0  0
 25 26  1  0  0  0
 25 44  1  0  0  0
 25 45  1  0  0  0
 26 27  2  0  0  0
 26 28  1  0  0  0
 28 29  1  0  0  0
 28 30  1  0  0  0
M  END
>  <Activity>
2.37

>  <set>
2

>  <Min_dist>
0.202703

>  <Avg_dist>
0.452556

$$$$
ZFPLAZNCRYS
 Wcorina  11170919343D 1   1.00000     0.00000              
CORINA evaluation license 3.46 0067  05.08.2008
 70 71  0  0  0  0  0  0  0  0999 V2000
    4.2129    1.0276    2.4589 C   0  0  0  0  0  0  0  0  0  0  0  0
    5.0217    1.8583    2.8227 O   0  0  0  0  0  0  0  0  0  0  0  0
    3.2169    1.3783    1.6214 N   0  0  0  0  0  0  0  0  0  0  0  0
    2.5713    0.7152    1.3310 H   0  0  0  0  0  0  0  0  0  0  0  0
    3.1093    2.7611    1.1496 C   0  0  0  0  0  0  0  0  0  0  0  0
    3.6678    2.8572   -0.5831 P   0  0  0  0  0  0  0  0  0  0  0  0
    2.7104    2.1352   -1.4507 O   0  0  0  0  0  0  0  0  0  0  0  0
    3.7455    4.3999   -1.0372 O   0  0  0  0  0  0  0  0  0  0  0  0
    5.1906    2.1542   -0.7215 N   0  0  0  0  0  0  0  0  0  0  0  0
    5.1575    1.1718   -0.4937 H   0  0  0  0  0  0  0  0  0  0  0  0
    5.7475    2.3646   -2.0645 C   0  0  0  0  0  0  0  0  0  0  0  0
    7.1780    2.8243   -1.9489 C   0  0  0  0  0  0  0  0  0  0  0  0
    7.7438    2.7818   -0.8770 O   0  0  0  0  0  0  0  0  0  0  0  0
    7.8285    3.2827   -3.0366 N   0  0  0  0  0  0  0  0  0  0  0  0
    7.3760    3.3167   -3.8939 H   0  0  0  0  0  0  0  0  0  0  0  0
    9.2192    3.7296   -2.9242 C   0  0  0  0  0  0  0  0  0  0  0  0
    9.8968    3.6048   -4.2644 C   0  0  0  0  0  0  0  0  0  0  0  0
    9.2813    3.1857   -5.2159 O   0  0  0  0  0  0  0  0  0  0  0  0
   11.1842    3.9594   -4.4012 O   0  0  0  0  0  0  0  0  0  0  0  0
    9.2503    5.1905   -2.4709 C   0  0  0  0  0  0  0  0  0  0  0  0
    5.6954    1.0524   -2.8496 C   0  0  0  0  0  0  0  0  0  0  0  0
    4.2401    0.7102   -3.1751 C   0  0  0  0  0  0  0  0  0  0  0  0
    3.6684    1.7647   -4.1249 C   0  0  0  0  0  0  0  0  0  0  0  0
    4.1764   -0.6652   -3.8422 C   0  0  0  0  0  0  0  0  0  0  0  0
    1.6526    3.2197    1.2421 C   0  0  0  0  0  0  0  0  0  0  0  0
    1.5536    4.6649    0.8268 C   0  0  0  0  0  0  0  0  0  0  0  0
    1.1192    4.9906   -0.4445 C   0  0  0  0  0  0  0  0  0  0  0  0
    1.0284    6.3163   -0.8254 C   0  0  0  0  0  0  0  0  0  0  0  0
    1.3716    7.3164    0.0651 C   0  0  0  0  0  0  0  0  0  0  0  0
    1.8051    6.9907    1.3367 C   0  0  0  0  0  0  0  0  0  0  0  0
    1.8917    5.6652    1.7191 C   0  0  0  0  0  0  0  0  0  0  0  0
    4.3150   -0.2444    2.8881 O   0  0  0  0  0  0  0  0  0  0  0  0
    5.4160   -0.5516    3.7836 C   0  0  0  0  0  0  0  0  0  0  0  0
    5.3689   -2.0113    4.1552 C   0  0  0  0  0  0  0  0  0  0  0  0
    6.0396   -2.9427    3.3847 C   0  0  0  0  0  0  0  0  0  0  0  0
    5.9963   -4.2817    3.7256 C   0  0  0  0  0  0  0  0  0  0  0  0
    5.2828   -4.6892    4.8372 C   0  0  0  0  0  0  0  0  0  0  0  0
    4.6129   -3.7577    5.6082 C   0  0  0  0  0  0  0  0  0  0  0  0
    4.6597   -2.4182    5.2698 C   0  0  0  0  0  0  0  0  0  0  0  0
    3.7332    3.4058    1.7687 H   0  0  0  0  0  0  0  0  0  0  0  0
    5.1631    3.1230   -2.5854 H   0  0  0  0  0  0  0  0  0  0  0  0
    9.7415    3.1114   -2.1940 H   0  0  0  0  0  0  0  0  0  0  0  0
    8.7602    5.2808   -1.5015 H   0  0  0  0  0  0  0  0  0  0  0  0
   10.2850    5.5230   -2.3873 H   0  0  0  0  0  0  0  0  0  0  0  0
    8.7279    5.8087   -3.2011 H   0  0  0  0  0  0  0  0  0  0  0  0
    6.2591    1.1606   -3.7761 H   0  0  0  0  0  0  0  0  0  0  0  0
    6.1312    0.2530   -2.2503 H   0  0  0  0  0  0  0  0  0  0  0  0
    3.6558    0.6952   -2.2550 H   0  0  0  0  0  0  0  0  0  0  0  0
    2.6317    1.5210   -4.3568 H   0  0  0  0  0  0  0  0  0  0  0  0
    3.7138    2.7446   -3.6497 H   0  0  0  0  0  0  0  0  0  0  0  0
    4.2527    1.7798   -5.0450 H   0  0  0  0  0  0  0  0  0  0  0  0
    4.5837   -1.4164   -3.1655 H   0  0  0  0  0  0  0  0  0  0  0  0
    3.1397   -0.9089   -4.0741 H   0  0  0  0  0  0  0  0  0  0  0  0
    4.7607   -0.6501   -4.7622 H   0  0  0  0  0  0  0  0  0  0  0  0
    1.0368    2.6089    0.5819 H   0  0  0  0  0  0  0  0  0  0  0  0
    1.3023    3.1118    2.2686 H   0  0  0  0  0  0  0  0  0  0  0  0
    0.8511    4.2092   -1.1402 H   0  0  0  0  0  0  0  0  0  0  0  0
    0.6898    6.5707   -1.8189 H   0  0  0  0  0  0  0  0  0  0  0  0
    1.3013    8.3521   -0.2328 H   0  0  0  0  0  0  0  0  0  0  0  0
    2.0735    7.7721    2.0323 H   0  0  0  0  0  0  0  0  0  0  0  0
    2.2269    5.4109    2.7137 H   0  0  0  0  0  0  0  0  0  0  0  0
    6.3609   -0.3337    3.2858 H   0  0  0  0  0  0  0  0  0  0  0  0
    5.3316    0.0556    4.6848 H   0  0  0  0  0  0  0  0  0  0  0  0
    6.5970   -2.6243    2.5162 H   0  0  0  0  0  0  0  0  0  0  0  0
    6.5197   -5.0094    3.1232 H   0  0  0  0  0  0  0  0  0  0  0  0
    5.2485   -5.7354    5.1031 H   0  0  0  0  0  0  0  0  0  0  0  0
    4.0552   -4.0762    6.4765 H   0  0  0  0  0  0  0  0  0  0  0  0
    4.1393   -1.6901    5.8743 H   0  0  0  0  0  0  0  0  0  0  0  0
    4.3555    4.9345   -0.5107 H   0  0  0  0  0  0  0  0  0  0  0  0
   11.5755    3.8616   -5.2800 H   0  0  0  0  0  0  0  0  0  0  0  0
  1  2  2  0  0  0  0
  1  3  1  0  0  0  0
  1 32  1  0  0  0  0
  3  4  1  0  0  0  0
  3  5  1  0  0  0  0
  5  6  1  0  0  0  0
  5 25  1  0  0  0  0
  5 40  1  0  0  0  0
  6  7  2  0  0  0  0
  6  8  1  0  0  0  0
  6  9  1  0  0  0  0
  8 69  1  0  0  0  0
  9 10  1  0  0  0  0
  9 11  1  0  0  0  0
 11 12  1  0  0  0  0
 11 21  1  0  0  0  0
 11 41  1  0  0  0  0
 12 13  2  0  0  0  0
 12 14  1  0  0  0  0
 14 15  1  0  0  0  0
 14 16  1  0  0  0  0
 16 17  1  0  0  0  0
 16 20  1  0  0  0  0
 16 42  1  0  0  0  0
 17 18  2  0  0  0  0
 17 19  1  0  0  0  0
 19 70  1  0  0  0  0
 20 43  1  0  0  0  0
 20 44  1  0  0  0  0
 20 45  1  0  0  0  0
 21 22  1  0  0  0  0
 21 46  1  0  0  0  0
 21 47  1  0  0  0  0
 22 23  1  0  0  0  0
 22 24  1  0  0  0  0
 22 48  1  0  0  0  0
 23 49  1  0  0  0  0
 23 50  1  0  0  0  0
 23 51  1  0  0  0  0
 24 52  1  0  0  0  0
 24 53  1  0  0  0  0
 24 54  1  0  0  0  0
 25 26  1  0  0  0  0
 25 55  1  0  0  0  0
 25 56  1  0  0  0  0
 26 27  1  0  0  0  0
 26 31  2  0  0  0  0
 27 28  2  0  0  0  0
 27 57  1  0  0  0  0
 28 29  1  0  0  0  0
 28 58  1  0  0  0  0
 29 30  2  0  0  0  0
 29 59  1  0  0  0  0
 30 31  1  0  0  0  0
 30 60  1  0  0  0  0
 31 61  1  0  0  0  0
 32 33  1  0  0  0  0
 33 34  1  0  0  0  0
 33 62  1  0  0  0  0
 33 63  1  0  0  0  0
 34 35  1  0  0  0  0
 34 39  2  0  0  0  0
 35 36  2  0  0  0  0
 35 64  1  0  0  0  0
 36 37  1  0  0  0  0
 36 65  1  0  0  0  0
 37 38  2  0  0  0  0
 37 66  1  0  0  0  0
 38 39  1  0  0  0  0
 38 67  1  0  0  0  0
 39 68  1  0  0  0  0
M  END
>  <Activity>
10.17

>  <set>
2

>  <Min_dist>
0

>  <Avg_dist>
0.237485

$$$$
ZGPCLNH2
 Wcorina  11170919343D 1   1.00000     0.00000              
CORINA evaluation license 3.46 0067  05.08.2008
 49 49  0  0  0  0  0  0  0  0999 V2000
   -0.6536    0.5705    0.0209 C   0  0  0  0  0  0  0  0  0  0  0  0
   -0.4776   -0.7634    0.0994 N   0  0  0  0  0  0  0  0  0  0  0  0
   -1.2455   -1.3496    0.1865 H   0  0  0  0  0  0  0  0  0  0  0  0
    0.8734   -1.3280    0.0533 C   0  0  0  0  0  0  0  0  0  0  0  0
    1.4827   -1.5857    1.7520 P   0  0  0  0  0  0  0  0  0  0  0  0
    1.5136   -0.2902    2.4669 O   0  0  0  0  0  0  0  0  0  0  0  0
    0.5024   -2.6021    2.5253 O   0  0  0  0  0  0  0  0  0  0  0  0
    3.1639   -2.2883    1.6946 C   0  0  0  0  0  0  0  0  0  0  0  0
    3.7235   -2.3885    3.1150 C   0  0  0  0  0  0  0  0  0  0  0  0
    4.1190   -1.0165    3.5971 C   0  0  0  0  0  0  0  0  0  0  0  0
    4.5934   -0.2145    2.8209 O   0  0  0  0  0  0  0  0  0  0  0  0
    3.9455   -0.6809    4.8908 N   0  0  0  0  0  0  0  0  0  0  0  0
    3.4986   -1.2940    5.4952 H   0  0  0  0  0  0  0  0  0  0  0  0
    4.2674    0.1739    5.2174 H   0  0  0  0  0  0  0  0  0  0  0  0
    4.9503   -3.3028    3.1165 C   0  0  0  0  0  0  0  0  0  0  0  0
    5.4232   -3.5194    4.5553 C   0  0  0  0  0  0  0  0  0  0  0  0
    4.3540   -4.2893    5.3332 C   0  0  0  0  0  0  0  0  0  0  0  0
    6.7259   -4.3217    4.5487 C   0  0  0  0  0  0  0  0  0  0  0  0
    0.3084    1.3049   -0.0882 O   0  0  0  0  0  0  0  0  0  0  0  0
   -1.8955    1.0891    0.0578 O   0  0  0  0  0  0  0  0  0  0  0  0
   -2.0096    2.5338   -0.0317 C   0  0  0  0  0  0  0  0  0  0  0  0
   -3.4632    2.9274    0.0256 C   0  0  0  0  0  0  0  0  0  0  0  0
   -4.0614    3.1872    1.2444 C   0  0  0  0  0  0  0  0  0  0  0  0
   -5.3947    3.5482    1.2970 C   0  0  0  0  0  0  0  0  0  0  0  0
   -6.1297    3.6499    0.1307 C   0  0  0  0  0  0  0  0  0  0  0  0
   -5.5313    3.3910   -1.0882 C   0  0  0  0  0  0  0  0  0  0  0  0
   -4.1968    3.0342   -1.1411 C   0  0  0  0  0  0  0  0  0  0  0  0
    0.8507   -2.2821   -0.4732 H   0  0  0  0  0  0  0  0  0  0  0  0
    1.5371   -0.6399   -0.4703 H   0  0  0  0  0  0  0  0  0  0  0  0
    3.1274   -3.2817    1.2475 H   0  0  0  0  0  0  0  0  0  0  0  0
    3.8068   -1.6436    1.0954 H   0  0  0  0  0  0  0  0  0  0  0  0
    2.9623   -2.8008    3.7772 H   0  0  0  0  0  0  0  0  0  0  0  0
    4.6885   -4.2629    2.6717 H   0  0  0  0  0  0  0  0  0  0  0  0
    5.7492   -2.8398    2.5372 H   0  0  0  0  0  0  0  0  0  0  0  0
    5.5938   -2.5536    5.0310 H   0  0  0  0  0  0  0  0  0  0  0  0
    4.6909   -4.4436    6.3583 H   0  0  0  0  0  0  0  0  0  0  0  0
    3.4260   -3.7177    5.3379 H   0  0  0  0  0  0  0  0  0  0  0  0
    4.1835   -5.2551    4.8575 H   0  0  0  0  0  0  0  0  0  0  0  0
    7.4877   -3.7733    3.9946 H   0  0  0  0  0  0  0  0  0  0  0  0
    7.0629   -4.4760    5.5738 H   0  0  0  0  0  0  0  0  0  0  0  0
    6.5554   -5.2875    4.0730 H   0  0  0  0  0  0  0  0  0  0  0  0
   -1.4759    2.9926    0.8006 H   0  0  0  0  0  0  0  0  0  0  0  0
   -1.5777    2.8748   -0.9725 H   0  0  0  0  0  0  0  0  0  0  0  0
   -3.4871    3.1077    2.1557 H   0  0  0  0  0  0  0  0  0  0  0  0
   -5.8623    3.7504    2.2493 H   0  0  0  0  0  0  0  0  0  0  0  0
   -7.1716    3.9313    0.1718 H   0  0  0  0  0  0  0  0  0  0  0  0
   -6.1056    3.4701   -1.9994 H   0  0  0  0  0  0  0  0  0  0  0  0
   -3.7283    2.8355   -2.0937 H   0  0  0  0  0  0  0  0  0  0  0  0
    0.4335   -3.4734    2.1116 H   0  0  0  0  0  0  0  0  0  0  0  0
  1  2  1  0  0  0  0
  1 19  2  0  0  0  0
  1 20  1  0  0  0  0
  2  3  1  0  0  0  0
  2  4  1  0  0  0  0
  4  5  1  0  0  0  0
  4 28  1  0  0  0  0
  4 29  1  0  0  0  0
  5  6  2  0  0  0  0
  5  7  1  0  0  0  0
  5  8  1  0  0  0  0
  7 49  1  0  0  0  0
  8  9  1  0  0  0  0
  8 30  1  0  0  0  0
  8 31  1  0  0  0  0
  9 10  1  0  0  0  0
  9 15  1  0  0  0  0
  9 32  1  0  0  0  0
 10 11  2  0  0  0  0
 10 12  1  0  0  0  0
 12 13  1  0  0  0  0
 12 14  1  0  0  0  0
 15 16  1  0  0  0  0
 15 33  1  0  0  0  0
 15 34  1  0  0  0  0
 16 17  1  0  0  0  0
 16 18  1  0  0  0  0
 16 35  1  0  0  0  0
 17 36  1  0  0  0  0
 17 37  1  0  0  0  0
 17 38  1  0  0  0  0
 18 39  1  0  0  0  0
 18 40  1  0  0  0  0
 18 41  1  0  0  0  0
 20 21  1  0  0  0  0
 21 22  1  0  0  0  0
 21 42  1  0  0  0  0
 21 43  1  0  0  0  0
 22 23  1  0  0  0  0
 22 27  2  0  0  0  0
 23 24  2  0  0  0  0
 23 44  1  0  0  0  0
 24 25  1  0  0  0  0
 24 45  1  0  0  0  0
 25 26  2  0  0  0  0
 25 46  1  0  0  0  0
 26 27  1  0  0  0  0
 26 47  1  0  0  0  0
 27 48  1  0  0  0  0
M  END
>  <Activity>
5.85

>  <set>
2

>  <Min_dist>
0.079365

>  <Avg_dist>
0.366973

$$$$
Z_D_LPOLA
 Wcorina  11170919343D 1   1.00000     0.00000              
CORINA evaluation license 3.46 0067  05.08.2008
 68 68  0  0  0  0  0  0  0  0999 V2000
    0.1954    0.6590   -1.1534 C   0  0  0  0  0  0  0  0  0  0  0  0
    0.6868   -0.4147   -0.8671 O   0  0  0  0  0  0  0  0  0  0  0  0
    0.9864    1.7346   -1.3373 N   0  0  0  0  0  0  0  0  0  0  0  0
    0.5941    2.5918   -1.5658 H   0  0  0  0  0  0  0  0  0  0  0  0
    2.4388    1.6092   -1.1919 C   0  0  0  0  0  0  0  0  0  0  0  0
    3.2175    1.6182   -2.8401 P   0  0  0  0  0  0  0  0  0  0  0  0
    2.5027    0.6748   -3.7286 O   0  0  0  0  0  0  0  0  0  0  0  0
    3.1426    3.1017   -3.4610 O   0  0  0  0  0  0  0  0  0  0  0  0
    4.7579    1.1687   -2.7084 O   0  0  0  0  0  0  0  0  0  0  0  0
    5.6094    0.9676   -3.8382 C   0  0  0  0  0  0  0  0  0  0  0  0
    6.8434    1.8208   -3.6954 C   0  0  0  0  0  0  0  0  0  0  0  0
    7.1377    2.2854   -2.6145 O   0  0  0  0  0  0  0  0  0  0  0  0
    7.6200    2.0675   -4.7690 N   0  0  0  0  0  0  0  0  0  0  0  0
    7.3372    1.7753   -5.6496 H   0  0  0  0  0  0  0  0  0  0  0  0
    8.8912    2.7771   -4.6059 C   0  0  0  0  0  0  0  0  0  0  0  0
    9.8204    2.4088   -5.7337 C   0  0  0  0  0  0  0  0  0  0  0  0
    9.4579    1.6332   -6.5863 O   0  0  0  0  0  0  0  0  0  0  0  0
   11.0507    2.9424   -5.7911 O   0  0  0  0  0  0  0  0  0  0  0  0
    8.6391    4.2861   -4.6249 C   0  0  0  0  0  0  0  0  0  0  0  0
    6.0142   -0.5058   -3.9160 C   0  0  0  0  0  0  0  0  0  0  0  0
    6.7734   -0.7579   -5.2202 C   0  0  0  0  0  0  0  0  0  0  0  0
    7.2547   -2.2098   -5.2576 C   0  0  0  0  0  0  0  0  0  0  0  0
    5.8460   -0.4973   -6.4088 C   0  0  0  0  0  0  0  0  0  0  0  0
    2.9723    2.7838   -0.3693 C   0  0  0  0  0  0  0  0  0  0  0  0
    4.4711    2.5964   -0.1253 C   0  0  0  0  0  0  0  0  0  0  0  0
    5.0259    3.8211    0.6049 C   0  0  0  0  0  0  0  0  0  0  0  0
    4.6964    1.3476    0.7294 C   0  0  0  0  0  0  0  0  0  0  0  0
   -1.1389    0.7731   -1.2925 O   0  0  0  0  0  0  0  0  0  0  0  0
   -1.9283   -0.4279   -1.0857 C   0  0  0  0  0  0  0  0  0  0  0  0
   -3.3881   -0.1096   -1.2820 C   0  0  0  0  0  0  0  0  0  0  0  0
   -3.9591   -0.2287   -2.5353 C   0  0  0  0  0  0  0  0  0  0  0  0
   -5.2982    0.0634   -2.7153 C   0  0  0  0  0  0  0  0  0  0  0  0
   -6.0664    0.4741   -1.6420 C   0  0  0  0  0  0  0  0  0  0  0  0
   -5.4957    0.5923   -0.3885 C   0  0  0  0  0  0  0  0  0  0  0  0
   -4.1576    0.2961   -0.2076 C   0  0  0  0  0  0  0  0  0  0  0  0
    2.6736    0.6737   -0.6841 H   0  0  0  0  0  0  0  0  0  0  0  0
    5.0779    1.2469   -4.7480 H   0  0  0  0  0  0  0  0  0  0  0  0
    9.3446    2.4965   -3.6552 H   0  0  0  0  0  0  0  0  0  0  0  0
    8.1857    4.5668   -5.5755 H   0  0  0  0  0  0  0  0  0  0  0  0
    7.9671    4.5525   -3.8091 H   0  0  0  0  0  0  0  0  0  0  0  0
    9.5850    4.8140   -4.5035 H   0  0  0  0  0  0  0  0  0  0  0  0
    6.6550   -0.7517   -3.0692 H   0  0  0  0  0  0  0  0  0  0  0  0
    5.1210   -1.1299   -3.8890 H   0  0  0  0  0  0  0  0  0  0  0  0
    7.6322   -0.0890   -5.2758 H   0  0  0  0  0  0  0  0  0  0  0  0
    6.3959   -2.8788   -5.2019 H   0  0  0  0  0  0  0  0  0  0  0  0
    7.7956   -2.3894   -6.1867 H   0  0  0  0  0  0  0  0  0  0  0  0
    7.9154   -2.3955   -4.4108 H   0  0  0  0  0  0  0  0  0  0  0  0
    5.4638    0.5221   -6.3547 H   0  0  0  0  0  0  0  0  0  0  0  0
    6.4005   -0.6286   -7.3379 H   0  0  0  0  0  0  0  0  0  0  0  0
    5.0129   -1.1996   -6.3804 H   0  0  0  0  0  0  0  0  0  0  0  0
    2.8062    3.7135   -0.9134 H   0  0  0  0  0  0  0  0  0  0  0  0
    2.4508    2.8243    0.5870 H   0  0  0  0  0  0  0  0  0  0  0  0
    4.9830    2.4801   -1.0805 H   0  0  0  0  0  0  0  0  0  0  0  0
    4.5140    3.9374    1.5601 H   0  0  0  0  0  0  0  0  0  0  0  0
    6.0937    3.6876    0.7787 H   0  0  0  0  0  0  0  0  0  0  0  0
    4.8654    4.7108   -0.0040 H   0  0  0  0  0  0  0  0  0  0  0  0
    5.7642    1.2141    0.9033 H   0  0  0  0  0  0  0  0  0  0  0  0
    4.1845    1.4639    1.6847 H   0  0  0  0  0  0  0  0  0  0  0  0
    4.3012    0.4751    0.2093 H   0  0  0  0  0  0  0  0  0  0  0  0
   -1.6233   -1.1910   -1.8019 H   0  0  0  0  0  0  0  0  0  0  0  0
   -1.7699   -0.7968   -0.0723 H   0  0  0  0  0  0  0  0  0  0  0  0
   -3.3589   -0.5495   -3.3738 H   0  0  0  0  0  0  0  0  0  0  0  0
   -5.7441   -0.0289   -3.6946 H   0  0  0  0  0  0  0  0  0  0  0  0
   -7.1125    0.7030   -1.7828 H   0  0  0  0  0  0  0  0  0  0  0  0
   -6.0958    0.9136    0.4500 H   0  0  0  0  0  0  0  0  0  0  0  0
   -3.7126    0.3849    0.7724 H   0  0  0  0  0  0  0  0  0  0  0  0
    3.5914    3.7736   -2.9297 H   0  0  0  0  0  0  0  0  0  0  0  0
   11.6106    2.6761   -6.5332 H   0  0  0  0  0  0  0  0  0  0  0  0
  1  2  2  0  0  0  0
  1  3  1  0  0  0  0
  1 28  1  0  0  0  0
  3  4  1  0  0  0  0
  3  5  1  0  0  0  0
  5  6  1  0  0  0  0
  5 24  1  0  0  0  0
  5 36  1  0  0  0  0
  6  7  2  0  0  0  0
  6  8  1  0  0  0  0
  6  9  1  0  0  0  0
  8 67  1  0  0  0  0
  9 10  1  0  0  0  0
 10 11  1  0  0  0  0
 10 20  1  0  0  0  0
 10 37  1  0  0  0  0
 11 12  2  0  0  0  0
 11 13  1  0  0  0  0
 13 14  1  0  0  0  0
 13 15  1  0  0  0  0
 15 16  1  0  0  0  0
 15 19  1  0  0  0  0
 15 38  1  0  0  0  0
 16 17  2  0  0  0  0
 16 18  1  0  0  0  0
 18 68  1  0  0  0  0
 19 39  1  0  0  0  0
 19 40  1  0  0  0  0
 19 41  1  0  0  0  0
 20 21  1  0  0  0  0
 20 42  1  0  0  0  0
 20 43  1  0  0  0  0
 21 22  1  0  0  0  0
 21 23  1  0  0  0  0
 21 44  1  0  0  0  0
 22 45  1  0  0  0  0
 22 46  1  0  0  0  0
 22 47  1  0  0  0  0
 23 48  1  0  0  0  0
 23 49  1  0  0  0  0
 23 50  1  0  0  0  0
 24 25  1  0  0  0  0
 24 51  1  0  0  0  0
 24 52  1  0  0  0  0
 25 26  1  0  0  0  0
 25 27  1  0  0  0  0
 25 53  1  0  0  0  0
 26 54  1  0  0  0  0
 26 55  1  0  0  0  0
 26 56  1  0  0  0  0
 27 57  1  0  0  0  0
 27 58  1  0  0  0  0
 27 59  1  0  0  0  0
 28 29  1  0  0  0  0
 29 30  1  0  0  0  0
 29 60  1  0  0  0  0
 29 61  1  0  0  0  0
 30 31  1  0  0  0  0
 30 35  2  0  0  0  0
 31 32  2  0  0  0  0
 31 62  1  0  0  0  0
 32 33  1  0  0  0  0
 32 63  1  0  0  0  0
 33 34  2  0  0  0  0
 33 64  1  0  0  0  0
 34 35  1  0  0  0  0
 34 65  1  0  0  0  0
 35 66  1  0  0  0  0
M  END
>  <Activity>
4.38

>  <set>
2

>  <Min_dist>
0

>  <Avg_dist>
0.258885

$$$$
CBZPHE
 Wcorina  11170919343D 1   1.00000     0.00000              
CORINA evaluation license 3.46 0067  05.08.2008
 39 40  0  0  0  0  0  0  0  0999 V2000
   -0.0162    1.3422    0.0094 O   0  0  0  0  0  0  0  0  0  0  0  0
    0.0021   -0.0041    0.0020 C   0  0  0  0  0  0  0  0  0  0  0  0
    1.0625   -0.5972   -0.0113 O   0  0  0  0  0  0  0  0  0  0  0  0
   -1.1558   -0.6938    0.0094 N   0  0  0  0  0  0  0  0  0  0  0  0
   -2.0023   -0.2203    0.0200 H   0  0  0  0  0  0  0  0  0  0  0  0
   -1.1360   -2.1586    0.0013 C   0  0  0  0  0  0  0  0  0  0  0  0
   -1.0188   -2.6516   -1.4179 C   0  0  0  0  0  0  0  0  0  0  0  0
   -0.9582   -1.8605   -2.3292 O   0  0  0  0  0  0  0  0  0  0  0  0
   -0.9819   -3.9695   -1.6697 O   0  0  0  0  0  0  0  0  0  0  0  0
   -2.4304   -2.6896    0.6205 C   0  0  0  0  0  0  0  0  0  0  0  0
   -2.4884   -2.2997    2.0750 C   0  0  0  0  0  0  0  0  0  0  0  0
   -3.0733   -1.1038    2.4472 C   0  0  0  0  0  0  0  0  0  0  0  0
   -3.1264   -0.7461    3.7814 C   0  0  0  0  0  0  0  0  0  0  0  0
   -2.5950   -1.5845    4.7435 C   0  0  0  0  0  0  0  0  0  0  0  0
   -2.0109   -2.7809    4.3714 C   0  0  0  0  0  0  0  0  0  0  0  0
   -1.9617   -3.1406    3.0375 C   0  0  0  0  0  0  0  0  0  0  0  0
    1.2684    2.0189    0.0008 C   0  0  0  0  0  0  0  0  0  0  0  0
    1.0508    3.5101    0.0109 C   0  0  0  0  0  0  0  0  0  0  0  0
    0.9623    4.1875    1.2126 C   0  0  0  0  0  0  0  0  0  0  0  0
    0.7626    5.5553    1.2218 C   0  0  0  0  0  0  0  0  0  0  0  0
    0.6518    6.2457    0.0294 C   0  0  0  0  0  0  0  0  0  0  0  0
    0.7411    5.5684   -1.1723 C   0  0  0  0  0  0  0  0  0  0  0  0
    0.9451    4.2012   -1.1816 C   0  0  0  0  0  0  0  0  0  0  0  0
   -0.2837   -2.5136    0.5807 H   0  0  0  0  0  0  0  0  0  0  0  0
   -3.2856   -2.2637    0.0958 H   0  0  0  0  0  0  0  0  0  0  0  0
   -2.4555   -3.7759    0.5343 H   0  0  0  0  0  0  0  0  0  0  0  0
   -3.4884   -0.4487    1.6956 H   0  0  0  0  0  0  0  0  0  0  0  0
   -3.5827    0.1886    4.0721 H   0  0  0  0  0  0  0  0  0  0  0  0
   -2.6359   -1.3047    5.7858 H   0  0  0  0  0  0  0  0  0  0  0  0
   -1.5955   -3.4358    5.1230 H   0  0  0  0  0  0  0  0  0  0  0  0
   -1.5087   -4.0770    2.7471 H   0  0  0  0  0  0  0  0  0  0  0  0
    1.8378    1.7289    0.8838 H   0  0  0  0  0  0  0  0  0  0  0  0
    1.8208    1.7384   -0.8960 H   0  0  0  0  0  0  0  0  0  0  0  0
    1.0490    3.6481    2.1442 H   0  0  0  0  0  0  0  0  0  0  0  0
    0.6928    6.0845    2.1607 H   0  0  0  0  0  0  0  0  0  0  0  0
    0.4950    7.3143    0.0366 H   0  0  0  0  0  0  0  0  0  0  0  0
    0.6541    6.1077   -2.1040 H   0  0  0  0  0  0  0  0  0  0  0  0
    1.0187    3.6726   -2.1205 H   0  0  0  0  0  0  0  0  0  0  0  0
   -0.9062   -4.2376   -2.5957 H   0  0  0  0  0  0  0  0  0  0  0  0
  1  2  1  0  0  0  0
  1 17  1  0  0  0  0
  2  3  2  0  0  0  0
  2  4  1  0  0  0  0
  4  5  1  0  0  0  0
  4  6  1  0  0  0  0
  6  7  1  0  0  0  0
  6 10  1  0  0  0  0
  6 24  1  0  0  0  0
  7  8  2  0  0  0  0
  7  9  1  0  0  0  0
  9 39  1  0  0  0  0
 10 11  1  0  0  0  0
 10 25  1  0  0  0  0
 10 26  1  0  0  0  0
 11 12  2  0  0  0  0
 11 16  1  0  0  0  0
 12 13  1  0  0  0  0
 12 27  1  0  0  0  0
 13 14  2  0  0  0  0
 13 28  1  0  0  0  0
 14 15  1  0  0  0  0
 14 29  1  0  0  0  0
 15 16  2  0  0  0  0
 15 30  1  0  0  0  0
 16 31  1  0  0  0  0
 17 18  1  0  0  0  0
 17 32  1  0  0  0  0
 17 33  1  0  0  0  0
 18 19  2  0  0  0  0
 18 23  1  0  0  0  0
 19 20  1  0  0  0  0
 19 34  1  0  0  0  0
 20 21  2  0  0  0  0
 20 35  1  0  0  0  0
 21 22  1  0  0  0  0
 21 36  1  0  0  0  0
 22 23  2  0  0  0  0
 22 37  1  0  0  0  0
 23 38  1  0  0  0  0
M  END
>  <Activity>
3.29

>  <set>
2

>  <Min_dist>
0.109589

>  <Avg_dist>
0.329124

$$$$
CH3O2S_FAGNH2
 Wcorina  11170919343D 1   1.00000     0.00000              
CORINA evaluation license 3.46 0067  05.08.2008
 47 47  0  0  0  0  0  0  0  0999 V2000
    0.0510    1.4864    0.1028 C   0  0  0  0  0  0
   -0.0020    0.0245    0.1817 N   0  0  0  0  0  0
   -1.1088   -0.7119    1.1692 S   0  0  0  0  0  0
   -0.8644   -2.1008    0.9951 O   0  0  0  0  0  0
   -0.9217   -0.0877    2.4320 O   0  0  0  0  0  0
   -2.7174   -0.2555    0.4657 C   0  0  0  0  0  0
    1.5060    1.9369   -0.0414 C   0  0  0  0  0  0
    2.2751    1.5555    1.1972 C   0  0  0  0  0  0
    2.9966    0.3767    1.2271 C   0  0  0  0  0  0
    3.7020    0.0268    2.3633 C   0  0  0  0  0  0
    3.6862    0.8558    3.4694 C   0  0  0  0  0  0
    2.9654    2.0350    3.4391 C   0  0  0  0  0  0
    2.2635    2.3870    2.3014 C   0  0  0  0  0  0
   -0.7404    1.9540   -1.0914 C   0  0  0  0  0  0
   -0.9850    1.1842   -1.9960 O   0  0  0  0  0  0
   -1.1763    3.2278   -1.1541 N   0  0  0  0  0  0
   -0.9806    3.8436   -0.4306 H   0  0  0  0  0  0
   -1.9456    3.6824   -2.3150 C   0  0  0  0  0  0
   -3.4233    3.3413   -2.1129 C   0  0  0  0  0  0
   -1.7906    5.1737   -2.4676 C   0  0  0  0  0  0
   -1.1050    5.7955   -1.6839 O   0  0  0  0  0  0
   -2.4138    5.8163   -3.4751 N   0  0  0  0  0  0
   -2.9621    5.3190   -4.1020 H   0  0  0  0  0  0
   -2.2632    7.2660   -3.6235 C   0  0  0  0  0  0
   -3.0545    7.7336   -4.8177 C   0  0  0  0  0  0
   -3.0644    9.0397   -5.1501 N   0  0  0  0  0  0
   -2.5621    9.6787   -4.6207 H   0  0  0  0  0  0
   -3.5737    9.3408   -5.9188 H   0  0  0  0  0  0
   -3.6825    6.9347   -5.4797 O   0  0  0  0  0  0
   -0.3738    1.9149    1.0106 H   0  0  0  0  0  0
    0.6112   -0.5122   -0.3445 H   0  0  0  0  0  0
   -2.7817   -0.6191   -0.5599 H   0  0  0  0  0  0
   -3.5140   -0.7026    1.0603 H   0  0  0  0  0  0
   -2.8229    0.8293    0.4739 H   0  0  0  0  0  0
    1.9521    1.4521   -0.9097 H   0  0  0  0  0  0
    1.5402    3.0186   -0.1716 H   0  0  0  0  0  0
    3.0089   -0.2710    0.3630 H   0  0  0  0  0  0
    4.2651   -0.8944    2.3869 H   0  0  0  0  0  0
    4.2368    0.5821    4.3573 H   0  0  0  0  0  0
    2.9528    2.6825    4.3034 H   0  0  0  0  0  0
    1.7034    3.3101    2.2765 H   0  0  0  0  0  0
   -1.5773    3.1851   -3.2123 H   0  0  0  0  0  0
   -3.9957    3.6796   -2.9767 H   0  0  0  0  0  0
   -3.5354    2.2627   -2.0025 H   0  0  0  0  0  0
   -3.7916    3.8386   -1.2156 H   0  0  0  0  0  0
   -2.6315    7.7633   -2.7262 H   0  0  0  0  0  0
   -1.2104    7.5090   -3.7675 H   0  0  0  0  0  0
  1  2  1  0  0  0
  1  7  1  0  0  0
  1 14  1  0  0  0
  1 30  1  0  0  0
  2  3  1  0  0  0
  2 31  1  0  0  0
  3  4  2  0  0  0
  3  5  2  0  0  0
  3  6  1  0  0  0
  6 32  1  0  0  0
  6 33  1  0  0  0
  6 34  1  0  0  0
  7  8  1  0  0  0
  7 35  1  0  0  0
  7 36  1  0  0  0
  8  9  2  0  0  0
  8 13  1  0  0  0
  9 10  1  0  0  0
  9 37  1  0  0  0
 10 11  2  0  0  0
 10 38  1  0  0  0
 11 12  1  0  0  0
 11 39  1  0  0  0
 12 13  2  0  0  0
 12 40  1  0  0  0
 13 41  1  0  0  0
 14 15  2  0  0  0
 14 16  1  0  0  0
 16 17  1  0  0  0
 16 18  1  0  0  0
 18 19  1  0  0  0
 18 20  1  0  0  0
 18 42  1  0  0  0
 19 43  1  0  0  0
 19 44  1  0  0  0
 19 45  1  0  0  0
 20 21  2  0  0  0
 20 22  1  0  0  0
 22 23  1  0  0  0
 22 24  1  0  0  0
 24 25  1  0  0  0
 24 46  1  0  0  0
 24 47  1  0  0  0
 25 26  1  0  0  0
 25 29  2  0  0  0
 26 27  1  0  0  0
 26 28  1  0  0  0
M  END
>  <Activity>
0.52

>  <set>
2

>  <Min_dist>
0.24359

>  <Avg_dist>
0.47528

$$$$
DAH54
 Wcorina  11170919343D 1   1.00000     0.00000              
CORINA evaluation license 3.46 0067  05.08.2008
 69 70  0  0  0  0  0  0  0  0999 V2000
    0.3533    1.6324   -0.2613 C   0  0  0  0  0  0  0  0  0  0  0  0
    0.9844    0.2613   -0.5115 C   0  0  0  0  0  0  0  0  0  0  0  0
   -0.0730   -0.8286   -0.3245 C   0  0  0  0  0  0  0  0  0  0  0  0
    0.5224   -2.1702   -0.6664 C   0  0  0  0  0  0  0  0  0  0  0  0
    1.1389   -2.9233    0.3156 C   0  0  0  0  0  0  0  0  0  0  0  0
    1.6851   -4.1536    0.0021 C   0  0  0  0  0  0  0  0  0  0  0  0
    1.6145   -4.6314   -1.2934 C   0  0  0  0  0  0  0  0  0  0  0  0
    0.9974   -3.8789   -2.2748 C   0  0  0  0  0  0  0  0  0  0  0  0
    0.4472   -2.6501   -1.9603 C   0  0  0  0  0  0  0  0  0  0  0  0
    0.9208   -4.3995   -3.6870 C   0  0  0  0  0  0  0  0  0  0  0  0
   -0.3122   -5.1801   -3.8549 N   0  0  0  0  0  0  0  0  0  0  0  0
    1.4187    2.6960   -0.3309 C   0  0  0  0  0  0  0  0  0  0  0  0
    1.3354    3.5819   -1.1482 O   0  0  0  0  0  0  0  0  0  0  0  0
    2.4602    2.6590    0.5151 O   0  0  0  0  0  0  0  0  0  0  0  0
   -0.6684    1.8951   -1.2835 N   0  0  0  0  0  0  0  0  0  0  0  0
   -1.6796    2.8380   -0.7870 C   0  0  0  0  0  0  0  0  0  0  0  0
   -2.3112    3.5564   -1.9515 C   0  0  0  0  0  0  0  0  0  0  0  0
   -2.3091    3.0466   -3.0519 O   0  0  0  0  0  0  0  0  0  0  0  0
   -2.8783    4.7655   -1.7700 N   0  0  0  0  0  0  0  0  0  0  0  0
   -2.8221    5.2028   -0.9060 H   0  0  0  0  0  0  0  0  0  0  0  0
   -3.5796    5.4194   -2.8776 C   0  0  0  0  0  0  0  0  0  0  0  0
   -5.0009    4.9219   -2.9358 C   0  0  0  0  0  0  0  0  0  0  0  0
   -5.3883    4.1050   -2.1343 O   0  0  0  0  0  0  0  0  0  0  0  0
   -5.8365    5.3863   -3.8781 O   0  0  0  0  0  0  0  0  0  0  0  0
   -3.5778    6.9337   -2.6594 C   0  0  0  0  0  0  0  0  0  0  0  0
   -2.1631    7.4489   -2.7237 C   0  0  0  0  0  0  0  0  0  0  0  0
   -1.6298    7.8553   -3.9325 C   0  0  0  0  0  0  0  0  0  0  0  0
   -0.3321    8.3278   -3.9915 C   0  0  0  0  0  0  0  0  0  0  0  0
    0.4322    8.3943   -2.8416 C   0  0  0  0  0  0  0  0  0  0  0  0
   -0.1014    7.9888   -1.6326 C   0  0  0  0  0  0  0  0  0  0  0  0
   -1.4006    7.5203   -1.5729 C   0  0  0  0  0  0  0  0  0  0  0  0
   -2.7562    2.0718   -0.0158 C   0  0  0  0  0  0  0  0  0  0  0  0
   -3.7273    3.0644    0.6265 C   0  0  0  0  0  0  0  0  0  0  0  0
   -4.8640    2.2986    1.3063 C   0  0  0  0  0  0  0  0  0  0  0  0
   -2.9841    3.9041    1.6674 C   0  0  0  0  0  0  0  0  0  0  0  0
   -0.1087    1.6450    0.7259 H   0  0  0  0  0  0  0  0  0  0  0  0
    1.3725    0.2202   -1.5293 H   0  0  0  0  0  0  0  0  0  0  0  0
    1.7992    0.1019    0.1947 H   0  0  0  0  0  0  0  0  0  0  0  0
   -0.4098   -0.8341    0.7121 H   0  0  0  0  0  0  0  0  0  0  0  0
   -0.9202   -0.6293   -0.9807 H   0  0  0  0  0  0  0  0  0  0  0  0
    1.1941   -2.5500    1.3275 H   0  0  0  0  0  0  0  0  0  0  0  0
    2.1673   -4.7416    0.7690 H   0  0  0  0  0  0  0  0  0  0  0  0
    2.0419   -5.5925   -1.5385 H   0  0  0  0  0  0  0  0  0  0  0  0
   -0.0383   -2.0638   -2.7264 H   0  0  0  0  0  0  0  0  0  0  0  0
    0.9179   -3.5612   -4.3836 H   0  0  0  0  0  0  0  0  0  0  0  0
    1.7834   -5.0352   -3.8871 H   0  0  0  0  0  0  0  0  0  0  0  0
   -1.1235   -4.6313   -3.6126 H   0  0  0  0  0  0  0  0  0  0  0  0
   -0.3869   -5.5405   -4.7944 H   0  0  0  0  0  0  0  0  0  0  0  0
   -0.2480    2.2319   -2.1367 H   0  0  0  0  0  0  0  0  0  0  0  0
   -1.2061    3.5637   -0.1258 H   0  0  0  0  0  0  0  0  0  0  0  0
   -3.0746    5.1868   -3.8152 H   0  0  0  0  0  0  0  0  0  0  0  0
   -4.1748    7.4133   -3.4351 H   0  0  0  0  0  0  0  0  0  0  0  0
   -4.0029    7.1604   -1.6816 H   0  0  0  0  0  0  0  0  0  0  0  0
   -2.2269    7.8033   -4.8309 H   0  0  0  0  0  0  0  0  0  0  0  0
    0.0848    8.6446   -4.9361 H   0  0  0  0  0  0  0  0  0  0  0  0
    1.4464    8.7628   -2.8878 H   0  0  0  0  0  0  0  0  0  0  0  0
    0.4959    8.0405   -0.7343 H   0  0  0  0  0  0  0  0  0  0  0  0
   -1.8187    7.2070   -0.6277 H   0  0  0  0  0  0  0  0  0  0  0  0
   -3.3009    1.4221   -0.7008 H   0  0  0  0  0  0  0  0  0  0  0  0
   -2.2866    1.4685    0.7611 H   0  0  0  0  0  0  0  0  0  0  0  0
   -4.1388    3.7190   -0.1418 H   0  0  0  0  0  0  0  0  0  0  0  0
   -4.4525    1.6440    2.0746 H   0  0  0  0  0  0  0  0  0  0  0  0
   -5.5558    3.0057    1.7639 H   0  0  0  0  0  0  0  0  0  0  0  0
   -5.3935    1.7004    0.5648 H   0  0  0  0  0  0  0  0  0  0  0  0
   -3.6752    4.6134    2.1227 H   0  0  0  0  0  0  0  0  0  0  0  0
   -2.5752    3.2498    2.4373 H   0  0  0  0  0  0  0  0  0  0  0  0
   -2.1723    4.4474    1.1836 H   0  0  0  0  0  0  0  0  0  0  0  0
    3.1182    3.3628    0.4324 H   0  0  0  0  0  0  0  0  0  0  0  0
   -6.7384    5.0376   -3.8755 H   0  0  0  0  0  0  0  0  0  0  0  0
  1  2  1  0  0  0  0
  1 12  1  0  0  0  0
  1 15  1  0  0  0  0
  1 36  1  0  0  0  0
  2  3  1  0  0  0  0
  2 37  1  0  0  0  0
  2 38  1  0  0  0  0
  3  4  1  0  0  0  0
  3 39  1  0  0  0  0
  3 40  1  0  0  0  0
  4  5  1  0  0  0  0
  4  9  2  0  0  0  0
  5  6  2  0  0  0  0
  5 41  1  0  0  0  0
  6  7  1  0  0  0  0
  6 42  1  0  0  0  0
  7  8  2  0  0  0  0
  7 43  1  0  0  0  0
  8  9  1  0  0  0  0
  8 10  1  0  0  0  0
  9 44  1  0  0  0  0
 10 11  1  0  0  0  0
 10 45  1  0  0  0  0
 10 46  1  0  0  0  0
 11 47  1  0  0  0  0
 11 48  1  0  0  0  0
 12 13  2  0  0  0  0
 12 14  1  0  0  0  0
 14 68  1  0  0  0  0
 15 16  1  0  0  0  0
 15 49  1  0  0  0  0
 16 17  1  0  0  0  0
 16 32  1  0  0  0  0
 16 50  1  0  0  0  0
 17 18  2  0  0  0  0
 17 19  1  0  0  0  0
 19 20  1  0  0  0  0
 19 21  1  0  0  0  0
 21 22  1  0  0  0  0
 21 25  1  0  0  0  0
 21 51  1  0  0  0  0
 22 23  2  0  0  0  0
 22 24  1  0  0  0  0
 24 69  1  0  0  0  0
 25 26  1  0  0  0  0
 25 52  1  0  0  0  0
 25 53  1  0  0  0  0
 26 27  1  0  0  0  0
 26 31  2  0  0  0  0
 27 28  2  0  0  0  0
 27 54  1  0  0  0  0
 28 29  1  0  0  0  0
 28 55  1  0  0  0  0
 29 30  2  0  0  0  0
 29 56  1  0  0  0  0
 30 31  1  0  0  0  0
 30 57  1  0  0  0  0
 31 58  1  0  0  0  0
 32 33  1  0  0  0  0
 32 59  1  0  0  0  0
 32 60  1  0  0  0  0
 33 34  1  0  0  0  0
 33 35  1  0  0  0  0
 33 61  1  0  0  0  0
 34 62  1  0  0  0  0
 34 63  1  0  0  0  0
 34 64  1  0  0  0  0
 35 65  1  0  0  0  0
 35 66  1  0  0  0  0
 35 67  1  0  0  0  0
M  END
>  <Activity>
5.77

>  <set>
2

>  <Min_dist>
0.138889

>  <Avg_dist>
0.382262

$$$$
NHOHBZMAGNA
 Wcorina  11170919343D 1   1.00000     0.00000              
CORINA evaluation license 3.46 0067  05.08.2008
 56 57  0  0  0  0  0  0  0  0999 V2000
   -0.7964    2.6693    0.3355 C   0  0  0  0  0  0
   -0.4741    1.2636    0.5928 N   0  0  0  0  0  0
   -0.3249    0.6565   -0.1489 H   0  0  0  0  0  0
   -0.3847    0.8138    1.8602 C   0  0  0  0  0  0
   -0.5711    1.5728    2.7876 O   0  0  0  0  0  0
   -0.0530   -0.6322    2.1249 C   0  0  0  0  0  0
    1.2920   -0.9566    1.5278 C   0  0  0  0  0  0
    1.5483   -2.2020    1.0808 N   0  0  0  0  0  0
    0.8921   -2.9058    1.2033 H   0  0  0  0  0  0
    2.7752   -2.4830    0.4322 O   0  0  0  0  0  0
    2.1440   -0.0969    1.4494 O   0  0  0  0  0  0
   -0.0136   -0.8783    3.6345 C   0  0  0  0  0  0
    0.1758   -2.3498    3.8988 C   0  0  0  0  0  0
    1.4438   -2.8554    4.1164 C   0  0  0  0  0  0
    1.6176   -4.2052    4.3588 C   0  0  0  0  0  0
    0.5232   -5.0493    4.3840 C   0  0  0  0  0  0
   -0.7450   -4.5436    4.1673 C   0  0  0  0  0  0
   -0.9191   -3.1931    3.9292 C   0  0  0  0  0  0
    0.4849    3.5039    0.3859 C   0  0  0  0  0  0
   -1.4270    2.7988   -1.0271 C   0  0  0  0  0  0
   -1.5909    1.8138   -1.7155 O   0  0  0  0  0  0
   -1.8087    4.0091   -1.4808 N   0  0  0  0  0  0
   -1.6776    4.7969   -0.9302 H   0  0  0  0  0  0
   -2.4216    4.1350   -2.8054 C   0  0  0  0  0  0
   -2.7532    5.5810   -3.0702 C   0  0  0  0  0  0
   -2.5023    6.4235   -2.2346 O   0  0  0  0  0  0
   -3.3287    5.9380   -4.2354 N   0  0  0  0  0  0
   -3.5968    5.2574   -4.8725 H   0  0  0  0  0  0
   -3.5395    7.2903   -4.5262 C   0  0  0  0  0  0
   -2.6322    8.2460   -4.0879 C   0  0  0  0  0  0
   -2.8431    9.5800   -4.3765 C   0  0  0  0  0  0
   -3.9563    9.9646   -5.1012 C   0  0  0  0  0  0
   -4.8618    9.0155   -5.5388 C   0  0  0  0  0  0
   -4.6534    7.6792   -5.2587 C   0  0  0  0  0  0
   -4.1792   11.3952   -5.4088 N   0  0  0  0  0  0
   -3.3827   12.2322   -5.0236 O   0  0  0  0  0  0
   -5.1593   11.7353   -6.0470 O   0  0  0  0  0  0
   -1.4931    3.0270    1.0937 H   0  0  0  0  0  0
   -0.8142   -1.2682    1.6729 H   0  0  0  0  0  0
    2.8680   -3.4024    0.1474 H   0  0  0  0  0  0
    0.8148   -0.3210    4.0719 H   0  0  0  0  0  0
   -0.9508   -0.5466    4.0813 H   0  0  0  0  0  0
    2.2988   -2.1959    4.0967 H   0  0  0  0  0  0
    2.6083   -4.6003    4.5281 H   0  0  0  0  0  0
    0.6590   -6.1040    4.5727 H   0  0  0  0  0  0
   -1.5999   -5.2032    4.1867 H   0  0  0  0  0  0
   -1.9103   -2.7974    3.7636 H   0  0  0  0  0  0
    1.1816    3.1462   -0.3723 H   0  0  0  0  0  0
    0.2450    4.5498    0.1944 H   0  0  0  0  0  0
    0.9410    3.4103    1.3715 H   0  0  0  0  0  0
   -1.7250    3.7773   -3.5636 H   0  0  0  0  0  0
   -3.3345    3.5404   -2.8414 H   0  0  0  0  0  0
   -1.7628    7.9463   -3.5215 H   0  0  0  0  0  0
   -2.1381   10.3237   -4.0355 H   0  0  0  0  0  0
   -5.7304    9.3190   -6.1042 H   0  0  0  0  0  0
   -5.3585    6.9380   -5.6049 H   0  0  0  0  0  0
  1  2  1  0  0  0
  1 19  1  0  0  0
  1 20  1  0  0  0
  1 38  1  0  0  0
  2  3  1  0  0  0
  2  4  1  0  0  0
  4  5  2  0  0  0
  4  6  1  0  0  0
  6  7  1  0  0  0
  6 12  1  0  0  0
  6 39  1  0  0  0
  7  8  1  0  0  0
  7 11  2  0  0  0
  8  9  1  0  0  0
  8 10  1  0  0  0
 10 40  1  0  0  0
 12 13  1  0  0  0
 12 41  1  0  0  0
 12 42  1  0  0  0
 13 14  2  0  0  0
 13 18  1  0  0  0
 14 15  1  0  0  0
 14 43  1  0  0  0
 15 16  2  0  0  0
 15 44  1  0  0  0
 16 17  1  0  0  0
 16 45  1  0  0  0
 17 18  2  0  0  0
 17 46  1  0  0  0
 18 47  1  0  0  0
 19 48  1  0  0  0
 19 49  1  0  0  0
 19 50  1  0  0  0
 20 21  2  0  0  0
 20 22  1  0  0  0
 22 23  1  0  0  0
 22 24  1  0  0  0
 24 25  1  0  0  0
 24 51  1  0  0  0
 24 52  1  0  0  0
 25 26  2  0  0  0
 25 27  1  0  0  0
 27 28  1  0  0  0
 27 29  1  0  0  0
 29 30  2  0  0  0
 29 34  1  0  0  0
 30 31  1  0  0  0
 30 53  1  0  0  0
 31 32  2  0  0  0
 31 54  1  0  0  0
 32 33  1  0  0  0
 32 35  1  0  0  0
 33 34  2  0  0  0
 33 55  1  0  0  0
 34 56  1  0  0  0
 35 36  2  0  0  0
 35 37  2  0  0  0
M  END
>  <Activity>
6.37

>  <set>
2

>  <Min_dist>
0.168539

>  <Avg_dist>
0.484869

$$$$
NHOHBZMOET
 Wcorina  11170919343D 1   1.00000     0.00000              
CORINA evaluation license 3.46 0067  05.08.2008
 32 32  0  0  0  0  0  0  0  0999 V2000
    0.5800    1.1471   -0.2107 C   0  0  0  0  0  0
    0.3343   -0.2840   -0.2121 O   0  0  0  0  0  0
   -0.9364   -0.6843   -0.0482 C   0  0  0  0  0  0
   -1.8143    0.1340    0.0917 O   0  0  0  0  0  0
   -1.2680   -2.1543   -0.0388 C   0  0  0  0  0  0
   -0.5257   -2.8296    1.0855 C   0  0  0  0  0  0
   -0.0315   -4.0720    0.9164 N   0  0  0  0  0  0
   -0.2149   -4.5596    0.0981 H   0  0  0  0  0  0
    0.7554   -4.6654    1.9330 O   0  0  0  0  0  0
   -0.3730   -2.2550    2.1426 O   0  0  0  0  0  0
   -2.7737   -2.3362    0.1625 C   0  0  0  0  0  0
   -3.1251   -3.7960    0.0340 C   0  0  0  0  0  0
   -3.2317   -4.5835    1.1651 C   0  0  0  0  0  0
   -3.5539   -5.9225    1.0472 C   0  0  0  0  0  0
   -3.7699   -6.4741   -0.2018 C   0  0  0  0  0  0
   -3.6642   -5.6864   -1.3329 C   0  0  0  0  0  0
   -3.3462   -4.3464   -1.2147 C   0  0  0  0  0  0
    2.0745    1.4081   -0.4086 C   0  0  0  0  0  0
    0.0194    1.6127   -1.0213 H   0  0  0  0  0  0
    0.2603    1.5697    0.7418 H   0  0  0  0  0  0
   -0.9720   -2.5997   -0.9886 H   0  0  0  0  0  0
    1.0646   -5.5568    1.7212 H   0  0  0  0  0  0
   -3.0532   -1.9812    1.1545 H   0  0  0  0  0  0
   -3.3130   -1.7648   -0.5931 H   0  0  0  0  0  0
   -3.0629   -4.1525    2.1409 H   0  0  0  0  0  0
   -3.6365   -6.5379    1.9309 H   0  0  0  0  0  0
   -4.0209   -7.5205   -0.2940 H   0  0  0  0  0  0
   -3.8326   -6.1174   -2.3087 H   0  0  0  0  0  0
   -3.2673   -3.7301   -2.0981 H   0  0  0  0  0  0
    2.3942    0.9855   -1.3611 H   0  0  0  0  0  0
    2.2590    2.4824   -0.4075 H   0  0  0  0  0  0
    2.6351    0.9425    0.4020 H   0  0  0  0  0  0
  1  2  1  0  0  0
  1 18  1  0  0  0
  1 19  1  0  0  0
  1 20  1  0  0  0
  2  3  1  0  0  0
  3  4  2  0  0  0
  3  5  1  0  0  0
  5  6  1  0  0  0
  5 11  1  0  0  0
  5 21  1  0  0  0
  6  7  1  0  0  0
  6 10  2  0  0  0
  7  8  1  0  0  0
  7  9  1  0  0  0
  9 22  1  0  0  0
 11 12  1  0  0  0
 11 23  1  0  0  0
 11 24  1  0  0  0
 12 13  2  0  0  0
 12 17  1  0  0  0
 13 14  1  0  0  0
 13 25  1  0  0  0
 14 15  2  0  0  0
 14 26  1  0  0  0
 15 16  1  0  0  0
 15 27  1  0  0  0
 16 17  2  0  0  0
 16 28  1  0  0  0
 17 29  1  0  0  0
 18 30  1  0  0  0
 18 31  1  0  0  0
 18 32  1  0  0  0
M  END
>  <Activity>
4.7

>  <set>
2

>  <Min_dist>
0.418605

>  <Avg_dist>
0.572667

$$$$
NHOHLEU
 Wcorina  11170919343D 1   1.00000     0.00000              
CORINA evaluation license 3.46 0067  05.08.2008
 24 23  0  0  0  0  0  0  0  0999 V2000
   -0.0178    1.4648    0.0101 N   0  0  0  0  0  0
    0.0021   -0.0041    0.0020 C   0  0  0  0  0  0
    0.7309   -0.5033    1.2229 C   0  0  0  0  0  0
    1.4882    0.2322    1.8201 O   0  0  0  0  0  0
    0.5413   -1.7671    1.6512 N   0  0  0  0  0  0
   -0.0643   -2.3553    1.1735 H   0  0  0  0  0  0
    1.2262   -2.2361    2.7983 O   0  0  0  0  0  0
    0.7182   -0.4975   -1.2568 C   0  0  0  0  0  0
   -0.0892   -0.0968   -2.4931 C   0  0  0  0  0  0
    0.6866   -0.4795   -3.7550 C   0  0  0  0  0  0
   -1.4349   -0.8248   -2.4813 C   0  0  0  0  0  0
    0.9191    1.8392    0.0032 H   0  0  0  0  0  0
   -0.5563    1.8234   -0.7642 H   0  0  0  0  0  0
   -1.0205   -0.3814    0.0098 H   0  0  0  0  0  0
    1.0262   -3.1539    3.0279 H   0  0  0  0  0  0
    1.7103   -0.0491   -1.3098 H   0  0  0  0  0  0
    0.8116   -1.5829   -1.2198 H   0  0  0  0  0  0
   -0.2586    0.9799   -2.4832 H   0  0  0  0  0  0
    0.8560   -1.5563   -3.7649 H   0  0  0  0  0  0
    0.1114   -0.1941   -4.6358 H   0  0  0  0  0  0
    1.6453    0.0391   -3.7634 H   0  0  0  0  0  0
   -1.2656   -1.9016   -2.4912 H   0  0  0  0  0  0
   -1.9876   -0.5522   -1.5823 H   0  0  0  0  0  0
   -2.0101   -0.5394   -3.3620 H   0  0  0  0  0  0
  1  2  1  0  0  0
  1 12  1  0  0  0
  1 13  1  0  0  0
  2  3  1  0  0  0
  2  8  1  0  0  0
  2 14  1  0  0  0
  3  4  2  0  0  0
  3  5  1  0  0  0
  5  6  1  0  0  0
  5  7  1  0  0  0
  7 15  1  0  0  0
  8  9  1  0  0  0
  8 16  1  0  0  0
  8 17  1  0  0  0
  9 10  1  0  0  0
  9 11  1  0  0  0
  9 18  1  0  0  0
 10 19  1  0  0  0
 10 20  1  0  0  0
 10 21  1  0  0  0
 11 22  1  0  0  0
 11 23  1  0  0  0
 11 24  1  0  0  0
M  END
>  <Activity>
3.72

>  <set>
2

>  <Min_dist>
0.396825

>  <Avg_dist>
0.636007

$$$$
PHOSPHORAMIDON
 Wcorina  11170919343D 1   1.00000     0.00000              
CORINA evaluation license 3.46 0067  05.08.2008
 71 73  0  0  0  0  0  0  0  0999 V2000
    0.6711    1.6039   -0.8788 C   0  0  0  0  0  0  0  0  0  0  0  0
    0.6543    0.1853   -0.7075 O   0  0  0  0  0  0  0  0  0  0  0  0
   -0.6608   -0.6284   -0.2599 P   0  0  0  0  0  0  0  0  0  0  0  0
   -1.8016   -0.2310   -1.1149 O   0  0  0  0  0  0  0  0  0  0  0  0
   -0.3949   -2.2082   -0.4199 O   0  0  0  0  0  0  0  0  0  0  0  0
   -1.0163   -0.2793    1.3477 N   0  0  0  0  0  0  0  0  0  0  0  0
   -1.8959   -0.6912    1.6212 H   0  0  0  0  0  0  0  0  0  0  0  0
    0.0692   -0.7192    2.2344 C   0  0  0  0  0  0  0  0  0  0  0  0
    0.6755    0.4789    2.9186 C   0  0  0  0  0  0  0  0  0  0  0  0
    0.2456    1.5897    2.6902 O   0  0  0  0  0  0  0  0  0  0  0  0
    1.6954    0.3158    3.7845 N   0  0  0  0  0  0  0  0  0  0  0  0
    2.0391   -0.5726    3.9672 H   0  0  0  0  0  0  0  0  0  0  0  0
    2.2848    1.4805    4.4497 C   0  0  0  0  0  0  0  0  0  0  0  0
    1.4830    1.8148    5.6811 C   0  0  0  0  0  0  0  0  0  0  0  0
    0.5182    1.1487    5.9731 O   0  0  0  0  0  0  0  0  0  0  0  0
    1.8406    2.8527    6.4535 O   0  0  0  0  0  0  0  0  0  0  0  0
    3.7268    1.1632    4.8506 C   0  0  0  0  0  0  0  0  0  0  0  0
    4.5572    0.9492    3.6114 C   0  0  0  0  0  0  0  0  0  0  0  0
    4.8357   -0.2284    3.0304 C   0  0  0  0  0  0  0  0  0  0  0  0
    5.6162   -0.0297    1.9242 N   0  0  0  0  0  0  0  0  0  0  0  0
    5.8652    1.3147    1.7624 C   0  0  0  0  0  0  0  0  0  0  0  0
    5.2084    1.9873    2.8088 C   0  0  0  0  0  0  0  0  0  0  0  0
    5.2818    3.3789    2.8970 C   0  0  0  0  0  0  0  0  0  0  0  0
    5.9897    4.0813    1.9631 C   0  0  0  0  0  0  0  0  0  0  0  0
    6.6367    3.4225    0.9263 C   0  0  0  0  0  0  0  0  0  0  0  0
    6.5841    2.0497    0.8251 C   0  0  0  0  0  0  0  0  0  0  0  0
   -0.4893   -1.6791    3.2868 C   0  0  0  0  0  0  0  0  0  0  0  0
   -0.9488   -2.9703    2.6066 C   0  0  0  0  0  0  0  0  0  0  0  0
    0.2680   -3.7204    2.0612 C   0  0  0  0  0  0  0  0  0  0  0  0
   -1.6772   -3.8512    3.6237 C   0  0  0  0  0  0  0  0  0  0  0  0
    2.0704    2.1396   -0.5645 C   0  0  0  0  0  0  0  0  0  0  0  0
    2.4353    1.7698    0.7667 O   0  0  0  0  0  0  0  0  0  0  0  0
    3.0727    1.5398   -1.5554 C   0  0  0  0  0  0  0  0  0  0  0  0
    3.1164    0.1210   -1.3913 O   0  0  0  0  0  0  0  0  0  0  0  0
    2.6280    1.8773   -2.9818 C   0  0  0  0  0  0  0  0  0  0  0  0
    3.5157    1.2615   -3.9171 O   0  0  0  0  0  0  0  0  0  0  0  0
    1.2072    1.3517   -3.2028 C   0  0  0  0  0  0  0  0  0  0  0  0
    0.3319    1.9249   -2.2294 O   0  0  0  0  0  0  0  0  0  0  0  0
    0.7329    1.7373   -4.6054 C   0  0  0  0  0  0  0  0  0  0  0  0
   -0.0529    2.0602   -0.2038 H   0  0  0  0  0  0  0  0  0  0  0  0
    0.8339   -1.2281    1.6477 H   0  0  0  0  0  0  0  0  0  0  0  0
    2.2759    2.3312    3.7683 H   0  0  0  0  0  0  0  0  0  0  0  0
    4.1362    1.9955    5.4231 H   0  0  0  0  0  0  0  0  0  0  0  0
    3.7441    0.2597    5.4601 H   0  0  0  0  0  0  0  0  0  0  0  0
    4.4948   -1.1903    3.3840 H   0  0  0  0  0  0  0  0  0  0  0  0
    5.9453   -0.7315    1.3410 H   0  0  0  0  0  0  0  0  0  0  0  0
    4.7805    3.8982    3.7003 H   0  0  0  0  0  0  0  0  0  0  0  0
    6.0462    5.1576    2.0317 H   0  0  0  0  0  0  0  0  0  0  0  0
    7.1921    3.9915    0.1955 H   0  0  0  0  0  0  0  0  0  0  0  0
    7.0897    1.5465    0.0141 H   0  0  0  0  0  0  0  0  0  0  0  0
    0.2867   -1.9094    4.0168 H   0  0  0  0  0  0  0  0  0  0  0  0
   -1.3357   -1.2130    3.7911 H   0  0  0  0  0  0  0  0  0  0  0  0
   -1.6242   -2.7282    1.7860 H   0  0  0  0  0  0  0  0  0  0  0  0
    0.8697   -4.0895    2.8918 H   0  0  0  0  0  0  0  0  0  0  0  0
   -0.0659   -4.5609    1.4528 H   0  0  0  0  0  0  0  0  0  0  0  0
    0.8673   -3.0452    1.4504 H   0  0  0  0  0  0  0  0  0  0  0  0
   -2.5441   -3.3168    4.0122 H   0  0  0  0  0  0  0  0  0  0  0  0
   -2.0046   -4.7710    3.1391 H   0  0  0  0  0  0  0  0  0  0  0  0
   -1.0018   -4.0933    4.4442 H   0  0  0  0  0  0  0  0  0  0  0  0
    2.0733    3.2259   -0.6546 H   0  0  0  0  0  0  0  0  0  0  0  0
    1.8397    2.1121    1.4473 H   0  0  0  0  0  0  0  0  0  0  0  0
    4.0621    1.9588   -1.3718 H   0  0  0  0  0  0  0  0  0  0  0  0
    3.3845   -0.1647   -0.5072 H   0  0  0  0  0  0  0  0  0  0  0  0
    2.6435    2.9581   -3.1222 H   0  0  0  0  0  0  0  0  0  0  0  0
    3.2934    1.4335   -4.8424 H   0  0  0  0  0  0  0  0  0  0  0  0
    1.2014    0.2663   -3.1026 H   0  0  0  0  0  0  0  0  0  0  0  0
    1.4012    1.3009   -5.3477 H   0  0  0  0  0  0  0  0  0  0  0  0
   -0.2787    1.3631   -4.7626 H   0  0  0  0  0  0  0  0  0  0  0  0
    0.7383    2.8227   -4.7052 H   0  0  0  0  0  0  0  0  0  0  0  0
    0.4568   -2.5013   -0.0680 H   0  0  0  0  0  0  0  0  0  0  0  0
    1.2957    3.0283    7.2328 H   0  0  0  0  0  0  0  0  0  0  0  0
  1  2  1  0  0  0  0
  1 31  1  0  0  0  0
  1 38  1  0  0  0  0
  1 40  1  0  0  0  0
  2  3  1  0  0  0  0
  3  4  2  0  0  0  0
  3  5  1  0  0  0  0
  3  6  1  0  0  0  0
  5 70  1  0  0  0  0
  6  7  1  0  0  0  0
  6  8  1  0  0  0  0
  8  9  1  0  0  0  0
  8 27  1  0  0  0  0
  8 41  1  0  0  0  0
  9 10  2  0  0  0  0
  9 11  1  0  0  0  0
 11 12  1  0  0  0  0
 11 13  1  0  0  0  0
 13 14  1  0  0  0  0
 13 17  1  0  0  0  0
 13 42  1  0  0  0  0
 14 15  2  0  0  0  0
 14 16  1  0  0  0  0
 16 71  1  0  0  0  0
 17 18  1  0  0  0  0
 17 43  1  0  0  0  0
 17 44  1  0  0  0  0
 18 19  2  0  0  0  0
 18 22  1  0  0  0  0
 19 20  1  0  0  0  0
 19 45  1  0  0  0  0
 20 21  1  0  0  0  0
 20 46  1  0  0  0  0
 21 22  2  0  0  0  0
 21 26  1  0  0  0  0
 22 23  1  0  0  0  0
 23 24  2  0  0  0  0
 23 47  1  0  0  0  0
 24 25  1  0  0  0  0
 24 48  1  0  0  0  0
 25 26  2  0  0  0  0
 25 49  1  0  0  0  0
 26 50  1  0  0  0  0
 27 28  1  0  0  0  0
 27 51  1  0  0  0  0
 27 52  1  0  0  0  0
 28 29  1  0  0  0  0
 28 30  1  0  0  0  0
 28 53  1  0  0  0  0
 29 54  1  0  0  0  0
 29 55  1  0  0  0  0
 29 56  1  0  0  0  0
 30 57  1  0  0  0  0
 30 58  1  0  0  0  0
 30 59  1  0  0  0  0
 31 32  1  0  0  0  0
 31 33  1  0  0  0  0
 31 60  1  0  0  0  0
 32 61  1  0  0  0  0
 33 34  1  0  0  0  0
 33 35  1  0  0  0  0
 33 62  1  0  0  0  0
 34 63  1  0  0  0  0
 35 36  1  0  0  0  0
 35 37  1  0  0  0  0
 35 64  1  0  0  0  0
 36 65  1  0  0  0  0
 37 38  1  0  0  0  0
 37 39  1  0  0  0  0
 37 66  1  0  0  0  0
 39 67  1  0  0  0  0
 39 68  1  0  0  0  0
 39 69  1  0  0  0  0
M  END
>  <Activity>
7.55

>  <set>
2

>  <Min_dist>
0.344828

>  <Avg_dist>
0.557097

$$$$
PLEUNH2
 Wcorina  11170919343D 1   1.00000     0.00000              
CORINA evaluation license 3.46 0067  05.08.2008
 28 27  0  0  0  0  0  0  0  0999 V2000
   -0.4565    0.3121    0.2175 O   0  0  0  0  0  0  0  0  0  0  0  0
   -0.2970    1.7807    0.1278 P   0  0  0  0  0  0  0  0  0  0  0  0
    1.3410    2.1668    0.1066 N   0  0  0  0  0  0  0  0  0  0  0  0
    1.8149    1.6910   -0.6464 H   0  0  0  0  0  0  0  0  0  0  0  0
    1.5383    3.6198    0.0180 C   0  0  0  0  0  0  0  0  0  0  0  0
    1.7305    4.0136   -1.4239 C   0  0  0  0  0  0  0  0  0  0  0  0
    1.7056    3.1673   -2.2922 O   0  0  0  0  0  0  0  0  0  0  0  0
    1.9301    5.3064   -1.7485 N   0  0  0  0  0  0  0  0  0  0  0  0
    1.9500    5.9833   -1.0540 H   0  0  0  0  0  0  0  0  0  0  0  0
    2.0538    5.5599   -2.6766 H   0  0  0  0  0  0  0  0  0  0  0  0
    2.7765    4.0165    0.8244 C   0  0  0  0  0  0  0  0  0  0  0  0
    2.5377    3.7174    2.3058 C   0  0  0  0  0  0  0  0  0  0  0  0
    3.8246    3.9753    3.0921 C   0  0  0  0  0  0  0  0  0  0  0  0
    1.4255    4.6243    2.8363 C   0  0  0  0  0  0  0  0  0  0  0  0
   -0.9918    2.3146   -1.2228 O   0  0  0  0  0  0  0  0  0  0  0  0
   -0.9956    2.4751    1.4014 O   0  0  0  0  0  0  0  0  0  0  0  0
    0.6635    4.1305    0.4206 H   0  0  0  0  0  0  0  0  0  0  0  0
    3.6368    3.4470    0.4729 H   0  0  0  0  0  0  0  0  0  0  0  0
    2.9684    5.0816    0.6952 H   0  0  0  0  0  0  0  0  0  0  0  0
    2.2430    2.6746    2.4230 H   0  0  0  0  0  0  0  0  0  0  0  0
    4.5919    3.2690    2.7749 H   0  0  0  0  0  0  0  0  0  0  0  0
    4.1674    4.9928    2.9043 H   0  0  0  0  0  0  0  0  0  0  0  0
    3.6313    3.8477    4.1572 H   0  0  0  0  0  0  0  0  0  0  0  0
    0.5086    4.4406    2.2762 H   0  0  0  0  0  0  0  0  0  0  0  0
    1.2553    4.4113    3.8917 H   0  0  0  0  0  0  0  0  0  0  0  0
    1.7201    5.6672    2.7191 H   0  0  0  0  0  0  0  0  0  0  0  0
   -0.9257    3.2713   -1.3475 H   0  0  0  0  0  0  0  0  0  0  0  0
   -1.9426    2.2951    1.4773 H   0  0  0  0  0  0  0  0  0  0  0  0
  1  2  2  0  0  0  0
  2  3  1  0  0  0  0
  2 15  1  0  0  0  0
  2 16  1  0  0  0  0
  3  4  1  0  0  0  0
  3  5  1  0  0  0  0
  5  6  1  0  0  0  0
  5 11  1  0  0  0  0
  5 17  1  0  0  0  0
  6  7  2  0  0  0  0
  6  8  1  0  0  0  0
  8  9  1  0  0  0  0
  8 10  1  0  0  0  0
 11 12  1  0  0  0  0
 11 18  1  0  0  0  0
 11 19  1  0  0  0  0
 12 13  1  0  0  0  0
 12 14  1  0  0  0  0
 12 20  1  0  0  0  0
 13 21  1  0  0  0  0
 13 22  1  0  0  0  0
 13 23  1  0  0  0  0
 14 24  1  0  0  0  0
 14 25  1  0  0  0  0
 14 26  1  0  0  0  0
 15 27  1  0  0  0  0
 16 28  1  0  0  0  0
M  END
>  <Activity>
4.1

>  <set>
2

>  <Min_dist>
0.261905

>  <Avg_dist>
0.604616

$$$$
S02P_FAGNH2
 Wcorina  11170919343D 1   1.00000     0.00000              
CORINA evaluation license 3.46 0067  05.08.2008
 46 46  0  0  0  0  0  0  0  0999 V2000
   -0.0128    1.4738    0.0229 C   0  0  0  0  0  0  0  0  0  0  0  0
    0.0103    0.0142    0.1864 N   0  0  0  0  0  0  0  0  0  0  0  0
   -1.2058   -0.4948    1.2327 P   0  0  0  0  0  0  0  0  0  0  0  0
   -0.9473    0.0416    2.5876 O   0  0  0  0  0  0  0  0  0  0  0  0
   -2.6282    0.0436    0.7046 O   0  0  0  0  0  0  0  0  0  0  0  0
   -1.2347   -2.6134    1.3051 S   0  0  0  0  0  0  0  0  0  0  0  0
    1.4178    1.9916   -0.1389 C   0  0  0  0  0  0  0  0  0  0  0  0
    2.2025    1.6996    1.1141 C   0  0  0  0  0  0  0  0  0  0  0  0
    2.9828    0.5612    1.1915 C   0  0  0  0  0  0  0  0  0  0  0  0
    3.7025    0.2933    2.3409 C   0  0  0  0  0  0  0  0  0  0  0  0
    3.6423    1.1641    3.4128 C   0  0  0  0  0  0  0  0  0  0  0  0
    2.8627    2.3030    3.3351 C   0  0  0  0  0  0  0  0  0  0  0  0
    2.1464    2.5731    2.1841 C   0  0  0  0  0  0  0  0  0  0  0  0
   -0.8172    1.8296   -1.2008 C   0  0  0  0  0  0  0  0  0  0  0  0
   -1.0133    0.9971   -2.0607 O   0  0  0  0  0  0  0  0  0  0  0  0
   -1.3187    3.0729   -1.3395 N   0  0  0  0  0  0  0  0  0  0  0  0
   -1.1619    3.7387   -0.6518 H   0  0  0  0  0  0  0  0  0  0  0  0
   -2.1007    3.4187   -2.5291 C   0  0  0  0  0  0  0  0  0  0  0  0
   -3.5602    3.0122   -2.3159 C   0  0  0  0  0  0  0  0  0  0  0  0
   -2.0228    4.9048   -2.7669 C   0  0  0  0  0  0  0  0  0  0  0  0
   -1.3775    5.6060   -2.0166 O   0  0  0  0  0  0  0  0  0  0  0  0
   -2.6701    5.4546   -3.8134 N   0  0  0  0  0  0  0  0  0  0  0  0
   -3.1861    4.8938   -4.4135 H   0  0  0  0  0  0  0  0  0  0  0  0
   -2.5943    6.8993   -4.0446 C   0  0  0  0  0  0  0  0  0  0  0  0
   -3.3987    7.2551   -5.2683 C   0  0  0  0  0  0  0  0  0  0  0  0
   -3.4741    8.5375   -5.6758 N   0  0  0  0  0  0  0  0  0  0  0  0
   -3.0107    9.2316   -5.1814 H   0  0  0  0  0  0  0  0  0  0  0  0
   -3.9919    8.7665   -6.4634 H   0  0  0  0  0  0  0  0  0  0  0  0
   -3.9783    6.3873   -5.8864 O   0  0  0  0  0  0  0  0  0  0  0  0
   -0.4673    1.9308    0.9020 H   0  0  0  0  0  0  0  0  0  0  0  0
    1.8899    1.4957   -0.9871 H   0  0  0  0  0  0  0  0  0  0  0  0
    1.3974    3.0675   -0.3124 H   0  0  0  0  0  0  0  0  0  0  0  0
    3.0299   -0.1192    0.3540 H   0  0  0  0  0  0  0  0  0  0  0  0
    4.3116   -0.5965    2.4016 H   0  0  0  0  0  0  0  0  0  0  0  0
    4.2040    0.9545    4.3111 H   0  0  0  0  0  0  0  0  0  0  0  0
    2.8153    2.9832    4.1727 H   0  0  0  0  0  0  0  0  0  0  0  0
    1.5402    3.4648    2.1220 H   0  0  0  0  0  0  0  0  0  0  0  0
   -1.6991    2.8908   -3.3941 H   0  0  0  0  0  0  0  0  0  0  0  0
   -3.6166    1.9373   -2.1439 H   0  0  0  0  0  0  0  0  0  0  0  0
   -3.9618    3.5401   -1.4510 H   0  0  0  0  0  0  0  0  0  0  0  0
   -4.1420    3.2695   -3.2010 H   0  0  0  0  0  0  0  0  0  0  0  0
   -2.9959    7.4272   -3.1797 H   0  0  0  0  0  0  0  0  0  0  0  0
   -1.5545    7.1889   -4.1965 H   0  0  0  0  0  0  0  0  0  0  0  0
   -2.2369   -2.8731    2.1637 H   0  0  0  0  0  0  0  0  0  0  0  0
   -0.0625   -0.4509   -0.7061 H   0  0  0  0  0  0  0  0  0  0  0  0
   -2.8634   -0.2689   -0.1797 H   0  0  0  0  0  0  0  0  0  0  0  0
  1  2  1  0  0  0  0
  1  7  1  0  0  0  0
  1 14  1  0  0  0  0
  1 30  1  0  0  0  0
  2  3  1  0  0  0  0
  2 45  1  0  0  0  0
  3  4  2  0  0  0  0
  3  5  1  0  0  0  0
  3  6  1  0  0  0  0
  5 46  1  0  0  0  0
  6 44  1  0  0  0  0
  7  8  1  0  0  0  0
  7 31  1  0  0  0  0
  7 32  1  0  0  0  0
  8  9  1  0  0  0  0
  8 13  2  0  0  0  0
  9 10  2  0  0  0  0
  9 33  1  0  0  0  0
 10 11  1  0  0  0  0
 10 34  1  0  0  0  0
 11 12  2  0  0  0  0
 11 35  1  0  0  0  0
 12 13  1  0  0  0  0
 12 36  1  0  0  0  0
 13 37  1  0  0  0  0
 14 15  2  0  0  0  0
 14 16  1  0  0  0  0
 16 17  1  0  0  0  0
 16 18  1  0  0  0  0
 18 19  1  0  0  0  0
 18 20  1  0  0  0  0
 18 38  1  0  0  0  0
 19 39  1  0  0  0  0
 19 40  1  0  0  0  0
 19 41  1  0  0  0  0
 20 21  2  0  0  0  0
 20 22  1  0  0  0  0
 22 23  1  0  0  0  0
 22 24  1  0  0  0  0
 24 25  1  0  0  0  0
 24 42  1  0  0  0  0
 24 43  1  0  0  0  0
 25 26  1  0  0  0  0
 25 29  2  0  0  0  0
 26 27  1  0  0  0  0
 26 28  1  0  0  0  0
M  END
>  <Activity>
5.16

>  <set>
2

>  <Min_dist>
0.063492

>  <Avg_dist>
0.391116

$$$$
S_THIORPHAN
 Wcorina  11170919343D 1   1.00000     0.00000              
CORINA evaluation license 3.46 0067  05.08.2008
 32 32  0  0  0  0  0  0  0  0999 V2000
   -0.3039    1.9914    0.3348 S   0  0  0  0  0  0  0  0  0  0  0  0
   -0.0850    0.2029    0.1256 C   0  0  0  0  0  0  0  0  0  0  0  0
   -1.4554   -0.4731    0.0486 C   0  0  0  0  0  0  0  0  0  0  0  0
   -2.1733   -0.0268   -1.2266 C   0  0  0  0  0  0  0  0  0  0  0  0
   -3.5871   -0.5484   -1.2160 C   0  0  0  0  0  0  0  0  0  0  0  0
   -4.5684    0.1287   -0.5162 C   0  0  0  0  0  0  0  0  0  0  0  0
   -5.8652   -0.3498   -0.5064 C   0  0  0  0  0  0  0  0  0  0  0  0
   -6.1809   -1.5052   -1.1966 C   0  0  0  0  0  0  0  0  0  0  0  0
   -5.1998   -2.1818   -1.8971 C   0  0  0  0  0  0  0  0  0  0  0  0
   -3.9039   -1.7009   -1.9105 C   0  0  0  0  0  0  0  0  0  0  0  0
   -1.2770   -1.9694    0.0272 C   0  0  0  0  0  0  0  0  0  0  0  0
   -1.6839   -2.6152   -0.9152 O   0  0  0  0  0  0  0  0  0  0  0  0
   -0.6651   -2.5898    1.0554 N   0  0  0  0  0  0  0  0  0  0  0  0
   -0.3396   -2.0733    1.8092 H   0  0  0  0  0  0  0  0  0  0  0  0
   -0.4917   -4.0444    1.0346 C   0  0  0  0  0  0  0  0  0  0  0  0
    0.2155   -4.4840    2.2907 C   0  0  0  0  0  0  0  0  0  0  0  0
    0.5411   -3.6662    3.1183 O   0  0  0  0  0  0  0  0  0  0  0  0
    0.4835   -5.7840    2.4900 O   0  0  0  0  0  0  0  0  0  0  0  0
    0.9606    2.4470    0.3861 H   0  0  0  0  0  0  0  0  0  0  0  0
    0.4677    0.0095   -0.7938 H   0  0  0  0  0  0  0  0  0  0  0  0
    0.4702   -0.1969    0.9741 H   0  0  0  0  0  0  0  0  0  0  0  0
   -2.0493   -0.1904    0.9178 H   0  0  0  0  0  0  0  0  0  0  0  0
   -2.1881    1.0621   -1.2731 H   0  0  0  0  0  0  0  0  0  0  0  0
   -1.6474   -0.4205   -2.0964 H   0  0  0  0  0  0  0  0  0  0  0  0
   -4.3217    1.0313    0.0230 H   0  0  0  0  0  0  0  0  0  0  0  0
   -6.6317    0.1788    0.0409 H   0  0  0  0  0  0  0  0  0  0  0  0
   -7.1940   -1.8794   -1.1883 H   0  0  0  0  0  0  0  0  0  0  0  0
   -5.4464   -3.0846   -2.4361 H   0  0  0  0  0  0  0  0  0  0  0  0
   -3.1382   -2.2275   -2.4608 H   0  0  0  0  0  0  0  0  0  0  0  0
   -1.4680   -4.5260    0.9798 H   0  0  0  0  0  0  0  0  0  0  0  0
    0.1022   -4.3271    0.1654 H   0  0  0  0  0  0  0  0  0  0  0  0
    0.9387   -6.0176    3.3106 H   0  0  0  0  0  0  0  0  0  0  0  0
  1  2  1  0  0  0  0
  1 19  1  0  0  0  0
  2  3  1  0  0  0  0
  2 20  1  0  0  0  0
  2 21  1  0  0  0  0
  3  4  1  0  0  0  0
  3 11  1  0  0  0  0
  3 22  1  0  0  0  0
  4  5  1  0  0  0  0
  4 23  1  0  0  0  0
  4 24  1  0  0  0  0
  5  6  1  0  0  0  0
  5 10  2  0  0  0  0
  6  7  2  0  0  0  0
  6 25  1  0  0  0  0
  7  8  1  0  0  0  0
  7 26  1  0  0  0  0
  8  9  2  0  0  0  0
  8 27  1  0  0  0  0
  9 10  1  0  0  0  0
  9 28  1  0  0  0  0
 10 29  1  0  0  0  0
 11 12  2  0  0  0  0
 11 13  1  0  0  0  0
 13 14  1  0  0  0  0
 13 15  1  0  0  0  0
 15 16  1  0  0  0  0
 15 30  1  0  0  0  0
 15 31  1  0  0  0  0
 16 17  2  0  0  0  0
 16 18  1  0  0  0  0
 18 32  1  0  0  0  0
M  END
>  <Activity>
5.74

>  <set>
2

>  <Min_dist>
0.119403

>  <Avg_dist>
0.4089

$$$$
ZGGNHOH
 Wcorina  11170919343D 1   1.00000     0.00000              
CORINA evaluation license 3.46 0067  05.08.2008
 35 35  0  0  0  0  0  0  0  0999 V2000
   -0.0167    1.3781    0.0096 C   0  0  0  0  0  0
    0.0021   -0.0041    0.0020 C   0  0  0  0  0  0
    1.2084   -0.6789   -0.0132 C   0  0  0  0  0  0
    2.3961    0.0285   -0.0212 C   0  0  0  0  0  0
    2.3773    1.4107   -0.0145 C   0  0  0  0  0  0
    1.1709    2.0855    0.0021 C   0  0  0  0  0  0
    1.2289   -2.1857   -0.0205 C   0  0  0  0  0  0
    1.2218   -2.6632   -1.3917 O   0  0  0  0  0  0
    1.2382   -3.9970   -1.5745 C   0  0  0  0  0  0
    1.2328   -4.5063   -2.8224 N   0  0  0  0  0  0
    1.2171   -3.9118   -3.5887 H   0  0  0  0  0  0
    1.2505   -5.9576   -3.0213 C   0  0  0  0  0  0
    1.2401   -6.2625   -4.4971 C   0  0  0  0  0  0
    1.2533   -7.5417   -4.9211 N   0  0  0  0  0  0
    1.2696   -8.2662   -4.2763 H   0  0  0  0  0  0
    1.2431   -7.8381   -6.3557 C   0  0  0  0  0  0
    1.2615   -9.3311   -6.5604 C   0  0  0  0  0  0
    1.2811  -10.0743   -5.6022 O   0  0  0  0  0  0
    1.2560   -9.8403   -7.8083 N   0  0  0  0  0  0
    1.2404   -9.2458   -8.5746 H   0  0  0  0  0  0
    1.2732  -11.2431   -8.0006 O   0  0  0  0  0  0
    1.2198   -5.3566   -5.3033 O   0  0  0  0  0  0
    1.2578   -4.7417   -0.6145 O   0  0  0  0  0  0
   -0.9592    1.9054    0.0170 H   0  0  0  0  0  0
   -0.9258   -0.5567    0.0083 H   0  0  0  0  0  0
    3.3386   -0.4987   -0.0324 H   0  0  0  0  0  0
    3.3052    1.9634   -0.0201 H   0  0  0  0  0  0
    1.1563    3.1654    0.0077 H   0  0  0  0  0  0
    2.1288   -2.5393    0.4828 H   0  0  0  0  0  0
    0.3491   -2.5635    0.5004 H   0  0  0  0  0  0
    2.1508   -6.3751   -2.5704 H   0  0  0  0  0  0
    0.3711   -6.3994   -2.5528 H   0  0  0  0  0  0
    0.3429   -7.4206   -6.8066 H   0  0  0  0  0  0
    2.1226   -7.3964   -6.8243 H   0  0  0  0  0  0
    1.2677  -11.5129   -8.9292 H   0  0  0  0  0  0
  1  2  1  0  0  0
  1  6  2  0  0  0
  1 24  1  0  0  0
  2  3  2  0  0  0
  2 25  1  0  0  0
  3  4  1  0  0  0
  3  7  1  0  0  0
  4  5  2  0  0  0
  4 26  1  0  0  0
  5  6  1  0  0  0
  5 27  1  0  0  0
  6 28  1  0  0  0
  7  8  1  0  0  0
  7 29  1  0  0  0
  7 30  1  0  0  0
  8  9  1  0  0  0
  9 10  1  0  0  0
  9 23  2  0  0  0
 10 11  1  0  0  0
 10 12  1  0  0  0
 12 13  1  0  0  0
 12 31  1  0  0  0
 12 32  1  0  0  0
 13 14  1  0  0  0
 13 22  2  0  0  0
 14 15  1  0  0  0
 14 16  1  0  0  0
 16 17  1  0  0  0
 16 33  1  0  0  0
 16 34  1  0  0  0
 17 18  2  0  0  0
 17 19  1  0  0  0
 19 20  1  0  0  0
 19 21  1  0  0  0
 21 35  1  0  0  0
M  END
>  <Activity>
3.03

>  <set>
2

>  <Min_dist>
0.152941

>  <Avg_dist>
0.414604

$$$$
ZYGNH2
 Wcorina  11170919343D 1   1.00000     0.00000              
CORINA evaluation license 3.46 0067  05.08.2008
 48 49  0  0  0  0  0  0  0  0999 V2000
   -0.0167    1.3781    0.0096 C   0  0  0  0  0  0
    0.0021   -0.0041    0.0020 C   0  0  0  0  0  0
    1.2084   -0.6789   -0.0132 C   0  0  0  0  0  0
    2.3961    0.0285   -0.0212 C   0  0  0  0  0  0
    2.3773    1.4107   -0.0145 C   0  0  0  0  0  0
    1.1709    2.0855    0.0021 C   0  0  0  0  0  0
    1.2289   -2.1857   -0.0205 C   0  0  0  0  0  0
    1.2218   -2.6632   -1.3917 O   0  0  0  0  0  0
    1.2382   -3.9970   -1.5745 C   0  0  0  0  0  0
    1.2328   -4.5063   -2.8224 N   0  0  0  0  0  0
    1.2171   -3.9118   -3.5887 H   0  0  0  0  0  0
    1.2505   -5.9576   -3.0213 C   0  0  0  0  0  0
   -0.1571   -6.4913   -2.9529 C   0  0  0  0  0  0
   -0.3861   -7.8102   -3.1091 N   0  0  0  0  0  0
    0.3552   -8.4160   -3.2657 H   0  0  0  0  0  0
   -1.7545   -8.3291   -3.0426 C   0  0  0  0  0  0
   -1.7362   -9.8220   -3.2472 C   0  0  0  0  0  0
   -0.6837  -10.3961   -3.4306 O   0  0  0  0  0  0
   -2.8894  -10.5192   -3.2265 N   0  0  0  0  0  0
   -3.7312  -10.0601   -3.0798 H   0  0  0  0  0  0
   -2.8776  -11.4802   -3.3582 H   0  0  0  0  0  0
   -1.0839   -5.7339   -2.7572 O   0  0  0  0  0  0
    1.8510   -6.2772   -4.3918 C   0  0  0  0  0  0
    3.2970   -5.8534   -4.4178 C   0  0  0  0  0  0
    4.2839   -6.7429   -4.0348 C   0  0  0  0  0  0
    5.6101   -6.3569   -4.0578 C   0  0  0  0  0  0
    5.9514   -5.0756   -4.4656 C   0  0  0  0  0  0
    4.9593   -4.1850   -4.8494 C   0  0  0  0  0  0
    3.6350   -4.5777   -4.8300 C   0  0  0  0  0  0
    7.2553   -4.6933   -4.4887 O   0  0  0  0  0  0
    1.2578   -4.7417   -0.6145 O   0  0  0  0  0  0
   -0.9592    1.9054    0.0170 H   0  0  0  0  0  0
   -0.9258   -0.5567    0.0083 H   0  0  0  0  0  0
    3.3386   -0.4987   -0.0324 H   0  0  0  0  0  0
    3.3052    1.9634   -0.0201 H   0  0  0  0  0  0
    1.1563    3.1654    0.0077 H   0  0  0  0  0  0
    2.1288   -2.5393    0.4828 H   0  0  0  0  0  0
    0.3491   -2.5635    0.5004 H   0  0  0  0  0  0
    1.8541   -6.4237   -2.2425 H   0  0  0  0  0  0
   -2.1823   -8.1014   -2.0662 H   0  0  0  0  0  0
   -2.3581   -7.8630   -3.8214 H   0  0  0  0  0  0
    1.7832   -7.3491   -4.5772 H   0  0  0  0  0  0
    1.3009   -5.7393   -5.1639 H   0  0  0  0  0  0
    4.0176   -7.7402   -3.7171 H   0  0  0  0  0  0
    6.3805   -7.0520   -3.7582 H   0  0  0  0  0  0
    5.2225   -3.1869   -5.1672 H   0  0  0  0  0  0
    2.8627   -3.8863   -5.1333 H   0  0  0  0  0  0
    7.7011   -4.8663   -5.3292 H   0  0  0  0  0  0
  1  2  1  0  0  0
  1  6  2  0  0  0
  1 32  1  0  0  0
  2  3  2  0  0  0
  2 33  1  0  0  0
  3  4  1  0  0  0
  3  7  1  0  0  0
  4  5  2  0  0  0
  4 34  1  0  0  0
  5  6  1  0  0  0
  5 35  1  0  0  0
  6 36  1  0  0  0
  7  8  1  0  0  0
  7 37  1  0  0  0
  7 38  1  0  0  0
  8  9  1  0  0  0
  9 10  1  0  0  0
  9 31  2  0  0  0
 10 11  1  0  0  0
 10 12  1  0  0  0
 12 13  1  0  0  0
 12 23  1  0  0  0
 12 39  1  0  0  0
 13 14  1  0  0  0
 13 22  2  0  0  0
 14 15  1  0  0  0
 14 16  1  0  0  0
 16 17  1  0  0  0
 16 40  1  0  0  0
 16 41  1  0  0  0
 17 18  2  0  0  0
 17 19  1  0  0  0
 19 20  1  0  0  0
 19 21  1  0  0  0
 23 24  1  0  0  0
 23 42  1  0  0  0
 23 43  1  0  0  0
 24 25  1  0  0  0
 24 29  2  0  0  0
 25 26  2  0  0  0
 25 44  1  0  0  0
 26 27  1  0  0  0
 26 45  1  0  0  0
 27 28  2  0  0  0
 27 30  1  0  0  0
 28 29  1  0  0  0
 28 46  1  0  0  0
 29 47  1  0  0  0
 30 48  1  0  0  0
M  END
>  <Activity>
3.66

>  <set>
2

>  <Min_dist>
0.061728

>  <Avg_dist>
0.3281

$$$$
Z_NH_GLNH2
 Wcorina  11170919343D 1   1.00000     0.00000              
CORINA evaluation license 3.46 0067  05.08.2008
 45 45  0  0  0  0  0  0  0  0999 V2000
   -0.0167    1.3781    0.0096 C   0  0  0  0  0  0
    0.0021   -0.0041    0.0020 C   0  0  0  0  0  0
    1.2084   -0.6789   -0.0132 C   0  0  0  0  0  0
    2.3961    0.0285   -0.0212 C   0  0  0  0  0  0
    2.3773    1.4107   -0.0145 C   0  0  0  0  0  0
    1.1709    2.0855    0.0021 C   0  0  0  0  0  0
    1.2289   -2.1857   -0.0205 C   0  0  0  0  0  0
    1.2218   -2.6632   -1.3917 O   0  0  0  0  0  0
    1.2382   -3.9970   -1.5745 C   0  0  0  0  0  0
    1.2328   -4.5063   -2.8224 N   0  0  0  0  0  0
    1.2101   -3.6477   -3.9292 N   0  0  0  0  0  0
    1.2047   -4.1569   -5.1771 C   0  0  0  0  0  0
    1.2211   -5.4921   -5.3601 N   0  0  0  0  0  0
    1.2367   -6.0865   -4.5938 H   0  0  0  0  0  0
    1.2152   -6.0456   -6.7165 C   0  0  0  0  0  0
    1.8440   -7.4403   -6.7009 C   0  0  0  0  0  0
    3.3205   -7.3298   -6.3153 C   0  0  0  0  0  0
    3.9181   -8.7315   -6.1780 C   0  0  0  0  0  0
    4.0745   -6.5579   -7.4000 C   0  0  0  0  0  0
   -0.2041   -6.1401   -7.2144 C   0  0  0  0  0  0
   -1.1204   -5.7804   -6.5059 O   0  0  0  0  0  0
   -0.4551   -6.6242   -8.4469 N   0  0  0  0  0  0
    0.2778   -6.9118   -9.0135 H   0  0  0  0  0  0
   -1.3686   -6.6850   -8.7673 H   0  0  0  0  0  0
    1.1850   -3.4118   -6.1377 O   0  0  0  0  0  0
    1.2578   -4.7417   -0.6145 O   0  0  0  0  0  0
   -0.9592    1.9054    0.0170 H   0  0  0  0  0  0
   -0.9258   -0.5567    0.0083 H   0  0  0  0  0  0
    3.3386   -0.4987   -0.0324 H   0  0  0  0  0  0
    3.3052    1.9634   -0.0201 H   0  0  0  0  0  0
    1.1563    3.1654    0.0077 H   0  0  0  0  0  0
    2.1288   -2.5393    0.4828 H   0  0  0  0  0  0
    0.3491   -2.5635    0.5004 H   0  0  0  0  0  0
    1.7893   -5.3956   -7.3767 H   0  0  0  0  0  0
    1.3245   -8.0650   -5.9743 H   0  0  0  0  0  0
    1.7597   -7.8880   -7.6912 H   0  0  0  0  0  0
    3.4094   -6.8023   -5.3656 H   0  0  0  0  0  0
    3.8291   -9.2590   -7.1277 H   0  0  0  0  0  0
    4.9700   -8.6528   -5.9032 H   0  0  0  0  0  0
    3.3809   -9.2814   -5.4052 H   0  0  0  0  0  0
    5.1264   -6.4791   -7.1252 H   0  0  0  0  0  0
    3.9856   -7.0854   -8.3497 H   0  0  0  0  0  0
    3.6488   -5.5593   -7.4978 H   0  0  0  0  0  0
    1.2445   -5.4672   -2.9541 H   0  0  0  0  0  0
    1.1983   -2.6868   -3.7975 H   0  0  0  0  0  0
  1  2  1  0  0  0
  1  6  2  0  0  0
  1 27  1  0  0  0
  2  3  2  0  0  0
  2 28  1  0  0  0
  3  4  1  0  0  0
  3  7  1  0  0  0
  4  5  2  0  0  0
  4 29  1  0  0  0
  5  6  1  0  0  0
  5 30  1  0  0  0
  6 31  1  0  0  0
  7  8  1  0  0  0
  7 32  1  0  0  0
  7 33  1  0  0  0
  8  9  1  0  0  0
  9 10  1  0  0  0
  9 26  2  0  0  0
 10 11  1  0  0  0
 10 44  1  0  0  0
 11 12  1  0  0  0
 11 45  1  0  0  0
 12 13  1  0  0  0
 12 25  2  0  0  0
 13 14  1  0  0  0
 13 15  1  0  0  0
 15 16  1  0  0  0
 15 20  1  0  0  0
 15 34  1  0  0  0
 16 17  1  0  0  0
 16 35  1  0  0  0
 16 36  1  0  0  0
 17 18  1  0  0  0
 17 19  1  0  0  0
 17 37  1  0  0  0
 18 38  1  0  0  0
 18 39  1  0  0  0
 18 40  1  0  0  0
 19 41  1  0  0  0
 19 42  1  0  0  0
 19 43  1  0  0  0
 20 21  2  0  0  0
 20 22  1  0  0  0
 22 23  1  0  0  0
 22 24  1  0  0  0
M  END
>  <Activity>
3.42

>  <set>
2

>  <Min_dist>
0.123711

>  <Avg_dist>
0.369686

$$$$
