# Supplementary material for: Choquet integral-based fuzzy molecular characterizations: when global definitions are computed from the dependency among atom/bond contributions (LOVIs/LOEIs)
Source: J Cheminform. 2018 Oct 25;10:51. doi: 10.1186/s13321-018-0306-7 (PMC6755596; doi:10.1186/s13321-018-0306-7)
Supplement: Supplementary file 6 — Additional file 6. Chemical datasets and projects to assess the performance between fuzzy and non-fuzzy QuBiLS-MIDAS descriptors. [file 13321_2018_306_MOESM6_ESM.zip › Suppl. Info. 6/thr_corinaCOR3D.sdf]

02
 Wcorina  11170919353D 1   1.00000     0.00000              
CORINA evaluation license 3.46 0067  05.08.2008
 72 74  0  0  0  0  0  0  0  0999 V2000
   -1.7946   -0.0388    0.4247 C   0  0  0  0  0  0  0  0  0  0  0  0
   -1.2811   -1.4749    0.3027 C   0  0  0  0  0  0  0  0  0  0  0  0
   -0.4057   -1.8080    1.5125 C   0  0  0  0  0  0  0  0  0  0  0  0
   -2.4685   -2.4384    0.2517 C   0  0  0  0  0  0  0  0  0  0  0  0
   -0.4682   -1.6123   -0.9587 C   0  0  0  0  0  0  0  0  0  0  0  0
    0.6618   -0.8371   -1.1406 C   0  0  0  0  0  0  0  0  0  0  0  0
    1.4075   -0.9631   -2.2978 C   0  0  0  0  0  0  0  0  0  0  0  0
    1.0235   -1.8647   -3.2728 C   0  0  0  0  0  0  0  0  0  0  0  0
   -0.1060   -2.6406   -3.0904 C   0  0  0  0  0  0  0  0  0  0  0  0
   -0.8492   -2.5176   -1.9314 C   0  0  0  0  0  0  0  0  0  0  0  0
    1.9733   -2.0245   -4.7482 S   0  0  0  0  0  0  0  0  0  0  0  0
    1.0967   -2.5513   -5.7347 O   0  0  0  0  0  0  0  0  0  0  0  0
    2.6764   -0.7999   -4.9074 O   0  0  0  0  0  0  0  0  0  0  0  0
    3.1182   -3.1883   -4.4705 N   0  0  0  0  0  0  0  0  0  0  0  0
    2.7102   -4.5747   -4.2303 C   0  0  0  0  0  0  0  0  0  0  0  0
    3.6457   -5.2080   -3.2329 C   0  0  0  0  0  0  0  0  0  0  0  0
    4.7276   -4.7061   -3.0126 O   0  0  0  0  0  0  0  0  0  0  0  0
    3.2800   -6.3322   -2.5856 N   0  0  0  0  0  0  0  0  0  0  0  0
    4.2223   -7.0214   -1.6929 C   0  0  0  0  0  0  0  0  0  0  0  0
    3.5709   -7.1685   -0.3122 C   0  0  0  0  0  0  0  0  0  0  0  0
    2.2226   -7.7268   -0.4861 N   0  0  0  0  0  0  0  0  0  0  0  0
    1.7730   -9.1075    0.3101 S   0  0  0  0  0  0  0  0  0  0  0  0
    0.7558   -9.6685   -0.5084 O   0  0  0  0  0  0  0  0  0  0  0  0
    2.9954   -9.7962    0.5349 O   0  0  0  0  0  0  0  0  0  0  0  0
    1.0761   -8.5192    1.8781 C   0  0  0  0  0  0  0  0  0  0  0  0
    1.2804   -7.0376   -1.3788 C   0  0  0  0  0  0  0  0  0  0  0  0
    1.9299   -6.8874   -2.7552 C   0  0  0  0  0  0  0  0  0  0  0  0
    2.7609   -5.3562   -5.5447 C   0  0  0  0  0  0  0  0  0  0  0  0
    1.8495   -4.7042   -6.5523 C   0  0  0  0  0  0  0  0  0  0  0  0
    2.3378   -3.7190   -7.3864 C   0  0  0  0  0  0  0  0  0  0  0  0
    1.4932   -3.1167   -8.3182 C   0  0  0  0  0  0  0  0  0  0  0  0
    0.1589   -3.5144   -8.4011 C   0  0  0  0  0  0  0  0  0  0  0  0
   -0.3176   -4.5003   -7.5617 C   0  0  0  0  0  0  0  0  0  0  0  0
    0.5268   -5.0982   -6.6430 C   0  0  0  0  0  0  0  0  0  0  0  0
    2.0107   -2.0587   -9.2158 C   0  0  0  0  0  0  0  0  0  0  0  0
    3.2570   -1.6891   -9.1360 N   0  0  0  0  0  0  0  0  0  0  0  0
    3.8462   -2.1068   -8.4885 H   0  0  0  0  0  0  0  0  0  0  0  0
    1.1738   -1.4654  -10.1356 N   0  0  0  0  0  0  0  0  0  0  0  0
    0.2456   -1.7407  -10.1951 H   0  0  0  0  0  0  0  0  0  0  0  0
    1.5128   -0.7724  -10.7235 H   0  0  0  0  0  0  0  0  0  0  0  0
   -0.9486    0.6476    0.4610 H   0  0  0  0  0  0  0  0  0  0  0  0
   -2.4183    0.1985   -0.4372 H   0  0  0  0  0  0  0  0  0  0  0  0
   -2.3826    0.0606    1.3371 H   0  0  0  0  0  0  0  0  0  0  0  0
   -0.9937   -1.7086    2.4249 H   0  0  0  0  0  0  0  0  0  0  0  0
   -0.0399   -2.8311    1.4256 H   0  0  0  0  0  0  0  0  0  0  0  0
    0.4403   -1.1216    1.5489 H   0  0  0  0  0  0  0  0  0  0  0  0
   -3.0922   -2.2012   -0.6101 H   0  0  0  0  0  0  0  0  0  0  0  0
   -2.1027   -3.4616    0.1649 H   0  0  0  0  0  0  0  0  0  0  0  0
   -3.0565   -2.3391    1.1641 H   0  0  0  0  0  0  0  0  0  0  0  0
    0.9618   -0.1327   -0.3789 H   0  0  0  0  0  0  0  0  0  0  0  0
    2.2899   -0.3570   -2.4402 H   0  0  0  0  0  0  0  0  0  0  0  0
   -0.4062   -3.3447   -3.8523 H   0  0  0  0  0  0  0  0  0  0  0  0
   -1.7296   -3.1264   -1.7873 H   0  0  0  0  0  0  0  0  0  0  0  0
    4.0590   -2.9520   -4.4668 H   0  0  0  0  0  0  0  0  0  0  0  0
    1.6939   -4.5913   -3.8367 H   0  0  0  0  0  0  0  0  0  0  0  0
    4.4529   -8.0077   -2.0955 H   0  0  0  0  0  0  0  0  0  0  0  0
    5.1377   -6.4362   -1.6051 H   0  0  0  0  0  0  0  0  0  0  0  0
    4.1683   -7.8401    0.3044 H   0  0  0  0  0  0  0  0  0  0  0  0
    3.5034   -6.1915    0.1664 H   0  0  0  0  0  0  0  0  0  0  0  0
    0.2240   -7.8701    1.6762 H   0  0  0  0  0  0  0  0  0  0  0  0
    0.7501   -9.3721    2.4735 H   0  0  0  0  0  0  0  0  0  0  0  0
    1.8353   -7.9620    2.4269 H   0  0  0  0  0  0  0  0  0  0  0  0
    0.3650   -7.6228   -1.4667 H   0  0  0  0  0  0  0  0  0  0  0  0
    1.0498   -6.0513   -0.9762 H   0  0  0  0  0  0  0  0  0  0  0  0
    1.3317   -6.2137   -3.3687 H   0  0  0  0  0  0  0  0  0  0  0  0
    1.9935   -7.8639   -3.2352 H   0  0  0  0  0  0  0  0  0  0  0  0
    3.7818   -5.3590   -5.9266 H   0  0  0  0  0  0  0  0  0  0  0  0
    2.4353   -6.3817   -5.3704 H   0  0  0  0  0  0  0  0  0  0  0  0
    3.3718   -3.4150   -7.3174 H   0  0  0  0  0  0  0  0  0  0  0  0
   -0.5001   -3.0512   -9.1205 H   0  0  0  0  0  0  0  0  0  0  0  0
   -1.3506   -4.8091   -7.6250 H   0  0  0  0  0  0  0  0  0  0  0  0
    0.1505   -5.8729   -5.9914 H   0  0  0  0  0  0  0  0  0  0  0  0
  1  2  1  0  0  0  0
  1 41  1  0  0  0  0
  1 42  1  0  0  0  0
  1 43  1  0  0  0  0
  2  3  1  0  0  0  0
  2  4  1  0  0  0  0
  2  5  1  0  0  0  0
  3 44  1  0  0  0  0
  3 45  1  0  0  0  0
  3 46  1  0  0  0  0
  4 47  1  0  0  0  0
  4 48  1  0  0  0  0
  4 49  1  0  0  0  0
  5  6  1  0  0  0  0
  5 10  2  0  0  0  0
  6  7  2  0  0  0  0
  6 50  1  0  0  0  0
  7  8  1  0  0  0  0
  7 51  1  0  0  0  0
  8  9  2  0  0  0  0
  8 11  1  0  0  0  0
  9 10  1  0  0  0  0
  9 52  1  0  0  0  0
 10 53  1  0  0  0  0
 11 12  2  0  0  0  0
 11 13  2  0  0  0  0
 11 14  1  0  0  0  0
 14 15  1  0  0  0  0
 14 54  1  0  0  0  0
 15 16  1  0  0  0  0
 15 28  1  0  0  0  0
 15 55  1  0  0  0  0
 16 17  2  0  0  0  0
 16 18  1  0  0  0  0
 18 19  1  0  0  0  0
 18 27  1  0  0  0  0
 19 20  1  0  0  0  0
 19 56  1  0  0  0  0
 19 57  1  0  0  0  0
 20 21  1  0  0  0  0
 20 58  1  0  0  0  0
 20 59  1  0  0  0  0
 21 22  1  0  0  0  0
 21 26  1  0  0  0  0
 22 23  2  0  0  0  0
 22 24  2  0  0  0  0
 22 25  1  0  0  0  0
 25 60  1  0  0  0  0
 25 61  1  0  0  0  0
 25 62  1  0  0  0  0
 26 27  1  0  0  0  0
 26 63  1  0  0  0  0
 26 64  1  0  0  0  0
 27 65  1  0  0  0  0
 27 66  1  0  0  0  0
 28 29  1  0  0  0  0
 28 67  1  0  0  0  0
 28 68  1  0  0  0  0
 29 30  1  0  0  0  0
 29 34  2  0  0  0  0
 30 31  2  0  0  0  0
 30 69  1  0  0  0  0
 31 32  1  0  0  0  0
 31 35  1  0  0  0  0
 32 33  2  0  0  0  0
 32 70  1  0  0  0  0
 33 34  1  0  0  0  0
 33 71  1  0  0  0  0
 34 72  1  0  0  0  0
 35 36  2  0  0  0  0
 35 38  1  0  0  0  0
 36 37  1  0  0  0  0
 38 39  1  0  0  0  0
 38 40  1  0  0  0  0
M  END
>  <Activity>
8.367

>  <set>
1

>  <Min_dist>
999.9

>  <Avg_dist>
999.9

$$$$
03
 Wcorina  11170919353D 1   1.00000     0.00000              
CORINA evaluation license 3.46 0067  05.08.2008
 70 72  0  0  0  0  0  0  0  0999 V2000
   -1.2892    1.1711   -0.5282 C   0  0  0  0  0  0  0  0  0  0  0  0
   -0.9034   -0.3010   -0.3700 C   0  0  0  0  0  0  0  0  0  0  0  0
   -0.0318   -0.4687    0.8763 C   0  0  0  0  0  0  0  0  0  0  0  0
   -2.1697   -1.1473   -0.2243 C   0  0  0  0  0  0  0  0  0  0  0  0
   -0.1346   -0.7522   -1.5850 C   0  0  0  0  0  0  0  0  0  0  0  0
    1.0530   -0.1301   -1.9219 C   0  0  0  0  0  0  0  0  0  0  0  0
    1.7582   -0.5440   -3.0365 C   0  0  0  0  0  0  0  0  0  0  0  0
    1.2760   -1.5803   -3.8140 C   0  0  0  0  0  0  0  0  0  0  0  0
    0.0888   -2.2030   -3.4766 C   0  0  0  0  0  0  0  0  0  0  0  0
   -0.6141   -1.7920   -2.3595 C   0  0  0  0  0  0  0  0  0  0  0  0
    2.1742   -2.1071   -5.2353 S   0  0  0  0  0  0  0  0  0  0  0  0
    1.2331   -2.7360   -6.0944 O   0  0  0  0  0  0  0  0  0  0  0  0
    2.9755   -1.0038   -5.6353 O   0  0  0  0  0  0  0  0  0  0  0  0
    3.2215   -3.2913   -4.7423 N   0  0  0  0  0  0  0  0  0  0  0  0
    2.7022   -4.5630   -4.2331 C   0  0  0  0  0  0  0  0  0  0  0  0
    2.6236   -4.5074   -2.7291 C   0  0  0  0  0  0  0  0  0  0  0  0
    3.2544   -3.6700   -2.1195 O   0  0  0  0  0  0  0  0  0  0  0  0
    1.8524   -5.3884   -2.0616 N   0  0  0  0  0  0  0  0  0  0  0  0
    1.8507   -5.4191   -0.5927 C   0  0  0  0  0  0  0  0  0  0  0  0
    0.4059   -5.2964   -0.0986 C   0  0  0  0  0  0  0  0  0  0  0  0
   -0.4466   -6.3871   -0.7511 C   0  0  0  0  0  0  0  0  0  0  0  0
   -0.4383   -6.2029   -2.2703 C   0  0  0  0  0  0  0  0  0  0  0  0
    0.9928   -6.3322   -2.7889 C   0  0  0  0  0  0  0  0  0  0  0  0
    3.6356   -5.7000   -4.6534 C   0  0  0  0  0  0  0  0  0  0  0  0
    3.6110   -5.8416   -6.1535 C   0  0  0  0  0  0  0  0  0  0  0  0
    4.5055   -5.1302   -6.9271 C   0  0  0  0  0  0  0  0  0  0  0  0
    4.4815   -5.2623   -8.3150 C   0  0  0  0  0  0  0  0  0  0  0  0
    3.5525   -6.1137   -8.9129 C   0  0  0  0  0  0  0  0  0  0  0  0
    2.6633   -6.8196   -8.1289 C   0  0  0  0  0  0  0  0  0  0  0  0
    2.6958   -6.6886   -6.7519 C   0  0  0  0  0  0  0  0  0  0  0  0
    5.4383   -4.5014   -9.1509 C   0  0  0  0  0  0  0  0  0  0  0  0
    6.3044   -3.7069   -8.5899 N   0  0  0  0  0  0  0  0  0  0  0  0
    5.4121   -4.6341  -10.5220 N   0  0  0  0  0  0  0  0  0  0  0  0
    4.7671   -5.2258  -10.9399 H   0  0  0  0  0  0  0  0  0  0  0  0
    6.0388   -4.1357  -11.0695 H   0  0  0  0  0  0  0  0  0  0  0  0
   -0.3870    1.7740   -0.6319 H   0  0  0  0  0  0  0  0  0  0  0  0
   -1.9101    1.2905   -1.4161 H   0  0  0  0  0  0  0  0  0  0  0  0
   -1.8452    1.4975    0.3507 H   0  0  0  0  0  0  0  0  0  0  0  0
   -0.5878   -0.1423    1.7551 H   0  0  0  0  0  0  0  0  0  0  0  0
    0.2431   -1.5174    0.9890 H   0  0  0  0  0  0  0  0  0  0  0  0
    0.8704    0.1342    0.7725 H   0  0  0  0  0  0  0  0  0  0  0  0
   -2.7906   -1.0278   -1.1122 H   0  0  0  0  0  0  0  0  0  0  0  0
   -1.8948   -2.1960   -0.1116 H   0  0  0  0  0  0  0  0  0  0  0  0
   -2.7257   -0.8209    0.6545 H   0  0  0  0  0  0  0  0  0  0  0  0
    1.4297    0.6795   -1.3145 H   0  0  0  0  0  0  0  0  0  0  0  0
    2.6857   -0.0575   -3.3001 H   0  0  0  0  0  0  0  0  0  0  0  0
   -0.2881   -3.0124   -4.0842 H   0  0  0  0  0  0  0  0  0  0  0  0
   -1.5397   -2.2809   -2.0938 H   0  0  0  0  0  0  0  0  0  0  0  0
    4.1789   -3.1429   -4.7906 H   0  0  0  0  0  0  0  0  0  0  0  0
    1.7075   -4.7393   -4.6426 H   0  0  0  0  0  0  0  0  0  0  0  0
    2.2766   -6.3608   -0.2464 H   0  0  0  0  0  0  0  0  0  0  0  0
    2.4400   -4.5862   -0.2091 H   0  0  0  0  0  0  0  0  0  0  0  0
    0.3806   -5.4142    0.9847 H   0  0  0  0  0  0  0  0  0  0  0  0
    0.0113   -4.3166   -0.3678 H   0  0  0  0  0  0  0  0  0  0  0  0
   -1.0644   -6.9660   -2.7327 H   0  0  0  0  0  0  0  0  0  0  0  0
   -0.8249   -5.2146   -2.5191 H   0  0  0  0  0  0  0  0  0  0  0  0
    1.0162   -6.1016   -3.8540 H   0  0  0  0  0  0  0  0  0  0  0  0
    1.3472   -7.3499   -2.6254 H   0  0  0  0  0  0  0  0  0  0  0  0
    4.6510   -5.4763   -4.3261 H   0  0  0  0  0  0  0  0  0  0  0  0
    3.3030   -6.6314   -4.1950 H   0  0  0  0  0  0  0  0  0  0  0  0
    5.2224   -4.4723   -6.4585 H   0  0  0  0  0  0  0  0  0  0  0  0
    3.5289   -6.2198   -9.9874 H   0  0  0  0  0  0  0  0  0  0  0  0
    1.9435   -7.4791   -8.5907 H   0  0  0  0  0  0  0  0  0  0  0  0
    2.0009   -7.2469   -6.1420 H   0  0  0  0  0  0  0  0  0  0  0  0
   -0.0368   -7.3660   -0.5017 H   0  0  0  0  0  0  0  0  0  0  0  0
   -1.8830   -6.2893   -0.2335 C   0  0  0  0  0  0  0  0  0  0  0  0
   -2.2929   -5.3104   -0.4822 H   0  0  0  0  0  0  0  0  0  0  0  0
   -2.4903   -7.0661   -0.6981 H   0  0  0  0  0  0  0  0  0  0  0  0
   -1.8893   -6.4217    0.8484 H   0  0  0  0  0  0  0  0  0  0  0  0
    6.3228   -3.6136   -7.6245 H   0  0  0  0  0  0  0  0  0  0  0  0
  1  2  1  0  0  0  0
  1 36  1  0  0  0  0
  1 37  1  0  0  0  0
  1 38  1  0  0  0  0
  2  3  1  0  0  0  0
  2  4  1  0  0  0  0
  2  5  1  0  0  0  0
  3 39  1  0  0  0  0
  3 40  1  0  0  0  0
  3 41  1  0  0  0  0
  4 42  1  0  0  0  0
  4 43  1  0  0  0  0
  4 44  1  0  0  0  0
  5  6  1  0  0  0  0
  5 10  2  0  0  0  0
  6  7  2  0  0  0  0
  6 45  1  0  0  0  0
  7  8  1  0  0  0  0
  7 46  1  0  0  0  0
  8  9  2  0  0  0  0
  8 11  1  0  0  0  0
  9 10  1  0  0  0  0
  9 47  1  0  0  0  0
 10 48  1  0  0  0  0
 11 12  2  0  0  0  0
 11 13  2  0  0  0  0
 11 14  1  0  0  0  0
 14 15  1  0  0  0  0
 14 49  1  0  0  0  0
 15 16  1  0  0  0  0
 15 24  1  0  0  0  0
 15 50  1  0  0  0  0
 16 17  2  0  0  0  0
 16 18  1  0  0  0  0
 18 19  1  0  0  0  0
 18 23  1  0  0  0  0
 19 20  1  0  0  0  0
 19 51  1  0  0  0  0
 19 52  1  0  0  0  0
 20 21  1  0  0  0  0
 20 53  1  0  0  0  0
 20 54  1  0  0  0  0
 21 22  1  0  0  0  0
 21 65  1  0  0  0  0
 21 66  1  0  0  0  0
 22 23  1  0  0  0  0
 22 55  1  0  0  0  0
 22 56  1  0  0  0  0
 23 57  1  0  0  0  0
 23 58  1  0  0  0  0
 24 25  1  0  0  0  0
 24 59  1  0  0  0  0
 24 60  1  0  0  0  0
 25 26  1  0  0  0  0
 25 30  2  0  0  0  0
 26 27  2  0  0  0  0
 26 61  1  0  0  0  0
 27 28  1  0  0  0  0
 27 31  1  0  0  0  0
 28 29  2  0  0  0  0
 28 62  1  0  0  0  0
 29 30  1  0  0  0  0
 29 63  1  0  0  0  0
 30 64  1  0  0  0  0
 31 32  2  0  0  0  0
 31 33  1  0  0  0  0
 32 70  1  0  0  0  0
 33 34  1  0  0  0  0
 33 35  1  0  0  0  0
 66 67  1  0  0  0  0
 66 68  1  0  0  0  0
 66 69  1  0  0  0  0
M  END
>  <Activity>
8.301

>  <set>
1

>  <Min_dist>
999.9

>  <Avg_dist>
999.9

$$$$
04
 Wcorina  11170919353D 1   1.00000     0.00000              
CORINA evaluation license 3.46 0067  05.08.2008
 64 67  0  0  0  0  0  0  0  0999 V2000
   -0.6195    1.2279   -0.7546 C   0  0  0  0  0  0  0  0  0  0  0  0
   -0.6325   -0.1279   -0.8755 C   0  0  0  0  0  0  0  0  0  0  0  0
    0.5300   -0.8751   -0.6978 C   0  0  0  0  0  0  0  0  0  0  0  0
    1.7126   -0.2710   -0.3985 C   0  0  0  0  0  0  0  0  0  0  0  0
    1.7652    1.1268   -0.2660 C   0  0  0  0  0  0  0  0  0  0  0  0
    2.9675    1.7860    0.0428 C   0  0  0  0  0  0  0  0  0  0  0  0
    2.9803    3.1415    0.1637 C   0  0  0  0  0  0  0  0  0  0  0  0
    1.8173    3.8889   -0.0138 C   0  0  0  0  0  0  0  0  0  0  0  0
    0.6350    3.2850   -0.3131 C   0  0  0  0  0  0  0  0  0  0  0  0
    0.5825    1.8869   -0.4464 C   0  0  0  0  0  0  0  0  0  0  0  0
    1.8787    5.6420    0.1525 S   0  0  0  0  0  0  0  0  0  0  0  0
    0.5590    6.0612    0.4718 O   0  0  0  0  0  0  0  0  0  0  0  0
    3.0045    5.9283    0.9709 O   0  0  0  0  0  0  0  0  0  0  0  0
    2.2179    6.2647   -1.3440 N   0  0  0  0  0  0  0  0  0  0  0  0
    1.2575    6.1053   -2.4387 C   0  0  0  0  0  0  0  0  0  0  0  0
    2.0009    5.9275   -3.7374 C   0  0  0  0  0  0  0  0  0  0  0  0
    3.2044    6.0739   -3.7722 O   0  0  0  0  0  0  0  0  0  0  0  0
    1.3285    5.6058   -4.8603 N   0  0  0  0  0  0  0  0  0  0  0  0
    2.0223    5.5327   -6.1533 C   0  0  0  0  0  0  0  0  0  0  0  0
    1.7448    4.1650   -6.7852 C   0  0  0  0  0  0  0  0  0  0  0  0
    0.2328    3.9439   -6.8697 C   0  0  0  0  0  0  0  0  0  0  0  0
   -0.3657    3.9557   -5.4613 C   0  0  0  0  0  0  0  0  0  0  0  0
   -0.1111    5.3156   -4.8136 C   0  0  0  0  0  0  0  0  0  0  0  0
    0.3710    7.3493   -2.5246 C   0  0  0  0  0  0  0  0  0  0  0  0
   -0.3416    7.5501   -1.2120 C   0  0  0  0  0  0  0  0  0  0  0  0
    0.2408    8.3156   -0.2223 C   0  0  0  0  0  0  0  0  0  0  0  0
   -0.4198    8.5004    0.9917 C   0  0  0  0  0  0  0  0  0  0  0  0
   -1.6663    7.9095    1.1979 C   0  0  0  0  0  0  0  0  0  0  0  0
   -2.2383    7.1463    0.2009 C   0  0  0  0  0  0  0  0  0  0  0  0
   -1.5804    6.9713   -1.0036 C   0  0  0  0  0  0  0  0  0  0  0  0
    0.1997    9.3203    2.0579 C   0  0  0  0  0  0  0  0  0  0  0  0
    1.3639    9.8706    1.8627 N   0  0  0  0  0  0  0  0  0  0  0  0
    1.8252    9.7433    1.0189 H   0  0  0  0  0  0  0  0  0  0  0  0
   -0.4555    9.5011    3.2564 N   0  0  0  0  0  0  0  0  0  0  0  0
   -1.3225    9.0913    3.4018 H   0  0  0  0  0  0  0  0  0  0  0  0
   -1.5276    1.7945   -0.8991 H   0  0  0  0  0  0  0  0  0  0  0  0
   -1.5578   -0.6320   -1.1125 H   0  0  0  0  0  0  0  0  0  0  0  0
    0.4923   -1.9497   -0.7987 H   0  0  0  0  0  0  0  0  0  0  0  0
    2.6057   -0.8631   -0.2631 H   0  0  0  0  0  0  0  0  0  0  0  0
    3.8763    1.2198    0.1838 H   0  0  0  0  0  0  0  0  0  0  0  0
    3.9055    3.6455    0.4011 H   0  0  0  0  0  0  0  0  0  0  0  0
   -0.2582    3.8771   -0.4471 H   0  0  0  0  0  0  0  0  0  0  0  0
    3.0526    6.7350   -1.4958 H   0  0  0  0  0  0  0  0  0  0  0  0
    0.6366    5.2289   -2.2526 H   0  0  0  0  0  0  0  0  0  0  0  0
    1.6540    6.3204   -6.8107 H   0  0  0  0  0  0  0  0  0  0  0  0
    3.0947    5.6536   -6.0000 H   0  0  0  0  0  0  0  0  0  0  0  0
    2.1737    4.1332   -7.7867 H   0  0  0  0  0  0  0  0  0  0  0  0
    2.1931    3.3833   -6.1719 H   0  0  0  0  0  0  0  0  0  0  0  0
   -1.4390    3.7749   -5.5206 H   0  0  0  0  0  0  0  0  0  0  0  0
    0.1024    3.1760   -4.8605 H   0  0  0  0  0  0  0  0  0  0  0  0
   -0.4458    5.2932   -3.7765 H   0  0  0  0  0  0  0  0  0  0  0  0
   -0.6569    6.0852   -5.3594 H   0  0  0  0  0  0  0  0  0  0  0  0
    0.9886    8.2213   -2.7398 H   0  0  0  0  0  0  0  0  0  0  0  0
   -0.3627    7.2185   -3.3200 H   0  0  0  0  0  0  0  0  0  0  0  0
    1.2063    8.7704   -0.3877 H   0  0  0  0  0  0  0  0  0  0  0  0
   -2.1826    8.0488    2.1363 H   0  0  0  0  0  0  0  0  0  0  0  0
   -3.2034    6.6883    0.3595 H   0  0  0  0  0  0  0  0  0  0  0  0
   -2.0343    6.3769   -1.7829 H   0  0  0  0  0  0  0  0  0  0  0  0
   -0.0496   10.0382    3.9548 H   0  0  0  0  0  0  0  0  0  0  0  0
   -0.2180    4.7398   -7.4626 H   0  0  0  0  0  0  0  0  0  0  0  0
   -0.0486    2.5937   -7.5319 C   0  0  0  0  0  0  0  0  0  0  0  0
    0.4025    1.7975   -6.9397 H   0  0  0  0  0  0  0  0  0  0  0  0
   -1.1255    2.4360   -7.5922 H   0  0  0  0  0  0  0  0  0  0  0  0
    0.3766    2.5855   -8.5355 H   0  0  0  0  0  0  0  0  0  0  0  0
  1  2  1  0  0  0  0
  1 10  2  0  0  0  0
  1 36  1  0  0  0  0
  2  3  2  0  0  0  0
  2 37  1  0  0  0  0
  3  4  1  0  0  0  0
  3 38  1  0  0  0  0
  4  5  2  0  0  0  0
  4 39  1  0  0  0  0
  5  6  1  0  0  0  0
  5 10  1  0  0  0  0
  6  7  2  0  0  0  0
  6 40  1  0  0  0  0
  7  8  1  0  0  0  0
  7 41  1  0  0  0  0
  8  9  2  0  0  0  0
  8 11  1  0  0  0  0
  9 10  1  0  0  0  0
  9 42  1  0  0  0  0
 11 12  2  0  0  0  0
 11 13  2  0  0  0  0
 11 14  1  0  0  0  0
 14 15  1  0  0  0  0
 14 43  1  0  0  0  0
 15 16  1  0  0  0  0
 15 24  1  0  0  0  0
 15 44  1  0  0  0  0
 16 17  2  0  0  0  0
 16 18  1  0  0  0  0
 18 19  1  0  0  0  0
 18 23  1  0  0  0  0
 19 20  1  0  0  0  0
 19 45  1  0  0  0  0
 19 46  1  0  0  0  0
 20 21  1  0  0  0  0
 20 47  1  0  0  0  0
 20 48  1  0  0  0  0
 21 22  1  0  0  0  0
 21 60  1  0  0  0  0
 21 61  1  0  0  0  0
 22 23  1  0  0  0  0
 22 49  1  0  0  0  0
 22 50  1  0  0  0  0
 23 51  1  0  0  0  0
 23 52  1  0  0  0  0
 24 25  1  0  0  0  0
 24 53  1  0  0  0  0
 24 54  1  0  0  0  0
 25 26  1  0  0  0  0
 25 30  2  0  0  0  0
 26 27  2  0  0  0  0
 26 55  1  0  0  0  0
 27 28  1  0  0  0  0
 27 31  1  0  0  0  0
 28 29  2  0  0  0  0
 28 56  1  0  0  0  0
 29 30  1  0  0  0  0
 29 57  1  0  0  0  0
 30 58  1  0  0  0  0
 31 32  2  0  0  0  0
 31 34  1  0  0  0  0
 32 33  1  0  0  0  0
 34 35  1  0  0  0  0
 34 59  1  0  0  0  0
 61 62  1  0  0  0  0
 61 63  1  0  0  0  0
 61 64  1  0  0  0  0
M  END
>  <Activity>
8.208

>  <set>
1

>  <Min_dist>
999.9

>  <Avg_dist>
999.9

$$$$
06
 Wcorina  11170919353D 1   1.00000     0.00000              
CORINA evaluation license 3.46 0067  05.08.2008
 70 73  0  0  0  0  0  0  0  0999 V2000
    2.9636    3.3736   -1.9233 C   0  0  0  0  0  0  0  0  0  0  0  0
    4.0062    2.5577   -2.2403 C   0  0  0  0  0  0  0  0  0  0  0  0
    5.2829    2.7964   -1.7361 C   0  0  0  0  0  0  0  0  0  0  0  0
    5.5250    3.8526   -0.9122 C   0  0  0  0  0  0  0  0  0  0  0  0
    4.4738    4.7170   -0.5629 C   0  0  0  0  0  0  0  0  0  0  0  0
    4.6848    5.8174    0.2855 C   0  0  0  0  0  0  0  0  0  0  0  0
    3.6425    6.6330    0.6023 C   0  0  0  0  0  0  0  0  0  0  0  0
    2.3652    6.3941    0.0982 C   0  0  0  0  0  0  0  0  0  0  0  0
    2.1232    5.3382   -0.7256 C   0  0  0  0  0  0  0  0  0  0  0  0
    3.1748    4.4740   -1.0756 C   0  0  0  0  0  0  0  0  0  0  0  0
    1.0439    7.4750    0.5344 S   0  0  0  0  0  0  0  0  0  0  0  0
   -0.1548    6.7296    0.3714 O   0  0  0  0  0  0  0  0  0  0  0  0
    1.4164    8.0896    1.7603 O   0  0  0  0  0  0  0  0  0  0  0  0
    1.0025    8.6811   -0.5997 N   0  0  0  0  0  0  0  0  0  0  0  0
    0.6781    8.3655   -1.9930 C   0  0  0  0  0  0  0  0  0  0  0  0
    1.4727    9.2605   -2.9088 C   0  0  0  0  0  0  0  0  0  0  0  0
    2.1075   10.1868   -2.4507 O   0  0  0  0  0  0  0  0  0  0  0  0
    1.4778    9.0316   -4.2370 N   0  0  0  0  0  0  0  0  0  0  0  0
    2.1442    9.9664   -5.1546 C   0  0  0  0  0  0  0  0  0  0  0  0
    3.1646    9.1866   -5.9929 C   0  0  0  0  0  0  0  0  0  0  0  0
    2.5044    7.9974   -6.5495 N   0  0  0  0  0  0  0  0  0  0  0  0
    2.5103    7.7680   -7.8776 C   0  0  0  0  0  0  0  0  0  0  0  0
    3.3444    8.3018   -8.5830 O   0  0  0  0  0  0  0  0  0  0  0  0
    1.5916    6.9469   -8.4237 N   0  0  0  0  0  0  0  0  0  0  0  0
    1.7602    6.4704   -9.7988 C   0  0  0  0  0  0  0  0  0  0  0  0
    0.4243    6.5309   -7.6423 C   0  0  0  0  0  0  0  0  0  0  0  0
    1.8380    7.0626   -5.6320 C   0  0  0  0  0  0  0  0  0  0  0  0
    0.8224    7.8395   -4.7931 C   0  0  0  0  0  0  0  0  0  0  0  0
   -0.8165    8.5891   -2.2320 C   0  0  0  0  0  0  0  0  0  0  0  0
   -1.6110    7.7287   -1.2836 C   0  0  0  0  0  0  0  0  0  0  0  0
   -1.9706    8.2199   -0.0450 C   0  0  0  0  0  0  0  0  0  0  0  0
   -2.7058    7.4226    0.8315 C   0  0  0  0  0  0  0  0  0  0  0  0
   -3.0733    6.1324    0.4499 C   0  0  0  0  0  0  0  0  0  0  0  0
   -2.7080    5.6525   -0.7909 C   0  0  0  0  0  0  0  0  0  0  0  0
   -1.9833    6.4505   -1.6584 C   0  0  0  0  0  0  0  0  0  0  0  0
   -3.0943    7.9435    2.1621 C   0  0  0  0  0  0  0  0  0  0  0  0
   -2.7493    9.1484    2.5159 N   0  0  0  0  0  0  0  0  0  0  0  0
   -2.2379    9.7048    1.9077 H   0  0  0  0  0  0  0  0  0  0  0  0
   -3.8208    7.1533    3.0260 N   0  0  0  0  0  0  0  0  0  0  0  0
   -4.0777    6.2558    2.7625 H   0  0  0  0  0  0  0  0  0  0  0  0
   -4.0753    7.4944    3.8976 H   0  0  0  0  0  0  0  0  0  0  0  0
    1.9802    3.1786   -2.3249 H   0  0  0  0  0  0  0  0  0  0  0  0
    3.8411    1.7126   -2.8921 H   0  0  0  0  0  0  0  0  0  0  0  0
    6.0926    2.1333   -2.0027 H   0  0  0  0  0  0  0  0  0  0  0  0
    6.5197    4.0251   -0.5286 H   0  0  0  0  0  0  0  0  0  0  0  0
    5.6690    6.0146    0.6842 H   0  0  0  0  0  0  0  0  0  0  0  0
    3.8074    7.4779    1.2545 H   0  0  0  0  0  0  0  0  0  0  0  0
    1.1281    5.1650   -1.1081 H   0  0  0  0  0  0  0  0  0  0  0  0
    1.1930    9.5964   -0.3414 H   0  0  0  0  0  0  0  0  0  0  0  0
    0.9269    7.3241   -2.1971 H   0  0  0  0  0  0  0  0  0  0  0  0
    1.4045   10.4241   -5.8114 H   0  0  0  0  0  0  0  0  0  0  0  0
    2.6561   10.7393   -4.5813 H   0  0  0  0  0  0  0  0  0  0  0  0
    3.5289    9.8163   -6.8046 H   0  0  0  0  0  0  0  0  0  0  0  0
    3.9988    8.8801   -5.3618 H   0  0  0  0  0  0  0  0  0  0  0  0
    2.3242    5.5377   -9.7935 H   0  0  0  0  0  0  0  0  0  0  0  0
    0.7813    6.3006  -10.2471 H   0  0  0  0  0  0  0  0  0  0  0  0
    2.3007    7.2185  -10.3788 H   0  0  0  0  0  0  0  0  0  0  0  0
    0.2314    7.2639   -6.8590 H   0  0  0  0  0  0  0  0  0  0  0  0
   -0.4447    6.4610   -8.2965 H   0  0  0  0  0  0  0  0  0  0  0  0
    0.6178    5.5582   -7.1900 H   0  0  0  0  0  0  0  0  0  0  0  0
    1.3261    6.2896   -6.2052 H   0  0  0  0  0  0  0  0  0  0  0  0
    2.5777    6.6049   -4.9751 H   0  0  0  0  0  0  0  0  0  0  0  0
    0.4615    7.2082   -3.9811 H   0  0  0  0  0  0  0  0  0  0  0  0
   -0.0136    8.1423   -5.4236 H   0  0  0  0  0  0  0  0  0  0  0  0
   -1.0588    9.6380   -2.0609 H   0  0  0  0  0  0  0  0  0  0  0  0
   -1.0641    8.3218   -3.2593 H   0  0  0  0  0  0  0  0  0  0  0  0
   -1.6828    9.2196    0.2451 H   0  0  0  0  0  0  0  0  0  0  0  0
   -3.6425    5.5100    1.1246 H   0  0  0  0  0  0  0  0  0  0  0  0
   -2.9921    4.6536   -1.0875 H   0  0  0  0  0  0  0  0  0  0  0  0
   -1.7038    6.0722   -2.6306 H   0  0  0  0  0  0  0  0  0  0  0  0
  1  2  1  0  0  0  0
  1 10  2  0  0  0  0
  1 42  1  0  0  0  0
  2  3  2  0  0  0  0
  2 43  1  0  0  0  0
  3  4  1  0  0  0  0
  3 44  1  0  0  0  0
  4  5  2  0  0  0  0
  4 45  1  0  0  0  0
  5  6  1  0  0  0  0
  5 10  1  0  0  0  0
  6  7  2  0  0  0  0
  6 46  1  0  0  0  0
  7  8  1  0  0  0  0
  7 47  1  0  0  0  0
  8  9  2  0  0  0  0
  8 11  1  0  0  0  0
  9 10  1  0  0  0  0
  9 48  1  0  0  0  0
 11 12  2  0  0  0  0
 11 13  2  0  0  0  0
 11 14  1  0  0  0  0
 14 15  1  0  0  0  0
 14 49  1  0  0  0  0
 15 16  1  0  0  0  0
 15 29  1  0  0  0  0
 15 50  1  0  0  0  0
 16 17  2  0  0  0  0
 16 18  1  0  0  0  0
 18 19  1  0  0  0  0
 18 28  1  0  0  0  0
 19 20  1  0  0  0  0
 19 51  1  0  0  0  0
 19 52  1  0  0  0  0
 20 21  1  0  0  0  0
 20 53  1  0  0  0  0
 20 54  1  0  0  0  0
 21 22  1  0  0  0  0
 21 27  1  0  0  0  0
 22 23  2  0  0  0  0
 22 24  1  0  0  0  0
 24 25  1  0  0  0  0
 24 26  1  0  0  0  0
 25 55  1  0  0  0  0
 25 56  1  0  0  0  0
 25 57  1  0  0  0  0
 26 58  1  0  0  0  0
 26 59  1  0  0  0  0
 26 60  1  0  0  0  0
 27 28  1  0  0  0  0
 27 61  1  0  0  0  0
 27 62  1  0  0  0  0
 28 63  1  0  0  0  0
 28 64  1  0  0  0  0
 29 30  1  0  0  0  0
 29 65  1  0  0  0  0
 29 66  1  0  0  0  0
 30 31  1  0  0  0  0
 30 35  2  0  0  0  0
 31 32  2  0  0  0  0
 31 67  1  0  0  0  0
 32 33  1  0  0  0  0
 32 36  1  0  0  0  0
 33 34  2  0  0  0  0
 33 68  1  0  0  0  0
 34 35  1  0  0  0  0
 34 69  1  0  0  0  0
 35 70  1  0  0  0  0
 36 37  2  0  0  0  0
 36 39  1  0  0  0  0
 37 38  1  0  0  0  0
 39 40  1  0  0  0  0
 39 41  1  0  0  0  0
M  END
>  <Activity>
8.056

>  <set>
1

>  <Min_dist>
999.9

>  <Avg_dist>
999.9

$$$$
08
 Wcorina  11170919353D 1   1.00000     0.00000              
CORINA evaluation license 3.46 0067  05.08.2008
 64 67  0  0  0  0  0  0  0  0999 V2000
    2.3233    4.4954   -2.8228 C   0  0  0  0  0  0  0  0  0  0  0  0
    3.0174    4.8633   -3.9346 C   0  0  0  0  0  0  0  0  0  0  0  0
    3.9925    4.0306   -4.4797 C   0  0  0  0  0  0  0  0  0  0  0  0
    4.2794    2.8250   -3.9165 C   0  0  0  0  0  0  0  0  0  0  0  0
    3.5837    2.4111   -2.7681 C   0  0  0  0  0  0  0  0  0  0  0  0
    2.5918    3.2582   -2.2135 C   0  0  0  0  0  0  0  0  0  0  0  0
    1.8962    2.8443   -1.0644 C   0  0  0  0  0  0  0  0  0  0  0  0
    2.1834    1.6393   -0.5011 C   0  0  0  0  0  0  0  0  0  0  0  0
    3.1591    0.8064   -1.0462 C   0  0  0  0  0  0  0  0  0  0  0  0
    3.8524    1.1737   -2.1582 C   0  0  0  0  0  0  0  0  0  0  0  0
    0.6593    3.8805   -0.3567 S   0  0  0  0  0  0  0  0  0  0  0  0
    0.1154    3.1627    0.7425 O   0  0  0  0  0  0  0  0  0  0  0  0
    1.2407    5.1710   -0.2310 O   0  0  0  0  0  0  0  0  0  0  0  0
   -0.5577    4.0224   -1.4708 N   0  0  0  0  0  0  0  0  0  0  0  0
   -1.3387    2.8444   -1.8564 C   0  0  0  0  0  0  0  0  0  0  0  0
   -1.2658    2.6604   -3.3504 C   0  0  0  0  0  0  0  0  0  0  0  0
   -0.8498    3.5578   -4.0523 O   0  0  0  0  0  0  0  0  0  0  0  0
   -1.6629    1.4987   -3.9064 N   0  0  0  0  0  0  0  0  0  0  0  0
   -1.6839    1.3363   -5.3665 C   0  0  0  0  0  0  0  0  0  0  0  0
   -0.8774    0.0872   -5.7354 C   0  0  0  0  0  0  0  0  0  0  0  0
   -1.4236   -1.1147   -4.9614 C   0  0  0  0  0  0  0  0  0  0  0  0
   -1.2715   -0.8679   -3.4587 C   0  0  0  0  0  0  0  0  0  0  0  0
   -2.0771    0.3686   -3.0639 C   0  0  0  0  0  0  0  0  0  0  0  0
   -2.7971    3.0399   -1.4372 C   0  0  0  0  0  0  0  0  0  0  0  0
   -2.8828    3.1084    0.0658 C   0  0  0  0  0  0  0  0  0  0  0  0
   -2.7762    4.3259    0.7069 C   0  0  0  0  0  0  0  0  0  0  0  0
   -2.8558    4.3877    2.0976 C   0  0  0  0  0  0  0  0  0  0  0  0
   -3.0428    3.2170    2.8325 C   0  0  0  0  0  0  0  0  0  0  0  0
   -3.1480    2.0058    2.1803 C   0  0  0  0  0  0  0  0  0  0  0  0
   -3.0739    1.9516    0.7997 C   0  0  0  0  0  0  0  0  0  0  0  0
   -2.7417    5.6909    2.7916 C   0  0  0  0  0  0  0  0  0  0  0  0
   -2.5666    6.7823    2.1029 N   0  0  0  0  0  0  0  0  0  0  0  0
   -2.5110    6.7415    1.1354 H   0  0  0  0  0  0  0  0  0  0  0  0
   -2.8207    5.7487    4.1660 N   0  0  0  0  0  0  0  0  0  0  0  0
   -2.9510    4.9358    4.6789 H   0  0  0  0  0  0  0  0  0  0  0  0
   -2.7459    6.6023    4.6205 H   0  0  0  0  0  0  0  0  0  0  0  0
    1.5734    5.1531   -2.4088 H   0  0  0  0  0  0  0  0  0  0  0  0
    2.8089    5.8147   -4.4012 H   0  0  0  0  0  0  0  0  0  0  0  0
    4.5284    4.3462   -5.3626 H   0  0  0  0  0  0  0  0  0  0  0  0
    1.6475    1.3236    0.3818 H   0  0  0  0  0  0  0  0  0  0  0  0
    3.3678   -0.1448   -0.5793 H   0  0  0  0  0  0  0  0  0  0  0  0
    4.6052    0.5177   -2.5698 H   0  0  0  0  0  0  0  0  0  0  0  0
   -0.7534    4.8854   -1.8680 H   0  0  0  0  0  0  0  0  0  0  0  0
   -0.9335    1.9618   -1.3614 H   0  0  0  0  0  0  0  0  0  0  0  0
   -2.7130    1.2204   -5.7065 H   0  0  0  0  0  0  0  0  0  0  0  0
   -1.2375    2.2119   -5.8380 H   0  0  0  0  0  0  0  0  0  0  0  0
   -0.9646   -0.0992   -6.8058 H   0  0  0  0  0  0  0  0  0  0  0  0
    0.1702    0.2410   -5.4766 H   0  0  0  0  0  0  0  0  0  0  0  0
   -1.6392   -1.7341   -2.9086 H   0  0  0  0  0  0  0  0  0  0  0  0
   -0.2202   -0.7051   -3.2213 H   0  0  0  0  0  0  0  0  0  0  0  0
   -1.8902    0.6058   -2.0166 H   0  0  0  0  0  0  0  0  0  0  0  0
   -3.1389    0.1721   -3.2123 H   0  0  0  0  0  0  0  0  0  0  0  0
   -3.1771    3.9674   -1.8655 H   0  0  0  0  0  0  0  0  0  0  0  0
   -3.3941    2.2020   -1.7973 H   0  0  0  0  0  0  0  0  0  0  0  0
   -2.6311    5.2290    0.1325 H   0  0  0  0  0  0  0  0  0  0  0  0
   -3.1048    3.2586    3.9099 H   0  0  0  0  0  0  0  0  0  0  0  0
   -3.2928    1.0987    2.7482 H   0  0  0  0  0  0  0  0  0  0  0  0
   -3.1615    1.0018    0.2933 H   0  0  0  0  0  0  0  0  0  0  0  0
    5.0375    2.1898   -4.3503 H   0  0  0  0  0  0  0  0  0  0  0  0
   -2.4777   -1.2529   -5.2018 H   0  0  0  0  0  0  0  0  0  0  0  0
   -0.6428   -2.3709   -5.3531 C   0  0  0  0  0  0  0  0  0  0  0  0
    0.4115   -2.2329   -5.1134 H   0  0  0  0  0  0  0  0  0  0  0  0
   -1.0317   -3.2270   -4.8020 H   0  0  0  0  0  0  0  0  0  0  0  0
   -0.7520   -2.5475   -6.4232 H   0  0  0  0  0  0  0  0  0  0  0  0
  1  2  1  0  0  0  0
  1  6  2  0  0  0  0
  1 37  1  0  0  0  0
  2  3  2  0  0  0  0
  2 38  1  0  0  0  0
  3  4  1  0  0  0  0
  3 39  1  0  0  0  0
  4  5  2  0  0  0  0
  4 59  1  0  0  0  0
  5  6  1  0  0  0  0
  5 10  1  0  0  0  0
  6  7  1  0  0  0  0
  7  8  2  0  0  0  0
  7 11  1  0  0  0  0
  8  9  1  0  0  0  0
  8 40  1  0  0  0  0
  9 10  2  0  0  0  0
  9 41  1  0  0  0  0
 10 42  1  0  0  0  0
 11 12  2  0  0  0  0
 11 13  2  0  0  0  0
 11 14  1  0  0  0  0
 14 15  1  0  0  0  0
 14 43  1  0  0  0  0
 15 16  1  0  0  0  0
 15 24  1  0  0  0  0
 15 44  1  0  0  0  0
 16 17  2  0  0  0  0
 16 18  1  0  0  0  0
 18 19  1  0  0  0  0
 18 23  1  0  0  0  0
 19 20  1  0  0  0  0
 19 45  1  0  0  0  0
 19 46  1  0  0  0  0
 20 21  1  0  0  0  0
 20 47  1  0  0  0  0
 20 48  1  0  0  0  0
 21 22  1  0  0  0  0
 21 60  1  0  0  0  0
 21 61  1  0  0  0  0
 22 23  1  0  0  0  0
 22 49  1  0  0  0  0
 22 50  1  0  0  0  0
 23 51  1  0  0  0  0
 23 52  1  0  0  0  0
 24 25  1  0  0  0  0
 24 53  1  0  0  0  0
 24 54  1  0  0  0  0
 25 26  1  0  0  0  0
 25 30  2  0  0  0  0
 26 27  2  0  0  0  0
 26 55  1  0  0  0  0
 27 28  1  0  0  0  0
 27 31  1  0  0  0  0
 28 29  2  0  0  0  0
 28 56  1  0  0  0  0
 29 30  1  0  0  0  0
 29 57  1  0  0  0  0
 30 58  1  0  0  0  0
 31 32  2  0  0  0  0
 31 34  1  0  0  0  0
 32 33  1  0  0  0  0
 34 35  1  0  0  0  0
 34 36  1  0  0  0  0
 61 62  1  0  0  0  0
 61 63  1  0  0  0  0
 61 64  1  0  0  0  0
M  END
>  <Activity>
7.796

>  <set>
1

>  <Min_dist>
999.9

>  <Avg_dist>
999.9

$$$$
09
 Wcorina  11170919353D 1   1.00000     0.00000              
CORINA evaluation license 3.46 0067  05.08.2008
 67 70  0  0  0  0  0  0  0  0999 V2000
   -0.6195    1.2279   -0.7546 C   0  0  0  0  0  0  0  0  0  0  0  0
   -0.6325   -0.1279   -0.8755 C   0  0  0  0  0  0  0  0  0  0  0  0
    0.5300   -0.8751   -0.6978 C   0  0  0  0  0  0  0  0  0  0  0  0
    1.7126   -0.2710   -0.3985 C   0  0  0  0  0  0  0  0  0  0  0  0
    1.7652    1.1268   -0.2660 C   0  0  0  0  0  0  0  0  0  0  0  0
    2.9675    1.7860    0.0428 C   0  0  0  0  0  0  0  0  0  0  0  0
    2.9803    3.1415    0.1637 C   0  0  0  0  0  0  0  0  0  0  0  0
    1.8173    3.8889   -0.0138 C   0  0  0  0  0  0  0  0  0  0  0  0
    0.6350    3.2850   -0.3131 C   0  0  0  0  0  0  0  0  0  0  0  0
    0.5825    1.8869   -0.4464 C   0  0  0  0  0  0  0  0  0  0  0  0
    1.8787    5.6420    0.1525 S   0  0  0  0  0  0  0  0  0  0  0  0
    0.5590    6.0612    0.4718 O   0  0  0  0  0  0  0  0  0  0  0  0
    3.0045    5.9283    0.9709 O   0  0  0  0  0  0  0  0  0  0  0  0
    2.2179    6.2647   -1.3440 N   0  0  0  0  0  0  0  0  0  0  0  0
    1.2575    6.1053   -2.4387 C   0  0  0  0  0  0  0  0  0  0  0  0
    2.0009    5.9275   -3.7374 C   0  0  0  0  0  0  0  0  0  0  0  0
    3.2044    6.0739   -3.7722 O   0  0  0  0  0  0  0  0  0  0  0  0
    1.3285    5.6058   -4.8603 N   0  0  0  0  0  0  0  0  0  0  0  0
    2.0223    5.5327   -6.1533 C   0  0  0  0  0  0  0  0  0  0  0  0
    1.7448    4.1650   -6.7852 C   0  0  0  0  0  0  0  0  0  0  0  0
    0.2328    3.9439   -6.8697 C   0  0  0  0  0  0  0  0  0  0  0  0
   -0.3657    3.9557   -5.4613 C   0  0  0  0  0  0  0  0  0  0  0  0
   -0.1111    5.3156   -4.8136 C   0  0  0  0  0  0  0  0  0  0  0  0
    0.3710    7.3493   -2.5246 C   0  0  0  0  0  0  0  0  0  0  0  0
   -0.3416    7.5501   -1.2120 C   0  0  0  0  0  0  0  0  0  0  0  0
    0.2408    8.3156   -0.2223 C   0  0  0  0  0  0  0  0  0  0  0  0
   -0.4198    8.5004    0.9917 C   0  0  0  0  0  0  0  0  0  0  0  0
   -1.6663    7.9095    1.1979 C   0  0  0  0  0  0  0  0  0  0  0  0
   -2.2383    7.1463    0.2009 C   0  0  0  0  0  0  0  0  0  0  0  0
   -1.5804    6.9713   -1.0036 C   0  0  0  0  0  0  0  0  0  0  0  0
    0.1997    9.3203    2.0579 C   0  0  0  0  0  0  0  0  0  0  0  0
    1.3639    9.8706    1.8627 N   0  0  0  0  0  0  0  0  0  0  0  0
    1.8252    9.7433    1.0189 H   0  0  0  0  0  0  0  0  0  0  0  0
   -0.4555    9.5011    3.2564 N   0  0  0  0  0  0  0  0  0  0  0  0
   -1.3225    9.0913    3.4018 H   0  0  0  0  0  0  0  0  0  0  0  0
   -1.5276    1.7945   -0.8991 H   0  0  0  0  0  0  0  0  0  0  0  0
   -1.5578   -0.6320   -1.1125 H   0  0  0  0  0  0  0  0  0  0  0  0
    0.4923   -1.9497   -0.7987 H   0  0  0  0  0  0  0  0  0  0  0  0
    2.6057   -0.8631   -0.2631 H   0  0  0  0  0  0  0  0  0  0  0  0
    3.8763    1.2198    0.1838 H   0  0  0  0  0  0  0  0  0  0  0  0
    3.9055    3.6455    0.4011 H   0  0  0  0  0  0  0  0  0  0  0  0
   -0.2582    3.8771   -0.4471 H   0  0  0  0  0  0  0  0  0  0  0  0
    3.0526    6.7350   -1.4958 H   0  0  0  0  0  0  0  0  0  0  0  0
    0.6366    5.2289   -2.2526 H   0  0  0  0  0  0  0  0  0  0  0  0
    1.6540    6.3204   -6.8107 H   0  0  0  0  0  0  0  0  0  0  0  0
    3.0947    5.6536   -6.0000 H   0  0  0  0  0  0  0  0  0  0  0  0
    2.1737    4.1332   -7.7867 H   0  0  0  0  0  0  0  0  0  0  0  0
    2.1931    3.3833   -6.1719 H   0  0  0  0  0  0  0  0  0  0  0  0
   -1.4390    3.7749   -5.5206 H   0  0  0  0  0  0  0  0  0  0  0  0
    0.1024    3.1760   -4.8605 H   0  0  0  0  0  0  0  0  0  0  0  0
   -0.4458    5.2932   -3.7765 H   0  0  0  0  0  0  0  0  0  0  0  0
   -0.6569    6.0852   -5.3594 H   0  0  0  0  0  0  0  0  0  0  0  0
    0.9886    8.2213   -2.7398 H   0  0  0  0  0  0  0  0  0  0  0  0
   -0.3627    7.2185   -3.3200 H   0  0  0  0  0  0  0  0  0  0  0  0
    1.2063    8.7704   -0.3877 H   0  0  0  0  0  0  0  0  0  0  0  0
   -2.1826    8.0488    2.1363 H   0  0  0  0  0  0  0  0  0  0  0  0
   -3.2034    6.6883    0.3595 H   0  0  0  0  0  0  0  0  0  0  0  0
   -2.0343    6.3769   -1.7829 H   0  0  0  0  0  0  0  0  0  0  0  0
   -0.0496   10.0382    3.9548 H   0  0  0  0  0  0  0  0  0  0  0  0
   -0.2180    4.7398   -7.4626 H   0  0  0  0  0  0  0  0  0  0  0  0
   -0.0444    2.6140   -7.5219 C   0  0  0  0  0  0  0  0  0  0  0  0
    0.8729    1.9148   -7.8821 O   0  0  0  0  0  0  0  0  0  0  0  0
   -1.3103    2.2060   -7.7028 O   0  0  0  0  0  0  0  0  0  0  0  0
   -1.5024    0.9143   -8.3374 C   0  0  0  0  0  0  0  0  0  0  0  0
   -2.5690    0.7064   -8.4228 H   0  0  0  0  0  0  0  0  0  0  0  0
   -1.0541    0.9274   -9.3309 H   0  0  0  0  0  0  0  0  0  0  0  0
   -1.0282    0.1394   -7.7351 H   0  0  0  0  0  0  0  0  0  0  0  0
  1  2  1  0  0  0  0
  1 10  2  0  0  0  0
  1 36  1  0  0  0  0
  2  3  2  0  0  0  0
  2 37  1  0  0  0  0
  3  4  1  0  0  0  0
  3 38  1  0  0  0  0
  4  5  2  0  0  0  0
  4 39  1  0  0  0  0
  5  6  1  0  0  0  0
  5 10  1  0  0  0  0
  6  7  2  0  0  0  0
  6 40  1  0  0  0  0
  7  8  1  0  0  0  0
  7 41  1  0  0  0  0
  8  9  2  0  0  0  0
  8 11  1  0  0  0  0
  9 10  1  0  0  0  0
  9 42  1  0  0  0  0
 11 12  2  0  0  0  0
 11 13  2  0  0  0  0
 11 14  1  0  0  0  0
 14 15  1  0  0  0  0
 14 43  1  0  0  0  0
 15 16  1  0  0  0  0
 15 24  1  0  0  0  0
 15 44  1  0  0  0  0
 16 17  2  0  0  0  0
 16 18  1  0  0  0  0
 18 19  1  0  0  0  0
 18 23  1  0  0  0  0
 19 20  1  0  0  0  0
 19 45  1  0  0  0  0
 19 46  1  0  0  0  0
 20 21  1  0  0  0  0
 20 47  1  0  0  0  0
 20 48  1  0  0  0  0
 21 22  1  0  0  0  0
 21 60  1  0  0  0  0
 21 61  1  0  0  0  0
 22 23  1  0  0  0  0
 22 49  1  0  0  0  0
 22 50  1  0  0  0  0
 23 51  1  0  0  0  0
 23 52  1  0  0  0  0
 24 25  1  0  0  0  0
 24 53  1  0  0  0  0
 24 54  1  0  0  0  0
 25 26  1  0  0  0  0
 25 30  2  0  0  0  0
 26 27  2  0  0  0  0
 26 55  1  0  0  0  0
 27 28  1  0  0  0  0
 27 31  1  0  0  0  0
 28 29  2  0  0  0  0
 28 56  1  0  0  0  0
 29 30  1  0  0  0  0
 29 57  1  0  0  0  0
 30 58  1  0  0  0  0
 31 32  2  0  0  0  0
 31 34  1  0  0  0  0
 32 33  1  0  0  0  0
 34 35  1  0  0  0  0
 34 59  1  0  0  0  0
 61 62  2  0  0  0  0
 61 63  1  0  0  0  0
 63 64  1  0  0  0  0
 64 65  1  0  0  0  0
 64 66  1  0  0  0  0
 64 67  1  0  0  0  0
M  END
>  <Activity>
7.77

>  <set>
1

>  <Min_dist>
999.9

>  <Avg_dist>
999.9

$$$$
12
 Wcorina  11170919353D 1   1.00000     0.00000              
CORINA evaluation license 3.46 0067  05.08.2008
 64 67  0  0  0  0  0  0  0  0999 V2000
   -1.2631    1.8112   -0.1580 C   0  0  0  0  0  0  0  0  0  0  0  0
   -1.3778    0.4617   -0.0214 C   0  0  0  0  0  0  0  0  0  0  0  0
   -0.3277   -0.2997    0.4874 C   0  0  0  0  0  0  0  0  0  0  0  0
    0.8436    0.2837    0.8623 C   0  0  0  0  0  0  0  0  0  0  0  0
    0.9994    1.6743    0.7357 C   0  0  0  0  0  0  0  0  0  0  0  0
    2.1935    2.3125    1.1128 C   0  0  0  0  0  0  0  0  0  0  0  0
    2.3081    3.6617    0.9762 C   0  0  0  0  0  0  0  0  0  0  0  0
    1.2575    4.4233    0.4675 C   0  0  0  0  0  0  0  0  0  0  0  0
    0.0865    3.8401    0.0925 C   0  0  0  0  0  0  0  0  0  0  0  0
   -0.0691    2.4490    0.2184 C   0  0  0  0  0  0  0  0  0  0  0  0
    1.4483    6.1677    0.3079 S   0  0  0  0  0  0  0  0  0  0  0  0
    0.1377    6.7170    0.3153 O   0  0  0  0  0  0  0  0  0  0  0  0
    2.4555    6.5477    1.2354 O   0  0  0  0  0  0  0  0  0  0  0  0
    2.0681    6.4572   -1.2002 N   0  0  0  0  0  0  0  0  0  0  0  0
    1.2774    6.1364   -2.3910 C   0  0  0  0  0  0  0  0  0  0  0  0
    1.6565    4.7665   -2.8917 C   0  0  0  0  0  0  0  0  0  0  0  0
    2.7441    4.3020   -2.6227 O   0  0  0  0  0  0  0  0  0  0  0  0
    0.7869    4.0574   -3.6384 N   0  0  0  0  0  0  0  0  0  0  0  0
    1.2194    2.7946   -4.1938 C   0  0  0  0  0  0  0  0  0  0  0  0
    1.8594    3.0305   -5.5842 C   0  0  0  0  0  0  0  0  0  0  0  0
    0.8264    3.3908   -6.5675 C   0  0  0  0  0  0  0  0  0  0  0  0
    0.0955    4.6947   -6.2620 C   0  0  0  0  0  0  0  0  0  0  0  0
   -1.0409    4.4195   -5.3085 C   0  0  0  0  0  0  0  0  0  0  0  0
   -0.5696    4.5993   -3.8504 C   0  0  0  0  0  0  0  0  0  0  0  0
    1.5548    7.1728   -3.4818 C   0  0  0  0  0  0  0  0  0  0  0  0
    1.0694    8.5246   -3.0254 C   0  0  0  0  0  0  0  0  0  0  0  0
    1.9191    9.3639   -2.3338 C   0  0  0  0  0  0  0  0  0  0  0  0
    1.4685   10.6143   -1.9122 C   0  0  0  0  0  0  0  0  0  0  0  0
    0.1604   11.0089   -2.1927 C   0  0  0  0  0  0  0  0  0  0  0  0
   -0.6795   10.1611   -2.8848 C   0  0  0  0  0  0  0  0  0  0  0  0
   -0.2249    8.9238   -3.3055 C   0  0  0  0  0  0  0  0  0  0  0  0
    2.3750   11.5194   -1.1693 C   0  0  0  0  0  0  0  0  0  0  0  0
    3.5957   11.1482   -0.9084 N   0  0  0  0  0  0  0  0  0  0  0  0
    3.9112   10.2787   -1.2008 H   0  0  0  0  0  0  0  0  0  0  0  0
    1.9269   12.7544   -0.7540 N   0  0  0  0  0  0  0  0  0  0  0  0
    1.0177   13.0309   -0.9482 H   0  0  0  0  0  0  0  0  0  0  0  0
    2.5207   13.3473   -0.2673 H   0  0  0  0  0  0  0  0  0  0  0  0
   -2.0840    2.3881   -0.5577 H   0  0  0  0  0  0  0  0  0  0  0  0
   -2.2967   -0.0261   -0.3115 H   0  0  0  0  0  0  0  0  0  0  0  0
   -0.4450   -1.3688    0.5861 H   0  0  0  0  0  0  0  0  0  0  0  0
    1.6489   -0.3191    1.2555 H   0  0  0  0  0  0  0  0  0  0  0  0
    3.0157    1.7352    1.5091 H   0  0  0  0  0  0  0  0  0  0  0  0
    3.2268    4.1495    1.2666 H   0  0  0  0  0  0  0  0  0  0  0  0
   -0.7192    4.4432   -0.2994 H   0  0  0  0  0  0  0  0  0  0  0  0
    2.9547    6.8391   -1.2951 H   0  0  0  0  0  0  0  0  0  0  0  0
    0.2173    6.1502   -2.1379 H   0  0  0  0  0  0  0  0  0  0  0  0
    1.9530    2.3380   -3.5294 H   0  0  0  0  0  0  0  0  0  0  0  0
    0.3612    2.1306   -4.2972 H   0  0  0  0  0  0  0  0  0  0  0  0
    2.5878    3.8383   -5.5137 H   0  0  0  0  0  0  0  0  0  0  0  0
    2.3640    2.1203   -5.9082 H   0  0  0  0  0  0  0  0  0  0  0  0
    1.2967    3.4789   -7.5469 H   0  0  0  0  0  0  0  0  0  0  0  0
    0.0935    2.5851   -6.6106 H   0  0  0  0  0  0  0  0  0  0  0  0
    0.7888    5.4022   -5.8071 H   0  0  0  0  0  0  0  0  0  0  0  0
   -0.2994    5.1155   -7.1867 H   0  0  0  0  0  0  0  0  0  0  0  0
   -1.8588    5.1108   -5.5119 H   0  0  0  0  0  0  0  0  0  0  0  0
   -1.3911    3.3969   -5.4490 H   0  0  0  0  0  0  0  0  0  0  0  0
   -1.2636    4.0863   -3.1846 H   0  0  0  0  0  0  0  0  0  0  0  0
   -0.5683    5.6618   -3.6070 H   0  0  0  0  0  0  0  0  0  0  0  0
    2.6264    7.2181   -3.6759 H   0  0  0  0  0  0  0  0  0  0  0  0
    1.0318    6.8883   -4.3948 H   0  0  0  0  0  0  0  0  0  0  0  0
    2.9308    9.0527   -2.1193 H   0  0  0  0  0  0  0  0  0  0  0  0
   -0.1943   11.9761   -1.8684 H   0  0  0  0  0  0  0  0  0  0  0  0
   -1.6926   10.4655   -3.1026 H   0  0  0  0  0  0  0  0  0  0  0  0
   -0.8846    8.2655   -3.8511 H   0  0  0  0  0  0  0  0  0  0  0  0
  1  2  1  0  0  0  0
  1 10  2  0  0  0  0
  1 38  1  0  0  0  0
  2  3  2  0  0  0  0
  2 39  1  0  0  0  0
  3  4  1  0  0  0  0
  3 40  1  0  0  0  0
  4  5  2  0  0  0  0
  4 41  1  0  0  0  0
  5  6  1  0  0  0  0
  5 10  1  0  0  0  0
  6  7  2  0  0  0  0
  6 42  1  0  0  0  0
  7  8  1  0  0  0  0
  7 43  1  0  0  0  0
  8  9  2  0  0  0  0
  8 11  1  0  0  0  0
  9 10  1  0  0  0  0
  9 44  1  0  0  0  0
 11 12  2  0  0  0  0
 11 13  2  0  0  0  0
 11 14  1  0  0  0  0
 14 15  1  0  0  0  0
 14 45  1  0  0  0  0
 15 16  1  0  0  0  0
 15 25  1  0  0  0  0
 15 46  1  0  0  0  0
 16 17  2  0  0  0  0
 16 18  1  0  0  0  0
 18 19  1  0  0  0  0
 18 24  1  0  0  0  0
 19 20  1  0  0  0  0
 19 47  1  0  0  0  0
 19 48  1  0  0  0  0
 20 21  1  0  0  0  0
 20 49  1  0  0  0  0
 20 50  1  0  0  0  0
 21 22  1  0  0  0  0
 21 51  1  0  0  0  0
 21 52  1  0  0  0  0
 22 23  1  0  0  0  0
 22 53  1  0  0  0  0
 22 54  1  0  0  0  0
 23 24  1  0  0  0  0
 23 55  1  0  0  0  0
 23 56  1  0  0  0  0
 24 57  1  0  0  0  0
 24 58  1  0  0  0  0
 25 26  1  0  0  0  0
 25 59  1  0  0  0  0
 25 60  1  0  0  0  0
 26 27  1  0  0  0  0
 26 31  2  0  0  0  0
 27 28  2  0  0  0  0
 27 61  1  0  0  0  0
 28 29  1  0  0  0  0
 28 32  1  0  0  0  0
 29 30  2  0  0  0  0
 29 62  1  0  0  0  0
 30 31  1  0  0  0  0
 30 63  1  0  0  0  0
 31 64  1  0  0  0  0
 32 33  2  0  0  0  0
 32 35  1  0  0  0  0
 33 34  1  0  0  0  0
 35 36  1  0  0  0  0
 35 37  1  0  0  0  0
M  END
>  <Activity>
7.678

>  <set>
1

>  <Min_dist>
999.9

>  <Avg_dist>
999.9

$$$$
13
 Wcorina  11170919353D 1   1.00000     0.00000              
CORINA evaluation license 3.46 0067  05.08.2008
 65 68  0  0  0  0  0  0  0  0999 V2000
   -1.5384    1.7610   -0.8973 C   0  0  0  0  0  0  0  0  0  0  0  0
   -1.8680    0.4666   -1.1603 C   0  0  0  0  0  0  0  0  0  0  0  0
   -0.9170   -0.5479   -1.0725 C   0  0  0  0  0  0  0  0  0  0  0  0
    0.3695   -0.2742   -0.7216 C   0  0  0  0  0  0  0  0  0  0  0  0
    0.7474    1.0501   -0.4432 C   0  0  0  0  0  0  0  0  0  0  0  0
    2.0658    1.3715   -0.0773 C   0  0  0  0  0  0  0  0  0  0  0  0
    2.3952    2.6655    0.1855 C   0  0  0  0  0  0  0  0  0  0  0  0
    1.4438    3.6803    0.0980 C   0  0  0  0  0  0  0  0  0  0  0  0
    0.1576    3.4067   -0.2528 C   0  0  0  0  0  0  0  0  0  0  0  0
   -0.2202    2.0822   -0.5321 C   0  0  0  0  0  0  0  0  0  0  0  0
    1.9132    5.3423    0.4473 S   0  0  0  0  0  0  0  0  0  0  0  0
    0.7242    6.0250    0.8206 O   0  0  0  0  0  0  0  0  0  0  0  0
    3.0613    5.2681    1.2814 O   0  0  0  0  0  0  0  0  0  0  0  0
    2.4137    6.0203   -0.9782 N   0  0  0  0  0  0  0  0  0  0  0  0
    1.4607    6.2069   -2.0750 C   0  0  0  0  0  0  0  0  0  0  0  0
    2.1625    5.9955   -3.3918 C   0  0  0  0  0  0  0  0  0  0  0  0
    3.3737    6.0285   -3.4455 O   0  0  0  0  0  0  0  0  0  0  0  0
    1.4442    5.7697   -4.5096 N   0  0  0  0  0  0  0  0  0  0  0  0
    2.1078    5.6654   -5.8168 C   0  0  0  0  0  0  0  0  0  0  0  0
    1.7201    4.3271   -6.4578 C   0  0  0  0  0  0  0  0  0  0  0  0
    0.2593    4.1804   -6.3914 N   0  0  0  0  0  0  0  0  0  0  0  0
   -0.4589    3.9537   -7.5091 C   0  0  0  0  0  0  0  0  0  0  0  0
    0.1065    3.7642   -8.5652 O   0  0  0  0  0  0  0  0  0  0  0  0
   -1.9645    3.9358   -7.4466 C   0  0  0  0  0  0  0  0  0  0  0  0
   -0.4043    4.2847   -5.0842 C   0  0  0  0  0  0  0  0  0  0  0  0
   -0.0159    5.6174   -4.4424 C   0  0  0  0  0  0  0  0  0  0  0  0
    0.8934    7.6268   -2.0217 C   0  0  0  0  0  0  0  0  0  0  0  0
    0.2126    7.8462   -0.6952 C   0  0  0  0  0  0  0  0  0  0  0  0
    0.9313    8.3405    0.3743 C   0  0  0  0  0  0  0  0  0  0  0  0
    0.2999    8.5430    1.6009 C   0  0  0  0  0  0  0  0  0  0  0  0
   -1.0555    8.2442    1.7390 C   0  0  0  0  0  0  0  0  0  0  0  0
   -1.7633    7.7506    0.6626 C   0  0  0  0  0  0  0  0  0  0  0  0
   -1.1326    7.5571   -0.5537 C   0  0  0  0  0  0  0  0  0  0  0  0
    1.0655    9.0727    2.7526 C   0  0  0  0  0  0  0  0  0  0  0  0
    2.3311    9.3504    2.6209 N   0  0  0  0  0  0  0  0  0  0  0  0
    2.7722    9.2102    1.7684 H   0  0  0  0  0  0  0  0  0  0  0  0
    0.4389    9.2717    3.9634 N   0  0  0  0  0  0  0  0  0  0  0  0
   -0.5037    9.0649    4.0615 H   0  0  0  0  0  0  0  0  0  0  0  0
    0.9404    9.6186    4.7178 H   0  0  0  0  0  0  0  0  0  0  0  0
   -2.2851    2.5375   -0.9734 H   0  0  0  0  0  0  0  0  0  0  0  0
   -2.8819    0.2224   -1.4408 H   0  0  0  0  0  0  0  0  0  0  0  0
   -1.2049   -1.5667   -1.2857 H   0  0  0  0  0  0  0  0  0  0  0  0
    1.0958   -1.0708   -0.6573 H   0  0  0  0  0  0  0  0  0  0  0  0
    2.8134    0.5955   -0.0048 H   0  0  0  0  0  0  0  0  0  0  0  0
    3.4090    2.9097    0.4664 H   0  0  0  0  0  0  0  0  0  0  0  0
   -0.5690    4.2033   -0.3158 H   0  0  0  0  0  0  0  0  0  0  0  0
    3.3380    6.2938   -1.0870 H   0  0  0  0  0  0  0  0  0  0  0  0
    0.6481    5.4870   -1.9767 H   0  0  0  0  0  0  0  0  0  0  0  0
    1.7843    6.4855   -6.4578 H   0  0  0  0  0  0  0  0  0  0  0  0
    3.1887    5.7072   -5.6826 H   0  0  0  0  0  0  0  0  0  0  0  0
    2.0421    4.3133   -7.4990 H   0  0  0  0  0  0  0  0  0  0  0  0
    2.1949    3.5101   -5.9146 H   0  0  0  0  0  0  0  0  0  0  0  0
   -2.2900    4.2176   -6.4453 H   0  0  0  0  0  0  0  0  0  0  0  0
   -2.3666    4.6432   -8.1719 H   0  0  0  0  0  0  0  0  0  0  0  0
   -2.3258    2.9337   -7.6776 H   0  0  0  0  0  0  0  0  0  0  0  0
   -1.4852    4.2429   -5.2183 H   0  0  0  0  0  0  0  0  0  0  0  0
   -0.0807    3.4646   -4.4432 H   0  0  0  0  0  0  0  0  0  0  0  0
   -0.3373    5.6275   -3.4009 H   0  0  0  0  0  0  0  0  0  0  0  0
   -0.4942    6.4339   -4.9834 H   0  0  0  0  0  0  0  0  0  0  0  0
    1.7038    8.3465   -2.1376 H   0  0  0  0  0  0  0  0  0  0  0  0
    0.1712    7.7600   -2.8271 H   0  0  0  0  0  0  0  0  0  0  0  0
    1.9806    8.5697    0.2614 H   0  0  0  0  0  0  0  0  0  0  0  0
   -1.5498    8.3986    2.6868 H   0  0  0  0  0  0  0  0  0  0  0  0
   -2.8128    7.5189    0.7682 H   0  0  0  0  0  0  0  0  0  0  0  0
   -1.6920    7.1750   -1.3948 H   0  0  0  0  0  0  0  0  0  0  0  0
  1  2  1  0  0  0  0
  1 10  2  0  0  0  0
  1 40  1  0  0  0  0
  2  3  2  0  0  0  0
  2 41  1  0  0  0  0
  3  4  1  0  0  0  0
  3 42  1  0  0  0  0
  4  5  2  0  0  0  0
  4 43  1  0  0  0  0
  5  6  1  0  0  0  0
  5 10  1  0  0  0  0
  6  7  2  0  0  0  0
  6 44  1  0  0  0  0
  7  8  1  0  0  0  0
  7 45  1  0  0  0  0
  8  9  2  0  0  0  0
  8 11  1  0  0  0  0
  9 10  1  0  0  0  0
  9 46  1  0  0  0  0
 11 12  2  0  0  0  0
 11 13  2  0  0  0  0
 11 14  1  0  0  0  0
 14 15  1  0  0  0  0
 14 47  1  0  0  0  0
 15 16  1  0  0  0  0
 15 27  1  0  0  0  0
 15 48  1  0  0  0  0
 16 17  2  0  0  0  0
 16 18  1  0  0  0  0
 18 19  1  0  0  0  0
 18 26  1  0  0  0  0
 19 20  1  0  0  0  0
 19 49  1  0  0  0  0
 19 50  1  0  0  0  0
 20 21  1  0  0  0  0
 20 51  1  0  0  0  0
 20 52  1  0  0  0  0
 21 22  1  0  0  0  0
 21 25  1  0  0  0  0
 22 23  2  0  0  0  0
 22 24  1  0  0  0  0
 24 53  1  0  0  0  0
 24 54  1  0  0  0  0
 24 55  1  0  0  0  0
 25 26  1  0  0  0  0
 25 56  1  0  0  0  0
 25 57  1  0  0  0  0
 26 58  1  0  0  0  0
 26 59  1  0  0  0  0
 27 28  1  0  0  0  0
 27 60  1  0  0  0  0
 27 61  1  0  0  0  0
 28 29  1  0  0  0  0
 28 33  2  0  0  0  0
 29 30  2  0  0  0  0
 29 62  1  0  0  0  0
 30 31  1  0  0  0  0
 30 34  1  0  0  0  0
 31 32  2  0  0  0  0
 31 63  1  0  0  0  0
 32 33  1  0  0  0  0
 32 64  1  0  0  0  0
 33 65  1  0  0  0  0
 34 35  2  0  0  0  0
 34 37  1  0  0  0  0
 35 36  1  0  0  0  0
 37 38  1  0  0  0  0
 37 39  1  0  0  0  0
M  END
>  <Activity>
7.638

>  <set>
1

>  <Min_dist>
999.9

>  <Avg_dist>
999.9

$$$$
15
 Wcorina  11170919353D 1   1.00000     0.00000              
CORINA evaluation license 3.46 0067  05.08.2008
 61 63  0  0  0  0  0  0  0  0999 V2000
    0.4138    2.1924    0.2235 C   0  0  0  0  0  0  0  0  0  0  0  0
    0.3884    0.8441    0.5275 C   0  0  0  0  0  0  0  0  0  0  0  0
    1.5591    0.1093    0.5094 C   0  0  0  0  0  0  0  0  0  0  0  0
    2.7552    0.7227    0.1869 C   0  0  0  0  0  0  0  0  0  0  0  0
    2.7805    2.0708   -0.1179 C   0  0  0  0  0  0  0  0  0  0  0  0
    1.6099    2.8059   -0.0985 C   0  0  0  0  0  0  0  0  0  0  0  0
    4.2477   -0.2136    0.1650 S   0  0  0  0  0  0  0  0  0  0  0  0
    5.3064    0.7144    0.3577 O   0  0  0  0  0  0  0  0  0  0  0  0
    4.0315   -1.3331    1.0131 O   0  0  0  0  0  0  0  0  0  0  0  0
    4.4264   -0.8154   -1.3674 N   0  0  0  0  0  0  0  0  0  0  0  0
    4.6344    0.0983   -2.4935 C   0  0  0  0  0  0  0  0  0  0  0  0
    3.3113    0.3943   -3.1513 C   0  0  0  0  0  0  0  0  0  0  0  0
    2.3608   -0.3334   -2.9561 O   0  0  0  0  0  0  0  0  0  0  0  0
    3.1841    1.4675   -3.9565 N   0  0  0  0  0  0  0  0  0  0  0  0
    1.9349    1.7081   -4.6916 C   0  0  0  0  0  0  0  0  0  0  0  0
    1.4464    3.1268   -4.3827 C   0  0  0  0  0  0  0  0  0  0  0  0
    2.5625    4.1259   -4.6961 C   0  0  0  0  0  0  0  0  0  0  0  0
    3.7769    3.8302   -3.8130 C   0  0  0  0  0  0  0  0  0  0  0  0
    4.2899    2.4226   -4.1112 C   0  0  0  0  0  0  0  0  0  0  0  0
    5.5755   -0.5512   -3.5101 C   0  0  0  0  0  0  0  0  0  0  0  0
    6.9391   -0.7253   -2.8926 C   0  0  0  0  0  0  0  0  0  0  0  0
    7.2441   -1.8873   -2.2134 C   0  0  0  0  0  0  0  0  0  0  0  0
    8.5063   -2.0469   -1.6426 C   0  0  0  0  0  0  0  0  0  0  0  0
    9.4533   -1.0298   -1.7621 C   0  0  0  0  0  0  0  0  0  0  0  0
    9.1364    0.1272   -2.4436 C   0  0  0  0  0  0  0  0  0  0  0  0
    7.8842    0.2774   -3.0127 C   0  0  0  0  0  0  0  0  0  0  0  0
    8.8398   -3.2911   -0.9120 C   0  0  0  0  0  0  0  0  0  0  0  0
    7.9535   -4.2389   -0.8016 N   0  0  0  0  0  0  0  0  0  0  0  0
   10.0879   -3.4459   -0.3491 N   0  0  0  0  0  0  0  0  0  0  0  0
   10.7480   -2.7400   -0.4313 H   0  0  0  0  0  0  0  0  0  0  0  0
   10.3063   -4.2609    0.1295 H   0  0  0  0  0  0  0  0  0  0  0  0
   -0.5461    0.3648    0.7794 H   0  0  0  0  0  0  0  0  0  0  0  0
    1.5394   -0.9439    0.7476 H   0  0  0  0  0  0  0  0  0  0  0  0
    3.7150    2.5501   -0.3695 H   0  0  0  0  0  0  0  0  0  0  0  0
    1.6297    3.8592   -0.3363 H   0  0  0  0  0  0  0  0  0  0  0  0
    4.3934   -1.7728   -1.5194 H   0  0  0  0  0  0  0  0  0  0  0  0
    5.0758    1.0268   -2.1313 H   0  0  0  0  0  0  0  0  0  0  0  0
    2.1159    1.6089   -5.7619 H   0  0  0  0  0  0  0  0  0  0  0  0
    1.1814    0.9857   -4.3778 H   0  0  0  0  0  0  0  0  0  0  0  0
    0.5735    3.3524   -4.9952 H   0  0  0  0  0  0  0  0  0  0  0  0
    1.1797    3.1982   -3.3282 H   0  0  0  0  0  0  0  0  0  0  0  0
    4.5628    4.5566   -4.0202 H   0  0  0  0  0  0  0  0  0  0  0  0
    3.4883    3.8950   -2.7639 H   0  0  0  0  0  0  0  0  0  0  0  0
    5.0897    2.1714   -3.4145 H   0  0  0  0  0  0  0  0  0  0  0  0
    4.6668    2.3828   -5.1332 H   0  0  0  0  0  0  0  0  0  0  0  0
    5.1808   -1.5250   -3.8001 H   0  0  0  0  0  0  0  0  0  0  0  0
    5.6542    0.0859   -4.3910 H   0  0  0  0  0  0  0  0  0  0  0  0
    6.5067   -2.6712   -2.1238 H   0  0  0  0  0  0  0  0  0  0  0  0
   10.4324   -1.1476   -1.3218 H   0  0  0  0  0  0  0  0  0  0  0  0
    9.8688    0.9154   -2.5368 H   0  0  0  0  0  0  0  0  0  0  0  0
    7.6425    1.1829   -3.5493 H   0  0  0  0  0  0  0  0  0  0  0  0
    2.8457    4.0367   -5.7448 H   0  0  0  0  0  0  0  0  0  0  0  0
    2.0664    5.5470   -4.4214 C   0  0  0  0  0  0  0  0  0  0  0  0
    1.7825    5.6364   -3.3729 H   0  0  0  0  0  0  0  0  0  0  0  0
    2.8612    6.2587   -4.6446 H   0  0  0  0  0  0  0  0  0  0  0  0
    1.2022    5.7582   -5.0512 H   0  0  0  0  0  0  0  0  0  0  0  0
    7.0749   -4.1299   -1.1979 H   0  0  0  0  0  0  0  0  0  0  0  0
   -0.8635    2.9920    0.2371 C   0  0  0  0  0  0  0  0  0  0  0  0
   -1.0225    3.4058    1.2329 H   0  0  0  0  0  0  0  0  0  0  0  0
   -0.7915    3.8040   -0.4865 H   0  0  0  0  0  0  0  0  0  0  0  0
   -1.7003    2.3447   -0.0253 H   0  0  0  0  0  0  0  0  0  0  0  0
  1  2  1  0  0  0  0
  1  6  2  0  0  0  0
  1 58  1  0  0  0  0
  2  3  2  0  0  0  0
  2 32  1  0  0  0  0
  3  4  1  0  0  0  0
  3 33  1  0  0  0  0
  4  5  2  0  0  0  0
  4  7  1  0  0  0  0
  5  6  1  0  0  0  0
  5 34  1  0  0  0  0
  6 35  1  0  0  0  0
  7  8  2  0  0  0  0
  7  9  2  0  0  0  0
  7 10  1  0  0  0  0
 10 11  1  0  0  0  0
 10 36  1  0  0  0  0
 11 12  1  0  0  0  0
 11 20  1  0  0  0  0
 11 37  1  0  0  0  0
 12 13  2  0  0  0  0
 12 14  1  0  0  0  0
 14 15  1  0  0  0  0
 14 19  1  0  0  0  0
 15 16  1  0  0  0  0
 15 38  1  0  0  0  0
 15 39  1  0  0  0  0
 16 17  1  0  0  0  0
 16 40  1  0  0  0  0
 16 41  1  0  0  0  0
 17 18  1  0  0  0  0
 17 52  1  0  0  0  0
 17 53  1  0  0  0  0
 18 19  1  0  0  0  0
 18 42  1  0  0  0  0
 18 43  1  0  0  0  0
 19 44  1  0  0  0  0
 19 45  1  0  0  0  0
 20 21  1  0  0  0  0
 20 46  1  0  0  0  0
 20 47  1  0  0  0  0
 21 22  1  0  0  0  0
 21 26  2  0  0  0  0
 22 23  2  0  0  0  0
 22 48  1  0  0  0  0
 23 24  1  0  0  0  0
 23 27  1  0  0  0  0
 24 25  2  0  0  0  0
 24 49  1  0  0  0  0
 25 26  1  0  0  0  0
 25 50  1  0  0  0  0
 26 51  1  0  0  0  0
 27 28  2  0  0  0  0
 27 29  1  0  0  0  0
 28 57  1  0  0  0  0
 29 30  1  0  0  0  0
 29 31  1  0  0  0  0
 53 54  1  0  0  0  0
 53 55  1  0  0  0  0
 53 56  1  0  0  0  0
 58 59  1  0  0  0  0
 58 60  1  0  0  0  0
 58 61  1  0  0  0  0
M  END
>  <Activity>
7.585

>  <set>
1

>  <Min_dist>
999.9

>  <Avg_dist>
999.9

$$$$
17
 Wcorina  11170919353D 1   1.00000     0.00000              
CORINA evaluation license 3.46 0067  05.08.2008
 72 75  0  0  0  0  0  0  0  0999 V2000
   -0.1314    1.1162   -0.6074 C   0  0  0  0  0  0  0  0  0  0  0  0
    0.0366   -0.4024   -0.7008 C   0  0  0  0  0  0  0  0  0  0  0  0
    0.8972   -0.8652    0.4819 C   0  0  0  0  0  0  0  0  0  0  0  0
    2.2013   -0.3010    0.3377 O   0  0  0  0  0  0  0  0  0  0  0  0
    2.2925    1.0306    0.0850 C   0  0  0  0  0  0  0  0  0  0  0  0
    3.5136    1.6641    0.2946 C   0  0  0  0  0  0  0  0  0  0  0  0
    3.6470    3.0145    0.0457 C   0  0  0  0  0  0  0  0  0  0  0  0
    2.5645    3.7423   -0.4138 C   0  0  0  0  0  0  0  0  0  0  0  0
    1.3507    3.1172   -0.6216 C   0  0  0  0  0  0  0  0  0  0  0  0
    1.2105    1.7620   -0.3721 C   0  0  0  0  0  0  0  0  0  0  0  0
    2.7338    5.4667   -0.7334 S   0  0  0  0  0  0  0  0  0  0  0  0
    1.4290    6.0219   -0.6414 O   0  0  0  0  0  0  0  0  0  0  0  0
    3.8269    5.9158    0.0557 O   0  0  0  0  0  0  0  0  0  0  0  0
    3.2005    5.6288   -2.3140 N   0  0  0  0  0  0  0  0  0  0  0  0
    2.2966    5.2162   -3.3906 C   0  0  0  0  0  0  0  0  0  0  0  0
    1.5023    6.4279   -3.8822 C   0  0  0  0  0  0  0  0  0  0  0  0
    0.7236    7.0173   -2.7345 C   0  0  0  0  0  0  0  0  0  0  0  0
    1.2924    7.9988   -1.9484 C   0  0  0  0  0  0  0  0  0  0  0  0
    0.5706    8.5432   -0.8868 C   0  0  0  0  0  0  0  0  0  0  0  0
   -0.7230    8.0915   -0.6261 C   0  0  0  0  0  0  0  0  0  0  0  0
   -1.2808    7.1098   -1.4189 C   0  0  0  0  0  0  0  0  0  0  0  0
   -0.5617    6.5775   -2.4744 C   0  0  0  0  0  0  0  0  0  0  0  0
    1.1753    9.5963   -0.0393 C   0  0  0  0  0  0  0  0  0  0  0  0
    2.3835   10.0159   -0.2849 N   0  0  0  0  0  0  0  0  0  0  0  0
    2.8873    9.6385   -1.0229 H   0  0  0  0  0  0  0  0  0  0  0  0
    0.4596   10.1323    1.0090 N   0  0  0  0  0  0  0  0  0  0  0  0
   -0.4403    9.8199    1.1918 H   0  0  0  0  0  0  0  0  0  0  0  0
    0.8557   10.8222    1.5641 H   0  0  0  0  0  0  0  0  0  0  0  0
    0.2708   -0.3869    1.7933 C   0  0  0  0  0  0  0  0  0  0  0  0
    0.9935   -2.3922    0.4828 C   0  0  0  0  0  0  0  0  0  0  0  0
   -0.5566    1.4920   -1.5380 H   0  0  0  0  0  0  0  0  0  0  0  0
   -0.7998    1.3570    0.2193 H   0  0  0  0  0  0  0  0  0  0  0  0
   -0.9403   -0.8837   -0.6549 H   0  0  0  0  0  0  0  0  0  0  0  0
    0.5304   -0.6605   -1.6376 H   0  0  0  0  0  0  0  0  0  0  0  0
    4.3596    1.0968    0.6536 H   0  0  0  0  0  0  0  0  0  0  0  0
    4.5960    3.5031    0.2100 H   0  0  0  0  0  0  0  0  0  0  0  0
    0.5068    3.6877   -0.9803 H   0  0  0  0  0  0  0  0  0  0  0  0
    4.0723    5.9969   -2.5270 H   0  0  0  0  0  0  0  0  0  0  0  0
    1.6085    4.4580   -3.0168 H   0  0  0  0  0  0  0  0  0  0  0  0
    2.1889    7.1763   -4.2778 H   0  0  0  0  0  0  0  0  0  0  0  0
    0.8129    6.1164   -4.6670 H   0  0  0  0  0  0  0  0  0  0  0  0
    2.2946    8.3443   -2.1550 H   0  0  0  0  0  0  0  0  0  0  0  0
   -1.2867    8.5091    0.1950 H   0  0  0  0  0  0  0  0  0  0  0  0
   -2.2823    6.7592   -1.2180 H   0  0  0  0  0  0  0  0  0  0  0  0
   -1.0043    5.8126   -3.0952 H   0  0  0  0  0  0  0  0  0  0  0  0
   -0.7316   -0.8040    1.8906 H   0  0  0  0  0  0  0  0  0  0  0  0
    0.8848   -0.7175    2.6311 H   0  0  0  0  0  0  0  0  0  0  0  0
    0.2129    0.7016    1.7926 H   0  0  0  0  0  0  0  0  0  0  0  0
    1.4489   -2.7281   -0.4488 H   0  0  0  0  0  0  0  0  0  0  0  0
    1.6054   -2.7172    1.3242 H   0  0  0  0  0  0  0  0  0  0  0  0
   -0.0053   -2.8192    0.5736 H   0  0  0  0  0  0  0  0  0  0  0  0
    3.1007    4.6464   -4.5308 C   0  0  0  0  0  0  0  0  0  0  0  0
    4.2711    4.9396   -4.6534 O   0  0  0  0  0  0  0  0  0  0  0  0
    2.5190    3.8112   -5.4143 N   0  0  0  0  0  0  0  0  0  0  0  0
    3.2541    3.3423   -6.5969 C   0  0  0  0  0  0  0  0  0  0  0  0
    3.2078    1.8115   -6.6314 C   0  0  0  0  0  0  0  0  0  0  0  0
    1.7506    1.3477   -6.5723 C   0  0  0  0  0  0  0  0  0  0  0  0
    1.1156    1.8207   -5.2627 C   0  0  0  0  0  0  0  0  0  0  0  0
    1.1400    3.3472   -5.2098 C   0  0  0  0  0  0  0  0  0  0  0  0
    2.7895    3.7423   -7.4982 H   0  0  0  0  0  0  0  0  0  0  0  0
    4.2903    3.6754   -6.5389 H   0  0  0  0  0  0  0  0  0  0  0  0
    3.6662    1.4543   -7.5536 H   0  0  0  0  0  0  0  0  0  0  0  0
    3.7518    1.4117   -5.7756 H   0  0  0  0  0  0  0  0  0  0  0  0
    0.0848    1.4702   -5.2107 H   0  0  0  0  0  0  0  0  0  0  0  0
    1.6793    1.4209   -4.4198 H   0  0  0  0  0  0  0  0  0  0  0  0
    0.7819    3.6836   -4.2368 H   0  0  0  0  0  0  0  0  0  0  0  0
    0.4995    3.7476   -5.9956 H   0  0  0  0  0  0  0  0  0  0  0  0
    1.2013    1.7679   -7.4148 H   0  0  0  0  0  0  0  0  0  0  0  0
    1.6987   -0.1799   -6.6414 C   0  0  0  0  0  0  0  0  0  0  0  0
    2.2484   -0.6005   -5.7993 H   0  0  0  0  0  0  0  0  0  0  0  0
    0.6609   -0.5104   -6.5993 H   0  0  0  0  0  0  0  0  0  0  0  0
    2.1498   -0.5170   -7.5746 H   0  0  0  0  0  0  0  0  0  0  0  0
  1  2  1  0  0  0  0
  1 10  1  0  0  0  0
  1 31  1  0  0  0  0
  1 32  1  0  0  0  0
  2  3  1  0  0  0  0
  2 33  1  0  0  0  0
  2 34  1  0  0  0  0
  3  4  1  0  0  0  0
  3 29  1  0  0  0  0
  3 30  1  0  0  0  0
  4  5  1  0  0  0  0
  5  6  1  0  0  0  0
  5 10  2  0  0  0  0
  6  7  2  0  0  0  0
  6 35  1  0  0  0  0
  7  8  1  0  0  0  0
  7 36  1  0  0  0  0
  8  9  2  0  0  0  0
  8 11  1  0  0  0  0
  9 10  1  0  0  0  0
  9 37  1  0  0  0  0
 11 12  2  0  0  0  0
 11 13  2  0  0  0  0
 11 14  1  0  0  0  0
 14 15  1  0  0  0  0
 14 38  1  0  0  0  0
 15 16  1  0  0  0  0
 15 39  1  0  0  0  0
 15 52  1  0  0  0  0
 16 17  1  0  0  0  0
 16 40  1  0  0  0  0
 16 41  1  0  0  0  0
 17 18  1  0  0  0  0
 17 22  2  0  0  0  0
 18 19  2  0  0  0  0
 18 42  1  0  0  0  0
 19 20  1  0  0  0  0
 19 23  1  0  0  0  0
 20 21  2  0  0  0  0
 20 43  1  0  0  0  0
 21 22  1  0  0  0  0
 21 44  1  0  0  0  0
 22 45  1  0  0  0  0
 23 24  2  0  0  0  0
 23 26  1  0  0  0  0
 24 25  1  0  0  0  0
 26 27  1  0  0  0  0
 26 28  1  0  0  0  0
 29 46  1  0  0  0  0
 29 47  1  0  0  0  0
 29 48  1  0  0  0  0
 30 49  1  0  0  0  0
 30 50  1  0  0  0  0
 30 51  1  0  0  0  0
 52 53  2  0  0  0  0
 52 54  1  0  0  0  0
 54 55  1  0  0  0  0
 54 59  1  0  0  0  0
 55 56  1  0  0  0  0
 55 60  1  0  0  0  0
 55 61  1  0  0  0  0
 56 57  1  0  0  0  0
 56 62  1  0  0  0  0
 56 63  1  0  0  0  0
 57 58  1  0  0  0  0
 57 68  1  0  0  0  0
 57 69  1  0  0  0  0
 58 59  1  0  0  0  0
 58 64  1  0  0  0  0
 58 65  1  0  0  0  0
 59 66  1  0  0  0  0
 59 67  1  0  0  0  0
 69 70  1  0  0  0  0
 69 71  1  0  0  0  0
 69 72  1  0  0  0  0
M  END
>  <Activity>
7.469

>  <set>
1

>  <Min_dist>
999.9

>  <Avg_dist>
999.9

$$$$
18
 Wcorina  11170919353D 1   1.00000     0.00000              
CORINA evaluation license 3.46 0067  05.08.2008
 65 69  0  0  0  0  0  0  0  0999 V2000
   -0.0164    1.3571    0.0095 C   0  0  0  0  0  0  0  0  0  0  0  0
    0.0021   -0.0041    0.0020 C   0  0  0  0  0  0  0  0  0  0  0  0
    1.2061   -0.7051   -0.0128 C   0  0  0  0  0  0  0  0  0  0  0  0
    2.3989   -0.0493   -0.0206 C   0  0  0  0  0  0  0  0  0  0  0  0
    2.4199    1.3555   -0.0137 C   0  0  0  0  0  0  0  0  0  0  0  0
    3.6317    2.0675   -0.0209 C   0  0  0  0  0  0  0  0  0  0  0  0
    3.6131    3.4283   -0.0134 C   0  0  0  0  0  0  0  0  0  0  0  0
    2.4087    4.1296    0.0017 C   0  0  0  0  0  0  0  0  0  0  0  0
    1.2161    3.4740    0.0095 C   0  0  0  0  0  0  0  0  0  0  0  0
    1.1950    2.0687    0.0018 C   0  0  0  0  0  0  0  0  0  0  0  0
    2.4305    5.8914    0.0114 S   0  0  0  0  0  0  0  0  0  0  0  0
    1.1909    6.3049    0.5697 O   0  0  0  0  0  0  0  0  0  0  0  0
    3.6901    6.2742    0.5464 O   0  0  0  0  0  0  0  0  0  0  0  0
    2.4219    6.3905   -1.5676 N   0  0  0  0  0  0  0  0  0  0  0  0
    1.2606    6.1142   -2.4168 C   0  0  0  0  0  0  0  0  0  0  0  0
    1.7216    5.8428   -3.8256 C   0  0  0  0  0  0  0  0  0  0  0  0
    2.9039    5.8768   -4.0939 O   0  0  0  0  0  0  0  0  0  0  0  0
    0.8202    5.5622   -4.7874 N   0  0  0  0  0  0  0  0  0  0  0  0
   -0.6165    5.5135   -4.4956 C   0  0  0  0  0  0  0  0  0  0  0  0
   -1.2275    4.3021   -5.1540 C   0  0  0  0  0  0  0  0  0  0  0  0
   -2.5217    3.9524   -4.7931 C   0  0  0  0  0  0  0  0  0  0  0  0
   -3.1384    2.8605   -5.3682 C   0  0  0  0  0  0  0  0  0  0  0  0
   -2.4623    2.1100   -6.3123 C   0  0  0  0  0  0  0  0  0  0  0  0
   -1.1752    2.4539   -6.6686 C   0  0  0  0  0  0  0  0  0  0  0  0
   -0.5492    3.5496   -6.0862 C   0  0  0  0  0  0  0  0  0  0  0  0
    0.8666    3.8482   -6.5038 C   0  0  0  0  0  0  0  0  0  0  0  0
    1.2375    5.2985   -6.1745 C   0  0  0  0  0  0  0  0  0  0  0  0
    0.3248    7.3246   -2.4107 C   0  0  0  0  0  0  0  0  0  0  0  0
   -0.2328    7.5216   -1.0246 C   0  0  0  0  0  0  0  0  0  0  0  0
    0.4349    8.3234   -0.1213 C   0  0  0  0  0  0  0  0  0  0  0  0
   -0.0823    8.5046    1.1609 C   0  0  0  0  0  0  0  0  0  0  0  0
   -1.2725    7.8736    1.5224 C   0  0  0  0  0  0  0  0  0  0  0  0
   -1.9308    7.0745    0.6105 C   0  0  0  0  0  0  0  0  0  0  0  0
   -1.4156    6.9030   -0.6621 C   0  0  0  0  0  0  0  0  0  0  0  0
    0.6295    9.3633    2.1351 C   0  0  0  0  0  0  0  0  0  0  0  0
    1.7409    9.9510    1.7950 N   0  0  0  0  0  0  0  0  0  0  0  0
    2.1024    9.8262    0.9036 H   0  0  0  0  0  0  0  0  0  0  0  0
    0.1160    9.5405    3.4013 N   0  0  0  0  0  0  0  0  0  0  0  0
   -0.7117    9.1028    3.6546 H   0  0  0  0  0  0  0  0  0  0  0  0
    0.5822   10.1029    4.0394 H   0  0  0  0  0  0  0  0  0  0  0  0
   -0.9573    1.8871    0.0168 H   0  0  0  0  0  0  0  0  0  0  0  0
   -0.9305   -0.5487    0.0080 H   0  0  0  0  0  0  0  0  0  0  0  0
    1.1928   -1.7850   -0.0178 H   0  0  0  0  0  0  0  0  0  0  0  0
    3.3244   -0.6060   -0.0317 H   0  0  0  0  0  0  0  0  0  0  0  0
    4.5726    1.5375   -0.0319 H   0  0  0  0  0  0  0  0  0  0  0  0
    4.5457    3.9730   -0.0190 H   0  0  0  0  0  0  0  0  0  0  0  0
    0.2907    4.0307    0.0219 H   0  0  0  0  0  0  0  0  0  0  0  0
    3.1858    6.8657   -1.9302 H   0  0  0  0  0  0  0  0  0  0  0  0
    0.7296    5.2426   -2.0340 H   0  0  0  0  0  0  0  0  0  0  0  0
   -0.7658    5.4543   -3.4175 H   0  0  0  0  0  0  0  0  0  0  0  0
   -1.0952    6.4147   -4.8786 H   0  0  0  0  0  0  0  0  0  0  0  0
   -3.0497    4.5395   -4.0562 H   0  0  0  0  0  0  0  0  0  0  0  0
   -4.1448    2.5929   -5.0820 H   0  0  0  0  0  0  0  0  0  0  0  0
   -2.9408    1.2563   -6.7692 H   0  0  0  0  0  0  0  0  0  0  0  0
   -0.6491    1.8667   -7.4067 H   0  0  0  0  0  0  0  0  0  0  0  0
    1.5446    3.1748   -5.9794 H   0  0  0  0  0  0  0  0  0  0  0  0
    0.9646    3.6896   -7.5778 H   0  0  0  0  0  0  0  0  0  0  0  0
    0.7181    5.9771   -6.8512 H   0  0  0  0  0  0  0  0  0  0  0  0
    2.3147    5.4364   -6.2680 H   0  0  0  0  0  0  0  0  0  0  0  0
    0.8795    8.2142   -2.7090 H   0  0  0  0  0  0  0  0  0  0  0  0
   -0.4933    7.1549   -3.1107 H   0  0  0  0  0  0  0  0  0  0  0  0
    1.3563    8.8092   -0.4067 H   0  0  0  0  0  0  0  0  0  0  0  0
   -1.6777    8.0099    2.5141 H   0  0  0  0  0  0  0  0  0  0  0  0
   -2.8524    6.5853    0.8892 H   0  0  0  0  0  0  0  0  0  0  0  0
   -1.9370    6.2803   -1.3740 H   0  0  0  0  0  0  0  0  0  0  0  0
  1  2  1  0  0  0  0
  1 10  2  0  0  0  0
  1 41  1  0  0  0  0
  2  3  2  0  0  0  0
  2 42  1  0  0  0  0
  3  4  1  0  0  0  0
  3 43  1  0  0  0  0
  4  5  2  0  0  0  0
  4 44  1  0  0  0  0
  5  6  1  0  0  0  0
  5 10  1  0  0  0  0
  6  7  2  0  0  0  0
  6 45  1  0  0  0  0
  7  8  1  0  0  0  0
  7 46  1  0  0  0  0
  8  9  2  0  0  0  0
  8 11  1  0  0  0  0
  9 10  1  0  0  0  0
  9 47  1  0  0  0  0
 11 12  2  0  0  0  0
 11 13  2  0  0  0  0
 11 14  1  0  0  0  0
 14 15  1  0  0  0  0
 14 48  1  0  0  0  0
 15 16  1  0  0  0  0
 15 28  1  0  0  0  0
 15 49  1  0  0  0  0
 16 17  2  0  0  0  0
 16 18  1  0  0  0  0
 18 19  1  0  0  0  0
 18 27  1  0  0  0  0
 19 20  1  0  0  0  0
 19 50  1  0  0  0  0
 19 51  1  0  0  0  0
 20 21  1  0  0  0  0
 20 25  2  0  0  0  0
 21 22  2  0  0  0  0
 21 52  1  0  0  0  0
 22 23  1  0  0  0  0
 22 53  1  0  0  0  0
 23 24  2  0  0  0  0
 23 54  1  0  0  0  0
 24 25  1  0  0  0  0
 24 55  1  0  0  0  0
 25 26  1  0  0  0  0
 26 27  1  0  0  0  0
 26 56  1  0  0  0  0
 26 57  1  0  0  0  0
 27 58  1  0  0  0  0
 27 59  1  0  0  0  0
 28 29  1  0  0  0  0
 28 60  1  0  0  0  0
 28 61  1  0  0  0  0
 29 30  1  0  0  0  0
 29 34  2  0  0  0  0
 30 31  2  0  0  0  0
 30 62  1  0  0  0  0
 31 32  1  0  0  0  0
 31 35  1  0  0  0  0
 32 33  2  0  0  0  0
 32 63  1  0  0  0  0
 33 34  1  0  0  0  0
 33 64  1  0  0  0  0
 34 65  1  0  0  0  0
 35 36  2  0  0  0  0
 35 38  1  0  0  0  0
 36 37  1  0  0  0  0
 38 39  1  0  0  0  0
 38 40  1  0  0  0  0
M  END
>  <Activity>
7.432

>  <set>
1

>  <Min_dist>
999.9

>  <Avg_dist>
999.9

$$$$
19
 Wcorina  11170919353D 1   1.00000     0.00000              
CORINA evaluation license 3.46 0067  05.08.2008
 62 65  0  0  0  0  0  0  0  0999 V2000
   -1.3626    1.4468   -1.1914 C   0  0  0  0  0  0  0  0  0  0  0  0
   -1.5740    0.1226   -1.4254 C   0  0  0  0  0  0  0  0  0  0  0  0
   -0.5398   -0.8024   -1.2983 C   0  0  0  0  0  0  0  0  0  0  0  0
    0.7122   -0.4087   -0.9367 C   0  0  0  0  0  0  0  0  0  0  0  0
    0.9687    0.9500   -0.6873 C   0  0  0  0  0  0  0  0  0  0  0  0
    2.2481    1.3943   -0.3116 C   0  0  0  0  0  0  0  0  0  0  0  0
    2.4593    2.7182   -0.0777 C   0  0  0  0  0  0  0  0  0  0  0  0
    1.4247    3.6434   -0.2046 C   0  0  0  0  0  0  0  0  0  0  0  0
    0.1731    3.2499   -0.5660 C   0  0  0  0  0  0  0  0  0  0  0  0
   -0.0835    1.8910   -0.8163 C   0  0  0  0  0  0  0  0  0  0  0  0
    1.7419    5.3482    0.1082 S   0  0  0  0  0  0  0  0  0  0  0  0
    0.4921    5.9333    0.4472 O   0  0  0  0  0  0  0  0  0  0  0  0
    2.8785    5.3952    0.9598 O   0  0  0  0  0  0  0  0  0  0  0  0
    2.2044    6.0322   -1.3272 N   0  0  0  0  0  0  0  0  0  0  0  0
    1.2565    6.1078   -2.4416 C   0  0  0  0  0  0  0  0  0  0  0  0
    1.9952    5.9264   -3.7426 C   0  0  0  0  0  0  0  0  0  0  0  0
    3.1982    6.0751   -3.7827 O   0  0  0  0  0  0  0  0  0  0  0  0
    1.3189    5.5990   -4.8615 N   0  0  0  0  0  0  0  0  0  0  0  0
    2.0081    5.5256   -6.1575 C   0  0  0  0  0  0  0  0  0  0  0  0
    1.7650    4.1380   -6.7639 C   0  0  0  0  0  0  0  0  0  0  0  0
    0.3253    3.8475   -6.7098 N   0  0  0  0  0  0  0  0  0  0  0  0
   -0.3507    3.5192   -7.8286 C   0  0  0  0  0  0  0  0  0  0  0  0
   -1.5387    3.2817   -7.7715 O   0  0  0  0  0  0  0  0  0  0  0  0
   -0.3638    3.9210   -5.4138 C   0  0  0  0  0  0  0  0  0  0  0  0
   -0.1196    5.3031   -4.8065 C   0  0  0  0  0  0  0  0  0  0  0  0
    0.5669    7.4736   -2.4328 C   0  0  0  0  0  0  0  0  0  0  0  0
   -0.1454    7.6682   -1.1191 C   0  0  0  0  0  0  0  0  0  0  0  0
    0.5153    8.2521   -0.0574 C   0  0  0  0  0  0  0  0  0  0  0  0
   -0.1452    8.4314    1.1575 C   0  0  0  0  0  0  0  0  0  0  0  0
   -1.4709    8.0190    1.2917 C   0  0  0  0  0  0  0  0  0  0  0  0
   -2.1207    7.4366    0.2230 C   0  0  0  0  0  0  0  0  0  0  0  0
   -1.4618    7.2664   -0.9817 C   0  0  0  0  0  0  0  0  0  0  0  0
    0.5581    9.0568    2.3007 C   0  0  0  0  0  0  0  0  0  0  0  0
    1.7961    9.4406    2.1727 N   0  0  0  0  0  0  0  0  0  0  0  0
    2.2574    9.3167    1.3285 H   0  0  0  0  0  0  0  0  0  0  0  0
   -0.0971    9.2328    3.4999 N   0  0  0  0  0  0  0  0  0  0  0  0
   -1.0191    8.9469    3.5953 H   0  0  0  0  0  0  0  0  0  0  0  0
    0.3636    9.6424    4.2488 H   0  0  0  0  0  0  0  0  0  0  0  0
   -2.1728    2.1530   -1.2978 H   0  0  0  0  0  0  0  0  0  0  0  0
   -2.5581   -0.2162   -1.7136 H   0  0  0  0  0  0  0  0  0  0  0  0
   -0.7344   -1.8474   -1.4890 H   0  0  0  0  0  0  0  0  0  0  0  0
    1.5040   -1.1370   -0.8418 H   0  0  0  0  0  0  0  0  0  0  0  0
    3.0592    0.6887   -0.2086 H   0  0  0  0  0  0  0  0  0  0  0  0
    3.4434    3.0569    0.2109 H   0  0  0  0  0  0  0  0  0  0  0  0
   -0.6190    3.9781   -0.6597 H   0  0  0  0  0  0  0  0  0  0  0  0
    3.1030    6.3828   -1.4302 H   0  0  0  0  0  0  0  0  0  0  0  0
    0.5082    5.3223   -2.3361 H   0  0  0  0  0  0  0  0  0  0  0  0
    1.6134    6.2910   -6.8256 H   0  0  0  0  0  0  0  0  0  0  0  0
    3.0774    5.6791   -6.0124 H   0  0  0  0  0  0  0  0  0  0  0  0
    2.1015    4.1277   -7.8006 H   0  0  0  0  0  0  0  0  0  0  0  0
    2.3112    3.3879   -6.1919 H   0  0  0  0  0  0  0  0  0  0  0  0
    0.1654    3.4678   -8.7759 H   0  0  0  0  0  0  0  0  0  0  0  0
   -1.4332    3.7674   -5.5589 H   0  0  0  0  0  0  0  0  0  0  0  0
    0.0309    3.1555   -4.7457 H   0  0  0  0  0  0  0  0  0  0  0  0
   -0.4550    5.3098   -3.7694 H   0  0  0  0  0  0  0  0  0  0  0  0
   -0.6692    6.0524   -5.3762 H   0  0  0  0  0  0  0  0  0  0  0  0
    1.3127    8.2580   -2.5614 H   0  0  0  0  0  0  0  0  0  0  0  0
   -0.1550    7.5214   -3.2481 H   0  0  0  0  0  0  0  0  0  0  0  0
    1.5418    8.5691   -0.1672 H   0  0  0  0  0  0  0  0  0  0  0  0
   -1.9875    8.1550    2.2303 H   0  0  0  0  0  0  0  0  0  0  0  0
   -3.1471    7.1168    0.3257 H   0  0  0  0  0  0  0  0  0  0  0  0
   -1.9761    6.8143   -1.8168 H   0  0  0  0  0  0  0  0  0  0  0  0
  1  2  1  0  0  0  0
  1 10  2  0  0  0  0
  1 39  1  0  0  0  0
  2  3  2  0  0  0  0
  2 40  1  0  0  0  0
  3  4  1  0  0  0  0
  3 41  1  0  0  0  0
  4  5  2  0  0  0  0
  4 42  1  0  0  0  0
  5  6  1  0  0  0  0
  5 10  1  0  0  0  0
  6  7  2  0  0  0  0
  6 43  1  0  0  0  0
  7  8  1  0  0  0  0
  7 44  1  0  0  0  0
  8  9  2  0  0  0  0
  8 11  1  0  0  0  0
  9 10  1  0  0  0  0
  9 45  1  0  0  0  0
 11 12  2  0  0  0  0
 11 13  2  0  0  0  0
 11 14  1  0  0  0  0
 14 15  1  0  0  0  0
 14 46  1  0  0  0  0
 15 16  1  0  0  0  0
 15 26  1  0  0  0  0
 15 47  1  0  0  0  0
 16 17  2  0  0  0  0
 16 18  1  0  0  0  0
 18 19  1  0  0  0  0
 18 25  1  0  0  0  0
 19 20  1  0  0  0  0
 19 48  1  0  0  0  0
 19 49  1  0  0  0  0
 20 21  1  0  0  0  0
 20 50  1  0  0  0  0
 20 51  1  0  0  0  0
 21 22  1  0  0  0  0
 21 24  1  0  0  0  0
 22 23  2  0  0  0  0
 22 52  1  0  0  0  0
 24 25  1  0  0  0  0
 24 53  1  0  0  0  0
 24 54  1  0  0  0  0
 25 55  1  0  0  0  0
 25 56  1  0  0  0  0
 26 27  1  0  0  0  0
 26 57  1  0  0  0  0
 26 58  1  0  0  0  0
 27 28  1  0  0  0  0
 27 32  2  0  0  0  0
 28 29  2  0  0  0  0
 28 59  1  0  0  0  0
 29 30  1  0  0  0  0
 29 33  1  0  0  0  0
 30 31  2  0  0  0  0
 30 60  1  0  0  0  0
 31 32  1  0  0  0  0
 31 61  1  0  0  0  0
 32 62  1  0  0  0  0
 33 34  2  0  0  0  0
 33 36  1  0  0  0  0
 34 35  1  0  0  0  0
 36 37  1  0  0  0  0
 36 38  1  0  0  0  0
M  END
>  <Activity>
7.432

>  <set>
1

>  <Min_dist>
999.9

>  <Avg_dist>
999.9

$$$$
22
 Wcorina  11170919353D 1   1.00000     0.00000              
CORINA evaluation license 3.46 0067  05.08.2008
 66 69  0  0  0  0  0  0  0  0999 V2000
   -1.3626    1.4468   -1.1914 C   0  0  0  0  0  0  0  0  0  0  0  0
   -1.5740    0.1226   -1.4254 C   0  0  0  0  0  0  0  0  0  0  0  0
   -0.5398   -0.8024   -1.2983 C   0  0  0  0  0  0  0  0  0  0  0  0
    0.7122   -0.4087   -0.9367 C   0  0  0  0  0  0  0  0  0  0  0  0
    0.9687    0.9500   -0.6873 C   0  0  0  0  0  0  0  0  0  0  0  0
    2.2481    1.3943   -0.3116 C   0  0  0  0  0  0  0  0  0  0  0  0
    2.4593    2.7182   -0.0777 C   0  0  0  0  0  0  0  0  0  0  0  0
    1.4247    3.6434   -0.2046 C   0  0  0  0  0  0  0  0  0  0  0  0
    0.1731    3.2499   -0.5660 C   0  0  0  0  0  0  0  0  0  0  0  0
   -0.0835    1.8910   -0.8163 C   0  0  0  0  0  0  0  0  0  0  0  0
    1.7419    5.3482    0.1082 S   0  0  0  0  0  0  0  0  0  0  0  0
    0.4921    5.9333    0.4472 O   0  0  0  0  0  0  0  0  0  0  0  0
    2.8785    5.3952    0.9598 O   0  0  0  0  0  0  0  0  0  0  0  0
    2.2044    6.0322   -1.3272 N   0  0  0  0  0  0  0  0  0  0  0  0
    1.2565    6.1078   -2.4416 C   0  0  0  0  0  0  0  0  0  0  0  0
    1.9952    5.9264   -3.7426 C   0  0  0  0  0  0  0  0  0  0  0  0
    3.1982    6.0751   -3.7827 O   0  0  0  0  0  0  0  0  0  0  0  0
    1.3189    5.5990   -4.8615 N   0  0  0  0  0  0  0  0  0  0  0  0
    2.0081    5.5256   -6.1575 C   0  0  0  0  0  0  0  0  0  0  0  0
    1.7650    4.1380   -6.7639 C   0  0  0  0  0  0  0  0  0  0  0  0
    0.3253    3.8475   -6.7098 N   0  0  0  0  0  0  0  0  0  0  0  0
   -0.3507    3.5192   -7.8286 C   0  0  0  0  0  0  0  0  0  0  0  0
    0.2288    3.4614   -8.8923 O   0  0  0  0  0  0  0  0  0  0  0  0
   -1.8268    3.2240   -7.7577 C   0  0  0  0  0  0  0  0  0  0  0  0
   -2.3119    2.9042   -9.0632 O   0  0  0  0  0  0  0  0  0  0  0  0
   -0.3638    3.9210   -5.4138 C   0  0  0  0  0  0  0  0  0  0  0  0
   -0.1196    5.3031   -4.8065 C   0  0  0  0  0  0  0  0  0  0  0  0
    0.5669    7.4736   -2.4328 C   0  0  0  0  0  0  0  0  0  0  0  0
   -0.1454    7.6682   -1.1191 C   0  0  0  0  0  0  0  0  0  0  0  0
    0.5153    8.2521   -0.0574 C   0  0  0  0  0  0  0  0  0  0  0  0
   -0.1452    8.4314    1.1575 C   0  0  0  0  0  0  0  0  0  0  0  0
   -1.4709    8.0190    1.2917 C   0  0  0  0  0  0  0  0  0  0  0  0
   -2.1207    7.4366    0.2230 C   0  0  0  0  0  0  0  0  0  0  0  0
   -1.4618    7.2664   -0.9817 C   0  0  0  0  0  0  0  0  0  0  0  0
    0.5581    9.0568    2.3007 C   0  0  0  0  0  0  0  0  0  0  0  0
    1.7961    9.4406    2.1727 N   0  0  0  0  0  0  0  0  0  0  0  0
    2.2574    9.3167    1.3285 H   0  0  0  0  0  0  0  0  0  0  0  0
   -0.0971    9.2328    3.4999 N   0  0  0  0  0  0  0  0  0  0  0  0
   -1.0191    8.9469    3.5953 H   0  0  0  0  0  0  0  0  0  0  0  0
    0.3636    9.6424    4.2488 H   0  0  0  0  0  0  0  0  0  0  0  0
   -2.1728    2.1530   -1.2978 H   0  0  0  0  0  0  0  0  0  0  0  0
   -2.5581   -0.2162   -1.7136 H   0  0  0  0  0  0  0  0  0  0  0  0
   -0.7344   -1.8474   -1.4890 H   0  0  0  0  0  0  0  0  0  0  0  0
    1.5040   -1.1370   -0.8418 H   0  0  0  0  0  0  0  0  0  0  0  0
    3.0592    0.6887   -0.2086 H   0  0  0  0  0  0  0  0  0  0  0  0
    3.4434    3.0569    0.2109 H   0  0  0  0  0  0  0  0  0  0  0  0
   -0.6190    3.9781   -0.6597 H   0  0  0  0  0  0  0  0  0  0  0  0
    3.1030    6.3828   -1.4302 H   0  0  0  0  0  0  0  0  0  0  0  0
    0.5082    5.3223   -2.3361 H   0  0  0  0  0  0  0  0  0  0  0  0
    1.6134    6.2910   -6.8256 H   0  0  0  0  0  0  0  0  0  0  0  0
    3.0774    5.6791   -6.0124 H   0  0  0  0  0  0  0  0  0  0  0  0
    2.1015    4.1277   -7.8006 H   0  0  0  0  0  0  0  0  0  0  0  0
    2.3112    3.3879   -6.1919 H   0  0  0  0  0  0  0  0  0  0  0  0
   -1.9968    2.3794   -7.0899 H   0  0  0  0  0  0  0  0  0  0  0  0
   -2.3546    4.0991   -7.3783 H   0  0  0  0  0  0  0  0  0  0  0  0
   -3.2571    2.7025   -9.0931 H   0  0  0  0  0  0  0  0  0  0  0  0
   -1.4332    3.7674   -5.5589 H   0  0  0  0  0  0  0  0  0  0  0  0
    0.0309    3.1555   -4.7457 H   0  0  0  0  0  0  0  0  0  0  0  0
   -0.4550    5.3098   -3.7694 H   0  0  0  0  0  0  0  0  0  0  0  0
   -0.6692    6.0524   -5.3762 H   0  0  0  0  0  0  0  0  0  0  0  0
    1.3127    8.2580   -2.5614 H   0  0  0  0  0  0  0  0  0  0  0  0
   -0.1550    7.5214   -3.2481 H   0  0  0  0  0  0  0  0  0  0  0  0
    1.5418    8.5691   -0.1672 H   0  0  0  0  0  0  0  0  0  0  0  0
   -1.9875    8.1550    2.2303 H   0  0  0  0  0  0  0  0  0  0  0  0
   -3.1471    7.1168    0.3257 H   0  0  0  0  0  0  0  0  0  0  0  0
   -1.9761    6.8143   -1.8168 H   0  0  0  0  0  0  0  0  0  0  0  0
  1  2  1  0  0  0  0
  1 10  2  0  0  0  0
  1 41  1  0  0  0  0
  2  3  2  0  0  0  0
  2 42  1  0  0  0  0
  3  4  1  0  0  0  0
  3 43  1  0  0  0  0
  4  5  2  0  0  0  0
  4 44  1  0  0  0  0
  5  6  1  0  0  0  0
  5 10  1  0  0  0  0
  6  7  2  0  0  0  0
  6 45  1  0  0  0  0
  7  8  1  0  0  0  0
  7 46  1  0  0  0  0
  8  9  2  0  0  0  0
  8 11  1  0  0  0  0
  9 10  1  0  0  0  0
  9 47  1  0  0  0  0
 11 12  2  0  0  0  0
 11 13  2  0  0  0  0
 11 14  1  0  0  0  0
 14 15  1  0  0  0  0
 14 48  1  0  0  0  0
 15 16  1  0  0  0  0
 15 28  1  0  0  0  0
 15 49  1  0  0  0  0
 16 17  2  0  0  0  0
 16 18  1  0  0  0  0
 18 19  1  0  0  0  0
 18 27  1  0  0  0  0
 19 20  1  0  0  0  0
 19 50  1  0  0  0  0
 19 51  1  0  0  0  0
 20 21  1  0  0  0  0
 20 52  1  0  0  0  0
 20 53  1  0  0  0  0
 21 22  1  0  0  0  0
 21 26  1  0  0  0  0
 22 23  2  0  0  0  0
 22 24  1  0  0  0  0
 24 25  1  0  0  0  0
 24 54  1  0  0  0  0
 24 55  1  0  0  0  0
 25 56  1  0  0  0  0
 26 27  1  0  0  0  0
 26 57  1  0  0  0  0
 26 58  1  0  0  0  0
 27 59  1  0  0  0  0
 27 60  1  0  0  0  0
 28 29  1  0  0  0  0
 28 61  1  0  0  0  0
 28 62  1  0  0  0  0
 29 30  1  0  0  0  0
 29 34  2  0  0  0  0
 30 31  2  0  0  0  0
 30 63  1  0  0  0  0
 31 32  1  0  0  0  0
 31 35  1  0  0  0  0
 32 33  2  0  0  0  0
 32 64  1  0  0  0  0
 33 34  1  0  0  0  0
 33 65  1  0  0  0  0
 34 66  1  0  0  0  0
 35 36  2  0  0  0  0
 35 38  1  0  0  0  0
 36 37  1  0  0  0  0
 38 39  1  0  0  0  0
 38 40  1  0  0  0  0
M  END
>  <Activity>
7.237

>  <set>
1

>  <Min_dist>
999.9

>  <Avg_dist>
999.9

$$$$
23
 Wcorina  11170919353D 1   1.00000     0.00000              
CORINA evaluation license 3.46 0067  05.08.2008
 67 69  0  0  0  0  0  0  0  0999 V2000
   -2.8863    1.2342   -2.2827 C   0  0  0  0  0  0  0  0  0  0  0  0
   -2.1480   -0.0152   -1.8764 C   0  0  0  0  0  0  0  0  0  0  0  0
   -1.7045   -0.9005   -2.8410 C   0  0  0  0  0  0  0  0  0  0  0  0
   -1.0273   -2.0465   -2.4683 C   0  0  0  0  0  0  0  0  0  0  0  0
   -0.7933   -2.3071   -1.1310 C   0  0  0  0  0  0  0  0  0  0  0  0
   -1.2361   -1.4214   -0.1665 C   0  0  0  0  0  0  0  0  0  0  0  0
   -1.9095   -0.2731   -0.5394 C   0  0  0  0  0  0  0  0  0  0  0  0
    0.0688   -3.7685   -0.6559 S   0  0  0  0  0  0  0  0  0  0  0  0
    0.7189   -4.2487   -1.8246 O   0  0  0  0  0  0  0  0  0  0  0  0
    0.7607   -3.4538    0.5447 O   0  0  0  0  0  0  0  0  0  0  0  0
   -1.0707   -4.9016   -0.2556 N   0  0  0  0  0  0  0  0  0  0  0  0
   -1.9724   -5.4283   -1.2831 C   0  0  0  0  0  0  0  0  0  0  0  0
   -3.2639   -4.6519   -1.2638 C   0  0  0  0  0  0  0  0  0  0  0  0
   -3.5553   -3.9836   -0.2946 O   0  0  0  0  0  0  0  0  0  0  0  0
   -4.0951   -4.7002   -2.3236 N   0  0  0  0  0  0  0  0  0  0  0  0
   -5.2885   -3.8450   -2.3786 C   0  0  0  0  0  0  0  0  0  0  0  0
   -5.2687   -3.0546   -3.6907 C   0  0  0  0  0  0  0  0  0  0  0  0
   -5.1375   -4.0268   -4.8653 C   0  0  0  0  0  0  0  0  0  0  0  0
   -3.8213   -4.7986   -4.7464 C   0  0  0  0  0  0  0  0  0  0  0  0
   -3.8217   -5.6047   -3.4488 C   0  0  0  0  0  0  0  0  0  0  0  0
   -2.2604   -6.9042   -1.0009 C   0  0  0  0  0  0  0  0  0  0  0  0
   -0.9866   -7.6987   -1.1330 C   0  0  0  0  0  0  0  0  0  0  0  0
   -0.1740   -7.8849   -0.0332 C   0  0  0  0  0  0  0  0  0  0  0  0
    1.0042   -8.6203   -0.1571 C   0  0  0  0  0  0  0  0  0  0  0  0
    1.3540   -9.1634   -1.3933 C   0  0  0  0  0  0  0  0  0  0  0  0
    0.5334   -8.9703   -2.4854 C   0  0  0  0  0  0  0  0  0  0  0  0
   -0.6373   -8.2445   -2.3550 C   0  0  0  0  0  0  0  0  0  0  0  0
    1.8809   -8.8234    1.0190 C   0  0  0  0  0  0  0  0  0  0  0  0
    1.5520   -8.3148    2.1719 N   0  0  0  0  0  0  0  0  0  0  0  0
    3.0445   -9.5505    0.8935 N   0  0  0  0  0  0  0  0  0  0  0  0
    3.2895   -9.9293    0.0348 H   0  0  0  0  0  0  0  0  0  0  0  0
    3.6187   -9.6836    1.6639 H   0  0  0  0  0  0  0  0  0  0  0  0
   -1.8873   -0.6969   -3.8857 H   0  0  0  0  0  0  0  0  0  0  0  0
   -0.5446   -3.0121   -3.5198 C   0  0  0  0  0  0  0  0  0  0  0  0
   -0.9814   -1.7057    1.2914 C   0  0  0  0  0  0  0  0  0  0  0  0
   -2.2522    0.4207    0.2139 H   0  0  0  0  0  0  0  0  0  0  0  0
   -1.1410   -5.2165    0.6591 H   0  0  0  0  0  0  0  0  0  0  0  0
   -1.5041   -5.3302   -2.2624 H   0  0  0  0  0  0  0  0  0  0  0  0
   -6.1843   -4.4647   -2.3388 H   0  0  0  0  0  0  0  0  0  0  0  0
   -5.2820   -3.1540   -1.5357 H   0  0  0  0  0  0  0  0  0  0  0  0
   -6.1952   -2.4887   -3.7886 H   0  0  0  0  0  0  0  0  0  0  0  0
   -4.4214   -2.3689   -3.6897 H   0  0  0  0  0  0  0  0  0  0  0  0
   -3.7176   -5.4740   -5.5956 H   0  0  0  0  0  0  0  0  0  0  0  0
   -2.9876   -4.0965   -4.7354 H   0  0  0  0  0  0  0  0  0  0  0  0
   -2.8477   -6.0743   -3.3117 H   0  0  0  0  0  0  0  0  0  0  0  0
   -4.5954   -6.3708   -3.4980 H   0  0  0  0  0  0  0  0  0  0  0  0
   -2.6520   -7.0111    0.0107 H   0  0  0  0  0  0  0  0  0  0  0  0
   -2.9952   -7.2742   -1.7160 H   0  0  0  0  0  0  0  0  0  0  0  0
   -0.4499   -7.4617    0.9213 H   0  0  0  0  0  0  0  0  0  0  0  0
    2.2656   -9.7336   -1.4954 H   0  0  0  0  0  0  0  0  0  0  0  0
    0.8032   -9.3904   -3.4431 H   0  0  0  0  0  0  0  0  0  0  0  0
   -1.2788   -8.1001   -3.2117 H   0  0  0  0  0  0  0  0  0  0  0  0
   -5.9721   -4.7279   -4.8514 H   0  0  0  0  0  0  0  0  0  0  0  0
   -5.1521   -3.2435   -6.1795 C   0  0  0  0  0  0  0  0  0  0  0  0
   -4.3181   -2.5419   -6.1936 H   0  0  0  0  0  0  0  0  0  0  0  0
   -5.0587   -3.9358   -7.0162 H   0  0  0  0  0  0  0  0  0  0  0  0
   -6.0900   -2.6947   -6.2650 H   0  0  0  0  0  0  0  0  0  0  0  0
    0.7328   -7.8029    2.2603 H   0  0  0  0  0  0  0  0  0  0  0  0
   -3.9556    1.0271   -2.3240 H   0  0  0  0  0  0  0  0  0  0  0  0
   -2.6966    2.0217   -1.5533 H   0  0  0  0  0  0  0  0  0  0  0  0
   -2.5406    1.5574   -3.2645 H   0  0  0  0  0  0  0  0  0  0  0  0
    0.5033   -2.8120   -3.7432 H   0  0  0  0  0  0  0  0  0  0  0  0
   -0.6491   -4.0326   -3.1514 H   0  0  0  0  0  0  0  0  0  0  0  0
   -1.1389   -2.8901   -4.4253 H   0  0  0  0  0  0  0  0  0  0  0  0
    0.0184   -1.3640    1.5589 H   0  0  0  0  0  0  0  0  0  0  0  0
   -1.7193   -1.1808    1.8982 H   0  0  0  0  0  0  0  0  0  0  0  0
   -1.0593   -2.7779    1.4715 H   0  0  0  0  0  0  0  0  0  0  0  0
  1  2  1  0  0  0  0
  1 59  1  0  0  0  0
  1 60  1  0  0  0  0
  1 61  1  0  0  0  0
  2  3  1  0  0  0  0
  2  7  2  0  0  0  0
  3  4  2  0  0  0  0
  3 33  1  0  0  0  0
  4  5  1  0  0  0  0
  4 34  1  0  0  0  0
  5  6  2  0  0  0  0
  5  8  1  0  0  0  0
  6  7  1  0  0  0  0
  6 35  1  0  0  0  0
  7 36  1  0  0  0  0
  8  9  2  0  0  0  0
  8 10  2  0  0  0  0
  8 11  1  0  0  0  0
 11 12  1  0  0  0  0
 11 37  1  0  0  0  0
 12 13  1  0  0  0  0
 12 21  1  0  0  0  0
 12 38  1  0  0  0  0
 13 14  2  0  0  0  0
 13 15  1  0  0  0  0
 15 16  1  0  0  0  0
 15 20  1  0  0  0  0
 16 17  1  0  0  0  0
 16 39  1  0  0  0  0
 16 40  1  0  0  0  0
 17 18  1  0  0  0  0
 17 41  1  0  0  0  0
 17 42  1  0  0  0  0
 18 19  1  0  0  0  0
 18 53  1  0  0  0  0
 18 54  1  0  0  0  0
 19 20  1  0  0  0  0
 19 43  1  0  0  0  0
 19 44  1  0  0  0  0
 20 45  1  0  0  0  0
 20 46  1  0  0  0  0
 21 22  1  0  0  0  0
 21 47  1  0  0  0  0
 21 48  1  0  0  0  0
 22 23  1  0  0  0  0
 22 27  2  0  0  0  0
 23 24  2  0  0  0  0
 23 49  1  0  0  0  0
 24 25  1  0  0  0  0
 24 28  1  0  0  0  0
 25 26  2  0  0  0  0
 25 50  1  0  0  0  0
 26 27  1  0  0  0  0
 26 51  1  0  0  0  0
 27 52  1  0  0  0  0
 28 29  2  0  0  0  0
 28 30  1  0  0  0  0
 29 58  1  0  0  0  0
 30 31  1  0  0  0  0
 30 32  1  0  0  0  0
 34 62  1  0  0  0  0
 34 63  1  0  0  0  0
 34 64  1  0  0  0  0
 35 65  1  0  0  0  0
 35 66  1  0  0  0  0
 35 67  1  0  0  0  0
 54 55  1  0  0  0  0
 54 56  1  0  0  0  0
 54 57  1  0  0  0  0
M  END
>  <Activity>
7.229

>  <set>
1

>  <Min_dist>
999.9

>  <Avg_dist>
999.9

$$$$
24
 Wcorina  11170919353D 1   1.00000     0.00000              
CORINA evaluation license 3.46 0067  05.08.2008
 61 64  0  0  0  0  0  0  0  0999 V2000
   -0.8309    1.4609   -0.3700 C   0  0  0  0  0  0  0  0  0  0  0  0
   -0.8780    0.1005   -0.3606 C   0  0  0  0  0  0  0  0  0  0  0  0
    0.2540   -0.6544   -0.0604 C   0  0  0  0  0  0  0  0  0  0  0  0
    1.4399   -0.0535    0.2318 C   0  0  0  0  0  0  0  0  0  0  0  0
    1.5274    1.3487    0.2316 C   0  0  0  0  0  0  0  0  0  0  0  0
    2.7342    2.0049    0.5288 C   0  0  0  0  0  0  0  0  0  0  0  0
    2.7812    3.3650    0.5193 C   0  0  0  0  0  0  0  0  0  0  0  0
    1.6488    4.1202    0.2193 C   0  0  0  0  0  0  0  0  0  0  0  0
    0.4631    3.5195   -0.0729 C   0  0  0  0  0  0  0  0  0  0  0  0
    0.3757    2.1168   -0.0735 C   0  0  0  0  0  0  0  0  0  0  0  0
    1.7538    5.8790    0.2189 S   0  0  0  0  0  0  0  0  0  0  0  0
    0.4346    6.3598    0.4374 O   0  0  0  0  0  0  0  0  0  0  0  0
    2.8522    6.2156    1.0553 O   0  0  0  0  0  0  0  0  0  0  0  0
    2.1733    6.3447   -1.3139 N   0  0  0  0  0  0  0  0  0  0  0  0
    1.2553    6.1034   -2.4298 C   0  0  0  0  0  0  0  0  0  0  0  0
    1.6208    4.8093   -3.1101 C   0  0  0  0  0  0  0  0  0  0  0  0
    2.7154    4.3184   -2.9317 O   0  0  0  0  0  0  0  0  0  0  0  0
    0.7313    4.1974   -3.9169 N   0  0  0  0  0  0  0  0  0  0  0  0
    1.1101    2.9971   -4.6748 C   0  0  0  0  0  0  0  0  0  0  0  0
    0.1004    1.8849   -4.3740 C   0  0  0  0  0  0  0  0  0  0  0  0
   -1.3136    2.3925   -4.6661 C   0  0  0  0  0  0  0  0  0  0  0  0
   -1.6260    3.5863   -3.7609 C   0  0  0  0  0  0  0  0  0  0  0  0
   -0.6375    4.7144   -4.0504 C   0  0  0  0  0  0  0  0  0  0  0  0
    1.3586    7.2539   -3.4331 C   0  0  0  0  0  0  0  0  0  0  0  0
    0.8674    8.5258   -2.7912 C   0  0  0  0  0  0  0  0  0  0  0  0
    1.7514    9.3416   -2.1147 C   0  0  0  0  0  0  0  0  0  0  0  0
    1.2954   10.5182   -1.5212 C   0  0  0  0  0  0  0  0  0  0  0  0
   -0.0528   10.8630   -1.6155 C   0  0  0  0  0  0  0  0  0  0  0  0
   -0.9269   10.0393   -2.2944 C   0  0  0  0  0  0  0  0  0  0  0  0
   -0.4673    8.8760   -2.8860 C   0  0  0  0  0  0  0  0  0  0  0  0
    2.2386   11.3977   -0.7935 C   0  0  0  0  0  0  0  0  0  0  0  0
    3.4968   11.0730   -0.7067 N   0  0  0  0  0  0  0  0  0  0  0  0
    3.8161   10.2550   -1.1188 H   0  0  0  0  0  0  0  0  0  0  0  0
    1.7850   12.5596   -0.2081 N   0  0  0  0  0  0  0  0  0  0  0  0
    0.8479   12.8015   -0.2727 H   0  0  0  0  0  0  0  0  0  0  0  0
    2.4029   13.1358    0.2686 H   0  0  0  0  0  0  0  0  0  0  0  0
   -1.7153    2.0330   -0.6086 H   0  0  0  0  0  0  0  0  0  0  0  0
   -1.8067   -0.4012   -0.5890 H   0  0  0  0  0  0  0  0  0  0  0  0
    0.1894   -1.7325   -0.0592 H   0  0  0  0  0  0  0  0  0  0  0  0
    2.3090   -0.6516    0.4630 H   0  0  0  0  0  0  0  0  0  0  0  0
    3.6196    1.4328    0.7638 H   0  0  0  0  0  0  0  0  0  0  0  0
    3.7098    3.8667    0.7481 H   0  0  0  0  0  0  0  0  0  0  0  0
   -0.4063    4.1176   -0.3028 H   0  0  0  0  0  0  0  0  0  0  0  0
    3.0268    6.7772   -1.4729 H   0  0  0  0  0  0  0  0  0  0  0  0
    0.2344    6.0402   -2.0533 H   0  0  0  0  0  0  0  0  0  0  0  0
    1.1006    3.2204   -5.7416 H   0  0  0  0  0  0  0  0  0  0  0  0
    2.1077    2.6756   -4.3754 H   0  0  0  0  0  0  0  0  0  0  0  0
    0.3136    1.0203   -5.0024 H   0  0  0  0  0  0  0  0  0  0  0  0
    0.1750    1.5998   -3.3246 H   0  0  0  0  0  0  0  0  0  0  0  0
   -1.3805    2.7006   -5.7095 H   0  0  0  0  0  0  0  0  0  0  0  0
   -2.0320    1.5951   -4.4763 H   0  0  0  0  0  0  0  0  0  0  0  0
   -2.6415    3.9326   -3.9530 H   0  0  0  0  0  0  0  0  0  0  0  0
   -1.5351    3.2852   -2.7173 H   0  0  0  0  0  0  0  0  0  0  0  0
   -0.7926    5.5258   -3.3392 H   0  0  0  0  0  0  0  0  0  0  0  0
   -0.7924    5.0807   -5.0653 H   0  0  0  0  0  0  0  0  0  0  0  0
    2.3978    7.3783   -3.7375 H   0  0  0  0  0  0  0  0  0  0  0  0
    0.7482    7.0291   -4.3078 H   0  0  0  0  0  0  0  0  0  0  0  0
    2.7941    9.0692   -2.0447 H   0  0  0  0  0  0  0  0  0  0  0  0
   -0.4119   11.7728   -1.1576 H   0  0  0  0  0  0  0  0  0  0  0  0
   -1.9710   10.3052   -2.3681 H   0  0  0  0  0  0  0  0  0  0  0  0
   -1.1544    8.2367   -3.4206 H   0  0  0  0  0  0  0  0  0  0  0  0
  1  2  1  0  0  0  0
  1 10  2  0  0  0  0
  1 37  1  0  0  0  0
  2  3  2  0  0  0  0
  2 38  1  0  0  0  0
  3  4  1  0  0  0  0
  3 39  1  0  0  0  0
  4  5  2  0  0  0  0
  4 40  1  0  0  0  0
  5  6  1  0  0  0  0
  5 10  1  0  0  0  0
  6  7  2  0  0  0  0
  6 41  1  0  0  0  0
  7  8  1  0  0  0  0
  7 42  1  0  0  0  0
  8  9  2  0  0  0  0
  8 11  1  0  0  0  0
  9 10  1  0  0  0  0
  9 43  1  0  0  0  0
 11 12  2  0  0  0  0
 11 13  2  0  0  0  0
 11 14  1  0  0  0  0
 14 15  1  0  0  0  0
 14 44  1  0  0  0  0
 15 16  1  0  0  0  0
 15 24  1  0  0  0  0
 15 45  1  0  0  0  0
 16 17  2  0  0  0  0
 16 18  1  0  0  0  0
 18 19  1  0  0  0  0
 18 23  1  0  0  0  0
 19 20  1  0  0  0  0
 19 46  1  0  0  0  0
 19 47  1  0  0  0  0
 20 21  1  0  0  0  0
 20 48  1  0  0  0  0
 20 49  1  0  0  0  0
 21 22  1  0  0  0  0
 21 50  1  0  0  0  0
 21 51  1  0  0  0  0
 22 23  1  0  0  0  0
 22 52  1  0  0  0  0
 22 53  1  0  0  0  0
 23 54  1  0  0  0  0
 23 55  1  0  0  0  0
 24 25  1  0  0  0  0
 24 56  1  0  0  0  0
 24 57  1  0  0  0  0
 25 26  1  0  0  0  0
 25 30  2  0  0  0  0
 26 27  2  0  0  0  0
 26 58  1  0  0  0  0
 27 28  1  0  0  0  0
 27 31  1  0  0  0  0
 28 29  2  0  0  0  0
 28 59  1  0  0  0  0
 29 30  1  0  0  0  0
 29 60  1  0  0  0  0
 30 61  1  0  0  0  0
 31 32  2  0  0  0  0
 31 34  1  0  0  0  0
 32 33  1  0  0  0  0
 34 35  1  0  0  0  0
 34 36  1  0  0  0  0
M  END
>  <Activity>
7.187

>  <set>
1

>  <Min_dist>
999.9

>  <Avg_dist>
999.9

$$$$
25
 Wcorina  11170919353D 1   1.00000     0.00000              
CORINA evaluation license 3.46 0067  05.08.2008
 85 87  0  0  0  0  0  0  0  0999 V2000
   -3.5031   -0.9019   -2.2194 C   0  0  0  0  0  0  0  0  0  0  0  0
   -2.2935   -1.4727   -1.5250 C   0  0  0  0  0  0  0  0  0  0  0  0
   -2.3068   -1.6595   -0.1554 C   0  0  0  0  0  0  0  0  0  0  0  0
   -1.1973   -2.1830    0.4815 C   0  0  0  0  0  0  0  0  0  0  0  0
   -0.0746   -2.5201   -0.2512 C   0  0  0  0  0  0  0  0  0  0  0  0
   -0.0617   -2.3342   -1.6209 C   0  0  0  0  0  0  0  0  0  0  0  0
   -1.1728   -1.8147   -2.2584 C   0  0  0  0  0  0  0  0  0  0  0  0
    1.3401   -3.1863    0.5609 S   0  0  0  0  0  0  0  0  0  0  0  0
    2.4329   -3.0139   -0.3309 O   0  0  0  0  0  0  0  0  0  0  0  0
    1.3262   -2.6656    1.8830 O   0  0  0  0  0  0  0  0  0  0  0  0
    1.1024   -4.8194    0.6989 N   0  0  0  0  0  0  0  0  0  0  0  0
    0.9442   -5.6408   -0.5038 C   0  0  0  0  0  0  0  0  0  0  0  0
   -0.3610   -6.3908   -0.4318 C   0  0  0  0  0  0  0  0  0  0  0  0
   -0.9065   -6.5572    0.6385 O   0  0  0  0  0  0  0  0  0  0  0  0
   -0.9220   -6.8765   -1.5569 N   0  0  0  0  0  0  0  0  0  0  0  0
   -2.2320   -7.5404   -1.5137 C   0  0  0  0  0  0  0  0  0  0  0  0
   -3.1599   -6.8666   -2.5295 C   0  0  0  0  0  0  0  0  0  0  0  0
   -2.4947   -6.8775   -3.9077 C   0  0  0  0  0  0  0  0  0  0  0  0
   -1.1857   -6.0868   -3.8506 C   0  0  0  0  0  0  0  0  0  0  0  0
   -0.2380   -6.7468   -2.8507 C   0  0  0  0  0  0  0  0  0  0  0  0
    2.1010   -6.6380   -0.5960 C   0  0  0  0  0  0  0  0  0  0  0  0
    3.3947   -5.8900   -0.7907 C   0  0  0  0  0  0  0  0  0  0  0  0
    4.1306   -5.4900    0.3061 C   0  0  0  0  0  0  0  0  0  0  0  0
    5.3274   -4.7979    0.1244 C   0  0  0  0  0  0  0  0  0  0  0  0
    5.7733   -4.5143   -1.1664 C   0  0  0  0  0  0  0  0  0  0  0  0
    5.0288   -4.9194   -2.2550 C   0  0  0  0  0  0  0  0  0  0  0  0
    3.8449   -5.6107   -2.0684 C   0  0  0  0  0  0  0  0  0  0  0  0
    6.1216   -4.3655    1.2971 C   0  0  0  0  0  0  0  0  0  0  0  0
    5.7026   -4.6314    2.5012 N   0  0  0  0  0  0  0  0  0  0  0  0
    7.3038   -3.6819    1.1143 N   0  0  0  0  0  0  0  0  0  0  0  0
    7.6159   -3.4838    0.2175 H   0  0  0  0  0  0  0  0  0  0  0  0
    7.8240   -3.3986    1.8824 H   0  0  0  0  0  0  0  0  0  0  0  0
   -3.1839   -1.3961    0.4170 H   0  0  0  0  0  0  0  0  0  0  0  0
   -1.2114   -2.3857    1.9748 C   0  0  0  0  0  0  0  0  0  0  0  0
    1.1624   -2.7013   -2.4196 C   0  0  0  0  0  0  0  0  0  0  0  0
   -1.1641   -1.6728   -3.3290 H   0  0  0  0  0  0  0  0  0  0  0  0
    1.0678   -5.2320    1.5761 H   0  0  0  0  0  0  0  0  0  0  0  0
    0.9465   -4.9992   -1.3849 H   0  0  0  0  0  0  0  0  0  0  0  0
   -2.1161   -8.5941   -1.7675 H   0  0  0  0  0  0  0  0  0  0  0  0
   -2.6559   -7.4477   -0.5138 H   0  0  0  0  0  0  0  0  0  0  0  0
   -4.1036   -7.4101   -2.5766 H   0  0  0  0  0  0  0  0  0  0  0  0
   -3.3472   -5.8372   -2.2241 H   0  0  0  0  0  0  0  0  0  0  0  0
   -0.7242   -6.0753   -4.8380 H   0  0  0  0  0  0  0  0  0  0  0  0
   -1.3916   -5.0647   -3.5327 H   0  0  0  0  0  0  0  0  0  0  0  0
    0.6534   -6.1306   -2.7326 H   0  0  0  0  0  0  0  0  0  0  0  0
    0.0438   -7.7345   -3.2157 H   0  0  0  0  0  0  0  0  0  0  0  0
    2.1529   -7.2204    0.3239 H   0  0  0  0  0  0  0  0  0  0  0  0
    1.9374   -7.3070   -1.4409 H   0  0  0  0  0  0  0  0  0  0  0  0
    3.7801   -5.7122    1.3032 H   0  0  0  0  0  0  0  0  0  0  0  0
    6.6994   -3.9783   -1.3134 H   0  0  0  0  0  0  0  0  0  0  0  0
    5.3731   -4.7003   -3.2550 H   0  0  0  0  0  0  0  0  0  0  0  0
    3.2679   -5.9299   -2.9237 H   0  0  0  0  0  0  0  0  0  0  0  0
   -2.2852   -7.9060   -4.2017 H   0  0  0  0  0  0  0  0  0  0  0  0
   -3.4333   -6.2362   -4.9318 C   0  0  0  0  0  0  0  0  0  0  0  0
   -3.6436   -5.2079   -4.6378 H   0  0  0  0  0  0  0  0  0  0  0  0
   -2.9598   -6.2439   -5.9135 H   0  0  0  0  0  0  0  0  0  0  0  0
   -4.3653   -6.8000   -4.9735 H   0  0  0  0  0  0  0  0  0  0  0  0
    4.8703   -5.1126    2.6299 H   0  0  0  0  0  0  0  0  0  0  0  0
   -3.1188    0.3996   -2.9260 C   0  0  0  0  0  0  0  0  0  0  0  0
   -4.0217   -1.9074   -3.2494 C   0  0  0  0  0  0  0  0  0  0  0  0
   -4.2824   -0.6999   -1.4845 H   0  0  0  0  0  0  0  0  0  0  0  0
   -0.4374   -3.1016    2.2516 H   0  0  0  0  0  0  0  0  0  0  0  0
   -0.9447   -1.0508    2.6732 C   0  0  0  0  0  0  0  0  0  0  0  0
   -2.5787   -2.9216    2.4038 C   0  0  0  0  0  0  0  0  0  0  0  0
    0.7428   -3.1349   -3.8256 C   0  0  0  0  0  0  0  0  0  0  0  0
    2.0911   -1.4892   -2.5157 C   0  0  0  0  0  0  0  0  0  0  0  0
    1.6850   -3.5213   -1.9273 H   0  0  0  0  0  0  0  0  0  0  0  0
   -2.3395    0.1976   -3.6609 H   0  0  0  0  0  0  0  0  0  0  0  0
   -3.9937    0.8124   -3.4282 H   0  0  0  0  0  0  0  0  0  0  0  0
   -2.7493    1.1160   -2.1922 H   0  0  0  0  0  0  0  0  0  0  0  0
   -4.2956   -2.8347   -2.7460 H   0  0  0  0  0  0  0  0  0  0  0  0
   -4.8966   -1.4946   -3.7516 H   0  0  0  0  0  0  0  0  0  0  0  0
   -3.2425   -2.1094   -3.9843 H   0  0  0  0  0  0  0  0  0  0  0  0
   -1.7186   -0.3349    2.3964 H   0  0  0  0  0  0  0  0  0  0  0  0
   -0.9549   -1.1975    3.7533 H   0  0  0  0  0  0  0  0  0  0  0  0
    0.0294   -0.6691    2.3676 H   0  0  0  0  0  0  0  0  0  0  0  0
   -2.7687   -3.8726    1.9062 H   0  0  0  0  0  0  0  0  0  0  0  0
   -2.5889   -3.0682    3.4839 H   0  0  0  0  0  0  0  0  0  0  0  0
   -3.3527   -2.2057    2.1270 H   0  0  0  0  0  0  0  0  0  0  0  0
    0.2157   -2.3166   -4.3161 H   0  0  0  0  0  0  0  0  0  0  0  0
    1.6285   -3.3956   -4.4049 H   0  0  0  0  0  0  0  0  0  0  0  0
    0.0852   -4.0015   -3.7574 H   0  0  0  0  0  0  0  0  0  0  0  0
    1.5685   -0.6691   -3.0080 H   0  0  0  0  0  0  0  0  0  0  0  0
    2.3900   -1.1802   -1.5140 H   0  0  0  0  0  0  0  0  0  0  0  0
    2.9765   -1.7547   -3.0934 H   0  0  0  0  0  0  0  0  0  0  0  0
  1  2  1  0  0  0  0
  1 59  1  0  0  0  0
  1 60  1  0  0  0  0
  1 61  1  0  0  0  0
  2  3  1  0  0  0  0
  2  7  2  0  0  0  0
  3  4  2  0  0  0  0
  3 33  1  0  0  0  0
  4  5  1  0  0  0  0
  4 34  1  0  0  0  0
  5  6  2  0  0  0  0
  5  8  1  0  0  0  0
  6  7  1  0  0  0  0
  6 35  1  0  0  0  0
  7 36  1  0  0  0  0
  8  9  2  0  0  0  0
  8 10  2  0  0  0  0
  8 11  1  0  0  0  0
 11 12  1  0  0  0  0
 11 37  1  0  0  0  0
 12 13  1  0  0  0  0
 12 21  1  0  0  0  0
 12 38  1  0  0  0  0
 13 14  2  0  0  0  0
 13 15  1  0  0  0  0
 15 16  1  0  0  0  0
 15 20  1  0  0  0  0
 16 17  1  0  0  0  0
 16 39  1  0  0  0  0
 16 40  1  0  0  0  0
 17 18  1  0  0  0  0
 17 41  1  0  0  0  0
 17 42  1  0  0  0  0
 18 19  1  0  0  0  0
 18 53  1  0  0  0  0
 18 54  1  0  0  0  0
 19 20  1  0  0  0  0
 19 43  1  0  0  0  0
 19 44  1  0  0  0  0
 20 45  1  0  0  0  0
 20 46  1  0  0  0  0
 21 22  1  0  0  0  0
 21 47  1  0  0  0  0
 21 48  1  0  0  0  0
 22 23  1  0  0  0  0
 22 27  2  0  0  0  0
 23 24  2  0  0  0  0
 23 49  1  0  0  0  0
 24 25  1  0  0  0  0
 24 28  1  0  0  0  0
 25 26  2  0  0  0  0
 25 50  1  0  0  0  0
 26 27  1  0  0  0  0
 26 51  1  0  0  0  0
 27 52  1  0  0  0  0
 28 29  2  0  0  0  0
 28 30  1  0  0  0  0
 29 58  1  0  0  0  0
 30 31  1  0  0  0  0
 30 32  1  0  0  0  0
 34 62  1  0  0  0  0
 34 63  1  0  0  0  0
 34 64  1  0  0  0  0
 35 65  1  0  0  0  0
 35 66  1  0  0  0  0
 35 67  1  0  0  0  0
 54 55  1  0  0  0  0
 54 56  1  0  0  0  0
 54 57  1  0  0  0  0
 59 68  1  0  0  0  0
 59 69  1  0  0  0  0
 59 70  1  0  0  0  0
 60 71  1  0  0  0  0
 60 72  1  0  0  0  0
 60 73  1  0  0  0  0
 63 74  1  0  0  0  0
 63 75  1  0  0  0  0
 63 76  1  0  0  0  0
 64 77  1  0  0  0  0
 64 78  1  0  0  0  0
 64 79  1  0  0  0  0
 65 80  1  0  0  0  0
 65 81  1  0  0  0  0
 65 82  1  0  0  0  0
 66 83  1  0  0  0  0
 66 84  1  0  0  0  0
 66 85  1  0  0  0  0
M  END
>  <Activity>
7.125

>  <set>
1

>  <Min_dist>
999.9

>  <Avg_dist>
999.9

$$$$
26
 Wcorina  11170919353D 1   1.00000     0.00000              
CORINA evaluation license 3.46 0067  05.08.2008
 71 73  0  0  0  0  0  0  0  0999 V2000
   -0.1593   -3.3370    2.8298 C   0  0  0  0  0  0  0  0  0  0  0  0
   -0.2617   -2.9135    1.3872 C   0  0  0  0  0  0  0  0  0  0  0  0
   -0.2571   -1.5699    1.0596 C   0  0  0  0  0  0  0  0  0  0  0  0
   -0.3509   -1.1782   -0.2628 C   0  0  0  0  0  0  0  0  0  0  0  0
   -0.4494   -2.1286   -1.2608 C   0  0  0  0  0  0  0  0  0  0  0  0
   -0.4537   -3.4769   -0.9349 C   0  0  0  0  0  0  0  0  0  0  0  0
   -0.3542   -3.8676    0.3928 C   0  0  0  0  0  0  0  0  0  0  0  0
   -0.5510   -4.4137   -1.9146 O   0  0  0  0  0  0  0  0  0  0  0  0
   -0.5493   -5.7829   -1.5055 C   0  0  0  0  0  0  0  0  0  0  0  0
   -0.5525   -1.7008   -2.7021 C   0  0  0  0  0  0  0  0  0  0  0  0
   -0.3461    0.2868   -0.6162 C   0  0  0  0  0  0  0  0  0  0  0  0
   -0.1322   -0.3554    2.3300 S   0  0  0  0  0  0  0  0  0  0  0  0
    0.2399   -1.0490    3.5131 O   0  0  0  0  0  0  0  0  0  0  0  0
    0.6257    0.7169    1.7868 O   0  0  0  0  0  0  0  0  0  0  0  0
   -1.6562    0.2360    2.5943 N   0  0  0  0  0  0  0  0  0  0  0  0
   -2.7006   -0.6424    3.1272 C   0  0  0  0  0  0  0  0  0  0  0  0
   -4.0288   -0.2687    2.5213 C   0  0  0  0  0  0  0  0  0  0  0  0
   -4.1399    0.7626    1.8928 O   0  0  0  0  0  0  0  0  0  0  0  0
   -5.0932   -1.0805    2.6777 N   0  0  0  0  0  0  0  0  0  0  0  0
   -6.4099   -0.6988    2.1493 C   0  0  0  0  0  0  0  0  0  0  0  0
   -6.9316   -1.8317    1.2599 C   0  0  0  0  0  0  0  0  0  0  0  0
   -6.9281   -3.1405    2.0533 C   0  0  0  0  0  0  0  0  0  0  0  0
   -5.4967   -3.4786    2.4764 C   0  0  0  0  0  0  0  0  0  0  0  0
   -4.9575   -2.3668    3.3746 C   0  0  0  0  0  0  0  0  0  0  0  0
   -2.7716   -0.4861    4.6476 C   0  0  0  0  0  0  0  0  0  0  0  0
   -1.4341   -0.8299    5.2509 C   0  0  0  0  0  0  0  0  0  0  0  0
   -0.4835    0.1553    5.4251 C   0  0  0  0  0  0  0  0  0  0  0  0
    0.7536   -0.1643    5.9835 C   0  0  0  0  0  0  0  0  0  0  0  0
    1.0223   -1.4794    6.3628 C   0  0  0  0  0  0  0  0  0  0  0  0
    0.0639   -2.4556    6.1836 C   0  0  0  0  0  0  0  0  0  0  0  0
   -1.1638   -2.1311    5.6342 C   0  0  0  0  0  0  0  0  0  0  0  0
    1.7781    0.8880    6.1726 C   0  0  0  0  0  0  0  0  0  0  0  0
    1.5246    2.1150    5.8172 N   0  0  0  0  0  0  0  0  0  0  0  0
    0.6647    2.3396    5.4286 H   0  0  0  0  0  0  0  0  0  0  0  0
    2.9995    0.5691    6.7247 N   0  0  0  0  0  0  0  0  0  0  0  0
    3.1883   -0.3448    6.9894 H   0  0  0  0  0  0  0  0  0  0  0  0
    3.6706    1.2584    6.8486 H   0  0  0  0  0  0  0  0  0  0  0  0
   -1.1300   -3.2217    3.3121 H   0  0  0  0  0  0  0  0  0  0  0  0
    0.1501   -4.3809    2.8809 H   0  0  0  0  0  0  0  0  0  0  0  0
    0.5760   -2.7147    3.3399 H   0  0  0  0  0  0  0  0  0  0  0  0
   -0.3533   -4.9168    0.6488 H   0  0  0  0  0  0  0  0  0  0  0  0
    0.3798   -6.0039   -0.9801 H   0  0  0  0  0  0  0  0  0  0  0  0
   -1.3944   -5.9647   -0.8415 H   0  0  0  0  0  0  0  0  0  0  0  0
   -0.6321   -6.4243   -2.3829 H   0  0  0  0  0  0  0  0  0  0  0  0
    0.4469   -1.6200   -3.1295 H   0  0  0  0  0  0  0  0  0  0  0  0
   -1.1277   -2.4397   -3.2602 H   0  0  0  0  0  0  0  0  0  0  0  0
   -1.0515   -0.7334   -2.7592 H   0  0  0  0  0  0  0  0  0  0  0  0
    0.6827    0.6362   -0.7031 H   0  0  0  0  0  0  0  0  0  0  0  0
   -0.8610    0.4332   -1.5657 H   0  0  0  0  0  0  0  0  0  0  0  0
   -0.8565    0.8506    0.1646 H   0  0  0  0  0  0  0  0  0  0  0  0
   -1.8574    1.1640    2.3963 H   0  0  0  0  0  0  0  0  0  0  0  0
   -2.4663   -1.6775    2.8789 H   0  0  0  0  0  0  0  0  0  0  0  0
   -7.1016   -0.5347    2.9755 H   0  0  0  0  0  0  0  0  0  0  0  0
   -6.3169    0.2142    1.5611 H   0  0  0  0  0  0  0  0  0  0  0  0
   -7.9480   -1.6037    0.9390 H   0  0  0  0  0  0  0  0  0  0  0  0
   -6.2880   -1.9342    0.3862 H   0  0  0  0  0  0  0  0  0  0  0  0
   -5.4918   -4.4227    3.0212 H   0  0  0  0  0  0  0  0  0  0  0  0
   -4.8666   -3.5656    1.5912 H   0  0  0  0  0  0  0  0  0  0  0  0
   -3.9065   -2.5542    3.5946 H   0  0  0  0  0  0  0  0  0  0  0  0
   -5.5284   -2.3416    4.3028 H   0  0  0  0  0  0  0  0  0  0  0  0
   -3.0280    0.5439    4.8954 H   0  0  0  0  0  0  0  0  0  0  0  0
   -3.5332   -1.1562    5.0465 H   0  0  0  0  0  0  0  0  0  0  0  0
   -0.6972    1.1718    5.1292 H   0  0  0  0  0  0  0  0  0  0  0  0
    1.9787   -1.7331    6.7955 H   0  0  0  0  0  0  0  0  0  0  0  0
    0.2708   -3.4742    6.4769 H   0  0  0  0  0  0  0  0  0  0  0  0
   -1.9126   -2.8978    5.5003 H   0  0  0  0  0  0  0  0  0  0  0  0
   -7.5522   -3.0293    2.9400 H   0  0  0  0  0  0  0  0  0  0  0  0
   -7.4810   -4.2679    1.1792 C   0  0  0  0  0  0  0  0  0  0  0  0
   -6.8575   -4.3790    0.2921 H   0  0  0  0  0  0  0  0  0  0  0  0
   -7.4786   -5.2001    1.7441 H   0  0  0  0  0  0  0  0  0  0  0  0
   -8.5009   -4.0278    0.8787 H   0  0  0  0  0  0  0  0  0  0  0  0
  1  2  1  0  0  0  0
  1 38  1  0  0  0  0
  1 39  1  0  0  0  0
  1 40  1  0  0  0  0
  2  3  1  0  0  0  0
  2  7  2  0  0  0  0
  3  4  2  0  0  0  0
  3 12  1  0  0  0  0
  4  5  1  0  0  0  0
  4 11  1  0  0  0  0
  5  6  2  0  0  0  0
  5 10  1  0  0  0  0
  6  7  1  0  0  0  0
  6  8  1  0  0  0  0
  7 41  1  0  0  0  0
  8  9  1  0  0  0  0
  9 42  1  0  0  0  0
  9 43  1  0  0  0  0
  9 44  1  0  0  0  0
 10 45  1  0  0  0  0
 10 46  1  0  0  0  0
 10 47  1  0  0  0  0
 11 48  1  0  0  0  0
 11 49  1  0  0  0  0
 11 50  1  0  0  0  0
 12 13  2  0  0  0  0
 12 14  2  0  0  0  0
 12 15  1  0  0  0  0
 15 16  1  0  0  0  0
 15 51  1  0  0  0  0
 16 17  1  0  0  0  0
 16 25  1  0  0  0  0
 16 52  1  0  0  0  0
 17 18  2  0  0  0  0
 17 19  1  0  0  0  0
 19 20  1  0  0  0  0
 19 24  1  0  0  0  0
 20 21  1  0  0  0  0
 20 53  1  0  0  0  0
 20 54  1  0  0  0  0
 21 22  1  0  0  0  0
 21 55  1  0  0  0  0
 21 56  1  0  0  0  0
 22 23  1  0  0  0  0
 22 67  1  0  0  0  0
 22 68  1  0  0  0  0
 23 24  1  0  0  0  0
 23 57  1  0  0  0  0
 23 58  1  0  0  0  0
 24 59  1  0  0  0  0
 24 60  1  0  0  0  0
 25 26  1  0  0  0  0
 25 61  1  0  0  0  0
 25 62  1  0  0  0  0
 26 27  1  0  0  0  0
 26 31  2  0  0  0  0
 27 28  2  0  0  0  0
 27 63  1  0  0  0  0
 28 29  1  0  0  0  0
 28 32  1  0  0  0  0
 29 30  2  0  0  0  0
 29 64  1  0  0  0  0
 30 31  1  0  0  0  0
 30 65  1  0  0  0  0
 31 66  1  0  0  0  0
 32 33  2  0  0  0  0
 32 35  1  0  0  0  0
 33 34  1  0  0  0  0
 35 36  1  0  0  0  0
 35 37  1  0  0  0  0
 68 69  1  0  0  0  0
 68 70  1  0  0  0  0
 68 71  1  0  0  0  0
M  END
>  <Activity>
7.051

>  <set>
1

>  <Min_dist>
999.9

>  <Avg_dist>
999.9

$$$$
27
 Wcorina  11170919353D 1   1.00000     0.00000              
CORINA evaluation license 3.46 0067  05.08.2008
 70 73  0  0  0  0  0  0  0  0999 V2000
    0.0044    3.3452   -0.3958 C   0  0  0  0  0  0  0  0  0  0  0  0
   -0.1519    2.0701    0.0546 C   0  0  0  0  0  0  0  0  0  0  0  0
    0.9521    1.2730    0.3494 C   0  0  0  0  0  0  0  0  0  0  0  0
    2.2193    1.7460    0.1953 C   0  0  0  0  0  0  0  0  0  0  0  0
    2.4203    3.0572   -0.2678 C   0  0  0  0  0  0  0  0  0  0  0  0
    3.7134    3.5807   -0.4390 C   0  0  0  0  0  0  0  0  0  0  0  0
    3.8695    4.8554   -0.8894 C   0  0  0  0  0  0  0  0  0  0  0  0
    2.7650    5.6528   -1.1840 C   0  0  0  0  0  0  0  0  0  0  0  0
    1.4982    5.1800   -1.0300 C   0  0  0  0  0  0  0  0  0  0  0  0
    1.2971    3.8682   -0.5675 C   0  0  0  0  0  0  0  0  0  0  0  0
    3.0127    7.2980   -1.7642 S   0  0  0  0  0  0  0  0  0  0  0  0
    1.8262    8.0158   -1.4539 O   0  0  0  0  0  0  0  0  0  0  0  0
    4.3007    7.6932   -1.3124 O   0  0  0  0  0  0  0  0  0  0  0  0
    3.0980    7.2275   -3.4165 N   0  0  0  0  0  0  0  0  0  0  0  0
    1.9270    6.8135   -4.1934 C   0  0  0  0  0  0  0  0  0  0  0  0
    2.0139    5.3376   -4.4852 C   0  0  0  0  0  0  0  0  0  0  0  0
    3.0712    4.7564   -4.3621 O   0  0  0  0  0  0  0  0  0  0  0  0
    0.9167    4.6635   -4.8829 N   0  0  0  0  0  0  0  0  0  0  0  0
    1.0023    3.2431   -5.2484 C   0  0  0  0  0  0  0  0  0  0  0  0
    2.3845    2.7255   -4.9439 C   0  0  0  0  0  0  0  0  0  0  0  0
    2.8361    2.8290   -3.8280 O   0  0  0  0  0  0  0  0  0  0  0  0
    3.1139    2.1494   -5.9123 O   0  0  0  0  0  0  0  0  0  0  0  0
    4.4364    1.6740   -5.5471 C   0  0  0  0  0  0  0  0  0  0  0  0
   -0.0307    2.4605   -4.4315 C   0  0  0  0  0  0  0  0  0  0  0  0
   -1.4145    3.0805   -4.6383 C   0  0  0  0  0  0  0  0  0  0  0  0
   -1.7689    3.0511   -6.1264 C   0  0  0  0  0  0  0  0  0  0  0  0
   -1.4053    4.5291   -4.1449 C   0  0  0  0  0  0  0  0  0  0  0  0
   -0.3890    5.3336   -4.9532 C   0  0  0  0  0  0  0  0  0  0  0  0
    1.8871    7.5922   -5.5099 C   0  0  0  0  0  0  0  0  0  0  0  0
    1.6553    9.0532   -5.2225 C   0  0  0  0  0  0  0  0  0  0  0  0
    2.7307    9.8951   -5.0240 C   0  0  0  0  0  0  0  0  0  0  0  0
    2.5146   11.2467   -4.7582 C   0  0  0  0  0  0  0  0  0  0  0  0
    1.2113   11.7395   -4.6947 C   0  0  0  0  0  0  0  0  0  0  0  0
    0.1444   10.8881   -4.8949 C   0  0  0  0  0  0  0  0  0  0  0  0
    0.3653    9.5489   -5.1639 C   0  0  0  0  0  0  0  0  0  0  0  0
    3.6642   12.1553   -4.5437 C   0  0  0  0  0  0  0  0  0  0  0  0
    4.8800   11.6923   -4.6032 N   0  0  0  0  0  0  0  0  0  0  0  0
    5.0326   10.7524   -4.7879 H   0  0  0  0  0  0  0  0  0  0  0  0
    3.4475   13.4904   -4.2812 N   0  0  0  0  0  0  0  0  0  0  0  0
    2.5419   13.8352   -4.2370 H   0  0  0  0  0  0  0  0  0  0  0  0
    4.2005   14.0855   -4.1408 H   0  0  0  0  0  0  0  0  0  0  0  0
   -0.8607    3.9501   -0.6243 H   0  0  0  0  0  0  0  0  0  0  0  0
   -1.1467    1.6705    0.1857 H   0  0  0  0  0  0  0  0  0  0  0  0
    0.8004    0.2650    0.7060 H   0  0  0  0  0  0  0  0  0  0  0  0
    3.0656    1.1168    0.4282 H   0  0  0  0  0  0  0  0  0  0  0  0
    4.5785    2.9746   -0.2141 H   0  0  0  0  0  0  0  0  0  0  0  0
    4.8643    5.2552   -1.0200 H   0  0  0  0  0  0  0  0  0  0  0  0
    0.6519    5.8097   -1.2616 H   0  0  0  0  0  0  0  0  0  0  0  0
    3.9233    7.4604   -3.8699 H   0  0  0  0  0  0  0  0  0  0  0  0
    1.0213    7.0183   -3.6226 H   0  0  0  0  0  0  0  0  0  0  0  0
    0.7946    3.1263   -6.3121 H   0  0  0  0  0  0  0  0  0  0  0  0
    4.9171    1.2315   -6.4196 H   0  0  0  0  0  0  0  0  0  0  0  0
    5.0361    2.5097   -5.1865 H   0  0  0  0  0  0  0  0  0  0  0  0
    4.3486    0.9239   -4.7611 H   0  0  0  0  0  0  0  0  0  0  0  0
   -0.0443    1.4218   -4.7615 H   0  0  0  0  0  0  0  0  0  0  0  0
    0.2330    2.5036   -3.3747 H   0  0  0  0  0  0  0  0  0  0  0  0
   -2.1552    2.5106   -4.0773 H   0  0  0  0  0  0  0  0  0  0  0  0
   -1.7767    2.0193   -6.4778 H   0  0  0  0  0  0  0  0  0  0  0  0
   -2.7545    3.4926   -6.2740 H   0  0  0  0  0  0  0  0  0  0  0  0
   -1.0280    3.6205   -6.6877 H   0  0  0  0  0  0  0  0  0  0  0  0
   -2.3974    4.9627   -4.2709 H   0  0  0  0  0  0  0  0  0  0  0  0
   -1.1288    4.5526   -3.0908 H   0  0  0  0  0  0  0  0  0  0  0  0
   -0.3070    6.3382   -4.5382 H   0  0  0  0  0  0  0  0  0  0  0  0
   -0.7150    5.3906   -5.9918 H   0  0  0  0  0  0  0  0  0  0  0  0
    2.8358    7.4707   -6.0327 H   0  0  0  0  0  0  0  0  0  0  0  0
    1.0776    7.2115   -6.1327 H   0  0  0  0  0  0  0  0  0  0  0  0
    3.7376    9.5077   -5.0740 H   0  0  0  0  0  0  0  0  0  0  0  0
    1.0377   12.7854   -4.4888 H   0  0  0  0  0  0  0  0  0  0  0  0
   -0.8652   11.2684   -4.8460 H   0  0  0  0  0  0  0  0  0  0  0  0
   -0.4729    8.8872   -5.3246 H   0  0  0  0  0  0  0  0  0  0  0  0
  1  2  1  0  0  0  0
  1 10  2  0  0  0  0
  1 42  1  0  0  0  0
  2  3  2  0  0  0  0
  2 43  1  0  0  0  0
  3  4  1  0  0  0  0
  3 44  1  0  0  0  0
  4  5  2  0  0  0  0
  4 45  1  0  0  0  0
  5  6  1  0  0  0  0
  5 10  1  0  0  0  0
  6  7  2  0  0  0  0
  6 46  1  0  0  0  0
  7  8  1  0  0  0  0
  7 47  1  0  0  0  0
  8  9  2  0  0  0  0
  8 11  1  0  0  0  0
  9 10  1  0  0  0  0
  9 48  1  0  0  0  0
 11 12  2  0  0  0  0
 11 13  2  0  0  0  0
 11 14  1  0  0  0  0
 14 15  1  0  0  0  0
 14 49  1  0  0  0  0
 15 16  1  0  0  0  0
 15 29  1  0  0  0  0
 15 50  1  0  0  0  0
 16 17  2  0  0  0  0
 16 18  1  0  0  0  0
 18 19  1  0  0  0  0
 18 28  1  0  0  0  0
 19 20  1  0  0  0  0
 19 24  1  0  0  0  0
 19 51  1  0  0  0  0
 20 21  2  0  0  0  0
 20 22  1  0  0  0  0
 22 23  1  0  0  0  0
 23 52  1  0  0  0  0
 23 53  1  0  0  0  0
 23 54  1  0  0  0  0
 24 25  1  0  0  0  0
 24 55  1  0  0  0  0
 24 56  1  0  0  0  0
 25 26  1  0  0  0  0
 25 27  1  0  0  0  0
 25 57  1  0  0  0  0
 26 58  1  0  0  0  0
 26 59  1  0  0  0  0
 26 60  1  0  0  0  0
 27 28  1  0  0  0  0
 27 61  1  0  0  0  0
 27 62  1  0  0  0  0
 28 63  1  0  0  0  0
 28 64  1  0  0  0  0
 29 30  1  0  0  0  0
 29 65  1  0  0  0  0
 29 66  1  0  0  0  0
 30 31  1  0  0  0  0
 30 35  2  0  0  0  0
 31 32  2  0  0  0  0
 31 67  1  0  0  0  0
 32 33  1  0  0  0  0
 32 36  1  0  0  0  0
 33 34  2  0  0  0  0
 33 68  1  0  0  0  0
 34 35  1  0  0  0  0
 34 69  1  0  0  0  0
 35 70  1  0  0  0  0
 36 37  2  0  0  0  0
 36 39  1  0  0  0  0
 37 38  1  0  0  0  0
 39 40  1  0  0  0  0
 39 41  1  0  0  0  0
M  END
>  <Activity>
7.018

>  <set>
1

>  <Min_dist>
999.9

>  <Avg_dist>
999.9

$$$$
28
 Wcorina  11170919353D 1   1.00000     0.00000              
CORINA evaluation license 3.46 0067  05.08.2008
 56 58  0  0  0  0  0  0  0  0999 V2000
   -0.0164    1.3571    0.0095 C   0  0  0  0  0  0  0  0  0  0  0  0
    0.0021   -0.0041    0.0020 C   0  0  0  0  0  0  0  0  0  0  0  0
    1.2061   -0.7051   -0.0128 C   0  0  0  0  0  0  0  0  0  0  0  0
    2.3989   -0.0493   -0.0206 C   0  0  0  0  0  0  0  0  0  0  0  0
    2.4199    1.3555   -0.0137 C   0  0  0  0  0  0  0  0  0  0  0  0
    3.6317    2.0675   -0.0209 C   0  0  0  0  0  0  0  0  0  0  0  0
    3.6131    3.4283   -0.0134 C   0  0  0  0  0  0  0  0  0  0  0  0
    2.4087    4.1296    0.0017 C   0  0  0  0  0  0  0  0  0  0  0  0
    1.2161    3.4740    0.0095 C   0  0  0  0  0  0  0  0  0  0  0  0
    1.1950    2.0687    0.0018 C   0  0  0  0  0  0  0  0  0  0  0  0
    2.4305    5.8914    0.0114 S   0  0  0  0  0  0  0  0  0  0  0  0
    1.1909    6.3049    0.5697 O   0  0  0  0  0  0  0  0  0  0  0  0
    3.6901    6.2742    0.5464 O   0  0  0  0  0  0  0  0  0  0  0  0
    2.4219    6.3905   -1.5676 N   0  0  0  0  0  0  0  0  0  0  0  0
    1.2606    6.1142   -2.4168 C   0  0  0  0  0  0  0  0  0  0  0  0
    1.4977    4.8456   -3.1949 C   0  0  0  0  0  0  0  0  0  0  0  0
    2.5308    4.2349   -3.0545 O   0  0  0  0  0  0  0  0  0  0  0  0
    0.5612    4.3941   -4.0440 O   0  0  0  0  0  0  0  0  0  0  0  0
    0.8575    3.1660   -4.7599 C   0  0  0  0  0  0  0  0  0  0  0  0
   -0.4452    2.4185   -5.0512 C   0  0  0  0  0  0  0  0  0  0  0  0
    1.5592    3.5005   -6.0777 C   0  0  0  0  0  0  0  0  0  0  0  0
    1.0513    7.2771   -3.3887 C   0  0  0  0  0  0  0  0  0  0  0  0
    0.6930    8.5199   -2.6154 C   0  0  0  0  0  0  0  0  0  0  0  0
    1.6887    9.3685   -2.1758 C   0  0  0  0  0  0  0  0  0  0  0  0
    1.3555   10.5180   -1.4603 C   0  0  0  0  0  0  0  0  0  0  0  0
    0.0165   10.8029   -1.1934 C   0  0  0  0  0  0  0  0  0  0  0  0
   -0.9699    9.9469   -1.6380 C   0  0  0  0  0  0  0  0  0  0  0  0
   -0.6334    8.8107   -2.3524 C   0  0  0  0  0  0  0  0  0  0  0  0
    2.4191   11.4324   -0.9854 C   0  0  0  0  0  0  0  0  0  0  0  0
    3.6686   11.1636   -1.2358 N   0  0  0  0  0  0  0  0  0  0  0  0
    3.9026   10.3645   -1.7334 H   0  0  0  0  0  0  0  0  0  0  0  0
    2.0869   12.5675   -0.2787 N   0  0  0  0  0  0  0  0  0  0  0  0
    1.1562   12.7677   -0.0922 H   0  0  0  0  0  0  0  0  0  0  0  0
    2.7836   13.1665    0.0324 H   0  0  0  0  0  0  0  0  0  0  0  0
   -0.9573    1.8871    0.0168 H   0  0  0  0  0  0  0  0  0  0  0  0
   -0.9305   -0.5487    0.0080 H   0  0  0  0  0  0  0  0  0  0  0  0
    1.1928   -1.7850   -0.0178 H   0  0  0  0  0  0  0  0  0  0  0  0
    3.3244   -0.6060   -0.0317 H   0  0  0  0  0  0  0  0  0  0  0  0
    4.5726    1.5375   -0.0319 H   0  0  0  0  0  0  0  0  0  0  0  0
    4.5457    3.9730   -0.0190 H   0  0  0  0  0  0  0  0  0  0  0  0
    0.2907    4.0307    0.0219 H   0  0  0  0  0  0  0  0  0  0  0  0
    3.1858    6.8657   -1.9302 H   0  0  0  0  0  0  0  0  0  0  0  0
    0.3741    5.9977   -1.7934 H   0  0  0  0  0  0  0  0  0  0  0  0
    1.5082    2.5384   -4.1509 H   0  0  0  0  0  0  0  0  0  0  0  0
   -1.0959    3.0461   -5.6601 H   0  0  0  0  0  0  0  0  0  0  0  0
   -0.2228    1.4966   -5.5886 H   0  0  0  0  0  0  0  0  0  0  0  0
   -0.9451    2.1802   -4.1123 H   0  0  0  0  0  0  0  0  0  0  0  0
    0.9085    4.1281   -6.6867 H   0  0  0  0  0  0  0  0  0  0  0  0
    2.4873    4.0331   -5.8702 H   0  0  0  0  0  0  0  0  0  0  0  0
    1.7816    2.5787   -6.6151 H   0  0  0  0  0  0  0  0  0  0  0  0
    1.9691    7.4507   -3.9506 H   0  0  0  0  0  0  0  0  0  0  0  0
    0.2435    7.0331   -4.0788 H   0  0  0  0  0  0  0  0  0  0  0  0
    2.7238    9.1424   -2.3853 H   0  0  0  0  0  0  0  0  0  0  0  0
   -0.2476   11.6916   -0.6394 H   0  0  0  0  0  0  0  0  0  0  0  0
   -2.0071   10.1665   -1.4319 H   0  0  0  0  0  0  0  0  0  0  0  0
   -1.4094    8.1462   -2.7025 H   0  0  0  0  0  0  0  0  0  0  0  0
  1  2  1  0  0  0  0
  1 10  2  0  0  0  0
  1 35  1  0  0  0  0
  2  3  2  0  0  0  0
  2 36  1  0  0  0  0
  3  4  1  0  0  0  0
  3 37  1  0  0  0  0
  4  5  2  0  0  0  0
  4 38  1  0  0  0  0
  5  6  1  0  0  0  0
  5 10  1  0  0  0  0
  6  7  2  0  0  0  0
  6 39  1  0  0  0  0
  7  8  1  0  0  0  0
  7 40  1  0  0  0  0
  8  9  2  0  0  0  0
  8 11  1  0  0  0  0
  9 10  1  0  0  0  0
  9 41  1  0  0  0  0
 11 12  2  0  0  0  0
 11 13  2  0  0  0  0
 11 14  1  0  0  0  0
 14 15  1  0  0  0  0
 14 42  1  0  0  0  0
 15 16  1  0  0  0  0
 15 22  1  0  0  0  0
 15 43  1  0  0  0  0
 16 17  2  0  0  0  0
 16 18  1  0  0  0  0
 18 19  1  0  0  0  0
 19 20  1  0  0  0  0
 19 21  1  0  0  0  0
 19 44  1  0  0  0  0
 20 45  1  0  0  0  0
 20 46  1  0  0  0  0
 20 47  1  0  0  0  0
 21 48  1  0  0  0  0
 21 49  1  0  0  0  0
 21 50  1  0  0  0  0
 22 23  1  0  0  0  0
 22 51  1  0  0  0  0
 22 52  1  0  0  0  0
 23 24  1  0  0  0  0
 23 28  2  0  0  0  0
 24 25  2  0  0  0  0
 24 53  1  0  0  0  0
 25 26  1  0  0  0  0
 25 29  1  0  0  0  0
 26 27  2  0  0  0  0
 26 54  1  0  0  0  0
 27 28  1  0  0  0  0
 27 55  1  0  0  0  0
 28 56  1  0  0  0  0
 29 30  2  0  0  0  0
 29 32  1  0  0  0  0
 30 31  1  0  0  0  0
 32 33  1  0  0  0  0
 32 34  1  0  0  0  0
M  END
>  <Activity>
6.959

>  <set>
1

>  <Min_dist>
999.9

>  <Avg_dist>
999.9

$$$$
32
 Wcorina  11170919353D 1   1.00000     0.00000              
CORINA evaluation license 3.46 0067  05.08.2008
 67 70  0  0  0  0  0  0  0  0999 V2000
   -1.3648    1.4469   -1.1968 C   0  0  0  0  0  0  0  0  0  0  0  0
   -1.5777    0.1234   -1.4335 C   0  0  0  0  0  0  0  0  0  0  0  0
   -0.5442   -0.8028   -1.3099 C   0  0  0  0  0  0  0  0  0  0  0  0
    0.7086   -0.4111   -0.9493 C   0  0  0  0  0  0  0  0  0  0  0  0
    0.9668    0.9468   -0.6972 C   0  0  0  0  0  0  0  0  0  0  0  0
    2.2472    1.3890   -0.3224 C   0  0  0  0  0  0  0  0  0  0  0  0
    2.4599    2.7122   -0.0858 C   0  0  0  0  0  0  0  0  0  0  0  0
    1.4260    3.6387   -0.2091 C   0  0  0  0  0  0  0  0  0  0  0  0
    0.1735    3.2472   -0.5696 C   0  0  0  0  0  0  0  0  0  0  0  0
   -0.0847    1.8890   -0.8225 C   0  0  0  0  0  0  0  0  0  0  0  0
    1.7452    5.3424    0.1071 S   0  0  0  0  0  0  0  0  0  0  0  0
    0.4965    5.9279    0.4493 O   0  0  0  0  0  0  0  0  0  0  0  0
    2.8831    5.3864    0.9571 O   0  0  0  0  0  0  0  0  0  0  0  0
    2.2063    6.0293   -1.3275 N   0  0  0  0  0  0  0  0  0  0  0  0
    1.2568    6.1083   -2.4403 C   0  0  0  0  0  0  0  0  0  0  0  0
    1.9934    5.9292   -3.7428 C   0  0  0  0  0  0  0  0  0  0  0  0
    3.1965    6.0765   -3.7843 O   0  0  0  0  0  0  0  0  0  0  0  0
    1.3152    5.6052   -4.8615 N   0  0  0  0  0  0  0  0  0  0  0  0
   -0.1244    5.3166   -4.8070 C   0  0  0  0  0  0  0  0  0  0  0  0
   -0.3783    3.9509   -5.4528 C   0  0  0  0  0  0  0  0  0  0  0  0
    0.2117    3.9412   -6.8649 C   0  0  0  0  0  0  0  0  0  0  0  0
    1.7236    4.1662   -6.7894 C   0  0  0  0  0  0  0  0  0  0  0  0
    2.0001    5.5399   -6.1597 C   0  0  0  0  0  0  0  0  0  0  0  0
   -1.8620    3.6970   -5.5259 C   0  0  0  0  0  0  0  0  0  0  0  0
   -2.6376    4.5225   -5.1052 O   0  0  0  0  0  0  0  0  0  0  0  0
   -2.3219    2.5539   -6.0583 O   0  0  0  0  0  0  0  0  0  0  0  0
   -3.7626    2.3770   -6.0959 C   0  0  0  0  0  0  0  0  0  0  0  0
    0.5685    7.4747   -2.4274 C   0  0  0  0  0  0  0  0  0  0  0  0
   -0.1417    7.6670   -1.1122 C   0  0  0  0  0  0  0  0  0  0  0  0
    0.5210    8.2478   -0.0502 C   0  0  0  0  0  0  0  0  0  0  0  0
   -0.1375    8.4251    1.1661 C   0  0  0  0  0  0  0  0  0  0  0  0
   -1.4633    8.0136    1.3013 C   0  0  0  0  0  0  0  0  0  0  0  0
   -2.1152    7.4341    0.2323 C   0  0  0  0  0  0  0  0  0  0  0  0
   -1.4583    7.2661   -0.9737 C   0  0  0  0  0  0  0  0  0  0  0  0
    0.5681    9.0472    2.3097 C   0  0  0  0  0  0  0  0  0  0  0  0
    1.8062    9.4301    2.1807 N   0  0  0  0  0  0  0  0  0  0  0  0
    2.2662    9.3078    1.3355 H   0  0  0  0  0  0  0  0  0  0  0  0
   -0.0852    9.2211    3.5103 N   0  0  0  0  0  0  0  0  0  0  0  0
   -1.0073    8.9359    3.6064 H   0  0  0  0  0  0  0  0  0  0  0  0
    0.3770    9.6286    4.2594 H   0  0  0  0  0  0  0  0  0  0  0  0
   -2.1745    2.1540   -1.3004 H   0  0  0  0  0  0  0  0  0  0  0  0
   -2.5626   -0.2138   -1.7210 H   0  0  0  0  0  0  0  0  0  0  0  0
   -0.7401   -1.8472   -1.5028 H   0  0  0  0  0  0  0  0  0  0  0  0
    1.4999   -1.1403   -0.8572 H   0  0  0  0  0  0  0  0  0  0  0  0
    3.0578    0.6825   -0.2222 H   0  0  0  0  0  0  0  0  0  0  0  0
    3.4447    3.0494    0.2021 H   0  0  0  0  0  0  0  0  0  0  0  0
   -0.6181    3.9763   -0.6604 H   0  0  0  0  0  0  0  0  0  0  0  0
    3.1050    6.3792   -1.4309 H   0  0  0  0  0  0  0  0  0  0  0  0
    0.5080    5.3232   -2.3355 H   0  0  0  0  0  0  0  0  0  0  0  0
   -0.4540    5.2966   -3.7683 H   0  0  0  0  0  0  0  0  0  0  0  0
   -0.6721    6.0858   -5.3516 H   0  0  0  0  0  0  0  0  0  0  0  0
    0.0955    3.1722   -4.8552 H   0  0  0  0  0  0  0  0  0  0  0  0
    0.0109    2.9789   -7.3357 H   0  0  0  0  0  0  0  0  0  0  0  0
   -0.2448    4.7361   -7.4547 H   0  0  0  0  0  0  0  0  0  0  0  0
    2.1776    3.3855   -6.1792 H   0  0  0  0  0  0  0  0  0  0  0  0
    2.1465    4.1359   -7.7936 H   0  0  0  0  0  0  0  0  0  0  0  0
    1.6222    6.3269   -6.8123 H   0  0  0  0  0  0  0  0  0  0  0  0
    3.0728    5.6672   -6.0137 H   0  0  0  0  0  0  0  0  0  0  0  0
   -3.9987    1.4143   -6.5492 H   0  0  0  0  0  0  0  0  0  0  0  0
   -4.1590    2.4077   -5.0810 H   0  0  0  0  0  0  0  0  0  0  0  0
   -4.2115    3.1762   -6.6856 H   0  0  0  0  0  0  0  0  0  0  0  0
    1.3148    8.2587   -2.5553 H   0  0  0  0  0  0  0  0  0  0  0  0
   -0.1545    7.5250   -3.2415 H   0  0  0  0  0  0  0  0  0  0  0  0
    1.5477    8.5642   -0.1607 H   0  0  0  0  0  0  0  0  0  0  0  0
   -1.9784    8.1479    2.2410 H   0  0  0  0  0  0  0  0  0  0  0  0
   -3.1418    7.1151    0.3358 H   0  0  0  0  0  0  0  0  0  0  0  0
   -1.9742    6.8163   -1.8091 H   0  0  0  0  0  0  0  0  0  0  0  0
  1  2  1  0  0  0  0
  1 10  2  0  0  0  0
  1 41  1  0  0  0  0
  2  3  2  0  0  0  0
  2 42  1  0  0  0  0
  3  4  1  0  0  0  0
  3 43  1  0  0  0  0
  4  5  2  0  0  0  0
  4 44  1  0  0  0  0
  5  6  1  0  0  0  0
  5 10  1  0  0  0  0
  6  7  2  0  0  0  0
  6 45  1  0  0  0  0
  7  8  1  0  0  0  0
  7 46  1  0  0  0  0
  8  9  2  0  0  0  0
  8 11  1  0  0  0  0
  9 10  1  0  0  0  0
  9 47  1  0  0  0  0
 11 12  2  0  0  0  0
 11 13  2  0  0  0  0
 11 14  1  0  0  0  0
 14 15  1  0  0  0  0
 14 48  1  0  0  0  0
 15 16  1  0  0  0  0
 15 28  1  0  0  0  0
 15 49  1  0  0  0  0
 16 17  2  0  0  0  0
 16 18  1  0  0  0  0
 18 19  1  0  0  0  0
 18 23  1  0  0  0  0
 19 20  1  0  0  0  0
 19 50  1  0  0  0  0
 19 51  1  0  0  0  0
 20 21  1  0  0  0  0
 20 24  1  0  0  0  0
 20 52  1  0  0  0  0
 21 22  1  0  0  0  0
 21 53  1  0  0  0  0
 21 54  1  0  0  0  0
 22 23  1  0  0  0  0
 22 55  1  0  0  0  0
 22 56  1  0  0  0  0
 23 57  1  0  0  0  0
 23 58  1  0  0  0  0
 24 25  2  0  0  0  0
 24 26  1  0  0  0  0
 26 27  1  0  0  0  0
 27 59  1  0  0  0  0
 27 60  1  0  0  0  0
 27 61  1  0  0  0  0
 28 29  1  0  0  0  0
 28 62  1  0  0  0  0
 28 63  1  0  0  0  0
 29 30  1  0  0  0  0
 29 34  2  0  0  0  0
 30 31  2  0  0  0  0
 30 64  1  0  0  0  0
 31 32  1  0  0  0  0
 31 35  1  0  0  0  0
 32 33  2  0  0  0  0
 32 65  1  0  0  0  0
 33 34  1  0  0  0  0
 33 66  1  0  0  0  0
 34 67  1  0  0  0  0
 35 36  2  0  0  0  0
 35 38  1  0  0  0  0
 36 37  1  0  0  0  0
 38 39  1  0  0  0  0
 38 40  1  0  0  0  0
M  END
>  <Activity>
6.824

>  <set>
1

>  <Min_dist>
999.9

>  <Avg_dist>
999.9

$$$$
33
 Wcorina  11170919353D 1   1.00000     0.00000              
CORINA evaluation license 3.46 0067  05.08.2008
 88 90  0  0  0  0  0  0  0  0999 V2000
   -3.5045   -0.9015   -2.2191 C   0  0  0  0  0  0  0  0  0  0  0  0
   -2.2948   -1.4722   -1.5248 C   0  0  0  0  0  0  0  0  0  0  0  0
   -2.3081   -1.6594   -0.1553 C   0  0  0  0  0  0  0  0  0  0  0  0
   -1.1985   -2.1829    0.4816 C   0  0  0  0  0  0  0  0  0  0  0  0
   -0.0757   -2.5196   -0.2512 C   0  0  0  0  0  0  0  0  0  0  0  0
   -0.0628   -2.3333   -1.6209 C   0  0  0  0  0  0  0  0  0  0  0  0
   -1.1740   -1.8138   -2.2583 C   0  0  0  0  0  0  0  0  0  0  0  0
    1.3391   -3.1858    0.5607 S   0  0  0  0  0  0  0  0  0  0  0  0
    2.4319   -3.0130   -0.3310 O   0  0  0  0  0  0  0  0  0  0  0  0
    1.3250   -2.6654    1.8829 O   0  0  0  0  0  0  0  0  0  0  0  0
    1.1016   -4.8189    0.6984 N   0  0  0  0  0  0  0  0  0  0  0  0
    0.9436   -5.6401   -0.5045 C   0  0  0  0  0  0  0  0  0  0  0  0
   -0.3616   -6.3901   -0.4328 C   0  0  0  0  0  0  0  0  0  0  0  0
   -0.9072   -6.5568    0.6374 O   0  0  0  0  0  0  0  0  0  0  0  0
   -0.9224   -6.8756   -1.5580 N   0  0  0  0  0  0  0  0  0  0  0  0
   -2.2324   -7.5395   -1.5152 C   0  0  0  0  0  0  0  0  0  0  0  0
   -3.1603   -6.8655   -2.5308 C   0  0  0  0  0  0  0  0  0  0  0  0
   -2.4950   -6.8760   -3.9091 C   0  0  0  0  0  0  0  0  0  0  0  0
   -1.1860   -6.0853   -3.8516 C   0  0  0  0  0  0  0  0  0  0  0  0
   -0.2383   -6.7455   -2.8518 C   0  0  0  0  0  0  0  0  0  0  0  0
    2.1004   -6.6372   -0.5968 C   0  0  0  0  0  0  0  0  0  0  0  0
    3.3941   -5.8891   -0.7912 C   0  0  0  0  0  0  0  0  0  0  0  0
    4.1299   -5.4892    0.3058 C   0  0  0  0  0  0  0  0  0  0  0  0
    5.3267   -4.7971    0.1242 C   0  0  0  0  0  0  0  0  0  0  0  0
    5.7727   -4.5132   -1.1665 C   0  0  0  0  0  0  0  0  0  0  0  0
    5.0283   -4.9182   -2.2552 C   0  0  0  0  0  0  0  0  0  0  0  0
    3.8444   -5.6095   -2.0688 C   0  0  0  0  0  0  0  0  0  0  0  0
    6.1208   -4.3648    1.2971 C   0  0  0  0  0  0  0  0  0  0  0  0
    5.7016   -4.6309    2.5011 N   0  0  0  0  0  0  0  0  0  0  0  0
    7.3030   -3.6811    1.1145 N   0  0  0  0  0  0  0  0  0  0  0  0
    7.6151   -3.4829    0.2178 H   0  0  0  0  0  0  0  0  0  0  0  0
    7.8231   -3.3980    1.8828 H   0  0  0  0  0  0  0  0  0  0  0  0
   -3.1853   -1.3963    0.4172 H   0  0  0  0  0  0  0  0  0  0  0  0
   -1.2126   -2.3860    1.9747 C   0  0  0  0  0  0  0  0  0  0  0  0
    1.1614   -2.6999   -2.4196 C   0  0  0  0  0  0  0  0  0  0  0  0
   -1.1652   -1.6717   -3.3289 H   0  0  0  0  0  0  0  0  0  0  0  0
    1.0671   -5.2317    1.5755 H   0  0  0  0  0  0  0  0  0  0  0  0
    0.9459   -4.9982   -1.3855 H   0  0  0  0  0  0  0  0  0  0  0  0
   -2.1165   -8.5932   -1.7692 H   0  0  0  0  0  0  0  0  0  0  0  0
   -2.6564   -7.4471   -0.5153 H   0  0  0  0  0  0  0  0  0  0  0  0
   -4.1039   -7.4090   -2.5782 H   0  0  0  0  0  0  0  0  0  0  0  0
   -3.3477   -5.8362   -2.2252 H   0  0  0  0  0  0  0  0  0  0  0  0
   -0.7245   -6.0734   -4.8390 H   0  0  0  0  0  0  0  0  0  0  0  0
   -1.3920   -5.0633   -3.5335 H   0  0  0  0  0  0  0  0  0  0  0  0
    0.6530   -6.1293   -2.7335 H   0  0  0  0  0  0  0  0  0  0  0  0
    0.0435   -7.7330   -3.2170 H   0  0  0  0  0  0  0  0  0  0  0  0
    2.1522   -7.2197    0.3230 H   0  0  0  0  0  0  0  0  0  0  0  0
    1.9369   -7.3060   -1.4418 H   0  0  0  0  0  0  0  0  0  0  0  0
    3.7793   -5.7116    1.3028 H   0  0  0  0  0  0  0  0  0  0  0  0
    6.6987   -3.9772   -1.3133 H   0  0  0  0  0  0  0  0  0  0  0  0
    5.3727   -4.6989   -3.2551 H   0  0  0  0  0  0  0  0  0  0  0  0
    3.2675   -5.9287   -2.9242 H   0  0  0  0  0  0  0  0  0  0  0  0
   -2.2854   -7.9044   -4.2032 H   0  0  0  0  0  0  0  0  0  0  0  0
    4.8694   -5.1123    2.6296 H   0  0  0  0  0  0  0  0  0  0  0  0
   -3.1203    0.4003   -2.9253 C   0  0  0  0  0  0  0  0  0  0  0  0
   -4.0229   -1.9068   -3.2494 C   0  0  0  0  0  0  0  0  0  0  0  0
   -4.2838   -0.6998   -1.4842 H   0  0  0  0  0  0  0  0  0  0  0  0
   -0.4385   -3.1017    2.2514 H   0  0  0  0  0  0  0  0  0  0  0  0
   -0.9463   -1.0512    2.6736 C   0  0  0  0  0  0  0  0  0  0  0  0
   -2.5799   -2.9223    2.4036 C   0  0  0  0  0  0  0  0  0  0  0  0
    0.7419   -3.1332   -3.8258 C   0  0  0  0  0  0  0  0  0  0  0  0
    2.0899   -1.4876   -2.5153 C   0  0  0  0  0  0  0  0  0  0  0  0
    1.6841   -3.5201   -1.9275 H   0  0  0  0  0  0  0  0  0  0  0  0
   -2.3410    0.1987   -3.6602 H   0  0  0  0  0  0  0  0  0  0  0  0
   -3.9953    0.8131   -3.4275 H   0  0  0  0  0  0  0  0  0  0  0  0
   -2.7510    1.1165   -2.1913 H   0  0  0  0  0  0  0  0  0  0  0  0
   -4.8978   -1.4940   -3.7516 H   0  0  0  0  0  0  0  0  0  0  0  0
   -3.2435   -2.1084   -3.9843 H   0  0  0  0  0  0  0  0  0  0  0  0
   -4.2965   -2.8342   -2.7463 H   0  0  0  0  0  0  0  0  0  0  0  0
   -1.7205   -0.3355    2.3969 H   0  0  0  0  0  0  0  0  0  0  0  0
   -0.9566   -1.1981    3.7536 H   0  0  0  0  0  0  0  0  0  0  0  0
    0.0277   -0.6691    2.3681 H   0  0  0  0  0  0  0  0  0  0  0  0
   -2.7696   -3.8732    1.9057 H   0  0  0  0  0  0  0  0  0  0  0  0
   -2.5901   -3.0692    3.4836 H   0  0  0  0  0  0  0  0  0  0  0  0
   -3.3540   -2.2066    2.1269 H   0  0  0  0  0  0  0  0  0  0  0  0
    0.2148   -2.3148   -4.3161 H   0  0  0  0  0  0  0  0  0  0  0  0
    1.6277   -3.3937   -4.4051 H   0  0  0  0  0  0  0  0  0  0  0  0
    0.0844   -3.9999   -3.7579 H   0  0  0  0  0  0  0  0  0  0  0  0
    2.9753   -1.7528   -3.0930 H   0  0  0  0  0  0  0  0  0  0  0  0
    1.5672   -0.6675   -3.0074 H   0  0  0  0  0  0  0  0  0  0  0  0
    2.3887   -1.1789   -1.5135 H   0  0  0  0  0  0  0  0  0  0  0  0
   -3.4195   -6.2441   -4.9176 C   0  0  0  0  0  0  0  0  0  0  0  0
   -4.4993   -5.8281   -4.5699 O   0  0  0  0  0  0  0  0  0  0  0  0
   -3.0433   -6.1434   -6.2022 O   0  0  0  0  0  0  0  0  0  0  0  0
   -3.9843   -5.5236   -7.1179 C   0  0  0  0  0  0  0  0  0  0  0  0
   -4.9118   -6.0960   -7.1284 H   0  0  0  0  0  0  0  0  0  0  0  0
   -4.1902   -4.5040   -6.7923 H   0  0  0  0  0  0  0  0  0  0  0  0
   -3.5571   -5.5055   -8.1206 H   0  0  0  0  0  0  0  0  0  0  0  0
  1  2  1  0  0  0  0
  1 55  1  0  0  0  0
  1 56  1  0  0  0  0
  1 57  1  0  0  0  0
  2  3  1  0  0  0  0
  2  7  2  0  0  0  0
  3  4  2  0  0  0  0
  3 33  1  0  0  0  0
  4  5  1  0  0  0  0
  4 34  1  0  0  0  0
  5  6  2  0  0  0  0
  5  8  1  0  0  0  0
  6  7  1  0  0  0  0
  6 35  1  0  0  0  0
  7 36  1  0  0  0  0
  8  9  2  0  0  0  0
  8 10  2  0  0  0  0
  8 11  1  0  0  0  0
 11 12  1  0  0  0  0
 11 37  1  0  0  0  0
 12 13  1  0  0  0  0
 12 21  1  0  0  0  0
 12 38  1  0  0  0  0
 13 14  2  0  0  0  0
 13 15  1  0  0  0  0
 15 16  1  0  0  0  0
 15 20  1  0  0  0  0
 16 17  1  0  0  0  0
 16 39  1  0  0  0  0
 16 40  1  0  0  0  0
 17 18  1  0  0  0  0
 17 41  1  0  0  0  0
 17 42  1  0  0  0  0
 18 19  1  0  0  0  0
 18 53  1  0  0  0  0
 18 82  1  0  0  0  0
 19 20  1  0  0  0  0
 19 43  1  0  0  0  0
 19 44  1  0  0  0  0
 20 45  1  0  0  0  0
 20 46  1  0  0  0  0
 21 22  1  0  0  0  0
 21 47  1  0  0  0  0
 21 48  1  0  0  0  0
 22 23  1  0  0  0  0
 22 27  2  0  0  0  0
 23 24  2  0  0  0  0
 23 49  1  0  0  0  0
 24 25  1  0  0  0  0
 24 28  1  0  0  0  0
 25 26  2  0  0  0  0
 25 50  1  0  0  0  0
 26 27  1  0  0  0  0
 26 51  1  0  0  0  0
 27 52  1  0  0  0  0
 28 29  2  0  0  0  0
 28 30  1  0  0  0  0
 29 54  1  0  0  0  0
 30 31  1  0  0  0  0
 30 32  1  0  0  0  0
 34 58  1  0  0  0  0
 34 59  1  0  0  0  0
 34 60  1  0  0  0  0
 35 61  1  0  0  0  0
 35 62  1  0  0  0  0
 35 63  1  0  0  0  0
 55 64  1  0  0  0  0
 55 65  1  0  0  0  0
 55 66  1  0  0  0  0
 56 67  1  0  0  0  0
 56 68  1  0  0  0  0
 56 69  1  0  0  0  0
 59 70  1  0  0  0  0
 59 71  1  0  0  0  0
 59 72  1  0  0  0  0
 60 73  1  0  0  0  0
 60 74  1  0  0  0  0
 60 75  1  0  0  0  0
 61 76  1  0  0  0  0
 61 77  1  0  0  0  0
 61 78  1  0  0  0  0
 62 79  1  0  0  0  0
 62 80  1  0  0  0  0
 62 81  1  0  0  0  0
 82 83  2  0  0  0  0
 82 84  1  0  0  0  0
 84 85  1  0  0  0  0
 85 86  1  0  0  0  0
 85 87  1  0  0  0  0
 85 88  1  0  0  0  0
M  END
>  <Activity>
6.824

>  <set>
1

>  <Min_dist>
999.9

>  <Avg_dist>
999.9

$$$$
34
 Wcorina  11170919353D 1   1.00000     0.00000              
CORINA evaluation license 3.46 0067  05.08.2008
 68 71  0  0  0  0  0  0  0  0999 V2000
   -0.6195    1.2279   -0.7546 C   0  0  0  0  0  0  0  0  0  0  0  0
   -0.6325   -0.1279   -0.8755 C   0  0  0  0  0  0  0  0  0  0  0  0
    0.5300   -0.8751   -0.6978 C   0  0  0  0  0  0  0  0  0  0  0  0
    1.7126   -0.2710   -0.3985 C   0  0  0  0  0  0  0  0  0  0  0  0
    1.7652    1.1268   -0.2660 C   0  0  0  0  0  0  0  0  0  0  0  0
    2.9675    1.7860    0.0428 C   0  0  0  0  0  0  0  0  0  0  0  0
    2.9803    3.1415    0.1637 C   0  0  0  0  0  0  0  0  0  0  0  0
    1.8173    3.8889   -0.0138 C   0  0  0  0  0  0  0  0  0  0  0  0
    0.6350    3.2850   -0.3131 C   0  0  0  0  0  0  0  0  0  0  0  0
    0.5825    1.8869   -0.4464 C   0  0  0  0  0  0  0  0  0  0  0  0
    1.8787    5.6420    0.1525 S   0  0  0  0  0  0  0  0  0  0  0  0
    0.5590    6.0612    0.4718 O   0  0  0  0  0  0  0  0  0  0  0  0
    3.0045    5.9283    0.9709 O   0  0  0  0  0  0  0  0  0  0  0  0
    2.2179    6.2647   -1.3440 N   0  0  0  0  0  0  0  0  0  0  0  0
    1.2575    6.1053   -2.4387 C   0  0  0  0  0  0  0  0  0  0  0  0
    2.0009    5.9275   -3.7374 C   0  0  0  0  0  0  0  0  0  0  0  0
    3.2044    6.0739   -3.7722 O   0  0  0  0  0  0  0  0  0  0  0  0
    1.3285    5.6058   -4.8603 N   0  0  0  0  0  0  0  0  0  0  0  0
    2.0223    5.5327   -6.1533 C   0  0  0  0  0  0  0  0  0  0  0  0
    1.7448    4.1650   -6.7852 C   0  0  0  0  0  0  0  0  0  0  0  0
    0.2328    3.9439   -6.8697 C   0  0  0  0  0  0  0  0  0  0  0  0
   -0.0444    2.6140   -7.5219 C   0  0  0  0  0  0  0  0  0  0  0  0
    0.8764    1.9122   -7.8834 O   0  0  0  0  0  0  0  0  0  0  0  0
   -1.3155    2.2044   -7.7035 N   0  0  0  0  0  0  0  0  0  0  0  0
   -1.5850    0.9114   -8.3375 C   0  0  0  0  0  0  0  0  0  0  0  0
   -0.3657    3.9557   -5.4613 C   0  0  0  0  0  0  0  0  0  0  0  0
   -0.1111    5.3156   -4.8136 C   0  0  0  0  0  0  0  0  0  0  0  0
    0.3710    7.3493   -2.5246 C   0  0  0  0  0  0  0  0  0  0  0  0
   -0.3416    7.5501   -1.2120 C   0  0  0  0  0  0  0  0  0  0  0  0
    0.2408    8.3156   -0.2223 C   0  0  0  0  0  0  0  0  0  0  0  0
   -0.4198    8.5004    0.9917 C   0  0  0  0  0  0  0  0  0  0  0  0
   -1.6663    7.9095    1.1979 C   0  0  0  0  0  0  0  0  0  0  0  0
   -2.2383    7.1463    0.2009 C   0  0  0  0  0  0  0  0  0  0  0  0
   -1.5804    6.9713   -1.0036 C   0  0  0  0  0  0  0  0  0  0  0  0
    0.1997    9.3203    2.0579 C   0  0  0  0  0  0  0  0  0  0  0  0
    1.3639    9.8706    1.8627 N   0  0  0  0  0  0  0  0  0  0  0  0
    1.8252    9.7433    1.0189 H   0  0  0  0  0  0  0  0  0  0  0  0
   -0.4555    9.5011    3.2564 N   0  0  0  0  0  0  0  0  0  0  0  0
   -1.3225    9.0913    3.4018 H   0  0  0  0  0  0  0  0  0  0  0  0
   -1.5276    1.7945   -0.8991 H   0  0  0  0  0  0  0  0  0  0  0  0
   -1.5578   -0.6320   -1.1125 H   0  0  0  0  0  0  0  0  0  0  0  0
    0.4923   -1.9497   -0.7987 H   0  0  0  0  0  0  0  0  0  0  0  0
    2.6057   -0.8631   -0.2631 H   0  0  0  0  0  0  0  0  0  0  0  0
    3.8763    1.2198    0.1838 H   0  0  0  0  0  0  0  0  0  0  0  0
    3.9055    3.6455    0.4011 H   0  0  0  0  0  0  0  0  0  0  0  0
   -0.2582    3.8771   -0.4471 H   0  0  0  0  0  0  0  0  0  0  0  0
    3.0526    6.7350   -1.4958 H   0  0  0  0  0  0  0  0  0  0  0  0
    0.6366    5.2289   -2.2526 H   0  0  0  0  0  0  0  0  0  0  0  0
    1.6540    6.3204   -6.8107 H   0  0  0  0  0  0  0  0  0  0  0  0
    3.0947    5.6536   -6.0000 H   0  0  0  0  0  0  0  0  0  0  0  0
    2.1737    4.1332   -7.7867 H   0  0  0  0  0  0  0  0  0  0  0  0
    2.1931    3.3833   -6.1719 H   0  0  0  0  0  0  0  0  0  0  0  0
   -2.6618    0.7538   -8.3978 H   0  0  0  0  0  0  0  0  0  0  0  0
   -1.1598    0.9033   -9.3411 H   0  0  0  0  0  0  0  0  0  0  0  0
   -1.1338    0.1153   -7.7453 H   0  0  0  0  0  0  0  0  0  0  0  0
   -1.4390    3.7749   -5.5206 H   0  0  0  0  0  0  0  0  0  0  0  0
    0.1024    3.1760   -4.8605 H   0  0  0  0  0  0  0  0  0  0  0  0
   -0.4458    5.2932   -3.7765 H   0  0  0  0  0  0  0  0  0  0  0  0
   -0.6569    6.0852   -5.3594 H   0  0  0  0  0  0  0  0  0  0  0  0
    0.9886    8.2213   -2.7398 H   0  0  0  0  0  0  0  0  0  0  0  0
   -0.3627    7.2185   -3.3200 H   0  0  0  0  0  0  0  0  0  0  0  0
    1.2063    8.7704   -0.3877 H   0  0  0  0  0  0  0  0  0  0  0  0
   -2.1826    8.0488    2.1363 H   0  0  0  0  0  0  0  0  0  0  0  0
   -3.2034    6.6883    0.3595 H   0  0  0  0  0  0  0  0  0  0  0  0
   -2.0343    6.3769   -1.7829 H   0  0  0  0  0  0  0  0  0  0  0  0
   -0.0496   10.0382    3.9548 H   0  0  0  0  0  0  0  0  0  0  0  0
   -0.2180    4.7400   -7.4623 H   0  0  0  0  0  0  0  0  0  0  0  0
   -2.0519    2.7656   -7.4144 H   0  0  0  0  0  0  0  0  0  0  0  0
  1  2  1  0  0  0  0
  1 10  2  0  0  0  0
  1 40  1  0  0  0  0
  2  3  2  0  0  0  0
  2 41  1  0  0  0  0
  3  4  1  0  0  0  0
  3 42  1  0  0  0  0
  4  5  2  0  0  0  0
  4 43  1  0  0  0  0
  5  6  1  0  0  0  0
  5 10  1  0  0  0  0
  6  7  2  0  0  0  0
  6 44  1  0  0  0  0
  7  8  1  0  0  0  0
  7 45  1  0  0  0  0
  8  9  2  0  0  0  0
  8 11  1  0  0  0  0
  9 10  1  0  0  0  0
  9 46  1  0  0  0  0
 11 12  2  0  0  0  0
 11 13  2  0  0  0  0
 11 14  1  0  0  0  0
 14 15  1  0  0  0  0
 14 47  1  0  0  0  0
 15 16  1  0  0  0  0
 15 28  1  0  0  0  0
 15 48  1  0  0  0  0
 16 17  2  0  0  0  0
 16 18  1  0  0  0  0
 18 19  1  0  0  0  0
 18 27  1  0  0  0  0
 19 20  1  0  0  0  0
 19 49  1  0  0  0  0
 19 50  1  0  0  0  0
 20 21  1  0  0  0  0
 20 51  1  0  0  0  0
 20 52  1  0  0  0  0
 21 22  1  0  0  0  0
 21 26  1  0  0  0  0
 21 67  1  0  0  0  0
 22 23  2  0  0  0  0
 22 24  1  0  0  0  0
 24 25  1  0  0  0  0
 24 68  1  0  0  0  0
 25 53  1  0  0  0  0
 25 54  1  0  0  0  0
 25 55  1  0  0  0  0
 26 27  1  0  0  0  0
 26 56  1  0  0  0  0
 26 57  1  0  0  0  0
 27 58  1  0  0  0  0
 27 59  1  0  0  0  0
 28 29  1  0  0  0  0
 28 60  1  0  0  0  0
 28 61  1  0  0  0  0
 29 30  1  0  0  0  0
 29 34  2  0  0  0  0
 30 31  2  0  0  0  0
 30 62  1  0  0  0  0
 31 32  1  0  0  0  0
 31 35  1  0  0  0  0
 32 33  2  0  0  0  0
 32 63  1  0  0  0  0
 33 34  1  0  0  0  0
 33 64  1  0  0  0  0
 34 65  1  0  0  0  0
 35 36  2  0  0  0  0
 35 38  1  0  0  0  0
 36 37  1  0  0  0  0
 38 39  1  0  0  0  0
 38 66  1  0  0  0  0
M  END
>  <Activity>
6.796

>  <set>
1

>  <Min_dist>
999.9

>  <Avg_dist>
999.9

$$$$
36
 Wcorina  11170919353D 1   1.00000     0.00000              
CORINA evaluation license 3.46 0067  05.08.2008
 71 75  0  0  0  0  0  0  0  0999 V2000
   -0.7391   -0.8080  -10.0117 C   0  0  0  0  0  0  0  0  0  0  0  0
   -1.1781   -0.7682  -11.2997 C   0  0  0  0  0  0  0  0  0  0  0  0
   -0.2848   -0.6117  -12.3574 C   0  0  0  0  0  0  0  0  0  0  0  0
    1.0528   -0.4937  -12.1337 C   0  0  0  0  0  0  0  0  0  0  0  0
    1.5432   -0.5298  -10.8175 C   0  0  0  0  0  0  0  0  0  0  0  0
    2.9174   -0.4117  -10.5471 C   0  0  0  0  0  0  0  0  0  0  0  0
    3.3561   -0.4515   -9.2595 C   0  0  0  0  0  0  0  0  0  0  0  0
    2.4625   -0.6083   -8.2014 C   0  0  0  0  0  0  0  0  0  0  0  0
    1.1253   -0.7263   -8.4250 C   0  0  0  0  0  0  0  0  0  0  0  0
    0.6345   -0.6894   -9.7414 C   0  0  0  0  0  0  0  0  0  0  0  0
    3.0735   -0.6552   -6.5494 S   0  0  0  0  0  0  0  0  0  0  0  0
    2.1003   -1.3493   -5.7811 O   0  0  0  0  0  0  0  0  0  0  0  0
    4.4318   -1.0637   -6.6353 O   0  0  0  0  0  0  0  0  0  0  0  0
    3.0884    0.9027   -5.9879 N   0  0  0  0  0  0  0  0  0  0  0  0
    1.8292    1.6316   -5.8165 C   0  0  0  0  0  0  0  0  0  0  0  0
    2.0423    3.0867   -6.1458 C   0  0  0  0  0  0  0  0  0  0  0  0
    3.1381    3.4764   -6.4897 O   0  0  0  0  0  0  0  0  0  0  0  0
    1.0152    3.9549   -6.0580 N   0  0  0  0  0  0  0  0  0  0  0  0
   -0.3559    3.4926   -5.8169 C   0  0  0  0  0  0  0  0  0  0  0  0
   -1.3054    4.2176   -6.7373 C   0  0  0  0  0  0  0  0  0  0  0  0
   -2.6072    3.7437   -6.8287 C   0  0  0  0  0  0  0  0  0  0  0  0
   -3.5249    4.3707   -7.6459 C   0  0  0  0  0  0  0  0  0  0  0  0
   -3.1451    5.4805   -8.3780 C   0  0  0  0  0  0  0  0  0  0  0  0
   -1.8512    5.9497   -8.2910 C   0  0  0  0  0  0  0  0  0  0  0  0
   -0.9229    5.3162   -7.4735 C   0  0  0  0  0  0  0  0  0  0  0  0
    0.4783    5.8677   -7.4505 C   0  0  0  0  0  0  0  0  0  0  0  0
    1.2252    5.4057   -6.1943 C   0  0  0  0  0  0  0  0  0  0  0  0
    2.6970    5.6966   -6.3364 C   0  0  0  0  0  0  0  0  0  0  0  0
    3.3294    6.0912   -5.3855 O   0  0  0  0  0  0  0  0  0  0  0  0
    3.3054    5.5173   -7.5194 O   0  0  0  0  0  0  0  0  0  0  0  0
    4.7247    5.8174   -7.5829 C   0  0  0  0  0  0  0  0  0  0  0  0
    1.3572    1.5005   -4.3671 C   0  0  0  0  0  0  0  0  0  0  0  0
    1.0267    0.0595   -4.0748 C   0  0  0  0  0  0  0  0  0  0  0  0
    2.0037   -0.7866   -3.5909 C   0  0  0  0  0  0  0  0  0  0  0  0
    1.6963   -2.1197   -3.3209 C   0  0  0  0  0  0  0  0  0  0  0  0
    0.4017   -2.5895   -3.5421 C   0  0  0  0  0  0  0  0  0  0  0  0
   -0.5664   -1.7340   -4.0261 C   0  0  0  0  0  0  0  0  0  0  0  0
   -0.2567   -0.4109   -4.2867 C   0  0  0  0  0  0  0  0  0  0  0  0
    2.7401   -3.0329   -2.8020 C   0  0  0  0  0  0  0  0  0  0  0  0
    3.9481   -2.5915   -2.5968 N   0  0  0  0  0  0  0  0  0  0  0  0
    4.1641   -1.6646   -2.7840 H   0  0  0  0  0  0  0  0  0  0  0  0
    2.4333   -4.3496   -2.5362 N   0  0  0  0  0  0  0  0  0  0  0  0
    1.5336   -4.6783   -2.6890 H   0  0  0  0  0  0  0  0  0  0  0  0
    3.1171   -4.9478   -2.1963 H   0  0  0  0  0  0  0  0  0  0  0  0
   -1.4436   -0.9257   -9.2016 H   0  0  0  0  0  0  0  0  0  0  0  0
   -2.2345   -0.8596  -11.5047 H   0  0  0  0  0  0  0  0  0  0  0  0
   -0.6592   -0.5840  -13.3701 H   0  0  0  0  0  0  0  0  0  0  0  0
    1.7334   -0.3733  -12.9635 H   0  0  0  0  0  0  0  0  0  0  0  0
    3.6215   -0.2904  -11.3570 H   0  0  0  0  0  0  0  0  0  0  0  0
    4.4125   -0.3605   -9.0545 H   0  0  0  0  0  0  0  0  0  0  0  0
    0.4448   -0.8480   -7.5952 H   0  0  0  0  0  0  0  0  0  0  0  0
    3.9308    1.3325   -5.7725 H   0  0  0  0  0  0  0  0  0  0  0  0
    1.0745    1.2149   -6.4835 H   0  0  0  0  0  0  0  0  0  0  0  0
   -0.4157    2.4207   -6.0052 H   0  0  0  0  0  0  0  0  0  0  0  0
   -0.6297    3.6942   -4.7813 H   0  0  0  0  0  0  0  0  0  0  0  0
   -2.9035    2.8773   -6.2561 H   0  0  0  0  0  0  0  0  0  0  0  0
   -4.5356    3.9962   -7.7138 H   0  0  0  0  0  0  0  0  0  0  0  0
   -3.8598    5.9784   -9.0166 H   0  0  0  0  0  0  0  0  0  0  0  0
   -1.5568    6.8170   -8.8633 H   0  0  0  0  0  0  0  0  0  0  0  0
    1.0137    5.5231   -8.3352 H   0  0  0  0  0  0  0  0  0  0  0  0
    0.4351    6.9568   -7.4601 H   0  0  0  0  0  0  0  0  0  0  0  0
    0.8301    5.9194   -5.3178 H   0  0  0  0  0  0  0  0  0  0  0  0
    5.0908    5.6302   -8.5924 H   0  0  0  0  0  0  0  0  0  0  0  0
    4.8866    6.8642   -7.3260 H   0  0  0  0  0  0  0  0  0  0  0  0
    5.2621    5.1830   -6.8781 H   0  0  0  0  0  0  0  0  0  0  0  0
    2.1480    1.8352   -3.6957 H   0  0  0  0  0  0  0  0  0  0  0  0
    0.4692    2.1146   -4.2172 H   0  0  0  0  0  0  0  0  0  0  0  0
    3.0043   -0.4172   -3.4219 H   0  0  0  0  0  0  0  0  0  0  0  0
    0.1578   -3.6211   -3.3352 H   0  0  0  0  0  0  0  0  0  0  0  0
   -1.5691   -2.0966   -4.1977 H   0  0  0  0  0  0  0  0  0  0  0  0
   -1.0190    0.2563   -4.6610 H   0  0  0  0  0  0  0  0  0  0  0  0
  1  2  1  0  0  0  0
  1 10  2  0  0  0  0
  1 45  1  0  0  0  0
  2  3  2  0  0  0  0
  2 46  1  0  0  0  0
  3  4  1  0  0  0  0
  3 47  1  0  0  0  0
  4  5  2  0  0  0  0
  4 48  1  0  0  0  0
  5  6  1  0  0  0  0
  5 10  1  0  0  0  0
  6  7  2  0  0  0  0
  6 49  1  0  0  0  0
  7  8  1  0  0  0  0
  7 50  1  0  0  0  0
  8  9  2  0  0  0  0
  8 11  1  0  0  0  0
  9 10  1  0  0  0  0
  9 51  1  0  0  0  0
 11 12  2  0  0  0  0
 11 13  2  0  0  0  0
 11 14  1  0  0  0  0
 14 15  1  0  0  0  0
 14 52  1  0  0  0  0
 15 16  1  0  0  0  0
 15 32  1  0  0  0  0
 15 53  1  0  0  0  0
 16 17  2  0  0  0  0
 16 18  1  0  0  0  0
 18 19  1  0  0  0  0
 18 27  1  0  0  0  0
 19 20  1  0  0  0  0
 19 54  1  0  0  0  0
 19 55  1  0  0  0  0
 20 21  1  0  0  0  0
 20 25  2  0  0  0  0
 21 22  2  0  0  0  0
 21 56  1  0  0  0  0
 22 23  1  0  0  0  0
 22 57  1  0  0  0  0
 23 24  2  0  0  0  0
 23 58  1  0  0  0  0
 24 25  1  0  0  0  0
 24 59  1  0  0  0  0
 25 26  1  0  0  0  0
 26 27  1  0  0  0  0
 26 60  1  0  0  0  0
 26 61  1  0  0  0  0
 27 28  1  0  0  0  0
 27 62  1  0  0  0  0
 28 29  2  0  0  0  0
 28 30  1  0  0  0  0
 30 31  1  0  0  0  0
 31 63  1  0  0  0  0
 31 64  1  0  0  0  0
 31 65  1  0  0  0  0
 32 33  1  0  0  0  0
 32 66  1  0  0  0  0
 32 67  1  0  0  0  0
 33 34  1  0  0  0  0
 33 38  2  0  0  0  0
 34 35  2  0  0  0  0
 34 68  1  0  0  0  0
 35 36  1  0  0  0  0
 35 39  1  0  0  0  0
 36 37  2  0  0  0  0
 36 69  1  0  0  0  0
 37 38  1  0  0  0  0
 37 70  1  0  0  0  0
 38 71  1  0  0  0  0
 39 40  2  0  0  0  0
 39 42  1  0  0  0  0
 40 41  1  0  0  0  0
 42 43  1  0  0  0  0
 42 44  1  0  0  0  0
M  END
>  <Activity>
6.699

>  <set>
1

>  <Min_dist>
999.9

>  <Avg_dist>
999.9

$$$$
37
 Wcorina  11170919353D 1   1.00000     0.00000              
CORINA evaluation license 3.46 0067  05.08.2008
 77 81  0  0  0  0  0  0  0  0999 V2000
   -0.6195    1.2279   -0.7546 C   0  0  0  0  0  0  0  0  0  0  0  0
   -0.6325   -0.1279   -0.8755 C   0  0  0  0  0  0  0  0  0  0  0  0
    0.5300   -0.8751   -0.6978 C   0  0  0  0  0  0  0  0  0  0  0  0
    1.7126   -0.2710   -0.3985 C   0  0  0  0  0  0  0  0  0  0  0  0
    1.7652    1.1268   -0.2660 C   0  0  0  0  0  0  0  0  0  0  0  0
    2.9675    1.7860    0.0428 C   0  0  0  0  0  0  0  0  0  0  0  0
    2.9803    3.1415    0.1637 C   0  0  0  0  0  0  0  0  0  0  0  0
    1.8173    3.8889   -0.0138 C   0  0  0  0  0  0  0  0  0  0  0  0
    0.6350    3.2850   -0.3131 C   0  0  0  0  0  0  0  0  0  0  0  0
    0.5825    1.8869   -0.4464 C   0  0  0  0  0  0  0  0  0  0  0  0
    1.8787    5.6420    0.1525 S   0  0  0  0  0  0  0  0  0  0  0  0
    0.5590    6.0612    0.4718 O   0  0  0  0  0  0  0  0  0  0  0  0
    3.0045    5.9283    0.9709 O   0  0  0  0  0  0  0  0  0  0  0  0
    2.2179    6.2647   -1.3440 N   0  0  0  0  0  0  0  0  0  0  0  0
    1.2575    6.1053   -2.4387 C   0  0  0  0  0  0  0  0  0  0  0  0
    2.0009    5.9275   -3.7374 C   0  0  0  0  0  0  0  0  0  0  0  0
    3.2044    6.0739   -3.7722 O   0  0  0  0  0  0  0  0  0  0  0  0
    1.3285    5.6058   -4.8603 N   0  0  0  0  0  0  0  0  0  0  0  0
    2.0223    5.5327   -6.1533 C   0  0  0  0  0  0  0  0  0  0  0  0
    1.7448    4.1650   -6.7852 C   0  0  0  0  0  0  0  0  0  0  0  0
    0.2328    3.9439   -6.8697 C   0  0  0  0  0  0  0  0  0  0  0  0
   -0.0444    2.6140   -7.5219 C   0  0  0  0  0  0  0  0  0  0  0  0
    0.8729    1.9148   -7.8821 O   0  0  0  0  0  0  0  0  0  0  0  0
   -1.3103    2.2060   -7.7028 O   0  0  0  0  0  0  0  0  0  0  0  0
   -0.3657    3.9557   -5.4613 C   0  0  0  0  0  0  0  0  0  0  0  0
   -0.1111    5.3156   -4.8136 C   0  0  0  0  0  0  0  0  0  0  0  0
    0.3710    7.3493   -2.5246 C   0  0  0  0  0  0  0  0  0  0  0  0
   -0.3416    7.5501   -1.2120 C   0  0  0  0  0  0  0  0  0  0  0  0
    0.2408    8.3156   -0.2223 C   0  0  0  0  0  0  0  0  0  0  0  0
   -0.4198    8.5004    0.9917 C   0  0  0  0  0  0  0  0  0  0  0  0
   -1.6663    7.9095    1.1979 C   0  0  0  0  0  0  0  0  0  0  0  0
   -2.2383    7.1463    0.2009 C   0  0  0  0  0  0  0  0  0  0  0  0
   -1.5804    6.9713   -1.0036 C   0  0  0  0  0  0  0  0  0  0  0  0
    0.1997    9.3203    2.0579 C   0  0  0  0  0  0  0  0  0  0  0  0
    1.3639    9.8706    1.8627 N   0  0  0  0  0  0  0  0  0  0  0  0
    1.8252    9.7433    1.0189 H   0  0  0  0  0  0  0  0  0  0  0  0
   -0.4555    9.5011    3.2564 N   0  0  0  0  0  0  0  0  0  0  0  0
   -1.3225    9.0913    3.4018 H   0  0  0  0  0  0  0  0  0  0  0  0
   -1.5276    1.7945   -0.8991 H   0  0  0  0  0  0  0  0  0  0  0  0
   -1.5578   -0.6320   -1.1125 H   0  0  0  0  0  0  0  0  0  0  0  0
    0.4923   -1.9497   -0.7987 H   0  0  0  0  0  0  0  0  0  0  0  0
    2.6057   -0.8631   -0.2631 H   0  0  0  0  0  0  0  0  0  0  0  0
    3.8763    1.2198    0.1838 H   0  0  0  0  0  0  0  0  0  0  0  0
    3.9055    3.6455    0.4011 H   0  0  0  0  0  0  0  0  0  0  0  0
   -0.2582    3.8771   -0.4471 H   0  0  0  0  0  0  0  0  0  0  0  0
    3.0526    6.7350   -1.4958 H   0  0  0  0  0  0  0  0  0  0  0  0
    0.6366    5.2289   -2.2526 H   0  0  0  0  0  0  0  0  0  0  0  0
    1.6540    6.3204   -6.8107 H   0  0  0  0  0  0  0  0  0  0  0  0
    3.0947    5.6536   -6.0000 H   0  0  0  0  0  0  0  0  0  0  0  0
    2.1737    4.1332   -7.7867 H   0  0  0  0  0  0  0  0  0  0  0  0
    2.1931    3.3833   -6.1719 H   0  0  0  0  0  0  0  0  0  0  0  0
   -1.4390    3.7749   -5.5206 H   0  0  0  0  0  0  0  0  0  0  0  0
    0.1024    3.1760   -4.8605 H   0  0  0  0  0  0  0  0  0  0  0  0
   -0.4458    5.2932   -3.7765 H   0  0  0  0  0  0  0  0  0  0  0  0
   -0.6569    6.0852   -5.3594 H   0  0  0  0  0  0  0  0  0  0  0  0
    0.9886    8.2213   -2.7398 H   0  0  0  0  0  0  0  0  0  0  0  0
   -0.3627    7.2185   -3.3200 H   0  0  0  0  0  0  0  0  0  0  0  0
    1.2063    8.7704   -0.3877 H   0  0  0  0  0  0  0  0  0  0  0  0
   -2.1826    8.0488    2.1363 H   0  0  0  0  0  0  0  0  0  0  0  0
   -3.2034    6.6883    0.3595 H   0  0  0  0  0  0  0  0  0  0  0  0
   -2.0343    6.3769   -1.7829 H   0  0  0  0  0  0  0  0  0  0  0  0
   -0.0496   10.0382    3.9548 H   0  0  0  0  0  0  0  0  0  0  0  0
   -0.2180    4.7400   -7.4623 H   0  0  0  0  0  0  0  0  0  0  0  0
   -2.9770    0.6268   -8.4554 C   0  0  0  0  0  0  0  0  0  0  0  0
   -1.5024    0.9143   -8.3374 C   0  0  0  0  0  0  0  0  0  0  0  0
   -3.6708    1.0249   -9.5828 C   0  0  0  0  0  0  0  0  0  0  0  0
   -5.0234    0.7613   -9.6910 C   0  0  0  0  0  0  0  0  0  0  0  0
   -5.6822    0.0991   -8.6720 C   0  0  0  0  0  0  0  0  0  0  0  0
   -4.9882   -0.2998   -7.5449 C   0  0  0  0  0  0  0  0  0  0  0  0
   -3.6347   -0.0400   -7.4387 C   0  0  0  0  0  0  0  0  0  0  0  0
   -1.0541    0.9274   -9.3309 H   0  0  0  0  0  0  0  0  0  0  0  0
   -1.0282    0.1394   -7.7351 H   0  0  0  0  0  0  0  0  0  0  0  0
   -3.1561    1.5423  -10.3790 H   0  0  0  0  0  0  0  0  0  0  0  0
   -5.5656    1.0730  -10.5715 H   0  0  0  0  0  0  0  0  0  0  0  0
   -6.7392   -0.1062   -8.7562 H   0  0  0  0  0  0  0  0  0  0  0  0
   -5.5030   -0.8169   -6.7486 H   0  0  0  0  0  0  0  0  0  0  0  0
   -3.0917   -0.3549   -6.5598 H   0  0  0  0  0  0  0  0  0  0  0  0
  1  2  1  0  0  0  0
  1 10  2  0  0  0  0
  1 39  1  0  0  0  0
  2  3  2  0  0  0  0
  2 40  1  0  0  0  0
  3  4  1  0  0  0  0
  3 41  1  0  0  0  0
  4  5  2  0  0  0  0
  4 42  1  0  0  0  0
  5  6  1  0  0  0  0
  5 10  1  0  0  0  0
  6  7  2  0  0  0  0
  6 43  1  0  0  0  0
  7  8  1  0  0  0  0
  7 44  1  0  0  0  0
  8  9  2  0  0  0  0
  8 11  1  0  0  0  0
  9 10  1  0  0  0  0
  9 45  1  0  0  0  0
 11 12  2  0  0  0  0
 11 13  2  0  0  0  0
 11 14  1  0  0  0  0
 14 15  1  0  0  0  0
 14 46  1  0  0  0  0
 15 16  1  0  0  0  0
 15 27  1  0  0  0  0
 15 47  1  0  0  0  0
 16 17  2  0  0  0  0
 16 18  1  0  0  0  0
 18 19  1  0  0  0  0
 18 26  1  0  0  0  0
 19 20  1  0  0  0  0
 19 48  1  0  0  0  0
 19 49  1  0  0  0  0
 20 21  1  0  0  0  0
 20 50  1  0  0  0  0
 20 51  1  0  0  0  0
 21 22  1  0  0  0  0
 21 25  1  0  0  0  0
 21 63  1  0  0  0  0
 22 23  2  0  0  0  0
 22 24  1  0  0  0  0
 24 65  1  0  0  0  0
 25 26  1  0  0  0  0
 25 52  1  0  0  0  0
 25 53  1  0  0  0  0
 26 54  1  0  0  0  0
 26 55  1  0  0  0  0
 27 28  1  0  0  0  0
 27 56  1  0  0  0  0
 27 57  1  0  0  0  0
 28 29  1  0  0  0  0
 28 33  2  0  0  0  0
 29 30  2  0  0  0  0
 29 58  1  0  0  0  0
 30 31  1  0  0  0  0
 30 34  1  0  0  0  0
 31 32  2  0  0  0  0
 31 59  1  0  0  0  0
 32 33  1  0  0  0  0
 32 60  1  0  0  0  0
 33 61  1  0  0  0  0
 34 35  2  0  0  0  0
 34 37  1  0  0  0  0
 35 36  1  0  0  0  0
 37 38  1  0  0  0  0
 37 62  1  0  0  0  0
 64 65  1  0  0  0  0
 64 66  1  0  0  0  0
 64 70  2  0  0  0  0
 65 71  1  0  0  0  0
 65 72  1  0  0  0  0
 66 67  2  0  0  0  0
 66 73  1  0  0  0  0
 67 68  1  0  0  0  0
 67 74  1  0  0  0  0
 68 69  2  0  0  0  0
 68 75  1  0  0  0  0
 69 70  1  0  0  0  0
 69 76  1  0  0  0  0
 70 77  1  0  0  0  0
M  END
>  <Activity>
6.678

>  <set>
1

>  <Min_dist>
999.9

>  <Avg_dist>
999.9

$$$$
38
 Wcorina  11170919353D 1   1.00000     0.00000              
CORINA evaluation license 3.46 0067  05.08.2008
 61 64  0  0  0  0  0  0  0  0999 V2000
    2.1205    5.0146   -2.3743 C   0  0  0  0  0  0  0  0  0  0  0  0
    2.9796    5.3897   -3.3615 C   0  0  0  0  0  0  0  0  0  0  0  0
    4.1753    4.7056   -3.5700 C   0  0  0  0  0  0  0  0  0  0  0  0
    4.5193    3.6423   -2.7928 C   0  0  0  0  0  0  0  0  0  0  0  0
    3.6579    3.2258   -1.7639 C   0  0  0  0  0  0  0  0  0  0  0  0
    2.4414    3.9218   -1.5517 C   0  0  0  0  0  0  0  0  0  0  0  0
    1.5800    3.5054   -0.5221 C   0  0  0  0  0  0  0  0  0  0  0  0
    1.9241    2.4427    0.2552 C   0  0  0  0  0  0  0  0  0  0  0  0
    3.1205    1.7586    0.0468 C   0  0  0  0  0  0  0  0  0  0  0  0
    3.9790    2.1329   -0.9406 C   0  0  0  0  0  0  0  0  0  0  0  0
    0.0627    4.3553   -0.2389 S   0  0  0  0  0  0  0  0  0  0  0  0
   -0.5867    3.6733    0.8252 O   0  0  0  0  0  0  0  0  0  0  0  0
    0.3803    5.7397   -0.1958 O   0  0  0  0  0  0  0  0  0  0  0  0
   -0.8812    4.1337   -1.5814 N   0  0  0  0  0  0  0  0  0  0  0  0
   -1.3644    2.7938   -1.9241 C   0  0  0  0  0  0  0  0  0  0  0  0
   -0.4531    2.1797   -2.9554 C   0  0  0  0  0  0  0  0  0  0  0  0
    0.2917    2.8845   -3.6030 O   0  0  0  0  0  0  0  0  0  0  0  0
   -0.4659    0.8473   -3.1580 N   0  0  0  0  0  0  0  0  0  0  0  0
    0.3358    0.2458   -4.2324 C   0  0  0  0  0  0  0  0  0  0  0  0
    1.2151   -0.8564   -3.6334 C   0  0  0  0  0  0  0  0  0  0  0  0
    0.3334   -1.8510   -2.8749 C   0  0  0  0  0  0  0  0  0  0  0  0
   -0.3839   -1.1304   -1.7310 C   0  0  0  0  0  0  0  0  0  0  0  0
   -1.2769   -0.0319   -2.3048 C   0  0  0  0  0  0  0  0  0  0  0  0
   -2.7823    2.8923   -2.4904 C   0  0  0  0  0  0  0  0  0  0  0  0
   -3.7213    3.3707   -1.4131 C   0  0  0  0  0  0  0  0  0  0  0  0
   -3.9430    4.7222   -1.2431 C   0  0  0  0  0  0  0  0  0  0  0  0
   -4.8122    5.1632   -0.2459 C   0  0  0  0  0  0  0  0  0  0  0  0
   -5.4525    4.2343    0.5741 C   0  0  0  0  0  0  0  0  0  0  0  0
   -5.2228    2.8858    0.3944 C   0  0  0  0  0  0  0  0  0  0  0  0
   -4.3636    2.4540   -0.6005 C   0  0  0  0  0  0  0  0  0  0  0  0
   -5.0540    6.6120   -0.0580 C   0  0  0  0  0  0  0  0  0  0  0  0
   -4.4544    7.4772   -0.8248 N   0  0  0  0  0  0  0  0  0  0  0  0
   -3.8494    7.1725   -1.5191 H   0  0  0  0  0  0  0  0  0  0  0  0
   -5.9134    7.0448    0.9282 N   0  0  0  0  0  0  0  0  0  0  0  0
   -6.3600    6.4004    1.4994 H   0  0  0  0  0  0  0  0  0  0  0  0
   -6.0718    7.9938    1.0514 H   0  0  0  0  0  0  0  0  0  0  0  0
    1.1992    5.5571   -2.2214 H   0  0  0  0  0  0  0  0  0  0  0  0
    2.7304    6.2299   -3.9926 H   0  0  0  0  0  0  0  0  0  0  0  0
    4.8391    5.0235   -4.3605 H   0  0  0  0  0  0  0  0  0  0  0  0
    5.4493    3.1213   -2.9663 H   0  0  0  0  0  0  0  0  0  0  0  0
    1.2604    2.1249    1.0456 H   0  0  0  0  0  0  0  0  0  0  0  0
    3.3698    0.9187    0.6782 H   0  0  0  0  0  0  0  0  0  0  0  0
    4.9022    1.5929   -1.0908 H   0  0  0  0  0  0  0  0  0  0  0  0
   -1.1142    4.8911   -2.1409 H   0  0  0  0  0  0  0  0  0  0  0  0
   -1.3728    2.1709   -1.0297 H   0  0  0  0  0  0  0  0  0  0  0  0
   -0.3255   -0.1830   -4.9854 H   0  0  0  0  0  0  0  0  0  0  0  0
    0.9664    1.0088   -4.6887 H   0  0  0  0  0  0  0  0  0  0  0  0
    1.7435   -1.3751   -4.4333 H   0  0  0  0  0  0  0  0  0  0  0  0
    1.9370   -0.4133   -2.9474 H   0  0  0  0  0  0  0  0  0  0  0  0
   -0.4043   -2.2753   -3.5560 H   0  0  0  0  0  0  0  0  0  0  0  0
    0.9538   -2.6498   -2.4684 H   0  0  0  0  0  0  0  0  0  0  0  0
   -0.9935   -1.8441   -1.1769 H   0  0  0  0  0  0  0  0  0  0  0  0
    0.3531   -0.6847   -1.0629 H   0  0  0  0  0  0  0  0  0  0  0  0
   -1.7101    0.5480   -1.4898 H   0  0  0  0  0  0  0  0  0  0  0  0
   -2.0724   -0.4838   -2.8974 H   0  0  0  0  0  0  0  0  0  0  0  0
   -2.7934    3.5975   -3.3215 H   0  0  0  0  0  0  0  0  0  0  0  0
   -3.1021    1.9114   -2.8419 H   0  0  0  0  0  0  0  0  0  0  0  0
   -3.4441    5.4368   -1.8809 H   0  0  0  0  0  0  0  0  0  0  0  0
   -6.1265    4.5699    1.3484 H   0  0  0  0  0  0  0  0  0  0  0  0
   -5.7181    2.1655    1.0288 H   0  0  0  0  0  0  0  0  0  0  0  0
   -4.1906    1.3972   -0.7404 H   0  0  0  0  0  0  0  0  0  0  0  0
  1  2  1  0  0  0  0
  1  6  2  0  0  0  0
  1 37  1  0  0  0  0
  2  3  2  0  0  0  0
  2 38  1  0  0  0  0
  3  4  1  0  0  0  0
  3 39  1  0  0  0  0
  4  5  2  0  0  0  0
  4 40  1  0  0  0  0
  5  6  1  0  0  0  0
  5 10  1  0  0  0  0
  6  7  1  0  0  0  0
  7  8  2  0  0  0  0
  7 11  1  0  0  0  0
  8  9  1  0  0  0  0
  8 41  1  0  0  0  0
  9 10  2  0  0  0  0
  9 42  1  0  0  0  0
 10 43  1  0  0  0  0
 11 12  2  0  0  0  0
 11 13  2  0  0  0  0
 11 14  1  0  0  0  0
 14 15  1  0  0  0  0
 14 44  1  0  0  0  0
 15 16  1  0  0  0  0
 15 24  1  0  0  0  0
 15 45  1  0  0  0  0
 16 17  2  0  0  0  0
 16 18  1  0  0  0  0
 18 19  1  0  0  0  0
 18 23  1  0  0  0  0
 19 20  1  0  0  0  0
 19 46  1  0  0  0  0
 19 47  1  0  0  0  0
 20 21  1  0  0  0  0
 20 48  1  0  0  0  0
 20 49  1  0  0  0  0
 21 22  1  0  0  0  0
 21 50  1  0  0  0  0
 21 51  1  0  0  0  0
 22 23  1  0  0  0  0
 22 52  1  0  0  0  0
 22 53  1  0  0  0  0
 23 54  1  0  0  0  0
 23 55  1  0  0  0  0
 24 25  1  0  0  0  0
 24 56  1  0  0  0  0
 24 57  1  0  0  0  0
 25 26  1  0  0  0  0
 25 30  2  0  0  0  0
 26 27  2  0  0  0  0
 26 58  1  0  0  0  0
 27 28  1  0  0  0  0
 27 31  1  0  0  0  0
 28 29  2  0  0  0  0
 28 59  1  0  0  0  0
 29 30  1  0  0  0  0
 29 60  1  0  0  0  0
 30 61  1  0  0  0  0
 31 32  2  0  0  0  0
 31 34  1  0  0  0  0
 32 33  1  0  0  0  0
 34 35  1  0  0  0  0
 34 36  1  0  0  0  0
M  END
>  <Activity>
6.638

>  <set>
1

>  <Min_dist>
999.9

>  <Avg_dist>
999.9

$$$$
40
 Wcorina  11170919353D 1   1.00000     0.00000              
CORINA evaluation license 3.46 0067  05.08.2008
 64 67  0  0  0  0  0  0  0  0999 V2000
   -0.0776    0.8307   -1.0462 C   0  0  0  0  0  0  0  0  0  0  0  0
    0.1067   -0.5048   -1.2349 C   0  0  0  0  0  0  0  0  0  0  0  0
    1.3322   -1.1063   -0.9562 C   0  0  0  0  0  0  0  0  0  0  0  0
    2.3810   -0.3759   -0.4875 C   0  0  0  0  0  0  0  0  0  0  0  0
    2.2288    1.0054   -0.2805 C   0  0  0  0  0  0  0  0  0  0  0  0
    3.2884    1.7922    0.2027 C   0  0  0  0  0  0  0  0  0  0  0  0
    3.1040    3.1273    0.3913 C   0  0  0  0  0  0  0  0  0  0  0  0
    1.8780    3.7290    0.1128 C   0  0  0  0  0  0  0  0  0  0  0  0
    0.8295    2.9989   -0.3559 C   0  0  0  0  0  0  0  0  0  0  0  0
    0.9819    1.6173   -0.5637 C   0  0  0  0  0  0  0  0  0  0  0  0
    1.6825    5.4608    0.3719 S   0  0  0  0  0  0  0  0  0  0  0  0
    0.2908    5.6852    0.5508 O   0  0  0  0  0  0  0  0  0  0  0  0
    2.6601    5.8356    1.3327 O   0  0  0  0  0  0  0  0  0  0  0  0
    2.1005    6.2180   -1.0403 N   0  0  0  0  0  0  0  0  0  0  0  0
    1.2996    6.0080   -2.2489 C   0  0  0  0  0  0  0  0  0  0  0  0
    0.2838    7.1138   -2.3769 C   0  0  0  0  0  0  0  0  0  0  0  0
    0.3537    8.0876   -1.6574 O   0  0  0  0  0  0  0  0  0  0  0  0
   -0.7022    7.0206   -3.2910 N   0  0  0  0  0  0  0  0  0  0  0  0
   -1.7576    8.0404   -3.3601 C   0  0  0  0  0  0  0  0  0  0  0  0
   -1.4316    9.1697   -2.4170 C   0  0  0  0  0  0  0  0  0  0  0  0
   -0.4823    9.8844   -2.6357 O   0  0  0  0  0  0  0  0  0  0  0  0
   -2.1958    9.3815   -1.3340 O   0  0  0  0  0  0  0  0  0  0  0  0
   -1.8340    8.5746   -4.7939 C   0  0  0  0  0  0  0  0  0  0  0  0
   -2.0268    7.4039   -5.7606 C   0  0  0  0  0  0  0  0  0  0  0  0
   -0.8295    6.4557   -5.6614 C   0  0  0  0  0  0  0  0  0  0  0  0
   -0.7387    5.9006   -4.2412 C   0  0  0  0  0  0  0  0  0  0  0  0
    2.2153    6.0122   -3.4747 C   0  0  0  0  0  0  0  0  0  0  0  0
    3.1369    4.8212   -3.4173 C   0  0  0  0  0  0  0  0  0  0  0  0
    2.7550    3.6266   -3.9933 C   0  0  0  0  0  0  0  0  0  0  0  0
    3.6088    2.5255   -3.9394 C   0  0  0  0  0  0  0  0  0  0  0  0
    4.8447    2.6390   -3.3029 C   0  0  0  0  0  0  0  0  0  0  0  0
    5.2153    3.8385   -2.7309 C   0  0  0  0  0  0  0  0  0  0  0  0
    4.3661    4.9292   -2.7925 C   0  0  0  0  0  0  0  0  0  0  0  0
    3.2049    1.2407   -4.5550 C   0  0  0  0  0  0  0  0  0  0  0  0
    2.0501    1.1375   -5.1483 N   0  0  0  0  0  0  0  0  0  0  0  0
    1.4546    1.9022   -5.1869 H   0  0  0  0  0  0  0  0  0  0  0  0
    4.0507    0.1544   -4.5001 N   0  0  0  0  0  0  0  0  0  0  0  0
    4.9108    0.2313   -4.0583 H   0  0  0  0  0  0  0  0  0  0  0  0
    3.7861   -0.6872   -4.9034 H   0  0  0  0  0  0  0  0  0  0  0  0
   -1.0319    1.2840   -1.2704 H   0  0  0  0  0  0  0  0  0  0  0  0
   -0.7093   -1.1072   -1.6059 H   0  0  0  0  0  0  0  0  0  0  0  0
    1.4517   -2.1680   -1.1141 H   0  0  0  0  0  0  0  0  0  0  0  0
    3.3250   -0.8558   -0.2755 H   0  0  0  0  0  0  0  0  0  0  0  0
    4.2438    1.3396    0.4235 H   0  0  0  0  0  0  0  0  0  0  0  0
    3.9199    3.7297    0.7627 H   0  0  0  0  0  0  0  0  0  0  0  0
   -0.1149    3.4786   -0.5666 H   0  0  0  0  0  0  0  0  0  0  0  0
    2.8756    6.8006   -1.0673 H   0  0  0  0  0  0  0  0  0  0  0  0
    0.7861    5.0488   -2.1824 H   0  0  0  0  0  0  0  0  0  0  0  0
   -2.7135    7.5965   -3.0820 H   0  0  0  0  0  0  0  0  0  0  0  0
   -2.6757    9.2615   -4.8819 H   0  0  0  0  0  0  0  0  0  0  0  0
   -0.9094    9.0984   -5.0367 H   0  0  0  0  0  0  0  0  0  0  0  0
   -2.9386    6.8657   -5.5018 H   0  0  0  0  0  0  0  0  0  0  0  0
   -2.1060    7.7834   -6.7793 H   0  0  0  0  0  0  0  0  0  0  0  0
   -0.9564    5.6346   -6.3669 H   0  0  0  0  0  0  0  0  0  0  0  0
    0.0856    6.9995   -5.8960 H   0  0  0  0  0  0  0  0  0  0  0  0
    0.1692    5.3059   -4.1401 H   0  0  0  0  0  0  0  0  0  0  0  0
   -1.6102    5.2780   -4.0388 H   0  0  0  0  0  0  0  0  0  0  0  0
    1.6106    5.9604   -4.3801 H   0  0  0  0  0  0  0  0  0  0  0  0
    2.8057    6.9284   -3.4839 H   0  0  0  0  0  0  0  0  0  0  0  0
    1.7966    3.5446   -4.4844 H   0  0  0  0  0  0  0  0  0  0  0  0
    5.5101    1.7895   -3.2577 H   0  0  0  0  0  0  0  0  0  0  0  0
    6.1720    3.9276   -2.2378 H   0  0  0  0  0  0  0  0  0  0  0  0
    4.6626    5.8675   -2.3474 H   0  0  0  0  0  0  0  0  0  0  0  0
   -1.9473   10.1178   -0.7585 H   0  0  0  0  0  0  0  0  0  0  0  0
  1  2  1  0  0  0  0
  1 10  2  0  0  0  0
  1 40  1  0  0  0  0
  2  3  2  0  0  0  0
  2 41  1  0  0  0  0
  3  4  1  0  0  0  0
  3 42  1  0  0  0  0
  4  5  2  0  0  0  0
  4 43  1  0  0  0  0
  5  6  1  0  0  0  0
  5 10  1  0  0  0  0
  6  7  2  0  0  0  0
  6 44  1  0  0  0  0
  7  8  1  0  0  0  0
  7 45  1  0  0  0  0
  8  9  2  0  0  0  0
  8 11  1  0  0  0  0
  9 10  1  0  0  0  0
  9 46  1  0  0  0  0
 11 12  2  0  0  0  0
 11 13  2  0  0  0  0
 11 14  1  0  0  0  0
 14 15  1  0  0  0  0
 14 47  1  0  0  0  0
 15 16  1  0  0  0  0
 15 27  1  0  0  0  0
 15 48  1  0  0  0  0
 16 17  2  0  0  0  0
 16 18  1  0  0  0  0
 18 19  1  0  0  0  0
 18 26  1  0  0  0  0
 19 20  1  0  0  0  0
 19 23  1  0  0  0  0
 19 49  1  0  0  0  0
 20 21  2  0  0  0  0
 20 22  1  0  0  0  0
 22 64  1  0  0  0  0
 23 24  1  0  0  0  0
 23 50  1  0  0  0  0
 23 51  1  0  0  0  0
 24 25  1  0  0  0  0
 24 52  1  0  0  0  0
 24 53  1  0  0  0  0
 25 26  1  0  0  0  0
 25 54  1  0  0  0  0
 25 55  1  0  0  0  0
 26 56  1  0  0  0  0
 26 57  1  0  0  0  0
 27 28  1  0  0  0  0
 27 58  1  0  0  0  0
 27 59  1  0  0  0  0
 28 29  1  0  0  0  0
 28 33  2  0  0  0  0
 29 30  2  0  0  0  0
 29 60  1  0  0  0  0
 30 31  1  0  0  0  0
 30 34  1  0  0  0  0
 31 32  2  0  0  0  0
 31 61  1  0  0  0  0
 32 33  1  0  0  0  0
 32 62  1  0  0  0  0
 33 63  1  0  0  0  0
 34 35  2  0  0  0  0
 34 37  1  0  0  0  0
 35 36  1  0  0  0  0
 37 38  1  0  0  0  0
 37 39  1  0  0  0  0
M  END
>  <Activity>
6.585

>  <set>
1

>  <Min_dist>
999.9

>  <Avg_dist>
999.9

$$$$
41
 Wcorina  11170919353D 1   1.00000     0.00000              
CORINA evaluation license 3.46 0067  05.08.2008
 50 52  0  0  0  0  0  0  0  0999 V2000
   -0.0164    1.3571    0.0095 C   0  0  0  0  0  0  0  0  0  0  0  0
    0.0021   -0.0041    0.0020 C   0  0  0  0  0  0  0  0  0  0  0  0
    1.2061   -0.7051   -0.0128 C   0  0  0  0  0  0  0  0  0  0  0  0
    2.3989   -0.0493   -0.0206 C   0  0  0  0  0  0  0  0  0  0  0  0
    2.4199    1.3555   -0.0137 C   0  0  0  0  0  0  0  0  0  0  0  0
    3.6317    2.0675   -0.0209 C   0  0  0  0  0  0  0  0  0  0  0  0
    3.6131    3.4283   -0.0134 C   0  0  0  0  0  0  0  0  0  0  0  0
    2.4087    4.1296    0.0017 C   0  0  0  0  0  0  0  0  0  0  0  0
    1.2161    3.4740    0.0095 C   0  0  0  0  0  0  0  0  0  0  0  0
    1.1950    2.0687    0.0018 C   0  0  0  0  0  0  0  0  0  0  0  0
    2.4305    5.8914    0.0114 S   0  0  0  0  0  0  0  0  0  0  0  0
    1.1909    6.3049    0.5697 O   0  0  0  0  0  0  0  0  0  0  0  0
    3.6901    6.2742    0.5464 O   0  0  0  0  0  0  0  0  0  0  0  0
    2.4219    6.3905   -1.5676 N   0  0  0  0  0  0  0  0  0  0  0  0
    1.2606    6.1142   -2.4168 C   0  0  0  0  0  0  0  0  0  0  0  0
    1.4977    4.8456   -3.1949 C   0  0  0  0  0  0  0  0  0  0  0  0
    2.5308    4.2349   -3.0545 O   0  0  0  0  0  0  0  0  0  0  0  0
    0.5612    4.3941   -4.0440 O   0  0  0  0  0  0  0  0  0  0  0  0
    0.8575    3.1660   -4.7599 C   0  0  0  0  0  0  0  0  0  0  0  0
    1.0513    7.2771   -3.3887 C   0  0  0  0  0  0  0  0  0  0  0  0
    0.6930    8.5199   -2.6154 C   0  0  0  0  0  0  0  0  0  0  0  0
    1.6887    9.3685   -2.1758 C   0  0  0  0  0  0  0  0  0  0  0  0
    1.3555   10.5180   -1.4603 C   0  0  0  0  0  0  0  0  0  0  0  0
    0.0165   10.8029   -1.1934 C   0  0  0  0  0  0  0  0  0  0  0  0
   -0.9699    9.9469   -1.6380 C   0  0  0  0  0  0  0  0  0  0  0  0
   -0.6334    8.8107   -2.3524 C   0  0  0  0  0  0  0  0  0  0  0  0
    2.4191   11.4324   -0.9854 C   0  0  0  0  0  0  0  0  0  0  0  0
    3.6686   11.1636   -1.2358 N   0  0  0  0  0  0  0  0  0  0  0  0
    3.9026   10.3645   -1.7334 H   0  0  0  0  0  0  0  0  0  0  0  0
    2.0869   12.5675   -0.2787 N   0  0  0  0  0  0  0  0  0  0  0  0
    1.1562   12.7677   -0.0922 H   0  0  0  0  0  0  0  0  0  0  0  0
    2.7836   13.1665    0.0324 H   0  0  0  0  0  0  0  0  0  0  0  0
   -0.9573    1.8871    0.0168 H   0  0  0  0  0  0  0  0  0  0  0  0
   -0.9305   -0.5487    0.0080 H   0  0  0  0  0  0  0  0  0  0  0  0
    1.1928   -1.7850   -0.0178 H   0  0  0  0  0  0  0  0  0  0  0  0
    3.3244   -0.6060   -0.0317 H   0  0  0  0  0  0  0  0  0  0  0  0
    4.5726    1.5375   -0.0319 H   0  0  0  0  0  0  0  0  0  0  0  0
    4.5457    3.9730   -0.0190 H   0  0  0  0  0  0  0  0  0  0  0  0
    0.2907    4.0307    0.0219 H   0  0  0  0  0  0  0  0  0  0  0  0
    3.1858    6.8657   -1.9302 H   0  0  0  0  0  0  0  0  0  0  0  0
    0.3741    5.9977   -1.7934 H   0  0  0  0  0  0  0  0  0  0  0  0
    0.0202    2.9136   -5.4104 H   0  0  0  0  0  0  0  0  0  0  0  0
    1.7561    3.3038   -5.3612 H   0  0  0  0  0  0  0  0  0  0  0  0
    1.0187    2.3588   -4.0454 H   0  0  0  0  0  0  0  0  0  0  0  0
    1.9691    7.4507   -3.9506 H   0  0  0  0  0  0  0  0  0  0  0  0
    0.2435    7.0331   -4.0788 H   0  0  0  0  0  0  0  0  0  0  0  0
    2.7238    9.1424   -2.3853 H   0  0  0  0  0  0  0  0  0  0  0  0
   -0.2476   11.6916   -0.6394 H   0  0  0  0  0  0  0  0  0  0  0  0
   -2.0071   10.1665   -1.4319 H   0  0  0  0  0  0  0  0  0  0  0  0
   -1.4094    8.1462   -2.7025 H   0  0  0  0  0  0  0  0  0  0  0  0
  1  2  1  0  0  0  0
  1 10  2  0  0  0  0
  1 33  1  0  0  0  0
  2  3  2  0  0  0  0
  2 34  1  0  0  0  0
  3  4  1  0  0  0  0
  3 35  1  0  0  0  0
  4  5  2  0  0  0  0
  4 36  1  0  0  0  0
  5  6  1  0  0  0  0
  5 10  1  0  0  0  0
  6  7  2  0  0  0  0
  6 37  1  0  0  0  0
  7  8  1  0  0  0  0
  7 38  1  0  0  0  0
  8  9  2  0  0  0  0
  8 11  1  0  0  0  0
  9 10  1  0  0  0  0
  9 39  1  0  0  0  0
 11 12  2  0  0  0  0
 11 13  2  0  0  0  0
 11 14  1  0  0  0  0
 14 15  1  0  0  0  0
 14 40  1  0  0  0  0
 15 16  1  0  0  0  0
 15 20  1  0  0  0  0
 15 41  1  0  0  0  0
 16 17  2  0  0  0  0
 16 18  1  0  0  0  0
 18 19  1  0  0  0  0
 19 42  1  0  0  0  0
 19 43  1  0  0  0  0
 19 44  1  0  0  0  0
 20 21  1  0  0  0  0
 20 45  1  0  0  0  0
 20 46  1  0  0  0  0
 21 22  1  0  0  0  0
 21 26  2  0  0  0  0
 22 23  2  0  0  0  0
 22 47  1  0  0  0  0
 23 24  1  0  0  0  0
 23 27  1  0  0  0  0
 24 25  2  0  0  0  0
 24 48  1  0  0  0  0
 25 26  1  0  0  0  0
 25 49  1  0  0  0  0
 26 50  1  0  0  0  0
 27 28  2  0  0  0  0
 27 30  1  0  0  0  0
 28 29  1  0  0  0  0
 30 31  1  0  0  0  0
 30 32  1  0  0  0  0
M  END
>  <Activity>
6.553

>  <set>
1

>  <Min_dist>
999.9

>  <Avg_dist>
999.9

$$$$
42
 Wcorina  11170919353D 1   1.00000     0.00000              
CORINA evaluation license 3.46 0067  05.08.2008
 78 82  0  0  0  0  0  0  0  0999 V2000
   -1.3646    1.4468   -1.1966 C   0  0  0  0  0  0  0  0  0  0  0  0
   -1.5775    0.1233   -1.4333 C   0  0  0  0  0  0  0  0  0  0  0  0
   -0.5439   -0.8029   -1.3097 C   0  0  0  0  0  0  0  0  0  0  0  0
    0.7089   -0.4111   -0.9492 C   0  0  0  0  0  0  0  0  0  0  0  0
    0.9671    0.9468   -0.6971 C   0  0  0  0  0  0  0  0  0  0  0  0
    2.2474    1.3891   -0.3223 C   0  0  0  0  0  0  0  0  0  0  0  0
    2.4601    2.7123   -0.0857 C   0  0  0  0  0  0  0  0  0  0  0  0
    1.4261    3.6388   -0.2090 C   0  0  0  0  0  0  0  0  0  0  0  0
    0.1736    3.2472   -0.5695 C   0  0  0  0  0  0  0  0  0  0  0  0
   -0.0845    1.8890   -0.8224 C   0  0  0  0  0  0  0  0  0  0  0  0
    1.7453    5.3425    0.1071 S   0  0  0  0  0  0  0  0  0  0  0  0
    0.4965    5.9279    0.4493 O   0  0  0  0  0  0  0  0  0  0  0  0
    2.8832    5.3866    0.9571 O   0  0  0  0  0  0  0  0  0  0  0  0
    2.2063    6.0293   -1.3275 N   0  0  0  0  0  0  0  0  0  0  0  0
    1.2568    6.1083   -2.4403 C   0  0  0  0  0  0  0  0  0  0  0  0
    1.9934    5.9292   -3.7428 C   0  0  0  0  0  0  0  0  0  0  0  0
    3.1965    6.0765   -3.7843 O   0  0  0  0  0  0  0  0  0  0  0  0
    1.3152    5.6052   -4.8615 N   0  0  0  0  0  0  0  0  0  0  0  0
   -0.1244    5.3166   -4.8070 C   0  0  0  0  0  0  0  0  0  0  0  0
   -0.3783    3.9509   -5.4528 C   0  0  0  0  0  0  0  0  0  0  0  0
    0.2117    3.9412   -6.8649 C   0  0  0  0  0  0  0  0  0  0  0  0
    1.7236    4.1662   -6.7894 C   0  0  0  0  0  0  0  0  0  0  0  0
    2.0001    5.5399   -6.1597 C   0  0  0  0  0  0  0  0  0  0  0  0
   -1.8620    3.6970   -5.5259 C   0  0  0  0  0  0  0  0  0  0  0  0
   -2.6405    4.5256   -5.1036 O   0  0  0  0  0  0  0  0  0  0  0  0
   -2.3238    2.5492   -6.0605 N   0  0  0  0  0  0  0  0  0  0  0  0
   -3.7661    2.3025   -6.1315 C   0  0  0  0  0  0  0  0  0  0  0  0
   -4.0151    0.9588   -6.7668 C   0  0  0  0  0  0  0  0  0  0  0  0
   -4.0941   -0.1743   -5.9790 C   0  0  0  0  0  0  0  0  0  0  0  0
   -4.3225   -1.4068   -6.5618 C   0  0  0  0  0  0  0  0  0  0  0  0
   -4.4724   -1.5061   -7.9324 C   0  0  0  0  0  0  0  0  0  0  0  0
   -4.3944   -0.3728   -8.7201 C   0  0  0  0  0  0  0  0  0  0  0  0
   -4.1703    0.8602   -8.1369 C   0  0  0  0  0  0  0  0  0  0  0  0
    0.5684    7.4746   -2.4274 C   0  0  0  0  0  0  0  0  0  0  0  0
   -0.1418    7.6669   -1.1123 C   0  0  0  0  0  0  0  0  0  0  0  0
    0.5210    8.2479   -0.0502 C   0  0  0  0  0  0  0  0  0  0  0  0
   -0.1375    8.4251    1.1660 C   0  0  0  0  0  0  0  0  0  0  0  0
   -1.4634    8.0136    1.3013 C   0  0  0  0  0  0  0  0  0  0  0  0
   -2.1153    7.4341    0.2323 C   0  0  0  0  0  0  0  0  0  0  0  0
   -1.4583    7.2660   -0.9738 C   0  0  0  0  0  0  0  0  0  0  0  0
    0.5680    9.0473    2.3097 C   0  0  0  0  0  0  0  0  0  0  0  0
    1.8061    9.4303    2.1807 N   0  0  0  0  0  0  0  0  0  0  0  0
    2.2661    9.3079    1.3355 H   0  0  0  0  0  0  0  0  0  0  0  0
   -0.0853    9.2211    3.5102 N   0  0  0  0  0  0  0  0  0  0  0  0
   -1.0074    8.9359    3.6063 H   0  0  0  0  0  0  0  0  0  0  0  0
    0.3769    9.6287    4.2593 H   0  0  0  0  0  0  0  0  0  0  0  0
   -2.1743    2.1539   -1.3003 H   0  0  0  0  0  0  0  0  0  0  0  0
   -2.5624   -0.2139   -1.7208 H   0  0  0  0  0  0  0  0  0  0  0  0
   -0.7398   -1.8473   -1.5026 H   0  0  0  0  0  0  0  0  0  0  0  0
    1.5002   -1.1403   -0.8570 H   0  0  0  0  0  0  0  0  0  0  0  0
    3.0580    0.6826   -0.2221 H   0  0  0  0  0  0  0  0  0  0  0  0
    3.4449    3.0496    0.2022 H   0  0  0  0  0  0  0  0  0  0  0  0
   -0.6180    3.9762   -0.6604 H   0  0  0  0  0  0  0  0  0  0  0  0
    3.1050    6.3793   -1.4309 H   0  0  0  0  0  0  0  0  0  0  0  0
    0.5080    5.3232   -2.3354 H   0  0  0  0  0  0  0  0  0  0  0  0
   -0.4540    5.2966   -3.7683 H   0  0  0  0  0  0  0  0  0  0  0  0
   -0.6721    6.0858   -5.3516 H   0  0  0  0  0  0  0  0  0  0  0  0
    0.0955    3.1722   -4.8552 H   0  0  0  0  0  0  0  0  0  0  0  0
    0.0109    2.9789   -7.3357 H   0  0  0  0  0  0  0  0  0  0  0  0
   -0.2448    4.7361   -7.4547 H   0  0  0  0  0  0  0  0  0  0  0  0
    2.1776    3.3855   -6.1792 H   0  0  0  0  0  0  0  0  0  0  0  0
    2.1465    4.1359   -7.7936 H   0  0  0  0  0  0  0  0  0  0  0  0
    1.6222    6.3269   -6.8123 H   0  0  0  0  0  0  0  0  0  0  0  0
    3.0728    5.6672   -6.0137 H   0  0  0  0  0  0  0  0  0  0  0  0
   -1.7011    1.8866   -6.3982 H   0  0  0  0  0  0  0  0  0  0  0  0
   -4.1863    2.3123   -5.1258 H   0  0  0  0  0  0  0  0  0  0  0  0
   -4.2388    3.0808   -6.7304 H   0  0  0  0  0  0  0  0  0  0  0  0
   -3.9769   -0.0967   -4.9081 H   0  0  0  0  0  0  0  0  0  0  0  0
   -4.3835   -2.2922   -5.9463 H   0  0  0  0  0  0  0  0  0  0  0  0
   -4.6502   -2.4691   -8.3878 H   0  0  0  0  0  0  0  0  0  0  0  0
   -4.5112   -0.4505   -9.7910 H   0  0  0  0  0  0  0  0  0  0  0  0
   -4.1130    1.7461   -8.7520 H   0  0  0  0  0  0  0  0  0  0  0  0
    1.3148    8.2587   -2.5554 H   0  0  0  0  0  0  0  0  0  0  0  0
   -0.1546    7.5249   -3.2416 H   0  0  0  0  0  0  0  0  0  0  0  0
    1.5477    8.5642   -0.1608 H   0  0  0  0  0  0  0  0  0  0  0  0
   -1.9785    8.1479    2.2409 H   0  0  0  0  0  0  0  0  0  0  0  0
   -3.1419    7.1150    0.3358 H   0  0  0  0  0  0  0  0  0  0  0  0
   -1.9743    6.8162   -1.8091 H   0  0  0  0  0  0  0  0  0  0  0  0
  1  2  1  0  0  0  0
  1 10  2  0  0  0  0
  1 47  1  0  0  0  0
  2  3  2  0  0  0  0
  2 48  1  0  0  0  0
  3  4  1  0  0  0  0
  3 49  1  0  0  0  0
  4  5  2  0  0  0  0
  4 50  1  0  0  0  0
  5  6  1  0  0  0  0
  5 10  1  0  0  0  0
  6  7  2  0  0  0  0
  6 51  1  0  0  0  0
  7  8  1  0  0  0  0
  7 52  1  0  0  0  0
  8  9  2  0  0  0  0
  8 11  1  0  0  0  0
  9 10  1  0  0  0  0
  9 53  1  0  0  0  0
 11 12  2  0  0  0  0
 11 13  2  0  0  0  0
 11 14  1  0  0  0  0
 14 15  1  0  0  0  0
 14 54  1  0  0  0  0
 15 16  1  0  0  0  0
 15 34  1  0  0  0  0
 15 55  1  0  0  0  0
 16 17  2  0  0  0  0
 16 18  1  0  0  0  0
 18 19  1  0  0  0  0
 18 23  1  0  0  0  0
 19 20  1  0  0  0  0
 19 56  1  0  0  0  0
 19 57  1  0  0  0  0
 20 21  1  0  0  0  0
 20 24  1  0  0  0  0
 20 58  1  0  0  0  0
 21 22  1  0  0  0  0
 21 59  1  0  0  0  0
 21 60  1  0  0  0  0
 22 23  1  0  0  0  0
 22 61  1  0  0  0  0
 22 62  1  0  0  0  0
 23 63  1  0  0  0  0
 23 64  1  0  0  0  0
 24 25  2  0  0  0  0
 24 26  1  0  0  0  0
 26 27  1  0  0  0  0
 26 65  1  0  0  0  0
 27 28  1  0  0  0  0
 27 66  1  0  0  0  0
 27 67  1  0  0  0  0
 28 29  1  0  0  0  0
 28 33  2  0  0  0  0
 29 30  2  0  0  0  0
 29 68  1  0  0  0  0
 30 31  1  0  0  0  0
 30 69  1  0  0  0  0
 31 32  2  0  0  0  0
 31 70  1  0  0  0  0
 32 33  1  0  0  0  0
 32 71  1  0  0  0  0
 33 72  1  0  0  0  0
 34 35  1  0  0  0  0
 34 73  1  0  0  0  0
 34 74  1  0  0  0  0
 35 36  1  0  0  0  0
 35 40  2  0  0  0  0
 36 37  2  0  0  0  0
 36 75  1  0  0  0  0
 37 38  1  0  0  0  0
 37 41  1  0  0  0  0
 38 39  2  0  0  0  0
 38 76  1  0  0  0  0
 39 40  1  0  0  0  0
 39 77  1  0  0  0  0
 40 78  1  0  0  0  0
 41 42  2  0  0  0  0
 41 44  1  0  0  0  0
 42 43  1  0  0  0  0
 44 45  1  0  0  0  0
 44 46  1  0  0  0  0
M  END
>  <Activity>
6.553

>  <set>
1

>  <Min_dist>
999.9

>  <Avg_dist>
999.9

$$$$
43
 Wcorina  11170919353D 1   1.00000     0.00000              
CORINA evaluation license 3.46 0067  05.08.2008
 68 72  0  0  0  0  0  0  0  0999 V2000
   -1.2906    1.6286   -0.4613 C   0  0  0  0  0  0  0  0  0  0  0  0
   -1.3993    0.2732   -0.3980 C   0  0  0  0  0  0  0  0  0  0  0  0
   -0.3483   -0.5095    0.0754 C   0  0  0  0  0  0  0  0  0  0  0  0
    0.8180    0.0586    0.4881 C   0  0  0  0  0  0  0  0  0  0  0  0
    0.9674    1.4547    0.4371 C   0  0  0  0  0  0  0  0  0  0  0  0
    2.1562    2.0773    0.8549 C   0  0  0  0  0  0  0  0  0  0  0  0
    2.2647    3.4324    0.7916 C   0  0  0  0  0  0  0  0  0  0  0  0
    1.2133    4.2153    0.3183 C   0  0  0  0  0  0  0  0  0  0  0  0
    0.0473    3.6475   -0.0943 C   0  0  0  0  0  0  0  0  0  0  0  0
   -0.1020    2.2509   -0.0442 C   0  0  0  0  0  0  0  0  0  0  0  0
    1.3961    5.9666    0.2537 S   0  0  0  0  0  0  0  0  0  0  0  0
    0.0828    6.5085    0.2828 O   0  0  0  0  0  0  0  0  0  0  0  0
    2.3962    6.3010    1.2062 O   0  0  0  0  0  0  0  0  0  0  0  0
    2.0230    6.3395   -1.2331 N   0  0  0  0  0  0  0  0  0  0  0  0
    1.2407    6.0793   -2.4441 C   0  0  0  0  0  0  0  0  0  0  0  0
    1.6295    4.7401   -3.0153 C   0  0  0  0  0  0  0  0  0  0  0  0
    2.7356    4.2892   -2.8051 O   0  0  0  0  0  0  0  0  0  0  0  0
    0.7481    4.0434   -3.7597 N   0  0  0  0  0  0  0  0  0  0  0  0
    1.0053    2.7954   -4.4597 C   0  0  0  0  0  0  0  0  0  0  0  0
    2.4103    2.5489   -4.9676 C   0  0  0  0  0  0  0  0  0  0  0  0
    2.4225    1.1599   -5.6274 C   0  0  0  0  0  0  0  0  0  0  0  0
    1.3902    1.0671   -6.7471 C   0  0  0  0  0  0  0  0  0  0  0  0
   -0.0154    1.4402   -6.2496 C   0  0  0  0  0  0  0  0  0  0  0  0
    0.0628    2.8516   -5.6928 C   0  0  0  0  0  0  0  0  0  0  0  0
   -1.2240    3.3660   -5.0287 C   0  0  0  0  0  0  0  0  0  0  0  0
   -0.6675    4.4021   -4.0132 C   0  0  0  0  0  0  0  0  0  0  0  0
    1.5190    7.1741   -3.4760 C   0  0  0  0  0  0  0  0  0  0  0  0
    1.0130    8.4950   -2.9560 C   0  0  0  0  0  0  0  0  0  0  0  0
    1.8448    9.3062   -2.2113 C   0  0  0  0  0  0  0  0  0  0  0  0
    1.3751   10.5280   -1.7309 C   0  0  0  0  0  0  0  0  0  0  0  0
    0.0660   10.9226   -2.0065 C   0  0  0  0  0  0  0  0  0  0  0  0
   -0.7561   10.1030   -2.7521 C   0  0  0  0  0  0  0  0  0  0  0  0
   -0.2825    8.8943   -3.2308 C   0  0  0  0  0  0  0  0  0  0  0  0
    2.2624   11.4030   -0.9308 C   0  0  0  0  0  0  0  0  0  0  0  0
    3.4842   11.0318   -0.6746 N   0  0  0  0  0  0  0  0  0  0  0  0
    3.8129   10.1822   -1.0078 H   0  0  0  0  0  0  0  0  0  0  0  0
    1.7954   12.6097   -0.4574 N   0  0  0  0  0  0  0  0  0  0  0  0
    0.8855   12.8862   -0.6483 H   0  0  0  0  0  0  0  0  0  0  0  0
    2.3766   13.1828    0.0666 H   0  0  0  0  0  0  0  0  0  0  0  0
   -2.1121    2.2222   -0.8344 H   0  0  0  0  0  0  0  0  0  0  0  0
   -2.3141   -0.2026   -0.7193 H   0  0  0  0  0  0  0  0  0  0  0  0
   -0.4607   -1.5828    0.1159 H   0  0  0  0  0  0  0  0  0  0  0  0
    1.6240   -0.5607    0.8530 H   0  0  0  0  0  0  0  0  0  0  0  0
    2.9790    1.4835    1.2246 H   0  0  0  0  0  0  0  0  0  0  0  0
    3.1793    3.9083    1.1132 H   0  0  0  0  0  0  0  0  0  0  0  0
   -0.7592    4.2669   -0.4581 H   0  0  0  0  0  0  0  0  0  0  0  0
    2.9082    6.7301   -1.3021 H   0  0  0  0  0  0  0  0  0  0  0  0
    0.1791    6.0745   -2.1968 H   0  0  0  0  0  0  0  0  0  0  0  0
    0.7000    1.9606   -3.8288 H   0  0  0  0  0  0  0  0  0  0  0  0
    2.6784    3.3098   -5.7005 H   0  0  0  0  0  0  0  0  0  0  0  0
    3.1142    2.5701   -4.1356 H   0  0  0  0  0  0  0  0  0  0  0  0
    3.4135    0.9694   -6.0393 H   0  0  0  0  0  0  0  0  0  0  0  0
    2.1997    0.4049   -4.8735 H   0  0  0  0  0  0  0  0  0  0  0  0
    1.6751    1.7454   -7.5514 H   0  0  0  0  0  0  0  0  0  0  0  0
    1.3728    0.0475   -7.1320 H   0  0  0  0  0  0  0  0  0  0  0  0
   -0.7231    1.4070   -7.0780 H   0  0  0  0  0  0  0  0  0  0  0  0
   -0.3272    0.7492   -5.4663 H   0  0  0  0  0  0  0  0  0  0  0  0
    0.4348    3.5483   -6.4440 H   0  0  0  0  0  0  0  0  0  0  0  0
   -1.8759    3.8441   -5.7597 H   0  0  0  0  0  0  0  0  0  0  0  0
   -1.7451    2.5601   -4.5117 H   0  0  0  0  0  0  0  0  0  0  0  0
   -1.2346    4.3558   -3.0835 H   0  0  0  0  0  0  0  0  0  0  0  0
   -0.7263    5.4043   -4.4378 H   0  0  0  0  0  0  0  0  0  0  0  0
    2.5923    7.2410   -3.6543 H   0  0  0  0  0  0  0  0  0  0  0  0
    1.0101    6.9319   -4.4090 H   0  0  0  0  0  0  0  0  0  0  0  0
    2.8574    8.9952   -2.0008 H   0  0  0  0  0  0  0  0  0  0  0  0
   -0.3035   11.8677   -1.6368 H   0  0  0  0  0  0  0  0  0  0  0  0
   -1.7699   10.4074   -2.9662 H   0  0  0  0  0  0  0  0  0  0  0  0
   -0.9282    8.2582   -3.8181 H   0  0  0  0  0  0  0  0  0  0  0  0
  1  2  1  0  0  0  0
  1 10  2  0  0  0  0
  1 40  1  0  0  0  0
  2  3  2  0  0  0  0
  2 41  1  0  0  0  0
  3  4  1  0  0  0  0
  3 42  1  0  0  0  0
  4  5  2  0  0  0  0
  4 43  1  0  0  0  0
  5  6  1  0  0  0  0
  5 10  1  0  0  0  0
  6  7  2  0  0  0  0
  6 44  1  0  0  0  0
  7  8  1  0  0  0  0
  7 45  1  0  0  0  0
  8  9  2  0  0  0  0
  8 11  1  0  0  0  0
  9 10  1  0  0  0  0
  9 46  1  0  0  0  0
 11 12  2  0  0  0  0
 11 13  2  0  0  0  0
 11 14  1  0  0  0  0
 14 15  1  0  0  0  0
 14 47  1  0  0  0  0
 15 16  1  0  0  0  0
 15 27  1  0  0  0  0
 15 48  1  0  0  0  0
 16 17  2  0  0  0  0
 16 18  1  0  0  0  0
 18 19  1  0  0  0  0
 18 26  1  0  0  0  0
 19 20  1  0  0  0  0
 19 24  1  0  0  0  0
 19 49  1  0  0  0  0
 20 21  1  0  0  0  0
 20 50  1  0  0  0  0
 20 51  1  0  0  0  0
 21 22  1  0  0  0  0
 21 52  1  0  0  0  0
 21 53  1  0  0  0  0
 22 23  1  0  0  0  0
 22 54  1  0  0  0  0
 22 55  1  0  0  0  0
 23 24  1  0  0  0  0
 23 56  1  0  0  0  0
 23 57  1  0  0  0  0
 24 25  1  0  0  0  0
 24 58  1  0  0  0  0
 25 26  1  0  0  0  0
 25 59  1  0  0  0  0
 25 60  1  0  0  0  0
 26 61  1  0  0  0  0
 26 62  1  0  0  0  0
 27 28  1  0  0  0  0
 27 63  1  0  0  0  0
 27 64  1  0  0  0  0
 28 29  1  0  0  0  0
 28 33  2  0  0  0  0
 29 30  2  0  0  0  0
 29 65  1  0  0  0  0
 30 31  1  0  0  0  0
 30 34  1  0  0  0  0
 31 32  2  0  0  0  0
 31 66  1  0  0  0  0
 32 33  1  0  0  0  0
 32 67  1  0  0  0  0
 33 68  1  0  0  0  0
 34 35  2  0  0  0  0
 34 37  1  0  0  0  0
 35 36  1  0  0  0  0
 37 38  1  0  0  0  0
 37 39  1  0  0  0  0
M  END
>  <Activity>
6.495

>  <set>
1

>  <Min_dist>
999.9

>  <Avg_dist>
999.9

$$$$
45
 Wcorina  11170919353D 1   1.00000     0.00000              
CORINA evaluation license 3.46 0067  05.08.2008
 58 60  0  0  0  0  0  0  0  0999 V2000
    0.1888    1.5332   -0.9878 C   0  0  0  0  0  0  0  0  0  0  0  0
    0.2067    0.0279   -0.9201 C   0  0  0  0  0  0  0  0  0  0  0  0
    0.5374   -0.6070    0.2625 C   0  0  0  0  0  0  0  0  0  0  0  0
    0.5539   -1.9878    0.3246 C   0  0  0  0  0  0  0  0  0  0  0  0
    0.2392   -2.7339   -0.7958 C   0  0  0  0  0  0  0  0  0  0  0  0
   -0.0923   -2.0990   -1.9781 C   0  0  0  0  0  0  0  0  0  0  0  0
   -0.1130   -0.7182   -2.0390 C   0  0  0  0  0  0  0  0  0  0  0  0
    0.2614   -4.4940   -0.7170 S   0  0  0  0  0  0  0  0  0  0  0  0
    0.4530   -4.9528   -2.0481 O   0  0  0  0  0  0  0  0  0  0  0  0
    1.1281   -4.8367    0.3556 O   0  0  0  0  0  0  0  0  0  0  0  0
   -1.2553   -4.9836   -0.2674 N   0  0  0  0  0  0  0  0  0  0  0  0
   -2.3960   -4.7420   -1.1543 C   0  0  0  0  0  0  0  0  0  0  0  0
   -3.0819   -3.4615   -0.7532 C   0  0  0  0  0  0  0  0  0  0  0  0
   -2.8879   -2.9885    0.3466 O   0  0  0  0  0  0  0  0  0  0  0  0
   -3.9107   -2.8419   -1.6166 N   0  0  0  0  0  0  0  0  0  0  0  0
   -4.6714   -1.6549   -1.2031 C   0  0  0  0  0  0  0  0  0  0  0  0
   -4.3996   -0.5233   -2.1993 C   0  0  0  0  0  0  0  0  0  0  0  0
   -4.7145   -1.0095   -3.6158 C   0  0  0  0  0  0  0  0  0  0  0  0
   -3.8053   -2.1899   -3.9657 C   0  0  0  0  0  0  0  0  0  0  0  0
   -4.0662   -3.3370   -2.9912 C   0  0  0  0  0  0  0  0  0  0  0  0
   -3.3834   -5.9056   -1.0438 C   0  0  0  0  0  0  0  0  0  0  0  0
   -2.7396   -7.1623   -1.5705 C   0  0  0  0  0  0  0  0  0  0  0  0
   -2.0320   -7.9835   -0.7164 C   0  0  0  0  0  0  0  0  0  0  0  0
   -1.4369   -9.1460   -1.2052 C   0  0  0  0  0  0  0  0  0  0  0  0
   -1.5611   -9.4715   -2.5558 C   0  0  0  0  0  0  0  0  0  0  0  0
   -2.2711   -8.6425   -3.3998 C   0  0  0  0  0  0  0  0  0  0  0  0
   -2.8640   -7.4933   -2.9077 C   0  0  0  0  0  0  0  0  0  0  0  0
   -0.6758  -10.0312   -0.2941 C   0  0  0  0  0  0  0  0  0  0  0  0
   -0.5612   -9.7246    0.9664 N   0  0  0  0  0  0  0  0  0  0  0  0
   -0.9743   -8.9164    1.3085 H   0  0  0  0  0  0  0  0  0  0  0  0
   -0.0890  -11.1792   -0.7800 N   0  0  0  0  0  0  0  0  0  0  0  0
   -0.1744  -11.4076   -1.7189 H   0  0  0  0  0  0  0  0  0  0  0  0
    0.4096  -11.7591   -0.1833 H   0  0  0  0  0  0  0  0  0  0  0  0
    1.1741    1.8955   -1.2812 H   0  0  0  0  0  0  0  0  0  0  0  0
   -0.5501    1.8552   -1.7216 H   0  0  0  0  0  0  0  0  0  0  0  0
   -0.0706    1.9379   -0.0095 H   0  0  0  0  0  0  0  0  0  0  0  0
    0.7833   -0.0241    1.1379 H   0  0  0  0  0  0  0  0  0  0  0  0
    0.8130   -2.4838    1.2484 H   0  0  0  0  0  0  0  0  0  0  0  0
   -0.3379   -2.6819   -2.8536 H   0  0  0  0  0  0  0  0  0  0  0  0
   -0.3757   -0.2222   -2.9618 H   0  0  0  0  0  0  0  0  0  0  0  0
   -1.3885   -5.4304    0.5833 H   0  0  0  0  0  0  0  0  0  0  0  0
   -2.0453   -4.6595   -2.1830 H   0  0  0  0  0  0  0  0  0  0  0  0
   -5.7363   -1.8875   -1.1959 H   0  0  0  0  0  0  0  0  0  0  0  0
   -4.3557   -1.3476   -0.2061 H   0  0  0  0  0  0  0  0  0  0  0  0
   -5.0312    0.3321   -1.9595 H   0  0  0  0  0  0  0  0  0  0  0  0
   -3.3514   -0.2302   -2.1398 H   0  0  0  0  0  0  0  0  0  0  0  0
   -5.7563   -1.3257   -3.6680 H   0  0  0  0  0  0  0  0  0  0  0  0
   -4.5454   -0.1985   -4.3241 H   0  0  0  0  0  0  0  0  0  0  0  0
   -4.0139   -2.5207   -4.9831 H   0  0  0  0  0  0  0  0  0  0  0  0
   -2.7628   -1.8811   -3.8896 H   0  0  0  0  0  0  0  0  0  0  0  0
   -3.3512   -4.1393   -3.1736 H   0  0  0  0  0  0  0  0  0  0  0  0
   -5.0807   -3.7096   -3.1329 H   0  0  0  0  0  0  0  0  0  0  0  0
   -3.6601   -6.0493    0.0006 H   0  0  0  0  0  0  0  0  0  0  0  0
   -4.2755   -5.6818   -1.6287 H   0  0  0  0  0  0  0  0  0  0  0  0
   -1.9390   -7.7262    0.3284 H   0  0  0  0  0  0  0  0  0  0  0  0
   -1.1021  -10.3703   -2.9402 H   0  0  0  0  0  0  0  0  0  0  0  0
   -2.3679   -8.8934   -4.4457 H   0  0  0  0  0  0  0  0  0  0  0  0
   -3.4228   -6.8500   -3.5712 H   0  0  0  0  0  0  0  0  0  0  0  0
  1  2  1  0  0  0  0
  1 34  1  0  0  0  0
  1 35  1  0  0  0  0
  1 36  1  0  0  0  0
  2  3  1  0  0  0  0
  2  7  2  0  0  0  0
  3  4  2  0  0  0  0
  3 37  1  0  0  0  0
  4  5  1  0  0  0  0
  4 38  1  0  0  0  0
  5  6  2  0  0  0  0
  5  8  1  0  0  0  0
  6  7  1  0  0  0  0
  6 39  1  0  0  0  0
  7 40  1  0  0  0  0
  8  9  2  0  0  0  0
  8 10  2  0  0  0  0
  8 11  1  0  0  0  0
 11 12  1  0  0  0  0
 11 41  1  0  0  0  0
 12 13  1  0  0  0  0
 12 21  1  0  0  0  0
 12 42  1  0  0  0  0
 13 14  2  0  0  0  0
 13 15  1  0  0  0  0
 15 16  1  0  0  0  0
 15 20  1  0  0  0  0
 16 17  1  0  0  0  0
 16 43  1  0  0  0  0
 16 44  1  0  0  0  0
 17 18  1  0  0  0  0
 17 45  1  0  0  0  0
 17 46  1  0  0  0  0
 18 19  1  0  0  0  0
 18 47  1  0  0  0  0
 18 48  1  0  0  0  0
 19 20  1  0  0  0  0
 19 49  1  0  0  0  0
 19 50  1  0  0  0  0
 20 51  1  0  0  0  0
 20 52  1  0  0  0  0
 21 22  1  0  0  0  0
 21 53  1  0  0  0  0
 21 54  1  0  0  0  0
 22 23  1  0  0  0  0
 22 27  2  0  0  0  0
 23 24  2  0  0  0  0
 23 55  1  0  0  0  0
 24 25  1  0  0  0  0
 24 28  1  0  0  0  0
 25 26  2  0  0  0  0
 25 56  1  0  0  0  0
 26 27  1  0  0  0  0
 26 57  1  0  0  0  0
 27 58  1  0  0  0  0
 28 29  2  0  0  0  0
 28 31  1  0  0  0  0
 29 30  1  0  0  0  0
 31 32  1  0  0  0  0
 31 33  1  0  0  0  0
M  END
>  <Activity>
6.469

>  <set>
1

>  <Min_dist>
999.9

>  <Avg_dist>
999.9

$$$$
47
 Wcorina  11170919353D 1   1.00000     0.00000              
CORINA evaluation license 3.46 0067  05.08.2008
 70 73  0  0  0  0  0  0  0  0999 V2000
    0.4199    1.3969    0.0376 C   0  0  0  0  0  0  0  0  0  0  0  0
    0.5721    0.0446    0.0720 C   0  0  0  0  0  0  0  0  0  0  0  0
    1.8392   -0.5345    0.0895 C   0  0  0  0  0  0  0  0  0  0  0  0
    2.9619    0.2352    0.0724 C   0  0  0  0  0  0  0  0  0  0  0  0
    2.8447    1.6348    0.0366 C   0  0  0  0  0  0  0  0  0  0  0  0
    3.9806    2.4622    0.0186 C   0  0  0  0  0  0  0  0  0  0  0  0
    3.8284    3.8142   -0.0158 C   0  0  0  0  0  0  0  0  0  0  0  0
    2.5608    4.3935   -0.0330 C   0  0  0  0  0  0  0  0  0  0  0  0
    1.4384    3.6241   -0.0159 C   0  0  0  0  0  0  0  0  0  0  0  0
    1.5556    2.2240    0.0191 C   0  0  0  0  0  0  0  0  0  0  0  0
    2.4093    6.1484   -0.0770 S   0  0  0  0  0  0  0  0  0  0  0  0
    1.1285    6.4541    0.4572 O   0  0  0  0  0  0  0  0  0  0  0  0
    3.6187    6.6690    0.4574 O   0  0  0  0  0  0  0  0  0  0  0  0
    2.3707    6.5973   -1.6705 N   0  0  0  0  0  0  0  0  0  0  0  0
    1.2524    6.1830   -2.5213 C   0  0  0  0  0  0  0  0  0  0  0  0
    1.6224    4.9215   -3.2581 C   0  0  0  0  0  0  0  0  0  0  0  0
    2.7893    4.6301   -3.4136 O   0  0  0  0  0  0  0  0  0  0  0  0
    0.6564    4.1172   -3.7444 N   0  0  0  0  0  0  0  0  0  0  0  0
    0.9998    2.9374   -4.5500 C   0  0  0  0  0  0  0  0  0  0  0  0
    2.4949    2.7491   -4.5583 C   0  0  0  0  0  0  0  0  0  0  0  0
    3.0715    2.4472   -3.5402 O   0  0  0  0  0  0  0  0  0  0  0  0
    3.1862    2.9168   -5.6966 O   0  0  0  0  0  0  0  0  0  0  0  0
    4.6042    2.6065   -5.6585 C   0  0  0  0  0  0  0  0  0  0  0  0
    0.3305    1.7061   -3.9313 C   0  0  0  0  0  0  0  0  0  0  0  0
   -1.1727    1.9604   -3.7981 C   0  0  0  0  0  0  0  0  0  0  0  0
   -1.4096    3.1554   -2.8719 C   0  0  0  0  0  0  0  0  0  0  0  0
   -0.7598    4.4000   -3.4738 C   0  0  0  0  0  0  0  0  0  0  0  0
   -1.4689    4.7632   -4.7800 C   0  0  0  0  0  0  0  0  0  0  0  0
    0.9416    7.2904   -3.5303 C   0  0  0  0  0  0  0  0  0  0  0  0
    0.4521    8.5135   -2.7986 C   0  0  0  0  0  0  0  0  0  0  0  0
    1.3379    9.5191   -2.4687 C   0  0  0  0  0  0  0  0  0  0  0  0
    0.8834   10.6503   -1.7917 C   0  0  0  0  0  0  0  0  0  0  0  0
   -0.4651   10.7580   -1.4522 C   0  0  0  0  0  0  0  0  0  0  0  0
   -1.3410    9.7461   -1.7875 C   0  0  0  0  0  0  0  0  0  0  0  0
   -0.8851    8.6287   -2.4642 C   0  0  0  0  0  0  0  0  0  0  0  0
    1.8288   11.7326   -1.4343 C   0  0  0  0  0  0  0  0  0  0  0  0
    3.0875   11.6291   -1.7522 N   0  0  0  0  0  0  0  0  0  0  0  0
    3.4057   10.8431   -2.2231 H   0  0  0  0  0  0  0  0  0  0  0  0
    1.3767   12.8491   -0.7654 N   0  0  0  0  0  0  0  0  0  0  0  0
    0.4392   12.9262   -0.5286 H   0  0  0  0  0  0  0  0  0  0  0  0
    1.9960   13.5581   -0.5312 H   0  0  0  0  0  0  0  0  0  0  0  0
   -0.5686    1.8317    0.0202 H   0  0  0  0  0  0  0  0  0  0  0  0
   -0.3025   -0.5889    0.0862 H   0  0  0  0  0  0  0  0  0  0  0  0
    1.9321   -1.6101    0.1174 H   0  0  0  0  0  0  0  0  0  0  0  0
    3.9376   -0.2277    0.0867 H   0  0  0  0  0  0  0  0  0  0  0  0
    4.9691    2.0275    0.0323 H   0  0  0  0  0  0  0  0  0  0  0  0
    4.7029    4.4477   -0.0295 H   0  0  0  0  0  0  0  0  0  0  0  0
    0.4627    4.0870   -0.0289 H   0  0  0  0  0  0  0  0  0  0  0  0
    3.0885    7.1346   -2.0405 H   0  0  0  0  0  0  0  0  0  0  0  0
    0.3742    5.9981   -1.9027 H   0  0  0  0  0  0  0  0  0  0  0  0
    0.6432    3.0755   -5.5707 H   0  0  0  0  0  0  0  0  0  0  0  0
    5.1099    3.2999   -4.9866 H   0  0  0  0  0  0  0  0  0  0  0  0
    4.7434    1.5866   -5.3002 H   0  0  0  0  0  0  0  0  0  0  0  0
    5.0236    2.7001   -6.6602 H   0  0  0  0  0  0  0  0  0  0  0  0
    0.4977    0.8405   -4.5723 H   0  0  0  0  0  0  0  0  0  0  0  0
    0.7563    1.5172   -2.9458 H   0  0  0  0  0  0  0  0  0  0  0  0
   -1.5934    2.1735   -4.7807 H   0  0  0  0  0  0  0  0  0  0  0  0
   -1.6550    1.0764   -3.3808 H   0  0  0  0  0  0  0  0  0  0  0  0
   -2.4809    3.3214   -2.7589 H   0  0  0  0  0  0  0  0  0  0  0  0
   -0.9674    2.9529   -1.8964 H   0  0  0  0  0  0  0  0  0  0  0  0
   -0.8389    5.2286   -2.7700 H   0  0  0  0  0  0  0  0  0  0  0  0
   -1.3929    3.9300   -5.4786 H   0  0  0  0  0  0  0  0  0  0  0  0
   -2.5192    4.9727   -4.5772 H   0  0  0  0  0  0  0  0  0  0  0  0
   -0.9998    5.6458   -5.2149 H   0  0  0  0  0  0  0  0  0  0  0  0
    1.8449    7.5378   -4.0879 H   0  0  0  0  0  0  0  0  0  0  0  0
    0.1710    6.9472   -4.2205 H   0  0  0  0  0  0  0  0  0  0  0  0
    2.3810    9.4299   -2.7339 H   0  0  0  0  0  0  0  0  0  0  0  0
   -0.8229   11.6316   -0.9275 H   0  0  0  0  0  0  0  0  0  0  0  0
   -2.3854    9.8284   -1.5251 H   0  0  0  0  0  0  0  0  0  0  0  0
   -1.5754    7.8414   -2.7288 H   0  0  0  0  0  0  0  0  0  0  0  0
  1  2  1  0  0  0  0
  1 10  2  0  0  0  0
  1 42  1  0  0  0  0
  2  3  2  0  0  0  0
  2 43  1  0  0  0  0
  3  4  1  0  0  0  0
  3 44  1  0  0  0  0
  4  5  2  0  0  0  0
  4 45  1  0  0  0  0
  5  6  1  0  0  0  0
  5 10  1  0  0  0  0
  6  7  2  0  0  0  0
  6 46  1  0  0  0  0
  7  8  1  0  0  0  0
  7 47  1  0  0  0  0
  8  9  2  0  0  0  0
  8 11  1  0  0  0  0
  9 10  1  0  0  0  0
  9 48  1  0  0  0  0
 11 12  2  0  0  0  0
 11 13  2  0  0  0  0
 11 14  1  0  0  0  0
 14 15  1  0  0  0  0
 14 49  1  0  0  0  0
 15 16  1  0  0  0  0
 15 29  1  0  0  0  0
 15 50  1  0  0  0  0
 16 17  2  0  0  0  0
 16 18  1  0  0  0  0
 18 19  1  0  0  0  0
 18 27  1  0  0  0  0
 19 20  1  0  0  0  0
 19 24  1  0  0  0  0
 19 51  1  0  0  0  0
 20 21  2  0  0  0  0
 20 22  1  0  0  0  0
 22 23  1  0  0  0  0
 23 52  1  0  0  0  0
 23 53  1  0  0  0  0
 23 54  1  0  0  0  0
 24 25  1  0  0  0  0
 24 55  1  0  0  0  0
 24 56  1  0  0  0  0
 25 26  1  0  0  0  0
 25 57  1  0  0  0  0
 25 58  1  0  0  0  0
 26 27  1  0  0  0  0
 26 59  1  0  0  0  0
 26 60  1  0  0  0  0
 27 28  1  0  0  0  0
 27 61  1  0  0  0  0
 28 62  1  0  0  0  0
 28 63  1  0  0  0  0
 28 64  1  0  0  0  0
 29 30  1  0  0  0  0
 29 65  1  0  0  0  0
 29 66  1  0  0  0  0
 30 31  1  0  0  0  0
 30 35  2  0  0  0  0
 31 32  2  0  0  0  0
 31 67  1  0  0  0  0
 32 33  1  0  0  0  0
 32 36  1  0  0  0  0
 33 34  2  0  0  0  0
 33 68  1  0  0  0  0
 34 35  1  0  0  0  0
 34 69  1  0  0  0  0
 35 70  1  0  0  0  0
 36 37  2  0  0  0  0
 36 39  1  0  0  0  0
 37 38  1  0  0  0  0
 39 40  1  0  0  0  0
 39 41  1  0  0  0  0
M  END
>  <Activity>
6.377

>  <set>
1

>  <Min_dist>
999.9

>  <Avg_dist>
999.9

$$$$
48
 Wcorina  11170919353D 1   1.00000     0.00000              
CORINA evaluation license 3.46 0067  05.08.2008
 60 63  0  0  0  0  0  0  0  0999 V2000
   -0.8690    1.4366   -0.4686 C   0  0  0  0  0  0  0  0  0  0  0  0
   -0.9246    0.0766   -0.4872 C   0  0  0  0  0  0  0  0  0  0  0  0
    0.2011   -0.6915   -0.1970 C   0  0  0  0  0  0  0  0  0  0  0  0
    1.3893   -0.1042    0.1131 C   0  0  0  0  0  0  0  0  0  0  0  0
    1.4856    1.2972    0.1420 C   0  0  0  0  0  0  0  0  0  0  0  0
    2.6950    1.9395    0.4583 C   0  0  0  0  0  0  0  0  0  0  0  0
    2.7506    3.2991    0.4768 C   0  0  0  0  0  0  0  0  0  0  0  0
    1.6244    4.0674    0.1868 C   0  0  0  0  0  0  0  0  0  0  0  0
    0.4364    3.4804   -0.1232 C   0  0  0  0  0  0  0  0  0  0  0  0
    0.3403    2.0786   -0.1529 C   0  0  0  0  0  0  0  0  0  0  0  0
    1.7405    5.8252    0.2228 S   0  0  0  0  0  0  0  0  0  0  0  0
    0.4233    6.3099    0.4448 O   0  0  0  0  0  0  0  0  0  0  0  0
    2.8369    6.1377    1.0712 O   0  0  0  0  0  0  0  0  0  0  0  0
    2.1705    6.3194   -1.2981 N   0  0  0  0  0  0  0  0  0  0  0  0
    1.2565    6.1067   -2.4231 C   0  0  0  0  0  0  0  0  0  0  0  0
    1.6172    4.8245   -3.1279 C   0  0  0  0  0  0  0  0  0  0  0  0
    2.7101    4.3265   -2.9593 O   0  0  0  0  0  0  0  0  0  0  0  0
    0.7252    4.2311   -3.9457 N   0  0  0  0  0  0  0  0  0  0  0  0
    1.0930    3.0407   -4.7273 C   0  0  0  0  0  0  0  0  0  0  0  0
    0.0370    1.9562   -4.4886 C   0  0  0  0  0  0  0  0  0  0  0  0
   -1.2954    2.5024   -4.7787 N   0  0  0  0  0  0  0  0  0  0  0  0
   -1.9981    1.7791   -4.7443 H   0  0  0  0  0  0  0  0  0  0  0  0
   -1.6296    3.6047   -3.8670 C   0  0  0  0  0  0  0  0  0  0  0  0
   -0.6437    4.7531   -4.0756 C   0  0  0  0  0  0  0  0  0  0  0  0
    1.3719    7.2768   -3.4022 C   0  0  0  0  0  0  0  0  0  0  0  0
    0.8850    8.5383   -2.7370 C   0  0  0  0  0  0  0  0  0  0  0  0
    1.7702    9.3348   -2.0395 C   0  0  0  0  0  0  0  0  0  0  0  0
    1.3181   10.5018   -1.4245 C   0  0  0  0  0  0  0  0  0  0  0  0
   -0.0275   10.8567   -1.5186 C   0  0  0  0  0  0  0  0  0  0  0  0
   -0.9028   10.0522   -2.2187 C   0  0  0  0  0  0  0  0  0  0  0  0
   -0.4471    8.8985   -2.8315 C   0  0  0  0  0  0  0  0  0  0  0  0
    2.2627   11.3606   -0.6741 C   0  0  0  0  0  0  0  0  0  0  0  0
    3.5185   11.0265   -0.5876 N   0  0  0  0  0  0  0  0  0  0  0  0
    3.8351   10.2151   -1.0146 H   0  0  0  0  0  0  0  0  0  0  0  0
    1.8131   12.5131   -0.0676 N   0  0  0  0  0  0  0  0  0  0  0  0
    0.8777   12.7619   -0.1320 H   0  0  0  0  0  0  0  0  0  0  0  0
    2.4318   13.0756    0.4240 H   0  0  0  0  0  0  0  0  0  0  0  0
   -1.7486    2.0191   -0.6996 H   0  0  0  0  0  0  0  0  0  0  0  0
   -1.8554   -0.4144   -0.7301 H   0  0  0  0  0  0  0  0  0  0  0  0
    0.1297   -1.7689   -0.2181 H   0  0  0  0  0  0  0  0  0  0  0  0
    2.2535   -0.7124    0.3362 H   0  0  0  0  0  0  0  0  0  0  0  0
    3.5756    1.3571    0.6858 H   0  0  0  0  0  0  0  0  0  0  0  0
    3.6812    3.7901    0.7202 H   0  0  0  0  0  0  0  0  0  0  0  0
   -0.4280    4.0886   -0.3450 H   0  0  0  0  0  0  0  0  0  0  0  0
    3.0275    6.7496   -1.4441 H   0  0  0  0  0  0  0  0  0  0  0  0
    0.2333    6.0424   -2.0528 H   0  0  0  0  0  0  0  0  0  0  0  0
    1.1248    3.2939   -5.7870 H   0  0  0  0  0  0  0  0  0  0  0  0
    2.0693    2.6784   -4.4051 H   0  0  0  0  0  0  0  0  0  0  0  0
    0.2328    1.1074   -5.1439 H   0  0  0  0  0  0  0  0  0  0  0  0
    0.0783    1.6308   -3.4491 H   0  0  0  0  0  0  0  0  0  0  0  0
   -2.6425    3.9515   -4.0714 H   0  0  0  0  0  0  0  0  0  0  0  0
   -1.5650    3.2564   -2.8362 H   0  0  0  0  0  0  0  0  0  0  0  0
   -0.8151    5.5224   -3.3227 H   0  0  0  0  0  0  0  0  0  0  0  0
   -0.7821    5.1741   -5.0714 H   0  0  0  0  0  0  0  0  0  0  0  0
    2.4134    7.4011   -3.6986 H   0  0  0  0  0  0  0  0  0  0  0  0
    0.7648    7.0736   -4.2844 H   0  0  0  0  0  0  0  0  0  0  0  0
    2.8109    9.0547   -1.9697 H   0  0  0  0  0  0  0  0  0  0  0  0
   -0.3835   11.7592   -1.0441 H   0  0  0  0  0  0  0  0  0  0  0  0
   -1.9449   10.3260   -2.2923 H   0  0  0  0  0  0  0  0  0  0  0  0
   -1.1352    8.2744   -3.3825 H   0  0  0  0  0  0  0  0  0  0  0  0
  1  2  1  0  0  0  0
  1 10  2  0  0  0  0
  1 38  1  0  0  0  0
  2  3  2  0  0  0  0
  2 39  1  0  0  0  0
  3  4  1  0  0  0  0
  3 40  1  0  0  0  0
  4  5  2  0  0  0  0
  4 41  1  0  0  0  0
  5  6  1  0  0  0  0
  5 10  1  0  0  0  0
  6  7  2  0  0  0  0
  6 42  1  0  0  0  0
  7  8  1  0  0  0  0
  7 43  1  0  0  0  0
  8  9  2  0  0  0  0
  8 11  1  0  0  0  0
  9 10  1  0  0  0  0
  9 44  1  0  0  0  0
 11 12  2  0  0  0  0
 11 13  2  0  0  0  0
 11 14  1  0  0  0  0
 14 15  1  0  0  0  0
 14 45  1  0  0  0  0
 15 16  1  0  0  0  0
 15 25  1  0  0  0  0
 15 46  1  0  0  0  0
 16 17  2  0  0  0  0
 16 18  1  0  0  0  0
 18 19  1  0  0  0  0
 18 24  1  0  0  0  0
 19 20  1  0  0  0  0
 19 47  1  0  0  0  0
 19 48  1  0  0  0  0
 20 21  1  0  0  0  0
 20 49  1  0  0  0  0
 20 50  1  0  0  0  0
 21 22  1  0  0  0  0
 21 23  1  0  0  0  0
 23 24  1  0  0  0  0
 23 51  1  0  0  0  0
 23 52  1  0  0  0  0
 24 53  1  0  0  0  0
 24 54  1  0  0  0  0
 25 26  1  0  0  0  0
 25 55  1  0  0  0  0
 25 56  1  0  0  0  0
 26 27  1  0  0  0  0
 26 31  2  0  0  0  0
 27 28  2  0  0  0  0
 27 57  1  0  0  0  0
 28 29  1  0  0  0  0
 28 32  1  0  0  0  0
 29 30  2  0  0  0  0
 29 58  1  0  0  0  0
 30 31  1  0  0  0  0
 30 59  1  0  0  0  0
 31 60  1  0  0  0  0
 32 33  2  0  0  0  0
 32 35  1  0  0  0  0
 33 34  1  0  0  0  0
 35 36  1  0  0  0  0
 35 37  1  0  0  0  0
M  END
>  <Activity>
6.301

>  <set>
1

>  <Min_dist>
999.9

>  <Avg_dist>
999.9

$$$$
50
 Wcorina  11170919353D 1   1.00000     0.00000              
CORINA evaluation license 3.46 0067  05.08.2008
 64 67  0  0  0  0  0  0  0  0999 V2000
   -2.6349    3.7941    0.7793 C   0  0  0  0  0  0  0  0  0  0  0  0
   -3.1708    2.6797    1.3485 C   0  0  0  0  0  0  0  0  0  0  0  0
   -2.4189    1.8802    2.2068 C   0  0  0  0  0  0  0  0  0  0  0  0
   -1.1263    2.1900    2.5009 C   0  0  0  0  0  0  0  0  0  0  0  0
   -0.5387    3.3324    1.9320 C   0  0  0  0  0  0  0  0  0  0  0  0
    0.7927    3.6848    2.2122 C   0  0  0  0  0  0  0  0  0  0  0  0
    1.3284    4.7989    1.6431 C   0  0  0  0  0  0  0  0  0  0  0  0
    0.5761    5.5988    0.7847 C   0  0  0  0  0  0  0  0  0  0  0  0
   -0.7161    5.2892    0.4907 C   0  0  0  0  0  0  0  0  0  0  0  0
   -1.3038    4.1460    1.0591 C   0  0  0  0  0  0  0  0  0  0  0  0
    1.3089    7.0330    0.0700 S   0  0  0  0  0  0  0  0  0  0  0  0
    0.2365    7.8528   -0.3739 O   0  0  0  0  0  0  0  0  0  0  0  0
    2.2988    7.4775    0.9875 O   0  0  0  0  0  0  0  0  0  0  0  0
    2.1177    6.5442   -1.2899 N   0  0  0  0  0  0  0  0  0  0  0  0
    1.3799    5.9478   -2.4063 C   0  0  0  0  0  0  0  0  0  0  0  0
    1.0519    7.0148   -3.4187 C   0  0  0  0  0  0  0  0  0  0  0  0
    1.6462    8.0719   -3.3998 O   0  0  0  0  0  0  0  0  0  0  0  0
    0.0982    6.7944   -4.3452 N   0  0  0  0  0  0  0  0  0  0  0  0
   -0.3213    7.8669   -5.2575 C   0  0  0  0  0  0  0  0  0  0  0  0
   -0.2050    7.3616   -6.6991 C   0  0  0  0  0  0  0  0  0  0  0  0
   -1.0022    6.0635   -6.8463 C   0  0  0  0  0  0  0  0  0  0  0  0
   -0.9180    5.5816   -8.2716 C   0  0  0  0  0  0  0  0  0  0  0  0
   -0.2856    6.2114   -9.0860 O   0  0  0  0  0  0  0  0  0  0  0  0
   -1.5457    4.4526   -8.6365 O   0  0  0  0  0  0  0  0  0  0  0  0
   -0.4225    4.9983   -5.9128 C   0  0  0  0  0  0  0  0  0  0  0  0
   -0.5373    5.4752   -4.4661 C   0  0  0  0  0  0  0  0  0  0  0  0
    2.2385    4.8663   -3.0652 C   0  0  0  0  0  0  0  0  0  0  0  0
    2.5017    3.7613   -2.0748 C   0  0  0  0  0  0  0  0  0  0  0  0
    1.6842    2.6497   -2.0499 C   0  0  0  0  0  0  0  0  0  0  0  0
    1.9291    1.6281   -1.1329 C   0  0  0  0  0  0  0  0  0  0  0  0
    3.0001    1.7368   -0.2459 C   0  0  0  0  0  0  0  0  0  0  0  0
    3.8102    2.8530   -0.2805 C   0  0  0  0  0  0  0  0  0  0  0  0
    3.5656    3.8608   -1.1965 C   0  0  0  0  0  0  0  0  0  0  0  0
    1.0554    0.4329   -1.1006 C   0  0  0  0  0  0  0  0  0  0  0  0
    0.1216    0.2846   -1.9962 N   0  0  0  0  0  0  0  0  0  0  0  0
   -0.0017    0.9570   -2.6843 H   0  0  0  0  0  0  0  0  0  0  0  0
    1.2305   -0.5222   -0.1232 N   0  0  0  0  0  0  0  0  0  0  0  0
    1.9711   -0.4493    0.4991 H   0  0  0  0  0  0  0  0  0  0  0  0
    0.6133   -1.2676   -0.0572 H   0  0  0  0  0  0  0  0  0  0  0  0
   -3.2285    4.4021    0.1127 H   0  0  0  0  0  0  0  0  0  0  0  0
   -4.1943    2.4114    1.1318 H   0  0  0  0  0  0  0  0  0  0  0  0
   -2.8683    1.0017    2.6457 H   0  0  0  0  0  0  0  0  0  0  0  0
   -0.5557    1.5611    3.1682 H   0  0  0  0  0  0  0  0  0  0  0  0
    1.3875    3.0748    2.8760 H   0  0  0  0  0  0  0  0  0  0  0  0
    2.3517    5.0674    1.8601 H   0  0  0  0  0  0  0  0  0  0  0  0
   -1.2871    5.9188   -0.1756 H   0  0  0  0  0  0  0  0  0  0  0  0
    3.0799    6.6527   -1.3473 H   0  0  0  0  0  0  0  0  0  0  0  0
    0.4566    5.5029   -2.0353 H   0  0  0  0  0  0  0  0  0  0  0  0
   -1.3555    8.1406   -5.0486 H   0  0  0  0  0  0  0  0  0  0  0  0
    0.3233    8.7353   -5.1216 H   0  0  0  0  0  0  0  0  0  0  0  0
   -0.6036    8.1127   -7.3811 H   0  0  0  0  0  0  0  0  0  0  0  0
    0.8424    7.1741   -6.9355 H   0  0  0  0  0  0  0  0  0  0  0  0
   -2.0447    6.2461   -6.5856 H   0  0  0  0  0  0  0  0  0  0  0  0
   -0.9759    4.0672   -6.0352 H   0  0  0  0  0  0  0  0  0  0  0  0
    0.6270    4.8331   -6.1566 H   0  0  0  0  0  0  0  0  0  0  0  0
   -0.0351    4.7660   -3.8081 H   0  0  0  0  0  0  0  0  0  0  0  0
   -1.5894    5.5499   -4.1913 H   0  0  0  0  0  0  0  0  0  0  0  0
    1.7125    4.4615   -3.9298 H   0  0  0  0  0  0  0  0  0  0  0  0
    3.1856    5.2997   -3.3862 H   0  0  0  0  0  0  0  0  0  0  0  0
    0.8563    2.5713   -2.7389 H   0  0  0  0  0  0  0  0  0  0  0  0
    3.1945    0.9490    0.4668 H   0  0  0  0  0  0  0  0  0  0  0  0
    4.6398    2.9383    0.4058 H   0  0  0  0  0  0  0  0  0  0  0  0
    4.2054    4.7304   -1.2230 H   0  0  0  0  0  0  0  0  0  0  0  0
   -1.4628    4.1836   -9.5616 H   0  0  0  0  0  0  0  0  0  0  0  0
  1  2  1  0  0  0  0
  1 10  2  0  0  0  0
  1 40  1  0  0  0  0
  2  3  2  0  0  0  0
  2 41  1  0  0  0  0
  3  4  1  0  0  0  0
  3 42  1  0  0  0  0
  4  5  2  0  0  0  0
  4 43  1  0  0  0  0
  5  6  1  0  0  0  0
  5 10  1  0  0  0  0
  6  7  2  0  0  0  0
  6 44  1  0  0  0  0
  7  8  1  0  0  0  0
  7 45  1  0  0  0  0
  8  9  2  0  0  0  0
  8 11  1  0  0  0  0
  9 10  1  0  0  0  0
  9 46  1  0  0  0  0
 11 12  2  0  0  0  0
 11 13  2  0  0  0  0
 11 14  1  0  0  0  0
 14 15  1  0  0  0  0
 14 47  1  0  0  0  0
 15 16  1  0  0  0  0
 15 27  1  0  0  0  0
 15 48  1  0  0  0  0
 16 17  2  0  0  0  0
 16 18  1  0  0  0  0
 18 19  1  0  0  0  0
 18 26  1  0  0  0  0
 19 20  1  0  0  0  0
 19 49  1  0  0  0  0
 19 50  1  0  0  0  0
 20 21  1  0  0  0  0
 20 51  1  0  0  0  0
 20 52  1  0  0  0  0
 21 22  1  0  0  0  0
 21 25  1  0  0  0  0
 21 53  1  0  0  0  0
 22 23  2  0  0  0  0
 22 24  1  0  0  0  0
 24 64  1  0  0  0  0
 25 26  1  0  0  0  0
 25 54  1  0  0  0  0
 25 55  1  0  0  0  0
 26 56  1  0  0  0  0
 26 57  1  0  0  0  0
 27 28  1  0  0  0  0
 27 58  1  0  0  0  0
 27 59  1  0  0  0  0
 28 29  1  0  0  0  0
 28 33  2  0  0  0  0
 29 30  2  0  0  0  0
 29 60  1  0  0  0  0
 30 31  1  0  0  0  0
 30 34  1  0  0  0  0
 31 32  2  0  0  0  0
 31 61  1  0  0  0  0
 32 33  1  0  0  0  0
 32 62  1  0  0  0  0
 33 63  1  0  0  0  0
 34 35  2  0  0  0  0
 34 37  1  0  0  0  0
 35 36  1  0  0  0  0
 37 38  1  0  0  0  0
 37 39  1  0  0  0  0
M  END
>  <Activity>
6.244

>  <set>
1

>  <Min_dist>
999.9

>  <Avg_dist>
999.9

$$$$
52
 Wcorina  11170919353D 1   1.00000     0.00000              
CORINA evaluation license 3.46 0067  05.08.2008
 64 67  0  0  0  0  0  0  0  0999 V2000
   -0.0164    1.3571    0.0095 C   0  0  0  0  0  0  0  0  0  0  0  0
    0.0021   -0.0041    0.0020 C   0  0  0  0  0  0  0  0  0  0  0  0
    1.2061   -0.7051   -0.0128 C   0  0  0  0  0  0  0  0  0  0  0  0
    2.3989   -0.0493   -0.0206 C   0  0  0  0  0  0  0  0  0  0  0  0
    2.4199    1.3555   -0.0137 C   0  0  0  0  0  0  0  0  0  0  0  0
    3.6317    2.0675   -0.0209 C   0  0  0  0  0  0  0  0  0  0  0  0
    3.6131    3.4283   -0.0134 C   0  0  0  0  0  0  0  0  0  0  0  0
    2.4087    4.1296    0.0017 C   0  0  0  0  0  0  0  0  0  0  0  0
    1.2161    3.4740    0.0095 C   0  0  0  0  0  0  0  0  0  0  0  0
    1.1950    2.0687    0.0018 C   0  0  0  0  0  0  0  0  0  0  0  0
    2.4305    5.8914    0.0114 S   0  0  0  0  0  0  0  0  0  0  0  0
    1.1909    6.3049    0.5697 O   0  0  0  0  0  0  0  0  0  0  0  0
    3.6901    6.2742    0.5464 O   0  0  0  0  0  0  0  0  0  0  0  0
    2.4219    6.3905   -1.5676 N   0  0  0  0  0  0  0  0  0  0  0  0
    1.2606    6.1142   -2.4168 C   0  0  0  0  0  0  0  0  0  0  0  0
    1.7216    5.8428   -3.8256 C   0  0  0  0  0  0  0  0  0  0  0  0
    2.9039    5.8768   -4.0939 O   0  0  0  0  0  0  0  0  0  0  0  0
    0.8202    5.5622   -4.7874 N   0  0  0  0  0  0  0  0  0  0  0  0
   -0.6404    5.4891   -4.6011 C   0  0  0  0  0  0  0  0  0  0  0  0
   -1.1407    4.5724   -5.7453 C   0  0  0  0  0  0  0  0  0  0  0  0
   -0.2066    4.9915   -6.9112 C   0  0  0  0  0  0  0  0  0  0  0  0
    1.1301    5.2847   -6.1976 C   0  0  0  0  0  0  0  0  0  0  0  0
    1.7950    6.4844   -6.8219 C   0  0  0  0  0  0  0  0  0  0  0  0
    1.9941    7.4765   -6.1617 O   0  0  0  0  0  0  0  0  0  0  0  0
    2.1662    6.4507   -8.1114 O   0  0  0  0  0  0  0  0  0  0  0  0
    2.8011    7.6421   -8.6459 C   0  0  0  0  0  0  0  0  0  0  0  0
    0.3248    7.3246   -2.4107 C   0  0  0  0  0  0  0  0  0  0  0  0
   -0.2328    7.5216   -1.0246 C   0  0  0  0  0  0  0  0  0  0  0  0
    0.4349    8.3234   -0.1213 C   0  0  0  0  0  0  0  0  0  0  0  0
   -0.0823    8.5046    1.1609 C   0  0  0  0  0  0  0  0  0  0  0  0
   -1.2725    7.8736    1.5224 C   0  0  0  0  0  0  0  0  0  0  0  0
   -1.9308    7.0745    0.6105 C   0  0  0  0  0  0  0  0  0  0  0  0
   -1.4156    6.9030   -0.6621 C   0  0  0  0  0  0  0  0  0  0  0  0
    0.6295    9.3633    2.1351 C   0  0  0  0  0  0  0  0  0  0  0  0
    1.7409    9.9510    1.7950 N   0  0  0  0  0  0  0  0  0  0  0  0
    2.1024    9.8262    0.9036 H   0  0  0  0  0  0  0  0  0  0  0  0
    0.1160    9.5405    3.4013 N   0  0  0  0  0  0  0  0  0  0  0  0
   -0.7117    9.1028    3.6546 H   0  0  0  0  0  0  0  0  0  0  0  0
    0.5822   10.1029    4.0394 H   0  0  0  0  0  0  0  0  0  0  0  0
   -0.9573    1.8871    0.0168 H   0  0  0  0  0  0  0  0  0  0  0  0
   -0.9305   -0.5487    0.0080 H   0  0  0  0  0  0  0  0  0  0  0  0
    1.1928   -1.7850   -0.0178 H   0  0  0  0  0  0  0  0  0  0  0  0
    3.3244   -0.6060   -0.0317 H   0  0  0  0  0  0  0  0  0  0  0  0
    4.5726    1.5375   -0.0319 H   0  0  0  0  0  0  0  0  0  0  0  0
    4.5457    3.9730   -0.0190 H   0  0  0  0  0  0  0  0  0  0  0  0
    0.2907    4.0307    0.0219 H   0  0  0  0  0  0  0  0  0  0  0  0
    3.1858    6.8657   -1.9302 H   0  0  0  0  0  0  0  0  0  0  0  0
    0.7296    5.2426   -2.0340 H   0  0  0  0  0  0  0  0  0  0  0  0
   -0.8777    5.0501   -3.6321 H   0  0  0  0  0  0  0  0  0  0  0  0
   -1.0841    6.4809   -4.6881 H   0  0  0  0  0  0  0  0  0  0  0  0
   -1.0025    3.5212   -5.4925 H   0  0  0  0  0  0  0  0  0  0  0  0
   -2.1832    4.7811   -5.9856 H   0  0  0  0  0  0  0  0  0  0  0  0
   -0.0938    4.1770   -7.6268 H   0  0  0  0  0  0  0  0  0  0  0  0
   -0.5821    5.8889   -7.4028 H   0  0  0  0  0  0  0  0  0  0  0  0
    1.7848    4.4162   -6.2693 H   0  0  0  0  0  0  0  0  0  0  0  0
    3.7116    7.8516   -8.0845 H   0  0  0  0  0  0  0  0  0  0  0  0
    3.0500    7.4816   -9.6950 H   0  0  0  0  0  0  0  0  0  0  0  0
    2.1184    8.4874   -8.5597 H   0  0  0  0  0  0  0  0  0  0  0  0
    0.8795    8.2142   -2.7090 H   0  0  0  0  0  0  0  0  0  0  0  0
   -0.4933    7.1549   -3.1107 H   0  0  0  0  0  0  0  0  0  0  0  0
    1.3563    8.8092   -0.4067 H   0  0  0  0  0  0  0  0  0  0  0  0
   -1.6777    8.0099    2.5141 H   0  0  0  0  0  0  0  0  0  0  0  0
   -2.8524    6.5853    0.8892 H   0  0  0  0  0  0  0  0  0  0  0  0
   -1.9370    6.2803   -1.3740 H   0  0  0  0  0  0  0  0  0  0  0  0
  1  2  1  0  0  0  0
  1 10  2  0  0  0  0
  1 40  1  0  0  0  0
  2  3  2  0  0  0  0
  2 41  1  0  0  0  0
  3  4  1  0  0  0  0
  3 42  1  0  0  0  0
  4  5  2  0  0  0  0
  4 43  1  0  0  0  0
  5  6  1  0  0  0  0
  5 10  1  0  0  0  0
  6  7  2  0  0  0  0
  6 44  1  0  0  0  0
  7  8  1  0  0  0  0
  7 45  1  0  0  0  0
  8  9  2  0  0  0  0
  8 11  1  0  0  0  0
  9 10  1  0  0  0  0
  9 46  1  0  0  0  0
 11 12  2  0  0  0  0
 11 13  2  0  0  0  0
 11 14  1  0  0  0  0
 14 15  1  0  0  0  0
 14 47  1  0  0  0  0
 15 16  1  0  0  0  0
 15 27  1  0  0  0  0
 15 48  1  0  0  0  0
 16 17  2  0  0  0  0
 16 18  1  0  0  0  0
 18 19  1  0  0  0  0
 18 22  1  0  0  0  0
 19 20  1  0  0  0  0
 19 49  1  0  0  0  0
 19 50  1  0  0  0  0
 20 21  1  0  0  0  0
 20 51  1  0  0  0  0
 20 52  1  0  0  0  0
 21 22  1  0  0  0  0
 21 53  1  0  0  0  0
 21 54  1  0  0  0  0
 22 23  1  0  0  0  0
 22 55  1  0  0  0  0
 23 24  2  0  0  0  0
 23 25  1  0  0  0  0
 25 26  1  0  0  0  0
 26 56  1  0  0  0  0
 26 57  1  0  0  0  0
 26 58  1  0  0  0  0
 27 28  1  0  0  0  0
 27 59  1  0  0  0  0
 27 60  1  0  0  0  0
 28 29  1  0  0  0  0
 28 33  2  0  0  0  0
 29 30  2  0  0  0  0
 29 61  1  0  0  0  0
 30 31  1  0  0  0  0
 30 34  1  0  0  0  0
 31 32  2  0  0  0  0
 31 62  1  0  0  0  0
 32 33  1  0  0  0  0
 32 63  1  0  0  0  0
 33 64  1  0  0  0  0
 34 35  2  0  0  0  0
 34 37  1  0  0  0  0
 35 36  1  0  0  0  0
 37 38  1  0  0  0  0
 37 39  1  0  0  0  0
M  END
>  <Activity>
6.18

>  <set>
1

>  <Min_dist>
999.9

>  <Avg_dist>
999.9

$$$$
53
 Wcorina  11170919353D 1   1.00000     0.00000              
CORINA evaluation license 3.46 0067  05.08.2008
 81 86  0  0  0  0  0  0  0  0999 V2000
   -0.7380   -0.8107  -10.0077 C   0  0  0  0  0  0  0  0  0  0  0  0
   -1.1767   -0.7718  -11.2958 C   0  0  0  0  0  0  0  0  0  0  0  0
   -0.2832   -0.6160  -12.3535 C   0  0  0  0  0  0  0  0  0  0  0  0
    1.0543   -0.4977  -12.1296 C   0  0  0  0  0  0  0  0  0  0  0  0
    1.5445   -0.5329  -10.8133 C   0  0  0  0  0  0  0  0  0  0  0  0
    2.9186   -0.4146  -10.5427 C   0  0  0  0  0  0  0  0  0  0  0  0
    3.3570   -0.4534   -9.2550 C   0  0  0  0  0  0  0  0  0  0  0  0
    2.4633   -0.6096   -8.1969 C   0  0  0  0  0  0  0  0  0  0  0  0
    1.1261   -0.7278   -8.4207 C   0  0  0  0  0  0  0  0  0  0  0  0
    0.6356   -0.6918   -9.7373 C   0  0  0  0  0  0  0  0  0  0  0  0
    3.0740   -0.6553   -6.5448 S   0  0  0  0  0  0  0  0  0  0  0  0
    2.1006   -1.3490   -5.7762 O   0  0  0  0  0  0  0  0  0  0  0  0
    4.4323   -1.0638   -6.6302 O   0  0  0  0  0  0  0  0  0  0  0  0
    3.0887    0.9029   -5.9844 N   0  0  0  0  0  0  0  0  0  0  0  0
    1.8294    1.6319   -5.8137 C   0  0  0  0  0  0  0  0  0  0  0  0
    2.0424    3.0868   -6.1439 C   0  0  0  0  0  0  0  0  0  0  0  0
    3.1383    3.4764   -6.4879 O   0  0  0  0  0  0  0  0  0  0  0  0
    1.0152    3.9550   -6.0570 N   0  0  0  0  0  0  0  0  0  0  0  0
   -0.3558    3.4928   -5.8157 C   0  0  0  0  0  0  0  0  0  0  0  0
   -1.3053    4.2170   -6.7368 C   0  0  0  0  0  0  0  0  0  0  0  0
   -2.6070    3.7429   -6.8281 C   0  0  0  0  0  0  0  0  0  0  0  0
   -3.5246    4.3693   -7.6458 C   0  0  0  0  0  0  0  0  0  0  0  0
   -3.1448    5.4786   -8.3787 C   0  0  0  0  0  0  0  0  0  0  0  0
   -1.8510    5.9479   -8.2919 C   0  0  0  0  0  0  0  0  0  0  0  0
   -0.9227    5.3151   -7.4738 C   0  0  0  0  0  0  0  0  0  0  0  0
    0.4785    5.8667   -7.4510 C   0  0  0  0  0  0  0  0  0  0  0  0
    1.2252    5.4057   -6.1943 C   0  0  0  0  0  0  0  0  0  0  0  0
    2.6970    5.6966   -6.3364 C   0  0  0  0  0  0  0  0  0  0  0  0
    3.3294    6.0912   -5.3855 O   0  0  0  0  0  0  0  0  0  0  0  0
    3.3054    5.5173   -7.5194 O   0  0  0  0  0  0  0  0  0  0  0  0
    4.7247    5.8174   -7.5829 C   0  0  0  0  0  0  0  0  0  0  0  0
    5.2308    5.5586   -8.9786 C   0  0  0  0  0  0  0  0  0  0  0  0
    5.2104    6.5707   -9.9200 C   0  0  0  0  0  0  0  0  0  0  0  0
    5.6746    6.3333  -11.2002 C   0  0  0  0  0  0  0  0  0  0  0  0
    6.1597    5.0839  -11.5389 C   0  0  0  0  0  0  0  0  0  0  0  0
    6.1810    4.0721  -10.5973 C   0  0  0  0  0  0  0  0  0  0  0  0
    5.7208    4.3107   -9.3158 C   0  0  0  0  0  0  0  0  0  0  0  0
    1.3571    1.5018   -4.3643 C   0  0  0  0  0  0  0  0  0  0  0  0
    1.0267    0.0610   -4.0711 C   0  0  0  0  0  0  0  0  0  0  0  0
    2.0036   -0.7848   -3.5864 C   0  0  0  0  0  0  0  0  0  0  0  0
    1.6962   -2.1176   -3.3156 C   0  0  0  0  0  0  0  0  0  0  0  0
    0.4018   -2.5878   -3.5366 C   0  0  0  0  0  0  0  0  0  0  0  0
   -0.5663   -1.7326   -4.0214 C   0  0  0  0  0  0  0  0  0  0  0  0
   -0.2566   -0.4097   -4.2829 C   0  0  0  0  0  0  0  0  0  0  0  0
    2.7400   -3.0305   -2.7958 C   0  0  0  0  0  0  0  0  0  0  0  0
    3.9480   -2.5889   -2.5908 N   0  0  0  0  0  0  0  0  0  0  0  0
    4.1639   -1.6620   -2.7785 H   0  0  0  0  0  0  0  0  0  0  0  0
    2.4333   -4.3470   -2.5292 N   0  0  0  0  0  0  0  0  0  0  0  0
    1.5336   -4.6759   -2.6819 H   0  0  0  0  0  0  0  0  0  0  0  0
    3.1170   -4.9449   -2.1887 H   0  0  0  0  0  0  0  0  0  0  0  0
   -1.4426   -0.9279   -9.1976 H   0  0  0  0  0  0  0  0  0  0  0  0
   -2.2331   -0.8634  -11.5009 H   0  0  0  0  0  0  0  0  0  0  0  0
   -0.6574   -0.5890  -13.3662 H   0  0  0  0  0  0  0  0  0  0  0  0
    1.7351   -0.3779  -12.9594 H   0  0  0  0  0  0  0  0  0  0  0  0
    3.6229   -0.2938  -11.3526 H   0  0  0  0  0  0  0  0  0  0  0  0
    4.4134   -0.3623   -9.0498 H   0  0  0  0  0  0  0  0  0  0  0  0
    0.4455   -0.8490   -7.5910 H   0  0  0  0  0  0  0  0  0  0  0  0
    3.9310    1.3330   -5.7691 H   0  0  0  0  0  0  0  0  0  0  0  0
    1.0748    1.2147   -6.4806 H   0  0  0  0  0  0  0  0  0  0  0  0
   -0.4155    2.4207   -6.0032 H   0  0  0  0  0  0  0  0  0  0  0  0
   -0.6298    3.6951   -4.7803 H   0  0  0  0  0  0  0  0  0  0  0  0
   -2.9033    2.8769   -6.2548 H   0  0  0  0  0  0  0  0  0  0  0  0
   -4.5353    3.9947   -7.7136 H   0  0  0  0  0  0  0  0  0  0  0  0
   -3.8594    5.9759   -9.0177 H   0  0  0  0  0  0  0  0  0  0  0  0
   -1.5565    6.8148   -8.8647 H   0  0  0  0  0  0  0  0  0  0  0  0
    1.0140    5.5216   -8.3354 H   0  0  0  0  0  0  0  0  0  0  0  0
    0.4352    6.9558   -7.4613 H   0  0  0  0  0  0  0  0  0  0  0  0
    0.8299    5.9200   -5.3183 H   0  0  0  0  0  0  0  0  0  0  0  0
    4.8866    6.8642   -7.3260 H   0  0  0  0  0  0  0  0  0  0  0  0
    5.2621    5.1830   -6.8781 H   0  0  0  0  0  0  0  0  0  0  0  0
    4.8314    7.5467   -9.6553 H   0  0  0  0  0  0  0  0  0  0  0  0
    5.6580    7.1238  -11.9359 H   0  0  0  0  0  0  0  0  0  0  0  0
    6.5218    4.8982  -12.5393 H   0  0  0  0  0  0  0  0  0  0  0  0
    6.5597    3.0959  -10.8620 H   0  0  0  0  0  0  0  0  0  0  0  0
    5.7408    3.5213   -8.5791 H   0  0  0  0  0  0  0  0  0  0  0  0
    2.1478    1.8370   -3.6930 H   0  0  0  0  0  0  0  0  0  0  0  0
    0.4691    2.1159   -4.2150 H   0  0  0  0  0  0  0  0  0  0  0  0
    3.0042   -0.4151   -3.4175 H   0  0  0  0  0  0  0  0  0  0  0  0
    0.1579   -3.6192   -3.3291 H   0  0  0  0  0  0  0  0  0  0  0  0
   -1.5689   -2.0954   -4.1930 H   0  0  0  0  0  0  0  0  0  0  0  0
   -1.0190    0.2572   -4.6578 H   0  0  0  0  0  0  0  0  0  0  0  0
  1  2  1  0  0  0  0
  1 10  2  0  0  0  0
  1 51  1  0  0  0  0
  2  3  2  0  0  0  0
  2 52  1  0  0  0  0
  3  4  1  0  0  0  0
  3 53  1  0  0  0  0
  4  5  2  0  0  0  0
  4 54  1  0  0  0  0
  5  6  1  0  0  0  0
  5 10  1  0  0  0  0
  6  7  2  0  0  0  0
  6 55  1  0  0  0  0
  7  8  1  0  0  0  0
  7 56  1  0  0  0  0
  8  9  2  0  0  0  0
  8 11  1  0  0  0  0
  9 10  1  0  0  0  0
  9 57  1  0  0  0  0
 11 12  2  0  0  0  0
 11 13  2  0  0  0  0
 11 14  1  0  0  0  0
 14 15  1  0  0  0  0
 14 58  1  0  0  0  0
 15 16  1  0  0  0  0
 15 38  1  0  0  0  0
 15 59  1  0  0  0  0
 16 17  2  0  0  0  0
 16 18  1  0  0  0  0
 18 19  1  0  0  0  0
 18 27  1  0  0  0  0
 19 20  1  0  0  0  0
 19 60  1  0  0  0  0
 19 61  1  0  0  0  0
 20 21  1  0  0  0  0
 20 25  2  0  0  0  0
 21 22  2  0  0  0  0
 21 62  1  0  0  0  0
 22 23  1  0  0  0  0
 22 63  1  0  0  0  0
 23 24  2  0  0  0  0
 23 64  1  0  0  0  0
 24 25  1  0  0  0  0
 24 65  1  0  0  0  0
 25 26  1  0  0  0  0
 26 27  1  0  0  0  0
 26 66  1  0  0  0  0
 26 67  1  0  0  0  0
 27 28  1  0  0  0  0
 27 68  1  0  0  0  0
 28 29  2  0  0  0  0
 28 30  1  0  0  0  0
 30 31  1  0  0  0  0
 31 32  1  0  0  0  0
 31 69  1  0  0  0  0
 31 70  1  0  0  0  0
 32 33  1  0  0  0  0
 32 37  2  0  0  0  0
 33 34  2  0  0  0  0
 33 71  1  0  0  0  0
 34 35  1  0  0  0  0
 34 72  1  0  0  0  0
 35 36  2  0  0  0  0
 35 73  1  0  0  0  0
 36 37  1  0  0  0  0
 36 74  1  0  0  0  0
 37 75  1  0  0  0  0
 38 39  1  0  0  0  0
 38 76  1  0  0  0  0
 38 77  1  0  0  0  0
 39 40  1  0  0  0  0
 39 44  2  0  0  0  0
 40 41  2  0  0  0  0
 40 78  1  0  0  0  0
 41 42  1  0  0  0  0
 41 45  1  0  0  0  0
 42 43  2  0  0  0  0
 42 79  1  0  0  0  0
 43 44  1  0  0  0  0
 43 80  1  0  0  0  0
 44 81  1  0  0  0  0
 45 46  2  0  0  0  0
 45 48  1  0  0  0  0
 46 47  1  0  0  0  0
 48 49  1  0  0  0  0
 48 50  1  0  0  0  0
M  END
>  <Activity>
6.161

>  <set>
1

>  <Min_dist>
999.9

>  <Avg_dist>
999.9

$$$$
55
 Wcorina  11170919353D 1   1.00000     0.00000              
CORINA evaluation license 3.46 0067  05.08.2008
 64 67  0  0  0  0  0  0  0  0999 V2000
   -0.4810    0.9643   -1.5820 C   0  0  0  0  0  0  0  0  0  0  0  0
   -0.3932   -0.3624   -1.8737 C   0  0  0  0  0  0  0  0  0  0  0  0
    0.7862   -1.0697   -1.6496 C   0  0  0  0  0  0  0  0  0  0  0  0
    1.8850   -0.4544   -1.1328 C   0  0  0  0  0  0  0  0  0  0  0  0
    1.8326    0.9142   -0.8197 C   0  0  0  0  0  0  0  0  0  0  0  0
    2.9463    1.5838   -0.2843 C   0  0  0  0  0  0  0  0  0  0  0  0
    2.8584    2.9102    0.0072 C   0  0  0  0  0  0  0  0  0  0  0  0
    1.6786    3.6176   -0.2167 C   0  0  0  0  0  0  0  0  0  0  0  0
    0.5800    3.0026   -0.7333 C   0  0  0  0  0  0  0  0  0  0  0  0
    0.6326    1.6337   -1.0473 C   0  0  0  0  0  0  0  0  0  0  0  0
    1.6082    5.3340    0.1756 S   0  0  0  0  0  0  0  0  0  0  0  0
    0.2363    5.6429    0.3800 O   0  0  0  0  0  0  0  0  0  0  0  0
    2.6109    5.5629    1.1562 O   0  0  0  0  0  0  0  0  0  0  0  0
    2.0784    6.1656   -1.1770 N   0  0  0  0  0  0  0  0  0  0  0  0
    1.2635    6.1070   -2.3931 C   0  0  0  0  0  0  0  0  0  0  0  0
    0.3297    7.2892   -2.4296 C   0  0  0  0  0  0  0  0  0  0  0  0
    0.5456    8.2544   -1.7277 O   0  0  0  0  0  0  0  0  0  0  0  0
   -0.7454    7.2739   -3.2422 N   0  0  0  0  0  0  0  0  0  0  0  0
   -0.9521    6.1700   -4.1895 C   0  0  0  0  0  0  0  0  0  0  0  0
   -2.3521    5.5879   -3.9704 C   0  0  0  0  0  0  0  0  0  0  0  0
   -3.3886    6.7089   -4.0758 C   0  0  0  0  0  0  0  0  0  0  0  0
   -3.1245    7.7539   -2.9893 C   0  0  0  0  0  0  0  0  0  0  0  0
   -1.7362    8.3577   -3.1934 C   0  0  0  0  0  0  0  0  0  0  0  0
   -2.6324    4.5434   -5.0199 C   0  0  0  0  0  0  0  0  0  0  0  0
   -1.7993    4.2896   -5.8574 O   0  0  0  0  0  0  0  0  0  0  0  0
   -3.8077    3.8949   -5.0243 O   0  0  0  0  0  0  0  0  0  0  0  0
    2.1762    6.1399   -3.6206 C   0  0  0  0  0  0  0  0  0  0  0  0
    3.0927    4.9438   -3.5974 C   0  0  0  0  0  0  0  0  0  0  0  0
    2.7041    3.7666   -4.2041 C   0  0  0  0  0  0  0  0  0  0  0  0
    3.5532    2.6608   -4.1818 C   0  0  0  0  0  0  0  0  0  0  0  0
    4.7911    2.7519   -3.5457 C   0  0  0  0  0  0  0  0  0  0  0  0
    5.1684    3.9341   -2.9427 C   0  0  0  0  0  0  0  0  0  0  0  0
    4.3239    5.0297   -2.9731 C   0  0  0  0  0  0  0  0  0  0  0  0
    3.1420    1.3946   -4.8304 C   0  0  0  0  0  0  0  0  0  0  0  0
    1.9853    1.3123   -5.4232 N   0  0  0  0  0  0  0  0  0  0  0  0
    1.3931    2.0804   -5.4399 H   0  0  0  0  0  0  0  0  0  0  0  0
    3.9831    0.3036   -4.8067 N   0  0  0  0  0  0  0  0  0  0  0  0
    4.8446    0.3649   -4.3651 H   0  0  0  0  0  0  0  0  0  0  0  0
    3.7138   -0.5258   -5.2315 H   0  0  0  0  0  0  0  0  0  0  0  0
   -1.4004    1.5006   -1.7649 H   0  0  0  0  0  0  0  0  0  0  0  0
   -1.2507   -0.8746   -2.2846 H   0  0  0  0  0  0  0  0  0  0  0  0
    0.8290   -2.1219   -1.8891 H   0  0  0  0  0  0  0  0  0  0  0  0
    2.7923   -1.0155   -0.9641 H   0  0  0  0  0  0  0  0  0  0  0  0
    3.8669    1.0484   -0.1048 H   0  0  0  0  0  0  0  0  0  0  0  0
    3.7157    3.4223    0.4186 H   0  0  0  0  0  0  0  0  0  0  0  0
   -0.3277    3.5634   -0.9007 H   0  0  0  0  0  0  0  0  0  0  0  0
    2.8933    6.6916   -1.1641 H   0  0  0  0  0  0  0  0  0  0  0  0
    0.6825    5.1847   -2.3970 H   0  0  0  0  0  0  0  0  0  0  0  0
   -0.8673    6.5434   -5.2100 H   0  0  0  0  0  0  0  0  0  0  0  0
   -0.2037    5.3963   -4.0179 H   0  0  0  0  0  0  0  0  0  0  0  0
   -2.4066    5.1339   -2.9810 H   0  0  0  0  0  0  0  0  0  0  0  0
   -3.3168    7.1788   -5.0567 H   0  0  0  0  0  0  0  0  0  0  0  0
   -4.3876    6.2933   -3.9447 H   0  0  0  0  0  0  0  0  0  0  0  0
   -3.8770    8.5401   -3.0501 H   0  0  0  0  0  0  0  0  0  0  0  0
   -3.1717    7.2795   -2.0091 H   0  0  0  0  0  0  0  0  0  0  0  0
   -1.5050    9.0271   -2.3648 H   0  0  0  0  0  0  0  0  0  0  0  0
   -1.7166    8.9132   -4.1310 H   0  0  0  0  0  0  0  0  0  0  0  0
    1.5691    6.1150   -4.5256 H   0  0  0  0  0  0  0  0  0  0  0  0
    2.7707    7.0534   -3.6070 H   0  0  0  0  0  0  0  0  0  0  0  0
    1.7442    3.7020   -4.6948 H   0  0  0  0  0  0  0  0  0  0  0  0
    5.4528    1.8986   -3.5248 H   0  0  0  0  0  0  0  0  0  0  0  0
    6.1267    4.0058   -2.4499 H   0  0  0  0  0  0  0  0  0  0  0  0
    4.6256    5.9545   -2.5039 H   0  0  0  0  0  0  0  0  0  0  0  0
   -3.9416    3.2335   -5.7170 H   0  0  0  0  0  0  0  0  0  0  0  0
  1  2  1  0  0  0  0
  1 10  2  0  0  0  0
  1 40  1  0  0  0  0
  2  3  2  0  0  0  0
  2 41  1  0  0  0  0
  3  4  1  0  0  0  0
  3 42  1  0  0  0  0
  4  5  2  0  0  0  0
  4 43  1  0  0  0  0
  5  6  1  0  0  0  0
  5 10  1  0  0  0  0
  6  7  2  0  0  0  0
  6 44  1  0  0  0  0
  7  8  1  0  0  0  0
  7 45  1  0  0  0  0
  8  9  2  0  0  0  0
  8 11  1  0  0  0  0
  9 10  1  0  0  0  0
  9 46  1  0  0  0  0
 11 12  2  0  0  0  0
 11 13  2  0  0  0  0
 11 14  1  0  0  0  0
 14 15  1  0  0  0  0
 14 47  1  0  0  0  0
 15 16  1  0  0  0  0
 15 27  1  0  0  0  0
 15 48  1  0  0  0  0
 16 17  2  0  0  0  0
 16 18  1  0  0  0  0
 18 19  1  0  0  0  0
 18 23  1  0  0  0  0
 19 20  1  0  0  0  0
 19 49  1  0  0  0  0
 19 50  1  0  0  0  0
 20 21  1  0  0  0  0
 20 24  1  0  0  0  0
 20 51  1  0  0  0  0
 21 22  1  0  0  0  0
 21 52  1  0  0  0  0
 21 53  1  0  0  0  0
 22 23  1  0  0  0  0
 22 54  1  0  0  0  0
 22 55  1  0  0  0  0
 23 56  1  0  0  0  0
 23 57  1  0  0  0  0
 24 25  2  0  0  0  0
 24 26  1  0  0  0  0
 26 64  1  0  0  0  0
 27 28  1  0  0  0  0
 27 58  1  0  0  0  0
 27 59  1  0  0  0  0
 28 29  1  0  0  0  0
 28 33  2  0  0  0  0
 29 30  2  0  0  0  0
 29 60  1  0  0  0  0
 30 31  1  0  0  0  0
 30 34  1  0  0  0  0
 31 32  2  0  0  0  0
 31 61  1  0  0  0  0
 32 33  1  0  0  0  0
 32 62  1  0  0  0  0
 33 63  1  0  0  0  0
 34 35  2  0  0  0  0
 34 37  1  0  0  0  0
 35 36  1  0  0  0  0
 37 38  1  0  0  0  0
 37 39  1  0  0  0  0
M  END
>  <Activity>
5.959

>  <set>
1

>  <Min_dist>
999.9

>  <Avg_dist>
999.9

$$$$
57
 Wcorina  11170919353D 1   1.00000     0.00000              
CORINA evaluation license 3.46 0067  05.08.2008
 99102  0  0  0  0  0  0  0  0999 V2000
   -1.1790    1.4251    0.0573 C   0  0  0  0  0  0  0  0  0  0  0  0
   -1.7635    0.0446   -0.0962 C   0  0  0  0  0  0  0  0  0  0  0  0
   -1.3640   -0.9731    0.7498 C   0  0  0  0  0  0  0  0  0  0  0  0
   -1.9001   -2.2394    0.6090 C   0  0  0  0  0  0  0  0  0  0  0  0
   -2.8360   -2.4880   -0.3775 C   0  0  0  0  0  0  0  0  0  0  0  0
   -3.2362   -1.4701   -1.2229 C   0  0  0  0  0  0  0  0  0  0  0  0
   -2.7033   -0.2027   -1.0793 C   0  0  0  0  0  0  0  0  0  0  0  0
   -4.2561   -1.7412   -2.2986 C   0  0  0  0  0  0  0  0  0  0  0  0
   -5.4775   -0.8459   -2.0807 C   0  0  0  0  0  0  0  0  0  0  0  0
   -3.6436   -1.4438   -3.6688 C   0  0  0  0  0  0  0  0  0  0  0  0
   -1.4638   -3.3491    1.5306 C   0  0  0  0  0  0  0  0  0  0  0  0
   -2.6263   -4.3205    1.7452 C   0  0  0  0  0  0  0  0  0  0  0  0
   -0.2836   -4.0962    0.9063 C   0  0  0  0  0  0  0  0  0  0  0  0
   -0.1710   -0.6563    2.0072 S   0  0  0  0  0  0  0  0  0  0  0  0
    0.3036   -1.9243    2.4387 O   0  0  0  0  0  0  0  0  0  0  0  0
    0.6820    0.3625    1.5035 O   0  0  0  0  0  0  0  0  0  0  0  0
   -0.9783    0.0035    3.2938 N   0  0  0  0  0  0  0  0  0  0  0  0
   -2.0219   -0.7655    3.9761 C   0  0  0  0  0  0  0  0  0  0  0  0
   -3.3185    0.0015    3.9359 C   0  0  0  0  0  0  0  0  0  0  0  0
   -3.3214    1.1712    3.6156 O   0  0  0  0  0  0  0  0  0  0  0  0
   -4.4748   -0.6124    4.2560 N   0  0  0  0  0  0  0  0  0  0  0  0
   -4.5082   -2.0585    4.5140 C   0  0  0  0  0  0  0  0  0  0  0  0
   -5.5749   -2.6948    3.6173 C   0  0  0  0  0  0  0  0  0  0  0  0
   -5.7162   -4.1550    3.9622 C   0  0  0  0  0  0  0  0  0  0  0  0
   -5.0320   -4.6401    4.8383 O   0  0  0  0  0  0  0  0  0  0  0  0
   -6.6028   -4.9218    3.2971 N   0  0  0  0  0  0  0  0  0  0  0  0
   -6.7401   -6.3413    3.6324 C   0  0  0  0  0  0  0  0  0  0  0  0
   -7.7896   -6.9666    2.7500 C   0  0  0  0  0  0  0  0  0  0  0  0
   -7.4299   -7.5255    1.5379 C   0  0  0  0  0  0  0  0  0  0  0  0
   -8.3926   -8.0991    0.7285 C   0  0  0  0  0  0  0  0  0  0  0  0
   -9.7149   -8.1142    1.1313 C   0  0  0  0  0  0  0  0  0  0  0  0
  -10.0744   -7.5561    2.3438 C   0  0  0  0  0  0  0  0  0  0  0  0
   -9.1111   -6.9864    3.1552 C   0  0  0  0  0  0  0  0  0  0  0  0
   -6.9125   -1.9855    3.8405 C   0  0  0  0  0  0  0  0  0  0  0  0
   -6.7790   -0.5093    3.4593 C   0  0  0  0  0  0  0  0  0  0  0  0
   -5.7249    0.1527    4.3597 C   0  0  0  0  0  0  0  0  0  0  0  0
   -1.6132   -1.0003    5.4317 C   0  0  0  0  0  0  0  0  0  0  0  0
   -0.3817   -1.8680    5.4739 C   0  0  0  0  0  0  0  0  0  0  0  0
    0.8704   -1.2879    5.4571 C   0  0  0  0  0  0  0  0  0  0  0  0
    2.0088   -2.0921    5.4963 C   0  0  0  0  0  0  0  0  0  0  0  0
    1.8743   -3.4793    5.5522 C   0  0  0  0  0  0  0  0  0  0  0  0
    0.6172   -4.0475    5.5684 C   0  0  0  0  0  0  0  0  0  0  0  0
   -0.5088   -3.2440    5.5351 C   0  0  0  0  0  0  0  0  0  0  0  0
    3.3553   -1.4759    5.4781 C   0  0  0  0  0  0  0  0  0  0  0  0
    3.4779   -0.1804    5.4254 N   0  0  0  0  0  0  0  0  0  0  0  0
    2.6872    0.3809    5.3981 H   0  0  0  0  0  0  0  0  0  0  0  0
    4.4783   -2.2732    5.5168 N   0  0  0  0  0  0  0  0  0  0  0  0
    4.3870   -3.2381    5.5560 H   0  0  0  0  0  0  0  0  0  0  0  0
    5.3603   -1.8696    5.5049 H   0  0  0  0  0  0  0  0  0  0  0  0
   -0.1181    1.6526   -1.0214 C   0  0  0  0  0  0  0  0  0  0  0  0
   -2.2886    2.4681   -0.0906 C   0  0  0  0  0  0  0  0  0  0  0  0
   -0.7215    1.5185    1.0422 H   0  0  0  0  0  0  0  0  0  0  0  0
   -3.2544   -3.4776   -0.4880 H   0  0  0  0  0  0  0  0  0  0  0  0
   -3.0187    0.5934   -1.7374 H   0  0  0  0  0  0  0  0  0  0  0  0
   -4.5601   -2.7871   -2.2559 H   0  0  0  0  0  0  0  0  0  0  0  0
   -5.1736    0.2000   -2.1235 H   0  0  0  0  0  0  0  0  0  0  0  0
   -6.2152   -1.0420   -2.8588 H   0  0  0  0  0  0  0  0  0  0  0  0
   -5.9139   -1.0578   -1.1046 H   0  0  0  0  0  0  0  0  0  0  0  0
   -3.3397   -0.3979   -3.7115 H   0  0  0  0  0  0  0  0  0  0  0  0
   -2.7735   -2.0816   -3.8240 H   0  0  0  0  0  0  0  0  0  0  0  0
   -4.3813   -1.6399   -4.4468 H   0  0  0  0  0  0  0  0  0  0  0  0
   -1.1610   -2.9275    2.4890 H   0  0  0  0  0  0  0  0  0  0  0  0
   -2.8541   -4.8274    0.8075 H   0  0  0  0  0  0  0  0  0  0  0  0
   -2.3494   -5.0577    2.4988 H   0  0  0  0  0  0  0  0  0  0  0  0
   -3.5036   -3.7683    2.0822 H   0  0  0  0  0  0  0  0  0  0  0  0
    0.5446   -3.4042    0.7533 H   0  0  0  0  0  0  0  0  0  0  0  0
    0.0319   -4.8989    1.5728 H   0  0  0  0  0  0  0  0  0  0  0  0
   -0.5865   -4.5179   -0.0522 H   0  0  0  0  0  0  0  0  0  0  0  0
   -0.7601    0.8992    3.5956 H   0  0  0  0  0  0  0  0  0  0  0  0
   -2.1518   -1.7252    3.4759 H   0  0  0  0  0  0  0  0  0  0  0  0
   -3.5343   -2.4926    4.2877 H   0  0  0  0  0  0  0  0  0  0  0  0
   -4.7562   -2.2374    5.5602 H   0  0  0  0  0  0  0  0  0  0  0  0
   -5.2793   -2.5946    2.5730 H   0  0  0  0  0  0  0  0  0  0  0  0
   -7.1500   -4.5338    2.5964 H   0  0  0  0  0  0  0  0  0  0  0  0
   -5.7865   -6.8455    3.4760 H   0  0  0  0  0  0  0  0  0  0  0  0
   -7.0369   -6.4409    4.6765 H   0  0  0  0  0  0  0  0  0  0  0  0
   -6.3969   -7.5137    1.2231 H   0  0  0  0  0  0  0  0  0  0  0  0
   -8.1117   -8.5351   -0.2188 H   0  0  0  0  0  0  0  0  0  0  0  0
  -10.4671   -8.5616    0.4986 H   0  0  0  0  0  0  0  0  0  0  0  0
  -11.1075   -7.5676    2.6584 H   0  0  0  0  0  0  0  0  0  0  0  0
   -9.3914   -6.5536    4.1042 H   0  0  0  0  0  0  0  0  0  0  0  0
   -7.6788   -2.4524    3.2218 H   0  0  0  0  0  0  0  0  0  0  0  0
   -7.1952   -2.0653    4.8902 H   0  0  0  0  0  0  0  0  0  0  0  0
   -6.4722   -0.4292    2.4164 H   0  0  0  0  0  0  0  0  0  0  0  0
   -7.7381   -0.0100    3.5963 H   0  0  0  0  0  0  0  0  0  0  0  0
   -6.0700    0.1504    5.3936 H   0  0  0  0  0  0  0  0  0  0  0  0
   -5.5540    1.1780    4.0316 H   0  0  0  0  0  0  0  0  0  0  0  0
   -1.3999   -0.0434    5.9081 H   0  0  0  0  0  0  0  0  0  0  0  0
   -2.4259   -1.4969    5.9617 H   0  0  0  0  0  0  0  0  0  0  0  0
    0.9683   -0.2132    5.4135 H   0  0  0  0  0  0  0  0  0  0  0  0
    2.7524   -4.1073    5.5823 H   0  0  0  0  0  0  0  0  0  0  0  0
    0.5117   -5.1215    5.6117 H   0  0  0  0  0  0  0  0  0  0  0  0
   -1.4908   -3.6932    5.5528 H   0  0  0  0  0  0  0  0  0  0  0  0
    0.3047    2.6511   -0.9104 H   0  0  0  0  0  0  0  0  0  0  0  0
    0.6724    0.9096   -0.9160 H   0  0  0  0  0  0  0  0  0  0  0  0
   -0.5756    1.5592   -2.0064 H   0  0  0  0  0  0  0  0  0  0  0  0
   -3.0444    2.3060    0.6779 H   0  0  0  0  0  0  0  0  0  0  0  0
   -1.8658    3.4666    0.0204 H   0  0  0  0  0  0  0  0  0  0  0  0
   -2.7461    2.3746   -1.0756 H   0  0  0  0  0  0  0  0  0  0  0  0
  1  2  1  0  0  0  0
  1 50  1  0  0  0  0
  1 51  1  0  0  0  0
  1 52  1  0  0  0  0
  2  3  1  0  0  0  0
  2  7  2  0  0  0  0
  3  4  2  0  0  0  0
  3 14  1  0  0  0  0
  4  5  1  0  0  0  0
  4 11  1  0  0  0  0
  5  6  2  0  0  0  0
  5 53  1  0  0  0  0
  6  7  1  0  0  0  0
  6  8  1  0  0  0  0
  7 54  1  0  0  0  0
  8  9  1  0  0  0  0
  8 10  1  0  0  0  0
  8 55  1  0  0  0  0
  9 56  1  0  0  0  0
  9 57  1  0  0  0  0
  9 58  1  0  0  0  0
 10 59  1  0  0  0  0
 10 60  1  0  0  0  0
 10 61  1  0  0  0  0
 11 12  1  0  0  0  0
 11 13  1  0  0  0  0
 11 62  1  0  0  0  0
 12 63  1  0  0  0  0
 12 64  1  0  0  0  0
 12 65  1  0  0  0  0
 13 66  1  0  0  0  0
 13 67  1  0  0  0  0
 13 68  1  0  0  0  0
 14 15  2  0  0  0  0
 14 16  2  0  0  0  0
 14 17  1  0  0  0  0
 17 18  1  0  0  0  0
 17 69  1  0  0  0  0
 18 19  1  0  0  0  0
 18 37  1  0  0  0  0
 18 70  1  0  0  0  0
 19 20  2  0  0  0  0
 19 21  1  0  0  0  0
 21 22  1  0  0  0  0
 21 36  1  0  0  0  0
 22 23  1  0  0  0  0
 22 71  1  0  0  0  0
 22 72  1  0  0  0  0
 23 24  1  0  0  0  0
 23 34  1  0  0  0  0
 23 73  1  0  0  0  0
 24 25  2  0  0  0  0
 24 26  1  0  0  0  0
 26 27  1  0  0  0  0
 26 74  1  0  0  0  0
 27 28  1  0  0  0  0
 27 75  1  0  0  0  0
 27 76  1  0  0  0  0
 28 29  1  0  0  0  0
 28 33  2  0  0  0  0
 29 30  2  0  0  0  0
 29 77  1  0  0  0  0
 30 31  1  0  0  0  0
 30 78  1  0  0  0  0
 31 32  2  0  0  0  0
 31 79  1  0  0  0  0
 32 33  1  0  0  0  0
 32 80  1  0  0  0  0
 33 81  1  0  0  0  0
 34 35  1  0  0  0  0
 34 82  1  0  0  0  0
 34 83  1  0  0  0  0
 35 36  1  0  0  0  0
 35 84  1  0  0  0  0
 35 85  1  0  0  0  0
 36 86  1  0  0  0  0
 36 87  1  0  0  0  0
 37 38  1  0  0  0  0
 37 88  1  0  0  0  0
 37 89  1  0  0  0  0
 38 39  1  0  0  0  0
 38 43  2  0  0  0  0
 39 40  2  0  0  0  0
 39 90  1  0  0  0  0
 40 41  1  0  0  0  0
 40 44  1  0  0  0  0
 41 42  2  0  0  0  0
 41 91  1  0  0  0  0
 42 43  1  0  0  0  0
 42 92  1  0  0  0  0
 43 93  1  0  0  0  0
 44 45  2  0  0  0  0
 44 47  1  0  0  0  0
 45 46  1  0  0  0  0
 47 48  1  0  0  0  0
 47 49  1  0  0  0  0
 50 94  1  0  0  0  0
 50 95  1  0  0  0  0
 50 96  1  0  0  0  0
 51 97  1  0  0  0  0
 51 98  1  0  0  0  0
 51 99  1  0  0  0  0
M  END
>  <Activity>
5.745

>  <set>
1

>  <Min_dist>
999.9

>  <Avg_dist>
999.9

$$$$
59
 Wcorina  11170919353D 1   1.00000     0.00000              
CORINA evaluation license 3.46 0067  05.08.2008
 68 71  0  0  0  0  0  0  0  0999 V2000
   -0.9094    1.4547   -0.7996 C   0  0  0  0  0  0  0  0  0  0  0  0
   -1.0120    0.1055   -0.9490 C   0  0  0  0  0  0  0  0  0  0  0  0
    0.1024   -0.7187   -0.8068 C   0  0  0  0  0  0  0  0  0  0  0  0
    1.3261   -0.1988   -0.5149 C   0  0  0  0  0  0  0  0  0  0  0  0
    1.4712    1.1894   -0.3539 C   0  0  0  0  0  0  0  0  0  0  0  0
    2.7182    1.7628   -0.0517 C   0  0  0  0  0  0  0  0  0  0  0  0
    2.8207    3.1116    0.0975 C   0  0  0  0  0  0  0  0  0  0  0  0
    1.7059    3.9361   -0.0444 C   0  0  0  0  0  0  0  0  0  0  0  0
    0.4825    3.4165   -0.3362 C   0  0  0  0  0  0  0  0  0  0  0  0
    0.3375    2.0279   -0.4981 C   0  0  0  0  0  0  0  0  0  0  0  0
    1.8832    5.6775    0.1578 S   0  0  0  0  0  0  0  0  0  0  0  0
    0.5986    6.1737    0.5082 O   0  0  0  0  0  0  0  0  0  0  0  0
    3.0379    5.8725    0.9628 O   0  0  0  0  0  0  0  0  0  0  0  0
    2.2387    6.3101   -1.3308 N   0  0  0  0  0  0  0  0  0  0  0  0
    1.2530    6.2371   -2.4121 C   0  0  0  0  0  0  0  0  0  0  0  0
    1.9631    6.0407   -3.7267 C   0  0  0  0  0  0  0  0  0  0  0  0
    3.1696    6.1488   -3.7864 O   0  0  0  0  0  0  0  0  0  0  0  0
    1.2574    5.7449   -4.8362 N   0  0  0  0  0  0  0  0  0  0  0  0
    1.9193    5.6657   -6.1455 C   0  0  0  0  0  0  0  0  0  0  0  0
    3.4100    5.7948   -5.9666 C   0  0  0  0  0  0  0  0  0  0  0  0
    4.0291    4.9257   -5.3900 O   0  0  0  0  0  0  0  0  0  0  0  0
    4.0553    6.8760   -6.4472 N   0  0  0  0  0  0  0  0  0  0  0  0
    5.5046    7.0015   -6.2733 C   0  0  0  0  0  0  0  0  0  0  0  0
    1.5938    4.3105   -6.7814 C   0  0  0  0  0  0  0  0  0  0  0  0
    0.0753    4.1271   -6.8327 C   0  0  0  0  0  0  0  0  0  0  0  0
   -0.4903    4.1418   -5.4107 C   0  0  0  0  0  0  0  0  0  0  0  0
   -0.1875    5.4895   -4.7585 C   0  0  0  0  0  0  0  0  0  0  0  0
    0.4478    7.5373   -2.4567 C   0  0  0  0  0  0  0  0  0  0  0  0
   -0.2293    7.7547   -1.1280 C   0  0  0  0  0  0  0  0  0  0  0  0
    0.4172    8.4593   -0.1329 C   0  0  0  0  0  0  0  0  0  0  0  0
   -0.2106    8.6596    1.0960 C   0  0  0  0  0  0  0  0  0  0  0  0
   -1.4893    8.1459    1.3115 C   0  0  0  0  0  0  0  0  0  0  0  0
   -2.1253    7.4431    0.3089 C   0  0  0  0  0  0  0  0  0  0  0  0
   -1.4995    7.2525   -0.9103 C   0  0  0  0  0  0  0  0  0  0  0  0
    0.4777    9.4144    2.1681 C   0  0  0  0  0  0  0  0  0  0  0  0
    1.6718    9.8926    1.9643 N   0  0  0  0  0  0  0  0  0  0  0  0
    2.1103    9.7544    1.1102 H   0  0  0  0  0  0  0  0  0  0  0  0
   -0.1451    9.6107    3.3814 N   0  0  0  0  0  0  0  0  0  0  0  0
   -1.0345    9.2545    3.5332 H   0  0  0  0  0  0  0  0  0  0  0  0
    0.3057   10.1051    4.0836 H   0  0  0  0  0  0  0  0  0  0  0  0
   -1.7810    2.0816   -0.9168 H   0  0  0  0  0  0  0  0  0  0  0  0
   -1.9715   -0.3325   -1.1807 H   0  0  0  0  0  0  0  0  0  0  0  0
   -0.0065   -1.7862   -0.9297 H   0  0  0  0  0  0  0  0  0  0  0  0
    2.1809   -0.8500   -0.4073 H   0  0  0  0  0  0  0  0  0  0  0  0
    3.5906    1.1363    0.0619 H   0  0  0  0  0  0  0  0  0  0  0  0
    3.7802    3.5497    0.3297 H   0  0  0  0  0  0  0  0  0  0  0  0
   -0.3726    4.0676   -0.4425 H   0  0  0  0  0  0  0  0  0  0  0  0
    3.0997    6.7289   -1.4868 H   0  0  0  0  0  0  0  0  0  0  0  0
    0.5797    5.3987   -2.2340 H   0  0  0  0  0  0  0  0  0  0  0  0
    1.5574    6.4691   -6.7871 H   0  0  0  0  0  0  0  0  0  0  0  0
    3.5602    7.5711   -6.9084 H   0  0  0  0  0  0  0  0  0  0  0  0
    6.0027    6.1610   -6.7567 H   0  0  0  0  0  0  0  0  0  0  0  0
    5.8452    7.9337   -6.7238 H   0  0  0  0  0  0  0  0  0  0  0  0
    5.7441    7.0030   -5.2099 H   0  0  0  0  0  0  0  0  0  0  0  0
    1.9987    4.2766   -7.7928 H   0  0  0  0  0  0  0  0  0  0  0  0
    2.0367    3.5130   -6.1848 H   0  0  0  0  0  0  0  0  0  0  0  0
   -0.3692    4.9387   -7.4087 H   0  0  0  0  0  0  0  0  0  0  0  0
   -0.1596    3.1743   -7.3071 H   0  0  0  0  0  0  0  0  0  0  0  0
   -1.5688    3.9877   -5.4465 H   0  0  0  0  0  0  0  0  0  0  0  0
   -0.0279    3.3458   -4.8270 H   0  0  0  0  0  0  0  0  0  0  0  0
   -0.4988    5.4667   -3.7141 H   0  0  0  0  0  0  0  0  0  0  0  0
   -0.7265    6.2767   -5.2855 H   0  0  0  0  0  0  0  0  0  0  0  0
    1.1170    8.3722   -2.6644 H   0  0  0  0  0  0  0  0  0  0  0  0
   -0.3055    7.4714   -3.2418 H   0  0  0  0  0  0  0  0  0  0  0  0
    1.4073    8.8545   -0.3054 H   0  0  0  0  0  0  0  0  0  0  0  0
   -1.9804    8.2975    2.2613 H   0  0  0  0  0  0  0  0  0  0  0  0
   -3.1154    7.0448    0.4746 H   0  0  0  0  0  0  0  0  0  0  0  0
   -2.0033    6.7058   -1.6937 H   0  0  0  0  0  0  0  0  0  0  0  0
  1  2  1  0  0  0  0
  1 10  2  0  0  0  0
  1 41  1  0  0  0  0
  2  3  2  0  0  0  0
  2 42  1  0  0  0  0
  3  4  1  0  0  0  0
  3 43  1  0  0  0  0
  4  5  2  0  0  0  0
  4 44  1  0  0  0  0
  5  6  1  0  0  0  0
  5 10  1  0  0  0  0
  6  7  2  0  0  0  0
  6 45  1  0  0  0  0
  7  8  1  0  0  0  0
  7 46  1  0  0  0  0
  8  9  2  0  0  0  0
  8 11  1  0  0  0  0
  9 10  1  0  0  0  0
  9 47  1  0  0  0  0
 11 12  2  0  0  0  0
 11 13  2  0  0  0  0
 11 14  1  0  0  0  0
 14 15  1  0  0  0  0
 14 48  1  0  0  0  0
 15 16  1  0  0  0  0
 15 28  1  0  0  0  0
 15 49  1  0  0  0  0
 16 17  2  0  0  0  0
 16 18  1  0  0  0  0
 18 19  1  0  0  0  0
 18 27  1  0  0  0  0
 19 20  1  0  0  0  0
 19 24  1  0  0  0  0
 19 50  1  0  0  0  0
 20 21  2  0  0  0  0
 20 22  1  0  0  0  0
 22 23  1  0  0  0  0
 22 51  1  0  0  0  0
 23 52  1  0  0  0  0
 23 53  1  0  0  0  0
 23 54  1  0  0  0  0
 24 25  1  0  0  0  0
 24 55  1  0  0  0  0
 24 56  1  0  0  0  0
 25 26  1  0  0  0  0
 25 57  1  0  0  0  0
 25 58  1  0  0  0  0
 26 27  1  0  0  0  0
 26 59  1  0  0  0  0
 26 60  1  0  0  0  0
 27 61  1  0  0  0  0
 27 62  1  0  0  0  0
 28 29  1  0  0  0  0
 28 63  1  0  0  0  0
 28 64  1  0  0  0  0
 29 30  1  0  0  0  0
 29 34  2  0  0  0  0
 30 31  2  0  0  0  0
 30 65  1  0  0  0  0
 31 32  1  0  0  0  0
 31 35  1  0  0  0  0
 32 33  2  0  0  0  0
 32 66  1  0  0  0  0
 33 34  1  0  0  0  0
 33 67  1  0  0  0  0
 34 68  1  0  0  0  0
 35 36  2  0  0  0  0
 35 38  1  0  0  0  0
 36 37  1  0  0  0  0
 38 39  1  0  0  0  0
 38 40  1  0  0  0  0
M  END
>  <Activity>
5.638

>  <set>
1

>  <Min_dist>
999.9

>  <Avg_dist>
999.9

$$$$
60
 Wcorina  11170919353D 1   1.00000     0.00000              
CORINA evaluation license 3.46 0067  05.08.2008
 61 64  0  0  0  0  0  0  0  0999 V2000
   -0.6992    1.1435   -1.0824 C   0  0  0  0  0  0  0  0  0  0  0  0
   -0.6074   -0.2130   -1.1503 C   0  0  0  0  0  0  0  0  0  0  0  0
    0.5035   -0.8831   -0.6422 C   0  0  0  0  0  0  0  0  0  0  0  0
    1.5295   -0.2008   -0.0635 C   0  0  0  0  0  0  0  0  0  0  0  0
    1.4706    1.2002    0.0244 C   0  0  0  0  0  0  0  0  0  0  0  0
    2.5100    1.9389    0.6153 C   0  0  0  0  0  0  0  0  0  0  0  0
    2.4182    3.2950    0.6831 C   0  0  0  0  0  0  0  0  0  0  0  0
    1.3068    3.9653    0.1750 C   0  0  0  0  0  0  0  0  0  0  0  0
    0.2810    3.2833   -0.4036 C   0  0  0  0  0  0  0  0  0  0  0  0
    0.3403    1.8819   -0.4922 C   0  0  0  0  0  0  0  0  0  0  0  0
    1.2284    5.7222    0.2841 S   0  0  0  0  0  0  0  0  0  0  0  0
   -0.1490    6.0668    0.2257 O   0  0  0  0  0  0  0  0  0  0  0  0
    2.0781    6.0958    1.3600 O   0  0  0  0  0  0  0  0  0  0  0  0
    1.9212    6.3301   -1.0917 N   0  0  0  0  0  0  0  0  0  0  0  0
    1.2976    6.0870   -2.3949 C   0  0  0  0  0  0  0  0  0  0  0  0
    0.4150    7.2542   -2.7550 C   0  0  0  0  0  0  0  0  0  0  0  0
    0.5514    8.3161   -2.1853 O   0  0  0  0  0  0  0  0  0  0  0  0
   -0.5260    7.1180   -3.7102 N   0  0  0  0  0  0  0  0  0  0  0  0
   -0.7295    5.9248   -4.5519 C   0  0  0  0  0  0  0  0  0  0  0  0
   -1.4354    6.4536   -5.8254 C   0  0  0  0  0  0  0  0  0  0  0  0
   -2.3646    7.5470   -5.2353 C   0  0  0  0  0  0  0  0  0  0  0  0
   -1.5236    8.1322   -4.0811 C   0  0  0  0  0  0  0  0  0  0  0  0
   -2.4096    8.4355   -2.9003 C   0  0  0  0  0  0  0  0  0  0  0  0
   -2.2322    7.8655   -1.8498 O   0  0  0  0  0  0  0  0  0  0  0  0
   -3.3958    9.3387   -3.0157 O   0  0  0  0  0  0  0  0  0  0  0  0
    2.3854    5.9230   -3.4582 C   0  0  0  0  0  0  0  0  0  0  0  0
    3.1810    4.6750   -3.1746 C   0  0  0  0  0  0  0  0  0  0  0  0
    2.7888    3.4695   -3.7203 C   0  0  0  0  0  0  0  0  0  0  0  0
    3.5260    2.3156   -3.4570 C   0  0  0  0  0  0  0  0  0  0  0  0
    4.6563    2.3875   -2.6428 C   0  0  0  0  0  0  0  0  0  0  0  0
    5.0383    3.5983   -2.1031 C   0  0  0  0  0  0  0  0  0  0  0  0
    4.3060    4.7409   -2.3727 C   0  0  0  0  0  0  0  0  0  0  0  0
    3.1103    1.0189   -4.0390 C   0  0  0  0  0  0  0  0  0  0  0  0
    2.0543    0.9546   -4.7984 N   0  0  0  0  0  0  0  0  0  0  0  0
    1.5400    1.7562   -4.9829 H   0  0  0  0  0  0  0  0  0  0  0  0
    3.8408   -0.1196   -3.7770 N   0  0  0  0  0  0  0  0  0  0  0  0
    4.6273   -0.0718   -3.2113 H   0  0  0  0  0  0  0  0  0  0  0  0
    3.5685   -0.9690   -4.1582 H   0  0  0  0  0  0  0  0  0  0  0  0
   -1.5644    1.6498   -1.4842 H   0  0  0  0  0  0  0  0  0  0  0  0
   -1.4077   -0.7782   -1.6045 H   0  0  0  0  0  0  0  0  0  0  0  0
    0.5511   -1.9600   -0.7081 H   0  0  0  0  0  0  0  0  0  0  0  0
    2.3841   -0.7337    0.3264 H   0  0  0  0  0  0  0  0  0  0  0  0
    3.3770    1.4330    1.0139 H   0  0  0  0  0  0  0  0  0  0  0  0
    3.2183    3.8602    1.1376 H   0  0  0  0  0  0  0  0  0  0  0  0
   -0.5742    3.8162   -0.7923 H   0  0  0  0  0  0  0  0  0  0  0  0
    2.7399    6.8472   -1.0348 H   0  0  0  0  0  0  0  0  0  0  0  0
    0.6970    5.1787   -2.3465 H   0  0  0  0  0  0  0  0  0  0  0  0
    0.2290    5.4739   -4.8090 H   0  0  0  0  0  0  0  0  0  0  0  0
   -1.3641    5.2023   -4.0387 H   0  0  0  0  0  0  0  0  0  0  0  0
   -0.7154    6.8861   -6.5202 H   0  0  0  0  0  0  0  0  0  0  0  0
   -2.0153    5.6659   -6.3063 H   0  0  0  0  0  0  0  0  0  0  0  0
   -2.5839    8.3107   -5.9815 H   0  0  0  0  0  0  0  0  0  0  0  0
   -3.2845    7.1055   -4.8519 H   0  0  0  0  0  0  0  0  0  0  0  0
   -1.0222    9.0410   -4.4140 H   0  0  0  0  0  0  0  0  0  0  0  0
    1.9229    5.8434   -4.4420 H   0  0  0  0  0  0  0  0  0  0  0  0
    3.0476    6.7886   -3.4371 H   0  0  0  0  0  0  0  0  0  0  0  0
    1.9126    3.4199   -4.3496 H   0  0  0  0  0  0  0  0  0  0  0  0
    5.2310    1.4970   -2.4351 H   0  0  0  0  0  0  0  0  0  0  0  0
    5.9133    3.6553   -1.4726 H   0  0  0  0  0  0  0  0  0  0  0  0
    4.6117    5.6874   -1.9518 H   0  0  0  0  0  0  0  0  0  0  0  0
   -3.9377    9.4996   -2.2312 H   0  0  0  0  0  0  0  0  0  0  0  0
  1  2  1  0  0  0  0
  1 10  2  0  0  0  0
  1 39  1  0  0  0  0
  2  3  2  0  0  0  0
  2 40  1  0  0  0  0
  3  4  1  0  0  0  0
  3 41  1  0  0  0  0
  4  5  2  0  0  0  0
  4 42  1  0  0  0  0
  5  6  1  0  0  0  0
  5 10  1  0  0  0  0
  6  7  2  0  0  0  0
  6 43  1  0  0  0  0
  7  8  1  0  0  0  0
  7 44  1  0  0  0  0
  8  9  2  0  0  0  0
  8 11  1  0  0  0  0
  9 10  1  0  0  0  0
  9 45  1  0  0  0  0
 11 12  2  0  0  0  0
 11 13  2  0  0  0  0
 11 14  1  0  0  0  0
 14 15  1  0  0  0  0
 14 46  1  0  0  0  0
 15 16  1  0  0  0  0
 15 26  1  0  0  0  0
 15 47  1  0  0  0  0
 16 17  2  0  0  0  0
 16 18  1  0  0  0  0
 18 19  1  0  0  0  0
 18 22  1  0  0  0  0
 19 20  1  0  0  0  0
 19 48  1  0  0  0  0
 19 49  1  0  0  0  0
 20 21  1  0  0  0  0
 20 50  1  0  0  0  0
 20 51  1  0  0  0  0
 21 22  1  0  0  0  0
 21 52  1  0  0  0  0
 21 53  1  0  0  0  0
 22 23  1  0  0  0  0
 22 54  1  0  0  0  0
 23 24  2  0  0  0  0
 23 25  1  0  0  0  0
 25 61  1  0  0  0  0
 26 27  1  0  0  0  0
 26 55  1  0  0  0  0
 26 56  1  0  0  0  0
 27 28  1  0  0  0  0
 27 32  2  0  0  0  0
 28 29  2  0  0  0  0
 28 57  1  0  0  0  0
 29 30  1  0  0  0  0
 29 33  1  0  0  0  0
 30 31  2  0  0  0  0
 30 58  1  0  0  0  0
 31 32  1  0  0  0  0
 31 59  1  0  0  0  0
 32 60  1  0  0  0  0
 33 34  2  0  0  0  0
 33 36  1  0  0  0  0
 34 35  1  0  0  0  0
 36 37  1  0  0  0  0
 36 38  1  0  0  0  0
M  END
>  <Activity>
5.538

>  <set>
1

>  <Min_dist>
999.9

>  <Avg_dist>
999.9

$$$$
62
 Wcorina  11170919353D 1   1.00000     0.00000              
CORINA evaluation license 3.46 0067  05.08.2008
 59 61  0  0  0  0  0  0  0  0999 V2000
   -0.0187    1.5265    0.0104 C   0  0  0  0  0  0  0  0  0  0  0  0
    0.0021   -0.0041    0.0020 C   0  0  0  0  0  0  0  0  0  0  0  0
    0.9899   -0.4781    1.0758 C   0  0  0  0  0  0  0  0  0  0  0  0
    2.3004   -0.0505    0.7021 O   0  0  0  0  0  0  0  0  0  0  0  0
    2.4661    1.2495    0.3444 C   0  0  0  0  0  0  0  0  0  0  0  0
    3.7547    1.7743    0.3270 C   0  0  0  0  0  0  0  0  0  0  0  0
    3.9641    3.0892   -0.0345 C   0  0  0  0  0  0  0  0  0  0  0  0
    2.8908    3.8895   -0.3811 C   0  0  0  0  0  0  0  0  0  0  0  0
    1.6104    3.3724   -0.3636 C   0  0  0  0  0  0  0  0  0  0  0  0
    1.3939    2.0535   -0.0002 C   0  0  0  0  0  0  0  0  0  0  0  0
    3.1569    5.5685   -0.8443 S   0  0  0  0  0  0  0  0  0  0  0  0
    1.9339    6.2503   -0.6018 O   0  0  0  0  0  0  0  0  0  0  0  0
    4.3920    5.9557   -0.2580 O   0  0  0  0  0  0  0  0  0  0  0  0
    3.3893    5.5938   -2.4837 N   0  0  0  0  0  0  0  0  0  0  0  0
    2.2998    5.2081   -3.3840 C   0  0  0  0  0  0  0  0  0  0  0  0
    2.4407    3.7527   -3.7485 C   0  0  0  0  0  0  0  0  0  0  0  0
    3.3606    3.1016   -3.3004 O   0  0  0  0  0  0  0  0  0  0  0  0
    1.5445    3.1745   -4.5725 N   0  0  0  0  0  0  0  0  0  0  0  0
    1.6815    1.7596   -4.9268 C   0  0  0  0  0  0  0  0  0  0  0  0
    2.3614    6.0600   -4.6534 C   0  0  0  0  0  0  0  0  0  0  0  0
    2.0981    7.5021   -4.3038 C   0  0  0  0  0  0  0  0  0  0  0  0
    3.1488    8.3331   -3.9719 C   0  0  0  0  0  0  0  0  0  0  0  0
    2.9036    9.6672   -3.6486 C   0  0  0  0  0  0  0  0  0  0  0  0
    1.5964   10.1534   -3.6631 C   0  0  0  0  0  0  0  0  0  0  0  0
    0.5543    9.3129   -3.9966 C   0  0  0  0  0  0  0  0  0  0  0  0
    0.8046    7.9916   -4.3219 C   0  0  0  0  0  0  0  0  0  0  0  0
    4.0264   10.5639   -3.2911 C   0  0  0  0  0  0  0  0  0  0  0  0
    5.2460   10.1070   -3.2780 N   0  0  0  0  0  0  0  0  0  0  0  0
    5.4187    9.1793   -3.5025 H   0  0  0  0  0  0  0  0  0  0  0  0
    3.7810   11.8817   -2.9722 N   0  0  0  0  0  0  0  0  0  0  0  0
    2.8727   12.2220   -2.9819 H   0  0  0  0  0  0  0  0  0  0  0  0
    4.5165   12.4691   -2.7379 H   0  0  0  0  0  0  0  0  0  0  0  0
    0.6142    0.1327    2.4273 C   0  0  0  0  0  0  0  0  0  0  0  0
    0.9536   -2.0047    1.1715 C   0  0  0  0  0  0  0  0  0  0  0  0
   -0.5469    1.8869   -0.8722 H   0  0  0  0  0  0  0  0  0  0  0  0
   -0.5300    1.8774    0.9069 H   0  0  0  0  0  0  0  0  0  0  0  0
   -0.9941   -0.3863    0.2248 H   0  0  0  0  0  0  0  0  0  0  0  0
    0.3232   -0.3618   -0.9763 H   0  0  0  0  0  0  0  0  0  0  0  0
    4.5936    1.1504    0.5977 H   0  0  0  0  0  0  0  0  0  0  0  0
    4.9655    3.4934   -0.0464 H   0  0  0  0  0  0  0  0  0  0  0  0
    0.7738    3.9994   -0.6345 H   0  0  0  0  0  0  0  0  0  0  0  0
    4.2467    5.8640   -2.8479 H   0  0  0  0  0  0  0  0  0  0  0  0
    1.3434    5.3670   -2.8859 H   0  0  0  0  0  0  0  0  0  0  0  0
    0.8087    3.6952   -4.9309 H   0  0  0  0  0  0  0  0  0  0  0  0
    0.8709    1.4726   -5.5966 H   0  0  0  0  0  0  0  0  0  0  0  0
    2.6379    1.6007   -5.4249 H   0  0  0  0  0  0  0  0  0  0  0  0
    1.6376    1.1527   -4.0225 H   0  0  0  0  0  0  0  0  0  0  0  0
    3.3499    5.9700   -5.1038 H   0  0  0  0  0  0  0  0  0  0  0  0
    1.6072    5.7140   -5.3602 H   0  0  0  0  0  0  0  0  0  0  0  0
    4.1588    7.9508   -3.9621 H   0  0  0  0  0  0  0  0  0  0  0  0
    1.4003   11.1857   -3.4133 H   0  0  0  0  0  0  0  0  0  0  0  0
   -0.4583    9.6883   -4.0081 H   0  0  0  0  0  0  0  0  0  0  0  0
   -0.0139    7.3387   -4.5870 H   0  0  0  0  0  0  0  0  0  0  0  0
   -0.3936   -0.1802    2.7000 H   0  0  0  0  0  0  0  0  0  0  0  0
    1.3181   -0.2062    3.1875 H   0  0  0  0  0  0  0  0  0  0  0  0
    0.6507    1.2199    2.3574 H   0  0  0  0  0  0  0  0  0  0  0  0
    1.2311   -2.4357    0.2096 H   0  0  0  0  0  0  0  0  0  0  0  0
    1.6565   -2.3376    1.9351 H   0  0  0  0  0  0  0  0  0  0  0  0
   -0.0526   -2.3282    1.4379 H   0  0  0  0  0  0  0  0  0  0  0  0
  1  2  1  0  0  0  0
  1 10  1  0  0  0  0
  1 35  1  0  0  0  0
  1 36  1  0  0  0  0
  2  3  1  0  0  0  0
  2 37  1  0  0  0  0
  2 38  1  0  0  0  0
  3  4  1  0  0  0  0
  3 33  1  0  0  0  0
  3 34  1  0  0  0  0
  4  5  1  0  0  0  0
  5  6  1  0  0  0  0
  5 10  2  0  0  0  0
  6  7  2  0  0  0  0
  6 39  1  0  0  0  0
  7  8  1  0  0  0  0
  7 40  1  0  0  0  0
  8  9  2  0  0  0  0
  8 11  1  0  0  0  0
  9 10  1  0  0  0  0
  9 41  1  0  0  0  0
 11 12  2  0  0  0  0
 11 13  2  0  0  0  0
 11 14  1  0  0  0  0
 14 15  1  0  0  0  0
 14 42  1  0  0  0  0
 15 16  1  0  0  0  0
 15 20  1  0  0  0  0
 15 43  1  0  0  0  0
 16 17  2  0  0  0  0
 16 18  1  0  0  0  0
 18 19  1  0  0  0  0
 18 44  1  0  0  0  0
 19 45  1  0  0  0  0
 19 46  1  0  0  0  0
 19 47  1  0  0  0  0
 20 21  1  0  0  0  0
 20 48  1  0  0  0  0
 20 49  1  0  0  0  0
 21 22  1  0  0  0  0
 21 26  2  0  0  0  0
 22 23  2  0  0  0  0
 22 50  1  0  0  0  0
 23 24  1  0  0  0  0
 23 27  1  0  0  0  0
 24 25  2  0  0  0  0
 24 51  1  0  0  0  0
 25 26  1  0  0  0  0
 25 52  1  0  0  0  0
 26 53  1  0  0  0  0
 27 28  2  0  0  0  0
 27 30  1  0  0  0  0
 28 29  1  0  0  0  0
 30 31  1  0  0  0  0
 30 32  1  0  0  0  0
 33 54  1  0  0  0  0
 33 55  1  0  0  0  0
 33 56  1  0  0  0  0
 34 57  1  0  0  0  0
 34 58  1  0  0  0  0
 34 59  1  0  0  0  0
M  END
>  <Activity>
5.509

>  <set>
1

>  <Min_dist>
999.9

>  <Avg_dist>
999.9

$$$$
63
 Wcorina  11170919353D 1   1.00000     0.00000              
CORINA evaluation license 3.46 0067  05.08.2008
 51 53  0  0  0  0  0  0  0  0999 V2000
   -0.0164    1.3571    0.0095 C   0  0  0  0  0  0  0  0  0  0  0  0
    0.0021   -0.0041    0.0020 C   0  0  0  0  0  0  0  0  0  0  0  0
    1.2061   -0.7051   -0.0128 C   0  0  0  0  0  0  0  0  0  0  0  0
    2.3989   -0.0493   -0.0206 C   0  0  0  0  0  0  0  0  0  0  0  0
    2.4199    1.3555   -0.0137 C   0  0  0  0  0  0  0  0  0  0  0  0
    3.6317    2.0675   -0.0209 C   0  0  0  0  0  0  0  0  0  0  0  0
    3.6131    3.4283   -0.0134 C   0  0  0  0  0  0  0  0  0  0  0  0
    2.4087    4.1296    0.0017 C   0  0  0  0  0  0  0  0  0  0  0  0
    1.2161    3.4740    0.0095 C   0  0  0  0  0  0  0  0  0  0  0  0
    1.1950    2.0687    0.0018 C   0  0  0  0  0  0  0  0  0  0  0  0
    2.4305    5.8914    0.0114 S   0  0  0  0  0  0  0  0  0  0  0  0
    1.1909    6.3049    0.5697 O   0  0  0  0  0  0  0  0  0  0  0  0
    3.6901    6.2742    0.5464 O   0  0  0  0  0  0  0  0  0  0  0  0
    2.4219    6.3905   -1.5676 N   0  0  0  0  0  0  0  0  0  0  0  0
    1.2606    6.1142   -2.4168 C   0  0  0  0  0  0  0  0  0  0  0  0
    1.4977    4.8456   -3.1949 C   0  0  0  0  0  0  0  0  0  0  0  0
    2.5347    4.2326   -3.0540 O   0  0  0  0  0  0  0  0  0  0  0  0
    0.5574    4.3922   -4.0475 N   0  0  0  0  0  0  0  0  0  0  0  0
    0.7880    3.1590   -4.8039 C   0  0  0  0  0  0  0  0  0  0  0  0
    1.0513    7.2771   -3.3887 C   0  0  0  0  0  0  0  0  0  0  0  0
    0.6930    8.5199   -2.6154 C   0  0  0  0  0  0  0  0  0  0  0  0
    1.6887    9.3685   -2.1758 C   0  0  0  0  0  0  0  0  0  0  0  0
    1.3555   10.5180   -1.4603 C   0  0  0  0  0  0  0  0  0  0  0  0
    0.0165   10.8029   -1.1934 C   0  0  0  0  0  0  0  0  0  0  0  0
   -0.9699    9.9469   -1.6380 C   0  0  0  0  0  0  0  0  0  0  0  0
   -0.6334    8.8107   -2.3524 C   0  0  0  0  0  0  0  0  0  0  0  0
    2.4191   11.4324   -0.9854 C   0  0  0  0  0  0  0  0  0  0  0  0
    3.6686   11.1636   -1.2358 N   0  0  0  0  0  0  0  0  0  0  0  0
    3.9026   10.3645   -1.7334 H   0  0  0  0  0  0  0  0  0  0  0  0
    2.0869   12.5675   -0.2787 N   0  0  0  0  0  0  0  0  0  0  0  0
    1.1562   12.7677   -0.0922 H   0  0  0  0  0  0  0  0  0  0  0  0
    2.7836   13.1665    0.0324 H   0  0  0  0  0  0  0  0  0  0  0  0
   -0.9573    1.8871    0.0168 H   0  0  0  0  0  0  0  0  0  0  0  0
   -0.9305   -0.5487    0.0080 H   0  0  0  0  0  0  0  0  0  0  0  0
    1.1928   -1.7850   -0.0178 H   0  0  0  0  0  0  0  0  0  0  0  0
    3.3244   -0.6060   -0.0317 H   0  0  0  0  0  0  0  0  0  0  0  0
    4.5726    1.5375   -0.0319 H   0  0  0  0  0  0  0  0  0  0  0  0
    4.5457    3.9730   -0.0190 H   0  0  0  0  0  0  0  0  0  0  0  0
    0.2907    4.0307    0.0219 H   0  0  0  0  0  0  0  0  0  0  0  0
    3.1858    6.8657   -1.9302 H   0  0  0  0  0  0  0  0  0  0  0  0
    0.3741    5.9977   -1.7934 H   0  0  0  0  0  0  0  0  0  0  0  0
   -0.2720    4.8825   -4.1602 H   0  0  0  0  0  0  0  0  0  0  0  0
   -0.0761    2.9534   -5.4358 H   0  0  0  0  0  0  0  0  0  0  0  0
    1.6745    3.2755   -5.4273 H   0  0  0  0  0  0  0  0  0  0  0  0
    0.9371    2.3305   -4.1115 H   0  0  0  0  0  0  0  0  0  0  0  0
    1.9691    7.4507   -3.9506 H   0  0  0  0  0  0  0  0  0  0  0  0
    0.2435    7.0331   -4.0788 H   0  0  0  0  0  0  0  0  0  0  0  0
    2.7238    9.1424   -2.3853 H   0  0  0  0  0  0  0  0  0  0  0  0
   -0.2476   11.6916   -0.6394 H   0  0  0  0  0  0  0  0  0  0  0  0
   -2.0071   10.1665   -1.4319 H   0  0  0  0  0  0  0  0  0  0  0  0
   -1.4094    8.1462   -2.7025 H   0  0  0  0  0  0  0  0  0  0  0  0
  1  2  1  0  0  0  0
  1 10  2  0  0  0  0
  1 33  1  0  0  0  0
  2  3  2  0  0  0  0
  2 34  1  0  0  0  0
  3  4  1  0  0  0  0
  3 35  1  0  0  0  0
  4  5  2  0  0  0  0
  4 36  1  0  0  0  0
  5  6  1  0  0  0  0
  5 10  1  0  0  0  0
  6  7  2  0  0  0  0
  6 37  1  0  0  0  0
  7  8  1  0  0  0  0
  7 38  1  0  0  0  0
  8  9  2  0  0  0  0
  8 11  1  0  0  0  0
  9 10  1  0  0  0  0
  9 39  1  0  0  0  0
 11 12  2  0  0  0  0
 11 13  2  0  0  0  0
 11 14  1  0  0  0  0
 14 15  1  0  0  0  0
 14 40  1  0  0  0  0
 15 16  1  0  0  0  0
 15 20  1  0  0  0  0
 15 41  1  0  0  0  0
 16 17  2  0  0  0  0
 16 18  1  0  0  0  0
 18 19  1  0  0  0  0
 18 42  1  0  0  0  0
 19 43  1  0  0  0  0
 19 44  1  0  0  0  0
 19 45  1  0  0  0  0
 20 21  1  0  0  0  0
 20 46  1  0  0  0  0
 20 47  1  0  0  0  0
 21 22  1  0  0  0  0
 21 26  2  0  0  0  0
 22 23  2  0  0  0  0
 22 48  1  0  0  0  0
 23 24  1  0  0  0  0
 23 27  1  0  0  0  0
 24 25  2  0  0  0  0
 24 49  1  0  0  0  0
 25 26  1  0  0  0  0
 25 50  1  0  0  0  0
 26 51  1  0  0  0  0
 27 28  2  0  0  0  0
 27 30  1  0  0  0  0
 28 29  1  0  0  0  0
 30 31  1  0  0  0  0
 30 32  1  0  0  0  0
M  END
>  <Activity>
5.244

>  <set>
1

>  <Min_dist>
999.9

>  <Avg_dist>
999.9

$$$$
64
 Wcorina  11170919353D 1   1.00000     0.00000              
CORINA evaluation license 3.46 0067  05.08.2008
 57 59  0  0  0  0  0  0  0  0999 V2000
   -0.0164    1.3571    0.0095 C   0  0  0  0  0  0  0  0  0  0  0  0
    0.0021   -0.0041    0.0020 C   0  0  0  0  0  0  0  0  0  0  0  0
    1.2061   -0.7051   -0.0128 C   0  0  0  0  0  0  0  0  0  0  0  0
    2.3989   -0.0493   -0.0206 C   0  0  0  0  0  0  0  0  0  0  0  0
    2.4199    1.3555   -0.0137 C   0  0  0  0  0  0  0  0  0  0  0  0
    3.6317    2.0675   -0.0209 C   0  0  0  0  0  0  0  0  0  0  0  0
    3.6131    3.4283   -0.0134 C   0  0  0  0  0  0  0  0  0  0  0  0
    2.4087    4.1296    0.0017 C   0  0  0  0  0  0  0  0  0  0  0  0
    1.2161    3.4740    0.0095 C   0  0  0  0  0  0  0  0  0  0  0  0
    1.1950    2.0687    0.0018 C   0  0  0  0  0  0  0  0  0  0  0  0
    2.4305    5.8914    0.0114 S   0  0  0  0  0  0  0  0  0  0  0  0
    1.1909    6.3049    0.5697 O   0  0  0  0  0  0  0  0  0  0  0  0
    3.6901    6.2742    0.5464 O   0  0  0  0  0  0  0  0  0  0  0  0
    2.4219    6.3905   -1.5676 N   0  0  0  0  0  0  0  0  0  0  0  0
    1.2606    6.1142   -2.4168 C   0  0  0  0  0  0  0  0  0  0  0  0
    1.4977    4.8456   -3.1949 C   0  0  0  0  0  0  0  0  0  0  0  0
    2.5347    4.2326   -3.0540 O   0  0  0  0  0  0  0  0  0  0  0  0
    0.5574    4.3922   -4.0475 N   0  0  0  0  0  0  0  0  0  0  0  0
    0.7880    3.1590   -4.8039 C   0  0  0  0  0  0  0  0  0  0  0  0
   -0.5563    2.5336   -5.1817 C   0  0  0  0  0  0  0  0  0  0  0  0
    1.5762    3.4803   -6.0752 C   0  0  0  0  0  0  0  0  0  0  0  0
    1.0513    7.2771   -3.3887 C   0  0  0  0  0  0  0  0  0  0  0  0
    0.6930    8.5199   -2.6154 C   0  0  0  0  0  0  0  0  0  0  0  0
    1.6887    9.3685   -2.1758 C   0  0  0  0  0  0  0  0  0  0  0  0
    1.3555   10.5180   -1.4603 C   0  0  0  0  0  0  0  0  0  0  0  0
    0.0165   10.8029   -1.1934 C   0  0  0  0  0  0  0  0  0  0  0  0
   -0.9699    9.9469   -1.6380 C   0  0  0  0  0  0  0  0  0  0  0  0
   -0.6334    8.8107   -2.3524 C   0  0  0  0  0  0  0  0  0  0  0  0
    2.4191   11.4324   -0.9854 C   0  0  0  0  0  0  0  0  0  0  0  0
    3.6686   11.1636   -1.2358 N   0  0  0  0  0  0  0  0  0  0  0  0
    3.9026   10.3645   -1.7334 H   0  0  0  0  0  0  0  0  0  0  0  0
    2.0869   12.5675   -0.2787 N   0  0  0  0  0  0  0  0  0  0  0  0
    1.1562   12.7677   -0.0922 H   0  0  0  0  0  0  0  0  0  0  0  0
    2.7836   13.1665    0.0324 H   0  0  0  0  0  0  0  0  0  0  0  0
   -0.9573    1.8871    0.0168 H   0  0  0  0  0  0  0  0  0  0  0  0
   -0.9305   -0.5487    0.0080 H   0  0  0  0  0  0  0  0  0  0  0  0
    1.1928   -1.7850   -0.0178 H   0  0  0  0  0  0  0  0  0  0  0  0
    3.3244   -0.6060   -0.0317 H   0  0  0  0  0  0  0  0  0  0  0  0
    4.5726    1.5375   -0.0319 H   0  0  0  0  0  0  0  0  0  0  0  0
    4.5457    3.9730   -0.0190 H   0  0  0  0  0  0  0  0  0  0  0  0
    0.2907    4.0307    0.0219 H   0  0  0  0  0  0  0  0  0  0  0  0
    3.1858    6.8657   -1.9302 H   0  0  0  0  0  0  0  0  0  0  0  0
    0.3741    5.9977   -1.7934 H   0  0  0  0  0  0  0  0  0  0  0  0
   -0.2720    4.8825   -4.1602 H   0  0  0  0  0  0  0  0  0  0  0  0
    1.3556    2.4581   -4.1919 H   0  0  0  0  0  0  0  0  0  0  0  0
   -1.1239    3.2345   -5.7938 H   0  0  0  0  0  0  0  0  0  0  0  0
   -0.3848    1.6160   -5.7446 H   0  0  0  0  0  0  0  0  0  0  0  0
   -1.1179    2.3047   -4.2760 H   0  0  0  0  0  0  0  0  0  0  0  0
    2.5339    3.9259   -5.8061 H   0  0  0  0  0  0  0  0  0  0  0  0
    1.7478    2.5628   -6.6381 H   0  0  0  0  0  0  0  0  0  0  0  0
    1.0086    4.1813   -6.6873 H   0  0  0  0  0  0  0  0  0  0  0  0
    1.9691    7.4507   -3.9506 H   0  0  0  0  0  0  0  0  0  0  0  0
    0.2435    7.0331   -4.0788 H   0  0  0  0  0  0  0  0  0  0  0  0
    2.7238    9.1424   -2.3853 H   0  0  0  0  0  0  0  0  0  0  0  0
   -0.2476   11.6916   -0.6394 H   0  0  0  0  0  0  0  0  0  0  0  0
   -2.0071   10.1665   -1.4319 H   0  0  0  0  0  0  0  0  0  0  0  0
   -1.4094    8.1462   -2.7025 H   0  0  0  0  0  0  0  0  0  0  0  0
  1  2  1  0  0  0  0
  1 10  2  0  0  0  0
  1 35  1  0  0  0  0
  2  3  2  0  0  0  0
  2 36  1  0  0  0  0
  3  4  1  0  0  0  0
  3 37  1  0  0  0  0
  4  5  2  0  0  0  0
  4 38  1  0  0  0  0
  5  6  1  0  0  0  0
  5 10  1  0  0  0  0
  6  7  2  0  0  0  0
  6 39  1  0  0  0  0
  7  8  1  0  0  0  0
  7 40  1  0  0  0  0
  8  9  2  0  0  0  0
  8 11  1  0  0  0  0
  9 10  1  0  0  0  0
  9 41  1  0  0  0  0
 11 12  2  0  0  0  0
 11 13  2  0  0  0  0
 11 14  1  0  0  0  0
 14 15  1  0  0  0  0
 14 42  1  0  0  0  0
 15 16  1  0  0  0  0
 15 22  1  0  0  0  0
 15 43  1  0  0  0  0
 16 17  2  0  0  0  0
 16 18  1  0  0  0  0
 18 19  1  0  0  0  0
 18 44  1  0  0  0  0
 19 20  1  0  0  0  0
 19 21  1  0  0  0  0
 19 45  1  0  0  0  0
 20 46  1  0  0  0  0
 20 47  1  0  0  0  0
 20 48  1  0  0  0  0
 21 49  1  0  0  0  0
 21 50  1  0  0  0  0
 21 51  1  0  0  0  0
 22 23  1  0  0  0  0
 22 52  1  0  0  0  0
 22 53  1  0  0  0  0
 23 24  1  0  0  0  0
 23 28  2  0  0  0  0
 24 25  2  0  0  0  0
 24 54  1  0  0  0  0
 25 26  1  0  0  0  0
 25 29  1  0  0  0  0
 26 27  2  0  0  0  0
 26 55  1  0  0  0  0
 27 28  1  0  0  0  0
 27 56  1  0  0  0  0
 28 57  1  0  0  0  0
 29 30  2  0  0  0  0
 29 32  1  0  0  0  0
 30 31  1  0  0  0  0
 32 33  1  0  0  0  0
 32 34  1  0  0  0  0
M  END
>  <Activity>
5.208

>  <set>
1

>  <Min_dist>
999.9

>  <Avg_dist>
999.9

$$$$
66
 Wcorina  11170919353D 1   1.00000     0.00000              
CORINA evaluation license 3.46 0067  05.08.2008
 47 48  0  0  0  0  0  0  0  0999 V2000
   -0.0225    1.8097    0.0120 C   0  0  0  0  0  0  0  0  0  0  0  0
    0.0021   -0.0041    0.0020 S   0  0  0  0  0  0  0  0  0  0  0  0
    0.8448   -0.4970    1.0346 O   0  0  0  0  0  0  0  0  0  0  0  0
   -1.3093   -0.5195   -0.1821 O   0  0  0  0  0  0  0  0  0  0  0  0
    0.7961   -0.3989   -1.3965 N   0  0  0  0  0  0  0  0  0  0  0  0
    2.2562   -0.5657   -1.4061 C   0  0  0  0  0  0  0  0  0  0  0  0
    2.5871   -1.9547   -1.9658 C   0  0  0  0  0  0  0  0  0  0  0  0
    1.8443   -2.1451   -3.2195 N   0  0  0  0  0  0  0  0  0  0  0  0
    2.4904   -2.4673   -4.3576 C   0  0  0  0  0  0  0  0  0  0  0  0
    3.6956   -2.6027   -4.3531 O   0  0  0  0  0  0  0  0  0  0  0  0
    1.7153   -2.6593   -5.6356 C   0  0  0  0  0  0  0  0  0  0  0  0
    1.0839   -4.0529   -5.6447 C   0  0  0  0  0  0  0  0  0  0  0  0
    0.2096   -4.2004   -6.8632 C   0  0  0  0  0  0  0  0  0  0  0  0
    0.7437   -4.6867   -8.0392 C   0  0  0  0  0  0  0  0  0  0  0  0
   -0.0666   -4.8226   -9.1659 C   0  0  0  0  0  0  0  0  0  0  0  0
   -1.4131   -4.4656   -9.0967 C   0  0  0  0  0  0  0  0  0  0  0  0
   -1.9355   -3.9805   -7.9154 C   0  0  0  0  0  0  0  0  0  0  0  0
   -1.1278   -3.8533   -6.7992 C   0  0  0  0  0  0  0  0  0  0  0  0
    0.5004   -5.3434  -10.4309 C   0  0  0  0  0  0  0  0  0  0  0  0
    1.7582   -5.6755  -10.4927 N   0  0  0  0  0  0  0  0  0  0  0  0
    2.3236   -5.5818   -9.7101 H   0  0  0  0  0  0  0  0  0  0  0  0
   -0.3027   -5.4765  -11.5425 N   0  0  0  0  0  0  0  0  0  0  0  0
   -1.2395   -5.2291  -11.4964 H   0  0  0  0  0  0  0  0  0  0  0  0
    0.0687   -5.8176  -12.3711 H   0  0  0  0  0  0  0  0  0  0  0  0
    2.6225   -2.5253   -6.7833 N   0  0  0  0  0  0  0  0  0  0  0  0
    3.3586   -3.2142   -6.7447 H   0  0  0  0  0  0  0  0  0  0  0  0
    2.1157   -2.5858   -7.6537 H   0  0  0  0  0  0  0  0  0  0  0  0
    0.3842   -1.9783   -3.2099 C   0  0  0  0  0  0  0  0  0  0  0  0
    0.0526   -0.5947   -2.6490 C   0  0  0  0  0  0  0  0  0  0  0  0
    1.0001    2.1870    0.0043 H   0  0  0  0  0  0  0  0  0  0  0  0
   -0.5497    2.1708   -0.8711 H   0  0  0  0  0  0  0  0  0  0  0  0
   -0.5327    2.1613    0.9088 H   0  0  0  0  0  0  0  0  0  0  0  0
    2.7078    0.2000   -2.0370 H   0  0  0  0  0  0  0  0  0  0  0  0
    2.6409   -0.4796   -0.3899 H   0  0  0  0  0  0  0  0  0  0  0  0
    3.6573   -2.0253   -2.1604 H   0  0  0  0  0  0  0  0  0  0  0  0
    2.2925   -2.7187   -1.2464 H   0  0  0  0  0  0  0  0  0  0  0  0
    0.9315   -1.9048   -5.7020 H   0  0  0  0  0  0  0  0  0  0  0  0
    1.8699   -4.8078   -5.6679 H   0  0  0  0  0  0  0  0  0  0  0  0
    0.4805   -4.1842   -4.7465 H   0  0  0  0  0  0  0  0  0  0  0  0
    1.7871   -4.9612   -8.0868 H   0  0  0  0  0  0  0  0  0  0  0  0
   -2.0455   -4.5682   -9.9661 H   0  0  0  0  0  0  0  0  0  0  0  0
   -2.9779   -3.7037   -7.8606 H   0  0  0  0  0  0  0  0  0  0  0  0
   -1.5423   -3.4776   -5.8754 H   0  0  0  0  0  0  0  0  0  0  0  0
   -0.0006   -2.0644   -4.2261 H   0  0  0  0  0  0  0  0  0  0  0  0
   -0.0674   -2.7439   -2.5791 H   0  0  0  0  0  0  0  0  0  0  0  0
   -1.0176   -0.5278   -2.4535 H   0  0  0  0  0  0  0  0  0  0  0  0
    0.3437    0.1688   -3.3704 H   0  0  0  0  0  0  0  0  0  0  0  0
  1  2  1  0  0  0  0
  1 30  1  0  0  0  0
  1 31  1  0  0  0  0
  1 32  1  0  0  0  0
  2  3  2  0  0  0  0
  2  4  2  0  0  0  0
  2  5  1  0  0  0  0
  5  6  1  0  0  0  0
  5 29  1  0  0  0  0
  6  7  1  0  0  0  0
  6 33  1  0  0  0  0
  6 34  1  0  0  0  0
  7  8  1  0  0  0  0
  7 35  1  0  0  0  0
  7 36  1  0  0  0  0
  8  9  1  0  0  0  0
  8 28  1  0  0  0  0
  9 10  2  0  0  0  0
  9 11  1  0  0  0  0
 11 12  1  0  0  0  0
 11 25  1  0  0  0  0
 11 37  1  0  0  0  0
 12 13  1  0  0  0  0
 12 38  1  0  0  0  0
 12 39  1  0  0  0  0
 13 14  1  0  0  0  0
 13 18  2  0  0  0  0
 14 15  2  0  0  0  0
 14 40  1  0  0  0  0
 15 16  1  0  0  0  0
 15 19  1  0  0  0  0
 16 17  2  0  0  0  0
 16 41  1  0  0  0  0
 17 18  1  0  0  0  0
 17 42  1  0  0  0  0
 18 43  1  0  0  0  0
 19 20  2  0  0  0  0
 19 22  1  0  0  0  0
 20 21  1  0  0  0  0
 22 23  1  0  0  0  0
 22 24  1  0  0  0  0
 25 26  1  0  0  0  0
 25 27  1  0  0  0  0
 28 29  1  0  0  0  0
 28 44  1  0  0  0  0
 28 45  1  0  0  0  0
 29 46  1  0  0  0  0
 29 47  1  0  0  0  0
M  END
>  <Activity>
4.886

>  <set>
1

>  <Min_dist>
999.9

>  <Avg_dist>
999.9

$$$$
68
 Wcorina  11170919353D 1   1.00000     0.00000              
CORINA evaluation license 3.46 0067  05.08.2008
 58 59  0  0  0  0  0  0  0  0999 V2000
    0.2519   -2.8353    2.4877 C   0  0  0  0  0  0  0  0  0  0  0  0
    0.1310   -2.0815    1.1884 C   0  0  0  0  0  0  0  0  0  0  0  0
   -0.0548   -0.7112    1.1994 C   0  0  0  0  0  0  0  0  0  0  0  0
   -0.1661   -0.0168    0.0092 C   0  0  0  0  0  0  0  0  0  0  0  0
   -0.0918   -0.6907   -1.1947 C   0  0  0  0  0  0  0  0  0  0  0  0
    0.0950   -2.0651   -1.2084 C   0  0  0  0  0  0  0  0  0  0  0  0
    0.2116   -2.7590   -0.0125 C   0  0  0  0  0  0  0  0  0  0  0  0
    0.1679   -2.7303   -2.3912 O   0  0  0  0  0  0  0  0  0  0  0  0
    0.3613   -4.1448   -2.3292 C   0  0  0  0  0  0  0  0  0  0  0  0
   -0.2142    0.0667   -2.4917 C   0  0  0  0  0  0  0  0  0  0  0  0
   -0.3690    1.4764    0.0249 C   0  0  0  0  0  0  0  0  0  0  0  0
   -0.1505    0.1511    2.7330 S   0  0  0  0  0  0  0  0  0  0  0  0
    0.3453   -0.7377    3.7247 O   0  0  0  0  0  0  0  0  0  0  0  0
    0.3972    1.4419    2.5024 O   0  0  0  0  0  0  0  0  0  0  0  0
   -1.7562    0.3776    3.0687 N   0  0  0  0  0  0  0  0  0  0  0  0
   -2.6210   -0.7769    3.3245 C   0  0  0  0  0  0  0  0  0  0  0  0
   -3.3141   -1.1781    2.0479 C   0  0  0  0  0  0  0  0  0  0  0  0
   -3.1061   -0.5605    1.0251 O   0  0  0  0  0  0  0  0  0  0  0  0
   -4.1650   -2.2232    2.0429 N   0  0  0  0  0  0  0  0  0  0  0  0
   -4.8388   -2.6132    0.8018 C   0  0  0  0  0  0  0  0  0  0  0  0
   -3.6669   -0.4070    4.3782 C   0  0  0  0  0  0  0  0  0  0  0  0
   -2.9806   -0.1246    5.6897 C   0  0  0  0  0  0  0  0  0  0  0  0
   -2.5639    1.1571    5.9869 C   0  0  0  0  0  0  0  0  0  0  0  0
   -1.9290    1.4169    7.2009 C   0  0  0  0  0  0  0  0  0  0  0  0
   -1.7191    0.3783    8.1079 C   0  0  0  0  0  0  0  0  0  0  0  0
   -2.1402   -0.8988    7.7995 C   0  0  0  0  0  0  0  0  0  0  0  0
   -2.7747   -1.1492    6.5957 C   0  0  0  0  0  0  0  0  0  0  0  0
   -1.4789    2.7898    7.5256 C   0  0  0  0  0  0  0  0  0  0  0  0
   -1.6759    3.7576    6.6766 N   0  0  0  0  0  0  0  0  0  0  0  0
   -2.1173    3.5790    5.8315 H   0  0  0  0  0  0  0  0  0  0  0  0
   -0.8519    3.0434    8.7260 N   0  0  0  0  0  0  0  0  0  0  0  0
   -0.7052    2.3226    9.3583 H   0  0  0  0  0  0  0  0  0  0  0  0
   -0.5571    3.9427    8.9387 H   0  0  0  0  0  0  0  0  0  0  0  0
   -0.7253   -2.8920    2.9671 H   0  0  0  0  0  0  0  0  0  0  0  0
    0.6189   -3.8425    2.2906 H   0  0  0  0  0  0  0  0  0  0  0  0
    0.9496   -2.3166    3.1452 H   0  0  0  0  0  0  0  0  0  0  0  0
    0.3612   -3.8286   -0.0206 H   0  0  0  0  0  0  0  0  0  0  0  0
    1.2967   -4.3614   -1.8133 H   0  0  0  0  0  0  0  0  0  0  0  0
   -0.4668   -4.6013   -1.7870 H   0  0  0  0  0  0  0  0  0  0  0  0
    0.4015   -4.5507   -3.3400 H   0  0  0  0  0  0  0  0  0  0  0  0
    0.7744    0.3882   -2.8194 H   0  0  0  0  0  0  0  0  0  0  0  0
   -0.6557   -0.5800   -3.2499 H   0  0  0  0  0  0  0  0  0  0  0  0
   -0.8498    0.9398   -2.3440 H   0  0  0  0  0  0  0  0  0  0  0  0
    0.5964    1.9733    0.1210 H   0  0  0  0  0  0  0  0  0  0  0  0
   -0.8470    1.7879   -0.9039 H   0  0  0  0  0  0  0  0  0  0  0  0
   -1.0031    1.7480    0.8688 H   0  0  0  0  0  0  0  0  0  0  0  0
   -2.1242    1.2747    3.0958 H   0  0  0  0  0  0  0  0  0  0  0  0
   -2.0180   -1.6091    3.6876 H   0  0  0  0  0  0  0  0  0  0  0  0
   -4.3314   -2.7172    2.8609 H   0  0  0  0  0  0  0  0  0  0  0  0
   -5.4822   -3.4722    0.9922 H   0  0  0  0  0  0  0  0  0  0  0  0
   -5.4418   -1.7810    0.4387 H   0  0  0  0  0  0  0  0  0  0  0  0
   -4.0937   -2.8767    0.0512 H   0  0  0  0  0  0  0  0  0  0  0  0
   -4.2110    0.4802    4.0543 H   0  0  0  0  0  0  0  0  0  0  0  0
   -4.3644   -1.2351    4.5040 H   0  0  0  0  0  0  0  0  0  0  0  0
   -2.7288    1.9572    5.2804 H   0  0  0  0  0  0  0  0  0  0  0  0
   -1.2276    0.5734    9.0496 H   0  0  0  0  0  0  0  0  0  0  0  0
   -1.9783   -1.7038    8.5010 H   0  0  0  0  0  0  0  0  0  0  0  0
   -3.1069   -2.1497    6.3607 H   0  0  0  0  0  0  0  0  0  0  0  0
  1  2  1  0  0  0  0
  1 34  1  0  0  0  0
  1 35  1  0  0  0  0
  1 36  1  0  0  0  0
  2  3  1  0  0  0  0
  2  7  2  0  0  0  0
  3  4  2  0  0  0  0
  3 12  1  0  0  0  0
  4  5  1  0  0  0  0
  4 11  1  0  0  0  0
  5  6  2  0  0  0  0
  5 10  1  0  0  0  0
  6  7  1  0  0  0  0
  6  8  1  0  0  0  0
  7 37  1  0  0  0  0
  8  9  1  0  0  0  0
  9 38  1  0  0  0  0
  9 39  1  0  0  0  0
  9 40  1  0  0  0  0
 10 41  1  0  0  0  0
 10 42  1  0  0  0  0
 10 43  1  0  0  0  0
 11 44  1  0  0  0  0
 11 45  1  0  0  0  0
 11 46  1  0  0  0  0
 12 13  2  0  0  0  0
 12 14  2  0  0  0  0
 12 15  1  0  0  0  0
 15 16  1  0  0  0  0
 15 47  1  0  0  0  0
 16 17  1  0  0  0  0
 16 21  1  0  0  0  0
 16 48  1  0  0  0  0
 17 18  2  0  0  0  0
 17 19  1  0  0  0  0
 19 20  1  0  0  0  0
 19 49  1  0  0  0  0
 20 50  1  0  0  0  0
 20 51  1  0  0  0  0
 20 52  1  0  0  0  0
 21 22  1  0  0  0  0
 21 53  1  0  0  0  0
 21 54  1  0  0  0  0
 22 23  1  0  0  0  0
 22 27  2  0  0  0  0
 23 24  2  0  0  0  0
 23 55  1  0  0  0  0
 24 25  1  0  0  0  0
 24 28  1  0  0  0  0
 25 26  2  0  0  0  0
 25 56  1  0  0  0  0
 26 27  1  0  0  0  0
 26 57  1  0  0  0  0
 27 58  1  0  0  0  0
 28 29  2  0  0  0  0
 28 31  1  0  0  0  0
 29 30  1  0  0  0  0
 31 32  1  0  0  0  0
 31 33  1  0  0  0  0
M  END
>  <Activity>
4.77

>  <set>
1

>  <Min_dist>
999.9

>  <Avg_dist>
999.9

$$$$
69
 Wcorina  11170919353D 1   1.00000     0.00000              
CORINA evaluation license 3.46 0067  05.08.2008
 45 46  0  0  0  0  0  0  0  0999 V2000
   -0.0178    1.4648    0.0101 N   0  0  0  0  0  0  0  0  0  0  0  0
    0.0021   -0.0041    0.0020 C   0  0  0  0  0  0  0  0  0  0  0  0
    0.6205   -0.4910   -1.2831 C   0  0  0  0  0  0  0  0  0  0  0  0
    0.6741    0.2435   -2.2467 O   0  0  0  0  0  0  0  0  0  0  0  0
    1.1140   -1.7427   -1.3616 N   0  0  0  0  0  0  0  0  0  0  0  0
    1.7198   -2.2318   -2.6076 C   0  0  0  0  0  0  0  0  0  0  0  0
    3.1218   -2.7658   -2.2976 C   0  0  0  0  0  0  0  0  0  0  0  0
    3.0294   -3.8167   -1.1889 C   0  0  0  0  0  0  0  0  0  0  0  0
    2.4661   -3.1734    0.0803 C   0  0  0  0  0  0  0  0  0  0  0  0
    1.0617   -2.6421   -0.2009 C   0  0  0  0  0  0  0  0  0  0  0  0
   -1.4289   -0.5341    0.1123 C   0  0  0  0  0  0  0  0  0  0  0  0
   -2.0049   -0.1506    1.4510 C   0  0  0  0  0  0  0  0  0  0  0  0
   -2.6818    1.0437    1.5928 C   0  0  0  0  0  0  0  0  0  0  0  0
   -3.2142    1.3972    2.8322 C   0  0  0  0  0  0  0  0  0  0  0  0
   -3.0588    0.5402    3.9217 C   0  0  0  0  0  0  0  0  0  0  0  0
   -2.3801   -0.6510    3.7674 C   0  0  0  0  0  0  0  0  0  0  0  0
   -1.8590   -0.9988    2.5338 C   0  0  0  0  0  0  0  0  0  0  0  0
   -3.9412    2.6775    2.9912 C   0  0  0  0  0  0  0  0  0  0  0  0
   -4.0843    3.4759    1.9723 N   0  0  0  0  0  0  0  0  0  0  0  0
   -3.7148    3.2319    1.1092 H   0  0  0  0  0  0  0  0  0  0  0  0
   -4.4661    3.0240    4.2170 N   0  0  0  0  0  0  0  0  0  0  0  0
    0.5890   -0.3641    0.8470 H   0  0  0  0  0  0  0  0  0  0  0  0
    1.1072   -3.0323   -3.0221 H   0  0  0  0  0  0  0  0  0  0  0  0
    1.7906   -1.4141   -3.3249 H   0  0  0  0  0  0  0  0  0  0  0  0
    3.5449   -3.2190   -3.1941 H   0  0  0  0  0  0  0  0  0  0  0  0
    3.7593   -1.9451   -1.9688 H   0  0  0  0  0  0  0  0  0  0  0  0
    2.4224   -3.9168    0.8763 H   0  0  0  0  0  0  0  0  0  0  0  0
    3.1097   -2.3489    0.3868 H   0  0  0  0  0  0  0  0  0  0  0  0
    0.6984   -2.0952    0.6691 H   0  0  0  0  0  0  0  0  0  0  0  0
    0.3944   -3.4768   -0.4152 H   0  0  0  0  0  0  0  0  0  0  0  0
   -2.0382   -0.1034   -0.6823 H   0  0  0  0  0  0  0  0  0  0  0  0
   -1.4225   -1.6200    0.0171 H   0  0  0  0  0  0  0  0  0  0  0  0
   -2.7986    1.7034    0.7457 H   0  0  0  0  0  0  0  0  0  0  0  0
   -3.4686    0.8088    4.8841 H   0  0  0  0  0  0  0  0  0  0  0  0
   -2.2591   -1.3154    4.6102 H   0  0  0  0  0  0  0  0  0  0  0  0
   -1.3326   -1.9346    2.4168 H   0  0  0  0  0  0  0  0  0  0  0  0
    2.3721   -4.6252   -1.5088 H   0  0  0  0  0  0  0  0  0  0  0  0
    0.9191    1.8392    0.0032 H   0  0  0  0  0  0  0  0  0  0  0  0
    4.4235   -4.3774   -0.9006 C   0  0  0  0  0  0  0  0  0  0  0  0
   -0.5563    1.8234   -0.7642 H   0  0  0  0  0  0  0  0  0  0  0  0
    5.0813   -3.5691   -0.5813 H   0  0  0  0  0  0  0  0  0  0  0  0
    4.3579   -5.1259   -0.1110 H   0  0  0  0  0  0  0  0  0  0  0  0
    4.8244   -4.8367   -1.8042 H   0  0  0  0  0  0  0  0  0  0  0  0
   -4.3594    2.4293    4.9759 H   0  0  0  0  0  0  0  0  0  0  0  0
   -4.9423    3.8626    4.3212 H   0  0  0  0  0  0  0  0  0  0  0  0
  1  2  1  0  0  0  0
  1 38  1  0  0  0  0
  1 40  1  0  0  0  0
  2  3  1  0  0  0  0
  2 11  1  0  0  0  0
  2 22  1  0  0  0  0
  3  4  2  0  0  0  0
  3  5  1  0  0  0  0
  5  6  1  0  0  0  0
  5 10  1  0  0  0  0
  6  7  1  0  0  0  0
  6 23  1  0  0  0  0
  6 24  1  0  0  0  0
  7  8  1  0  0  0  0
  7 25  1  0  0  0  0
  7 26  1  0  0  0  0
  8  9  1  0  0  0  0
  8 37  1  0  0  0  0
  8 39  1  0  0  0  0
  9 10  1  0  0  0  0
  9 27  1  0  0  0  0
  9 28  1  0  0  0  0
 10 29  1  0  0  0  0
 10 30  1  0  0  0  0
 11 12  1  0  0  0  0
 11 31  1  0  0  0  0
 11 32  1  0  0  0  0
 12 13  1  0  0  0  0
 12 17  2  0  0  0  0
 13 14  2  0  0  0  0
 13 33  1  0  0  0  0
 14 15  1  0  0  0  0
 14 18  1  0  0  0  0
 15 16  2  0  0  0  0
 15 34  1  0  0  0  0
 16 17  1  0  0  0  0
 16 35  1  0  0  0  0
 17 36  1  0  0  0  0
 18 19  2  0  0  0  0
 18 21  1  0  0  0  0
 19 20  1  0  0  0  0
 21 44  1  0  0  0  0
 21 45  1  0  0  0  0
 39 41  1  0  0  0  0
 39 42  1  0  0  0  0
 39 43  1  0  0  0  0
M  END
>  <Activity>
4.569

>  <set>
1

>  <Min_dist>
999.9

>  <Avg_dist>
999.9

$$$$
73
 Wcorina  11170919353D 1   1.00000     0.00000              
CORINA evaluation license 3.46 0067  05.08.2008
 66 69  0  0  0  0  0  0  0  0999 V2000
   -1.3626    1.4468   -1.1914 C   0  0  0  0  0  0  0  0  0  0  0  0
   -1.5740    0.1226   -1.4254 C   0  0  0  0  0  0  0  0  0  0  0  0
   -0.5398   -0.8024   -1.2983 C   0  0  0  0  0  0  0  0  0  0  0  0
    0.7122   -0.4087   -0.9367 C   0  0  0  0  0  0  0  0  0  0  0  0
    0.9687    0.9500   -0.6873 C   0  0  0  0  0  0  0  0  0  0  0  0
    2.2481    1.3943   -0.3116 C   0  0  0  0  0  0  0  0  0  0  0  0
    2.4593    2.7182   -0.0777 C   0  0  0  0  0  0  0  0  0  0  0  0
    1.4247    3.6434   -0.2046 C   0  0  0  0  0  0  0  0  0  0  0  0
    0.1731    3.2499   -0.5660 C   0  0  0  0  0  0  0  0  0  0  0  0
   -0.0835    1.8910   -0.8163 C   0  0  0  0  0  0  0  0  0  0  0  0
    1.7419    5.3482    0.1082 S   0  0  0  0  0  0  0  0  0  0  0  0
    0.4921    5.9333    0.4472 O   0  0  0  0  0  0  0  0  0  0  0  0
    2.8785    5.3952    0.9598 O   0  0  0  0  0  0  0  0  0  0  0  0
    2.2044    6.0322   -1.3272 N   0  0  0  0  0  0  0  0  0  0  0  0
    1.2565    6.1078   -2.4416 C   0  0  0  0  0  0  0  0  0  0  0  0
    1.9952    5.9264   -3.7426 C   0  0  0  0  0  0  0  0  0  0  0  0
    3.1982    6.0751   -3.7827 O   0  0  0  0  0  0  0  0  0  0  0  0
    1.3189    5.5990   -4.8615 N   0  0  0  0  0  0  0  0  0  0  0  0
    2.0081    5.5256   -6.1575 C   0  0  0  0  0  0  0  0  0  0  0  0
    1.7650    4.1380   -6.7639 C   0  0  0  0  0  0  0  0  0  0  0  0
    0.3253    3.8475   -6.7098 N   0  0  0  0  0  0  0  0  0  0  0  0
   -0.5054    3.4442   -8.0844 S   0  0  0  0  0  0  0  0  0  0  0  0
   -1.8436    3.8377   -7.8134 O   0  0  0  0  0  0  0  0  0  0  0  0
    0.2380    4.0494   -9.1334 O   0  0  0  0  0  0  0  0  0  0  0  0
   -0.3793    1.6368   -8.1755 C   0  0  0  0  0  0  0  0  0  0  0  0
   -0.3638    3.9210   -5.4138 C   0  0  0  0  0  0  0  0  0  0  0  0
   -0.1196    5.3031   -4.8065 C   0  0  0  0  0  0  0  0  0  0  0  0
    0.5669    7.4736   -2.4328 C   0  0  0  0  0  0  0  0  0  0  0  0
   -0.1454    7.6682   -1.1191 C   0  0  0  0  0  0  0  0  0  0  0  0
    0.5153    8.2521   -0.0574 C   0  0  0  0  0  0  0  0  0  0  0  0
   -0.1452    8.4314    1.1575 C   0  0  0  0  0  0  0  0  0  0  0  0
   -1.4709    8.0190    1.2917 C   0  0  0  0  0  0  0  0  0  0  0  0
   -2.1207    7.4366    0.2230 C   0  0  0  0  0  0  0  0  0  0  0  0
   -1.4618    7.2664   -0.9817 C   0  0  0  0  0  0  0  0  0  0  0  0
    0.5581    9.0568    2.3007 C   0  0  0  0  0  0  0  0  0  0  0  0
    1.7961    9.4406    2.1727 N   0  0  0  0  0  0  0  0  0  0  0  0
    2.2574    9.3167    1.3285 H   0  0  0  0  0  0  0  0  0  0  0  0
   -0.0971    9.2328    3.4999 N   0  0  0  0  0  0  0  0  0  0  0  0
   -1.0191    8.9469    3.5953 H   0  0  0  0  0  0  0  0  0  0  0  0
    0.3636    9.6424    4.2488 H   0  0  0  0  0  0  0  0  0  0  0  0
   -2.1728    2.1530   -1.2978 H   0  0  0  0  0  0  0  0  0  0  0  0
   -2.5581   -0.2162   -1.7136 H   0  0  0  0  0  0  0  0  0  0  0  0
   -0.7344   -1.8474   -1.4890 H   0  0  0  0  0  0  0  0  0  0  0  0
    1.5040   -1.1370   -0.8418 H   0  0  0  0  0  0  0  0  0  0  0  0
    3.0592    0.6887   -0.2086 H   0  0  0  0  0  0  0  0  0  0  0  0
    3.4434    3.0569    0.2109 H   0  0  0  0  0  0  0  0  0  0  0  0
   -0.6190    3.9781   -0.6597 H   0  0  0  0  0  0  0  0  0  0  0  0
    3.1030    6.3828   -1.4302 H   0  0  0  0  0  0  0  0  0  0  0  0
    0.5082    5.3223   -2.3361 H   0  0  0  0  0  0  0  0  0  0  0  0
    1.6134    6.2910   -6.8256 H   0  0  0  0  0  0  0  0  0  0  0  0
    3.0774    5.6791   -6.0124 H   0  0  0  0  0  0  0  0  0  0  0  0
    2.1015    4.1277   -7.8006 H   0  0  0  0  0  0  0  0  0  0  0  0
    2.3112    3.3879   -6.1919 H   0  0  0  0  0  0  0  0  0  0  0  0
   -0.8276    1.1960   -7.2851 H   0  0  0  0  0  0  0  0  0  0  0  0
   -0.9048    1.2802   -9.0614 H   0  0  0  0  0  0  0  0  0  0  0  0
    0.6701    1.3483   -8.2349 H   0  0  0  0  0  0  0  0  0  0  0  0
   -1.4332    3.7674   -5.5589 H   0  0  0  0  0  0  0  0  0  0  0  0
    0.0309    3.1555   -4.7457 H   0  0  0  0  0  0  0  0  0  0  0  0
   -0.4550    5.3098   -3.7694 H   0  0  0  0  0  0  0  0  0  0  0  0
   -0.6692    6.0524   -5.3762 H   0  0  0  0  0  0  0  0  0  0  0  0
    1.3127    8.2580   -2.5614 H   0  0  0  0  0  0  0  0  0  0  0  0
   -0.1550    7.5214   -3.2481 H   0  0  0  0  0  0  0  0  0  0  0  0
    1.5418    8.5691   -0.1672 H   0  0  0  0  0  0  0  0  0  0  0  0
   -1.9875    8.1550    2.2303 H   0  0  0  0  0  0  0  0  0  0  0  0
   -3.1471    7.1168    0.3257 H   0  0  0  0  0  0  0  0  0  0  0  0
   -1.9761    6.8143   -1.8168 H   0  0  0  0  0  0  0  0  0  0  0  0
  1  2  1  0  0  0  0
  1 10  2  0  0  0  0
  1 41  1  0  0  0  0
  2  3  2  0  0  0  0
  2 42  1  0  0  0  0
  3  4  1  0  0  0  0
  3 43  1  0  0  0  0
  4  5  2  0  0  0  0
  4 44  1  0  0  0  0
  5  6  1  0  0  0  0
  5 10  1  0  0  0  0
  6  7  2  0  0  0  0
  6 45  1  0  0  0  0
  7  8  1  0  0  0  0
  7 46  1  0  0  0  0
  8  9  2  0  0  0  0
  8 11  1  0  0  0  0
  9 10  1  0  0  0  0
  9 47  1  0  0  0  0
 11 12  2  0  0  0  0
 11 13  2  0  0  0  0
 11 14  1  0  0  0  0
 14 15  1  0  0  0  0
 14 48  1  0  0  0  0
 15 16  1  0  0  0  0
 15 28  1  0  0  0  0
 15 49  1  0  0  0  0
 16 17  2  0  0  0  0
 16 18  1  0  0  0  0
 18 19  1  0  0  0  0
 18 27  1  0  0  0  0
 19 20  1  0  0  0  0
 19 50  1  0  0  0  0
 19 51  1  0  0  0  0
 20 21  1  0  0  0  0
 20 52  1  0  0  0  0
 20 53  1  0  0  0  0
 21 22  1  0  0  0  0
 21 26  1  0  0  0  0
 22 23  2  0  0  0  0
 22 24  2  0  0  0  0
 22 25  1  0  0  0  0
 25 54  1  0  0  0  0
 25 55  1  0  0  0  0
 25 56  1  0  0  0  0
 26 27  1  0  0  0  0
 26 57  1  0  0  0  0
 26 58  1  0  0  0  0
 27 59  1  0  0  0  0
 27 60  1  0  0  0  0
 28 29  1  0  0  0  0
 28 61  1  0  0  0  0
 28 62  1  0  0  0  0
 29 30  1  0  0  0  0
 29 34  2  0  0  0  0
 30 31  2  0  0  0  0
 30 63  1  0  0  0  0
 31 32  1  0  0  0  0
 31 35  1  0  0  0  0
 32 33  2  0  0  0  0
 32 64  1  0  0  0  0
 33 34  1  0  0  0  0
 33 65  1  0  0  0  0
 34 66  1  0  0  0  0
 35 36  2  0  0  0  0
 35 38  1  0  0  0  0
 36 37  1  0  0  0  0
 38 39  1  0  0  0  0
 38 40  1  0  0  0  0
M  END
>  <Activity>
8.481

>  <set>
1

>  <Min_dist>
999.9

>  <Avg_dist>
999.9

$$$$
74
 Wcorina  11170919353D 1   1.00000     0.00000              
CORINA evaluation license 3.46 0067  05.08.2008
 59 61  0  0  0  0  0  0  0  0999 V2000
   -0.0164    1.3571    0.0095 C   0  0  0  0  0  0  0  0  0  0  0  0
    0.0021   -0.0041    0.0020 C   0  0  0  0  0  0  0  0  0  0  0  0
    1.2061   -0.7051   -0.0128 C   0  0  0  0  0  0  0  0  0  0  0  0
    2.3989   -0.0493   -0.0206 C   0  0  0  0  0  0  0  0  0  0  0  0
    2.4199    1.3555   -0.0137 C   0  0  0  0  0  0  0  0  0  0  0  0
    3.6317    2.0675   -0.0209 C   0  0  0  0  0  0  0  0  0  0  0  0
    3.6131    3.4283   -0.0134 C   0  0  0  0  0  0  0  0  0  0  0  0
    2.4087    4.1296    0.0017 C   0  0  0  0  0  0  0  0  0  0  0  0
    1.2161    3.4740    0.0095 C   0  0  0  0  0  0  0  0  0  0  0  0
    1.1950    2.0687    0.0018 C   0  0  0  0  0  0  0  0  0  0  0  0
    2.4305    5.8914    0.0114 S   0  0  0  0  0  0  0  0  0  0  0  0
    1.1909    6.3049    0.5697 O   0  0  0  0  0  0  0  0  0  0  0  0
    3.6901    6.2742    0.5464 O   0  0  0  0  0  0  0  0  0  0  0  0
    2.4219    6.3905   -1.5676 N   0  0  0  0  0  0  0  0  0  0  0  0
    1.2606    6.1142   -2.4168 C   0  0  0  0  0  0  0  0  0  0  0  0
    1.4977    4.8456   -3.1949 C   0  0  0  0  0  0  0  0  0  0  0  0
    2.5308    4.2349   -3.0545 O   0  0  0  0  0  0  0  0  0  0  0  0
    0.5612    4.3941   -4.0440 O   0  0  0  0  0  0  0  0  0  0  0  0
    0.8575    3.1660   -4.7599 C   0  0  0  0  0  0  0  0  0  0  0  0
   -0.3178    2.8117   -5.6730 C   0  0  0  0  0  0  0  0  0  0  0  0
   -0.0056    1.5177   -6.4273 C   0  0  0  0  0  0  0  0  0  0  0  0
   -1.1810    1.1634   -7.3405 C   0  0  0  0  0  0  0  0  0  0  0  0
    1.0513    7.2771   -3.3887 C   0  0  0  0  0  0  0  0  0  0  0  0
    0.6930    8.5199   -2.6154 C   0  0  0  0  0  0  0  0  0  0  0  0
    1.6887    9.3685   -2.1758 C   0  0  0  0  0  0  0  0  0  0  0  0
    1.3555   10.5180   -1.4603 C   0  0  0  0  0  0  0  0  0  0  0  0
    0.0165   10.8029   -1.1934 C   0  0  0  0  0  0  0  0  0  0  0  0
   -0.9699    9.9469   -1.6380 C   0  0  0  0  0  0  0  0  0  0  0  0
   -0.6334    8.8107   -2.3524 C   0  0  0  0  0  0  0  0  0  0  0  0
    2.4191   11.4324   -0.9854 C   0  0  0  0  0  0  0  0  0  0  0  0
    3.6686   11.1636   -1.2358 N   0  0  0  0  0  0  0  0  0  0  0  0
    3.9026   10.3645   -1.7334 H   0  0  0  0  0  0  0  0  0  0  0  0
    2.0869   12.5675   -0.2787 N   0  0  0  0  0  0  0  0  0  0  0  0
    1.1562   12.7677   -0.0922 H   0  0  0  0  0  0  0  0  0  0  0  0
    2.7836   13.1665    0.0324 H   0  0  0  0  0  0  0  0  0  0  0  0
   -0.9573    1.8871    0.0168 H   0  0  0  0  0  0  0  0  0  0  0  0
   -0.9305   -0.5487    0.0080 H   0  0  0  0  0  0  0  0  0  0  0  0
    1.1928   -1.7850   -0.0178 H   0  0  0  0  0  0  0  0  0  0  0  0
    3.3244   -0.6060   -0.0317 H   0  0  0  0  0  0  0  0  0  0  0  0
    4.5726    1.5375   -0.0319 H   0  0  0  0  0  0  0  0  0  0  0  0
    4.5457    3.9730   -0.0190 H   0  0  0  0  0  0  0  0  0  0  0  0
    0.2907    4.0307    0.0219 H   0  0  0  0  0  0  0  0  0  0  0  0
    3.1858    6.8657   -1.9302 H   0  0  0  0  0  0  0  0  0  0  0  0
    0.3741    5.9977   -1.7934 H   0  0  0  0  0  0  0  0  0  0  0  0
    1.7561    3.3038   -5.3612 H   0  0  0  0  0  0  0  0  0  0  0  0
    1.0187    2.3588   -4.0454 H   0  0  0  0  0  0  0  0  0  0  0  0
   -1.2165    2.6740   -5.0716 H   0  0  0  0  0  0  0  0  0  0  0  0
   -0.4790    3.6189   -6.3875 H   0  0  0  0  0  0  0  0  0  0  0  0
    0.8930    1.6555   -7.0287 H   0  0  0  0  0  0  0  0  0  0  0  0
    0.1556    0.7105   -5.7128 H   0  0  0  0  0  0  0  0  0  0  0  0
   -1.3422    1.9706   -8.0550 H   0  0  0  0  0  0  0  0  0  0  0  0
   -0.9586    0.2416   -7.8779 H   0  0  0  0  0  0  0  0  0  0  0  0
   -2.0796    1.0256   -6.7391 H   0  0  0  0  0  0  0  0  0  0  0  0
    1.9691    7.4507   -3.9506 H   0  0  0  0  0  0  0  0  0  0  0  0
    0.2435    7.0331   -4.0788 H   0  0  0  0  0  0  0  0  0  0  0  0
    2.7238    9.1424   -2.3853 H   0  0  0  0  0  0  0  0  0  0  0  0
   -0.2476   11.6916   -0.6394 H   0  0  0  0  0  0  0  0  0  0  0  0
   -2.0071   10.1665   -1.4319 H   0  0  0  0  0  0  0  0  0  0  0  0
   -1.4094    8.1462   -2.7025 H   0  0  0  0  0  0  0  0  0  0  0  0
  1  2  1  0  0  0  0
  1 10  2  0  0  0  0
  1 36  1  0  0  0  0
  2  3  2  0  0  0  0
  2 37  1  0  0  0  0
  3  4  1  0  0  0  0
  3 38  1  0  0  0  0
  4  5  2  0  0  0  0
  4 39  1  0  0  0  0
  5  6  1  0  0  0  0
  5 10  1  0  0  0  0
  6  7  2  0  0  0  0
  6 40  1  0  0  0  0
  7  8  1  0  0  0  0
  7 41  1  0  0  0  0
  8  9  2  0  0  0  0
  8 11  1  0  0  0  0
  9 10  1  0  0  0  0
  9 42  1  0  0  0  0
 11 12  2  0  0  0  0
 11 13  2  0  0  0  0
 11 14  1  0  0  0  0
 14 15  1  0  0  0  0
 14 43  1  0  0  0  0
 15 16  1  0  0  0  0
 15 23  1  0  0  0  0
 15 44  1  0  0  0  0
 16 17  2  0  0  0  0
 16 18  1  0  0  0  0
 18 19  1  0  0  0  0
 19 20  1  0  0  0  0
 19 45  1  0  0  0  0
 19 46  1  0  0  0  0
 20 21  1  0  0  0  0
 20 47  1  0  0  0  0
 20 48  1  0  0  0  0
 21 22  1  0  0  0  0
 21 49  1  0  0  0  0
 21 50  1  0  0  0  0
 22 51  1  0  0  0  0
 22 52  1  0  0  0  0
 22 53  1  0  0  0  0
 23 24  1  0  0  0  0
 23 54  1  0  0  0  0
 23 55  1  0  0  0  0
 24 25  1  0  0  0  0
 24 29  2  0  0  0  0
 25 26  2  0  0  0  0
 25 56  1  0  0  0  0
 26 27  1  0  0  0  0
 26 30  1  0  0  0  0
 27 28  2  0  0  0  0
 27 57  1  0  0  0  0
 28 29  1  0  0  0  0
 28 58  1  0  0  0  0
 29 59  1  0  0  0  0
 30 31  2  0  0  0  0
 30 33  1  0  0  0  0
 31 32  1  0  0  0  0
 33 34  1  0  0  0  0
 33 35  1  0  0  0  0
M  END
>  <Activity>
7.886

>  <set>
1

>  <Min_dist>
999.9

>  <Avg_dist>
999.9

$$$$
75
 Wcorina  11170919353D 1   1.00000     0.00000              
CORINA evaluation license 3.46 0067  05.08.2008
 66 69  0  0  0  0  0  0  0  0999 V2000
    2.3425    4.4927   -2.7413 C   0  0  0  0  0  0  0  0  0  0  0  0
    3.0641    4.8619   -3.8349 C   0  0  0  0  0  0  0  0  0  0  0  0
    4.0524    4.0297   -4.3567 C   0  0  0  0  0  0  0  0  0  0  0  0
    4.3250    2.8234   -3.7880 C   0  0  0  0  0  0  0  0  0  0  0  0
    3.6009    2.4081   -2.6578 C   0  0  0  0  0  0  0  0  0  0  0  0
    2.5956    3.2547   -2.1270 C   0  0  0  0  0  0  0  0  0  0  0  0
    1.8716    2.8394   -0.9962 C   0  0  0  0  0  0  0  0  0  0  0  0
    2.1445    1.6336   -0.4274 C   0  0  0  0  0  0  0  0  0  0  0  0
    3.1334    0.8013   -0.9491 C   0  0  0  0  0  0  0  0  0  0  0  0
    3.8543    1.1699   -2.0430 C   0  0  0  0  0  0  0  0  0  0  0  0
    0.6175    3.8749   -0.3181 S   0  0  0  0  0  0  0  0  0  0  0  0
    0.0460    3.1556    0.7660 O   0  0  0  0  0  0  0  0  0  0  0  0
    1.1959    5.1650   -0.1759 O   0  0  0  0  0  0  0  0  0  0  0  0
   -0.5710    4.0188   -1.4622 N   0  0  0  0  0  0  0  0  0  0  0  0
   -1.3424    2.8416   -1.8691 C   0  0  0  0  0  0  0  0  0  0  0  0
   -1.2455    2.6694   -3.3631 C   0  0  0  0  0  0  0  0  0  0  0  0
   -0.8229    3.5739   -4.0517 O   0  0  0  0  0  0  0  0  0  0  0  0
   -1.6284    1.5101   -3.9340 N   0  0  0  0  0  0  0  0  0  0  0  0
   -1.6262    1.3598   -5.3960 C   0  0  0  0  0  0  0  0  0  0  0  0
   -0.7728    0.1390   -5.7618 C   0  0  0  0  0  0  0  0  0  0  0  0
   -1.1996   -0.9975   -4.9335 N   0  0  0  0  0  0  0  0  0  0  0  0
   -1.6691   -2.4223   -5.6350 S   0  0  0  0  0  0  0  0  0  0  0  0
   -2.5497   -3.0070   -4.6853 O   0  0  0  0  0  0  0  0  0  0  0  0
   -2.1297   -2.0429   -6.9246 O   0  0  0  0  0  0  0  0  0  0  0  0
   -0.1395   -3.3888   -5.7642 C   0  0  0  0  0  0  0  0  0  0  0  0
   -1.2019   -0.8472   -3.4716 C   0  0  0  0  0  0  0  0  0  0  0  0
   -2.0499    0.3717   -3.1056 C   0  0  0  0  0  0  0  0  0  0  0  0
   -2.8078    3.0298   -1.4715 C   0  0  0  0  0  0  0  0  0  0  0  0
   -2.9173    3.0877    0.0304 C   0  0  0  0  0  0  0  0  0  0  0  0
   -2.8246    4.3011    0.6814 C   0  0  0  0  0  0  0  0  0  0  0  0
   -2.9261    4.3530    2.0711 C   0  0  0  0  0  0  0  0  0  0  0  0
   -3.1209    3.1767    2.7949 C   0  0  0  0  0  0  0  0  0  0  0  0
   -3.2121    1.9697    2.1328 C   0  0  0  0  0  0  0  0  0  0  0  0
   -3.1162    1.9253    0.7533 C   0  0  0  0  0  0  0  0  0  0  0  0
   -2.8269    5.6517    2.7758 C   0  0  0  0  0  0  0  0  0  0  0  0
   -2.6445    6.7483    2.0974 N   0  0  0  0  0  0  0  0  0  0  0  0
   -2.5736    6.7145    1.1306 H   0  0  0  0  0  0  0  0  0  0  0  0
   -2.9276    5.6998    4.1490 N   0  0  0  0  0  0  0  0  0  0  0  0
   -3.0634    4.8830    4.6543 H   0  0  0  0  0  0  0  0  0  0  0  0
   -2.8626    6.5505    4.6106 H   0  0  0  0  0  0  0  0  0  0  0  0
    1.5826    5.1499   -2.3452 H   0  0  0  0  0  0  0  0  0  0  0  0
    2.8674    5.8139   -4.3054 H   0  0  0  0  0  0  0  0  0  0  0  0
    4.6102    4.3464   -5.2255 H   0  0  0  0  0  0  0  0  0  0  0  0
    5.0937    2.1887   -4.2035 H   0  0  0  0  0  0  0  0  0  0  0  0
    1.5867    1.3169    0.4415 H   0  0  0  0  0  0  0  0  0  0  0  0
    3.3304   -0.1505   -0.4783 H   0  0  0  0  0  0  0  0  0  0  0  0
    4.6170    0.5143   -2.4365 H   0  0  0  0  0  0  0  0  0  0  0  0
   -0.7565    4.8824   -1.8630 H   0  0  0  0  0  0  0  0  0  0  0  0
   -0.9425    1.9564   -1.3746 H   0  0  0  0  0  0  0  0  0  0  0  0
   -2.6465    1.2123   -5.7501 H   0  0  0  0  0  0  0  0  0  0  0  0
   -1.2025    2.2531   -5.8549 H   0  0  0  0  0  0  0  0  0  0  0  0
   -0.9132   -0.1030   -6.8153 H   0  0  0  0  0  0  0  0  0  0  0  0
    0.2780    0.3567   -5.5707 H   0  0  0  0  0  0  0  0  0  0  0  0
    0.2779   -3.5432   -4.7692 H   0  0  0  0  0  0  0  0  0  0  0  0
   -0.3573   -4.3543   -6.2208 H   0  0  0  0  0  0  0  0  0  0  0  0
    0.5800   -2.8495   -6.3804 H   0  0  0  0  0  0  0  0  0  0  0  0
   -1.6255   -1.7405   -3.0126 H   0  0  0  0  0  0  0  0  0  0  0  0
   -0.1816   -0.6997   -3.1174 H   0  0  0  0  0  0  0  0  0  0  0  0
   -1.9060    0.6127   -2.0523 H   0  0  0  0  0  0  0  0  0  0  0  0
   -3.1010    0.1523   -3.2929 H   0  0  0  0  0  0  0  0  0  0  0  0
   -3.1840    3.9591   -1.8993 H   0  0  0  0  0  0  0  0  0  0  0  0
   -3.3965    2.1926   -1.8467 H   0  0  0  0  0  0  0  0  0  0  0  0
   -2.6733    5.2085    0.1156 H   0  0  0  0  0  0  0  0  0  0  0  0
   -3.1999    3.2107    3.8715 H   0  0  0  0  0  0  0  0  0  0  0  0
   -3.3629    1.0583    2.6922 H   0  0  0  0  0  0  0  0  0  0  0  0
   -3.1929    0.9787    0.2390 H   0  0  0  0  0  0  0  0  0  0  0  0
  1  2  1  0  0  0  0
  1  6  2  0  0  0  0
  1 41  1  0  0  0  0
  2  3  2  0  0  0  0
  2 42  1  0  0  0  0
  3  4  1  0  0  0  0
  3 43  1  0  0  0  0
  4  5  2  0  0  0  0
  4 44  1  0  0  0  0
  5  6  1  0  0  0  0
  5 10  1  0  0  0  0
  6  7  1  0  0  0  0
  7  8  2  0  0  0  0
  7 11  1  0  0  0  0
  8  9  1  0  0  0  0
  8 45  1  0  0  0  0
  9 10  2  0  0  0  0
  9 46  1  0  0  0  0
 10 47  1  0  0  0  0
 11 12  2  0  0  0  0
 11 13  2  0  0  0  0
 11 14  1  0  0  0  0
 14 15  1  0  0  0  0
 14 48  1  0  0  0  0
 15 16  1  0  0  0  0
 15 28  1  0  0  0  0
 15 49  1  0  0  0  0
 16 17  2  0  0  0  0
 16 18  1  0  0  0  0
 18 19  1  0  0  0  0
 18 27  1  0  0  0  0
 19 20  1  0  0  0  0
 19 50  1  0  0  0  0
 19 51  1  0  0  0  0
 20 21  1  0  0  0  0
 20 52  1  0  0  0  0
 20 53  1  0  0  0  0
 21 22  1  0  0  0  0
 21 26  1  0  0  0  0
 22 23  2  0  0  0  0
 22 24  2  0  0  0  0
 22 25  1  0  0  0  0
 25 54  1  0  0  0  0
 25 55  1  0  0  0  0
 25 56  1  0  0  0  0
 26 27  1  0  0  0  0
 26 57  1  0  0  0  0
 26 58  1  0  0  0  0
 27 59  1  0  0  0  0
 27 60  1  0  0  0  0
 28 29  1  0  0  0  0
 28 61  1  0  0  0  0
 28 62  1  0  0  0  0
 29 30  1  0  0  0  0
 29 34  2  0  0  0  0
 30 31  2  0  0  0  0
 30 63  1  0  0  0  0
 31 32  1  0  0  0  0
 31 35  1  0  0  0  0
 32 33  2  0  0  0  0
 32 64  1  0  0  0  0
 33 34  1  0  0  0  0
 33 65  1  0  0  0  0
 34 66  1  0  0  0  0
 35 36  2  0  0  0  0
 35 38  1  0  0  0  0
 36 37  1  0  0  0  0
 38 39  1  0  0  0  0
 38 40  1  0  0  0  0
M  END
>  <Activity>
7.585

>  <set>
1

>  <Min_dist>
999.9

>  <Avg_dist>
999.9

$$$$
76
 Wcorina  11170919353D 1   1.00000     0.00000              
CORINA evaluation license 3.46 0067  05.08.2008
 67 70  0  0  0  0  0  0  0  0999 V2000
   -1.8615    2.6543    0.6079 C   0  0  0  0  0  0  0  0  0  0  0  0
   -2.2768    1.3894    0.8919 C   0  0  0  0  0  0  0  0  0  0  0  0
   -1.3715    0.4114    1.2984 C   0  0  0  0  0  0  0  0  0  0  0  0
   -0.0454    0.6922    1.4231 C   0  0  0  0  0  0  0  0  0  0  0  0
    0.4208    1.9867    1.1384 C   0  0  0  0  0  0  0  0  0  0  0  0
    1.7825    2.3145    1.2562 C   0  0  0  0  0  0  0  0  0  0  0  0
    2.1976    3.5790    0.9722 C   0  0  0  0  0  0  0  0  0  0  0  0
    1.2919    4.5575    0.5658 C   0  0  0  0  0  0  0  0  0  0  0  0
   -0.0338    4.2768    0.4411 C   0  0  0  0  0  0  0  0  0  0  0  0
   -0.5002    2.9818    0.7251 C   0  0  0  0  0  0  0  0  0  0  0  0
    1.8723    6.1824    0.2087 S   0  0  0  0  0  0  0  0  0  0  0  0
    0.7312    7.0291    0.2273 O   0  0  0  0  0  0  0  0  0  0  0  0
    3.0097    6.3927    1.0341 O   0  0  0  0  0  0  0  0  0  0  0  0
    2.4230    6.1740   -1.3530 N   0  0  0  0  0  0  0  0  0  0  0  0
    1.4938    5.9164   -2.4560 C   0  0  0  0  0  0  0  0  0  0  0  0
    1.9822    4.7387   -3.2595 C   0  0  0  0  0  0  0  0  0  0  0  0
    3.0664    4.2499   -3.0215 O   0  0  0  0  0  0  0  0  0  0  0  0
    1.2141    4.2285   -4.2425 N   0  0  0  0  0  0  0  0  0  0  0  0
    1.6267    3.0083   -4.9498 C   0  0  0  0  0  0  0  0  0  0  0  0
    1.5475    1.8263   -3.9920 C   0  0  0  0  0  0  0  0  0  0  0  0
    0.0707    1.4758   -3.7438 C   0  0  0  0  0  0  0  0  0  0  0  0
   -0.5271    2.4703   -2.7551 C   0  0  0  0  0  0  0  0  0  0  0  0
   -1.6045    3.3346   -3.4355 C   0  0  0  0  0  0  0  0  0  0  0  0
   -1.1047    3.7995   -4.8034 C   0  0  0  0  0  0  0  0  0  0  0  0
   -0.0341    4.8760   -4.6102 C   0  0  0  0  0  0  0  0  0  0  0  0
    1.4161    7.1510   -3.3563 C   0  0  0  0  0  0  0  0  0  0  0  0
    0.8126    8.2971   -2.5862 C   0  0  0  0  0  0  0  0  0  0  0  0
    1.6277    9.1528   -1.8733 C   0  0  0  0  0  0  0  0  0  0  0  0
    1.0678   10.2128   -1.1612 C   0  0  0  0  0  0  0  0  0  0  0  0
   -0.3141   10.4016   -1.1741 C   0  0  0  0  0  0  0  0  0  0  0  0
   -1.1186    9.5395   -1.8905 C   0  0  0  0  0  0  0  0  0  0  0  0
   -0.5566    8.4928   -2.5997 C   0  0  0  0  0  0  0  0  0  0  0  0
    1.9368   11.1342   -0.3939 C   0  0  0  0  0  0  0  0  0  0  0  0
    3.2268   10.9553   -0.3832 N   0  0  0  0  0  0  0  0  0  0  0  0
    3.6183   10.2186   -0.8779 H   0  0  0  0  0  0  0  0  0  0  0  0
    1.3806   12.1808    0.3088 N   0  0  0  0  0  0  0  0  0  0  0  0
    0.4199   12.3140    0.3009 H   0  0  0  0  0  0  0  0  0  0  0  0
    1.9498   12.7844    0.8114 H   0  0  0  0  0  0  0  0  0  0  0  0
   -2.5740    3.4011    0.2899 H   0  0  0  0  0  0  0  0  0  0  0  0
   -3.3238    1.1404    0.8010 H   0  0  0  0  0  0  0  0  0  0  0  0
   -1.7274   -0.5843    1.5183 H   0  0  0  0  0  0  0  0  0  0  0  0
    0.6447   -0.0759    1.7396 H   0  0  0  0  0  0  0  0  0  0  0  0
    2.4956    1.5668    1.5707 H   0  0  0  0  0  0  0  0  0  0  0  0
    3.2444    3.8283    1.0635 H   0  0  0  0  0  0  0  0  0  0  0  0
   -0.7241    5.0453    0.1258 H   0  0  0  0  0  0  0  0  0  0  0  0
    3.3607    6.3397   -1.5375 H   0  0  0  0  0  0  0  0  0  0  0  0
    0.5047    5.6969   -2.0541 H   0  0  0  0  0  0  0  0  0  0  0  0
    0.9630    2.8360   -5.7971 H   0  0  0  0  0  0  0  0  0  0  0  0
    2.6510    3.1215   -5.3050 H   0  0  0  0  0  0  0  0  0  0  0  0
    2.0570    0.9679   -4.4298 H   0  0  0  0  0  0  0  0  0  0  0  0
    2.0229    2.0904   -3.0474 H   0  0  0  0  0  0  0  0  0  0  0  0
   -0.4775    1.5244   -4.6847 H   0  0  0  0  0  0  0  0  0  0  0  0
    0.0002    0.4684   -3.3335 H   0  0  0  0  0  0  0  0  0  0  0  0
   -0.9759    1.9252   -1.9247 H   0  0  0  0  0  0  0  0  0  0  0  0
    0.2635    3.1166   -2.3738 H   0  0  0  0  0  0  0  0  0  0  0  0
   -2.5139    2.7472   -3.5621 H   0  0  0  0  0  0  0  0  0  0  0  0
   -1.8186    4.2035   -2.8132 H   0  0  0  0  0  0  0  0  0  0  0  0
   -0.6780    2.9530   -5.3415 H   0  0  0  0  0  0  0  0  0  0  0  0
   -1.9374    4.2108   -5.3741 H   0  0  0  0  0  0  0  0  0  0  0  0
   -0.3403    5.5594   -3.8182 H   0  0  0  0  0  0  0  0  0  0  0  0
    0.0990    5.4278   -5.5407 H   0  0  0  0  0  0  0  0  0  0  0  0
    2.4184    7.4232   -3.6870 H   0  0  0  0  0  0  0  0  0  0  0  0
    0.7949    6.9293   -4.2241 H   0  0  0  0  0  0  0  0  0  0  0  0
    2.6970    9.0014   -1.8667 H   0  0  0  0  0  0  0  0  0  0  0  0
   -0.7535   11.2206   -0.6242 H   0  0  0  0  0  0  0  0  0  0  0  0
   -2.1887    9.6846   -1.9013 H   0  0  0  0  0  0  0  0  0  0  0  0
   -1.1899    7.8234   -3.1629 H   0  0  0  0  0  0  0  0  0  0  0  0
  1  2  1  0  0  0  0
  1 10  2  0  0  0  0
  1 39  1  0  0  0  0
  2  3  2  0  0  0  0
  2 40  1  0  0  0  0
  3  4  1  0  0  0  0
  3 41  1  0  0  0  0
  4  5  2  0  0  0  0
  4 42  1  0  0  0  0
  5  6  1  0  0  0  0
  5 10  1  0  0  0  0
  6  7  2  0  0  0  0
  6 43  1  0  0  0  0
  7  8  1  0  0  0  0
  7 44  1  0  0  0  0
  8  9  2  0  0  0  0
  8 11  1  0  0  0  0
  9 10  1  0  0  0  0
  9 45  1  0  0  0  0
 11 12  2  0  0  0  0
 11 13  2  0  0  0  0
 11 14  1  0  0  0  0
 14 15  1  0  0  0  0
 14 46  1  0  0  0  0
 15 16  1  0  0  0  0
 15 26  1  0  0  0  0
 15 47  1  0  0  0  0
 16 17  2  0  0  0  0
 16 18  1  0  0  0  0
 18 19  1  0  0  0  0
 18 25  1  0  0  0  0
 19 20  1  0  0  0  0
 19 48  1  0  0  0  0
 19 49  1  0  0  0  0
 20 21  1  0  0  0  0
 20 50  1  0  0  0  0
 20 51  1  0  0  0  0
 21 22  1  0  0  0  0
 21 52  1  0  0  0  0
 21 53  1  0  0  0  0
 22 23  1  0  0  0  0
 22 54  1  0  0  0  0
 22 55  1  0  0  0  0
 23 24  1  0  0  0  0
 23 56  1  0  0  0  0
 23 57  1  0  0  0  0
 24 25  1  0  0  0  0
 24 58  1  0  0  0  0
 24 59  1  0  0  0  0
 25 60  1  0  0  0  0
 25 61  1  0  0  0  0
 26 27  1  0  0  0  0
 26 62  1  0  0  0  0
 26 63  1  0  0  0  0
 27 28  1  0  0  0  0
 27 32  2  0  0  0  0
 28 29  2  0  0  0  0
 28 64  1  0  0  0  0
 29 30  1  0  0  0  0
 29 33  1  0  0  0  0
 30 31  2  0  0  0  0
 30 65  1  0  0  0  0
 31 32  1  0  0  0  0
 31 66  1  0  0  0  0
 32 67  1  0  0  0  0
 33 34  2  0  0  0  0
 33 36  1  0  0  0  0
 34 35  1  0  0  0  0
 36 37  1  0  0  0  0
 36 38  1  0  0  0  0
M  END
>  <Activity>
7.523

>  <set>
1

>  <Min_dist>
999.9

>  <Avg_dist>
999.9

$$$$
77
 Wcorina  11170919353D 1   1.00000     0.00000              
CORINA evaluation license 3.46 0067  05.08.2008
 63 66  0  0  0  0  0  0  0  0999 V2000
   -0.8634    1.4375   -0.4619 C   0  0  0  0  0  0  0  0  0  0  0  0
   -0.9184    0.0775   -0.4793 C   0  0  0  0  0  0  0  0  0  0  0  0
    0.2081   -0.6898   -0.1902 C   0  0  0  0  0  0  0  0  0  0  0  0
    1.3966   -0.1017    0.1177 C   0  0  0  0  0  0  0  0  0  0  0  0
    1.4922    1.2998    0.1452 C   0  0  0  0  0  0  0  0  0  0  0  0
    2.7017    1.9430    0.4591 C   0  0  0  0  0  0  0  0  0  0  0  0
    2.7566    3.3026    0.4764 C   0  0  0  0  0  0  0  0  0  0  0  0
    1.6296    4.0702    0.1875 C   0  0  0  0  0  0  0  0  0  0  0  0
    0.4415    3.4823   -0.1203 C   0  0  0  0  0  0  0  0  0  0  0  0
    0.3460    2.0804   -0.1486 C   0  0  0  0  0  0  0  0  0  0  0  0
    1.7449    5.8281    0.2218 S   0  0  0  0  0  0  0  0  0  0  0  0
    0.4277    6.3122    0.4454 O   0  0  0  0  0  0  0  0  0  0  0  0
    2.8423    6.1418    1.0682 O   0  0  0  0  0  0  0  0  0  0  0  0
    2.1723    6.3211   -1.3002 N   0  0  0  0  0  0  0  0  0  0  0  0
    1.2567    6.1071   -2.4236 C   0  0  0  0  0  0  0  0  0  0  0  0
    1.6170    4.8244   -3.1279 C   0  0  0  0  0  0  0  0  0  0  0  0
    2.7097    4.3261   -2.9589 O   0  0  0  0  0  0  0  0  0  0  0  0
    0.7249    4.2310   -3.9456 N   0  0  0  0  0  0  0  0  0  0  0  0
    1.0926    3.0406   -4.7271 C   0  0  0  0  0  0  0  0  0  0  0  0
    0.0365    1.9562   -4.4883 C   0  0  0  0  0  0  0  0  0  0  0  0
   -1.2960    2.5025   -4.7783 N   0  0  0  0  0  0  0  0  0  0  0  0
   -2.3190    1.4495   -4.7281 C   0  0  0  0  0  0  0  0  0  0  0  0
   -1.6299    3.6049   -3.8666 C   0  0  0  0  0  0  0  0  0  0  0  0
   -0.6440    4.7532   -4.0753 C   0  0  0  0  0  0  0  0  0  0  0  0
    1.3701    7.2763   -3.4039 C   0  0  0  0  0  0  0  0  0  0  0  0
    0.8833    8.5382   -2.7390 C   0  0  0  0  0  0  0  0  0  0  0  0
    1.7691    9.3358   -2.0434 C   0  0  0  0  0  0  0  0  0  0  0  0
    1.3172   10.5030   -1.4289 C   0  0  0  0  0  0  0  0  0  0  0  0
   -0.0287   10.8570   -1.5214 C   0  0  0  0  0  0  0  0  0  0  0  0
   -0.9046   10.0515   -2.2195 C   0  0  0  0  0  0  0  0  0  0  0  0
   -0.4491    8.8975   -2.8320 C   0  0  0  0  0  0  0  0  0  0  0  0
    2.2624   11.3630   -0.6806 C   0  0  0  0  0  0  0  0  0  0  0  0
    3.5185   11.0297   -0.5955 N   0  0  0  0  0  0  0  0  0  0  0  0
    3.8349   10.2182   -1.0223 H   0  0  0  0  0  0  0  0  0  0  0  0
    1.8129   12.5158   -0.0743 N   0  0  0  0  0  0  0  0  0  0  0  0
    0.8773   12.7640   -0.1377 H   0  0  0  0  0  0  0  0  0  0  0  0
    2.4320   13.0791    0.4158 H   0  0  0  0  0  0  0  0  0  0  0  0
   -1.7437    2.0194   -0.6921 H   0  0  0  0  0  0  0  0  0  0  0  0
   -1.8493   -0.4142   -0.7204 H   0  0  0  0  0  0  0  0  0  0  0  0
    0.1373   -1.7673   -0.2103 H   0  0  0  0  0  0  0  0  0  0  0  0
    2.2614   -0.7092    0.3399 H   0  0  0  0  0  0  0  0  0  0  0  0
    3.5830    1.3612    0.6858 H   0  0  0  0  0  0  0  0  0  0  0  0
    3.6874    3.7944    0.7180 H   0  0  0  0  0  0  0  0  0  0  0  0
   -0.4236    4.0899   -0.3413 H   0  0  0  0  0  0  0  0  0  0  0  0
    3.0289    6.7517   -1.4479 H   0  0  0  0  0  0  0  0  0  0  0  0
    0.2341    6.0425   -2.0517 H   0  0  0  0  0  0  0  0  0  0  0  0
    1.1243    3.2937   -5.7869 H   0  0  0  0  0  0  0  0  0  0  0  0
    2.0688    2.6782   -4.4050 H   0  0  0  0  0  0  0  0  0  0  0  0
    0.2321    1.1074   -5.1436 H   0  0  0  0  0  0  0  0  0  0  0  0
    0.0778    1.6309   -3.4488 H   0  0  0  0  0  0  0  0  0  0  0  0
   -2.3330    1.0037   -3.7336 H   0  0  0  0  0  0  0  0  0  0  0  0
   -3.2958    1.8812   -4.9465 H   0  0  0  0  0  0  0  0  0  0  0  0
   -2.0874    0.6824   -5.4670 H   0  0  0  0  0  0  0  0  0  0  0  0
   -2.6428    3.9517   -4.0710 H   0  0  0  0  0  0  0  0  0  0  0  0
   -1.5653    3.2566   -2.8358 H   0  0  0  0  0  0  0  0  0  0  0  0
   -0.8153    5.5226   -3.3225 H   0  0  0  0  0  0  0  0  0  0  0  0
   -0.7824    5.1742   -5.0712 H   0  0  0  0  0  0  0  0  0  0  0  0
    2.4111    7.4010   -3.7019 H   0  0  0  0  0  0  0  0  0  0  0  0
    0.7618    7.0720   -4.2850 H   0  0  0  0  0  0  0  0  0  0  0  0
    2.8101    9.0563   -1.9750 H   0  0  0  0  0  0  0  0  0  0  0  0
   -0.3846   11.7597   -1.0471 H   0  0  0  0  0  0  0  0  0  0  0  0
   -1.9470   10.3246   -2.2919 H   0  0  0  0  0  0  0  0  0  0  0  0
   -1.1376    8.2725   -3.3815 H   0  0  0  0  0  0  0  0  0  0  0  0
  1  2  1  0  0  0  0
  1 10  2  0  0  0  0
  1 38  1  0  0  0  0
  2  3  2  0  0  0  0
  2 39  1  0  0  0  0
  3  4  1  0  0  0  0
  3 40  1  0  0  0  0
  4  5  2  0  0  0  0
  4 41  1  0  0  0  0
  5  6  1  0  0  0  0
  5 10  1  0  0  0  0
  6  7  2  0  0  0  0
  6 42  1  0  0  0  0
  7  8  1  0  0  0  0
  7 43  1  0  0  0  0
  8  9  2  0  0  0  0
  8 11  1  0  0  0  0
  9 10  1  0  0  0  0
  9 44  1  0  0  0  0
 11 12  2  0  0  0  0
 11 13  2  0  0  0  0
 11 14  1  0  0  0  0
 14 15  1  0  0  0  0
 14 45  1  0  0  0  0
 15 16  1  0  0  0  0
 15 25  1  0  0  0  0
 15 46  1  0  0  0  0
 16 17  2  0  0  0  0
 16 18  1  0  0  0  0
 18 19  1  0  0  0  0
 18 24  1  0  0  0  0
 19 20  1  0  0  0  0
 19 47  1  0  0  0  0
 19 48  1  0  0  0  0
 20 21  1  0  0  0  0
 20 49  1  0  0  0  0
 20 50  1  0  0  0  0
 21 22  1  0  0  0  0
 21 23  1  0  0  0  0
 22 51  1  0  0  0  0
 22 52  1  0  0  0  0
 22 53  1  0  0  0  0
 23 24  1  0  0  0  0
 23 54  1  0  0  0  0
 23 55  1  0  0  0  0
 24 56  1  0  0  0  0
 24 57  1  0  0  0  0
 25 26  1  0  0  0  0
 25 58  1  0  0  0  0
 25 59  1  0  0  0  0
 26 27  1  0  0  0  0
 26 31  2  0  0  0  0
 27 28  2  0  0  0  0
 27 60  1  0  0  0  0
 28 29  1  0  0  0  0
 28 32  1  0  0  0  0
 29 30  2  0  0  0  0
 29 61  1  0  0  0  0
 30 31  1  0  0  0  0
 30 62  1  0  0  0  0
 31 63  1  0  0  0  0
 32 33  2  0  0  0  0
 32 35  1  0  0  0  0
 33 34  1  0  0  0  0
 35 36  1  0  0  0  0
 35 37  1  0  0  0  0
M  END
>  <Activity>
7.444

>  <set>
1

>  <Min_dist>
999.9

>  <Avg_dist>
999.9

$$$$
78
 Wcorina  11170919353D 1   1.00000     0.00000              
CORINA evaluation license 3.46 0067  05.08.2008
 58 61  0  0  0  0  0  0  0  0999 V2000
   -1.2950    1.5890   -0.5806 C   0  0  0  0  0  0  0  0  0  0  0  0
   -1.4114    0.2329   -0.5610 C   0  0  0  0  0  0  0  0  0  0  0  0
   -0.3611   -0.5710   -0.1227 C   0  0  0  0  0  0  0  0  0  0  0  0
    0.8120   -0.0236    0.2982 C   0  0  0  0  0  0  0  0  0  0  0  0
    0.9695    1.3725    0.2919 C   0  0  0  0  0  0  0  0  0  0  0  0
    2.1655    1.9742    0.7195 C   0  0  0  0  0  0  0  0  0  0  0  0
    2.2817    3.3300    0.6998 C   0  0  0  0  0  0  0  0  0  0  0  0
    1.2310    4.1341    0.2617 C   0  0  0  0  0  0  0  0  0  0  0  0
    0.0582    3.5870   -0.1591 C   0  0  0  0  0  0  0  0  0  0  0  0
   -0.0991    2.1904   -0.1536 C   0  0  0  0  0  0  0  0  0  0  0  0
    1.4239    5.8855    0.2531 S   0  0  0  0  0  0  0  0  0  0  0  0
    0.1142    6.4337    0.3115 O   0  0  0  0  0  0  0  0  0  0  0  0
    2.4341    6.1826    1.2074 O   0  0  0  0  0  0  0  0  0  0  0  0
    2.0403    6.3035   -1.2259 N   0  0  0  0  0  0  0  0  0  0  0  0
    1.2462    6.0879   -2.4380 C   0  0  0  0  0  0  0  0  0  0  0  0
    1.6220    4.7660   -3.0563 C   0  0  0  0  0  0  0  0  0  0  0  0
    2.7231    4.2965   -2.8613 O   0  0  0  0  0  0  0  0  0  0  0  0
    0.7344    4.1054   -3.8259 N   0  0  0  0  0  0  0  0  0  0  0  0
   -0.6611    4.5046   -4.0596 C   0  0  0  0  0  0  0  0  0  0  0  0
   -1.2946    3.4392   -4.9790 C   0  0  0  0  0  0  0  0  0  0  0  0
   -0.3866    2.2014   -4.7535 C   0  0  0  0  0  0  0  0  0  0  0  0
    1.0039    2.8663   -4.5778 C   0  0  0  0  0  0  0  0  0  0  0  0
    1.5223    7.2145   -3.4357 C   0  0  0  0  0  0  0  0  0  0  0  0
    1.0255    8.5198   -2.8697 C   0  0  0  0  0  0  0  0  0  0  0  0
    1.8659    9.3030   -2.1048 C   0  0  0  0  0  0  0  0  0  0  0  0
    1.4048   10.5105   -1.5818 C   0  0  0  0  0  0  0  0  0  0  0  0
    0.0956   10.9193   -1.8355 C   0  0  0  0  0  0  0  0  0  0  0  0
   -0.7351   10.1277   -2.6016 C   0  0  0  0  0  0  0  0  0  0  0  0
   -0.2700    8.9332   -3.1225 C   0  0  0  0  0  0  0  0  0  0  0  0
    2.3013   11.3553   -0.7599 C   0  0  0  0  0  0  0  0  0  0  0  0
    3.5231   10.9710   -0.5242 N   0  0  0  0  0  0  0  0  0  0  0  0
    3.8459   10.1313   -0.8871 H   0  0  0  0  0  0  0  0  0  0  0  0
    1.8427   12.5480   -0.2444 N   0  0  0  0  0  0  0  0  0  0  0  0
    0.9327   12.8343   -0.4199 H   0  0  0  0  0  0  0  0  0  0  0  0
    2.4300   13.1014    0.2940 H   0  0  0  0  0  0  0  0  0  0  0  0
   -2.1161    2.1993   -0.9268 H   0  0  0  0  0  0  0  0  0  0  0  0
   -2.3317   -0.2268   -0.8898 H   0  0  0  0  0  0  0  0  0  0  0  0
   -0.4797   -1.6444   -0.1166 H   0  0  0  0  0  0  0  0  0  0  0  0
    1.6174   -0.6592    0.6356 H   0  0  0  0  0  0  0  0  0  0  0  0
    2.9879    1.3638    1.0623 H   0  0  0  0  0  0  0  0  0  0  0  0
    3.2019    3.7897    1.0290 H   0  0  0  0  0  0  0  0  0  0  0  0
   -0.7476    4.2226   -0.4953 H   0  0  0  0  0  0  0  0  0  0  0  0
    2.9272    6.6911   -1.2898 H   0  0  0  0  0  0  0  0  0  0  0  0
    0.1867    6.0811   -2.1817 H   0  0  0  0  0  0  0  0  0  0  0  0
   -1.1991    4.5441   -3.1124 H   0  0  0  0  0  0  0  0  0  0  0  0
   -0.6913    5.4794   -4.5463 H   0  0  0  0  0  0  0  0  0  0  0  0
   -2.3192    3.2265   -4.6739 H   0  0  0  0  0  0  0  0  0  0  0  0
   -1.2596    3.7586   -6.0205 H   0  0  0  0  0  0  0  0  0  0  0  0
   -0.6808    1.6596   -3.8546 H   0  0  0  0  0  0  0  0  0  0  0  0
   -0.3969    1.5456   -5.6241 H   0  0  0  0  0  0  0  0  0  0  0  0
    1.4411    3.0993   -5.5487 H   0  0  0  0  0  0  0  0  0  0  0  0
    1.6667    2.2140   -4.0091 H   0  0  0  0  0  0  0  0  0  0  0  0
    2.5946    7.2826   -3.6191 H   0  0  0  0  0  0  0  0  0  0  0  0
    1.0061    7.0048   -4.3725 H   0  0  0  0  0  0  0  0  0  0  0  0
    2.8785    8.9811   -1.9114 H   0  0  0  0  0  0  0  0  0  0  0  0
   -0.2673   11.8534   -1.4328 H   0  0  0  0  0  0  0  0  0  0  0  0
   -1.7490   10.4431   -2.7987 H   0  0  0  0  0  0  0  0  0  0  0  0
   -0.9224    8.3192   -3.7256 H   0  0  0  0  0  0  0  0  0  0  0  0
  1  2  1  0  0  0  0
  1 10  2  0  0  0  0
  1 36  1  0  0  0  0
  2  3  2  0  0  0  0
  2 37  1  0  0  0  0
  3  4  1  0  0  0  0
  3 38  1  0  0  0  0
  4  5  2  0  0  0  0
  4 39  1  0  0  0  0
  5  6  1  0  0  0  0
  5 10  1  0  0  0  0
  6  7  2  0  0  0  0
  6 40  1  0  0  0  0
  7  8  1  0  0  0  0
  7 41  1  0  0  0  0
  8  9  2  0  0  0  0
  8 11  1  0  0  0  0
  9 10  1  0  0  0  0
  9 42  1  0  0  0  0
 11 12  2  0  0  0  0
 11 13  2  0  0  0  0
 11 14  1  0  0  0  0
 14 15  1  0  0  0  0
 14 43  1  0  0  0  0
 15 16  1  0  0  0  0
 15 23  1  0  0  0  0
 15 44  1  0  0  0  0
 16 17  2  0  0  0  0
 16 18  1  0  0  0  0
 18 19  1  0  0  0  0
 18 22  1  0  0  0  0
 19 20  1  0  0  0  0
 19 45  1  0  0  0  0
 19 46  1  0  0  0  0
 20 21  1  0  0  0  0
 20 47  1  0  0  0  0
 20 48  1  0  0  0  0
 21 22  1  0  0  0  0
 21 49  1  0  0  0  0
 21 50  1  0  0  0  0
 22 51  1  0  0  0  0
 22 52  1  0  0  0  0
 23 24  1  0  0  0  0
 23 53  1  0  0  0  0
 23 54  1  0  0  0  0
 24 25  1  0  0  0  0
 24 29  2  0  0  0  0
 25 26  2  0  0  0  0
 25 55  1  0  0  0  0
 26 27  1  0  0  0  0
 26 30  1  0  0  0  0
 27 28  2  0  0  0  0
 27 56  1  0  0  0  0
 28 29  1  0  0  0  0
 28 57  1  0  0  0  0
 29 58  1  0  0  0  0
 30 31  2  0  0  0  0
 30 33  1  0  0  0  0
 31 32  1  0  0  0  0
 33 34  1  0  0  0  0
 33 35  1  0  0  0  0
M  END
>  <Activity>
7.284

>  <set>
1

>  <Min_dist>
999.9

>  <Avg_dist>
999.9

$$$$
79
 Wcorina  11170919353D 1   1.00000     0.00000              
CORINA evaluation license 3.46 0067  05.08.2008
 67 70  0  0  0  0  0  0  0  0999 V2000
   -0.6981    1.4264   -0.5667 C   0  0  0  0  0  0  0  0  0  0  0  0
   -0.7160    0.0656   -0.5987 C   0  0  0  0  0  0  0  0  0  0  0  0
    0.4306   -0.6737   -0.3158 C   0  0  0  0  0  0  0  0  0  0  0  0
    1.6021   -0.0568    0.0005 C   0  0  0  0  0  0  0  0  0  0  0  0
    1.6594    1.3464    0.0432 C   0  0  0  0  0  0  0  0  0  0  0  0
    2.8505    2.0189    0.3662 C   0  0  0  0  0  0  0  0  0  0  0  0
    2.8682    3.3793    0.3981 C   0  0  0  0  0  0  0  0  0  0  0  0
    1.7212    4.1189    0.1154 C   0  0  0  0  0  0  0  0  0  0  0  0
    0.5500    3.5022   -0.2008 C   0  0  0  0  0  0  0  0  0  0  0  0
    0.4928    2.0985   -0.2443 C   0  0  0  0  0  0  0  0  0  0  0  0
    1.7884    5.8788    0.1688 S   0  0  0  0  0  0  0  0  0  0  0  0
    0.4582    6.3244    0.3951 O   0  0  0  0  0  0  0  0  0  0  0  0
    2.8756    6.2132    1.0205 O   0  0  0  0  0  0  0  0  0  0  0  0
    2.2045    6.3996   -1.3471 N   0  0  0  0  0  0  0  0  0  0  0  0
    1.2968    6.1728   -2.4744 C   0  0  0  0  0  0  0  0  0  0  0  0
    1.6930    4.9081   -3.1918 C   0  0  0  0  0  0  0  0  0  0  0  0
    2.7947    4.4319   -3.0176 O   0  0  0  0  0  0  0  0  0  0  0  0
    0.8230    4.3062   -4.0268 N   0  0  0  0  0  0  0  0  0  0  0  0
    1.2231    3.1210   -4.7975 C   0  0  0  0  0  0  0  0  0  0  0  0
    2.5959    2.6758   -4.3636 C   0  0  0  0  0  0  0  0  0  0  0  0
    2.7655    2.2398   -3.2496 O   0  0  0  0  0  0  0  0  0  0  0  0
    3.6301    2.7638   -5.2146 O   0  0  0  0  0  0  0  0  0  0  0  0
    4.9234    2.3168   -4.7288 C   0  0  0  0  0  0  0  0  0  0  0  0
    0.2131    1.9991   -4.5366 C   0  0  0  0  0  0  0  0  0  0  0  0
   -1.1972    2.5051   -4.8484 C   0  0  0  0  0  0  0  0  0  0  0  0
   -1.5338    3.6815   -3.9293 C   0  0  0  0  0  0  0  0  0  0  0  0
   -0.5454    4.8191   -4.1791 C   0  0  0  0  0  0  0  0  0  0  0  0
    1.3797    7.3552   -3.4419 C   0  0  0  0  0  0  0  0  0  0  0  0
    0.9073    8.6065   -2.7475 C   0  0  0  0  0  0  0  0  0  0  0  0
    1.8093    9.3980   -2.0658 C   0  0  0  0  0  0  0  0  0  0  0  0
    1.3707   10.5555   -1.4238 C   0  0  0  0  0  0  0  0  0  0  0  0
    0.0216   10.9060   -1.4749 C   0  0  0  0  0  0  0  0  0  0  0  0
   -0.8705   10.1066   -2.1596 C   0  0  0  0  0  0  0  0  0  0  0  0
   -0.4283    8.9623   -2.7994 C   0  0  0  0  0  0  0  0  0  0  0  0
    2.3332   11.4089   -0.6903 C   0  0  0  0  0  0  0  0  0  0  0  0
    3.5922   11.0789   -0.6438 N   0  0  0  0  0  0  0  0  0  0  0  0
    3.8994   10.2742   -1.0898 H   0  0  0  0  0  0  0  0  0  0  0  0
    1.8968   12.5521   -0.0569 N   0  0  0  0  0  0  0  0  0  0  0  0
    0.9591   12.7978   -0.0914 H   0  0  0  0  0  0  0  0  0  0  0  0
    2.5273   13.1111    0.4236 H   0  0  0  0  0  0  0  0  0  0  0  0
   -1.5936    1.9864   -0.7923 H   0  0  0  0  0  0  0  0  0  0  0  0
   -1.6327   -0.4487   -0.8468 H   0  0  0  0  0  0  0  0  0  0  0  0
    0.3892   -1.7525   -0.3475 H   0  0  0  0  0  0  0  0  0  0  0  0
    2.4828   -0.6429    0.2178 H   0  0  0  0  0  0  0  0  0  0  0  0
    3.7469    1.4589    0.5882 H   0  0  0  0  0  0  0  0  0  0  0  0
    3.7848    3.8936    0.6466 H   0  0  0  0  0  0  0  0  0  0  0  0
   -0.3311    4.0883   -0.4169 H   0  0  0  0  0  0  0  0  0  0  0  0
    3.0492    6.8549   -1.4886 H   0  0  0  0  0  0  0  0  0  0  0  0
    0.2758    6.0764   -2.1051 H   0  0  0  0  0  0  0  0  0  0  0  0
    1.2365    3.3635   -5.8601 H   0  0  0  0  0  0  0  0  0  0  0  0
    5.2089    2.9081   -3.8588 H   0  0  0  0  0  0  0  0  0  0  0  0
    4.8628    1.2650   -4.4492 H   0  0  0  0  0  0  0  0  0  0  0  0
    5.6693    2.4417   -5.5137 H   0  0  0  0  0  0  0  0  0  0  0  0
    0.4432    1.1465   -5.1754 H   0  0  0  0  0  0  0  0  0  0  0  0
    0.2679    1.6961   -3.4909 H   0  0  0  0  0  0  0  0  0  0  0  0
   -1.2446    2.8309   -5.8875 H   0  0  0  0  0  0  0  0  0  0  0  0
   -1.9154    1.7011   -4.6871 H   0  0  0  0  0  0  0  0  0  0  0  0
   -2.5470    4.0263   -4.1359 H   0  0  0  0  0  0  0  0  0  0  0  0
   -1.4625    3.3627   -2.8894 H   0  0  0  0  0  0  0  0  0  0  0  0
   -0.7189    5.6172   -3.4573 H   0  0  0  0  0  0  0  0  0  0  0  0
   -0.6815    5.2022   -5.1904 H   0  0  0  0  0  0  0  0  0  0  0  0
    2.4118    7.4873   -3.7665 H   0  0  0  0  0  0  0  0  0  0  0  0
    0.7483    7.1603   -4.3088 H   0  0  0  0  0  0  0  0  0  0  0  0
    2.8526    9.1213   -2.0294 H   0  0  0  0  0  0  0  0  0  0  0  0
   -0.3240   11.8012   -0.9793 H   0  0  0  0  0  0  0  0  0  0  0  0
   -1.9153   10.3770   -2.1999 H   0  0  0  0  0  0  0  0  0  0  0  0
   -1.1295    8.3422   -3.3381 H   0  0  0  0  0  0  0  0  0  0  0  0
  1  2  1  0  0  0  0
  1 10  2  0  0  0  0
  1 41  1  0  0  0  0
  2  3  2  0  0  0  0
  2 42  1  0  0  0  0
  3  4  1  0  0  0  0
  3 43  1  0  0  0  0
  4  5  2  0  0  0  0
  4 44  1  0  0  0  0
  5  6  1  0  0  0  0
  5 10  1  0  0  0  0
  6  7  2  0  0  0  0
  6 45  1  0  0  0  0
  7  8  1  0  0  0  0
  7 46  1  0  0  0  0
  8  9  2  0  0  0  0
  8 11  1  0  0  0  0
  9 10  1  0  0  0  0
  9 47  1  0  0  0  0
 11 12  2  0  0  0  0
 11 13  2  0  0  0  0
 11 14  1  0  0  0  0
 14 15  1  0  0  0  0
 14 48  1  0  0  0  0
 15 16  1  0  0  0  0
 15 28  1  0  0  0  0
 15 49  1  0  0  0  0
 16 17  2  0  0  0  0
 16 18  1  0  0  0  0
 18 19  1  0  0  0  0
 18 27  1  0  0  0  0
 19 20  1  0  0  0  0
 19 24  1  0  0  0  0
 19 50  1  0  0  0  0
 20 21  2  0  0  0  0
 20 22  1  0  0  0  0
 22 23  1  0  0  0  0
 23 51  1  0  0  0  0
 23 52  1  0  0  0  0
 23 53  1  0  0  0  0
 24 25  1  0  0  0  0
 24 54  1  0  0  0  0
 24 55  1  0  0  0  0
 25 26  1  0  0  0  0
 25 56  1  0  0  0  0
 25 57  1  0  0  0  0
 26 27  1  0  0  0  0
 26 58  1  0  0  0  0
 26 59  1  0  0  0  0
 27 60  1  0  0  0  0
 27 61  1  0  0  0  0
 28 29  1  0  0  0  0
 28 62  1  0  0  0  0
 28 63  1  0  0  0  0
 29 30  1  0  0  0  0
 29 34  2  0  0  0  0
 30 31  2  0  0  0  0
 30 64  1  0  0  0  0
 31 32  1  0  0  0  0
 31 35  1  0  0  0  0
 32 33  2  0  0  0  0
 32 65  1  0  0  0  0
 33 34  1  0  0  0  0
 33 66  1  0  0  0  0
 34 67  1  0  0  0  0
 35 36  2  0  0  0  0
 35 38  1  0  0  0  0
 36 37  1  0  0  0  0
 38 39  1  0  0  0  0
 38 40  1  0  0  0  0
M  END
>  <Activity>
7.155

>  <set>
1

>  <Min_dist>
999.9

>  <Avg_dist>
999.9

$$$$
80
 Wcorina  11170919353D 1   1.00000     0.00000              
CORINA evaluation license 3.46 0067  05.08.2008
 56 58  0  0  0  0  0  0  0  0999 V2000
    0.0252    1.5998   -1.0472 C   0  0  0  0  0  0  0  0  0  0  0  0
    0.0854    0.0959   -0.9714 C   0  0  0  0  0  0  0  0  0  0  0  0
    0.4449   -0.5227    0.2114 C   0  0  0  0  0  0  0  0  0  0  0  0
    0.5002   -1.9022    0.2810 C   0  0  0  0  0  0  0  0  0  0  0  0
    0.1955   -2.6631   -0.8321 C   0  0  0  0  0  0  0  0  0  0  0  0
   -0.1649   -2.0446   -2.0146 C   0  0  0  0  0  0  0  0  0  0  0  0
   -0.2244   -0.6652   -2.0830 C   0  0  0  0  0  0  0  0  0  0  0  0
    0.2670   -4.4214   -0.7438 S   0  0  0  0  0  0  0  0  0  0  0  0
    0.4584   -4.8826   -2.0741 O   0  0  0  0  0  0  0  0  0  0  0  0
    1.1532   -4.7339    0.3222 O   0  0  0  0  0  0  0  0  0  0  0  0
   -1.2312   -4.9501   -0.2766 N   0  0  0  0  0  0  0  0  0  0  0  0
   -2.3866   -4.7453   -1.1536 C   0  0  0  0  0  0  0  0  0  0  0  0
   -3.1037   -3.4818   -0.7529 C   0  0  0  0  0  0  0  0  0  0  0  0
   -2.9206   -3.0033    0.3463 O   0  0  0  0  0  0  0  0  0  0  0  0
   -3.9484   -2.8837   -1.6161 N   0  0  0  0  0  0  0  0  0  0  0  0
   -4.7390   -1.7103   -1.2120 C   0  0  0  0  0  0  0  0  0  0  0  0
   -4.5474   -0.6124   -2.2646 C   0  0  0  0  0  0  0  0  0  0  0  0
   -4.8245   -1.1490   -3.5603 O   0  0  0  0  0  0  0  0  0  0  0  0
   -3.9461   -2.2050   -3.9566 C   0  0  0  0  0  0  0  0  0  0  0  0
   -4.1028   -3.3811   -2.9924 C   0  0  0  0  0  0  0  0  0  0  0  0
   -3.3403   -5.9350   -1.0271 C   0  0  0  0  0  0  0  0  0  0  0  0
   -2.6658   -7.1772   -1.5495 C   0  0  0  0  0  0  0  0  0  0  0  0
   -1.9291   -7.9720   -0.6949 C   0  0  0  0  0  0  0  0  0  0  0  0
   -1.3056   -9.1212   -1.1798 C   0  0  0  0  0  0  0  0  0  0  0  0
   -1.4308   -9.4600   -2.5270 C   0  0  0  0  0  0  0  0  0  0  0  0
   -2.1699   -8.6575   -3.3715 C   0  0  0  0  0  0  0  0  0  0  0  0
   -2.7909   -7.5216   -2.8832 C   0  0  0  0  0  0  0  0  0  0  0  0
   -0.5133   -9.9780   -0.2682 C   0  0  0  0  0  0  0  0  0  0  0  0
   -0.3978   -9.6589    0.9892 N   0  0  0  0  0  0  0  0  0  0  0  0
   -0.8307   -8.8599    1.3285 H   0  0  0  0  0  0  0  0  0  0  0  0
    0.1016  -11.1128   -0.7503 N   0  0  0  0  0  0  0  0  0  0  0  0
    0.0156  -11.3505   -1.6867 H   0  0  0  0  0  0  0  0  0  0  0  0
    0.6206  -11.6741   -0.1531 H   0  0  0  0  0  0  0  0  0  0  0  0
    0.9972    1.9874   -1.3523 H   0  0  0  0  0  0  0  0  0  0  0  0
   -0.7293    1.8969   -1.7756 H   0  0  0  0  0  0  0  0  0  0  0  0
   -0.2358    2.0028   -0.0687 H   0  0  0  0  0  0  0  0  0  0  0  0
    0.6830    0.0718    1.0811 H   0  0  0  0  0  0  0  0  0  0  0  0
    0.7817   -2.3854    1.2049 H   0  0  0  0  0  0  0  0  0  0  0  0
   -0.4027   -2.6391   -2.8844 H   0  0  0  0  0  0  0  0  0  0  0  0
   -0.5095   -0.1820   -3.0058 H   0  0  0  0  0  0  0  0  0  0  0  0
   -1.3437   -5.3955    0.5778 H   0  0  0  0  0  0  0  0  0  0  0  0
   -2.0482   -4.6591   -2.1862 H   0  0  0  0  0  0  0  0  0  0  0  0
   -5.7932   -1.9809   -1.1517 H   0  0  0  0  0  0  0  0  0  0  0  0
   -4.3952   -1.3525   -0.2415 H   0  0  0  0  0  0  0  0  0  0  0  0
   -5.2295    0.2125   -2.0586 H   0  0  0  0  0  0  0  0  0  0  0  0
   -3.5191   -0.2523   -2.2319 H   0  0  0  0  0  0  0  0  0  0  0  0
   -4.1956   -2.5260   -4.9679 H   0  0  0  0  0  0  0  0  0  0  0  0
   -2.9156   -1.8507   -3.9301 H   0  0  0  0  0  0  0  0  0  0  0  0
   -3.3378   -4.1292   -3.2003 H   0  0  0  0  0  0  0  0  0  0  0  0
   -5.0918   -3.8228   -3.1144 H   0  0  0  0  0  0  0  0  0  0  0  0
   -3.6051   -6.0785    0.0205 H   0  0  0  0  0  0  0  0  0  0  0  0
   -4.2427   -5.7405   -1.6066 H   0  0  0  0  0  0  0  0  0  0  0  0
   -1.8354   -7.7043    0.3472 H   0  0  0  0  0  0  0  0  0  0  0  0
   -0.9498  -10.3487   -2.9084 H   0  0  0  0  0  0  0  0  0  0  0  0
   -2.2676   -8.9189   -4.4148 H   0  0  0  0  0  0  0  0  0  0  0  0
   -3.3724   -6.8991   -3.5471 H   0  0  0  0  0  0  0  0  0  0  0  0
  1  2  1  0  0  0  0
  1 34  1  0  0  0  0
  1 35  1  0  0  0  0
  1 36  1  0  0  0  0
  2  3  1  0  0  0  0
  2  7  2  0  0  0  0
  3  4  2  0  0  0  0
  3 37  1  0  0  0  0
  4  5  1  0  0  0  0
  4 38  1  0  0  0  0
  5  6  2  0  0  0  0
  5  8  1  0  0  0  0
  6  7  1  0  0  0  0
  6 39  1  0  0  0  0
  7 40  1  0  0  0  0
  8  9  2  0  0  0  0
  8 10  2  0  0  0  0
  8 11  1  0  0  0  0
 11 12  1  0  0  0  0
 11 41  1  0  0  0  0
 12 13  1  0  0  0  0
 12 21  1  0  0  0  0
 12 42  1  0  0  0  0
 13 14  2  0  0  0  0
 13 15  1  0  0  0  0
 15 16  1  0  0  0  0
 15 20  1  0  0  0  0
 16 17  1  0  0  0  0
 16 43  1  0  0  0  0
 16 44  1  0  0  0  0
 17 18  1  0  0  0  0
 17 45  1  0  0  0  0
 17 46  1  0  0  0  0
 18 19  1  0  0  0  0
 19 20  1  0  0  0  0
 19 47  1  0  0  0  0
 19 48  1  0  0  0  0
 20 49  1  0  0  0  0
 20 50  1  0  0  0  0
 21 22  1  0  0  0  0
 21 51  1  0  0  0  0
 21 52  1  0  0  0  0
 22 23  1  0  0  0  0
 22 27  2  0  0  0  0
 23 24  2  0  0  0  0
 23 53  1  0  0  0  0
 24 25  1  0  0  0  0
 24 28  1  0  0  0  0
 25 26  2  0  0  0  0
 25 54  1  0  0  0  0
 26 27  1  0  0  0  0
 26 55  1  0  0  0  0
 27 56  1  0  0  0  0
 28 29  2  0  0  0  0
 28 31  1  0  0  0  0
 29 30  1  0  0  0  0
 31 32  1  0  0  0  0
 31 33  1  0  0  0  0
M  END
>  <Activity>
6.77

>  <set>
1

>  <Min_dist>
999.9

>  <Avg_dist>
999.9

$$$$
83
 Wcorina  11170919353D 1   1.00000     0.00000              
CORINA evaluation license 3.46 0067  05.08.2008
 77 81  0  0  0  0  0  0  0  0999 V2000
   -1.3646    1.4468   -1.1966 C   0  0  0  0  0  0  0  0  0  0  0  0
   -1.5775    0.1233   -1.4333 C   0  0  0  0  0  0  0  0  0  0  0  0
   -0.5439   -0.8029   -1.3097 C   0  0  0  0  0  0  0  0  0  0  0  0
    0.7089   -0.4111   -0.9492 C   0  0  0  0  0  0  0  0  0  0  0  0
    0.9671    0.9468   -0.6971 C   0  0  0  0  0  0  0  0  0  0  0  0
    2.2474    1.3891   -0.3223 C   0  0  0  0  0  0  0  0  0  0  0  0
    2.4601    2.7123   -0.0857 C   0  0  0  0  0  0  0  0  0  0  0  0
    1.4261    3.6388   -0.2090 C   0  0  0  0  0  0  0  0  0  0  0  0
    0.1736    3.2472   -0.5695 C   0  0  0  0  0  0  0  0  0  0  0  0
   -0.0845    1.8890   -0.8224 C   0  0  0  0  0  0  0  0  0  0  0  0
    1.7453    5.3425    0.1071 S   0  0  0  0  0  0  0  0  0  0  0  0
    0.4965    5.9279    0.4493 O   0  0  0  0  0  0  0  0  0  0  0  0
    2.8832    5.3866    0.9571 O   0  0  0  0  0  0  0  0  0  0  0  0
    2.2063    6.0293   -1.3275 N   0  0  0  0  0  0  0  0  0  0  0  0
    1.2568    6.1083   -2.4403 C   0  0  0  0  0  0  0  0  0  0  0  0
    1.9934    5.9292   -3.7428 C   0  0  0  0  0  0  0  0  0  0  0  0
    3.1965    6.0765   -3.7843 O   0  0  0  0  0  0  0  0  0  0  0  0
    1.3152    5.6052   -4.8615 N   0  0  0  0  0  0  0  0  0  0  0  0
   -0.1244    5.3166   -4.8070 C   0  0  0  0  0  0  0  0  0  0  0  0
   -0.3783    3.9509   -5.4528 C   0  0  0  0  0  0  0  0  0  0  0  0
    0.2117    3.9412   -6.8649 C   0  0  0  0  0  0  0  0  0  0  0  0
    1.7236    4.1662   -6.7894 C   0  0  0  0  0  0  0  0  0  0  0  0
    2.0001    5.5399   -6.1597 C   0  0  0  0  0  0  0  0  0  0  0  0
   -1.8620    3.6970   -5.5259 C   0  0  0  0  0  0  0  0  0  0  0  0
   -2.6376    4.5225   -5.1052 O   0  0  0  0  0  0  0  0  0  0  0  0
   -2.3219    2.5539   -6.0583 O   0  0  0  0  0  0  0  0  0  0  0  0
   -3.7626    2.3770   -6.0959 C   0  0  0  0  0  0  0  0  0  0  0  0
   -4.0891    1.0460   -6.7227 C   0  0  0  0  0  0  0  0  0  0  0  0
   -4.2035   -0.0814   -5.9309 C   0  0  0  0  0  0  0  0  0  0  0  0
   -4.5029   -1.3023   -6.5058 C   0  0  0  0  0  0  0  0  0  0  0  0
   -4.6884   -1.3958   -7.8725 C   0  0  0  0  0  0  0  0  0  0  0  0
   -4.5748   -0.2683   -8.6641 C   0  0  0  0  0  0  0  0  0  0  0  0
   -4.2797    0.9534   -8.0887 C   0  0  0  0  0  0  0  0  0  0  0  0
    0.5684    7.4746   -2.4274 C   0  0  0  0  0  0  0  0  0  0  0  0
   -0.1418    7.6669   -1.1123 C   0  0  0  0  0  0  0  0  0  0  0  0
    0.5210    8.2479   -0.0502 C   0  0  0  0  0  0  0  0  0  0  0  0
   -0.1375    8.4251    1.1660 C   0  0  0  0  0  0  0  0  0  0  0  0
   -1.4634    8.0136    1.3013 C   0  0  0  0  0  0  0  0  0  0  0  0
   -2.1153    7.4341    0.2323 C   0  0  0  0  0  0  0  0  0  0  0  0
   -1.4583    7.2660   -0.9738 C   0  0  0  0  0  0  0  0  0  0  0  0
    0.5680    9.0473    2.3097 C   0  0  0  0  0  0  0  0  0  0  0  0
    1.8061    9.4303    2.1807 N   0  0  0  0  0  0  0  0  0  0  0  0
    2.2661    9.3079    1.3354 H   0  0  0  0  0  0  0  0  0  0  0  0
   -0.0853    9.2212    3.5102 N   0  0  0  0  0  0  0  0  0  0  0  0
   -1.0074    8.9359    3.6063 H   0  0  0  0  0  0  0  0  0  0  0  0
    0.3769    9.6287    4.2593 H   0  0  0  0  0  0  0  0  0  0  0  0
   -2.1743    2.1539   -1.3003 H   0  0  0  0  0  0  0  0  0  0  0  0
   -2.5624   -0.2140   -1.7208 H   0  0  0  0  0  0  0  0  0  0  0  0
   -0.7397   -1.8473   -1.5026 H   0  0  0  0  0  0  0  0  0  0  0  0
    1.5002   -1.1403   -0.8570 H   0  0  0  0  0  0  0  0  0  0  0  0
    3.0580    0.6826   -0.2221 H   0  0  0  0  0  0  0  0  0  0  0  0
    3.4449    3.0496    0.2022 H   0  0  0  0  0  0  0  0  0  0  0  0
   -0.6180    3.9762   -0.6604 H   0  0  0  0  0  0  0  0  0  0  0  0
    3.1050    6.3793   -1.4309 H   0  0  0  0  0  0  0  0  0  0  0  0
    0.5080    5.3232   -2.3354 H   0  0  0  0  0  0  0  0  0  0  0  0
   -0.4540    5.2966   -3.7683 H   0  0  0  0  0  0  0  0  0  0  0  0
   -0.6721    6.0858   -5.3516 H   0  0  0  0  0  0  0  0  0  0  0  0
    0.0955    3.1722   -4.8552 H   0  0  0  0  0  0  0  0  0  0  0  0
    0.0109    2.9789   -7.3357 H   0  0  0  0  0  0  0  0  0  0  0  0
   -0.2448    4.7361   -7.4547 H   0  0  0  0  0  0  0  0  0  0  0  0
    2.1776    3.3855   -6.1792 H   0  0  0  0  0  0  0  0  0  0  0  0
    2.1465    4.1359   -7.7936 H   0  0  0  0  0  0  0  0  0  0  0  0
    1.6222    6.3269   -6.8123 H   0  0  0  0  0  0  0  0  0  0  0  0
    3.0728    5.6672   -6.0137 H   0  0  0  0  0  0  0  0  0  0  0  0
   -4.1590    2.4077   -5.0810 H   0  0  0  0  0  0  0  0  0  0  0  0
   -4.2115    3.1762   -6.6857 H   0  0  0  0  0  0  0  0  0  0  0  0
   -4.0586   -0.0083   -4.8631 H   0  0  0  0  0  0  0  0  0  0  0  0
   -4.5916   -2.1832   -5.8873 H   0  0  0  0  0  0  0  0  0  0  0  0
   -4.9216   -2.3498   -8.3217 H   0  0  0  0  0  0  0  0  0  0  0  0
   -4.7194   -0.3414   -9.7319 H   0  0  0  0  0  0  0  0  0  0  0  0
   -4.1946    1.8350   -8.7067 H   0  0  0  0  0  0  0  0  0  0  0  0
    1.3147    8.2587   -2.5554 H   0  0  0  0  0  0  0  0  0  0  0  0
   -0.1546    7.5249   -3.2416 H   0  0  0  0  0  0  0  0  0  0  0  0
    1.5477    8.5642   -0.1608 H   0  0  0  0  0  0  0  0  0  0  0  0
   -1.9785    8.1479    2.2409 H   0  0  0  0  0  0  0  0  0  0  0  0
   -3.1419    7.1150    0.3358 H   0  0  0  0  0  0  0  0  0  0  0  0
   -1.9743    6.8162   -1.8091 H   0  0  0  0  0  0  0  0  0  0  0  0
  1  2  1  0  0  0  0
  1 10  2  0  0  0  0
  1 47  1  0  0  0  0
  2  3  2  0  0  0  0
  2 48  1  0  0  0  0
  3  4  1  0  0  0  0
  3 49  1  0  0  0  0
  4  5  2  0  0  0  0
  4 50  1  0  0  0  0
  5  6  1  0  0  0  0
  5 10  1  0  0  0  0
  6  7  2  0  0  0  0
  6 51  1  0  0  0  0
  7  8  1  0  0  0  0
  7 52  1  0  0  0  0
  8  9  2  0  0  0  0
  8 11  1  0  0  0  0
  9 10  1  0  0  0  0
  9 53  1  0  0  0  0
 11 12  2  0  0  0  0
 11 13  2  0  0  0  0
 11 14  1  0  0  0  0
 14 15  1  0  0  0  0
 14 54  1  0  0  0  0
 15 16  1  0  0  0  0
 15 34  1  0  0  0  0
 15 55  1  0  0  0  0
 16 17  2  0  0  0  0
 16 18  1  0  0  0  0
 18 19  1  0  0  0  0
 18 23  1  0  0  0  0
 19 20  1  0  0  0  0
 19 56  1  0  0  0  0
 19 57  1  0  0  0  0
 20 21  1  0  0  0  0
 20 24  1  0  0  0  0
 20 58  1  0  0  0  0
 21 22  1  0  0  0  0
 21 59  1  0  0  0  0
 21 60  1  0  0  0  0
 22 23  1  0  0  0  0
 22 61  1  0  0  0  0
 22 62  1  0  0  0  0
 23 63  1  0  0  0  0
 23 64  1  0  0  0  0
 24 25  2  0  0  0  0
 24 26  1  0  0  0  0
 26 27  1  0  0  0  0
 27 28  1  0  0  0  0
 27 65  1  0  0  0  0
 27 66  1  0  0  0  0
 28 29  1  0  0  0  0
 28 33  2  0  0  0  0
 29 30  2  0  0  0  0
 29 67  1  0  0  0  0
 30 31  1  0  0  0  0
 30 68  1  0  0  0  0
 31 32  2  0  0  0  0
 31 69  1  0  0  0  0
 32 33  1  0  0  0  0
 32 70  1  0  0  0  0
 33 71  1  0  0  0  0
 34 35  1  0  0  0  0
 34 72  1  0  0  0  0
 34 73  1  0  0  0  0
 35 36  1  0  0  0  0
 35 40  2  0  0  0  0
 36 37  2  0  0  0  0
 36 74  1  0  0  0  0
 37 38  1  0  0  0  0
 37 41  1  0  0  0  0
 38 39  2  0  0  0  0
 38 75  1  0  0  0  0
 39 40  1  0  0  0  0
 39 76  1  0  0  0  0
 40 77  1  0  0  0  0
 41 42  2  0  0  0  0
 41 44  1  0  0  0  0
 42 43  1  0  0  0  0
 44 45  1  0  0  0  0
 44 46  1  0  0  0  0
M  END
>  <Activity>
6.523

>  <set>
1

>  <Min_dist>
999.9

>  <Avg_dist>
999.9

$$$$
84
 Wcorina  11170919353D 1   1.00000     0.00000              
CORINA evaluation license 3.46 0067  05.08.2008
 70 74  0  0  0  0  0  0  0  0999 V2000
   -0.6176    1.2170   -0.7786 C   0  0  0  0  0  0  0  0  0  0  0  0
   -0.6331   -0.1378   -0.9098 C   0  0  0  0  0  0  0  0  0  0  0  0
    0.5291   -0.8880   -0.7433 C   0  0  0  0  0  0  0  0  0  0  0  0
    1.7140   -0.2879   -0.4450 C   0  0  0  0  0  0  0  0  0  0  0  0
    1.7693    1.1087   -0.3022 C   0  0  0  0  0  0  0  0  0  0  0  0
    2.9739    1.7638    0.0059 C   0  0  0  0  0  0  0  0  0  0  0  0
    2.9893    3.1183    0.1370 C   0  0  0  0  0  0  0  0  0  0  0  0
    1.8266    3.8688   -0.0292 C   0  0  0  0  0  0  0  0  0  0  0  0
    0.6421    3.2689   -0.3275 C   0  0  0  0  0  0  0  0  0  0  0  0
    0.5868    1.8719   -0.4712 C   0  0  0  0  0  0  0  0  0  0  0  0
    1.8914    5.6204    0.1500 S   0  0  0  0  0  0  0  0  0  0  0  0
    0.5738    6.0391    0.4787 O   0  0  0  0  0  0  0  0  0  0  0  0
    3.0215    5.8989    0.9652 O   0  0  0  0  0  0  0  0  0  0  0  0
    2.2245    6.2540   -1.3433 N   0  0  0  0  0  0  0  0  0  0  0  0
    1.2586    6.1043   -2.4346 C   0  0  0  0  0  0  0  0  0  0  0  0
    1.9956    5.9353   -3.7381 C   0  0  0  0  0  0  0  0  0  0  0  0
    3.1991    6.0802   -3.7775 O   0  0  0  0  0  0  0  0  0  0  0  0
    1.3174    5.6232   -4.8602 N   0  0  0  0  0  0  0  0  0  0  0  0
    2.0005    5.5554   -6.1610 C   0  0  0  0  0  0  0  0  0  0  0  0
    1.6590    4.2151   -6.8208 C   0  0  0  0  0  0  0  0  0  0  0  0
    0.1995    4.0583   -6.8768 N   0  0  0  0  0  0  0  0  0  0  0  0
   -0.1544    2.9275   -7.6163 C   0  0  0  0  0  0  0  0  0  0  0  0
   -1.4932    2.6001   -7.7896 C   0  0  0  0  0  0  0  0  0  0  0  0
   -1.8397    1.4815   -8.5218 C   0  0  0  0  0  0  0  0  0  0  0  0
   -0.8556    0.6879   -9.0821 C   0  0  0  0  0  0  0  0  0  0  0  0
    0.4781    1.0110   -8.9116 C   0  0  0  0  0  0  0  0  0  0  0  0
    0.8314    2.1310   -8.1850 C   0  0  0  0  0  0  0  0  0  0  0  0
   -0.3833    4.0097   -5.5292 C   0  0  0  0  0  0  0  0  0  0  0  0
   -0.1243    5.3355   -4.8155 C   0  0  0  0  0  0  0  0  0  0  0  0
    0.3736    7.3503   -2.5068 C   0  0  0  0  0  0  0  0  0  0  0  0
   -0.3328    7.5418   -1.1895 C   0  0  0  0  0  0  0  0  0  0  0  0
    0.2551    8.2989   -0.1966 C   0  0  0  0  0  0  0  0  0  0  0  0
   -0.3997    8.4752    1.0218 C   0  0  0  0  0  0  0  0  0  0  0  0
   -1.6461    7.8845    1.2291 C   0  0  0  0  0  0  0  0  0  0  0  0
   -2.2236    7.1299    0.2289 C   0  0  0  0  0  0  0  0  0  0  0  0
   -1.5715    6.9632   -0.9800 C   0  0  0  0  0  0  0  0  0  0  0  0
    0.2259    9.2860    2.0915 C   0  0  0  0  0  0  0  0  0  0  0  0
    1.3900    9.8360    1.8953 N   0  0  0  0  0  0  0  0  0  0  0  0
    1.8472    9.7146    1.0485 H   0  0  0  0  0  0  0  0  0  0  0  0
   -0.4236    9.4584    3.2944 N   0  0  0  0  0  0  0  0  0  0  0  0
   -1.2906    9.0487    3.4405 H   0  0  0  0  0  0  0  0  0  0  0  0
   -0.0138    9.9894    3.9950 H   0  0  0  0  0  0  0  0  0  0  0  0
   -1.5255    1.7860   -0.9145 H   0  0  0  0  0  0  0  0  0  0  0  0
   -1.5603   -0.6388   -1.1462 H   0  0  0  0  0  0  0  0  0  0  0  0
    0.4892   -1.9618   -0.8522 H   0  0  0  0  0  0  0  0  0  0  0  0
    2.6068   -0.8823   -0.3184 H   0  0  0  0  0  0  0  0  0  0  0  0
    3.8826    1.1953    0.1383 H   0  0  0  0  0  0  0  0  0  0  0  0
    3.9164    3.6193    0.3738 H   0  0  0  0  0  0  0  0  0  0  0  0
   -0.2510    3.8632   -0.4528 H   0  0  0  0  0  0  0  0  0  0  0  0
    3.0591    6.7242   -1.4955 H   0  0  0  0  0  0  0  0  0  0  0  0
    0.6373    5.2274   -2.2522 H   0  0  0  0  0  0  0  0  0  0  0  0
    1.6606    6.3734   -6.7962 H   0  0  0  0  0  0  0  0  0  0  0  0
    3.0780    5.6266   -6.0128 H   0  0  0  0  0  0  0  0  0  0  0  0
    2.0662    4.1932   -7.8316 H   0  0  0  0  0  0  0  0  0  0  0  0
    2.0901    3.4020   -6.2368 H   0  0  0  0  0  0  0  0  0  0  0  0
   -2.2623    3.2193   -7.3519 H   0  0  0  0  0  0  0  0  0  0  0  0
   -2.8804    1.2262   -8.6566 H   0  0  0  0  0  0  0  0  0  0  0  0
   -1.1293   -0.1865   -9.6540 H   0  0  0  0  0  0  0  0  0  0  0  0
    1.2441    0.3890   -9.3505 H   0  0  0  0  0  0  0  0  0  0  0  0
    1.8731    2.3853   -8.0558 H   0  0  0  0  0  0  0  0  0  0  0  0
   -1.4572    3.8387   -5.6033 H   0  0  0  0  0  0  0  0  0  0  0  0
    0.0762    3.1994   -4.9632 H   0  0  0  0  0  0  0  0  0  0  0  0
   -0.4509    5.2614   -3.7782 H   0  0  0  0  0  0  0  0  0  0  0  0
   -0.6724    6.1320   -5.3189 H   0  0  0  0  0  0  0  0  0  0  0  0
    0.9914    8.2230   -2.7181 H   0  0  0  0  0  0  0  0  0  0  0  0
   -0.3639    7.2266   -3.2999 H   0  0  0  0  0  0  0  0  0  0  0  0
    1.2206    8.7535   -0.3628 H   0  0  0  0  0  0  0  0  0  0  0  0
   -2.1579    8.0172    2.1709 H   0  0  0  0  0  0  0  0  0  0  0  0
   -3.1887    6.6720    0.3882 H   0  0  0  0  0  0  0  0  0  0  0  0
   -2.0297    6.3756   -1.7617 H   0  0  0  0  0  0  0  0  0  0  0  0
  1  2  1  0  0  0  0
  1 10  2  0  0  0  0
  1 43  1  0  0  0  0
  2  3  2  0  0  0  0
  2 44  1  0  0  0  0
  3  4  1  0  0  0  0
  3 45  1  0  0  0  0
  4  5  2  0  0  0  0
  4 46  1  0  0  0  0
  5  6  1  0  0  0  0
  5 10  1  0  0  0  0
  6  7  2  0  0  0  0
  6 47  1  0  0  0  0
  7  8  1  0  0  0  0
  7 48  1  0  0  0  0
  8  9  2  0  0  0  0
  8 11  1  0  0  0  0
  9 10  1  0  0  0  0
  9 49  1  0  0  0  0
 11 12  2  0  0  0  0
 11 13  2  0  0  0  0
 11 14  1  0  0  0  0
 14 15  1  0  0  0  0
 14 50  1  0  0  0  0
 15 16  1  0  0  0  0
 15 30  1  0  0  0  0
 15 51  1  0  0  0  0
 16 17  2  0  0  0  0
 16 18  1  0  0  0  0
 18 19  1  0  0  0  0
 18 29  1  0  0  0  0
 19 20  1  0  0  0  0
 19 52  1  0  0  0  0
 19 53  1  0  0  0  0
 20 21  1  0  0  0  0
 20 54  1  0  0  0  0
 20 55  1  0  0  0  0
 21 22  1  0  0  0  0
 21 28  1  0  0  0  0
 22 23  1  0  0  0  0
 22 27  2  0  0  0  0
 23 24  2  0  0  0  0
 23 56  1  0  0  0  0
 24 25  1  0  0  0  0
 24 57  1  0  0  0  0
 25 26  2  0  0  0  0
 25 58  1  0  0  0  0
 26 27  1  0  0  0  0
 26 59  1  0  0  0  0
 27 60  1  0  0  0  0
 28 29  1  0  0  0  0
 28 61  1  0  0  0  0
 28 62  1  0  0  0  0
 29 63  1  0  0  0  0
 29 64  1  0  0  0  0
 30 31  1  0  0  0  0
 30 65  1  0  0  0  0
 30 66  1  0  0  0  0
 31 32  1  0  0  0  0
 31 36  2  0  0  0  0
 32 33  2  0  0  0  0
 32 67  1  0  0  0  0
 33 34  1  0  0  0  0
 33 37  1  0  0  0  0
 34 35  2  0  0  0  0
 34 68  1  0  0  0  0
 35 36  1  0  0  0  0
 35 69  1  0  0  0  0
 36 70  1  0  0  0  0
 37 38  2  0  0  0  0
 37 40  1  0  0  0  0
 38 39  1  0  0  0  0
 40 41  1  0  0  0  0
 40 42  1  0  0  0  0
M  END
>  <Activity>
6.284

>  <set>
1

>  <Min_dist>
999.9

>  <Avg_dist>
999.9

$$$$
85
 Wcorina  11170919353D 1   1.00000     0.00000              
CORINA evaluation license 3.46 0067  05.08.2008
 70 73  0  0  0  0  0  0  0  0999 V2000
    0.7683    4.2458    0.5014 C   0  0  0  0  0  0  0  0  0  0  0  0
    0.7616    3.1079    1.2486 C   0  0  0  0  0  0  0  0  0  0  0  0
    1.9474    2.4426    1.5530 C   0  0  0  0  0  0  0  0  0  0  0  0
    3.1470    2.9109    1.1117 C   0  0  0  0  0  0  0  0  0  0  0  0
    3.1937    4.0824    0.3375 C   0  0  0  0  0  0  0  0  0  0  0  0
    4.4132    4.5966   -0.1355 C   0  0  0  0  0  0  0  0  0  0  0  0
    4.4198    5.7341   -0.8825 C   0  0  0  0  0  0  0  0  0  0  0  0
    3.2337    6.3998   -1.1868 C   0  0  0  0  0  0  0  0  0  0  0  0
    2.0343    5.9317   -0.7457 C   0  0  0  0  0  0  0  0  0  0  0  0
    1.9875    4.7594    0.0281 C   0  0  0  0  0  0  0  0  0  0  0  0
    3.2878    7.8699   -2.1566 S   0  0  0  0  0  0  0  0  0  0  0  0
    2.1070    8.5977   -1.8484 O   0  0  0  0  0  0  0  0  0  0  0  0
    4.5945    8.4061   -1.9999 O   0  0  0  0  0  0  0  0  0  0  0  0
    3.1561    7.4153   -3.7436 N   0  0  0  0  0  0  0  0  0  0  0  0
    1.9230    6.7885   -4.2261 C   0  0  0  0  0  0  0  0  0  0  0  0
    2.0714    5.2894   -4.1830 C   0  0  0  0  0  0  0  0  0  0  0  0
    3.1478    4.7938   -3.9250 O   0  0  0  0  0  0  0  0  0  0  0  0
    1.0079    4.4996   -4.4312 N   0  0  0  0  0  0  0  0  0  0  0  0
    1.1600    3.0400   -4.5028 C   0  0  0  0  0  0  0  0  0  0  0  0
    2.5629    2.6582   -4.1064 C   0  0  0  0  0  0  0  0  0  0  0  0
    3.0035    3.0040   -3.0358 O   0  0  0  0  0  0  0  0  0  0  0  0
    3.3230    1.9339   -4.9427 O   0  0  0  0  0  0  0  0  0  0  0  0
    4.6640    1.6028   -4.4951 C   0  0  0  0  0  0  0  0  0  0  0  0
    0.1600    2.3923   -3.5398 C   0  0  0  0  0  0  0  0  0  0  0  0
    0.5200    2.7678   -2.1010 C   0  0  0  0  0  0  0  0  0  0  0  0
   -1.2497    2.8939   -3.8611 C   0  0  0  0  0  0  0  0  0  0  0  0
   -1.3089    4.4112   -3.6705 C   0  0  0  0  0  0  0  0  0  0  0  0
   -0.3266    5.0814   -4.6294 C   0  0  0  0  0  0  0  0  0  0  0  0
    1.6541    7.2333   -5.6651 C   0  0  0  0  0  0  0  0  0  0  0  0
    1.3766    8.7143   -5.6896 C   0  0  0  0  0  0  0  0  0  0  0  0
    2.4164    9.6071   -5.8520 C   0  0  0  0  0  0  0  0  0  0  0  0
    2.1580   10.9772   -5.8745 C   0  0  0  0  0  0  0  0  0  0  0  0
    0.8487   11.4367   -5.7324 C   0  0  0  0  0  0  0  0  0  0  0  0
   -0.1823   10.5343   -5.5707 C   0  0  0  0  0  0  0  0  0  0  0  0
    0.0797    9.1758   -5.5549 C   0  0  0  0  0  0  0  0  0  0  0  0
    3.2692   11.9405   -6.0480 C   0  0  0  0  0  0  0  0  0  0  0  0
    4.4908   11.5087   -6.1799 N   0  0  0  0  0  0  0  0  0  0  0  0
    4.6727   10.5560   -6.1646 H   0  0  0  0  0  0  0  0  0  0  0  0
    3.0108   13.2937   -6.0697 N   0  0  0  0  0  0  0  0  0  0  0  0
    2.1010   13.6154   -5.9715 H   0  0  0  0  0  0  0  0  0  0  0  0
    3.7387   13.9247   -6.1834 H   0  0  0  0  0  0  0  0  0  0  0  0
   -0.1590    4.7485    0.2698 H   0  0  0  0  0  0  0  0  0  0  0  0
   -0.1768    2.7151    1.6111 H   0  0  0  0  0  0  0  0  0  0  0  0
    1.9143    1.5421    2.1483 H   0  0  0  0  0  0  0  0  0  0  0  0
    4.0581    2.3848    1.3558 H   0  0  0  0  0  0  0  0  0  0  0  0
    5.3403    4.0919    0.0929 H   0  0  0  0  0  0  0  0  0  0  0  0
    5.3583    6.1271   -1.2448 H   0  0  0  0  0  0  0  0  0  0  0  0
    1.1234    6.4585   -0.9887 H   0  0  0  0  0  0  0  0  0  0  0  0
    3.8954    7.5641   -4.3537 H   0  0  0  0  0  0  0  0  0  0  0  0
    1.0899    7.0895   -3.5910 H   0  0  0  0  0  0  0  0  0  0  0  0
    0.9627    2.7015   -5.5199 H   0  0  0  0  0  0  0  0  0  0  0  0
    5.2229    2.5205   -4.3119 H   0  0  0  0  0  0  0  0  0  0  0  0
    4.6068    1.0223   -3.5744 H   0  0  0  0  0  0  0  0  0  0  0  0
    5.1691    1.0170   -5.2632 H   0  0  0  0  0  0  0  0  0  0  0  0
    0.1957    1.3087   -3.6528 H   0  0  0  0  0  0  0  0  0  0  0  0
    0.4831    3.8514   -1.9882 H   0  0  0  0  0  0  0  0  0  0  0  0
   -0.1917    2.3068   -1.4162 H   0  0  0  0  0  0  0  0  0  0  0  0
    1.5252    2.4129   -1.8735 H   0  0  0  0  0  0  0  0  0  0  0  0
   -1.4960    2.6478   -4.8940 H   0  0  0  0  0  0  0  0  0  0  0  0
   -1.9663    2.4157   -3.1933 H   0  0  0  0  0  0  0  0  0  0  0  0
   -2.3192    4.7646   -3.8769 H   0  0  0  0  0  0  0  0  0  0  0  0
   -1.0386    4.6597   -2.6442 H   0  0  0  0  0  0  0  0  0  0  0  0
   -0.2924    6.1517   -4.4262 H   0  0  0  0  0  0  0  0  0  0  0  0
   -0.6500    4.9125   -5.6565 H   0  0  0  0  0  0  0  0  0  0  0  0
    2.5267    7.0168   -6.2814 H   0  0  0  0  0  0  0  0  0  0  0  0
    0.7906    6.6953   -6.0563 H   0  0  0  0  0  0  0  0  0  0  0  0
    3.4281    9.2454   -5.9612 H   0  0  0  0  0  0  0  0  0  0  0  0
    0.6425   12.4967   -5.7487 H   0  0  0  0  0  0  0  0  0  0  0  0
   -1.1965   10.8889   -5.4606 H   0  0  0  0  0  0  0  0  0  0  0  0
   -0.7313    8.4731   -5.4328 H   0  0  0  0  0  0  0  0  0  0  0  0
  1  2  1  0  0  0  0
  1 10  2  0  0  0  0
  1 42  1  0  0  0  0
  2  3  2  0  0  0  0
  2 43  1  0  0  0  0
  3  4  1  0  0  0  0
  3 44  1  0  0  0  0
  4  5  2  0  0  0  0
  4 45  1  0  0  0  0
  5  6  1  0  0  0  0
  5 10  1  0  0  0  0
  6  7  2  0  0  0  0
  6 46  1  0  0  0  0
  7  8  1  0  0  0  0
  7 47  1  0  0  0  0
  8  9  2  0  0  0  0
  8 11  1  0  0  0  0
  9 10  1  0  0  0  0
  9 48  1  0  0  0  0
 11 12  2  0  0  0  0
 11 13  2  0  0  0  0
 11 14  1  0  0  0  0
 14 15  1  0  0  0  0
 14 49  1  0  0  0  0
 15 16  1  0  0  0  0
 15 29  1  0  0  0  0
 15 50  1  0  0  0  0
 16 17  2  0  0  0  0
 16 18  1  0  0  0  0
 18 19  1  0  0  0  0
 18 28  1  0  0  0  0
 19 20  1  0  0  0  0
 19 24  1  0  0  0  0
 19 51  1  0  0  0  0
 20 21  2  0  0  0  0
 20 22  1  0  0  0  0
 22 23  1  0  0  0  0
 23 52  1  0  0  0  0
 23 53  1  0  0  0  0
 23 54  1  0  0  0  0
 24 25  1  0  0  0  0
 24 26  1  0  0  0  0
 24 55  1  0  0  0  0
 25 56  1  0  0  0  0
 25 57  1  0  0  0  0
 25 58  1  0  0  0  0
 26 27  1  0  0  0  0
 26 59  1  0  0  0  0
 26 60  1  0  0  0  0
 27 28  1  0  0  0  0
 27 61  1  0  0  0  0
 27 62  1  0  0  0  0
 28 63  1  0  0  0  0
 28 64  1  0  0  0  0
 29 30  1  0  0  0  0
 29 65  1  0  0  0  0
 29 66  1  0  0  0  0
 30 31  1  0  0  0  0
 30 35  2  0  0  0  0
 31 32  2  0  0  0  0
 31 67  1  0  0  0  0
 32 33  1  0  0  0  0
 32 36  1  0  0  0  0
 33 34  2  0  0  0  0
 33 68  1  0  0  0  0
 34 35  1  0  0  0  0
 34 69  1  0  0  0  0
 35 70  1  0  0  0  0
 36 37  2  0  0  0  0
 36 39  1  0  0  0  0
 37 38  1  0  0  0  0
 39 40  1  0  0  0  0
 39 41  1  0  0  0  0
M  END
>  <Activity>
6.284

>  <set>
1

>  <Min_dist>
999.9

>  <Avg_dist>
999.9

$$$$
86
 Wcorina  11170919353D 1   1.00000     0.00000              
CORINA evaluation license 3.46 0067  05.08.2008
 73 76  0  0  0  0  0  0  0  0999 V2000
   -0.6195    1.2279   -0.7546 C   0  0  0  0  0  0  0  0  0  0  0  0
   -0.6325   -0.1279   -0.8755 C   0  0  0  0  0  0  0  0  0  0  0  0
    0.5300   -0.8751   -0.6978 C   0  0  0  0  0  0  0  0  0  0  0  0
    1.7126   -0.2710   -0.3985 C   0  0  0  0  0  0  0  0  0  0  0  0
    1.7652    1.1268   -0.2660 C   0  0  0  0  0  0  0  0  0  0  0  0
    2.9675    1.7860    0.0428 C   0  0  0  0  0  0  0  0  0  0  0  0
    2.9803    3.1415    0.1637 C   0  0  0  0  0  0  0  0  0  0  0  0
    1.8173    3.8889   -0.0138 C   0  0  0  0  0  0  0  0  0  0  0  0
    0.6350    3.2850   -0.3131 C   0  0  0  0  0  0  0  0  0  0  0  0
    0.5825    1.8869   -0.4464 C   0  0  0  0  0  0  0  0  0  0  0  0
    1.8787    5.6420    0.1525 S   0  0  0  0  0  0  0  0  0  0  0  0
    0.5590    6.0612    0.4718 O   0  0  0  0  0  0  0  0  0  0  0  0
    3.0045    5.9283    0.9709 O   0  0  0  0  0  0  0  0  0  0  0  0
    2.2179    6.2647   -1.3440 N   0  0  0  0  0  0  0  0  0  0  0  0
    1.2575    6.1053   -2.4387 C   0  0  0  0  0  0  0  0  0  0  0  0
    2.0009    5.9275   -3.7374 C   0  0  0  0  0  0  0  0  0  0  0  0
    3.2044    6.0739   -3.7722 O   0  0  0  0  0  0  0  0  0  0  0  0
    1.3285    5.6058   -4.8603 N   0  0  0  0  0  0  0  0  0  0  0  0
    2.0223    5.5327   -6.1533 C   0  0  0  0  0  0  0  0  0  0  0  0
    1.7448    4.1650   -6.7852 C   0  0  0  0  0  0  0  0  0  0  0  0
    0.2328    3.9439   -6.8697 C   0  0  0  0  0  0  0  0  0  0  0  0
   -0.3657    3.9557   -5.4613 C   0  0  0  0  0  0  0  0  0  0  0  0
   -0.1111    5.3156   -4.8136 C   0  0  0  0  0  0  0  0  0  0  0  0
    0.3710    7.3493   -2.5246 C   0  0  0  0  0  0  0  0  0  0  0  0
   -0.3416    7.5501   -1.2120 C   0  0  0  0  0  0  0  0  0  0  0  0
    0.2408    8.3156   -0.2223 C   0  0  0  0  0  0  0  0  0  0  0  0
   -0.4198    8.5004    0.9917 C   0  0  0  0  0  0  0  0  0  0  0  0
   -1.6663    7.9095    1.1979 C   0  0  0  0  0  0  0  0  0  0  0  0
   -2.2383    7.1463    0.2009 C   0  0  0  0  0  0  0  0  0  0  0  0
   -1.5804    6.9713   -1.0036 C   0  0  0  0  0  0  0  0  0  0  0  0
    0.1997    9.3203    2.0579 C   0  0  0  0  0  0  0  0  0  0  0  0
    1.3639    9.8706    1.8627 N   0  0  0  0  0  0  0  0  0  0  0  0
    1.8252    9.7433    1.0189 H   0  0  0  0  0  0  0  0  0  0  0  0
   -0.4555    9.5011    3.2564 N   0  0  0  0  0  0  0  0  0  0  0  0
   -1.3225    9.0913    3.4018 H   0  0  0  0  0  0  0  0  0  0  0  0
   -1.5276    1.7945   -0.8991 H   0  0  0  0  0  0  0  0  0  0  0  0
   -1.5578   -0.6320   -1.1125 H   0  0  0  0  0  0  0  0  0  0  0  0
    0.4923   -1.9497   -0.7987 H   0  0  0  0  0  0  0  0  0  0  0  0
    2.6057   -0.8631   -0.2631 H   0  0  0  0  0  0  0  0  0  0  0  0
    3.8763    1.2198    0.1838 H   0  0  0  0  0  0  0  0  0  0  0  0
    3.9055    3.6455    0.4011 H   0  0  0  0  0  0  0  0  0  0  0  0
   -0.2582    3.8771   -0.4471 H   0  0  0  0  0  0  0  0  0  0  0  0
    3.0526    6.7350   -1.4958 H   0  0  0  0  0  0  0  0  0  0  0  0
    0.6366    5.2289   -2.2526 H   0  0  0  0  0  0  0  0  0  0  0  0
    1.6540    6.3204   -6.8107 H   0  0  0  0  0  0  0  0  0  0  0  0
    3.0947    5.6536   -6.0000 H   0  0  0  0  0  0  0  0  0  0  0  0
    2.1737    4.1332   -7.7867 H   0  0  0  0  0  0  0  0  0  0  0  0
    2.1931    3.3833   -6.1719 H   0  0  0  0  0  0  0  0  0  0  0  0
   -1.4390    3.7749   -5.5206 H   0  0  0  0  0  0  0  0  0  0  0  0
    0.1024    3.1760   -4.8605 H   0  0  0  0  0  0  0  0  0  0  0  0
   -0.4458    5.2932   -3.7765 H   0  0  0  0  0  0  0  0  0  0  0  0
   -0.6569    6.0852   -5.3594 H   0  0  0  0  0  0  0  0  0  0  0  0
    0.9886    8.2213   -2.7398 H   0  0  0  0  0  0  0  0  0  0  0  0
   -0.3627    7.2185   -3.3200 H   0  0  0  0  0  0  0  0  0  0  0  0
    1.2063    8.7704   -0.3877 H   0  0  0  0  0  0  0  0  0  0  0  0
   -2.1826    8.0488    2.1363 H   0  0  0  0  0  0  0  0  0  0  0  0
   -3.2034    6.6883    0.3595 H   0  0  0  0  0  0  0  0  0  0  0  0
   -2.0343    6.3769   -1.7829 H   0  0  0  0  0  0  0  0  0  0  0  0
   -0.0496   10.0382    3.9548 H   0  0  0  0  0  0  0  0  0  0  0  0
   -0.2180    4.7398   -7.4626 H   0  0  0  0  0  0  0  0  0  0  0  0
   -0.0444    2.6140   -7.5219 C   0  0  0  0  0  0  0  0  0  0  0  0
    0.8729    1.9148   -7.8821 O   0  0  0  0  0  0  0  0  0  0  0  0
   -1.3103    2.2060   -7.7028 O   0  0  0  0  0  0  0  0  0  0  0  0
   -1.5024    0.9143   -8.3374 C   0  0  0  0  0  0  0  0  0  0  0  0
   -1.5909    1.0992   -9.8537 C   0  0  0  0  0  0  0  0  0  0  0  0
   -0.6609    0.2637   -8.0992 H   0  0  0  0  0  0  0  0  0  0  0  0
   -2.7974    0.2814   -7.8244 C   0  0  0  0  0  0  0  0  0  0  0  0
   -2.4324    1.7497  -10.0919 H   0  0  0  0  0  0  0  0  0  0  0  0
   -0.6682    1.5500  -10.2192 H   0  0  0  0  0  0  0  0  0  0  0  0
   -1.7350    0.1295  -10.3301 H   0  0  0  0  0  0  0  0  0  0  0  0
   -3.6389    0.9320   -8.0626 H   0  0  0  0  0  0  0  0  0  0  0  0
   -2.9416   -0.6882   -8.3008 H   0  0  0  0  0  0  0  0  0  0  0  0
   -2.7344    0.1497   -6.7442 H   0  0  0  0  0  0  0  0  0  0  0  0
  1  2  1  0  0  0  0
  1 10  2  0  0  0  0
  1 36  1  0  0  0  0
  2  3  2  0  0  0  0
  2 37  1  0  0  0  0
  3  4  1  0  0  0  0
  3 38  1  0  0  0  0
  4  5  2  0  0  0  0
  4 39  1  0  0  0  0
  5  6  1  0  0  0  0
  5 10  1  0  0  0  0
  6  7  2  0  0  0  0
  6 40  1  0  0  0  0
  7  8  1  0  0  0  0
  7 41  1  0  0  0  0
  8  9  2  0  0  0  0
  8 11  1  0  0  0  0
  9 10  1  0  0  0  0
  9 42  1  0  0  0  0
 11 12  2  0  0  0  0
 11 13  2  0  0  0  0
 11 14  1  0  0  0  0
 14 15  1  0  0  0  0
 14 43  1  0  0  0  0
 15 16  1  0  0  0  0
 15 24  1  0  0  0  0
 15 44  1  0  0  0  0
 16 17  2  0  0  0  0
 16 18  1  0  0  0  0
 18 19  1  0  0  0  0
 18 23  1  0  0  0  0
 19 20  1  0  0  0  0
 19 45  1  0  0  0  0
 19 46  1  0  0  0  0
 20 21  1  0  0  0  0
 20 47  1  0  0  0  0
 20 48  1  0  0  0  0
 21 22  1  0  0  0  0
 21 60  1  0  0  0  0
 21 61  1  0  0  0  0
 22 23  1  0  0  0  0
 22 49  1  0  0  0  0
 22 50  1  0  0  0  0
 23 51  1  0  0  0  0
 23 52  1  0  0  0  0
 24 25  1  0  0  0  0
 24 53  1  0  0  0  0
 24 54  1  0  0  0  0
 25 26  1  0  0  0  0
 25 30  2  0  0  0  0
 26 27  2  0  0  0  0
 26 55  1  0  0  0  0
 27 28  1  0  0  0  0
 27 31  1  0  0  0  0
 28 29  2  0  0  0  0
 28 56  1  0  0  0  0
 29 30  1  0  0  0  0
 29 57  1  0  0  0  0
 30 58  1  0  0  0  0
 31 32  2  0  0  0  0
 31 34  1  0  0  0  0
 32 33  1  0  0  0  0
 34 35  1  0  0  0  0
 34 59  1  0  0  0  0
 61 62  2  0  0  0  0
 61 63  1  0  0  0  0
 63 64  1  0  0  0  0
 64 65  1  0  0  0  0
 64 66  1  0  0  0  0
 64 67  1  0  0  0  0
 65 68  1  0  0  0  0
 65 69  1  0  0  0  0
 65 70  1  0  0  0  0
 67 71  1  0  0  0  0
 67 72  1  0  0  0  0
 67 73  1  0  0  0  0
M  END
>  <Activity>
6.149

>  <set>
1

>  <Min_dist>
999.9

>  <Avg_dist>
999.9

$$$$
87
 Wcorina  11170919353D 1   1.00000     0.00000              
CORINA evaluation license 3.46 0067  05.08.2008
 72 73  0  0  0  0  0  0  0  0999 V2000
    1.2365    1.1757    0.5464 C   0  0  0  0  0  0  0  0  0  0  0  0
    0.6024   -0.1608    0.2583 C   0  0  0  0  0  0  0  0  0  0  0  0
    0.0489   -0.8993    1.2874 C   0  0  0  0  0  0  0  0  0  0  0  0
   -0.5327   -2.1252    1.0233 C   0  0  0  0  0  0  0  0  0  0  0  0
   -0.5612   -2.6124   -0.2701 C   0  0  0  0  0  0  0  0  0  0  0  0
   -0.0085   -1.8734   -1.2993 C   0  0  0  0  0  0  0  0  0  0  0  0
    0.5693   -0.6455   -1.0358 C   0  0  0  0  0  0  0  0  0  0  0  0
   -0.0390   -2.4047   -2.7092 C   0  0  0  0  0  0  0  0  0  0  0  0
   -0.8080   -1.4311   -3.6046 C   0  0  0  0  0  0  0  0  0  0  0  0
    1.3922   -2.5539   -3.2292 C   0  0  0  0  0  0  0  0  0  0  0  0
   -1.1352   -2.9308    2.1453 C   0  0  0  0  0  0  0  0  0  0  0  0
   -2.3821   -3.6583    1.6384 C   0  0  0  0  0  0  0  0  0  0  0  0
   -0.1139   -3.9555    2.6430 C   0  0  0  0  0  0  0  0  0  0  0  0
    0.0852   -0.2784    2.9360 S   0  0  0  0  0  0  0  0  0  0  0  0
   -0.0339   -1.4061    3.7923 O   0  0  0  0  0  0  0  0  0  0  0  0
    1.1739    0.6328    2.9977 O   0  0  0  0  0  0  0  0  0  0  0  0
   -1.2892    0.6199    3.1519 N   0  0  0  0  0  0  0  0  0  0  0  0
   -2.6022   -0.0285    3.1094 C   0  0  0  0  0  0  0  0  0  0  0  0
   -3.1756    0.0887    1.7206 C   0  0  0  0  0  0  0  0  0  0  0  0
   -2.5491    0.6578    0.8520 O   0  0  0  0  0  0  0  0  0  0  0  0
   -4.3845   -0.4389    1.4440 N   0  0  0  0  0  0  0  0  0  0  0  0
   -4.9419   -0.3250    0.0940 C   0  0  0  0  0  0  0  0  0  0  0  0
   -3.5401    0.6531    4.1076 C   0  0  0  0  0  0  0  0  0  0  0  0
   -3.0307    0.4304    5.5083 C   0  0  0  0  0  0  0  0  0  0  0  0
   -2.1503    1.3313    6.0722 C   0  0  0  0  0  0  0  0  0  0  0  0
   -1.6798    1.1238    7.3683 C   0  0  0  0  0  0  0  0  0  0  0  0
   -2.1027    0.0058    8.0871 C   0  0  0  0  0  0  0  0  0  0  0  0
   -2.9831   -0.8876    7.5126 C   0  0  0  0  0  0  0  0  0  0  0  0
   -3.4508   -0.6734    6.2281 C   0  0  0  0  0  0  0  0  0  0  0  0
   -0.7346    2.0864    7.9791 C   0  0  0  0  0  0  0  0  0  0  0  0
   -0.3411    3.1292    7.3054 N   0  0  0  0  0  0  0  0  0  0  0  0
   -0.6672    3.2754    6.4036 H   0  0  0  0  0  0  0  0  0  0  0  0
   -0.2715    1.8787    9.2600 N   0  0  0  0  0  0  0  0  0  0  0  0
   -0.5646    1.1020    9.7617 H   0  0  0  0  0  0  0  0  0  0  0  0
    0.3477    2.5092    9.6600 H   0  0  0  0  0  0  0  0  0  0  0  0
    2.7523    1.0057    0.6664 C   0  0  0  0  0  0  0  0  0  0  0  0
    0.9208    2.1462   -0.5935 C   0  0  0  0  0  0  0  0  0  0  0  0
    0.8402    1.5719    1.4812 H   0  0  0  0  0  0  0  0  0  0  0  0
   -1.0149   -3.5704   -0.4764 H   0  0  0  0  0  0  0  0  0  0  0  0
    0.9978   -0.0665   -1.8405 H   0  0  0  0  0  0  0  0  0  0  0  0
   -0.5329   -3.3764   -2.7207 H   0  0  0  0  0  0  0  0  0  0  0  0
   -0.3142   -0.4595   -3.5931 H   0  0  0  0  0  0  0  0  0  0  0  0
   -0.8301   -1.8154   -4.6244 H   0  0  0  0  0  0  0  0  0  0  0  0
   -1.8276   -1.3249   -3.2342 H   0  0  0  0  0  0  0  0  0  0  0  0
    1.8860   -1.5823   -3.2177 H   0  0  0  0  0  0  0  0  0  0  0  0
    1.9400   -3.2475   -2.5913 H   0  0  0  0  0  0  0  0  0  0  0  0
    1.3701   -2.9382   -4.2489 H   0  0  0  0  0  0  0  0  0  0  0  0
   -1.4104   -2.2652    2.9634 H   0  0  0  0  0  0  0  0  0  0  0  0
   -2.1070   -4.3239    0.8203 H   0  0  0  0  0  0  0  0  0  0  0  0
   -2.8179   -4.2410    2.4500 H   0  0  0  0  0  0  0  0  0  0  0  0
   -3.1097   -2.9282    1.2838 H   0  0  0  0  0  0  0  0  0  0  0  0
    0.7744   -3.4372    3.0042 H   0  0  0  0  0  0  0  0  0  0  0  0
   -0.5497   -4.5382    3.4546 H   0  0  0  0  0  0  0  0  0  0  0  0
    0.1612   -4.6211    1.8249 H   0  0  0  0  0  0  0  0  0  0  0  0
   -1.2248    1.5753    3.3065 H   0  0  0  0  0  0  0  0  0  0  0  0
   -2.4962   -1.0813    3.3710 H   0  0  0  0  0  0  0  0  0  0  0  0
   -4.8855   -0.8941    2.1388 H   0  0  0  0  0  0  0  0  0  0  0  0
   -5.0479    0.7278   -0.1677 H   0  0  0  0  0  0  0  0  0  0  0  0
   -4.2737   -0.8106   -0.6172 H   0  0  0  0  0  0  0  0  0  0  0  0
   -5.9188   -0.8074    0.0623 H   0  0  0  0  0  0  0  0  0  0  0  0
   -3.5766    1.7226    3.9000 H   0  0  0  0  0  0  0  0  0  0  0  0
   -4.5404    0.2304    4.0133 H   0  0  0  0  0  0  0  0  0  0  0  0
   -1.8261    2.1950    5.5106 H   0  0  0  0  0  0  0  0  0  0  0  0
   -1.7415   -0.1603    9.0913 H   0  0  0  0  0  0  0  0  0  0  0  0
   -3.3113   -1.7537    8.0681 H   0  0  0  0  0  0  0  0  0  0  0  0
   -4.1436   -1.3730    5.7843 H   0  0  0  0  0  0  0  0  0  0  0  0
    3.1486    0.6094   -0.2685 H   0  0  0  0  0  0  0  0  0  0  0  0
    3.2109    1.9723    0.8747 H   0  0  0  0  0  0  0  0  0  0  0  0
    2.9772    0.3143    1.4784 H   0  0  0  0  0  0  0  0  0  0  0  0
   -0.1591    2.2673   -0.6790 H   0  0  0  0  0  0  0  0  0  0  0  0
    1.3794    3.1128   -0.3852 H   0  0  0  0  0  0  0  0  0  0  0  0
    1.3171    1.7499   -1.5284 H   0  0  0  0  0  0  0  0  0  0  0  0
  1  2  1  0  0  0  0
  1 36  1  0  0  0  0
  1 37  1  0  0  0  0
  1 38  1  0  0  0  0
  2  3  1  0  0  0  0
  2  7  2  0  0  0  0
  3  4  2  0  0  0  0
  3 14  1  0  0  0  0
  4  5  1  0  0  0  0
  4 11  1  0  0  0  0
  5  6  2  0  0  0  0
  5 39  1  0  0  0  0
  6  7  1  0  0  0  0
  6  8  1  0  0  0  0
  7 40  1  0  0  0  0
  8  9  1  0  0  0  0
  8 10  1  0  0  0  0
  8 41  1  0  0  0  0
  9 42  1  0  0  0  0
  9 43  1  0  0  0  0
  9 44  1  0  0  0  0
 10 45  1  0  0  0  0
 10 46  1  0  0  0  0
 10 47  1  0  0  0  0
 11 12  1  0  0  0  0
 11 13  1  0  0  0  0
 11 48  1  0  0  0  0
 12 49  1  0  0  0  0
 12 50  1  0  0  0  0
 12 51  1  0  0  0  0
 13 52  1  0  0  0  0
 13 53  1  0  0  0  0
 13 54  1  0  0  0  0
 14 15  2  0  0  0  0
 14 16  2  0  0  0  0
 14 17  1  0  0  0  0
 17 18  1  0  0  0  0
 17 55  1  0  0  0  0
 18 19  1  0  0  0  0
 18 23  1  0  0  0  0
 18 56  1  0  0  0  0
 19 20  2  0  0  0  0
 19 21  1  0  0  0  0
 21 22  1  0  0  0  0
 21 57  1  0  0  0  0
 22 58  1  0  0  0  0
 22 59  1  0  0  0  0
 22 60  1  0  0  0  0
 23 24  1  0  0  0  0
 23 61  1  0  0  0  0
 23 62  1  0  0  0  0
 24 25  1  0  0  0  0
 24 29  2  0  0  0  0
 25 26  2  0  0  0  0
 25 63  1  0  0  0  0
 26 27  1  0  0  0  0
 26 30  1  0  0  0  0
 27 28  2  0  0  0  0
 27 64  1  0  0  0  0
 28 29  1  0  0  0  0
 28 65  1  0  0  0  0
 29 66  1  0  0  0  0
 30 31  2  0  0  0  0
 30 33  1  0  0  0  0
 31 32  1  0  0  0  0
 33 34  1  0  0  0  0
 33 35  1  0  0  0  0
 36 67  1  0  0  0  0
 36 68  1  0  0  0  0
 36 69  1  0  0  0  0
 37 70  1  0  0  0  0
 37 71  1  0  0  0  0
 37 72  1  0  0  0  0
M  END
>  <Activity>
5.42

>  <set>
1

>  <Min_dist>
999.9

>  <Avg_dist>
999.9

$$$$
88
 Wcorina  11170919353D 1   1.00000     0.00000              
CORINA evaluation license 3.46 0067  05.08.2008
 48 49  0  0  0  0  0  0  0  0999 V2000
   -0.0184    1.5028    0.0103 C   0  0  0  0  0  0  0  0  0  0  0  0
    0.0021   -0.0041    0.0020 C   0  0  0  0  0  0  0  0  0  0  0  0
    0.0229   -0.7016    1.1953 C   0  0  0  0  0  0  0  0  0  0  0  0
    0.0417   -2.0838    1.1877 C   0  0  0  0  0  0  0  0  0  0  0  0
    0.0392   -2.7685   -0.0132 C   0  0  0  0  0  0  0  0  0  0  0  0
    0.0175   -2.0710   -1.2065 C   0  0  0  0  0  0  0  0  0  0  0  0
   -0.0057   -0.6888   -1.1988 C   0  0  0  0  0  0  0  0  0  0  0  0
    0.0643   -4.5303   -0.0229 S   0  0  0  0  0  0  0  0  0  0  0  0
    0.6015   -4.9170   -1.2803 O   0  0  0  0  0  0  0  0  0  0  0  0
    0.6273   -4.9304    1.2190 O   0  0  0  0  0  0  0  0  0  0  0  0
   -1.5102   -5.0430   -0.0094 N   0  0  0  0  0  0  0  0  0  0  0  0
   -2.3845   -4.7539   -1.1488 C   0  0  0  0  0  0  0  0  0  0  0  0
   -3.1686   -3.4966   -0.8740 C   0  0  0  0  0  0  0  0  0  0  0  0
   -3.0124   -2.9007    0.1708 O   0  0  0  0  0  0  0  0  0  0  0  0
   -4.0433   -3.0343   -1.7892 N   0  0  0  0  0  0  0  0  0  0  0  0
   -4.8055   -1.8120   -1.5220 C   0  0  0  0  0  0  0  0  0  0  0  0
   -3.3505   -5.9215   -1.3596 C   0  0  0  0  0  0  0  0  0  0  0  0
   -2.5738   -7.1509   -1.7550 C   0  0  0  0  0  0  0  0  0  0  0  0
   -2.1075   -8.0129   -0.7834 C   0  0  0  0  0  0  0  0  0  0  0  0
   -1.3890   -9.1501   -1.1508 C   0  0  0  0  0  0  0  0  0  0  0  0
   -1.1461   -9.4090   -2.4997 C   0  0  0  0  0  0  0  0  0  0  0  0
   -1.6175   -8.5398   -3.4618 C   0  0  0  0  0  0  0  0  0  0  0  0
   -2.3346   -7.4160   -3.0913 C   0  0  0  0  0  0  0  0  0  0  0  0
   -0.8855  -10.0788   -0.1131 C   0  0  0  0  0  0  0  0  0  0  0  0
   -1.1134   -9.8343    1.1456 N   0  0  0  0  0  0  0  0  0  0  0  0
   -1.6130   -9.0438    1.4034 H   0  0  0  0  0  0  0  0  0  0  0  0
   -0.1758  -11.2016   -0.4793 N   0  0  0  0  0  0  0  0  0  0  0  0
   -0.0061  -11.3837   -1.4168 H   0  0  0  0  0  0  0  0  0  0  0  0
    0.1540  -11.8100    0.2004 H   0  0  0  0  0  0  0  0  0  0  0  0
    1.0042    1.8801    0.0026 H   0  0  0  0  0  0  0  0  0  0  0  0
   -0.5455    1.8639   -0.8728 H   0  0  0  0  0  0  0  0  0  0  0  0
   -0.5286    1.8543    0.9071 H   0  0  0  0  0  0  0  0  0  0  0  0
    0.0248   -0.1667    2.1335 H   0  0  0  0  0  0  0  0  0  0  0  0
    0.0586   -2.6287    2.1200 H   0  0  0  0  0  0  0  0  0  0  0  0
    0.0159   -2.6059   -2.1447 H   0  0  0  0  0  0  0  0  0  0  0  0
   -0.0264   -0.1439   -2.1310 H   0  0  0  0  0  0  0  0  0  0  0  0
   -1.8536   -5.5349    0.7529 H   0  0  0  0  0  0  0  0  0  0  0  0
   -1.7797   -4.6163   -2.0451 H   0  0  0  0  0  0  0  0  0  0  0  0
   -4.1682   -3.5108   -2.6247 H   0  0  0  0  0  0  0  0  0  0  0  0
   -5.4103   -1.9496   -0.6256 H   0  0  0  0  0  0  0  0  0  0  0  0
   -4.1173   -0.9802   -1.3718 H   0  0  0  0  0  0  0  0  0  0  0  0
   -5.4560   -1.5969   -2.3697 H   0  0  0  0  0  0  0  0  0  0  0  0
   -3.8926   -6.1162   -0.4343 H   0  0  0  0  0  0  0  0  0  0  0  0
   -4.0584   -5.6694   -2.1492 H   0  0  0  0  0  0  0  0  0  0  0  0
   -2.2984   -7.8070    0.2595 H   0  0  0  0  0  0  0  0  0  0  0  0
   -0.5899  -10.2880   -2.7903 H   0  0  0  0  0  0  0  0  0  0  0  0
   -1.4300   -8.7392   -4.5066 H   0  0  0  0  0  0  0  0  0  0  0  0
   -2.7057   -6.7410   -3.8483 H   0  0  0  0  0  0  0  0  0  0  0  0
  1  2  1  0  0  0  0
  1 30  1  0  0  0  0
  1 31  1  0  0  0  0
  1 32  1  0  0  0  0
  2  3  1  0  0  0  0
  2  7  2  0  0  0  0
  3  4  2  0  0  0  0
  3 33  1  0  0  0  0
  4  5  1  0  0  0  0
  4 34  1  0  0  0  0
  5  6  2  0  0  0  0
  5  8  1  0  0  0  0
  6  7  1  0  0  0  0
  6 35  1  0  0  0  0
  7 36  1  0  0  0  0
  8  9  2  0  0  0  0
  8 10  2  0  0  0  0
  8 11  1  0  0  0  0
 11 12  1  0  0  0  0
 11 37  1  0  0  0  0
 12 13  1  0  0  0  0
 12 17  1  0  0  0  0
 12 38  1  0  0  0  0
 13 14  2  0  0  0  0
 13 15  1  0  0  0  0
 15 16  1  0  0  0  0
 15 39  1  0  0  0  0
 16 40  1  0  0  0  0
 16 41  1  0  0  0  0
 16 42  1  0  0  0  0
 17 18  1  0  0  0  0
 17 43  1  0  0  0  0
 17 44  1  0  0  0  0
 18 19  1  0  0  0  0
 18 23  2  0  0  0  0
 19 20  2  0  0  0  0
 19 45  1  0  0  0  0
 20 21  1  0  0  0  0
 20 24  1  0  0  0  0
 21 22  2  0  0  0  0
 21 46  1  0  0  0  0
 22 23  1  0  0  0  0
 22 47  1  0  0  0  0
 23 48  1  0  0  0  0
 24 25  2  0  0  0  0
 24 27  1  0  0  0  0
 25 26  1  0  0  0  0
 27 28  1  0  0  0  0
 27 29  1  0  0  0  0
M  END
>  <Activity>
4.745

>  <set>
1

>  <Min_dist>
999.9

>  <Avg_dist>
999.9

$$$$
01
 Wcorina  11170919353D 1   1.00000     0.00000              
CORINA evaluation license 3.46 0067  05.08.2008
 74 77  0  0  0  0  0  0  0  0999 V2000
    2.3203    4.5080   -2.7402 C   0  0  0  0  0  0  0  0  0  0  0  0
    3.0346    4.8900   -3.8348 C   0  0  0  0  0  0  0  0  0  0  0  0
    4.0296    4.0740   -4.3641 C   0  0  0  0  0  0  0  0  0  0  0  0
    4.3188    2.8533   -3.7917 C   0  0  0  0  0  0  0  0  0  0  0  0
    3.5942    2.4316   -2.6562 C   0  0  0  0  0  0  0  0  0  0  0  0
    2.5836    3.2716   -2.1268 C   0  0  0  0  0  0  0  0  0  0  0  0
    1.8625    2.8516   -0.9956 C   0  0  0  0  0  0  0  0  0  0  0  0
    2.1438    1.6479   -0.4261 C   0  0  0  0  0  0  0  0  0  0  0  0
    3.1381    0.8226   -0.9477 C   0  0  0  0  0  0  0  0  0  0  0  0
    3.8561    1.1969   -2.0424 C   0  0  0  0  0  0  0  0  0  0  0  0
    0.6011    3.8786   -0.3180 S   0  0  0  0  0  0  0  0  0  0  0  0
    0.0344    3.1556    0.7661 O   0  0  0  0  0  0  0  0  0  0  0  0
    1.1705    5.1727   -0.1761 O   0  0  0  0  0  0  0  0  0  0  0  0
   -0.5882    4.0139   -1.4624 N   0  0  0  0  0  0  0  0  0  0  0  0
   -1.3514    2.8314   -1.8691 C   0  0  0  0  0  0  0  0  0  0  0  0
   -1.2529    2.6592   -3.3630 C   0  0  0  0  0  0  0  0  0  0  0  0
   -0.8365    3.5665   -4.0518 O   0  0  0  0  0  0  0  0  0  0  0  0
   -1.6274    1.4971   -3.9336 N   0  0  0  0  0  0  0  0  0  0  0  0
   -1.6238    1.3462   -5.3954 C   0  0  0  0  0  0  0  0  0  0  0  0
   -0.7618    0.1314   -5.7606 C   0  0  0  0  0  0  0  0  0  0  0  0
   -1.1806   -1.0078   -4.9321 N   0  0  0  0  0  0  0  0  0  0  0  0
   -1.6398   -2.4361   -5.6331 S   0  0  0  0  0  0  0  0  0  0  0  0
   -2.5164   -3.0267   -4.6834 O   0  0  0  0  0  0  0  0  0  0  0  0
   -2.1029   -2.0604   -6.9230 O   0  0  0  0  0  0  0  0  0  0  0  0
   -0.1034   -3.3917   -5.7617 C   0  0  0  0  0  0  0  0  0  0  0  0
   -1.1842   -0.8569   -3.4702 C   0  0  0  0  0  0  0  0  0  0  0  0
   -2.0410    0.3560   -3.1048 C   0  0  0  0  0  0  0  0  0  0  0  0
   -2.8181    3.0095   -1.4718 C   0  0  0  0  0  0  0  0  0  0  0  0
   -2.9284    3.0667    0.0300 C   0  0  0  0  0  0  0  0  0  0  0  0
   -2.8441    4.2807    0.6810 C   0  0  0  0  0  0  0  0  0  0  0  0
   -2.9463    4.3319    2.0707 C   0  0  0  0  0  0  0  0  0  0  0  0
   -3.1334    3.1544    2.7945 C   0  0  0  0  0  0  0  0  0  0  0  0
   -3.2161    1.9468    2.1324 C   0  0  0  0  0  0  0  0  0  0  0  0
   -3.1196    1.9030    0.7528 C   0  0  0  0  0  0  0  0  0  0  0  0
   -2.8561    5.6313    2.7754 C   0  0  0  0  0  0  0  0  0  0  0  0
   -2.6810    6.7291    2.0970 N   0  0  0  0  0  0  0  0  0  0  0  0
   -2.6097    6.6957    1.1302 H   0  0  0  0  0  0  0  0  0  0  0  0
   -2.9575    5.6787    4.1486 N   0  0  0  0  0  0  0  0  0  0  0  0
   -3.0880    4.8610    4.6539 H   0  0  0  0  0  0  0  0  0  0  0  0
   -2.8985    6.5298    4.6102 H   0  0  0  0  0  0  0  0  0  0  0  0
    5.3166    2.0434   -4.3296 N   0  0  0  0  0  0  0  0  0  0  0  0
    5.0120    1.6872   -5.7218 C   0  0  0  0  0  0  0  0  0  0  0  0
    6.6316    2.6901   -4.2273 C   0  0  0  0  0  0  0  0  0  0  0  0
    1.5548    5.1570   -2.3411 H   0  0  0  0  0  0  0  0  0  0  0  0
    2.8252    5.8419   -4.3000 H   0  0  0  0  0  0  0  0  0  0  0  0
    4.5815    4.4002   -5.2332 H   0  0  0  0  0  0  0  0  0  0  0  0
    1.5885    1.3278    0.4431 H   0  0  0  0  0  0  0  0  0  0  0  0
    3.3418   -0.1279   -0.4771 H   0  0  0  0  0  0  0  0  0  0  0  0
    4.6236    0.5470   -2.4362 H   0  0  0  0  0  0  0  0  0  0  0  0
   -0.7795    4.8761   -1.8634 H   0  0  0  0  0  0  0  0  0  0  0  0
   -0.9455    1.9491   -1.3741 H   0  0  0  0  0  0  0  0  0  0  0  0
   -2.6430    1.1914   -5.7497 H   0  0  0  0  0  0  0  0  0  0  0  0
   -1.2065    2.2423   -5.8546 H   0  0  0  0  0  0  0  0  0  0  0  0
   -0.9001   -0.1119   -6.8141 H   0  0  0  0  0  0  0  0  0  0  0  0
    0.2874    0.3567   -5.5694 H   0  0  0  0  0  0  0  0  0  0  0  0
    0.3149   -3.5429   -4.7666 H   0  0  0  0  0  0  0  0  0  0  0  0
   -0.3142   -4.3590   -6.2179 H   0  0  0  0  0  0  0  0  0  0  0  0
    0.6124   -2.8476   -6.3779 H   0  0  0  0  0  0  0  0  0  0  0  0
   -1.6016   -1.7530   -3.0110 H   0  0  0  0  0  0  0  0  0  0  0  0
   -0.1651   -0.7021   -3.1159 H   0  0  0  0  0  0  0  0  0  0  0  0
   -1.8990    0.5984   -2.0516 H   0  0  0  0  0  0  0  0  0  0  0  0
   -3.0905    0.1291   -3.2922 H   0  0  0  0  0  0  0  0  0  0  0  0
   -3.2004    3.9363   -1.8998 H   0  0  0  0  0  0  0  0  0  0  0  0
   -3.4009    2.1684   -1.8472 H   0  0  0  0  0  0  0  0  0  0  0  0
   -2.6988    5.1891    0.1153 H   0  0  0  0  0  0  0  0  0  0  0  0
   -3.2129    3.1878    3.8710 H   0  0  0  0  0  0  0  0  0  0  0  0
   -3.3610    1.0343    2.6917 H   0  0  0  0  0  0  0  0  0  0  0  0
   -3.1897    0.9559    0.2386 H   0  0  0  0  0  0  0  0  0  0  0  0
    4.9375    2.5946   -6.3211 H   0  0  0  0  0  0  0  0  0  0  0  0
    5.8069    1.0548   -6.1173 H   0  0  0  0  0  0  0  0  0  0  0  0
    4.0656    1.1478   -5.7601 H   0  0  0  0  0  0  0  0  0  0  0  0
    6.8627    2.8798   -3.1791 H   0  0  0  0  0  0  0  0  0  0  0  0
    7.3922    2.0365   -4.6545 H   0  0  0  0  0  0  0  0  0  0  0  0
    6.6158    3.6339   -4.7725 H   0  0  0  0  0  0  0  0  0  0  0  0
  1  2  1  0  0  0  0
  1  6  2  0  0  0  0
  1 44  1  0  0  0  0
  2  3  2  0  0  0  0
  2 45  1  0  0  0  0
  3  4  1  0  0  0  0
  3 46  1  0  0  0  0
  4  5  2  0  0  0  0
  4 41  1  0  0  0  0
  5  6  1  0  0  0  0
  5 10  1  0  0  0  0
  6  7  1  0  0  0  0
  7  8  2  0  0  0  0
  7 11  1  0  0  0  0
  8  9  1  0  0  0  0
  8 47  1  0  0  0  0
  9 10  2  0  0  0  0
  9 48  1  0  0  0  0
 10 49  1  0  0  0  0
 11 12  2  0  0  0  0
 11 13  2  0  0  0  0
 11 14  1  0  0  0  0
 14 15  1  0  0  0  0
 14 50  1  0  0  0  0
 15 16  1  0  0  0  0
 15 28  1  0  0  0  0
 15 51  1  0  0  0  0
 16 17  2  0  0  0  0
 16 18  1  0  0  0  0
 18 19  1  0  0  0  0
 18 27  1  0  0  0  0
 19 20  1  0  0  0  0
 19 52  1  0  0  0  0
 19 53  1  0  0  0  0
 20 21  1  0  0  0  0
 20 54  1  0  0  0  0
 20 55  1  0  0  0  0
 21 22  1  0  0  0  0
 21 26  1  0  0  0  0
 22 23  2  0  0  0  0
 22 24  2  0  0  0  0
 22 25  1  0  0  0  0
 25 56  1  0  0  0  0
 25 57  1  0  0  0  0
 25 58  1  0  0  0  0
 26 27  1  0  0  0  0
 26 59  1  0  0  0  0
 26 60  1  0  0  0  0
 27 61  1  0  0  0  0
 27 62  1  0  0  0  0
 28 29  1  0  0  0  0
 28 63  1  0  0  0  0
 28 64  1  0  0  0  0
 29 30  1  0  0  0  0
 29 34  2  0  0  0  0
 30 31  2  0  0  0  0
 30 65  1  0  0  0  0
 31 32  1  0  0  0  0
 31 35  1  0  0  0  0
 32 33  2  0  0  0  0
 32 66  1  0  0  0  0
 33 34  1  0  0  0  0
 33 67  1  0  0  0  0
 34 68  1  0  0  0  0
 35 36  2  0  0  0  0
 35 38  1  0  0  0  0
 36 37  1  0  0  0  0
 38 39  1  0  0  0  0
 38 40  1  0  0  0  0
 41 42  1  0  0  0  0
 41 43  1  0  0  0  0
 42 69  1  0  0  0  0
 42 70  1  0  0  0  0
 42 71  1  0  0  0  0
 43 72  1  0  0  0  0
 43 73  1  0  0  0  0
 43 74  1  0  0  0  0
M  END
>  <Activity>
8.377

>  <set>
2

>  <Min_dist>
0.067797

>  <Avg_dist>
0.263034

$$$$
05
 Wcorina  11170919353D 1   1.00000     0.00000              
CORINA evaluation license 3.46 0067  05.08.2008
 74 77  0  0  0  0  0  0  0  0999 V2000
   -1.1875    1.4254   -1.3834 C   0  0  0  0  0  0  0  0  0  0  0  0
   -1.2801   -0.0855   -1.6109 C   0  0  0  0  0  0  0  0  0  0  0  0
   -0.6910   -0.7941   -0.3845 C   0  0  0  0  0  0  0  0  0  0  0  0
    0.6997   -0.4780   -0.3067 O   0  0  0  0  0  0  0  0  0  0  0  0
    1.0605    0.8278   -0.4077 C   0  0  0  0  0  0  0  0  0  0  0  0
    2.3325    1.1998    0.0160 C   0  0  0  0  0  0  0  0  0  0  0  0
    2.7372    2.5158   -0.0741 C   0  0  0  0  0  0  0  0  0  0  0  0
    1.8769    3.4692   -0.5871 C   0  0  0  0  0  0  0  0  0  0  0  0
    0.6131    3.1039   -1.0073 C   0  0  0  0  0  0  0  0  0  0  0  0
    0.2009    1.7846   -0.9180 C   0  0  0  0  0  0  0  0  0  0  0  0
    2.3929    5.1499   -0.7041 S   0  0  0  0  0  0  0  0  0  0  0  0
    1.2075    5.9335   -0.7182 O   0  0  0  0  0  0  0  0  0  0  0  0
    3.4258    5.3204    0.2568 O   0  0  0  0  0  0  0  0  0  0  0  0
    3.0992    5.3436   -2.1893 N   0  0  0  0  0  0  0  0  0  0  0  0
    2.2976    5.1954   -3.4066 C   0  0  0  0  0  0  0  0  0  0  0  0
    3.1405    4.5744   -4.4906 C   0  0  0  0  0  0  0  0  0  0  0  0
    4.3496    4.5801   -4.3967 O   0  0  0  0  0  0  0  0  0  0  0  0
    2.5506    4.0128   -5.5644 N   0  0  0  0  0  0  0  0  0  0  0  0
    3.3592    3.5013   -6.6799 C   0  0  0  0  0  0  0  0  0  0  0  0
    2.9922    2.0312   -6.9174 C   0  0  0  0  0  0  0  0  0  0  0  0
    1.5288    1.9189   -6.9936 N   0  0  0  0  0  0  0  0  0  0  0  0
    0.8041    1.2279   -8.3125 S   0  0  0  0  0  0  0  0  0  0  0  0
   -0.4877    1.8187   -8.3523 O   0  0  0  0  0  0  0  0  0  0  0  0
    1.7339    1.4279   -9.3683 O   0  0  0  0  0  0  0  0  0  0  0  0
    0.6860   -0.5331   -7.8933 C   0  0  0  0  0  0  0  0  0  0  0  0
    0.7202    2.4305   -5.8781 C   0  0  0  0  0  0  0  0  0  0  0  0
    1.0875    3.8955   -5.6381 C   0  0  0  0  0  0  0  0  0  0  0  0
    1.8083    6.5704   -3.8656 C   0  0  0  0  0  0  0  0  0  0  0  0
    0.9918    7.2048   -2.7693 C   0  0  0  0  0  0  0  0  0  0  0  0
    1.6084    7.9961   -1.8214 C   0  0  0  0  0  0  0  0  0  0  0  0
    0.8515    8.5824   -0.8077 C   0  0  0  0  0  0  0  0  0  0  0  0
   -0.5253    8.3650   -0.7583 C   0  0  0  0  0  0  0  0  0  0  0  0
   -1.1302    7.5720   -1.7116 C   0  0  0  0  0  0  0  0  0  0  0  0
   -0.3748    6.9975   -2.7184 C   0  0  0  0  0  0  0  0  0  0  0  0
    1.5070    9.4321    0.2128 C   0  0  0  0  0  0  0  0  0  0  0  0
    2.7929    9.6331    0.1645 N   0  0  0  0  0  0  0  0  0  0  0  0
    3.3212    9.2261   -0.5399 H   0  0  0  0  0  0  0  0  0  0  0  0
    0.7565   10.0101    1.2133 N   0  0  0  0  0  0  0  0  0  0  0  0
   -0.2012    9.8605    1.2493 H   0  0  0  0  0  0  0  0  0  0  0  0
    1.1859   10.5667    1.8817 H   0  0  0  0  0  0  0  0  0  0  0  0
   -1.4012   -0.3097    0.8812 C   0  0  0  0  0  0  0  0  0  0  0  0
   -0.8683   -2.3069   -0.5288 C   0  0  0  0  0  0  0  0  0  0  0  0
   -1.4037    1.9466   -2.3159 H   0  0  0  0  0  0  0  0  0  0  0  0
   -1.9124    1.7232   -0.6257 H   0  0  0  0  0  0  0  0  0  0  0  0
   -2.3235   -0.3748   -1.7366 H   0  0  0  0  0  0  0  0  0  0  0  0
   -0.7128   -0.3585   -2.5007 H   0  0  0  0  0  0  0  0  0  0  0  0
    3.0052    0.4561    0.4170 H   0  0  0  0  0  0  0  0  0  0  0  0
    3.7251    2.8011    0.2562 H   0  0  0  0  0  0  0  0  0  0  0  0
   -0.0569    3.8504   -1.4074 H   0  0  0  0  0  0  0  0  0  0  0  0
    4.0437    5.5553   -2.2533 H   0  0  0  0  0  0  0  0  0  0  0  0
    1.4401    4.5546   -3.2011 H   0  0  0  0  0  0  0  0  0  0  0  0
    3.1499    4.0805   -7.5792 H   0  0  0  0  0  0  0  0  0  0  0  0
    4.4174    3.5784   -6.4301 H   0  0  0  0  0  0  0  0  0  0  0  0
    3.4345    1.6904   -7.8536 H   0  0  0  0  0  0  0  0  0  0  0  0
    3.3633    1.4235   -6.0921 H   0  0  0  0  0  0  0  0  0  0  0  0
    0.0868   -0.6523   -6.9907 H   0  0  0  0  0  0  0  0  0  0  0  0
    0.2152   -1.0716   -8.7158 H   0  0  0  0  0  0  0  0  0  0  0  0
    1.6852   -0.9335   -7.7216 H   0  0  0  0  0  0  0  0  0  0  0  0
   -0.3380    2.3534   -6.1279 H   0  0  0  0  0  0  0  0  0  0  0  0
    0.9295    1.8512   -4.9788 H   0  0  0  0  0  0  0  0  0  0  0  0
    0.6458    4.2329   -4.7004 H   0  0  0  0  0  0  0  0  0  0  0  0
    0.7127    4.5034   -6.4615 H   0  0  0  0  0  0  0  0  0  0  0  0
    2.6657    7.2038   -4.0931 H   0  0  0  0  0  0  0  0  0  0  0  0
    1.1929    6.4577   -4.7582 H   0  0  0  0  0  0  0  0  0  0  0  0
    2.6749    8.1606   -1.8646 H   0  0  0  0  0  0  0  0  0  0  0  0
   -1.1167    8.8162    0.0247 H   0  0  0  0  0  0  0  0  0  0  0  0
   -2.1963    7.4029   -1.6744 H   0  0  0  0  0  0  0  0  0  0  0  0
   -0.8534    6.3814   -3.4652 H   0  0  0  0  0  0  0  0  0  0  0  0
   -2.4652   -0.5354    0.8097 H   0  0  0  0  0  0  0  0  0  0  0  0
   -0.9801   -0.8153    1.7502 H   0  0  0  0  0  0  0  0  0  0  0  0
   -1.2643    0.7666    0.9853 H   0  0  0  0  0  0  0  0  0  0  0  0
   -0.3529   -2.6492   -1.4262 H   0  0  0  0  0  0  0  0  0  0  0  0
   -0.4487   -2.8069    0.3442 H   0  0  0  0  0  0  0  0  0  0  0  0
   -1.9296   -2.5425   -0.6072 H   0  0  0  0  0  0  0  0  0  0  0  0
  1  2  1  0  0  0  0
  1 10  1  0  0  0  0
  1 43  1  0  0  0  0
  1 44  1  0  0  0  0
  2  3  1  0  0  0  0
  2 45  1  0  0  0  0
  2 46  1  0  0  0  0
  3  4  1  0  0  0  0
  3 41  1  0  0  0  0
  3 42  1  0  0  0  0
  4  5  1  0  0  0  0
  5  6  1  0  0  0  0
  5 10  2  0  0  0  0
  6  7  2  0  0  0  0
  6 47  1  0  0  0  0
  7  8  1  0  0  0  0
  7 48  1  0  0  0  0
  8  9  2  0  0  0  0
  8 11  1  0  0  0  0
  9 10  1  0  0  0  0
  9 49  1  0  0  0  0
 11 12  2  0  0  0  0
 11 13  2  0  0  0  0
 11 14  1  0  0  0  0
 14 15  1  0  0  0  0
 14 50  1  0  0  0  0
 15 16  1  0  0  0  0
 15 28  1  0  0  0  0
 15 51  1  0  0  0  0
 16 17  2  0  0  0  0
 16 18  1  0  0  0  0
 18 19  1  0  0  0  0
 18 27  1  0  0  0  0
 19 20  1  0  0  0  0
 19 52  1  0  0  0  0
 19 53  1  0  0  0  0
 20 21  1  0  0  0  0
 20 54  1  0  0  0  0
 20 55  1  0  0  0  0
 21 22  1  0  0  0  0
 21 26  1  0  0  0  0
 22 23  2  0  0  0  0
 22 24  2  0  0  0  0
 22 25  1  0  0  0  0
 25 56  1  0  0  0  0
 25 57  1  0  0  0  0
 25 58  1  0  0  0  0
 26 27  1  0  0  0  0
 26 59  1  0  0  0  0
 26 60  1  0  0  0  0
 27 61  1  0  0  0  0
 27 62  1  0  0  0  0
 28 29  1  0  0  0  0
 28 63  1  0  0  0  0
 28 64  1  0  0  0  0
 29 30  1  0  0  0  0
 29 34  2  0  0  0  0
 30 31  2  0  0  0  0
 30 65  1  0  0  0  0
 31 32  1  0  0  0  0
 31 35  1  0  0  0  0
 32 33  2  0  0  0  0
 32 66  1  0  0  0  0
 33 34  1  0  0  0  0
 33 67  1  0  0  0  0
 34 68  1  0  0  0  0
 35 36  2  0  0  0  0
 35 38  1  0  0  0  0
 36 37  1  0  0  0  0
 38 39  1  0  0  0  0
 38 40  1  0  0  0  0
 41 69  1  0  0  0  0
 41 70  1  0  0  0  0
 41 71  1  0  0  0  0
 42 72  1  0  0  0  0
 42 73  1  0  0  0  0
 42 74  1  0  0  0  0
M  END
>  <Activity>
8.131

>  <set>
2

>  <Min_dist>
0.110294

>  <Avg_dist>
0.316999

$$$$
07
 Wcorina  11170919353D 1   1.00000     0.00000              
CORINA evaluation license 3.46 0067  05.08.2008
 73 76  0  0  0  0  0  0  0  0999 V2000
   -0.1340    1.4730   -0.0255 C   0  0  0  0  0  0  0  0  0  0  0  0
   -0.1748   -0.0327   -0.0745 C   0  0  0  0  0  0  0  0  0  0  0  0
   -0.5286   -0.6618    0.9001 O   0  0  0  0  0  0  0  0  0  0  0  0
    0.1820   -0.6801   -1.2015 N   0  0  0  0  0  0  0  0  0  0  0  0
    0.0280   -2.1374   -1.3083 C   0  0  0  0  0  0  0  0  0  0  0  0
   -0.7839   -2.4564   -2.5675 C   0  0  0  0  0  0  0  0  0  0  0  0
   -0.1148   -1.8046   -3.7798 C   0  0  0  0  0  0  0  0  0  0  0  0
   -0.0879   -0.2857   -3.5944 C   0  0  0  0  0  0  0  0  0  0  0  0
    0.7267    0.0586   -2.3488 C   0  0  0  0  0  0  0  0  0  0  0  0
    1.3167    1.9398    0.1102 C   0  0  0  0  0  0  0  0  0  0  0  0
    1.9058    1.3858    1.3819 C   0  0  0  0  0  0  0  0  0  0  0  0
    2.6301    0.2115    1.3509 C   0  0  0  0  0  0  0  0  0  0  0  0
    3.1745   -0.2998    2.5284 C   0  0  0  0  0  0  0  0  0  0  0  0
    2.9831    0.3799    3.7312 C   0  0  0  0  0  0  0  0  0  0  0  0
    2.2571    1.5529    3.7495 C   0  0  0  0  0  0  0  0  0  0  0  0
    1.7241    2.0582    2.5768 C   0  0  0  0  0  0  0  0  0  0  0  0
    3.9524   -1.5596    2.5020 C   0  0  0  0  0  0  0  0  0  0  0  0
    4.1292   -2.1924    1.3775 N   0  0  0  0  0  0  0  0  0  0  0  0
    3.7513   -1.8384    0.5572 H   0  0  0  0  0  0  0  0  0  0  0  0
    4.4891   -2.0624    3.6672 N   0  0  0  0  0  0  0  0  0  0  0  0
    4.3574   -1.5911    4.5047 H   0  0  0  0  0  0  0  0  0  0  0  0
   -0.5617    1.8781   -0.9426 H   0  0  0  0  0  0  0  0  0  0  0  0
    1.0103   -2.6045   -1.3788 H   0  0  0  0  0  0  0  0  0  0  0  0
   -0.4962   -2.5147   -0.4302 H   0  0  0  0  0  0  0  0  0  0  0  0
   -0.8238   -3.5362   -2.7109 H   0  0  0  0  0  0  0  0  0  0  0  0
   -1.7956   -2.0661   -2.4567 H   0  0  0  0  0  0  0  0  0  0  0  0
    0.3677    0.1795   -4.4685 H   0  0  0  0  0  0  0  0  0  0  0  0
   -1.1061    0.0842   -3.4739 H   0  0  0  0  0  0  0  0  0  0  0  0
    0.6634    1.1298   -2.1570 H   0  0  0  0  0  0  0  0  0  0  0  0
    1.7671   -0.2257   -2.5059 H   0  0  0  0  0  0  0  0  0  0  0  0
    1.8942    1.5838   -0.7430 H   0  0  0  0  0  0  0  0  0  0  0  0
    1.3466    3.0289    0.1402 H   0  0  0  0  0  0  0  0  0  0  0  0
    2.7747   -0.3106    0.4165 H   0  0  0  0  0  0  0  0  0  0  0  0
    3.4020   -0.0115    4.6465 H   0  0  0  0  0  0  0  0  0  0  0  0
    2.1081    2.0801    4.6802 H   0  0  0  0  0  0  0  0  0  0  0  0
    1.1605    2.9794    2.5953 H   0  0  0  0  0  0  0  0  0  0  0  0
    4.9986   -2.8876    3.6499 H   0  0  0  0  0  0  0  0  0  0  0  0
    0.9051   -2.1769   -3.8754 H   0  0  0  0  0  0  0  0  0  0  0  0
   -0.9038   -2.1498   -5.0444 C   0  0  0  0  0  0  0  0  0  0  0  0
   -1.9241   -1.7782   -4.9489 H   0  0  0  0  0  0  0  0  0  0  0  0
   -0.4274   -1.6856   -5.9079 H   0  0  0  0  0  0  0  0  0  0  0  0
   -0.9221   -3.2315   -5.1773 H   0  0  0  0  0  0  0  0  0  0  0  0
   -3.8469    4.3165   -0.4612 C   0  0  0  0  0  0  0  0  0  0  0  0
   -3.0839    5.6026   -0.9030 C   0  0  0  0  0  0  0  0  0  0  0  0
   -4.1798    6.5245   -1.4857 C   0  0  0  0  0  0  0  0  0  0  0  0
   -5.4993    5.7074   -1.3307 C   0  0  0  0  0  0  0  0  0  0  0  0
   -5.7514    5.6707    0.2080 C   0  0  0  0  0  0  0  0  0  0  0  0
   -4.6681    4.7552    0.7594 C   0  0  0  0  0  0  0  0  0  0  0  0
   -1.7578    3.3635    1.0251 S   0  0  0  0  0  0  0  0  0  0  0  0
   -0.7978    4.3170    0.5909 O   0  0  0  0  0  0  0  0  0  0  0  0
   -2.3885    3.4841    2.2927 O   0  0  0  0  0  0  0  0  0  0  0  0
   -2.9892    3.0636   -0.2727 C   0  0  0  0  0  0  0  0  0  0  0  0
   -4.3822    4.0640   -2.9630 C   0  0  0  0  0  0  0  0  0  0  0  0
   -4.9649    4.2490   -1.5604 C   0  0  0  0  0  0  0  0  0  0  0  0
   -0.9086    1.9453    1.1247 N   0  0  0  0  0  0  0  0  0  0  0  0
   -4.4920    4.4406    1.9120 O   0  0  0  0  0  0  0  0  0  0  0  0
   -6.0231    3.1913   -1.2404 C   0  0  0  0  0  0  0  0  0  0  0  0
   -2.6065    6.0751   -0.0446 H   0  0  0  0  0  0  0  0  0  0  0  0
   -2.3424    5.3619   -1.6647 H   0  0  0  0  0  0  0  0  0  0  0  0
   -4.2379    7.4528   -0.9175 H   0  0  0  0  0  0  0  0  0  0  0  0
   -3.9812    6.7344   -2.5367 H   0  0  0  0  0  0  0  0  0  0  0  0
   -6.3341    6.0220   -1.9569 H   0  0  0  0  0  0  0  0  0  0  0  0
   -5.6552    6.6702    0.6320 H   0  0  0  0  0  0  0  0  0  0  0  0
   -6.7395    5.2627    0.4208 H   0  0  0  0  0  0  0  0  0  0  0  0
   -3.6259    2.2276    0.0168 H   0  0  0  0  0  0  0  0  0  0  0  0
   -2.4814    2.8269   -1.2076 H   0  0  0  0  0  0  0  0  0  0  0  0
   -3.8129    3.1353   -3.0003 H   0  0  0  0  0  0  0  0  0  0  0  0
   -5.1928    4.0227   -3.6906 H   0  0  0  0  0  0  0  0  0  0  0  0
   -3.7260    4.9022   -3.1973 H   0  0  0  0  0  0  0  0  0  0  0  0
   -0.9241    1.4273    1.9447 H   0  0  0  0  0  0  0  0  0  0  0  0
   -6.4973    3.4284   -0.2880 H   0  0  0  0  0  0  0  0  0  0  0  0
   -6.7761    3.1807   -2.0284 H   0  0  0  0  0  0  0  0  0  0  0  0
   -5.5499    2.2115   -1.1768 H   0  0  0  0  0  0  0  0  0  0  0  0
  1  2  1  0  0  0  0
  1 10  1  0  0  0  0
  1 22  1  0  0  0  0
  1 55  1  0  0  0  0
  2  3  2  0  0  0  0
  2  4  1  0  0  0  0
  4  5  1  0  0  0  0
  4  9  1  0  0  0  0
  5  6  1  0  0  0  0
  5 23  1  0  0  0  0
  5 24  1  0  0  0  0
  6  7  1  0  0  0  0
  6 25  1  0  0  0  0
  6 26  1  0  0  0  0
  7  8  1  0  0  0  0
  7 38  1  0  0  0  0
  7 39  1  0  0  0  0
  8  9  1  0  0  0  0
  8 27  1  0  0  0  0
  8 28  1  0  0  0  0
  9 29  1  0  0  0  0
  9 30  1  0  0  0  0
 10 11  1  0  0  0  0
 10 31  1  0  0  0  0
 10 32  1  0  0  0  0
 11 12  1  0  0  0  0
 11 16  2  0  0  0  0
 12 13  2  0  0  0  0
 12 33  1  0  0  0  0
 13 14  1  0  0  0  0
 13 17  1  0  0  0  0
 14 15  2  0  0  0  0
 14 34  1  0  0  0  0
 15 16  1  0  0  0  0
 15 35  1  0  0  0  0
 16 36  1  0  0  0  0
 17 18  2  0  0  0  0
 17 20  1  0  0  0  0
 18 19  1  0  0  0  0
 20 21  1  0  0  0  0
 20 37  1  0  0  0  0
 39 40  1  0  0  0  0
 39 41  1  0  0  0  0
 39 42  1  0  0  0  0
 43 44  1  0  0  0  0
 43 48  1  0  0  0  0
 43 52  1  0  0  0  0
 43 54  1  0  0  0  0
 44 58  1  0  0  0  0
 44 59  1  0  0  0  0
 44 45  1  0  0  0  0
 45 60  1  0  0  0  0
 45 61  1  0  0  0  0
 45 46  1  0  0  0  0
 46 54  1  0  0  0  0
 46 62  1  0  0  0  0
 46 47  1  0  0  0  0
 47 63  1  0  0  0  0
 47 64  1  0  0  0  0
 47 48  1  0  0  0  0
 48 56  2  0  0  0  0
 49 50  2  0  0  0  0
 49 51  2  0  0  0  0
 49 52  1  0  0  0  0
 49 55  1  0  0  0  0
 52 65  1  0  0  0  0
 52 66  1  0  0  0  0
 53 67  1  0  0  0  0
 53 68  1  0  0  0  0
 53 69  1  0  0  0  0
 53 54  1  0  0  0  0
 54 57  1  0  0  0  0
 55 70  1  0  0  0  0
 57 71  1  0  0  0  0
 57 72  1  0  0  0  0
 57 73  1  0  0  0  0
M  END
>  <Activity>
7.854

>  <set>
2

>  <Min_dist>
0.255474

>  <Avg_dist>
0.35582

$$$$
10
 Wcorina  11170919353D 1   1.00000     0.00000              
CORINA evaluation license 3.46 0067  05.08.2008
 68 72  0  0  0  0  0  0  0  0999 V2000
   -7.3046   12.1563   -5.6302 C   0  0  0  0  0  0  0  0  0  0  0  0
   -8.6513   12.0513   -5.4616 C   0  0  0  0  0  0  0  0  0  0  0  0
   -9.2633   12.4849   -4.2874 C   0  0  0  0  0  0  0  0  0  0  0  0
   -8.5322   13.0259   -3.2745 C   0  0  0  0  0  0  0  0  0  0  0  0
   -7.1395   13.1503   -3.4119 C   0  0  0  0  0  0  0  0  0  0  0  0
   -6.3516   13.7041   -2.3883 C   0  0  0  0  0  0  0  0  0  0  0  0
   -5.0053   13.8091   -2.5569 C   0  0  0  0  0  0  0  0  0  0  0  0
   -4.3931   13.3756   -3.7316 C   0  0  0  0  0  0  0  0  0  0  0  0
   -5.1239   12.8347   -4.7443 C   0  0  0  0  0  0  0  0  0  0  0  0
   -6.5169   12.7095   -4.6066 C   0  0  0  0  0  0  0  0  0  0  0  0
   -2.6469   13.5307   -3.9085 S   0  0  0  0  0  0  0  0  0  0  0  0
   -2.3770   13.4617   -5.3019 O   0  0  0  0  0  0  0  0  0  0  0  0
   -2.2571   14.6285   -3.0947 O   0  0  0  0  0  0  0  0  0  0  0  0
   -1.9640   12.1819   -3.2326 N   0  0  0  0  0  0  0  0  0  0  0  0
   -2.1474   10.8730   -3.8646 C   0  0  0  0  0  0  0  0  0  0  0  0
   -0.9145   10.5203   -4.6562 C   0  0  0  0  0  0  0  0  0  0  0  0
    0.0248   11.2868   -4.6892 O   0  0  0  0  0  0  0  0  0  0  0  0
   -0.8558    9.3531   -5.3275 N   0  0  0  0  0  0  0  0  0  0  0  0
   -2.0590    8.7427   -5.9030 C   0  0  0  0  0  0  0  0  0  0  0  0
   -1.7629    8.2553   -7.2991 C   0  0  0  0  0  0  0  0  0  0  0  0
   -2.8359    7.8713   -8.0922 C   0  0  0  0  0  0  0  0  0  0  0  0
   -2.6280    7.4070   -9.3745 C   0  0  0  0  0  0  0  0  0  0  0  0
   -1.3410    7.3223   -9.8726 C   0  0  0  0  0  0  0  0  0  0  0  0
   -0.2748    7.7072   -9.0872 C   0  0  0  0  0  0  0  0  0  0  0  0
   -0.4817    8.1813   -7.7973 C   0  0  0  0  0  0  0  0  0  0  0  0
    0.7277    8.6096   -7.0086 C   0  0  0  0  0  0  0  0  0  0  0  0
    0.4197    8.6427   -5.5178 C   0  0  0  0  0  0  0  0  0  0  0  0
    1.5212    9.3686   -4.7894 C   0  0  0  0  0  0  0  0  0  0  0  0
    2.1044    8.8261   -3.8808 O   0  0  0  0  0  0  0  0  0  0  0  0
    1.8545   10.6179   -5.1499 O   0  0  0  0  0  0  0  0  0  0  0  0
   -2.3809    9.8138   -2.7855 C   0  0  0  0  0  0  0  0  0  0  0  0
   -3.5726   10.2031   -1.9491 C   0  0  0  0  0  0  0  0  0  0  0  0
   -4.8271    9.7290   -2.2750 C   0  0  0  0  0  0  0  0  0  0  0  0
   -5.9286   10.0901   -1.5001 C   0  0  0  0  0  0  0  0  0  0  0  0
   -5.7551   10.9291   -0.3994 C   0  0  0  0  0  0  0  0  0  0  0  0
   -4.4960   11.3966   -0.0837 C   0  0  0  0  0  0  0  0  0  0  0  0
   -3.4059   11.0302   -0.8531 C   0  0  0  0  0  0  0  0  0  0  0  0
   -7.2775    9.5852   -1.8446 C   0  0  0  0  0  0  0  0  0  0  0  0
   -7.4219    8.7147   -2.8025 N   0  0  0  0  0  0  0  0  0  0  0  0
   -6.6460    8.3971   -3.2902 H   0  0  0  0  0  0  0  0  0  0  0  0
   -8.3797   10.0364   -1.1518 N   0  0  0  0  0  0  0  0  0  0  0  0
   -8.2658   10.6272   -0.3909 H   0  0  0  0  0  0  0  0  0  0  0  0
   -9.2695    9.7633   -1.4249 H   0  0  0  0  0  0  0  0  0  0  0  0
   -6.8434   11.8122   -6.5442 H   0  0  0  0  0  0  0  0  0  0  0  0
   -9.2544   11.6257   -6.2500 H   0  0  0  0  0  0  0  0  0  0  0  0
  -10.3337   12.3908   -4.1794 H   0  0  0  0  0  0  0  0  0  0  0  0
   -9.0203   13.3581   -2.3702 H   0  0  0  0  0  0  0  0  0  0  0  0
   -6.8122   14.0450   -1.4728 H   0  0  0  0  0  0  0  0  0  0  0  0
   -4.4021   14.2351   -1.7688 H   0  0  0  0  0  0  0  0  0  0  0  0
   -4.6359   12.5038   -5.6492 H   0  0  0  0  0  0  0  0  0  0  0  0
   -1.4426   12.2585   -2.4182 H   0  0  0  0  0  0  0  0  0  0  0  0
   -3.0092   10.9089   -4.5311 H   0  0  0  0  0  0  0  0  0  0  0  0
   -2.3708    7.9017   -5.2837 H   0  0  0  0  0  0  0  0  0  0  0  0
   -2.8590    9.4821   -5.9390 H   0  0  0  0  0  0  0  0  0  0  0  0
[truncated: 170,602 more chars]
