# Supplementary material for: Choquet integral-based fuzzy molecular characterizations: when global definitions are computed from the dependency among atom/bond contributions (LOVIs/LOEIs)
Source: J Cheminform. 2018 Oct 25;10:51. doi: 10.1186/s13321-018-0306-7 (PMC6755596; doi:10.1186/s13321-018-0306-7)
Supplement: Supplementary file 7 — Additional file 7. Descriptors included in the best models for 3, 5 and 7 variables built on each chemical dataset shown in Additional file 6. [file 13321_2018_306_MOESM7_ESM.zip › Suppl. Info. 7/Regression coeficcients.xlsx]

## Sheet: Statistic parameters
	Norms	Means	Statistics	Choquet L=(-1,0)	Choquet L=(0,1)
3_ACE_Q2ext	0.468	0.4191	0.5329	0.5521	0.5014
5_ACE_Q2ext	0.4923	0.4145	0.55	0.559	0.5614
7_ACE_Q2ext	0.4925	0.3949	0.5183	0.5891	0.5382
3_ACHE_Q2ext	0.2239	0.2424	0.2323	0.262	0.3067
5_ACHE_Q2ext	0.3701	0.3114	0.3303	0.4412	0.4611
7_ACHE_Q2ext	0.3118	0.3705	0.3237	0.462	0.5231
3_BZR_Q2ext	0.295	0.2607	0.2528	0.2923	0.2346
5_BZR_Q2ext	0.3013	0.336	0.4281	0.4414	0.3839
7_BZR_Q2ext	0.339	0.4601	0.4225	0.4818	0.3665
3_COX2_Q2ext	0.282	0.25	0.2838	0.2744	0.2856
5_COX2_Q2ext	0.2265	0.2146	0.3397	0.3001	0.2881
7_COX2_Q2ext	0.221	0.2067	0.3387	0.3045	0.2817
3_DHFR_Q2ext	0.2731	0.2412	0.2911	0.3093	0.3006
5_DHFR_Q2ext	0.3386	0.4005	0.3947	0.3352	0.3316
7_DHFR_Q2ext	0.366	0.3898	0.4302	0.3623	0.4017
3_GPB_Q2ext	0.5331	0.5166	0.5595	0.587	0.4339
5_GPB_Q2ext	0.5765	0.3915	0.6044	0.5708	0.4762
7_GPB_Q2ext	0.6018	0.5	0.5977	0.6216	0.5337
3_THERM_Q2ext	0.3008	0.4299	0.4651	0.4663	0.3817
5_THERM_Q2ext	0.2424	0.364	0.3785	0.4268	0.4963
7_THERM_Q2ext	0.1832	0.3081	0.3603	0.4091	0.4843
3_THR_Q2ext	0.1757	0.2246	0.2872	0.2513	0.2279
5_THR_Q2ext	0.1981	0.2973	0.3668	0.3134	0.3458
7_THR_Q2ext	0.1935	0.2853	0.3539	0.3166	0.4072

## Sheet: ACE
NORMS		Variable	Regression Coeff.	Errors Reg.Coeff.	Conf.Intervals (.95)	Std. Reg.Coeff.
	-	Intercept	-24.738	5.33185	10.6637	-
	1	N2_F_AB_nCi_2_M5_MP4_T_KA_h_MID	16.4796	3.5244	7.0488	1.09898
	2	N2_F_AB_nCi_2_M3_SS6_T_KA_s_MID	-8.36379	2.2354	4.47081	-5.0635
	3	N3_F_AB_nCi_2_M3_SS3_T_KA_s_MID	24.2457	5.347	10.694	6.89851
		Variable	Regression Coeff.	Errors Reg.Coeff.	Conf.Intervals (.95)	Std. Reg.Coeff.
	-	Intercept	-15.2967	3.01283	6.02566	-
	1	N2_F_AB_nCi_2_M3_SS7_T_KA_s_MID	-8.58482	1.60334	3.20668	-5.32021
	2	N3_F_AB_nCi_2_M3_SS4_T_KA_s_MID	22.2804	3.4806	6.9612	6.79626
	3	N3_F_AB_nCi_2_M16_MP3_T_KA_h_MID	3.73168	1.17035	2.3407	0.27463
	4	N2_F_AB_nCi_2_M5_MP4_T_KA_h_MID	11.8355	2.55692	5.11384	0.78928
	5	N1_F_AB_nCi_2_M13_MP4_T_KA_h_MID	-3.24672	0.8854	1.7708	-0.34936
		Variable	Regression Coeff.	Errors Reg.Coeff.	Conf.Intervals (.95)	Std. Reg.Coeff.
	-	Intercept	-11.6399	4.86644	9.73288	-
	1	N2_F_AB_nCi_2_M3_SS7_T_KA_s_MID	-8.5109	1.76226	3.52451	-5.27439
	2	N3_F_AB_nCi_2_M3_SS4_T_KA_s_MID	13.919	4.39783	8.79566	4.24576
	3	N2_F_AB_nCi_2_M5_MP4_T_KA_h_MID	15.7042	3.14302	6.28605	1.04727
	4	N3_F_AB_nCi_2_M3_SS3_T_KA_s_MID	9.72349	5.14838	10.2967	2.76658
	5	N1_F_AB_nCi_2_M13_MP4_T_KA_h_MID	-4.39144	0.9959	1.9918	-0.47254
	6	N3_F_AB_nCi_2_M13_MP5_T_KA_s_MID	-2.14625	1.07602	2.15205	-0.12823
	7	N1_F_AB_nCi_2_M16_MP5_T_KA_s_MID	-5.66169	2.37387	4.74773	-0.33562
MEANS		Variable	Regression Coeff.	Errors Reg.Coeff.	Conf.Intervals (.95)	Std. Reg.Coeff.
	-	Intercept	-5.76774	2.12807	4.25614	-
	1	P3_F_AB_nCi_2_M3_SS4_T_KA_s_MID	15.5698	1.5472	3.09439	0.94653
	2	P3_Q_AB_nCi_2_M5_MP4_T_KA_s_MID	125.908	24.7912	49.5825	0.70685
	3	GM_Q_AB_nCi_2_M13_MP1_T_KA_s_MID	-246.305	41.6596	83.3191	-0.65949
		Variable	Regression Coeff.	Errors Reg.Coeff.	Conf.Intervals (.95)	Std. Reg.Coeff.
	-	Intercept	-17.0692	4.56908	9.13817	-
	1	P3_Q_AB_nCi_2_M5_MP4_T_KA_s_MID	94.3081	26.3179	52.6357	0.52945
	2	P3_F_AB_nCi_2_M3_SS3_T_KA_s_MID	26.6161	4.03258	8.06515	1.46494
	3	GM_F_AB_nCi_2_M10_MP0_T_KA_s_MID	249.396	74.2383	148.477	1.31881
	4	HM_F_AB_nCi_2_M3_MP3_T_KA_s_MID	-194.195	60.0936	120.187	-0.61691
	5	GM_Q_AB_nCi_2_M13_MP1_T_KA_s_MID	-283.359	58.3123	116.625	-0.75871
		Variable	Regression Coeff.	Errors Reg.Coeff.	Conf.Intervals (.95)	Std. Reg.Coeff.
	-	Intercept	-8.87464	6.85852	13.7171	-
	1	P3_F_AB_nCi_2_M3_SS4_T_KA_s_MID	-4.83905	14.4751	28.9502	-0.29418
	2	P2_B_AB_nCi_2_M13_SS7_T_KA_h-s_MID	-4.23086	2.57529	5.15057	-0.11204
	3	P3_Q_AB_nCi_2_M5_MP4_T_KA_s_MID	84.2044	27.3366	54.6731	0.47273
	4	P3_F_AB_nCi_2_M3_SS3_T_KA_s_MID	28.6958	16.6768	33.3537	1.57941
	5	GM_F_AB_nCi_2_M10_MP0_T_KA_s_MID	235.366	78.6941	157.388	1.24462
	6	HM_F_AB_nCi_2_M3_MP3_T_KA_s_MID	-213.297	73.9374	147.875	-0.67759
	7	GM_Q_AB_nCi_2_M13_MP1_T_KA_s_MID	-254.037	62.6287	125.257	-0.6802
STATISTICS		Variable	Regression Coeff.	Errors Reg.Coeff.	Conf.Intervals (.95)	Std. Reg.Coeff.
	-	Intercept	-2.24549	1.08946	2.17892	-
	1	VC_F_AB_nCi_2_M3_MP1_T_KA_h_MID	29.9659	6.57255	13.1451	0.2606
	2	VC_Q_AB_nCi_2_M5_SS7_T_KA_h_MID	-8.78523	1.97754	3.95507	-0.25233
	3	RA_Q_AB_nCi_2_M5_NS5_T_KA_s_MID	8.43476	0.53165	1.0633	0.84388
		Variable	Regression Coeff.	Errors Reg.Coeff.	Conf.Intervals (.95)	Std. Reg.Coeff.
	-	Intercept	1.67895	1.24231	2.48463	-
	1	VC_Q_AB_nCi_2_M5_SS7_T_KA_h_MID	-5.82727	1.83076	3.66151	-0.16737
	2	VC_Q_AB_nCi_2_M13_SS7_T_KA_s_MID	-5.23571	1.61578	3.23156	-0.15927
	3	VC_F_AB_nCi_2_M3_NS1_T_KA_h_MID	35.0989	5.84887	11.6977	0.30524
	4	Q2_F_AB_nCi_2_M13_SS3_T_KA_h_MID	-2.22177	0.72274	1.44548	-0.1643
	5	RA_Q_AB_nCi_2_M5_NS5_T_KA_s_MID	7.44826	0.52696	1.05392	0.74518
		Variable	Regression Coeff.	Errors Reg.Coeff.	Conf.Intervals (.95)	Std. Reg.Coeff.
	-	Intercept	-3.43616	2.15527	4.31054	-
	1	VC_F_AB_nCi_2_M3_MP1_T_KA_h_MID	41.3249	6.10323	12.2065	0.35939
	2	VC_Q_AB_nCi_2_M5_SS7_T_KA_h_MID	-4.80357	1.84527	3.69054	-0.13797
	3	VC_Q_AB_nCi_2_M13_SS7_T_KA_s_MID	-4.27452	1.58432	3.16863	-0.13003
	4	Q2_F_AB_nCi_2_M13_SS3_T_KA_h_MID	-2.45241	0.69515	1.3903	-0.18136
	5	Q3_F_AB_nCi_2_M10_SS7_T_KA_s_MID	2.20082	1.03361	2.06721	0.20782
	6	RA_F_AB_nCi_2_M10_MP1_T_KA_s_MID	47.4785	15.9416	31.8833	0.27439
	7	RA_Q_AB_nCi_2_M5_NS5_T_KA_s_MID	7.56988	0.65083	1.30166	0.75735
Choquet L=(-1,0)		Variable	Regression Coeff.	Errors Reg.Coeff.	Conf.Intervals (.95)	Std. Reg.Coeff.
	-	Intercept	-2.68604	2.56114	5.12227	-
	1	CHOQUET[-0.75;AO2;0.6]_F_AB_nCi_2_M5_SS5_T_KA_s_MID	8.37664	1.41082	2.82165	0.93356
	2	CHOQUET[-0.25;AO1;0.3]_F_AB_nCi_2_M10_MP7_T_KA_s_MID	-52.2852	45.4857	90.9714	-0.34767
	3	CHOQUET[-0.75;AO2;0.0]_F_AB_nCi_2_M16_MP1_T_KA_s_MID	62.7772	32.0545	64.109	0.47739
		Variable	Regression Coeff.	Errors Reg.Coeff.	Conf.Intervals (.95)	Std. Reg.Coeff.
	-	Intercept	-24.8713	8.22803	16.4561	-
	1	CHOQUET[-0.25;AO1;0.3]_B_AB_nCi_2_M10_SS1_T_KA_h-s_MID	21.7288	7.23238	14.4648	0.27534
	2	CHOQUET[-0.75;AO1;0.3]_B_AB_nCi_2_M13_MP6_T_KA_h-s_MID	3.3479	2.19625	4.39251	0.10751
	3	CHOQUET[-0.75;AO2;0.6]_F_AB_nCi_2_M5_SS5_T_KA_s_MID	10.3239	1.46577	2.93153	1.15059
	4	CHOQUET[-0.75;AO2;0.0]_B_AB_nCi_2_M10_SS6_T_KA_h-s_MID	-3.75605	1.90514	3.81027	-0.18603
	5	CHOQUET[-0.25;AO2;0.6]_F_AB_nCi_2_M13_MP2_T_KA_s_MID	44.1213	30.304	60.608	0.22008
		Variable	Regression Coeff.	Errors Reg.Coeff.	Conf.Intervals (.95)	Std. Reg.Coeff.
	-	Intercept	-26.8591	9.95937	19.9187	-
	1	CHOQUET[-0.25;AO1;0.3]_B_AB_nCi_2_M10_SS1_T_KA_h-s_MID	27.4905	9.49675	18.9935	0.34835
	2	CHOQUET[-0.75;AO1;0.3]_B_AB_nCi_2_M13_MP6_T_KA_h-s_MID	3.36308	2.16946	4.33891	0.108
	3	CHOQUET[-0.75;AO2;0.6]_F_AB_nCi_2_M5_SS5_T_KA_s_MID	8.96769	1.56143	3.12285	0.99944
	4	CHOQUET[-0.75;AO2;0.0]_B_AB_nCi_2_M10_SS6_T_KA_h-s_MID	-5.03132	1.95353	3.90707	-0.24919
	5	CHOQUET[-0.25;AO1;0.3]_F_AB_nCi_2_M10_MP7_T_KA_s_MID	-103.029	46.8315	93.663	-0.68508
	6	CHOQUET[-0.25;AO2;0.6]_F_AB_nCi_2_M13_MP2_T_KA_s_MID	80.8501	34.5061	69.0122	0.40329
	7	CHOQUET[-0.75;AO2;0.0]_F_AB_nCi_2_M16_MP1_T_KA_s_MID	45.9651	34.8573	69.7146	0.34954
Choquet L=(0,1)		Variable	Regression Coeff.	Errors Reg.Coeff.	Conf.Intervals (.95)	Std. Reg.Coeff.
	-	Intercept	-20.8304	11.3949	22.7898	-
	1	CHOQUET[0.75;AO2;0.6]_F_AB_nCi_2_M16_MP1_T_KA_s_MID	-150.498	16.852	33.7041	-0.62839
	2	CHOQUET[0.25;AO1;0.9]_F_AB_nCi_2_M16_SS1_T_KA_s_MID	11.3401	1.76213	3.52427	0.57487
	3	CHOQUET[0.75;AO1;0.2]_B_AB_nCi_2_M5_SS4_T_KA_h-s_MID	23.0242	10.525	21.05	0.20778
		Variable	Regression Coeff.	Errors Reg.Coeff.	Conf.Intervals (.95)	Std. Reg.Coeff.
	-	Intercept	-23.8844	10.3705	20.7411	-
	1	CHOQUET[0.25;AO1;0.9]_F_AB_nCi_2_M16_SS2_T_KA_s_MID	4.76885	1.68222	3.36444	0.27644
	2	CHOQUET[0.75;AO2;0.6]_F_AB_nCi_2_M16_MP1_T_KA_s_MID	-119.52	19.7072	39.4145	-0.49904
	3	CHOQUET[0.25;AO1;0.9]_F_AB_nCi_2_M13_SS6_T_KA_s_MID	5.5753	1.87703	3.75407	0.28522
	4	CHOQUET[0.25;AO2;0.5]_B_AB_nCi_2_M5_SS4_T_KA_h-s_MID	-10.2219	3.38948	6.77896	-0.32272
	5	CHOQUET[0.75;AO1;0.2]_B_AB_nCi_2_M5_SS4_T_KA_h-s_MID	37.6313	10.5153	21.0307	0.3396
		Variable	Regression Coeff.	Errors Reg.Coeff.	Conf.Intervals (.95)	Std. Reg.Coeff.
	-	Intercept	-19.3815	10.8856	21.7712	-
	1	CHOQUET[0.75;AO1;0.2]_B_AB_nCi_2_M10_SS5_T_KA_h-s_MID	11.2248	5.03966	10.0793	0.22563
	2	CHOQUET[0.25;AO1;0.9]_F_AB_nCi_2_M16_SS2_T_KA_s_MID	4.01956	2.38467	4.76933	0.233
	3	CHOQUET[0.75;AO2;0.6]_F_AB_nCi_2_M16_MP1_T_KA_s_MID	-116.125	19.9846	39.9692	-0.48487
	4	CHOQUET[0.25;AO1;0.9]_F_AB_nCi_2_M13_SS6_T_KA_s_MID	6.55306	1.84283	3.68565	0.33525
	5	CHOQUET[0.75;AO1;0.2]_B_AB_nCi_2_M16_SS1_T_KA_h-s_MID	-13.4415	5.86286	11.7257	-0.22289
	6	CHOQUET[0.25;AO2;0.5]_B_AB_nCi_2_M5_SS4_T_KA_h-s_MID	-6.69067	3.70565	7.41131	-0.21124
	7	CHOQUET[0.75;AO1;0.2]_B_AB_nCi_2_M5_SS4_T_KA_h-s_MID	31.3311	11.5784	23.1567	0.28274

## Sheet: ACHE
NORMS		Variable	Regression Coeff.	Errors Reg.Coeff.	Conf.Intervals (.95)	Std. Reg.Coeff.
	-	Intercept	55.5475	11.8026	23.6052	-
	1	N1_F_AB_nCi_2_M10_MP7_T_KA_h_MID	-20.6759	5.44083	10.8817	-0.79313
	2	N3_F_AB_nCi_2_M3_MP5_T_KA_s_MID	-69.1871	12.145	24.2899	-0.5093
	3	N1_F_AB_nCi_2_M5_MP6_T_KA_s_MID	-18.0785	6.953	13.906	-0.53997
		Variable	Regression Coeff.	Errors Reg.Coeff.	Conf.Intervals (.95)	Std. Reg.Coeff.
	-	Intercept	-37.2798	10.0735	20.147	-
	1	N3_B_AB_nCi_2_M13_MP1_T_KA_h-s_MID	68.0036	17.6759	35.3519	0.73397
	2	N1_F_AB_nCi_2_M10_MP3_T_KA_s_MID	74.2951	15.8963	31.7926	2.37428
	3	N3_F_AB_nCi_2_M3_MP6_T_KA_s_MID	-51.2212	13.2041	26.4082	-0.42471
	4	N1_Q_AB_nCi_2_M13_NS1_T_KA_s_MID	0.00226	0.00063	0.00125	0.61955
	5	N1_Q_AB_nCi_2_M10_MP0_T_KA_s_MID	-31.53	8.45897	16.9179	-1.9299
		Variable	Regression Coeff.	Errors Reg.Coeff.	Conf.Intervals (.95)	Std. Reg.Coeff.
	-	Intercept	-28.28	9.95733	19.9147	-
	1	N3_F_AB_nCi_2_M3_MP5_T_KA_s_MID	-42.9155	14.3118	28.6237	-0.31591
	2	N3_B_AB_nCi_2_M13_MP1_T_KA_h-s_MID	83.7413	17.4149	34.8298	0.90383
	3	N3_B_AB_nCi_2_M3_MP5_T_KA_h-s_MID	-33.441	9.71385	19.4277	-0.37729
	4	N1_F_AB_nCi_2_M10_MP3_T_KA_s_MID	56.6645	16.0037	32.0073	1.81085
	5	N1_Q_AB_nCi_2_M13_NS1_T_KA_s_MID	0.002	0.0006	0.0012	0.54995
	6	N1_Q_AB_nCi_2_M10_MP0_T_KA_s_MID	-21.4128	8.65102	17.302	-1.31064
	7	N3_Q_AB_nCi_2_M16_MP3_T_KA_s_MID	-1.43189	0.81748	1.63496	-0.14323
MEANS		Variable	Regression Coeff.	Errors Reg.Coeff.	Conf.Intervals (.95)	Std. Reg.Coeff.
	-	Intercept	-19.3793	3.63636	7.27272	-
	1	HM_B_AB_nCi_2_M3_MP7_T_KA_h-s_MID	87.8291	28.9227	57.8453	0.31443
	2	AM_F_AB_nCi_2_M10_SS5_T_KA_s_MID	17.4032	3.09618	6.19237	0.53549
	3	P2_Q_AB_nCi_2_M3_NS0_T_KA_h_MID	0.22864	0.04605	0.09211	0.48362
		Variable	Regression Coeff.	Errors Reg.Coeff.	Conf.Intervals (.95)	Std. Reg.Coeff.
	-	Intercept	76.5658	12.5022	25.0045	-
	1	P2_F_AB_nCi_2_M3_SS3_T_KA_h_MID	-25.7121	4.02721	8.05441	-1.42475
	2	AM_F_AB_nCi_2_M10_SS5_T_KA_s_MID	14.3731	4.3412	8.68241	0.44225
	3	P3_F_AB_nCi_2_M5_SS5_T_KA_s_MID	-43.4073	6.55296	13.1059	-1.52375
	4	GM_F_AB_nCi_2_M5_MP6_T_KA_s_MID	-540.956	74.4395	148.879	-0.96684
	5	P3_Q_AB_nCi_2_M13_MP2_T_KA_s_MID	47.9613	18.4454	36.8908	0.23243
		Variable	Regression Coeff.	Errors Reg.Coeff.	Conf.Intervals (.95)	Std. Reg.Coeff.
	-	Intercept	58.7773	15.8965	31.793	-
	1	P2_F_AB_nCi_2_M3_SS3_T_KA_h_MID	-21.8648	4.4357	8.87141	-1.21156
	2	AM_F_AB_nCi_2_M10_SS5_T_KA_s_MID	16.4518	4.3442	8.68841	0.50621
	3	P3_F_AB_nCi_2_M5_SS5_T_KA_s_MID	-39.8919	7.0791	14.1582	-1.40035
	4	GM_F_AB_nCi_2_M5_MP6_T_KA_s_MID	-437.318	105.289	210.578	-0.78161
	5	P3_Q_AB_nCi_2_M13_MP2_T_KA_s_MID	56.2265	18.4182	36.8364	0.27249
	6	P2_Q_AB_nCi_2_M3_NS0_T_KA_h_MID	0.10991	0.06902	0.13804	0.23249
	7	HM_Q_AB_nCi_2_M3_MP7_T_KA_s_MID	76.005	33.8205	67.6411	0.21982
STATISTICS		Variable	Regression Coeff.	Errors Reg.Coeff.	Conf.Intervals (.95)	Std. Reg.Coeff.
	-	Intercept	1.31464	1.03184	2.06368	-
	1	MX_B_AB_nCi_2_M3_NS1_T_KA_h-s_MID	1.48261	0.19116	0.38232	0.68134
	2	VC_B_AB_nCi_2_M3_MP4_T_KA_h-s_MID	-4.86096	1.37687	2.75374	-0.32041
	3	S_F_AB_nCi_2_M3_MP3_T_KA_h_MID	-2.60952	0.66777	1.33553	-0.36064
		Variable	Regression Coeff.	Errors Reg.Coeff.	Conf.Intervals (.95)	Std. Reg.Coeff.
	-	Intercept	7.02866	1.63681	3.27362	-
	1	MX_B_AB_nCi_2_M3_NS1_T_KA_h-s_MID	1.19832	0.23175	0.46349	0.5507
	2	RA_F_AB_nCi_2_M3_SS3_T_KA_s_MID	-4.98453	1.31257	2.62515	-0.39457
	3	MN_Q_AB_nCi_2_M3_NS6_T_KA_s_MID	62.9916	16.8395	33.6791	0.35343
	4	VC_B_AB_nCi_2_M3_NS5_T_KA_h-s_MID	-4.70927	0.97881	1.95762	-0.4141
	5	Q3_Q_AB_nCi_2_M3_MP7_T_KA_h_MID	-32.0619	8.03239	16.0648	-0.44868
		Variable	Regression Coeff.	Errors Reg.Coeff.	Conf.Intervals (.95)	Std. Reg.Coeff.
	-	Intercept	8.83803	1.27769	2.55537	-
	1	VC_B_AB_nCi_2_M3_NS5_T_KA_h-s_MID	-4.59233	1.16808	2.33615	-0.40382
	2	RA_B_AB_nCi_2_M3_NS1_T_KA_h-s_MID	1.53338	0.25924	0.51848	0.58143
	3	I50_B_AB_nCi_2_M5_NS2_T_KA_h-s_MID	-0.59422	1.4633	2.92661	-0.04021
	4	I50_F_AB_nCi_2_M16_SS2_T_KA_h_MID	1.43231	0.80185	1.6037	0.26891
	5	VC_F_AB_nCi_2_M3_SS2_T_KA_h_MID	-9.24787	3.3943	6.78861	-0.24572
	6	K_F_AB_nCi_2_M10_MP1_T_KA_h_MID	0.33003	0.09257	0.18515	0.39959
	7	Q3_Q_AB_nCi_2_M3_MP7_T_KA_h_MID	-28.1253	8.32018	16.6404	-0.39359
Choquet L=(-1,0)		Variable	Regression Coeff.	Errors Reg.Coeff.	Conf.Intervals (.95)	Std. Reg.Coeff.
	-	Intercept	18.1849	3.94883	7.89767	-
	1	CHOQUET[-0.25;AO1;0.3]_Q_AB_nCi_2_M10_NS0_T_KA_h_MID	0.48445	0.06269	0.12539	1.06078
	2	CHOQUET[-0.25;AO1;0.3]_Q_AB_nCi_2_M5_NS1_T_KA_h_MID	-4.04736	0.71134	1.42268	-0.73541
	3	CHOQUET[-0.25;AO2;0.6]_Q_AB_nCi_2_M16_MP4_T_KA_h_MID	60.6991	16.694	33.388	0.39455
		Variable	Regression Coeff.	Errors Reg.Coeff.	Conf.Intervals (.95)	Std. Reg.Coeff.
	-	Intercept	6.59276	4.77777	9.55555	-
	1	CHOQUET[-0.75;AO1;0.2]_B_AB_nCi_2_M16_SS1_T_KA_h-s_MID	10.6953	3.17219	6.34437	0.33026
	2	CHOQUET[-0.5;AO2;0.6]_F_AB_nCi_2_M13_SS2_T_KA_h_MID	-2.13154	0.48034	0.96068	-0.43597
	3	CHOQUET[-0.25;AO1;0.3]_Q_AB_nCi_2_M10_NS0_T_KA_h_MID	0.38508	0.06037	0.12074	0.84321
	4	CHOQUET[-0.25;AO1;0.3]_Q_AB_nCi_2_M5_NS1_T_KA_h_MID	-3.25864	0.67499	1.34999	-0.5921
	5	CHOQUET[-0.25;AO2;0.6]_Q_AB_nCi_2_M16_MP4_T_KA_h_MID	65.8685	15.661	31.3219	0.42816
		Variable	Regression Coeff.	Errors Reg.Coeff.	Conf.Intervals (.95)	Std. Reg.Coeff.
	-	Intercept	13.4778	5.49459	10.9892	-
	1	CHOQUET[-0.75;AO1;0.2]_B_AB_nCi_2_M16_SS1_T_KA_h-s_MID	8.98671	3.30062	6.60123	0.2775
	2	CHOQUET[-0.25;AO2;0.6]_F_AB_nCi_2_M13_SS1_T_KA_h_MID	2.39739	1.25273	2.50547	0.34222
	3	CHOQUET[-0.5;AO2;0.6]_F_AB_nCi_2_M13_SS2_T_KA_h_MID	-3.04066	0.72569	1.45137	-0.62191
	4	CHOQUET[-0.75;AO1;0.2]_F_AB_nCi_2_M3_MP6_T_KA_s_MID	-81.4031	40.1625	80.3251	-0.36324
	5	CHOQUET[-0.25;AO1;0.3]_Q_AB_nCi_2_M10_NS0_T_KA_h_MID	0.23869	0.10578	0.21156	0.52265
	6	CHOQUET[-0.25;AO1;0.3]_Q_AB_nCi_2_M5_NS1_T_KA_h_MID	-2.76498	0.8158	1.6316	-0.5024
	7	CHOQUET[-0.25;AO2;0.6]_Q_AB_nCi_2_M16_MP4_T_KA_h_MID	57.6634	15.7352	31.4703	0.37482
Choquet L=(0,1)		Variable	Regression Coeff.	Errors Reg.Coeff.	Conf.Intervals (.95)	Std. Reg.Coeff.
	-	Intercept	0.99592	4.97433	9.94865	-
	1	CHOQUET[0.5;AO1;0.9]_B_AB_nCi_2_M16_SS7_T_KA_h-s_MID	12.7285	4.64464	9.28928	0.25565
	2	CHOQUET[0.5;AO2;0.5]_F_AB_nCi_2_M16_MP7_T_KA_h_MID	-88.9453	12.6313	25.2625	-0.7048
	3	CHOQUET[0.75;AO2;0.6]_Q_AB_nCi_2_M13_MP1_T_KA_s_MID	-176.512	41.546	83.0919	-0.42158
		Variable	Regression Coeff.	Errors Reg.Coeff.	Conf.Intervals (.95)	Std. Reg.Coeff.
	-	Intercept	4.36655	5.83429	11.6686	-
	1	CHOQUET[0.5;AO1;0.2]_B_AB_nCi_2_M13_SS2_T_KA_h-s_MID	19.3861	5.82739	11.6548	0.50902
	2	CHOQUET[0.5;AO2;0.5]_F_AB_nCi_2_M10_SS5_T_KA_h_MID	-10.6752	1.83713	3.67425	-0.69004
	3	CHOQUET[0.5;AO2;0.6]_F_AB_nCi_2_M10_MP6_T_KA_s_MID	288.534	52.5424	105.085	0.78422
	4	CHOQUET[0.75;AO1;0.2]_F_AB_nCi_2_M16_MP6_T_KA_s_MID	-105.388	29.2892	58.5784	-0.55129
	5	CHOQUET[0.75;AO2;0.6]_Q_AB_nCi_2_M13_MP1_T_KA_s_MID	-411.316	53.3349	106.67	-0.98237
		Variable	Regression Coeff.	Errors Reg.Coeff.	Conf.Intervals (.95)	Std. Reg.Coeff.
	-	Intercept	49.7635	12.426	24.852	-
	1	CHOQUET[0.25;AO2;0.6]_B_AB_nCi_2_M10_NS1_T_KA_h-s_MID	0.15677	0.05602	0.11205	0.65631
	2	CHOQUET[0.5;AO1;0.2]_B_AB_nCi_2_M5_NS2_T_KA_h-s_MID	238.079	58.8326	117.665	20.4392
	3	CHOQUET[0.75;AO2;0.5]_B_AB_nCi_2_M5_NS2_T_KA_h-s_MID	-276.359	61.0257	122.051	-23.5868
	4	CHOQUET[0.75;AO1;0.8]_B_AB_nCi_2_M16_SS7_T_KA_h-s_MID	18.9259	4.98714	9.97427	0.30481
	5	CHOQUET[0.25;AO2;0.6]_Q_AB_nCi_2_M10_NS2_T_KA_s_MID	-0.05779	0.01999	0.03999	-0.60121
	6	CHOQUET[0.5;AO1;0.9]_Q_AB_nCi_2_M13_SS7_T_KA_h_MID	-8.80027	2.60264	5.20528	-0.82437
	7	CHOQUET[0.25;AO1;0.8]_Q_AB_nCi_2_M5_SS5_T_KA_s_MID	39.8984	7.9058	15.8116	2.73599

## Sheet: BZR
NORMS		Variable	Regression Coeff.	Errors Reg.Coeff.	Conf.Intervals (.95)	Std. Reg.Coeff.
	-	Intercept	-6.45704	2.71325	5.4265	-
	1	N2_F_AB_nCi_2_M16_MP1_T_KA_s_MID	43.0838	9.56999	19.14	0.62787
	2	N3_F_AB_nCi_2_M16_NS1_T_KA_s_MID	0.03895	0.00549	0.01098	0.99145
	3	N2_F_AB_nCi_2_M5_MP5_T_KA_s_MID	10.4326	5.14063	10.2813	0.16321
		Variable	Regression Coeff.	Errors Reg.Coeff.	Conf.Intervals (.95)	Std. Reg.Coeff.
	-	Intercept	-7.41117	2.72209	5.44418	-
	1	N2_F_AB_nCi_2_M16_MP1_T_KA_s_MID	40.7669	9.27328	18.5466	0.5941
	2	N1_Q_AB_nCi_2_M3_NS3_T_KA_h_MID	0.14193	0.04774	0.09548	0.24918
	3	N2_Q_AB_nCi_2_M13_MP3_T_KA_s_MID	-0.10265	2.11477	4.22953	-0.00387
	4	N3_F_AB_nCi_2_M16_NS1_T_KA_s_MID	0.03406	0.00559	0.01119	0.86689
	5	N2_F_AB_nCi_2_M5_MP5_T_KA_s_MID	11.841	4.99125	9.9825	0.18524
		Variable	Regression Coeff.	Errors Reg.Coeff.	Conf.Intervals (.95)	Std. Reg.Coeff.
	-	Intercept	16.2809	7.05951	14.119	-
	1	N3_F_AB_nCi_2_M16_NS1_T_KA_s_MID	0.04154	0.00807	0.01614	1.05719
	2	N3_F_AB_nCi_2_M13_MP0_T_KA_s_MID	-130.945	36.7069	73.4139	-1.18388
	3	N2_F_AB_nCi_2_M16_MP1_T_KA_s_MID	44.079	9.83939	19.6788	0.64237
	4	N2_F_AB_nCi_2_M5_MP5_T_KA_s_MID	24.0658	5.64134	11.2827	0.37649
	5	N1_Q_AB_nCi_2_M5_NS3_T_KA_h_MID	-0.28137	0.08691	0.17381	-0.89111
	6	N1_Q_AB_nCi_2_M3_NS5_T_KA_s_MID	1.51753	0.36643	0.73285	1.44064
	7	N2_Q_AB_nCi_2_M3_NS3_T_KA_s_MID	-2.13189	0.60993	1.21986	-1.57002
MEANS		Variable	Regression Coeff.	Errors Reg.Coeff.	Conf.Intervals (.95)	Std. Reg.Coeff.
	-	Intercept	-0.57061	1.46288	2.92575	-
	1	HM_B_AB_nCi_2_M16_SS7_T_KA_h-s_MID	4.54306	1.00567	2.01134	0.40293
	2	P2_B_AB_nCi_2_M10_MP3_T_KA_h-s_MID	29.1957	7.93758	15.8752	0.46433
	3	P3_F_AB_nCi_2_M16_NS1_T_KA_s_MID	0.11994	0.01648	0.03297	0.96926
		Variable	Regression Coeff.	Errors Reg.Coeff.	Conf.Intervals (.95)	Std. Reg.Coeff.
	-	Intercept	-2.87264	2.67217	5.34435	-
	1	P3_F_AB_nCi_2_M16_NS2_T_KA_s_MID	0.04085	0.0122	0.0244	0.52564
	2	AM_F_AB_nCi_2_M16_SS4_T_KA_s_MID	8.49369	1.91896	3.83792	1.46189
	3	P3_F_AB_nCi_2_M16_MP1_T_KA_h_MID	166.298	32.6531	65.3063	2.63382
	4	HM_Q_AB_nCi_2_M5_MP3_T_KA_h_MID	-115.521	21.0876	42.1753	-1.36613
	5	P3_Q_AB_nCi_2_M3_MP3_T_KA_s_MID	-34.2921	16.1719	32.3439	-0.19651
		Variable	Regression Coeff.	Errors Reg.Coeff.	Conf.Intervals (.95)	Std. Reg.Coeff.
	-	Intercept	16.5919	4.54177	9.08355	-
	1	AM_F_AB_nCi_2_M16_NS1_T_KA_s_MID	0.07826	0.02515	0.05031	0.70513
	2	HM_F_AB_nCi_2_M5_NS0_T_KA_s_MID	-0.359	0.07642	0.15284	-1.84334
	3	AM_F_AB_nCi_2_M16_SS4_T_KA_s_MID	10.0486	1.86377	3.72754	1.72952
	4	P3_F_AB_nCi_2_M16_MP1_T_KA_h_MID	220.911	33.3112	66.6223	3.49878
	5	HM_Q_AB_nCi_2_M5_MP3_T_KA_h_MID	-290.36	35.2816	70.5633	-3.43375
	6	P2_Q_AB_nCi_2_M3_MP7_T_KA_s_MID	35.6979	12.4317	24.8634	0.53203
	7	P3_Q_AB_nCi_2_M3_MP3_T_KA_s_MID	-203.924	38.9764	77.9528	-1.16856
STATISTICS		Variable	Regression Coeff.	Errors Reg.Coeff.	Conf.Intervals (.95)	Std. Reg.Coeff.
	-	Intercept	8.55355	0.7501	1.50021	-
	1	Q3_B_AB_nCi_2_M3_MP2_T_KA_h-s_MID	-75.0812	13.9106	27.8212	-0.62944
	2	Q1_Q_AB_nCi_2_M16_MP1_T_KA_h_MID	-45.8444	10.4873	20.9747	-0.41869
	3	Q1_Q_AB_nCi_2_M5_MP0_T_KA_s_MID	93.9022	26.7885	53.5771	0.43225
		Variable	Regression Coeff.	Errors Reg.Coeff.	Conf.Intervals (.95)	Std. Reg.Coeff.
	-	Intercept	3.68985	1.26377	2.52755	-
	1	MN_Q_AB_nCi_2_M3_SS2_T_KA_h_MID	7.70701	2.07601	4.15203	0.81379
	2	Q3_B_AB_nCi_2_M3_MP2_T_KA_h-s_MID	-167.696	29.0623	58.1245	-1.40587
	3	Q1_Q_AB_nCi_2_M16_MP1_T_KA_h_MID	-52.4155	10.586	21.1719	-0.4787
	4	Q1_Q_AB_nCi_2_M5_MP0_T_KA_s_MID	170.445	29.5943	59.1886	0.7846
	5	SD_F_AB_nCi_2_M16_NS5_T_KA_h_MID	0.00976	0.00287	0.00574	0.35799
		Variable	Regression Coeff.	Errors Reg.Coeff.	Conf.Intervals (.95)	Std. Reg.Coeff.
	-	Intercept	9.83266	4.01075	8.02151	-
	1	SD_F_AB_nCi_2_M16_NS4_T_KA_h_MID	0.01512	0.00514	0.01027	0.29673
	2	MN_Q_AB_nCi_2_M3_SS2_T_KA_h_MID	8.55076	2.55624	5.11247	0.90288
	3	Q2_B_AB_nCi_2_M13_NS0_T_KA_h-s_MID	-0.26102	0.07007	0.14014	-1.05446
	4	Q3_B_AB_nCi_2_M3_MP2_T_KA_h-s_MID	-242.03	32.4753	64.9506	-2.02904
	5	Q1_Q_AB_nCi_2_M16_MP1_T_KA_h_MID	-68.476	10.428	20.856	-0.62538
	6	Q1_Q_AB_nCi_2_M5_MP0_T_KA_s_MID	214.949	36.1411	72.2823	0.98946
	7	I50_Q_AB_nCi_2_M3_NS0_T_KA_s_MID	0.18028	0.06549	0.13098	0.64889
Choquet L=(-1,0)		Variable	Regression Coeff.	Errors Reg.Coeff.	Conf.Intervals (.95)	Std. Reg.Coeff.
	-	Intercept	5.99896	0.43974	0.87947	-
	1	CHOQUET[-0.75;AO2;0.6]_F_AB_nCi_2_M16_NS2_T_KA_h_MID	0.04645	0.00615	0.01229	0.62331
	2	CHOQUET[-0.75;AO1;0.2]_Q_AB_nCi_2_M13_MP6_T_KA_s_MID	126.255	27.4254	54.8509	4.29132
	3	CHOQUET[-0.25;AO1;0.3]_Q_AB_nCi_2_M13_MP7_T_KA_s_MID	-154.759	32.8167	65.6334	-4.3781
		Variable	Regression Coeff.	Errors Reg.Coeff.	Conf.Intervals (.95)	Std. Reg.Coeff.
	-	Intercept	6.20939	1.66701	3.33402	-
	1	CHOQUET[-0.75;AO2;0.6]_F_AB_nCi_2_M10_SS2_T_KA_s_MID	25.5591	3.90149	7.80299	4.02988
	2	CHOQUET[-0.75;AO2;0.0]_F_AB_nCi_2_M10_SS3_T_KA_s_MID	-33.3811	5.88572	11.7714	-3.70195
	3	CHOQUET[-0.25;AO2;0.6]_F_AB_nCi_2_M13_SS7_T_KA_s_MID	-1.50764	0.53159	1.06317	-0.41385
	4	CHOQUET[-0.5;AO1;0.3]_F_AB_nCi_2_M16_SS2_T_KA_s_MID	11.9781	1.74088	3.48176	1.30684
	5	CHOQUET[-0.5;AO2;0.6]_Q_AB_nCi_2_M5_NS4_T_KA_s_MID	-1.72142	0.78807	1.57615	-0.41874
		Variable	Regression Coeff.	Errors Reg.Coeff.	Conf.Intervals (.95)	Std. Reg.Coeff.
	-	Intercept	1.93783	0.92841	1.85681	-
	1	CHOQUET[-0.75;AO1;0.2]_Q_AB_nCi_2_M13_MP6_T_KA_s_MID	80.8602	27.147	54.2941	2.74837
	2	CHOQUET[-0.25;AO1;0.3]_Q_AB_nCi_2_M13_MP7_T_KA_s_MID	-97.6752	32.535	65.0701	-2.76322
	3	CHOQUET[-0.5;AO2;0.0]_F_AB_nCi_2_M16_NS1_T_KA_h_MID	-1.00825	0.21431	0.42863	-7.53541
	4	CHOQUET[-0.25;AO2;0.6]_F_AB_nCi_2_M16_NS1_T_KA_h_MID	1.13133	0.22828	0.45657	8.08148
	5	CHOQUET[-0.25;AO1;0.2]_Q_AB_nCi_2_M3_NS2_T_KA_s_MID	41.8855	10.282	20.5641	12.8856
	6	CHOQUET[-0.5;AO1;0.2]_Q_AB_nCi_2_M3_NS2_T_KA_s_MID	-37.5129	9.34943	18.6989	-12.7074
	7	CHOQUET[-0.5;AO1;0.3]_Q_AB_nCi_2_M3_MP7_T_KA_s_MID	15.6975	5.5509	11.1018	0.2884
Choquet L=(0,1)		Variable	Regression Coeff.	Errors Reg.Coeff.	Conf.Intervals (.95)	Std. Reg.Coeff.
	-	Intercept	1.5199	1.77674	3.55349	-
	1	CHOQUET[0.25;AO2;0.6]_B_AB_nCi_2_M13_SS7_T_KA_h-s_MID	-2.2294	0.80924	1.61847	-0.33138
	2	CHOQUET[0.75;AO1;0.9]_F_AB_nCi_2_M13_SS4_T_KA_h_MID	4.45467	1.65085	3.3017	0.44832
	3	CHOQUET[0.75;AO1;0.2]_Q_AB_nCi_2_M3_NS2_T_KA_s_MID	3.58976	0.59789	1.19578	0.76728
		Variable	Regression Coeff.	Errors Reg.Coeff.	Conf.Intervals (.95)	Std. Reg.Coeff.
	-	Intercept	6.04155	1.40351	2.80702	-
	1	CHOQUET[0.5;AO2;0.6]_F_AB_nCi_2_M16_NS2_T_KA_s_MID	0.10532	0.01482	0.02965	1.56309
	2	CHOQUET[0.25;AO1;0.2]_F_AB_nCi_2_M16_SS4_T_KA_h_MID	-17.6049	2.38262	4.76525	-1.62627
	3	CHOQUET[0.5;AO1;0.9]_F_AB_nCi_2_M16_SS4_T_KA_h_MID	13.4449	2.43739	4.87477	1.52222
	4	CHOQUET[0.75;AO1;0.8]_Q_AB_nCi_2_M3_MP4_T_KA_s_MID	-141.048	42.5167	85.0334	-0.50594
	5	CHOQUET[0.5;AO1;0.2]_Q_AB_nCi_2_M5_MP7_T_KA_s_MID	210.483	44.3671	88.7341	0.75863
		Variable	Regression Coeff.	Errors Reg.Coeff.	Conf.Intervals (.95)	Std. Reg.Coeff.
	-	Intercept	-2.14581	4.98631	9.97263	-
	1	CHOQUET[0.75;AO1;0.2]_B_AB_nCi_2_M3_NS5_T_KA_h-s_MID	20.4676	4.37872	8.75744	0.47278
	2	CHOQUET[0.5;AO2;0.6]_F_AB_nCi_2_M16_NS2_T_KA_s_MID	0.16043	0.02494	0.04988	2.38103
	3	CHOQUET[0.25;AO1;0.2]_F_AB_nCi_2_M16_SS4_T_KA_h_MID	-23.9376	3.91304	7.82607	-2.21125
	4	CHOQUET[0.25;AO1;0.9]_Q_AB_nCi_2_M3_NS2_T_KA_s_MID	-7.90427	2.34059	4.68118	-2.35155
	5	CHOQUET[0.25;AO2;0.5]_B_AB_nCi_2_M3_NS1_T_KA_h-s_MID	3.30035	1.32405	2.6481	1.78842
	6	CHOQUET[0.5;AO1;0.9]_F_AB_nCi_2_M16_SS4_T_KA_h_MID	16.2067	2.96081	5.92163	1.8349
	7	CHOQUET[0.5;AO1;0.2]_Q_AB_nCi_2_M5_MP7_T_KA_s_MID	172.858	40.3023	80.6047	0.62302

## Sheet: COX2
NORMS		Variable	Regression Coeff.	Errors Reg.Coeff.	Conf.Intervals (.95)	Std. Reg.Coeff.
	-	Intercept	33.7216	2.9326	3.21412	-
	1	N3_F_AB_nCi_2_M5_MP0_T_KA_h_MID	-56.865	10.1627	11.1383	-0.46371
	2	N1_Q_AB_nCi_2_M5_NS6_T_KA_h_MID	-1.46305	0.17805	0.19514	-0.6939
	3	N3_Q_AB_nCi_2_M5_MP7_T_KA_s_MID	-54.1652	6.75993	7.40888	-0.50896
		Variable	Regression Coeff.	Errors Reg.Coeff.	Conf.Intervals (.95)	Std. Reg.Coeff.
	-	Intercept	10.0881	4.51978	4.95368	-
	1	N1_Q_AB_nCi_2_M5_MP6_T_KA_s_MID	13.5954	2.96754	3.25242	0.83927
	2	N1_F_AB_nCi_2_M13_SS5_T_KA_h_MID	-0.14195	0.04703	0.05155	-0.39793
	3	N1_F_AB_nCi_2_M13_MP1_T_KA_h_MID	7.17421	1.60033	1.75396	0.41746
	4	N3_Q_AB_nCi_2_M5_NS6_T_KA_s_MID	-9.41975	1.11819	1.22553	-1.34329
	5	N3_F_AB_nCi_2_M5_MP0_T_KA_h_MID	-80.7639	18.7146	20.5112	-0.6586
		Variable	Regression Coeff.	Errors Reg.Coeff.	Conf.Intervals (.95)	Std. Reg.Coeff.
	-	Intercept	32.9384	5.42464	5.94541	-
	1	N1_F_AB_nCi_2_M13_SS5_T_KA_h_MID	-0.0884	0.04848	0.05313	-0.24782
	2	N1_F_AB_nCi_2_M13_MP1_T_KA_h_MID	7.02266	1.57539	1.72663	0.40864
	3	N3_F_AB_nCi_2_M5_MP0_T_KA_h_MID	-102.163	22.5827	24.7506	-0.8331
	4	N1_Q_AB_nCi_2_M5_NS6_T_KA_h_MID	-1.32088	0.17787	0.19495	-0.62647
	5	N3_Q_AB_nCi_2_M10_SS3_T_KA_s_MID	-2.12077	0.91537	1.00324	-0.45881
	6	N2_Q_AB_nCi_2_M5_MP7_T_KA_s_MID	96.2348	46.7277	51.2136	1.2266
	7	N3_Q_AB_nCi_2_M5_MP7_T_KA_s_MID	-160.258	57.5783	63.1058	-1.50584
MEANS		Variable	Regression Coeff.	Errors Reg.Coeff.	Conf.Intervals (.95)	Std. Reg.Coeff.
	-	Intercept	-3.95258	5.19143	5.68981	-
	1	P2_Q_AB_nCi_2_M5_NS7_T_KA_s_MID	-41.1841	4.28767	4.69928	-1.06056
	2	AM_Q_AB_nCi_2_M5_SS7_T_KA_s_MID	14.7031	2.10592	2.30809	0.74024
	3	GM_B_AB_nCi_2_M5_SS3_T_KA_h-s_MID	5.66989	4.51283	4.94606	0.08082
		Variable	Regression Coeff.	Errors Reg.Coeff.	Conf.Intervals (.95)	Std. Reg.Coeff.
	-	Intercept	7.68025	8.05973	8.83346	-
	1	GM_B_AB_nCi_2_M5_SS3_T_KA_h-s_MID	23.2556	5.62896	6.16934	0.3315
	2	P2_B_AB_nCi_2_M13_MP6_T_KA_h-s_MID	-10.2831	2.87122	3.14686	-0.34827
	3	HM_F_AB_nCi_2_M10_SS1_T_KA_h_MID	-19.7815	5.98725	6.56203	-0.43947
	4	P2_F_AB_nCi_2_M10_SS5_T_KA_s_MID	4.88302	3.63556	3.98457	0.15303
	5	P2_Q_AB_nCi_2_M5_NS7_T_KA_s_MID	-36.2561	3.62154	3.9692	-0.93365
		Variable	Regression Coeff.	Errors Reg.Coeff.	Conf.Intervals (.95)	Std. Reg.Coeff.
	-	Intercept	44.425	3.63429	3.98318	-
	1	P2_B_AB_nCi_2_M13_MP6_T_KA_h-s_MID	-12.6793	2.97184	3.25714	-0.42943
	2	GM_F_AB_nCi_2_M3_NS2_T_KA_s_MID	-0.00199	0.00061	0.00066	-0.5328
	3	HM_F_AB_nCi_2_M10_MP4_T_KA_h_MID	-209.375	42.5875	46.6759	-0.64167
	4	P3_F_AB_nCi_2_M16_MP1_T_KA_s_MID	-62.0114	25.1072	27.5175	-0.21999
	5	HM_Q_AB_nCi_2_M5_NS3_T_KA_h_MID	-26.0189	3.83045	4.19817	-1.14155
	6	P3_Q_AB_nCi_2_M5_NS7_T_KA_s_MID	-9.77663	2.8146	3.0848	-0.29744
	7	HM_Q_AB_nCi_2_M5_MP7_T_KA_h_MID	324.991	56.1099	61.4965	1.32562
STATISTICS		Variable	Regression Coeff.	Errors Reg.Coeff.	Conf.Intervals (.95)	Std. Reg.Coeff.
	-	Intercept	17.442	1.26602	1.38756	-
	1	SD_Q_AB_nCi_2_M5_NS7_T_KA_s_MID	-78.9488	9.91271	10.8643	-1.48083
	2	Q2_Q_AB_nCi_2_M5_MP0_T_KA_h_MID	-178.852	27.6663	30.3223	-0.83221
	3	SD_Q_AB_nCi_2_M5_MP7_T_KA_s_MID	296.703	57.3097	62.8114	0.77647
		Variable	Regression Coeff.	Errors Reg.Coeff.	Conf.Intervals (.95)	Std. Reg.Coeff.
	-	Intercept	17.4182	1.11472	1.22173	-
	1	SD_Q_AB_nCi_2_M5_NS7_T_KA_s_MID	-78.7939	8.76763	9.60932	-1.47792
	2	SD_Q_AB_nCi_2_M5_MP7_T_KA_s_MID	309.188	58.6172	64.2445	0.80914
	3	K_Q_AB_nCi_2_M5_SS5_T_KA_h_MID	-0.12046	0.04274	0.04684	-0.17182
	4	MX_Q_AB_nCi_2_M5_MP1_T_KA_h_MID	-140.063	19.2349	21.0814	-0.85005
	5	I50_Q_AB_nCi_2_M5_MP7_T_KA_s_MID	11.0448	7.69142	8.4298	0.11046
		Variable	Regression Coeff.	Errors Reg.Coeff.	Conf.Intervals (.95)	Std. Reg.Coeff.
	-	Intercept	22.3402	1.98344	2.17385	-
	1	SD_Q_AB_nCi_2_M5_NS7_T_KA_s_MID	-80.8432	9.07798	9.94947	-1.51636
	2	SD_Q_AB_nCi_2_M5_MP7_T_KA_s_MID	593.887	95.2901	104.438	1.5542
	3	I50_F_AB_nCi_2_M5_SS7_T_KA_h_MID	0.60558	0.18205	0.19952	0.21204
	4	K_Q_AB_nCi_2_M5_SS5_T_KA_h_MID	-0.11209	0.04446	0.04873	-0.15989
	5	MX_Q_AB_nCi_2_M5_MP1_T_KA_h_MID	-129.124	23.3431	25.5841	-0.78366
	6	Q3_B_AB_nCi_2_M5_MP6_T_KA_h-s_MID	-75.5343	35.7589	39.1917	-0.29898
	7	VC_Q_AB_nCi_2_M5_NS5_T_KA_s_MID	-16.7365	5.92452	6.49327	-0.67349
Choquet L=(-1,0)		Variable	Regression Coeff.	Errors Reg.Coeff.	Conf.Intervals (.95)	Std. Reg.Coeff.
	-	Intercept	17.0677	1.25565	1.37619	-
	1	CHOQUET[-0.75;AO1;0.3]_Q_AB_nCi_2_M5_NS7_T_KA_s_MID	-29.1143	3.31223	3.6302	-1.15472
	2	CHOQUET[-0.75;AO1;0.3]_Q_AB_nCi_2_M5_MP1_T_KA_h_MID	-173.138	25.9549	28.4465	-0.84893
	3	CHOQUET[-0.5;AO1;0.2]_Q_AB_nCi_2_M5_MP7_T_KA_s_MID	146.038	34.1119	37.3867	0.46839
		Variable	Regression Coeff.	Errors Reg.Coeff.	Conf.Intervals (.95)	Std. Reg.Coeff.
	-	Intercept	18.3956	1.53072	1.67766	-
	1	CHOQUET[-0.75;AO1;0.3]_Q_AB_nCi_2_M5_NS7_T_KA_s_MID	-31.5082	3.58773	3.93216	-1.24967
	2	CHOQUET[-0.75;AO1;0.3]_Q_AB_nCi_2_M5_MP1_T_KA_h_MID	-247.235	58.9597	64.6198	-1.21224
	3	CHOQUET[-0.5;AO1;0.2]_Q_AB_nCi_2_M5_MP7_T_KA_s_MID	144.305	34.6171	37.9404	0.46284
	4	CHOQUET[-0.75;AO1;0.3]_F_AB_nCi_2_M5_MP5_T_KA_s_MID	-38.9295	25.3208	27.7516	-0.17398
	5	CHOQUET[-0.75;AO2;0.6]_F_AB_nCi_2_M3_MP2_T_KA_h_MID	95.889	62.0078	67.9606	0.45507
		Variable	Regression Coeff.	Errors Reg.Coeff.	Conf.Intervals (.95)	Std. Reg.Coeff.
	-	Intercept	18.3266	1.63273	1.78948	-
	1	CHOQUET[-0.75;AO1;0.3]_Q_AB_nCi_2_M5_MP1_T_KA_h_MID	-1886.95	456.624	500.46	-9.25213
	2	CHOQUET[-0.75;AO1;0.3]_F_AB_nCi_2_M5_MP5_T_KA_s_MID	-228.41	90.6319	99.3325	-1.02081
	3	CHOQUET[-0.5;AO1;0.2]_F_AB_nCi_2_M5_MP6_T_KA_s_MID	240.904	124.987	136.986	0.80099
	4	CHOQUET[-0.75;AO2;0.0]_Q_AB_nCi_2_M5_NS7_T_KA_s_MID	-23.4716	3.22171	3.53099	-0.81597
	5	CHOQUET[-0.5;AO2;0.0]_Q_AB_nCi_2_M5_MP1_T_KA_h_MID	1832.71	477.588	523.437	8.64065
	6	CHOQUET[-0.75;AO2;0.6]_F_AB_nCi_2_M3_MP2_T_KA_h_MID	219.681	65.4421	71.7246	1.04256
	7	CHOQUET[-0.5;AO2;0.0]_Q_AB_nCi_2_M5_MP6_T_KA_h_MID	-168.678	53.9072	59.0823	-0.76305
Choquet L=(0,1)		Variable	Regression Coeff.	Errors Reg.Coeff.	Conf.Intervals (.95)	Std. Reg.Coeff.
	-	Intercept	7.15867	2.0401	2.23595	-
	1	CHOQUET[0.75;AO1;0.2]_F_AB_nCi_2_M10_SS7_T_KA_h_MID	-3.97818	1.74579	1.91338	-0.14616
	2	CHOQUET[0.75;AO1;0.8]_Q_AB_nCi_2_M5_NS7_T_KA_s_MID	-63.2596	8.18573	8.97155	-1.24684
	3	CHOQUET[0.75;AO1;0.8]_Q_AB_nCi_2_M5_SS7_T_KA_s_MID	17.7112	2.7273	2.98912	1.02597
		Variable	Regression Coeff.	Errors Reg.Coeff.	Conf.Intervals (.95)	Std. Reg.Coeff.
	-	Intercept	24.7719	5.50397	6.03235	-
	1	CHOQUET[0.75;AO1;0.8]_Q_AB_nCi_2_M5_NS7_T_KA_s_MID	-59.1357	8.25601	9.04859	-1.16556
	2	CHOQUET[0.75;AO1;0.8]_Q_AB_nCi_2_M5_SS7_T_KA_s_MID	25.852	4.36367	4.78258	1.49755
	3	CHOQUET[0.75;AO1;0.2]_F_AB_nCi_2_M10_SS5_T_KA_h_MID	-6.53508	2.26909	2.48692	-0.1825
	4	CHOQUET[0.25;AO2;0.6]_Q_AB_nCi_2_M10_SS4_T_KA_s_MID	-15.2152	4.62878	5.07315	-0.99492
	5	CHOQUET[0.5;AO1;0.8]_Q_AB_nCi_2_M10_SS4_T_KA_h_MID	-10.3486	3.08597	3.38222	-0.53251
		Variable	Regression Coeff.	Errors Reg.Coeff.	Conf.Intervals (.95)	Std. Reg.Coeff.
	-	Intercept	21.8932	5.41859	5.93878	-
	1	CHOQUET[0.25;AO1;0.2]_B_AB_nCi_2_M13_MP5_T_KA_h-s_MID	63.9188	14.32	15.6948	0.32141
	2	CHOQUET[0.75;AO1;0.2]_F_AB_nCi_2_M10_SS5_T_KA_h_MID	-12.3958	2.56903	2.81566	-0.34616
	3	CHOQUET[0.75;AO1;0.8]_Q_AB_nCi_2_M5_NS6_T_KA_s_MID	10.0339	54.3095	59.5232	0.27419
	4	CHOQUET[0.75;AO1;0.8]_Q_AB_nCi_2_M5_NS7_T_KA_s_MID	-64.043	70.3104	77.0602	-1.26228
	5	CHOQUET[0.5;AO1;0.8]_Q_AB_nCi_2_M10_SS4_T_KA_h_MID	-5.99068	3.17582	3.48069	-0.30826
	6	CHOQUET[0.25;AO2;0.6]_Q_AB_nCi_2_M10_SS4_T_KA_s_MID	-11.2358	4.55437	4.99159	-0.7347
	7	CHOQUET[0.75;AO1;0.8]_Q_AB_nCi_2_M5_SS7_T_KA_s_MID	22.0465	4.87972	5.34818	1.2771

## Sheet: DHFR
NORMS		Variable	Regression Coeff.	Errors Reg.Coeff.	Conf.Intervals (.95)	Std. Reg.Coeff.
	-	Intercept	6.80531	0.79651	0.87298	-
	1	N2_Q_AB_nCi_2_M13_MP3_T_KA_s_MID	-23.408	3.41006	3.73742	-0.41885
	2	N3_Q_AB_nCi_2_M10_SS4_T_KA_s_MID	-3.84515	0.46157	0.50588	-1.34671
	3	N3_Q_AB_nCi_2_M13_SS5_T_KA_s_MID	5.40955	0.50854	0.55736	1.81477
		Variable	Regression Coeff.	Errors Reg.Coeff.	Conf.Intervals (.95)	Std. Reg.Coeff.
	-	Intercept	7.30795	0.89096	0.97649	-
	1	N2_Q_AB_nCi_2_M10_SS1_T_KA_s_MID	-1.50892	0.62968	0.69013	-0.84106
	2	N3_Q_AB_nCi_2_M10_SS4_T_KA_s_MID	-4.7503	0.6983	0.76533	-1.66373
	3	N3_Q_AB_nCi_2_M13_SS5_T_KA_s_MID	5.12658	0.52769	0.57835	1.71984
	4	N2_Q_AB_nCi_2_M16_SS1_T_KA_s_MID	1.95821	0.37442	0.41037	1.15894
	5	N3_Q_AB_nCi_2_M13_MP2_T_KA_s_MID	-36.29	5.70681	6.25467	-0.35584
		Variable	Regression Coeff.	Errors Reg.Coeff.	Conf.Intervals (.95)	Std. Reg.Coeff.
	-	Intercept	8.81575	1.20736	1.32327	-
	1	N2_Q_AB_nCi_2_M10_SS1_T_KA_s_MID	-2.66522	0.66657	0.73056	-1.48558
	2	N3_Q_AB_nCi_2_M13_SS5_T_KA_s_MID	5.41241	0.51953	0.56941	1.81572
	3	N2_Q_AB_nCi_2_M16_SS1_T_KA_s_MID	1.59618	0.35966	0.39418	0.94468
	4	N3_Q_AB_nCi_2_M13_MP2_T_KA_s_MID	-34.4282	5.88827	6.45355	-0.33759
	5	N2_Q_AB_nCi_2_M10_NS1_T_KA_h_MID	0.00681	0.00214	0.00235	0.21169
	6	N2_Q_AB_nCi_2_M3_NS3_T_KA_h_MID	-0.69945	0.1818	0.19926	-0.19761
	7	N3_Q_AB_nCi_2_M10_SS7_T_KA_s_MID	-2.88662	0.55105	0.60395	-1.08593
MEANS		Variable	Regression Coeff.	Errors Reg.Coeff.	Conf.Intervals (.95)	Std. Reg.Coeff.
	-	Intercept	7.19746	1.00717	1.10386	-
	1	P3_Q_AB_nCi_2_M10_SS5_T_KA_s_MID	-9.57077	1.21904	1.33606	-0.88657
	2	P3_Q_AB_nCi_2_M13_SS5_T_KA_s_MID	12.5104	1.35617	1.48636	1.02222
	3	P2_Q_AB_nCi_2_M13_MP2_T_KA_s_MID	-96.3946	12.5258	13.7283	-0.41914
		Variable	Regression Coeff.	Errors Reg.Coeff.	Conf.Intervals (.95)	Std. Reg.Coeff.
	-	Intercept	22.9352	3.7654	4.12688	-
	1	P2_Q_AB_nCi_2_M5_NS1_T_KA_h_MID	2.15222	0.20598	0.22575	0.57547
	2	GM_Q_AB_nCi_2_M3_SS6_T_KA_h_MID	-18.0833	1.98057	2.1707	-1.27385
	3	P3_Q_AB_nCi_2_M16_SS1_T_KA_s_MID	7.95084	1.29259	1.41668	0.66714
	4	GM_Q_AB_nCi_2_M13_NS1_T_KA_h_MID	-0.02782	0.0054	0.00591	-0.2907
	5	P3_Q_AB_nCi_2_M10_SS2_T_KA_s_MID	-19.3843	2.0741	2.27321	-1.5294
		Variable	Regression Coeff.	Errors Reg.Coeff.	Conf.Intervals (.95)	Std. Reg.Coeff.
	-	Intercept	25.5505	4.27134	4.68139	-
	1	P2_Q_AB_nCi_2_M5_NS1_T_KA_h_MID	1.50433	0.22927	0.25127	0.40223
	2	P3_Q_AB_nCi_2_M16_SS1_T_KA_s_MID	7.87094	1.28154	1.40457	0.66044
	3	AM_Q_AB_nCi_2_M10_NS1_T_KA_h_MID	0.07523	0.01907	0.0209	0.33607
	4	GM_Q_AB_nCi_2_M13_NS1_T_KA_h_MID	-0.05512	0.00691	0.00757	-0.57598
	5	HM_Q_AB_nCi_2_M3_SS4_T_KA_h_MID	-65.2792	13.3656	14.6487	-4.67185
	6	HM_Q_AB_nCi_2_M5_SS4_T_KA_h_MID	48.68	13.1763	14.4412	3.44128
	7	P3_Q_AB_nCi_2_M10_SS2_T_KA_s_MID	-19.6529	2.14653	2.3526	-1.55059
STATISTICS		Variable	Regression Coeff.	Errors Reg.Coeff.	Conf.Intervals (.95)	Std. Reg.Coeff.
	-	Intercept	10.3962	2.1872	2.39717	-
	1	Q2_B_AB_nCi_2_M5_NS2_T_KA_h-s_MID	7.33877	0.76904	0.84286	0.6475
	2	Q3_B_AB_nCi_2_M5_NS3_T_KA_h-s_MID	-17.0844	2.05197	2.24896	-0.567
	3	S_Q_AB_nCi_2_M16_SS5_T_KA_h_MID	0.65425	0.14428	0.15813	0.23965
		Variable	Regression Coeff.	Errors Reg.Coeff.	Conf.Intervals (.95)	Std. Reg.Coeff.
	-	Intercept	16.3854	2.27671	2.49528	-
	1	Q3_B_AB_nCi_2_M5_NS3_T_KA_h-s_MID	-8.97731	1.76973	1.93962	-0.29794
	2	SD_Q_AB_nCi_2_M10_SS2_T_KA_s_MID	-11.4766	2.11646	2.31964	-0.43483
	3	MX_Q_AB_nCi_2_M13_SS3_T_KA_s_MID	4.2341	0.40686	0.44591	0.67516
	4	SD_Q_AB_nCi_2_M16_SS1_T_KA_s_MID	6.15806	1.142	1.25163	0.31958
	5	SD_Q_AB_nCi_2_M13_MP2_T_KA_s_MID	-128.868	17.7945	19.5028	-0.36044
		Variable	Regression Coeff.	Errors Reg.Coeff.	Conf.Intervals (.95)	Std. Reg.Coeff.
	-	Intercept	7.64069	2.42443	2.65718	-
	1	Q2_B_AB_nCi_2_M5_NS2_T_KA_h-s_MID	6.02201	1.04854	1.14919	0.53133
	2	Q3_B_AB_nCi_2_M5_NS3_T_KA_h-s_MID	-12.8883	1.86698	2.04621	-0.42774
	3	S_Q_AB_nCi_2_M16_SS5_T_KA_h_MID	0.41627	0.1453	0.15924	0.15248
	4	SD_Q_AB_nCi_2_M10_SS2_T_KA_s_MID	-13.4097	2.11464	2.31765	-0.50807
	5	MX_Q_AB_nCi_2_M13_SS3_T_KA_s_MID	3.28692	0.45399	0.49758	0.52412
	6	VC_Q_AB_nCi_2_M16_SS1_T_KA_s_MID	3.92446	1.20952	1.32563	0.18321
	7	SD_Q_AB_nCi_2_M13_MP2_T_KA_s_MID	-79.8172	18.9394	20.7576	-0.22324
Choquet L=(-1,0)		Variable	Regression Coeff.	Errors Reg.Coeff.	Conf.Intervals (.95)	Std. Reg.Coeff.
	-	Intercept	9.70851	0.94014	1.03039	-
	1	CHOQUET[-0.5;AO1;0.2]_Q_AB_nCi_2_M10_SS6_T_KA_s_MID	-8.93881	1.18296	1.29653	-0.86475
	2	CHOQUET[-0.75;AO2;0.6]_Q_AB_nCi_2_M13_SS4_T_KA_s_MID	6.72695	0.839	0.91955	0.90446
	3	CHOQUET[-0.75;AO2;0.6]_Q_AB_nCi_2_M16_MP4_T_KA_h_MID	-21.5173	3.5649	3.90713	-0.38128
		Variable	Regression Coeff.	Errors Reg.Coeff.	Conf.Intervals (.95)	Std. Reg.Coeff.
	-	Intercept	5.99493	1.19805	1.31307	-
	1	CHOQUET[-0.25;AO1;0.2]_Q_AB_nCi_2_M10_NS0_T_KA_h_MID	0.10005	0.01884	0.02065	0.28581
	2	CHOQUET[-0.25;AO1;0.2]_Q_AB_nCi_2_M3_NS3_T_KA_h_MID	-3.64979	0.80666	0.8841	-0.28733
	3	CHOQUET[-0.5;AO1;0.2]_Q_AB_nCi_2_M10_SS6_T_KA_s_MID	-13.1148	1.33836	1.46684	-1.26874
	4	CHOQUET[-0.75;AO2;0.6]_Q_AB_nCi_2_M13_SS4_T_KA_s_MID	6.46259	0.79786	0.87445	0.86892
	5	CHOQUET[-0.75;AO1;0.3]_Q_AB_nCi_2_M16_SS1_T_KA_s_MID	4.57556	0.77316	0.84739	0.48235
		Variable	Regression Coeff.	Errors Reg.Coeff.	Conf.Intervals (.95)	Std. Reg.Coeff.
	-	Intercept	61.5436	7.45129	8.16661	-
	1	CHOQUET[-0.75;AO1;0.3]_B_AB_nCi_2_M5_NS4_T_KA_h-s_MID	-59.095	7.33707	8.04143	-0.85364
	2	CHOQUET[-0.25;AO1;0.3]_B_AB_nCi_2_M10_SS2_T_KA_h-s_MID	-30.06	4.11905	4.51448	-0.53852
	3	CHOQUET[-0.25;AO2;0.0]_B_AB_nCi_2_M16_SS1_T_KA_h-s_MID	12.1467	3.00215	3.29035	0.28315
	4	CHOQUET[-0.25;AO1;0.3]_Q_AB_nCi_2_M10_NS1_T_KA_h_MID	0.1355	0.01417	0.01553	0.75077
	5	CHOQUET[-0.75;AO2;0.6]_Q_AB_nCi_2_M13_NS1_T_KA_h_MID	-0.03474	0.00432	0.00474	-0.62278
	6	CHOQUET[-0.25;AO1;0.2]_Q_AB_nCi_2_M5_NS6_T_KA_s_MID	50.845	7.52607	8.24857	1.51521
	7	CHOQUET[-0.25;AO2;0.6]_Q_AB_nCi_2_M10_SS0_T_KA_s_MID	-8.43648	1.87374	2.05362	-0.72334
Choquet L=(0,1)		Variable	Regression Coeff.	Errors Reg.Coeff.	Conf.Intervals (.95)	Std. Reg.Coeff.
	-	Intercept	11.9079	1.84676	2.02404	-
	1	CHOQUET[0.5;AO1;0.2]_B_AB_nCi_2_M5_NS1_T_KA_h-s_MID	1.90295	0.29522	0.32357	0.79517
	2	CHOQUET[0.5;AO1;0.2]_Q_AB_nCi_2_M3_NS2_T_KA_h_MID	-4.0803	0.64575	0.70774	-0.51342
	3	CHOQUET[0.5;AO1;0.2]_Q_AB_nCi_2_M16_SS1_T_KA_s_MID	-14.2194	2.16228	2.36986	-0.88699
		Variable	Regression Coeff.	Errors Reg.Coeff.	Conf.Intervals (.95)	Std. Reg.Coeff.
	-	Intercept	18.6826	3.35805	3.68042	-
	1	CHOQUET[0.75;AO2;0.5]_F_AB_nCi_2_M5_SS7_T_KA_s_MID	-6.63842	2.15647	2.3635	-0.24495
	2	CHOQUET[0.25;AO1;0.9]_Q_AB_nCi_2_M5_NS1_T_KA_h_MID	2.13535	0.23912	0.26207	0.48881
	3	CHOQUET[0.5;AO2;0.6]_Q_AB_nCi_2_M3_SS5_T_KA_h_MID	-12.3558	1.30599	1.43137	-1.24926
	4	CHOQUET[0.25;AO1;0.8]_Q_AB_nCi_2_M10_SS3_T_KA_s_MID	-11.5435	1.7092	1.87329	-0.80152
	5	CHOQUET[0.25;AO1;0.8]_Q_AB_nCi_2_M16_MP5_T_KA_s_MID	1.66497	0.32776	0.35923	0.27137
		Variable	Regression Coeff.	Errors Reg.Coeff.	Conf.Intervals (.95)	Std. Reg.Coeff.
	-	Intercept	0.64245	2.22362	2.43709	-
	1	CHOQUET[0.25;AO2;0.6]_F_AB_nCi_2_M16_SS1_T_KA_h_MID	7.73851	3.09746	3.39482	0.57938
	2	CHOQUET[0.25;AO2;0.5]_F_AB_nCi_2_M16_SS2_T_KA_h_MID	-13.3212	3.17821	3.48332	-1.34946
	3	CHOQUET[0.5;AO2;0.5]_F_AB_nCi_2_M16_SS4_T_KA_h_MID	6.02271	1.19144	1.30582	0.89966
	4	CHOQUET[0.25;AO1;0.8]_Q_AB_nCi_2_M13_NS1_T_KA_h_MID	-0.03269	0.00566	0.0062	-0.39366
	5	CHOQUET[0.75;AO1;0.9]_Q_AB_nCi_2_M3_NS2_T_KA_h_MID	-3.62621	0.73389	0.80434	-0.45617
	6	CHOQUET[0.75;AO1;0.2]_Q_AB_nCi_2_M5_NS1_T_KA_h_MID	1.75943	0.3797	0.41615	0.34891
	7	CHOQUET[0.75;AO2;0.6]_Q_AB_nCi_2_M16_MP1_T_KA_s_MID	-33.7458	7.48194	8.2002	-0.23976

## Sheet: GPB
NORMS		Variable	Regression Coeff.	Errors Reg.Coeff.	Conf.Intervals (.95)	Std. Reg.Coeff.
	-	Intercept	-9.17616	1.6109	3.2218	-
	1	N2_F_AB_nCi_2_M3_MP6_T_KA_s_MID	27.2642	7.30199	14.604	0.4777
	2	N3_F_AB_nCi_2_M16_SS3_T_KA_s_MID	1.48411	0.57643	1.15286	0.43185
	3	N3_Q_AB_nCi_2_M10_MP7_T_KA_h_MID	1.2514	0.37144	0.74288	0.50654
		Variable	Regression Coeff.	Errors Reg.Coeff.	Conf.Intervals (.95)	Std. Reg.Coeff.
	-	Intercept	-32.749	7.34813	14.6963	-
	1	N2_Q_AB_nCi_2_M10_MP7_T_KA_h_MID	2.00416	0.40343	0.80686	0.87073
	2	N3_F_AB_nCi_2_M5_MP1_T_KA_s_MID	195.89	41.7548	83.5096	1.46163
	3	N2_F_AB_nCi_2_M10_NS2_T_KA_h_MID	0.013	0.00364	0.00728	1.06413
	4	N2_Q_AB_nCi_2_M13_SS7_T_KA_h_MID	0.69798	0.14973	0.29945	0.65977
	5	N2_Q_AB_nCi_2_M10_MP2_T_KA_h_MID	-6.32232	1.0848	2.16961	-1.18062
		Variable	Regression Coeff.	Errors Reg.Coeff.	Conf.Intervals (.95)	Std. Reg.Coeff.
	-	Intercept	-37.7813	6.73984	13.4797	-
	1	N1_B_AB_nCi_2_M16_MP4_T_KA_h-s_MID	3.34255	1.14839	2.29678	0.25654
	2	N2_F_AB_nCi_2_M10_NS2_T_KA_h_MID	0.01255	0.00334	0.00667	1.02786
	3	N3_F_AB_nCi_2_M16_SS3_T_KA_s_MID	0.80633	0.62674	1.25348	0.23463
	4	N3_F_AB_nCi_2_M5_MP1_T_KA_s_MID	192.651	37.9907	75.9814	1.43746
	5	N2_Q_AB_nCi_2_M13_SS7_T_KA_h_MID	0.62746	0.13923	0.27846	0.59311
	6	N2_Q_AB_nCi_2_M10_MP2_T_KA_h_MID	-4.09457	1.40799	2.81599	-0.76462
	7	N3_Q_AB_nCi_2_M10_MP7_T_KA_h_MID	1.5433	0.40488	0.80976	0.62469
MEANS		Variable	Regression Coeff.	Errors Reg.Coeff.	Conf.Intervals (.95)	Std. Reg.Coeff.
	-	Intercept	0.75865	0.98148	1.96297	-
	1	P3_F_AB_nCi_2_M3_MP7_T_KA_s_MID	37.846	11.5976	23.1951	0.39642
	2	P2_Q_AB_nCi_2_M10_MP7_T_KA_h_MID	5.21442	1.50462	3.00924	0.69606
	3	AM_Q_AB_nCi_2_M3_MP5_T_KA_h_MID	-33.1628	6.37056	12.7411	-0.9399
		Variable	Regression Coeff.	Errors Reg.Coeff.	Conf.Intervals (.95)	Std. Reg.Coeff.
	-	Intercept	-1.96118	0.9361	1.8722	-
	1	P3_F_AB_nCi_2_M3_MP7_T_KA_s_MID	35.7649	10.3206	20.6411	0.37462
	2	P2_F_AB_nCi_2_M13_MP3_T_KA_h_MID	7.93568	2.22609	4.45219	0.41541
	3	P2_Q_AB_nCi_2_M10_MP2_T_KA_h_MID	-26.5175	3.61786	7.23571	-1.60143
	4	P3_Q_AB_nCi_2_M10_MP6_T_KA_h_MID	5.32153	1.16559	2.33118	0.95806
	5	P3_Q_AB_nCi_2_M13_SS6_T_KA_h_MID	0.7994	0.31078	0.62156	0.29317
		Variable	Regression Coeff.	Errors Reg.Coeff.	Conf.Intervals (.95)	Std. Reg.Coeff.
	-	Intercept	-5.54338	2.23594	4.47187	-
	1	AM_B_AB_nCi_2_M16_MP6_T_KA_h-s_MID	58.6544	16.9787	33.9574	0.70776
	2	GM_F_AB_nCi_2_M10_NS1_T_KA_s_MID	0.16027	0.04468	0.08936	0.92585
	3	P2_F_AB_nCi_2_M13_MP3_T_KA_h_MID	7.52644	2.05913	4.11826	0.39399
	4	HM_Q_AB_nCi_2_M16_NS0_T_KA_h_MID	-0.15313	0.05683	0.11365	-0.36046
	5	P3_Q_AB_nCi_2_M13_SS6_T_KA_h_MID	1.43298	0.40319	0.80639	0.52553
	6	P3_Q_AB_nCi_2_M10_MP2_T_KA_h_MID	-19.8986	3.88874	7.77749	-1.56627
	7	P3_Q_AB_nCi_2_M10_MP6_T_KA_h_MID	5.68661	1.21062	2.42123	1.02379
STATISTICS		Variable	Regression Coeff.	Errors Reg.Coeff.	Conf.Intervals (.95)	Std. Reg.Coeff.
	-	Intercept	-1.58212	0.73858	1.47716	-
	1	VC_F_AB_nCi_2_M3_NS7_T_KA_h_MID	2.82329	0.66824	1.33647	0.42329
	2	S_Q_AB_nCi_2_M10_SS5_T_KA_s_MID	0.9115	0.2851	0.57019	0.30074
	3	K_Q_AB_nCi_2_M3_MP2_T_KA_h_MID	0.47677	0.09178	0.18356	0.53618
		Variable	Regression Coeff.	Errors Reg.Coeff.	Conf.Intervals (.95)	Std. Reg.Coeff.
	-	Intercept	-3.75957	1.01021	2.02043	-
	1	VC_F_AB_nCi_2_M3_NS7_T_KA_h_MID	3.36771	0.60607	1.21214	0.50491
	2	S_Q_AB_nCi_2_M10_SS5_T_KA_s_MID	0.66171	0.34312	0.68624	0.21833
	3	K_Q_AB_nCi_2_M3_MP2_T_KA_h_MID	0.22872	0.09105	0.1821	0.25721
	4	Q3_B_AB_nCi_2_M5_MP6_T_KA_h-s_MID	45.7868	11.5874	23.1747	0.57137
	5	I50_Q_AB_nCi_2_M3_MP3_T_KA_h_MID	-35.3707	7.7931	15.5862	-0.63997
		Variable	Regression Coeff.	Errors Reg.Coeff.	Conf.Intervals (.95)	Std. Reg.Coeff.
	-	Intercept	-3.76024	1.00755	2.01509	-
	1	S_Q_AB_nCi_2_M10_SS5_T_KA_s_MID	0.40097	0.34747	0.69494	0.1323
	2	K_Q_AB_nCi_2_M3_MP2_T_KA_h_MID	0.12619	0.10581	0.21162	0.14191
	3	Q3_B_AB_nCi_2_M5_MP6_T_KA_h-s_MID	49.7449	11.5245	23.049	0.62077
	4	VC_Q_AB_nCi_2_M16_NS2_T_KA_h_MID	-0.34177	0.16581	0.33162	-0.1667
	5	S_Q_AB_nCi_2_M10_SS4_T_KA_h_MID	0.28324	0.24935	0.4987	0.09898
	6	I50_Q_AB_nCi_2_M3_MP3_T_KA_h_MID	-39.3932	7.98562	15.9712	-0.71275
	7	VC_F_AB_nCi_2_M3_MP7_T_KA_h_MID	3.7886	0.61772	1.23545	0.56801
Choquet L=(-1,0)		Variable	Regression Coeff.	Errors Reg.Coeff.	Conf.Intervals (.95)	Std. Reg.Coeff.
	-	Intercept	-1.15589	1.02175	2.0435	-
	1	CHOQUET[-0.5;AO1;0.3]_F_AB_nCi_2_M3_MP7_T_KA_h_MID	192.791	28.5265	57.053	7.71171
	2	CHOQUET[-0.75;AO2;0.0]_F_AB_nCi_2_M3_MP7_T_KA_h_MID	-191.686	28.298	56.596	-7.73071
	3	CHOQUET[-0.25;AO2;0.6]_Q_AB_nCi_2_M3_MP7_T_KA_s_MID	82.5739	18.142	36.2839	0.44994
		Variable	Regression Coeff.	Errors Reg.Coeff.	Conf.Intervals (.95)	Std. Reg.Coeff.
	-	Intercept	9.97222	3.65919	7.31838	-
	1	CHOQUET[-0.5;AO2;0.6]_F_AB_nCi_2_M3_SS2_T_KA_s_MID	-12.9809	4.34822	8.69643	-0.8195
	2	CHOQUET[-0.5;AO1;0.3]_F_AB_nCi_2_M3_MP7_T_KA_h_MID	225.232	27.4552	54.9105	9.00937
	3	CHOQUET[-0.75;AO2;0.0]_F_AB_nCi_2_M3_MP7_T_KA_h_MID	-248.818	30.5619	61.1239	-10.0349
	4	CHOQUET[-0.5;AO1;0.3]_Q_AB_nCi_2_M10_MP7_T_KA_h_MID	1.11816	0.54979	1.09957	0.3056
	5	CHOQUET[-0.25;AO2;0.6]_Q_AB_nCi_2_M3_MP7_T_KA_s_MID	132.62	24.803	49.606	0.72264
		Variable	Regression Coeff.	Errors Reg.Coeff.	Conf.Intervals (.95)	Std. Reg.Coeff.
	-	Intercept	-16.417	4.99183	9.98367	-
	1	CHOQUET[-0.5;AO1;0.3]_F_AB_nCi_2_M3_MP7_T_KA_h_MID	165.125	36.969	73.9379	6.60509
	2	CHOQUET[-0.75;AO2;0.0]_F_AB_nCi_2_M3_MP7_T_KA_h_MID	-169.73	39.2155	78.4309	-6.84522
	3	CHOQUET[-0.25;AO2;0.6]_Q_AB_nCi_2_M3_MP7_T_KA_s_MID	70.6464	23.1167	46.2334	0.38495
	4	CHOQUET[-0.75;AO1;0.2]_B_AB_nCi_2_M16_MP3_T_KA_h-s_MID	-4.2207	1.27866	2.55731	-0.42734
	5	CHOQUET[-0.5;AO2;0.0]_B_AB_nCi_2_M16_MP4_T_KA_h-s_MID	42.6492	10.9504	21.9008	0.84328
	6	CHOQUET[-0.25;AO1;0.3]_F_AB_nCi_2_M10_NS1_T_KA_h_MID	0.17154	0.05349	0.10697	0.88415
	7	CHOQUET[-0.25;AO1;0.3]_Q_AB_nCi_2_M10_MP0_T_KA_s_MID	128.031	58.533	117.066	0.49995
Choquet L=(0,1)		Variable	Regression Coeff.	Errors Reg.Coeff.	Conf.Intervals (.95)	Std. Reg.Coeff.
	-	Intercept	16.5011	3.6527	7.30541	-
	1	CHOQUET[0.5;AO1;0.8]_B_AB_nCi_2_M13_SS5_T_KA_h-s_MID	-19.5184	4.38951	8.77903	-0.58674
	2	CHOQUET[0.75;AO1;0.2]_B_AB_nCi_2_M10_MP7_T_KA_h-s_MID	-41.7343	8.46622	16.9324	-0.52623
	3	CHOQUET[0.5;AO1;0.9]_Q_AB_nCi_2_M5_MP4_T_KA_s_MID	131.791	24.6833	49.3665	0.69775
		Variable	Regression Coeff.	Errors Reg.Coeff.	Conf.Intervals (.95)	Std. Reg.Coeff.
	-	Intercept	37.1225	3.67033	7.34067	-
	1	CHOQUET[0.5;AO1;0.8]_B_AB_nCi_2_M13_SS5_T_KA_h-s_MID	-16.9193	3.71366	7.42731	-0.50861
	2	CHOQUET[0.5;AO1;0.8]_F_AB_nCi_2_M3_SS6_T_KA_s_MID	-19.942	2.83679	5.67357	-1.13522
	3	CHOQUET[0.25;AO2;0.6]_Q_AB_nCi_2_M16_SS1_T_KA_h_MID	-4.90005	0.71347	1.42694	-1.12115
	4	CHOQUET[0.5;AO2;0.5]_Q_AB_nCi_2_M10_MP7_T_KA_s_MID	-143.867	43.0825	86.1649	-0.2898
	5	CHOQUET[0.5;AO1;0.9]_Q_AB_nCi_2_M5_MP4_T_KA_s_MID	62.1026	19.2502	38.5003	0.32879
		Variable	Regression Coeff.	Errors Reg.Coeff.	Conf.Intervals (.95)	Std. Reg.Coeff.
	-	Intercept	36.378	4.20443	8.40887	-
	1	CHOQUET[0.5;AO1;0.8]_B_AB_nCi_2_M13_SS5_T_KA_h-s_MID	-17.672	3.63577	7.27153	-0.53123
	2	CHOQUET[0.25;AO1;0.2]_B_AB_nCi_2_M10_MP6_T_KA_h-s_MID	-12.8425	8.07303	16.1461	-0.21401
	3	CHOQUET[0.5;AO1;0.9]_Q_AB_nCi_2_M5_MP4_T_KA_s_MID	73.8925	21.5214	43.0428	0.39121
	4	CHOQUET[0.5;AO1;0.8]_F_AB_nCi_2_M3_SS6_T_KA_s_MID	-20.2502	3.52064	7.04127	-1.15276
	5	CHOQUET[0.25;AO2;0.6]_Q_AB_nCi_2_M16_SS1_T_KA_h_MID	-6.89112	1.8143	3.62861	-1.57672
	6	CHOQUET[0.5;AO2;0.5]_Q_AB_nCi_2_M10_MP7_T_KA_s_MID	-96.5471	49.232	98.4639	-0.19448
	7	CHOQUET[0.75;AO2;0.6]_Q_AB_nCi_2_M5_SS3_T_KA_h_MID	3.38906	1.84876	3.69753	0.60976

## Sheet: THERM
NORMS		Variable	Regression Coeff.	Errors Reg.Coeff.	Conf.Intervals (.95)	Std. Reg.Coeff.
	-	Intercept	7.29423	4.01271	8.02542	-
	1	N1_B_AB_nCi_2_M3_NS7_T_KA_h-s_MID	-2.36773	0.66859	1.33719	-0.35692
	2	N1_B_AB_nCi_2_M16_MP1_T_KA_h-s_MID	-5.65426	3.44673	6.89346	-0.16678
	3	N1_F_AB_nCi_2_M10_SS7_T_KA_h_MID	0.16354	0.02537	0.05075	0.66316
		Variable	Regression Coeff.	Errors Reg.Coeff.	Conf.Intervals (.95)	Std. Reg.Coeff.
	-	Intercept	22.3075	5.32936	10.6587	-
	1	N2_B_AB_nCi_2_M13_MP3_T_KA_h-s_MID	-11.2494	4.58048	9.16097	-0.33984
	2	N1_B_AB_nCi_2_M3_NS7_T_KA_h-s_MID	-2.10404	0.61508	1.23016	-0.31717
	3	N1_B_AB_nCi_2_M16_MP1_T_KA_h-s_MID	-7.35175	3.27672	6.55345	-0.21685
	4	N1_F_AB_nCi_2_M16_MP6_T_KA_s_MID	-9.56788	3.70901	7.41801	-0.31061
	5	N2_Q_AB_nCi_2_M10_SS7_T_KA_s_MID	0.76992	0.23452	0.46904	0.55647
		Variable	Regression Coeff.	Errors Reg.Coeff.	Conf.Intervals (.95)	Std. Reg.Coeff.
	-	Intercept	27.4245	7.16794	14.3359	-
	1	N1_F_AB_nCi_2_M16_SS6_T_KA_h_MID	-0.05452	0.07679	0.15358	-0.24664
	2	N2_Q_AB_nCi_2_M3_NS6_T_KA_h_MID	-0.88529	3.45371	6.90743	-0.0742
	3	N1_B_AB_nCi_2_M3_NS7_T_KA_h-s_MID	-1.40969	1.78023	3.56046	-0.2125
	4	N3_B_AB_nCi_2_M13_MP2_T_KA_h-s_MID	-25.1501	8.10568	16.2114	-0.52221
	5	N1_B_AB_nCi_2_M16_MP1_T_KA_h-s_MID	-7.09994	3.23318	6.46636	-0.20942
	6	N1_F_AB_nCi_2_M16_MP6_T_KA_s_MID	-13.5157	5.88592	11.7718	-0.43878
	7	N2_Q_AB_nCi_2_M10_SS7_T_KA_s_MID	0.90752	0.57535	1.1507	0.65592
MEANS		Variable	Regression Coeff.	Errors Reg.Coeff.	Conf.Intervals (.95)	Std. Reg.Coeff.
	-	Intercept	23.8657	4.07117	8.14234	-
	1	GM_B_AB_nCi_2_M3_NS4_T_KA_h-s_MID	-25.9404	5.90595	11.8119	-0.46503
	2	P3_B_AB_nCi_2_M13_SS4_T_KA_h-s_MID	-9.16289	3.41245	6.82489	-0.33084
	3	AM_F_AB_nCi_2_M16_MP7_T_KA_s_MID	-97.9385	34.9928	69.9855	-0.34801
		Variable	Regression Coeff.	Errors Reg.Coeff.	Conf.Intervals (.95)	Std. Reg.Coeff.
	-	Intercept	6.69644	8.3829	16.7658	-
	1	P3_B_AB_nCi_2_M13_SS4_T_KA_h-s_MID	-8.8598	2.83045	5.66091	-0.31989
	2	HM_B_AB_nCi_2_M3_NS2_T_KA_h-s_MID	-9.49166	2.93381	5.86762	-0.40143
	3	HM_B_AB_nCi_2_M10_SS6_T_KA_h-s_MID	11.6128	5.07274	10.1455	0.23875
	4	P3_F_AB_nCi_2_M16_SS3_T_KA_s_MID	-0.95417	0.91979	1.83958	-0.11786
	5	P2_Q_AB_nCi_2_M16_SS1_T_KA_s_MID	10.8467	1.46234	2.92468	0.72055
		Variable	Regression Coeff.	Errors Reg.Coeff.	Conf.Intervals (.95)	Std. Reg.Coeff.
	-	Intercept	20.508	10.8498	21.6997	-
	1	P3_B_AB_nCi_2_M13_SS4_T_KA_h-s_MID	-10.2456	3.11875	6.2375	-0.36993
	2	HM_B_AB_nCi_2_M3_NS2_T_KA_h-s_MID	-9.63671	2.88355	5.7671	-0.40756
	3	HM_B_AB_nCi_2_M10_SS6_T_KA_h-s_MID	8.19072	5.32584	10.6517	0.1684
	4	P2_F_AB_nCi_2_M10_NS0_T_KA_h_MID	-0.20814	0.11364	0.22728	-0.66623
	5	P3_F_AB_nCi_2_M16_SS3_T_KA_s_MID	-0.7149	0.91877	1.83753	-0.08831
	6	P2_Q_AB_nCi_2_M16_SS1_T_KA_s_MID	15.1026	3.05259	6.10518	1.00327
	7	GM_Q_AB_nCi_2_M5_MP7_T_KA_s_MID	-219.56	113.603	227.207	-0.46662
STATISTICS		Variable	Regression Coeff.	Errors Reg.Coeff.	Conf.Intervals (.95)	Std. Reg.Coeff.
	-	Intercept	-4.21469	2.33676	4.67353	-
	1	RA_F_AB_nCi_2_M10_NS3_T_KA_h_MID	-0.00623	0.00146	0.00292	-0.41765
	2	MX_Q_AB_nCi_2_M10_SS2_T_KA_s_MID	3.55165	0.67089	1.34178	0.53911
	3	Q1_B_AB_nCi_2_M10_SS7_T_KA_h-s_MID	8.36813	2.91287	5.82574	0.28923
		Variable	Regression Coeff.	Errors Reg.Coeff.	Conf.Intervals (.95)	Std. Reg.Coeff.
	-	Intercept	-0.52776	2.75965	5.51929	-
	1	Q1_B_AB_nCi_2_M16_SS5_T_KA_h-s_MID	7.02075	2.2463	4.4926	0.27829
	2	RA_F_AB_nCi_2_M10_NS3_T_KA_h_MID	-0.00765	0.00264	0.00527	-0.51276
	3	MX_Q_AB_nCi_2_M10_SS2_T_KA_s_MID	2.51317	1.09342	2.18683	0.38148
	4	VC_B_AB_nCi_2_M13_NS1_T_KA_h-s_MID	-5.27172	1.88133	3.76267	-0.26106
	5	RA_F_AB_nCi_2_M10_NS2_T_KA_s_MID	0.01614	0.01092	0.02185	0.35037
		Variable	Regression Coeff.	Errors Reg.Coeff.	Conf.Intervals (.95)	Std. Reg.Coeff.
	-	Intercept	-3.02483	3.1892	6.37841	-
	1	Q1_B_AB_nCi_2_M16_SS5_T_KA_h-s_MID	6.61543	2.25185	4.5037	0.26223
	2	RA_F_AB_nCi_2_M10_NS3_T_KA_h_MID	-0.00696	0.00267	0.00533	-0.46624
	3	MX_Q_AB_nCi_2_M10_SS2_T_KA_s_MID	2.11299	1.17987	2.35974	0.32073
	4	VC_B_AB_nCi_2_M13_NS1_T_KA_h-s_MID	-3.16263	2.32584	4.65169	-0.15662
	5	RA_F_AB_nCi_2_M10_NS2_T_KA_s_MID	0.01329	0.01104	0.02209	0.28849
	6	RA_B_AB_nCi_2_M5_NS3_T_KA_h-s_MID	2.2489	1.92004	3.84008	0.12914
	7	RA_F_AB_nCi_2_M5_SS5_T_KA_s_MID	0.92195	1.04788	2.09577	0.11684
Choquet L=(-1,0)		Variable	Regression Coeff.	Errors Reg.Coeff.	Conf.Intervals (.95)	Std. Reg.Coeff.
	-	Intercept	16.6451	4.14796	8.29593	-
	1	CHOQUET[-0.75;AO1;0.2]_B_AB_nCi_2_M13_SS3_T_KA_h-s_MID	-8.63972	2.41431	4.82863	-0.37038
	2	CHOQUET[-0.5;AO2;0.6]_Q_AB_nCi_2_M3_SS7_T_KA_s_MID	2.99995	0.99087	1.98174	0.36257
	3	CHOQUET[-0.5;AO1;0.3]_B_AB_nCi_2_M3_NS4_T_KA_h-s_MID	-14.0396	4.64027	9.28054	-0.36258
		Variable	Regression Coeff.	Errors Reg.Coeff.	Conf.Intervals (.95)	Std. Reg.Coeff.
	-	Intercept	16.3307	4.06564	8.13128	-
	1	CHOQUET[-0.25;AO2;0.6]_B_AB_nCi_2_M3_NS2_T_KA_h-s_MID	-8.09835	1.80053	3.60106	-0.43219
	2	CHOQUET[-0.75;AO1;0.3]_B_AB_nCi_2_M13_SS3_T_KA_h-s_MID	-7.97825	2.30255	4.6051	-0.36697
	3	CHOQUET[-0.5;AO1;0.2]_Q_AB_nCi_2_M16_SS2_T_KA_s_MID	6.37243	2.38836	4.77672	0.49279
	4	CHOQUET[-0.75;AO1;0.2]_F_AB_nCi_2_M5_NS2_T_KA_h_MID	-0.00232	0.00141	0.00282	-1.36556
	5	CHOQUET[-0.75;AO1;0.3]_F_AB_nCi_2_M5_NS1_T_KA_h_MID	0.03597	0.02209	0.04418	1.5068
		Variable	Regression Coeff.	Errors Reg.Coeff.	Conf.Intervals (.95)	Std. Reg.Coeff.
	-	Intercept	29.8092	5.67448	11.349	-
	1	CHOQUET[-0.5;AO1;0.2]_Q_AB_nCi_2_M16_SS2_T_KA_s_MID	5.88544	1.44774	2.89549	0.45513
	2	CHOQUET[-0.5;AO1;0.2]_B_AB_nCi_2_M3_NS3_T_KA_h-s_MID	-16.3873	3.16233	6.32466	-0.54922
	3	CHOQUET[-0.75;AO1;0.2]_F_AB_nCi_2_M5_NS2_T_KA_h_MID	-0.00124	0.00042	0.00084	-0.73099
	4	CHOQUET[-0.75;AO1;0.3]_B_AB_nCi_2_M13_SS4_T_KA_h-s_MID	-8.65173	2.00117	4.00235	-0.45357
	5	CHOQUET[-0.5;AO1;0.3]_F_AB_nCi_2_M13_MP5_T_KA_h_MID	-5.813	2.94806	5.89612	-0.63194
	6	CHOQUET[-0.75;AO1;0.3]_F_AB_nCi_2_M13_MP6_T_KA_h_MID	6.88652	3.04807	6.09614	0.71869
	7	CHOQUET[-0.5;AO1;0.3]_Q_AB_nCi_2_M5_MP1_T_KA_s_MID	-242.53	80.8071	161.614	-0.67845
Choquet L=(0,1)		Variable	Regression Coeff.	Errors Reg.Coeff.	Conf.Intervals (.95)	Std. Reg.Coeff.
	-	Intercept	-8.06802	3.10855	6.21709	-
	1	CHOQUET[0.25;AO1;0.9]_B_AB_nCi_2_M3_NS7_T_KA_h-s_MID	-45.3959	14.3496	28.6991	-0.36696
	2	CHOQUET[0.75;AO1;0.2]_B_AB_nCi_2_M13_SS3_T_KA_h-s_MID	9.72706	3.10825	6.21649	0.31425
	3	CHOQUET[0.5;AO1;0.9]_Q_AB_nCi_2_M16_SS6_T_KA_s_MID	6.93512	1.85201	3.70403	0.42883
		Variable	Regression Coeff.	Errors Reg.Coeff.	Conf.Intervals (.95)	Std. Reg.Coeff.
	-	Intercept	-4.97634	4.31926	8.63851	-
	1	CHOQUET[0.25;AO1;0.9]_B_AB_nCi_2_M3_NS7_T_KA_h-s_MID	-49.5888	13.8822	27.7644	-0.40085
	2	CHOQUET[0.75;AO1;0.2]_B_AB_nCi_2_M13_SS3_T_KA_h-s_MID	7.40061	3.15317	6.30634	0.23909
	3	CHOQUET[0.5;AO1;0.9]_Q_AB_nCi_2_M16_SS6_T_KA_s_MID	6.24659	2.01757	4.03514	0.38626
	4	CHOQUET[0.75;AO1;0.2]_Q_AB_nCi_2_M3_MP2_T_KA_s_MID	986.701	478.712	957.425	2.11959
	5	CHOQUET[0.25;AO2;0.5]_Q_AB_nCi_2_M5_MP6_T_KA_s_MID	-1000.61	448.938	897.875	-2.26714
		Variable	Regression Coeff.	Errors Reg.Coeff.	Conf.Intervals (.95)	Std. Reg.Coeff.
	-	Intercept	-6.75565	7.55478	15.1096	-
	1	CHOQUET[0.75;AO1;0.2]_B_AB_nCi_2_M13_SS3_T_KA_h-s_MID	8.21649	3.3982	6.7964	0.26545
	2	CHOQUET[0.25;AO1;0.9]_Q_AB_nCi_2_M16_SS3_T_KA_s_MID	7.86116	4.04345	8.08689	0.50866
	3	CHOQUET[0.75;AO2;0.6]_Q_AB_nCi_2_M3_NS6_T_KA_s_MID	-40.4478	40.7804	81.5609	-0.20128
	4	CHOQUET[0.75;AO1;0.2]_Q_AB_nCi_2_M3_MP2_T_KA_s_MID	1195.34	490.466	980.933	2.56778
	5	CHOQUET[0.25;AO2;0.5]_Q_AB_nCi_2_M5_MP6_T_KA_s_MID	-1166.73	461.617	923.235	-2.64353
	6	CHOQUET[0.75;AO1;0.8]_Q_AB_nCi_2_M3_NS2_T_KA_h_MID	38.3728	20.5735	41.1469	3.33895
	7	CHOQUET[0.25;AO1;0.9]_Q_AB_nCi_2_M3_NS2_T_KA_h_MID	-39.1647	20.7003	41.4007	-3.50492

## Sheet: THR
NORMS		Variable	Regression Coeff.	Errors Reg.Coeff.	Conf.Intervals (.95)	Std. Reg.Coeff.
	-	Intercept	54.7275	8.55612	17.1122	-
	1	N1_B_AB_nCi_2_M5_NS4_T_KA_h-s_MID	-0.60114	0.11652	0.23304	-2.40318
	2	N2_B_AB_nCi_2_M3_MP1_T_KA_h-s_MID	-180.607	31.935	63.87	-2.65753
	3	N3_F_AB_nCi_2_M10_NS6_T_KA_h_MID	-3e-05	2e-05	3e-05	-0.1996
		Variable	Regression Coeff.	Errors Reg.Coeff.	Conf.Intervals (.95)	Std. Reg.Coeff.
	-	Intercept	60.9805	7.63942	15.2788	-
	1	N1_B_AB_nCi_2_M5_NS4_T_KA_h-s_MID	-0.58127	0.1041	0.2082	-2.32377
	2	N2_B_AB_nCi_2_M3_MP1_T_KA_h-s_MID	-207.519	28.6536	57.3073	-3.05353
	3	N2_F_AB_nCi_2_M10_NS3_T_KA_h_MID	-0.0007	0.00026	0.00052	-0.27715
	4	N3_F_AB_nCi_2_M3_MP7_T_KA_h_MID	14.1519	3.3323	6.66459	0.66955
	5	N3_F_AB_nCi_2_M3_MP4_T_KA_s_MID	-33.7336	15.1157	30.2313	-0.28967
		Variable	Regression Coeff.	Errors Reg.Coeff.	Conf.Intervals (.95)	Std. Reg.Coeff.
	-	Intercept	77.1428	9.55141	19.1028	-
	1	N1_B_AB_nCi_2_M5_NS4_T_KA_h-s_MID	-0.49506	0.10355	0.2071	-1.97913
	2	N2_B_AB_nCi_2_M3_MP1_T_KA_h-s_MID	-397.453	54.6618	109.324	-5.8483
	3	N1_F_AB_nCi_2_M5_SS7_T_KA_h_MID	-0.45113	0.1431	0.28621	-2.00394
	4	N1_F_AB_nCi_2_M5_MP7_T_KA_h_MID	26.1584	5.88603	11.7721	2.52915
	5	N3_B_AB_nCi_2_M5_SS3_T_KA_h-s_MID	1.09175	1.57018	3.14036	0.16921
	6	N2_F_AB_nCi_2_M10_NS3_T_KA_h_MID	-0.00064	0.00026	0.00052	-0.25457
	7	N3_F_AB_nCi_2_M3_MP4_T_KA_s_MID	-10.8851	11.835	23.67	-0.09347
MEANS		Variable	Regression Coeff.	Errors Reg.Coeff.	Conf.Intervals (.95)	Std. Reg.Coeff.
	-	Intercept	87.9785	11.5927	23.1854	-
	1	AM_F_AB_nCi_2_M5_NS0_T_KA_h_MID	-1.07669	0.16225	0.32451	-3.58809
	2	P2_F_AB_nCi_2_M10_MP1_T_KA_s_MID	-1326.16	182.573	365.146	-4.2167
	3	HM_Q_AB_nCi_2_M5_NS7_T_KA_s_MID	-16.4317	3.47092	6.94183	-0.63405
		Variable	Regression Coeff.	Errors Reg.Coeff.	Conf.Intervals (.95)	Std. Reg.Coeff.
	-	Intercept	84.7477	11.1212	22.2424	-
	1	AM_B_AB_nCi_2_M5_NS6_T_KA_h-s_MID	-21.1055	8.60078	17.2016	-0.29666
	2	GM_F_AB_nCi_2_M13_NS0_T_KA_h_MID	-0.89581	0.15429	0.30858	-2.98528
	3	P2_F_AB_nCi_2_M10_NS1_T_KA_s_MID	-0.04369	0.01654	0.03308	-0.56465
	4	P2_F_AB_nCi_2_M10_MP1_T_KA_s_MID	-947.503	202.868	405.735	-3.01271
	5	AM_F_AB_nCi_2_M5_MP6_T_KA_s_MID	-320.646	190.779	381.557	-0.86427
		Variable	Regression Coeff.	Errors Reg.Coeff.	Conf.Intervals (.95)	Std. Reg.Coeff.
	-	Intercept	82.0871	14.3827	28.7654	-
	1	AM_F_AB_nCi_2_M5_NS0_T_KA_h_MID	-0.96907	0.16648	0.33296	-3.22944
	2	P2_F_AB_nCi_2_M10_MP1_T_KA_s_MID	-1106.21	284.918	569.837	-3.51734
	3	HM_Q_AB_nCi_2_M5_NS7_T_KA_s_MID	-8.30741	7.73418	15.4684	-0.32056
	4	AM_B_AB_nCi_2_M5_NS6_T_KA_h-s_MID	-4.47138	14.1166	28.2333	-0.06285
	5	P2_F_AB_nCi_2_M10_NS1_T_KA_s_MID	-0.03281	0.01909	0.03818	-0.42399
	6	AM_F_AB_nCi_2_M5_MP6_T_KA_s_MID	-233.946	224.141	448.282	-0.63058
	7	P2_B_AB_nCi_2_M10_SS7_T_KA_h-s_MID	3.14003	4.40361	8.80721	0.10262
STATISTICS		Variable	Regression Coeff.	Errors Reg.Coeff.	Conf.Intervals (.95)	Std. Reg.Coeff.
	-	Intercept	2.08306	0.93491	1.86982	-
	1	K_Q_AB_nCi_2_M5_SS5_T_KA_s_MID	0.56076	0.17493	0.34985	0.37682
	2	K_Q_AB_nCi_2_M3_MP1_T_KA_h_MID	0.39865	0.14645	0.2929	0.31491
	3	RA_B_AB_nCi_2_M5_NS4_T_KA_h-s_MID	7.5062	1.84726	3.69452	0.42918
		Variable	Regression Coeff.	Errors Reg.Coeff.	Conf.Intervals (.95)	Std. Reg.Coeff.
	-	Intercept	5.21923	1.62948	3.25897	-
	1	RA_B_AB_nCi_2_M5_NS4_T_KA_h-s_MID	7.30292	1.68782	3.37563	0.41756
	2	MX_Q_AB_nCi_2_M3_NS2_T_KA_h_MID	-1.9201	0.62232	1.24464	-0.3472
	3	MN_Q_AB_nCi_2_M13_SS4_T_KA_s_MID	-11.2636	3.26359	6.52717	-0.98403
	4	MN_Q_AB_nCi_2_M13_SS7_T_KA_s_MID	12.4042	3.57838	7.15676	1.01448
	5	K_Q_AB_nCi_2_M5_SS5_T_KA_s_MID	0.67557	0.16505	0.3301	0.45396
		Variable	Regression Coeff.	Errors Reg.Coeff.	Conf.Intervals (.95)	Std. Reg.Coeff.
	-	Intercept	7.3257	2.07781	4.15562	-
	1	K_Q_AB_nCi_2_M5_SS5_T_KA_s_MID	0.83589	0.19231	0.38462	0.5617
	2	RA_B_AB_nCi_2_M5_NS4_T_KA_h-s_MID	6.65467	1.78535	3.5707	0.38049
	3	MX_Q_AB_nCi_2_M3_NS2_T_KA_h_MID	-2.06958	0.68897	1.37794	-0.37423
	4	MN_Q_AB_nCi_2_M13_SS4_T_KA_s_MID	-8.83432	3.54612	7.09223	-0.7718
	5	MN_Q_AB_nCi_2_M13_SS7_T_KA_s_MID	9.8232	3.78538	7.57076	0.80339
	6	MN_F_AB_nCi_2_M10_NS2_T_KA_s_MID	-0.0118	0.00521	0.01041	-0.26416
	7	SD_F_AB_nCi_2_M5_MP7_T_KA_s_MID	-26.687	35.7717	71.5434	-0.09332
Choquet L=(-1,0)		Variable	Regression Coeff.	Errors Reg.Coeff.	Conf.Intervals (.95)	Std. Reg.Coeff.
	-	Intercept	58.2126	9.72225	19.4445	-
	1	CHOQUET[-0.75;AO1;0.3]_B_AB_nCi_2_M5_SS2_T_KA_h-s_MID	13.6673	5.39794	10.7959	0.3323
	2	CHOQUET[-0.5;AO2;0.0]_F_AB_nCi_2_M13_NS0_T_KA_h_MID	-0.94041	0.17042	0.34083	-3.13391
	3	CHOQUET[-0.25;AO2;0.0]_F_AB_nCi_2_M10_MP2_T_KA_s_MID	-1108.07	184.458	368.916	-3.58614
		Variable	Regression Coeff.	Errors Reg.Coeff.	Conf.Intervals (.95)	Std. Reg.Coeff.
	-	Intercept	62.6927	8.59807	17.1961	-
	1	CHOQUET[-0.5;AO2;0.0]_F_AB_nCi_2_M13_NS0_T_KA_h_MID	-0.75978	0.13348	0.26696	-2.53198
	2	CHOQUET[-0.25;AO2;0.0]_F_AB_nCi_2_M10_MP2_T_KA_s_MID	-859.505	163.888	327.776	-2.78168
	3	CHOQUET[-0.25;AO2;0.6]_F_AB_nCi_2_M3_MP7_T_KA_s_MID	-257.759	104.917	209.835	-0.76694
	4	CHOQUET[-0.5;AO1;0.3]_B_AB_nCi_2_M16_SS3_T_KA_h-s_MID	6.82502	2.27997	4.55993	0.28461
	5	CHOQUET[-0.5;AO2;0.0]_F_AB_nCi_2_M10_NS1_T_KA_s_MID	-0.05023	0.01566	0.03132	-0.66307
		Variable	Regression Coeff.	Errors Reg.Coeff.	Conf.Intervals (.95)	Std. Reg.Coeff.
	-	Intercept	76.1574	9.80498	19.61	-
	1	CHOQUET[-0.25;AO2;0.0]_F_AB_nCi_2_M13_NS0_T_KA_h_MID	-0.82849	0.12828	0.25656	-2.76094
	2	CHOQUET[-0.25;AO2;0.0]_F_AB_nCi_2_M10_MP2_T_KA_s_MID	-1017.85	162.345	324.691	-3.29415
	3	CHOQUET[-0.5;AO1;0.3]_B_AB_nCi_2_M16_SS3_T_KA_h-s_MID	6.40949	2.35684	4.71368	0.26728
	4	CHOQUET[-0.5;AO2;0.0]_F_AB_nCi_2_M10_NS1_T_KA_s_MID	-0.05369	0.01542	0.03084	-0.70875
	5	CHOQUET[-0.75;AO2;0.6]_B_AB_nCi_2_M5_NS6_T_KA_h-s_MID	-17.8085	8.27413	16.5483	-0.21789
	6	CHOQUET[-0.25;AO2;0.6]_F_AB_nCi_2_M3_MP7_T_KA_s_MID	-193.467	100.547	201.094	-0.57564
	7	CHOQUET[-0.25;AO1;0.3]_Q_AB_nCi_2_M13_MP4_T_KA_s_MID	-16.0825	7.93259	15.8652	-0.17799
Choquet L=(0,1)		Variable	Regression Coeff.	Errors Reg.Coeff.	Conf.Intervals (.95)	Std. Reg.Coeff.
	-	Intercept	-4.73547	3.08538	6.17075	-
	1	CHOQUET[0.75;AO1;0.8]_B_AB_nCi_2_M13_SS3_T_KA_h-s_MID	16.9277	3.28733	6.57466	0.65327
	2	CHOQUET[0.5;AO1;0.2]_Q_AB_nCi_2_M3_NS3_T_KA_h_MID	-12.8196	2.77794	5.55587	-0.46961
	3	CHOQUET[0.75;AO1;0.2]_Q_AB_nCi_2_M13_MP5_T_KA_s_MID	-81.0334	21.5648	43.1296	-0.47307
		Variable	Regression Coeff.	Errors Reg.Coeff.	Conf.Intervals (.95)	Std. Reg.Coeff.
	-	Intercept	41.2248	5.76959	11.5392	-
	1	CHOQUET[0.75;AO2;0.5]_F_AB_nCi_2_M5_NS2_T_KA_s_MID	-0.004	0.00085	0.0017	-1.44381
	2	CHOQUET[0.5;AO2;0.6]_F_AB_nCi_2_M3_MP1_T_KA_s_MID	-3336.08	607.766	1215.53	-9.77261
	3	CHOQUET[0.75;AO1;0.9]_F_AB_nCi_2_M3_MP2_T_KA_s_MID	1557.56	436.62	873.24	4.86714
	4	CHOQUET[0.25;AO1;0.8]_Q_AB_nCi_2_M5_NS4_T_KA_s_MID	-16.3562	2.98997	5.97994	-1.79653
	5	CHOQUET[0.75;AO2;0.5]_Q_AB_nCi_2_M10_MP0_T_KA_s_MID	1208.34	213.497	426.993	2.20464
		Variable	Regression Coeff.	Errors Reg.Coeff.	Conf.Intervals (.95)	Std. Reg.Coeff.
	-	Intercept	2.68453	4.99645	9.99291	-
	1	CHOQUET[0.75;AO1;0.9]_B_AB_nCi_2_M13_SS2_T_KA_h-s_MID	42.0357	9.57271	19.1454	1.36209
	2	CHOQUET[0.5;AO2;0.5]_Q_AB_nCi_2_M3_NS5_T_KA_s_MID	-45.2531	8.42328	16.8466	-0.62766
	3	CHOQUET[0.25;AO1;0.8]_Q_AB_nCi_2_M13_MP4_T_KA_h_MID	-31.2648	5.04732	10.0946	-0.68515
	4	CHOQUET[0.25;AO2;0.5]_Q_AB_nCi_2_M13_MP6_T_KA_h_MID	-145.349	30.4371	60.8741	-0.53174
	5	CHOQUET[0.25;AO2;0.5]_B_AB_nCi_2_M13_SS2_T_KA_h-s_MID	-28.3771	7.19556	14.3911	-1.31499
	6	CHOQUET[0.25;AO2;0.5]_B_AB_nCi_2_M16_SS2_T_KA_h-s_MID	13.5517	5.04588	10.0917	0.37453
	7	CHOQUET[0.5;AO1;0.2]_B_AB_nCi_2_M16_SS3_T_KA_h-s_MID	-17.5302	6.41978	12.8396	-0.35701
