# Supplementary material for: Choquet integral-based fuzzy molecular characterizations: when global definitions are computed from the dependency among atom/bond contributions (LOVIs/LOEIs)
Source: J Cheminform. 2018 Oct 25;10:51. doi: 10.1186/s13321-018-0306-7 (PMC6755596; doi:10.1186/s13321-018-0306-7)
Supplement: Supplementary file 8 — Additional file 8. Best non-fuzzy and fuzzy models of 7 variables built on each chemical dataset shown in Additional file 6. [file 13321_2018_306_MOESM8_ESM.zip]

Archive with 1 entries (1 files):
- Suppl. Info. 8/Regression coeficcients.xlsx
