# Supplementary material for: Choquet integral-based fuzzy molecular characterizations: when global definitions are computed from the dependency among atom/bond contributions (LOVIs/LOEIs)
Source: J Cheminform. 2018 Oct 25;10:51. doi: 10.1186/s13321-018-0306-7 (PMC6755596; doi:10.1186/s13321-018-0306-7)
Supplement: Supplementary file 8 — Additional file 8. Best non-fuzzy and fuzzy models of 7 variables built on each chemical dataset shown in Additional file 6. [file 13321_2018_306_MOESM8_ESM.zip › Suppl. Info. 8/Regression coeficcients.xlsx]

## Sheet: Statistic parameters
	Non-fuzzy	Choquet (Fuzzy)		Difference	% Improvement
ACE_Q2ext	0.5629	0.6103		0.0474	8.42068
ACHE_Q2ext	0.3887	0.5231		0.1344	34.5768
BZR_Q2ext	0.5222	0.54		0.0178	3.40866
COX2_Q2ext	0.3387	0.3558		0.0171	5.04872
DHFR_Q2ext	0.439	0.4638		0.0248	5.6492
GPB_Q2ext	0.6442	0.6447		0.0005	0.0776156
THERM_Q2ext	0.408	0.4569		0.0489	11.9853
THR_Q2ext	0.36	0.4072		0.0472	13.1111

## Sheet: ACE
Non-Fuzzy		Variable	Regression Coeff.	Errors Reg.Coeff.	Conf.Intervals (.95)	Std. Reg.Coeff.
	-	Intercept	-1.28388	2.81131	5.62262	-
	1	N3_F_AB_nCi_2_M16_MP3_T_KA_h_MID	2.31231	1.31637	2.63274	0.17017
	2	N1_F_AB_nCi_2_M16_MP5_T_KA_s_MID	1.41808	2.14298	4.28596	0.08406
	3	VC_F_AB_nCi_2_M3_MP1_T_KA_h_MID	35.2594	6.13587	12.2718	0.30664
	4	VC_Q_AB_nCi_2_M5_SS7_T_KA_h_MID	-6.25851	1.92685	3.8537	-0.17976
	5	RA_Q_AB_nCi_2_M5_NS5_T_KA_s_MID	8.10401	0.90937	1.81874	0.81079
	6	VC_Q_AB_nCi_2_M13_SS7_T_KA_s_MID	-4.61156	1.63585	3.27169	-0.14028
	7	Q2_F_AB_nCi_2_M13_SS3_T_KA_h_MID	-1.86933	0.73911	1.47823	-0.13824
Choquet (Fuzzy)		Variable	Regression Coeff.	Errors Reg.Coeff.	Conf.Intervals (.95)	Std. Reg.Coeff.
	-	Intercept	-27.0599	10.1435	20.2869	-
	1	CHOQUET[-0.75;AO2;0.6]_F_AB_nCi_2_M5_SS5_T_KA_s_MID	6.27541	1.55855	3.1171	0.69938
	2	CHOQUET[-0.75;AO1;0.3]_B_AB_nCi_2_M13_MP6_T_KA_h-s_MID	5.20579	2.12365	4.24731	0.16718
	3	CHOQUET[-0.25;AO2;0.6]_F_AB_nCi_2_M13_MP2_T_KA_s_MID	39.3516	30.8556	61.7111	0.19629
	4	CHOQUET[0.75;AO2;0.6]_F_AB_nCi_2_M16_MP1_T_KA_s_MID	-105.132	26.0634	52.1268	-0.43897
	5	CHOQUET[0.75;AO1;0.2]_B_AB_nCi_2_M5_SS4_T_KA_h-s_MID	32.3234	9.84377	19.6875	0.2917
	6	CHOQUET[0.25;AO1;0.9]_F_AB_nCi_2_M13_SS6_T_KA_s_MID	5.76507	1.68537	3.37074	0.29493
	7	CHOQUET[0.75;AO1;0.2]_B_AB_nCi_2_M16_SS1_T_KA_h-s_MID	-9.6766	4.89337	9.78675	-0.16046
AVE low sinergysm		-0.583333
Ave high sinergysm		0.625

## Sheet: ACHE
Non-Fuzzy		Variable	Regression Coeff.	Errors Reg.Coeff.	Conf.Intervals (.95)	Std. Reg.Coeff.
	-	Intercept	48.4161	11.991	23.9819	-
	1	AM_F_AB_nCi_2_M10_SS5_T_KA_s_MID	13.9078	4.71996	9.43992	0.42794
	2	P2_F_AB_nCi_2_M3_SS3_T_KA_h_MID	-15.7016	3.83213	7.66427	-0.87005
	3	P3_F_AB_nCi_2_M5_SS5_T_KA_s_MID	-30.4981	5.86975	11.7395	-1.07059
	4	GM_F_AB_nCi_2_M5_MP6_T_KA_s_MID	-291.798	75.0973	150.195	-0.52152
	5	VC_B_AB_nCi_2_M3_MP4_T_KA_h-s_MID	-5.23718	1.46274	2.92548	-0.34521
	6	MN_Q_AB_nCi_2_M3_NS6_T_KA_s_MID	44.5574	16.3726	32.7452	0.25
	7	RA_B_AB_nCi_2_M3_NS1_T_KA_h-s_MID	0.89951	0.27095	0.54191	0.34108
Choquet (Fuzzy)		Variable	Regression Coeff.	Errors Reg.Coeff.	Conf.Intervals (.95)	Std. Reg.Coeff.
	-	Intercept	49.7635	12.426	24.852	-
	1	CHOQUET[0.25;AO2;0.6]_B_AB_nCi_2_M10_NS1_T_KA_h-s_MID	0.15677	0.05602	0.11205	0.65631
	2	CHOQUET[0.5;AO1;0.2]_B_AB_nCi_2_M5_NS2_T_KA_h-s_MID	238.079	58.8326	117.665	20.4392
	3	CHOQUET[0.75;AO2;0.5]_B_AB_nCi_2_M5_NS2_T_KA_h-s_MID	-276.359	61.0257	122.051	-23.5868
	4	CHOQUET[0.75;AO1;0.8]_B_AB_nCi_2_M16_SS7_T_KA_h-s_MID	18.9259	4.98714	9.97427	0.30481
	5	CHOQUET[0.25;AO2;0.6]_Q_AB_nCi_2_M10_NS2_T_KA_s_MID	-0.05779	0.01999	0.03999	-0.60121
	6	CHOQUET[0.5;AO1;0.9]_Q_AB_nCi_2_M13_SS7_T_KA_h_MID	-8.80027	2.60264	5.20528	-0.82437
	7	CHOQUET[0.25;AO1;0.8]_Q_AB_nCi_2_M5_SS5_T_KA_s_MID	39.8984	7.9058	15.8116	2.73599
AVE low sinergysm		0
Ave high sinergysm		0.464286

## Sheet: BZR
Non-Fuzzy		Variable	Regression Coeff.	Errors Reg.Coeff.	Conf.Intervals (.95)	Std. Reg.Coeff.
	-	Intercept	-16.682	3.56525	7.1305	-
	1	N2_F_AB_nCi_2_M16_MP1_T_KA_s_MID	93.0569	12.0891	24.1783	1.35613
	2	N2_Q_AB_nCi_2_M13_MP3_T_KA_s_MID	-2.908	2.02282	4.04564	-0.10957
	3	AM_F_AB_nCi_2_M16_SS4_T_KA_s_MID	3.93294	1.19607	2.39213	0.67692
	4	AM_F_AB_nCi_2_M16_NS1_T_KA_s_MID	0.05931	0.02361	0.04723	0.53436
	5	Q3_B_AB_nCi_2_M3_MP2_T_KA_h-s_MID	-197.221	30.8434	61.6868	-1.65339
	6	Q1_Q_AB_nCi_2_M16_MP1_T_KA_h_MID	-48.3597	8.85292	17.7058	-0.44166
	7	MN_Q_AB_nCi_2_M3_SS2_T_KA_h_MID	13.1599	2.41063	4.82126	1.38957
Choquet (Fuzzy)		Variable	Regression Coeff.	Errors Reg.Coeff.	Conf.Intervals (.95)	Std. Reg.Coeff.
	-	Intercept	5.69872	3.39331	6.78662	-
	1	CHOQUET[-0.25;AO2;0.6]_F_AB_nCi_2_M16_SS1_T_KA_s_MID	2.31226	2.59757	5.19514	0.28199
	2	CHOQUET[-0.25;AO2;1.0]_Q_AB_nCi_2_M5_SS4_T_KA_s_MID	-47.7899	9.2694	18.5388	-11.9762
	3	CHOQUET[-0.25;AO2;0.8]_Q_AB_nCi_2_M5_SS3_T_KA_s_MID	48.2176	10.2672	20.5344	11.0809
	4	CHOQUET[0.5;AO2;0.6]_Q_AB_nCi_2_M13_MP3_T_KA_s_MID	109.673	21.786	43.572	0.85579
	5	CHOQUET[-0.25;AO1;0.8]_F_AB_nCi_2_M16_MP1_T_KA_h_MID	149.119	38.6502	77.3003	2.33491
	6	CHOQUET[-0.25;AO2;0.6]_F_AB_nCi_2_M16_MP3_T_KA_h_MID	-271.357	58.7051	117.41	-3.88357
	7	CHOQUET[-0.75;AO1;0.9]_B_AB_nCi_2_M10_SS2_T_KA_h-s_MID	3.19791	1.62068	3.24135	0.19695
AVE low sinergysm		-0.333333
Ave high sinergysm		0.5

## Sheet: COX2
Non-Fuzzy		Variable	Regression Coeff.	Errors Reg.Coeff.	Conf.Intervals (.95)	Std. Reg.Coeff.
	-	Intercept	22.3402	1.98344	2.17385	-
	1	SD_Q_AB_nCi_2_M5_NS7_T_KA_s_MID	-80.8432	9.07798	9.94947	-1.51636
	2	SD_Q_AB_nCi_2_M5_MP7_T_KA_s_MID	593.887	95.2901	104.438	1.5542
	3	I50_F_AB_nCi_2_M5_SS7_T_KA_h_MID	0.60558	0.18205	0.19952	0.21204
	4	K_Q_AB_nCi_2_M5_SS5_T_KA_h_MID	-0.11209	0.04446	0.04873	-0.15989
	5	MX_Q_AB_nCi_2_M5_MP1_T_KA_h_MID	-129.124	23.3431	25.5841	-0.78366
	6	Q3_B_AB_nCi_2_M5_MP6_T_KA_h-s_MID	-75.5343	35.7589	39.1917	-0.29898
	7	VC_Q_AB_nCi_2_M5_NS5_T_KA_s_MID	-16.7365	5.92452	6.49327	-0.67349
Choquet (Fuzzy)		Variable	Regression Coeff.	Errors Reg.Coeff.	Conf.Intervals (.95)	Std. Reg.Coeff.
	-	Intercept	11.2724	14.1248	15.4808	-
	1	CHOQUET[0.5;AO2;0.9]_B_AB_nCi_2_M3_SS1_T_KA_h-s_MID	-46.7822	17.4844	19.1629	-0.40389
	2	CHOQUET[0.75;AO1;0.9]_B_AB_nCi_2_M5_SS3_T_KA_h-s_MID	23.1687	11.3615	12.4522	0.24617
	3	CHOQUET[-0.75;AO2;0.9]_Q_AB_nCi_2_M5_MP7_T_KA_s_MID	157.395	36.2488	39.7286	0.56052
	4	CHOQUET[-0.75;AO1;1.0]_Q_AB_nCi_2_M5_NS6_T_KA_s_MID	-20.2042	2.93795	3.21999	-1.31081
	5	CHOQUET[-0.75;AO1;0.9]_F_AB_nCi_2_M5_MP3_T_KA_s_MID	-114.16	27.1129	29.7157	-0.4467
	6	CHOQUET[-0.75;AO2;0.6]_F_AB_nCi_2_M16_SS0_T_KA_s_MID	35.1705	7.97676	8.74253	1.15286
	7	CHOQUET[0.5;AO2;0.8]_Q_AB_nCi_2_M10_SS4_T_KA_s_MID	-7.58028	3.15636	3.45937	-0.52866
AVE low sinergysm		-0.75
Ave high sinergysm		0.583333

## Sheet: DHFR
Non-Fuzzy		Variable	Regression Coeff.	Errors Reg.Coeff.	Conf.Intervals (.95)	Std. Reg.Coeff.
	-	Intercept	11.0848	2.64148	2.89507	-
	1	N3_Q_AB_nCi_2_M13_MP2_T_KA_s_MID	-30.8839	5.71554	6.26423	-0.30283
	2	N2_Q_AB_nCi_2_M10_NS1_T_KA_h_MID	0.00473	0.00191	0.0021	0.14683
	3	P3_Q_AB_nCi_2_M13_SS5_T_KA_s_MID	12.9644	1.52571	1.67217	1.05932
	4	P3_Q_AB_nCi_2_M10_SS2_T_KA_s_MID	-14.012	1.7197	1.88479	-1.10553
	5	Q2_B_AB_nCi_2_M5_NS2_T_KA_h-s_MID	5.89431	1.56727	1.71772	0.52006
	6	Q3_B_AB_nCi_2_M5_NS3_T_KA_h-s_MID	-12.6148	1.90654	2.08957	-0.41866
	7	SD_Q_AB_nCi_2_M16_SS1_T_KA_s_MID	4.2039	1.07207	1.17499	0.21817
Choquet (Fuzzy)		Variable	Regression Coeff.	Errors Reg.Coeff.	Conf.Intervals (.95)	Std. Reg.Coeff.
	-	Intercept	-2.15568	2.05735	2.25486	-
	1	CHOQUET[0.25;AO2;0.5]_F_AB_nCi_2_M16_SS2_T_KA_h_MID	-7.62194	0.89514	0.98107	-0.77212
	2	CHOQUET[0.75;AO1;0.2]_Q_AB_nCi_2_M5_NS1_T_KA_h_MID	1.30289	0.27329	0.29953	0.25837
	3	CHOQUET[-0.75;AO1;1.0]_Q_AB_nCi_2_M16_MP3_T_KA_s_MID	1.53128	0.33459	0.36671	0.2288
	4	CHOQUET[-0.75;AO2;0.7]_B_AB_nCi_2_M13_SS7_T_KA_h-s_MID	-19.1988	3.2843	3.59959	-2.60646
	5	CHOQUET[-0.75;AO2;1.0]_B_AB_nCi_2_M13_SS3_T_KA_h-s_MID	-15.3167	2.46305	2.69951	-1.41096
	6	CHOQUET[-0.75;AO2;0.6]_B_AB_nCi_2_M13_SS5_T_KA_h-s_MID	38.6205	5.62998	6.17046	4.20019
	7	CHOQUET[0.5;AO2;0.6]_F_AB_nCi_2_M16_SS4_T_KA_h_MID	1.97841	0.37707	0.41327	0.53462
AVE low sinergysm		-0.75
Ave high sinergysm		0.5

## Sheet: GPB
Non-Fuzzy		Variable	Regression Coeff.	Errors Reg.Coeff.	Conf.Intervals (.95)	Std. Reg.Coeff.
	-	Intercept	-10.4555	1.74121	3.48242	-
	1	N2_F_AB_nCi_2_M3_MP6_T_KA_s_MID	29.6819	4.46461	8.92922	0.52006
	2	P3_Q_AB_nCi_2_M13_SS6_T_KA_h_MID	1.13236	0.23953	0.47907	0.41529
	3	GM_F_AB_nCi_2_M10_NS1_T_KA_s_MID	0.04487	0.02904	0.05808	0.25919
	4	Q3_B_AB_nCi_2_M5_MP6_T_KA_h-s_MID	50.4032	9.86561	19.7312	0.62898
	5	I50_Q_AB_nCi_2_M3_MP3_T_KA_h_MID	-41.0624	7.80493	15.6098	-0.74296
	6	VC_Q_AB_nCi_2_M16_NS2_T_KA_h_MID	-0.50124	0.16244	0.32487	-0.24449
	7	S_Q_AB_nCi_2_M10_SS4_T_KA_h_MID	0.47717	0.21347	0.42694	0.16676
Choquet (Fuzzy)		Variable	Regression Coeff.	Errors Reg.Coeff.	Conf.Intervals (.95)	Std. Reg.Coeff.
	-	Intercept	12.1184	3.57831	7.15661	-
	1	CHOQUET[-0.5;AO1;0.3]_F_AB_nCi_2_M3_MP7_T_KA_h_MID	153.272	36.1694	72.3389	6.13095
	2	CHOQUET[-0.75;AO2;0.0]_F_AB_nCi_2_M3_MP7_T_KA_h_MID	-157.013	38.7175	77.4351	-6.33234
	3	CHOQUET[-0.75;AO1;0.2]_B_AB_nCi_2_M16_MP3_T_KA_h-s_MID	-2.95516	1.22618	2.45237	-0.2992
	4	CHOQUET[-0.5;AO2;0.0]_B_AB_nCi_2_M16_MP4_T_KA_h-s_MID	30.947	10.309	20.618	0.6119
	5	CHOQUET[0.5;AO1;0.8]_B_AB_nCi_2_M13_SS5_T_KA_h-s_MID	-14.4437	4.20225	8.40449	-0.43419
	6	CHOQUET[0.25;AO1;0.2]_B_AB_nCi_2_M10_MP6_T_KA_h-s_MID	-25.559	6.75769	13.5154	-0.42593
	7	CHOQUET[0.5;AO1;0.9]_Q_AB_nCi_2_M5_MP4_T_KA_s_MID	92.0118	22.4937	44.9874	0.48714
AVE low sinergysm		-0.625
Ave high sinergysm		0.416667

## Sheet: THERM
Non-Fuzzy		Variable	Regression Coeff.	Errors Reg.Coeff.	Conf.Intervals (.95)	Std. Reg.Coeff.
	-	Intercept	3.53723	4.55603	9.11206	-
	1	N1_F_AB_nCi_2_M16_MP6_T_KA_s_MID	-3.68242	3.86194	7.72388	-0.11955
	2	N2_Q_AB_nCi_2_M10_SS7_T_KA_s_MID	-0.26512	0.41121	0.82242	-0.19162
	3	P3_B_AB_nCi_2_M13_SS4_T_KA_h-s_MID	-7.46748	3.10379	6.20759	-0.26962
	4	P2_Q_AB_nCi_2_M16_SS1_T_KA_s_MID	10.5869	4.22547	8.45095	0.70329
	5	RA_F_AB_nCi_2_M10_NS3_T_KA_h_MID	-0.00421	0.00123	0.00245	-0.28218
	6	Q1_B_AB_nCi_2_M10_SS7_T_KA_h-s_MID	6.36504	2.59152	5.18304	0.22
	7	RA_B_AB_nCi_2_M5_NS3_T_KA_h-s_MID	4.32586	1.84914	3.69829	0.24842
Choquet (Fuzzy)		Variable	Regression Coeff.	Errors Reg.Coeff.	Conf.Intervals (.95)	Std. Reg.Coeff.
	-	Intercept	26.7539	6.60033	13.2006	-
	1	CHOQUET[-0.5;AO1;0.2]_Q_AB_nCi_2_M16_SS2_T_KA_s_MID	10.5876	2.40672	4.81344	0.81876
	2	CHOQUET[-0.25;AO2;0.6]_B_AB_nCi_2_M3_NS2_T_KA_h-s_MID	-8.79248	3.67252	7.34503	-0.46924
	3	CHOQUET[-0.75;AO1;0.3]_F_AB_nCi_2_M5_NS1_T_KA_h_MID	-0.01683	0.00744	0.01489	-0.70521
	4	CHOQUET[-0.75;AO1;0.3]_B_AB_nCi_2_M13_SS4_T_KA_h-s_MID	-7.03011	2.19966	4.39932	-0.36855
	5	CHOQUET[0.25;AO1;0.9]_B_AB_nCi_2_M3_NS7_T_KA_h-s_MID	-3.121	26.6567	53.3135	-0.02523
	6	CHOQUET[0.75;AO1;0.2]_Q_AB_nCi_2_M3_MP2_T_KA_s_MID	327.791	463.282	926.563	0.70415
	7	CHOQUET[0.25;AO2;0.5]_Q_AB_nCi_2_M5_MP6_T_KA_s_MID	-604.249	419.894	839.789	-1.36908
AVE low sinergysm		-0.5625
Ave high sinergysm		0.416667

## Sheet: THR
Non-Fuzzy		Variable	Regression Coeff.	Errors Reg.Coeff.	Conf.Intervals (.95)	Std. Reg.Coeff.
	-	Intercept	72.713	12.5644	25.1288	-
	1	N3_F_AB_nCi_2_M10_NS6_T_KA_h_MID	-1e-05	2e-05	5e-05	-0.03139
	2	P2_F_AB_nCi_2_M10_MP1_T_KA_s_MID	-1110.79	263.021	526.043	-3.53189
	3	HM_Q_AB_nCi_2_M5_NS7_T_KA_s_MID	-14.9741	6.08402	12.168	-0.5778
	4	GM_F_AB_nCi_2_M13_NS0_T_KA_h_MID	-0.88837	0.17657	0.35314	-2.96051
	5	AM_F_AB_nCi_2_M5_MP6_T_KA_s_MID	17.2266	230.979	461.957	0.04643
	6	K_Q_AB_nCi_2_M3_MP1_T_KA_h_MID	0.32653	0.14949	0.29899	0.25794
	7	RA_B_AB_nCi_2_M5_NS4_T_KA_h-s_MID	2.33169	2.57661	5.15322	0.13332
Choquet (Fuzzy)		Variable	Regression Coeff.	Errors Reg.Coeff.	Conf.Intervals (.95)	Std. Reg.Coeff.
	-	Intercept	2.68453	4.99645	9.99291	-
	1	CHOQUET[0.75;AO1;0.9]_B_AB_nCi_2_M13_SS2_T_KA_h-s_MID	42.0357	9.57271	19.1454	1.36209
	2	CHOQUET[0.5;AO2;0.5]_Q_AB_nCi_2_M3_NS5_T_KA_s_MID	-45.2531	8.42328	16.8466	-0.62766
	3	CHOQUET[0.25;AO1;0.8]_Q_AB_nCi_2_M13_MP4_T_KA_h_MID	-31.2648	5.04732	10.0946	-0.68515
	4	CHOQUET[0.25;AO2;0.5]_Q_AB_nCi_2_M13_MP6_T_KA_h_MID	-145.349	30.4371	60.8741	-0.53174
	5	CHOQUET[0.25;AO2;0.5]_B_AB_nCi_2_M13_SS2_T_KA_h-s_MID	-28.3771	7.19556	14.3911	-1.31499
	6	CHOQUET[0.25;AO2;0.5]_B_AB_nCi_2_M16_SS2_T_KA_h-s_MID	13.5517	5.04588	10.0917	0.37453
	7	CHOQUET[0.5;AO1;0.2]_B_AB_nCi_2_M16_SS3_T_KA_h-s_MID	-17.5302	6.41978	12.8396	-0.35701
AVE low sinergysm		0
Ave high sinergysm		0.392857
